# Supplementary material for: The Foraging Brain: Evidence of Lévy Dynamics in Brain Networks
Source: PLoS One. 2016 Sep 1;11(9):e0161702. doi: 10.1371/journal.pone.0161702 (PMC5008767; doi:10.1371/journal.pone.0161702)
Supplement: S1 Dataset — (ZIP) [file pone.0161702.s001.zip]

Archive with 25 entries (24 files):
- time_course_networks/
- time_course_networks/dr_stage1_subject00000.txt
- time_course_networks/dr_stage1_subject00001.txt
- time_course_networks/dr_stage1_subject00002.txt
- time_course_networks/dr_stage1_subject00003.txt
- time_course_networks/dr_stage1_subject00004.txt
- time_course_networks/dr_stage1_subject00005.txt
- time_course_networks/dr_stage1_subject00006.txt
- time_course_networks/dr_stage1_subject00007.txt
- time_course_networks/dr_stage1_subject00008.txt
- time_course_networks/dr_stage1_subject00009.txt
- time_course_networks/dr_stage1_subject00010.txt
- time_course_networks/dr_stage1_subject00011.txt
- time_course_networks/dr_stage1_subject00012.txt
- time_course_networks/dr_stage1_subject00013.txt
- time_course_networks/dr_stage1_subject00014.txt
- time_course_networks/dr_stage1_subject00015.txt
- time_course_networks/dr_stage1_subject00016.txt
- time_course_networks/dr_stage1_subject00017.txt
- time_course_networks/dr_stage1_subject00018.txt
- time_course_networks/dr_stage1_subject00019.txt
- time_course_networks/dr_stage1_subject00020.txt
- time_course_networks/dr_stage1_subject00021.txt
- time_course_networks/dr_stage1_subject00022.txt
- time_course_networks/dr_stage1_subject00023.txt
