# Supplementary material for: The Foraging Brain: Evidence of Lévy Dynamics in Brain Networks
Source: PLoS One. 2016 Sep 1;11(9):e0161702. doi: 10.1371/journal.pone.0161702 (PMC5008767; doi:10.1371/journal.pone.0161702)
Supplement: S1 Dataset — (ZIP) [file pone.0161702.s001.zip › time_course_networks/dr_stage1_subject00000.txt]

267.6755332  246.2039911  159.8780669  300.1198439  285.7124165  381.2606164  39.63008629  451.8590706  298.9003205  231.8695371  232.3805902  198.9812384  280.3467062  188.1047516  527.0268304  -72.28873631  70.70784824  506.8877892  
267.8372987  247.4994829  159.7827686  296.8274603  286.5609385  376.1244284  40.14179437  451.0199028  296.0012328  230.7813408  229.7525058  200.2077161  279.2616501  192.1822534  525.6531804  -75.85893755  64.7008184  505.8346293  
265.6508763  245.5413884  161.5843902  296.8979892  290.6497727  375.184731  38.35838519  450.6672956  298.1132819  231.3432574  234.2503664  198.1031247  275.2767969  190.5889512  522.7269857  -75.42885495  68.69571691  497.799884  
261.5528612  239.3799751  159.5623987  296.5056884  287.1506171  374.8745542  38.09911612  449.0986222  297.6056552  229.4088568  232.5561385  197.1281863  277.2413824  188.3905791  528.6788355  -76.47330011  58.7855533  507.2726498  
263.8428542  239.3271986  160.6456958  294.1956061  288.4265871  371.1648762  38.91624883  448.6867735  294.1218303  228.1633573  229.2124074  198.4992115  276.7144085  189.6710062  521.2081843  -76.06214879  54.47007563  504.437979  
259.1861622  238.170418  160.562924  294.9786566  286.4010776  374.9311831  39.37667799  447.6645782  294.379902  228.4403421  234.8001567  197.3727569  274.8400465  189.4124011  523.3893288  -76.1850141  62.73565997  492.908407  
259.1365518  236.8558051  158.7821828  294.3488941  285.4639536  373.3644788  37.27936268  448.2315727  292.5524044  227.8018289  232.4568258  197.3301675  275.2769609  186.9234677  525.2901692  -75.29242754  48.99071524  505.2802627  
256.1067095  238.8036031  161.7410806  295.2857091  284.4932926  375.3058515  38.04804891  447.7220505  295.0735318  229.467447  227.3761836  201.0441004  273.8519623  187.5710289  526.685953  -75.18598451  49.1666395  497.4424887  
256.0240742  240.1244334  161.2350209  296.1411677  282.3952278  377.1043856  40.46327724  451.5700906  293.3017761  230.2078864  235.8086119  199.2700932  274.217406  185.3816583  526.5218204  -75.71475376  56.60181659  499.5060916  
260.1667297  241.8794854  159.9615035  296.3684068  282.655771  379.0605989  37.53305353  449.409196  294.7434137  230.5442207  233.6268271  203.8804948  271.9477382  182.9878396  525.2273339  -74.15164743  47.72676289  508.878771  
259.6126084  242.4982154  160.9100831  296.1416095  282.3092492  378.0944227  38.64099669  448.1960912  298.8036037  232.4003167  229.2328981  202.2889901  274.3842914  185.537667  524.8853063  -74.45533657  53.7937676  500.4576326  
259.8459716  240.0115361  160.3292289  295.0909627  282.8129868  375.8322911  38.35043463  449.142176  296.7570896  231.5707603  235.2651831  197.8490335  274.7489295  184.8695634  523.405098  -75.16127868  57.7491619  508.9362447  
264.54771  241.2756379  162.1359917  294.252148  284.9295768  379.9960958  38.02760941  450.8779404  298.9793694  230.4721934  230.3404401  203.2503747  274.3461219  182.920313  526.4596034  -72.00797898  49.72172522  504.8142692  
263.2503399  242.6969566  163.5408491  295.0804224  287.5639073  377.1230311  39.74923096  448.1152055  299.7653423  230.723151  230.1413808  199.3143201  275.897384  188.44634  522.3125044  -74.43584863  58.03873013  501.2047701  
265.8519209  243.6471713  166.115807  299.4334486  291.4739422  376.6557605  39.93349983  453.9361887  301.7074162  233.1526711  238.8671431  198.447465  276.8875782  183.1171583  525.2138842  -75.90424465  56.86311454  500.9206606  
268.1968831  241.5257713  163.1981634  297.4625152  290.0129778  378.6796687  38.85246498  453.2701426  301.7650002  228.8820268  231.8268002  201.4795112  279.9168103  184.229563  525.6572205  -73.37621837  51.08330043  506.7205673  
267.253988  243.2971268  166.0748176  296.7558792  292.2369204  375.5939565  40.77771966  452.1583371  300.0570255  228.5918524  226.6783966  200.561418  279.9428302  188.3316022  518.691643  -75.54086893  56.62794351  503.758322  
268.7254663  244.2655184  167.9097563  301.5345078  294.2237954  375.2284045  40.63832196  456.9902883  302.0649398  230.4704867  237.0194521  200.3741819  280.4357117  185.7611035  520.0327656  -75.40276542  64.63553796  493.9039082  
268.4450912  241.5597982  166.0250266  301.1466659  292.43142  378.123214  40.40815202  456.0380626  303.5053286  228.6790117  233.915168  201.647745  282.8230112  182.2607362  526.3639316  -76.02364789  56.45003666  511.2153338  
267.8506272  240.9103273  166.5248567  297.9677037  294.0279001  379.0034756  41.54369227  453.605143  300.7593459  226.8767496  229.7413387  202.1711989  281.9237535  187.3678769  520.7948122  -75.25927185  56.54829389  509.3913724  
269.3702526  241.7008807  163.3114886  297.4845176  293.9761052  380.58088  41.90201337  448.1130953  301.9487292  230.0827814  233.1706429  199.9998386  281.6644622  189.7979376  524.2043358  -73.78964972  67.32672335  496.8220593  
268.2834273  239.4751929  159.9547018  294.1475526  293.212756  379.0183874  39.28393562  447.0914587  300.3371183  230.0899251  235.6552995  196.648791  283.2549571  187.8520533  528.6519596  -70.20260375  62.69288921  513.3320693  
268.662533  239.6247681  159.6383678  292.6582932  288.0149349  381.6132396  38.82015453  445.403009  299.9675293  228.9542264  228.6176968  200.7721268  281.4474381  190.6171209  529.0769081  -66.59497304  63.75580546  505.0488393  
264.3747751  240.127349  158.9323693  293.0495833  287.6801073  377.7460825  40.26301761  441.6619339  296.8535563  231.1981924  229.6565854  196.7464913  278.135046  194.8422942  522.1981426  -69.05441219  73.73685485  502.6132449  
265.0813579  243.0371612  157.7317676  295.6503125  286.753901  379.2130112  38.45519409  447.1859827  297.5770405  231.7678938  232.5474904  195.3050461  278.4292854  185.578867  527.4986358  -68.88524509  70.33179134  501.8985881  
260.2932548  243.1910672  154.8863644  294.5478178  283.3889222  375.5052613  39.97439321  445.5290625  294.0696517  229.4265291  230.4932859  195.9407572  274.9011269  189.2785275  525.0445836  -74.21436704  65.0434354  506.4274454  
259.5019729  246.012786  156.9661526  295.787151  284.481306  374.4433607  39.06668705  447.5027124  295.1047369  230.505004  224.6442787  197.9710262  273.0355888  188.8560612  523.9682925  -72.37432755  62.13137409  501.3717058  
257.0603929  245.4561145  157.6093811  297.6563197  283.5531764  375.2599291  40.38408073  446.792982  295.8599492  231.3935061  233.5949179  196.9934036  271.2761319  191.0311162  523.3740638  -76.64054785  65.06883057  496.2175137  
258.1998721  243.7403715  157.5979638  297.7720294  283.1066156  372.1836164  37.81472281  448.1094065  294.5270029  231.456985  234.7619021  195.9845525  273.7750365  185.0019757  526.4773583  -74.97597233  56.21867642  509.1097666  
258.338827  245.0794856  161.5031596  297.0223089  281.4316377  372.627668  40.35045808  451.5939625  291.9213277  230.3310355  229.99925  200.7685935  273.451611  190.7453412  530.1275233  -79.89348267  53.91962932  500.990566  
256.8145715  243.4015687  162.0919888  295.7758173  280.6431838  372.7136172  40.53023247  450.6239748  290.0548185  231.5501912  233.6994218  197.8771225  271.5341445  193.6707955  525.0536921  -81.24306312  59.46717127  501.3912719  
256.7106893  242.5522312  161.5147451  298.2803033  280.1974752  374.5607323  37.91987378  453.7170475  293.1795712  231.4562895  233.895256  197.8386843  273.837579  190.2465485  534.4482471  -81.26846941  50.32941103  503.3766132  
261.5851026  241.3882503  159.4835108  294.6122383  281.8969811  371.9430121  38.67629986  451.3673145  290.3897514  229.23404  230.1652041  198.8605615  275.4904577  192.4676012  527.3845181  -79.98613155  48.45513055  506.5039292  
259.7674849  245.3023234  158.7237076  295.0021002  283.3980311  372.3490446  38.2350174  447.2355472  292.0555649  230.7662164  227.6586556  198.063345  274.9887255  190.6811748  526.3143248  -78.58687443  50.69247997  498.6335992  
257.3541601  241.1998086  158.4035838  294.7674561  282.2906659  373.5359917  37.55290719  448.6617236  293.6601025  231.3166658  234.5444334  195.4002787  273.2454885  186.9492544  524.7115046  -76.83305849  52.0739786  500.9070094  
264.1750602  241.2952732  159.2039326  294.9393607  284.0068894  371.2800586  37.34894146  450.6945035  292.0056554  231.0819712  233.8473  199.0028769  274.992164  183.2296494  524.9710646  -73.44245898  48.81384895  505.9341623  
265.5058353  244.4656375  160.829538  296.3253544  282.6170519  373.2281053  39.22511896  453.1141198  292.4973767  230.0888928  228.8102367  200.6905536  276.956615  187.7484274  526.7116096  -75.07151875  49.98684848  500.1135334  
264.0906222  243.2685996  159.8093667  297.3483152  285.3179045  374.1998308  39.71215943  452.2401289  293.5266224  229.7286646  228.7971634  197.442977  276.2125027  190.4145353  525.1586896  -76.83831237  57.44381887  500.9096184  
263.1634317  241.640184  159.216025  298.9159662  287.3260676  374.4223496  37.47631955  450.0602148  295.7635089  231.0054021  236.0068045  196.947917  276.338642  188.9330042  523.6871178  -73.88427764  61.07801241  497.9700032  
263.7160478  236.4654646  158.5402705  297.7905243  282.9271643  374.5184851  35.77997058  450.1516441  294.4965106  229.5646299  232.4741905  196.4262642  278.5960309  184.5777316  527.9415495  -71.43731952  54.36830687  505.8085144  
264.5340249  238.8978654  161.1753995  295.4330065  284.1919962  376.1354497  38.29979364  450.7600281  295.1467586  227.7968338  230.1196257  200.0405178  276.951132  185.042854  522.2367196  -72.5819347  54.51263033  504.315021  
263.1601546  240.1459035  164.8254262  298.0420579  287.3750154  375.7425323  38.61754083  451.8087349  298.6743191  230.5700867  235.7230807  199.4120647  274.7690469  183.8494768  518.4133115  -72.85506513  62.54605479  497.868227  
264.6978462  238.63326  165.8830989  297.7185057  287.9782066  376.8358429  36.59998628  457.1106403  301.2487434  229.7613658  237.1500581  199.6606187  278.0035516  179.5134377  525.3624688  -70.61414706  57.68458525  506.0142893  
266.6384258  239.190545  167.2666992  297.7396619  291.7382116  377.8930181  40.34247614  456.2319815  300.0458666  228.4215157  233.7608291  203.9388439  278.7204459  181.5708634  522.3852457  -75.29874704  54.52135601  508.0227638  
264.5760061  240.8452947  170.7031304  298.2152182  294.010656  378.9699959  41.07730845  454.1627121  301.4745215  229.7702913  231.0903778  204.9235055  278.6064496  183.6531419  520.5475733  -75.55077215  58.81085972  502.2782797  
265.0479561  241.2920062  167.9477755  299.1723973  294.7862698  377.7254473  41.51153988  453.9673155  302.1458316  228.7128677  237.5490228  200.1753254  279.3200477  186.9288926  519.7741258  -77.33799531  63.8772844  500.8697478  
268.2796851  243.361  164.4358476  300.3596918  294.6595642  379.4860859  38.20753164  452.9625491  304.2573144  230.3758366  234.7409054  201.3813597  280.8812482  183.2649257  528.2279135  -74.64744053  56.23539064  510.9736399  
267.3451545  242.7911255  160.1473547  297.1704778  290.4965172  380.024256  39.58626866  447.6490776  302.3964363  227.1594028  228.2049066  202.7795764  282.5715489  192.5791466  526.2291983  -74.15119056  62.75592288  510.2261457  
262.7815534  247.349386  160.1855264  297.658917  287.9798755  378.5575952  38.87220257  448.2487447  303.0697316  231.0055551  226.3991761  200.602313  278.869782  191.3657336  525.9624052  -71.3171182  71.17212526  499.1388509  
257.0658829  244.6158191  159.1743116  299.2584813  287.4515492  379.3521168  37.99677407  446.3743685  304.2156916  230.8831985  233.01707  199.6892768  275.5615235  191.9182725  521.3802909  -72.13936019  70.49496095  499.471626  
260.6151405  243.5234757  157.6217253  299.7674948  289.3081559  376.9047576  35.73731159  446.8871568  300.4142309  230.8645269  232.6343953  198.932662  276.2862938  186.4067709  525.9300219  -70.41020091  63.81401827  509.3397846  
262.6819154  243.4887166  155.2452845  298.8985424  286.8980059  377.3465494  37.58628757  447.7565059  298.5095066  230.3707897  228.6131075  201.2171719  277.2209403  188.4229692  525.7802915  -72.74444261  63.0624196  504.7999762  
260.3337572  243.1799978  156.2539529  296.9587166  285.4822818  373.2216936  38.72512253  446.4889946  294.5498878  230.4209046  225.7998588  197.3790416  274.8338113  191.3377304  517.7825249  -74.12407579  69.5556084  505.5581505  
260.1530419  244.06124  158.6701348  299.2716364  286.2983029  375.8308426  38.84062107  451.8756831  296.5380485  232.1912627  231.4509015  199.3118241  274.2919011  189.4061982  524.1484135  -74.80309991  70.51868812  492.5826991  
261.9284755  243.3281253  158.0086125  298.1338484  283.5796087  376.9940191  39.28617655  450.360444  294.8390052  233.4829505  233.7417894  195.8304842  276.7462371  186.6903717  525.7278512  -78.61316679  60.60215199  503.7159102  
262.5430749  240.9564367  159.0513412  293.4041264  281.8368567  375.1951109  38.63697197  450.1559595  289.9764018  230.5201217  229.4108646  198.9139608  274.5921898  188.1522059  524.9225911  -76.74842584  57.31447384  506.5522249  
262.4091701  240.0337707  160.7153461  293.2126199  283.2971126  378.6307497  40.54748484  448.7088107  292.8032187  232.4526485  234.2758228  198.6536015  272.5903467  188.8943206  525.7841976  -79.98292305  59.95162306  492.6554886  
263.3124501  240.3446614  156.7928858  293.9416276  282.3782496  378.5932228  38.93002832  447.3351226  293.9757355  231.8570143  234.0094027  198.2172498  274.0087146  184.8708971  527.5791533  -80.19785244  50.26529943  508.6573766  
265.7318373  242.9433822  158.1336063  292.8355045  283.6578295  377.9119818  39.78813375  449.0402165  293.9590554  229.841388  231.5656075  203.9266879  273.4445292  186.6039719  524.1085498  -78.49641633  47.88111044  507.65858  
265.0629254  248.5451351  158.8624572  292.2495713  285.3818441  375.2027312  40.79747756  449.059666  297.1869796  230.5645318  227.9808896  202.2892073  274.3554448  186.5192883  524.438298  -79.32573425  51.43481855  498.7702219  
263.7390344  246.8739299  158.5422873  292.1483425  287.6613223  373.152587  40.69564983  449.3713646  297.3820724  230.7166165  234.7020299  199.9194293  274.3508992  184.3494238  522.1918357  -78.47865151  57.74196604  495.8553054  
264.1537211  245.8308787  160.9125412  292.9550967  291.8864814  372.4354536  36.15559351  450.8934932  298.1172497  231.1797319  238.8133905  199.4786059  276.3180771  183.0271131  523.4617517  -77.02875098  51.00317557  505.2488751  
269.1784959  242.0973302  162.4249642  293.4664967  289.0051081  379.4847639  39.16954158  450.2775612  300.3375034  231.9031898  236.2510558  199.6339278  280.7956636  184.0176102  529.5059074  -74.81075588  51.03657887  505.7989041  
271.2858136  237.7083241  164.6675567  292.8489037  289.6521513  379.9237961  37.86190017  448.9090774  296.5084414  227.6447689  232.9917666  202.5402147  283.2243058  188.4284384  531.4559726  -70.74946024  60.07024632  506.0584743  
265.8897952  237.7575129  165.3197797  291.0207267  285.7646604  379.0588108  39.65924297  446.7326295  298.4586241  228.2663216  228.7167995  200.5823873  277.6524281  192.0600448  524.5975194  -74.23471582  56.45383158  502.7018081  
262.8288244  240.3945562  163.3550101  294.7637594  287.5406157  377.0165163  38.95023007  449.1059747  296.9735875  230.6181568  236.1767248  197.284056  275.1531447  191.0549289  521.5817891  -73.45259321  65.16575445  493.9406627  
262.019181  240.9348897  160.6482728  297.1193899  283.151982  376.8425128  38.49684773  450.7485459  296.3501252  229.0303941  230.6288478  200.9348658  274.9108254  187.1055595  530.1649102  -75.14149191  52.36150497  507.5354041  
258.5071053  244.0964241  162.7702203  297.7327463  285.4634872  375.7854724  40.02584084  450.0793905  294.4114342  230.2624767  227.4726928  200.7379973  273.4513534  192.1311702  522.5717562  -77.85874161  52.19716844  507.5342152  
259.656353  244.8945314  161.5593506  300.1863586  285.480638  376.5486596  39.33779921  450.5917616  296.3485985  231.1832877  234.0697258  197.9750618  274.8785659  190.5331469  528.4576703  -76.05978738  60.80888758  494.5643599  
258.974364  238.46829  160.7941622  297.6458867  283.5506183  379.8717346  37.7323546  446.9748142  297.2245354  227.9285015  231.5906038  200.0841984  274.0932295  188.7782493  528.3519429  -75.220804  54.61563535  507.5213025  
259.908742  237.5344238  166.3108832  296.3910384  288.2962196  377.9594419  38.24699411  447.0593231  299.0624417  230.7264214  232.2596975  199.253168  274.7184235  189.0240194  523.7530977  -73.10730973  60.03792086  501.1837227  
261.5141473  237.9162629  161.0954235  295.4580223  285.3532142  379.08318  37.85146368  449.053461  297.505312  229.4428704  232.3310274  196.9631308  277.2954615  185.8006071  526.3366004  -71.20185154  61.56533809  504.3198425  
260.9772164  241.5939416  162.0216607  296.4321495  285.9404992  375.444622  39.67789877  447.6921793  293.7587105  228.8226678  230.345024  201.9582928  275.9676779  187.9184102  520.5834232  -74.37861023  56.2961302  506.8193301  
261.1673365  242.830093  164.5412813  299.965361  288.1332441  375.2224167  41.46018433  455.9987461  294.7808094  232.3193497  237.3416553  200.9162081  274.5564944  184.2780162  522.9724039  -77.08012323  61.99995713  495.3986759  
262.6533173  237.6128468  164.9654155  298.7846753  289.0520472  377.0569967  38.13256253  456.0837064  296.3763135  229.0024945  237.2924384  201.051749  277.9504355  180.0302365  524.6449867  -76.63447387  52.0251915  507.4318779  
261.9199066  238.2330889  168.8589255  296.8889513  292.1565332  378.02661  39.84502845  453.2036132  295.8616703  227.8079446  232.1691405  204.5184929  276.9428704  185.2163605  518.3615624  -74.67108749  51.19585637  505.9253203  
263.7024421  239.1403361  165.6391933  297.2871268  293.6287096  378.0834776  40.02359787  453.0694301  298.5830975  229.8079207  236.1373458  199.9039802  279.1480206  184.8764092  524.3415023  -74.30807731  58.3949853  494.0913598  
263.0745424  239.3410794  158.373731  297.5834749  288.230427  377.5963193  39.36641293  448.4695973  297.0961906  228.4463689  233.0465823  198.7505666  277.4563211  184.2979268  526.5327669  -74.30527016  55.40923627  510.7463204  
261.9093581  244.0794448  158.4035414  297.632752  287.7221321  375.7130473  39.81749179  447.852065  297.3751469  230.7281334  227.8288296  199.9397234  274.3757643  186.4780557  523.2029667  -73.51667179  59.76819321  502.093667  
261.074452  243.2360584  160.7020426  299.2006649  288.8686713  376.4340772  42.94959128  450.7876703  296.8080214  231.7356825  235.0126198  197.6532723  275.9268015  187.6954107  524.3850504  -79.23859547  62.28791558  497.6034429  
265.1524615  242.3973499  158.6509419  295.9413713  287.4613697  375.5973418  39.20011012  451.6422671  295.0217273  228.3836174  233.1261192  198.8734971  277.7457552  186.3172033  529.0822158  -73.56884263  52.63959409  509.3991845  
264.853033  245.0681238  161.0006118  296.4602053  287.0396263  375.8845628  41.74270038  447.750512  296.3058305  229.8432693  225.4597261  200.1341056  278.5599204  191.4854522  525.0516317  -72.07132368  56.99786115  505.228474  
263.044289  244.6176851  160.2844728  296.2395143  288.2566786  375.187263  39.08546368  448.4716987  297.6426933  230.8509372  234.4869964  196.260979  278.5227067  188.36649  524.472192  -69.7417822  69.1986793  498.7266026  
261.6656718  243.1090108  157.5808489  298.2387784  283.4842886  376.6493601  38.21290737  449.6131332  298.7125408  230.3314386  230.5407703  198.080157  277.1237473  186.2084756  529.8744912  -69.49761981  63.8116803  507.6564615  
260.9017667  244.082467  159.4018787  295.9952046  286.3242913  374.336821  38.07045984  448.0702294  297.486912  229.8089364  226.5451334  198.2746285  274.6396581  191.0835325  520.1489936  -72.79680588  63.29330791  506.0678325  
264.007657  244.3832054  159.1297307  296.7915435  286.0310939  376.5180294  40.64723853  449.4027619  297.5762682  230.9907139  231.072769  195.3556056  276.0139341  190.9264987  524.4626896  -71.73780056  74.2551087  495.1913546  
261.9507898  239.8192666  157.7477832  296.7335083  282.602128  375.0217967  38.0633114  448.0720872  296.2896652  231.4862409  231.3027032  194.1297487  278.0780661  186.8010169  526.8113943  -74.67505963  63.58797498  512.4229514  
260.5835964  239.8372585  159.3268989  296.0117782  283.0559928  374.0983915  37.72460653  449.8294908  297.8677557  229.5846841  228.3481585  199.0787659  276.0479308  190.6990432  526.5761542  -75.01545927  58.44834915  500.2934283  
260.3137709  237.4678856  158.5115861  296.315581  282.1325413  375.4980136  39.09655599  447.3000961  297.8455024  229.5146872  230.921613  196.1157915  276.0968606  192.4841895  522.9282761  -78.10629244  63.27972623  496.2173146  
260.8333654  239.0283239  158.1387222  296.5294431  282.6373154  370.9667391  36.77983403  449.1303896  298.4096266  231.1063328  234.729168  194.5976269  275.8658961  187.3276466  524.8476584  -76.05836624  53.40856162  507.2537752  
263.0529936  239.8065051  157.876518  296.4349792  283.1732797  375.0581014  38.76395242  449.0453316  297.7106562  229.1064732  228.7809856  200.4709341  276.5710298  189.8296808  525.7841827  -76.39899027  52.97887193  504.6110144  
264.0898093  240.7051994  162.329049  295.5784403  285.6287749  374.2065144  36.81564891  455.6374993  296.6803065  229.1713102  230.9475067  200.8418762  275.3188694  187.5876456  527.7717688  -73.49670993  53.87372507  501.5866283  
263.1715604  241.371592  165.3887393  295.1964791  284.7549855  377.2089119  38.2097727  446.6991649  295.1633507  229.8666717  229.8123026  200.7069213  277.1535532  193.9209848  527.8967772  -74.59018938  58.98120301  501.2215763  
258.497064  238.7427602  160.2220024  295.1662026  282.0896867  374.8305484  35.96719204  446.2385945  294.0697039  230.3890513  233.5794708  193.6793372  274.0058684  188.2235838  524.6790614  -74.09750252  62.92419523  505.6899637  
260.8410931  239.9362989  160.2218683  294.730034  282.3049497  372.0947757  38.02214763  450.2968342  294.4321861  230.2297538  231.0135061  200.1112044  274.6205097  189.1153736  524.6006046  -73.80055518  53.15227072  502.6838342  
262.2322676  241.0602448  160.4028158  293.4481325  282.4873678  373.7062612  39.32673814  448.2894435  293.6654509  230.4679221  228.914947  198.6322791  275.7872553  189.4530272  524.0987656  -76.03447191  55.31152667  498.7989442  
263.9435901  242.5906235  159.7285715  295.5065393  283.9572195  375.0569302  38.31304684  448.3033794  294.8317888  232.5380374  234.4502658  199.184493  276.0190966  188.1965672  521.6279093  -76.39109747  58.65758189  497.1485632  
266.2940085  244.7838185  159.7057545  298.0689235  284.7679939  375.6496489  36.05279583  452.3163043  296.7174493  232.2181441  234.8021043  197.8780674  277.5244706  184.7369925  527.8397742  -75.04279345  54.68232331  502.9524864  
266.1961892  244.1429773  158.9501513  298.7797021  284.6333496  373.0997248  36.91985396  452.1041957  295.3789127  230.478871  233.270948  199.3663335  276.2131365  183.0203129  525.2522188  -74.30776579  54.64283958  504.8000404  
264.9072063  242.1422194  162.7770584  297.3299639  285.2307588  374.9740592  39.19494972  454.7252834  294.6210875  230.7167615  231.273384  202.1704548  276.1459121  184.7916948  518.8725146  -75.21215601  54.78867414  505.4060634  
263.5089425  241.4356112  166.7621374  298.9662363  287.7019668  375.8155003  39.3492887  454.2275284  295.5597408  230.2604217  232.9099108  202.6150743  276.7095985  183.3561987  519.7732559  -78.05199376  57.32466761  499.6506904  
262.2889414  242.266171  169.075394  300.6040661  290.2378208  378.6814393  40.96005813  455.9045706  298.4069181  230.171177  237.2073621  203.4014093  276.6198332  181.4337775  520.8028344  -80.52378746  57.48517731  493.104629  
262.1485834  241.6232705  169.574097  301.5660762  292.3557291  380.065737  39.9841428  456.8100049  301.0238885  229.3594025  238.9174147  203.8734114  277.2713659  179.3051176  525.3859346  -78.18656637  50.19966904  508.0841368  
264.977328  242.2612469  170.2872586  299.9786875  297.9651514  379.7662286  40.60867555  456.0090139  302.1421482  228.9618279  238.8617803  203.6814614  278.7516494  180.8934579  523.4484045  -78.02992698  48.0267795  512.8265625  
269.2965219  242.537964  165.573036  295.5679068  293.51517  383.4380899  41.70342789  449.4979092  301.2758578  228.2961027  230.1581052  205.7146211  281.7399565  187.5448064  528.5652579  -73.79885229  55.07805754  507.6788699  
268.1358893  243.9994706  162.3904616  292.369843  292.9267004  380.1631808  40.62097172  451.5106501  300.0969724  230.3120071  230.9153777  200.1556113  280.4570291  192.7624303  523.0141108  -73.82954103  65.41752365  504.8427156  
266.5445498  242.6314119  162.0553506  295.8357866  289.4258212  383.3761773  39.97120052  447.0537392  301.9964419  230.8956592  231.0765357  200.0594772  277.7512709  191.4699056  528.2784067  -70.00193672  72.08942098  495.206083  
265.2038923  242.3709019  161.2448828  296.2155922  290.2997106  381.1855611  37.85174794  448.1088313  300.8468143  230.5354732  237.1318989  196.6304981  277.853509  189.0788418  526.3910588  -71.35518712  66.79735621  508.3613036  
269.4506907  243.1964539  160.0183679  298.3874423  289.4485385  382.4379165  38.74813539  451.9440584  300.5630687  229.0802606  231.3270999  203.9730764  279.2479438  190.2637247  531.039355  -72.91455397  62.11518738  504.4982957  
267.4923745  242.4944084  158.6609788  296.0481074  292.6852479  377.1666158  39.4320477  449.2967552  300.4354399  228.1429933  231.0464154  200.7340653  278.9095862  192.6644847  524.4189984  -76.57055477  62.23885045  506.9877165  
268.4299251  246.4170076  159.2139847  295.5472832  293.2133614  377.943993  39.29589919  449.3396659  300.6208764  228.580883  227.6550799  202.2482877  280.5470945  193.7174494  527.1970041  -74.56433483  68.05829668  499.0493092  
263.8310106  245.4564789  157.1320682  294.1198141  291.4378187  379.0639482  40.57054588  445.0163841  296.7813747  230.3010319  228.8266579  198.6993998  277.8001332  195.9291726  524.0752107  -76.1655728  71.3246793  503.4412297  
259.8546919  245.3152136  156.6264759  294.9500541  286.9624945  377.240921  38.22223648  447.0745218  296.302951  231.3943405  232.0365203  196.0793867  274.8084627  189.8345274  524.7959038  -73.26210256  68.99266948  504.7183124  
258.667798  246.6575928  156.326358  296.8672893  283.9882745  374.523569  38.87281396  448.7619751  293.5578112  231.8221424  234.1152982  194.6965812  274.4207864  189.1446858  525.74696  -74.98336226  62.20230578  505.3633189  
260.0550612  244.0344381  157.1587036  295.1009738  284.2634615  368.5772857  37.38237594  448.543723  293.5196472  231.5522657  234.4889886  195.8514811  276.0066384  184.5791163  524.5593393  -71.64175249  58.42904931  506.8458259  
261.0037653  243.7234779  156.5839448  294.6938115  282.3062582  371.9171309  38.69366161  449.0708216  295.1713313  230.3516116  229.6119243  197.8099472  274.1536869  188.114111  527.1262884  -71.89118332  56.73918966  504.2818405  
257.4108962  243.928532  156.2307586  292.9337582  280.0041047  371.2447901  39.77596534  448.1140023  291.1385249  229.9123674  227.8239675  196.3051937  272.5869623  192.6023066  523.1422462  -74.28174088  56.51420939  507.1205564  
258.0334749  245.1913169  157.4347679  292.7832637  282.4900095  371.9175791  39.43785244  445.6683536  290.2789588  231.7825388  226.0578782  197.0223264  274.5699809  186.6765828  523.3820068  -71.59110172  55.87675302  501.4528136  
259.2899191  241.0019124  157.8665699  292.2049199  284.4695378  374.4126403  39.4943311  445.8272147  292.3861224  231.1661603  231.9511025  195.6898293  274.5572479  186.0155443  522.9184599  -70.64817294  60.70838255  492.7231216  
262.9269909  237.9588176  159.5202061  292.9803254  286.9003755  373.2214083  37.88913779  447.4837009  294.4503647  229.9401318  235.6715418  194.6192432  278.8190277  183.6291991  524.8098392  -74.45332995  54.28957078  501.9329049  
265.7622608  237.7614659  159.6459243  294.6092517  287.4675274  371.7973994  35.41152934  448.692946  294.8690129  230.020457  236.685644  194.4057789  279.8122874  181.8344756  529.1571776  -73.28188289  53.09689011  502.8407632  
267.0749131  239.3721823  160.7564969  296.6595699  285.311732  371.7998777  38.8727643  452.3771388  294.0580786  228.8664929  233.5317867  199.6744133  279.4844113  186.5034661  527.3463315  -76.60218696  50.80338579  500.4151185  
263.5602449  240.355443  161.5975863  295.3917423  284.6926247  374.6010192  39.29581546  449.3552885  293.0719119  228.8666606  230.817598  200.2921323  278.118654  190.0475619  522.7679696  -77.89379182  53.17097639  500.2388234  
258.9974426  240.4251693  160.669982  297.4373688  284.6913873  374.2064182  38.08474785  447.5721939  295.0434087  230.6686381  234.4205395  198.5353755  273.3305987  188.0592854  519.8335354  -75.93862711  62.0762026  494.7234601  
258.5282895  238.5023607  160.4735461  298.0937119  284.1906361  375.3722741  35.97631807  449.8880996  298.3664282  229.1521095  234.9033976  197.3701684  274.5148273  184.6874602  524.4154629  -77.15633373  53.81577566  505.1898176  
259.9423919  238.1149128  163.2686061  297.9672656  284.7133624  376.163252  38.60525244  452.3350721  297.4968272  228.2856677  233.0108078  203.4061528  272.7737524  184.9311462  521.8999974  -77.39760997  50.02204666  503.3153828  
261.6291412  240.1349788  167.7724323  299.3308544  288.0431436  377.2518292  41.58712707  452.8935048  298.0138314  230.7368379  233.9359635  204.3375912  272.4910653  184.9040084  520.4840217  -81.15723174  49.65751405  502.4339501  
264.4298878  236.8716889  165.0881904  298.1700191  286.1332745  379.6856608  39.49430008  454.759491  297.885418  230.5745733  234.6576465  202.6191231  278.6820767  183.2862938  530.6249828  -77.54301093  52.04900464  505.6615739  
263.7438101  236.6962476  164.9956685  297.8108546  284.2451299  380.2310008  40.73246878  453.6787307  296.2445094  228.2369089  230.6929546  204.5427136  278.0907918  186.4623681  523.2966438  -76.31713705  50.49310836  507.9006441  
262.4819219  239.2782553  169.2941378  299.9116044  288.989723  379.2631407  41.16646554  455.4893866  298.0669674  228.6347281  231.6753883  203.7094299  277.3911284  184.5977256  522.4177297  -76.07615259  57.44214919  499.3468684  
262.6001922  240.0450191  171.3944693  302.2443367  294.0319683  379.5159581  40.80350685  456.4877576  301.6103326  228.6220286  236.9431185  202.4270301  278.332656  187.9355259  523.2321096  -80.02574908  55.64313132  498.1817286  
266.9527189  241.0275487  168.2696858  298.7384897  294.9802942  381.9006818  38.61858122  455.5725646  303.3385942  227.8756075  232.3327166  204.9220098  279.7198719  185.7656139  528.8409364  -74.92608113  52.26146682  511.5724159  
270.1921165  245.6079442  166.5378525  296.6404758  295.4696572  383.0446351  38.88246534  445.8534405  301.9785627  229.1351251  226.8347062  203.1256723  282.7557996  194.3253026  527.2001365  -72.85005183  61.71000307  509.3211133  
267.5949119  243.7353254  159.0120226  294.7183554  288.5950574  379.5553178  35.99157255  448.9263551  299.0949346  230.9270877  232.5884609  198.2833194  280.0840867  185.5934364  528.3953372  -65.567326  76.53319637  505.1935472  
265.1910606  246.3549973  160.1376864  294.2926342  288.6219776  379.7615304  38.97460243  445.8323188  298.3487851  230.2826966  225.7966871  199.632456  276.8252484  189.1781856  523.6839089  -70.77575168  71.29947281  502.3515157  
262.9209835  245.8283265  160.55397  297.6097585  288.1725707  379.6112135  38.72706341  450.500269  300.3662008  233.286419  235.4202846  198.1819991  272.8184934  188.7617756  523.2596165  -73.6536772  73.98685588  499.3572204  
263.7028245  244.0849196  156.5920087  298.4050043  284.2065316  378.5696656  38.28609526  448.2550038  300.8198354  230.7650782  229.6856856  200.1267699  276.2359085  188.1408685  527.9552841  -71.99406528  63.12524488  507.0243032  
260.9907092  243.5350662  156.8194915  296.9363405  283.4379608  375.6975406  38.59189457  445.991895  296.4751466  231.361295  226.1331674  198.4930019  275.1947337  193.0615435  520.7968364  -73.25889248  69.32401491  502.7699202  
263.204311  243.5156437  156.6874085  296.8338587  284.9832815  375.9456909  37.30362368  450.8571529  296.6702195  231.3674517  232.9618038  195.6780753  275.6652806  190.0684278  526.1813568  -72.27226904  69.82949338  496.5970827  
265.3748107  241.0947975  154.8497726  295.5876606  285.1730568  371.8012398  38.42133635  447.5866498  294.1897946  228.7042007  230.7089611  194.5560552  278.1005166  189.9963312  525.4591709  -76.8287101  60.49072071  504.9353054  
261.3478054  242.6712511  158.5523926  296.5174102  283.8472032  369.9693836  38.93658273  448.0615667  291.9261864  230.2400124  228.6828691  195.7657623  275.6607363  191.0021558  524.7646984  -74.70881106  60.93096824  500.7310368  
257.4673873  240.510268  155.8164753  297.0453492  281.0972813  372.9518257  39.1625146  448.3294222  291.6457196  229.2012861  232.468045  194.0226401  275.4318934  188.4436303  526.0793897  -75.17301634  59.44945289  502.6221481  
258.86671  237.3597473  156.7763861  293.7970461  280.1996618  371.2145909  38.55560179  446.2714396  290.0523199  227.4398779  230.4801453  197.4037198  274.3848927  189.7800392  524.2058583  -75.85315874  52.5744619  507.7727658  
258.9593408  240.6613914  158.2932758  293.3973365  282.9966933  373.6479079  38.74762908  445.5046639  292.1198041  230.3279921  232.5662645  197.3550914  272.4955373  188.1588709  523.6673542  -76.35854633  56.3724565  495.0330039  
256.8432865  236.5789192  157.0760073  292.5804138  280.8575925  374.4973771  37.9963083  445.2597487  290.1998078  230.4504162  232.4745974  196.7572424  274.4343767  184.2656965  527.667057  -75.70112636  48.98576708  503.7486603  
260.217887  239.8323602  160.5060297  290.4890321  280.058435  374.5233557  40.25401944  447.4656856  289.9285648  229.6292115  228.688688  202.0737693  272.0774671  186.2370694  523.6033443  -76.32914358  45.10115139  504.3788574  
261.3525552  239.332964  161.0574948  292.0178892  283.246835  376.0299513  39.16187464  447.9618348  295.4647207  232.1000194  235.9626122  199.8723334  272.0502396  186.2128639  525.2090614  -78.81398937  53.37079894  490.0033511  
263.8728168  239.5421485  159.0065807  292.6691439  282.0590787  375.4901319  38.75160077  448.3888972  297.45723  231.9795505  234.0722442  199.8665953  274.8386079  183.6054202  527.1028144  -80.20537777  43.52609486  505.6989438  
261.1542614  241.0537913  162.4951572  294.3865464  280.9593016  375.8467018  40.2011768  450.7825817  297.254147  230.9083332  229.9564858  202.2542332  272.3088688  185.9965185  521.2125322  -79.56704232  45.64723979  503.9764894  
260.3557498  241.5769296  164.6744543  296.3620939  284.0584349  376.9621439  40.74904431  454.4575672  299.5843882  233.2645189  237.0974255  202.0959754  273.9824901  183.269169  522.8913555  -81.76335775  51.3156134  496.2202383  
263.5606939  239.1720333  164.6415686  296.5168377  285.5431847  379.747537  39.69721145  454.2714646  299.7814311  230.5916926  234.3185536  204.6964339  273.9805073  182.745234  524.2076954  -79.8462028  42.82845262  510.1127391  
264.2405786  241.4239302  168.7450641  297.2619748  290.9480405  380.3963551  41.1806272  454.3572956  302.4517386  231.4731679  231.0917116  203.8355275  275.8168902  185.6283779  521.985717  -80.14553281  47.8461682  505.5738442  
265.4294213  241.68592  165.9049248  298.5432859  292.7451299  379.7056241  39.45615076  453.9695108  304.5218366  229.7699443  236.114019  200.0516732  280.4147536  187.2451721  528.3694109  -76.58504919  55.3912434  502.3249794  
265.7543833  240.4111838  160.4599498  296.050761  293.4589735  378.6661447  39.09383999  450.5060755  300.8563167  227.2461143  232.6955932  199.5767591  280.7465508  188.5126042  524.2223758  -72.06900733  56.73983573  512.9133545  
264.7605747  244.9830301  162.2844388  298.5142816  291.4812409  379.3845993  39.85475485  448.9553027  301.6117838  229.3934224  226.2655643  199.9355402  280.1531696  191.3753952  528.6054541  -69.52407994  61.6811754  500.5079741  
262.2470127  242.8069563  160.0191422  299.4400342  290.6605034  376.6022777  38.42494189  448.674355  299.1480832  228.2304439  237.1015241  194.4273789  279.513914  191.3274984  522.6448124  -69.90301095  70.28235872  504.2364377  
266.7508852  243.867322  159.3172867  299.6464312  288.7516358  379.7669615  37.46640177  451.6787682  301.1328722  229.1106964  232.7418322  201.6443168  278.9159042  187.5161095  530.5568226  -66.60349806  62.61526678  505.7818168  
265.0401414  245.6431449  159.5294747  297.5815682  290.257033  377.9576514  38.94058045  446.957309  301.7138081  229.3920234  227.1623794  198.0575374  279.9868667  194.2792757  523.7443251  -72.45625695  69.35321723  503.8761801  
265.0844174  244.6513352  158.8255938  299.8749541  291.7223436  377.1104135  39.00799179  451.4159101  302.3613691  231.4809946  233.9307787  197.4063687  278.6505853  188.4786272  524.897478  -70.16942873  76.72192992  498.364733  
265.0846158  239.1747484  158.6104999  298.1818318  287.974092  373.3764686  39.1072505  452.0116283  296.0547617  228.1969946  232.0394526  199.7720252  280.2121117  187.5996268  522.9372243  -72.55997786  68.48979311  507.2860789  
262.3040544  239.3508264  163.0697753  297.1640378  288.0650195  371.0817574  40.09613055  452.5050508  293.0912723  230.0860164  232.7188329  198.0100882  277.6945908  188.2516611  518.3617044  -78.33288396  63.98642149  503.6488537  
259.8643409  238.7900057  163.9504679  297.8650801  287.9924208  375.3594344  39.07807715  453.848188  293.5455975  228.9139042  234.5842706  197.7208232  276.026581  181.4465504  521.8443087  -78.26305914  56.02645064  506.905237  
259.4464087  239.2352458  166.3454544  297.7009558  288.0727749  376.9206967  39.98882666  453.365596  292.8322043  226.8530345  231.3970007  204.5148884  275.9595244  181.3048463  520.15062  -73.01321186  50.65521797  508.729431  
261.6477973  241.8309782  168.1891324  297.4917592  293.7550971  374.7779178  41.19486695  452.0885332  294.5904865  230.5496982  237.8036521  200.8417591  274.8753214  181.6499874  519.40233  -72.90695655  59.91368292  496.9982544  
267.3331126  241.8139752  160.3734029  296.6490961  289.1035384  378.9130957  39.10227467  451.539447  296.0819586  230.3505263  233.2438221  200.2413284  280.5997969  182.643721  530.9614194  -72.50443935  52.63113118  507.9189  
268.427558  244.0451937  158.9802832  294.5775864  287.5268723  374.7826093  40.68970575  446.2107998  295.0675562  229.250844  227.1844305  198.360582  280.8726382  190.282181  524.1999774  -74.23250862  58.60659693  508.3968187  
265.4787493  245.3114593  160.8076388  297.7831699  288.5318268  374.4009401  39.50709538  449.9511045  295.7268492  230.495813  234.7919937  195.5794333  278.1227736  189.8644613  527.5755659  -72.14738662  69.58524734  490.9553907  
261.5518426  240.9809789  158.3941105  296.7051503  286.3262615  376.2421438  39.472294  448.2446157  294.2489529  228.1726548  232.3625718  196.0175511  278.3482548  191.2901792  530.5073091  -74.87136498  59.50710496  508.6482612  
263.306337  243.2105749  162.6074397  297.2316279  287.1835207  378.7797916  41.55830729  445.8953344  296.5638008  230.1469605  226.8187586  202.3041182  274.9465882  191.856418  527.4611134  -74.88937631  62.77864498  501.7122367  
263.4552778  243.9810141  165.3798197  297.5920961  287.3546893  379.1257634  38.99326279  450.4139369  300.6061201  233.2346788  234.8926118  199.02993  275.9248764  191.6603373  531.958213  -73.70800152  67.1977578  491.7130922  
261.0221128  240.2179357  162.4139737  296.3659906  284.1171764  381.3610308  38.20397703  448.4562362  301.8343696  232.0775734  233.9826501  196.9531572  277.4221968  190.6321634  532.4587489  -75.51666519  61.61314164  509.6282018  
259.5003123  242.4736837  162.9917126  295.7484728  285.9149096  377.8080627  38.71515558  448.8966865  300.9283439  229.3525603  227.6171581  200.4966937  273.8903755  191.3503334  524.2615646  -74.02338215  59.5028652  503.6052977  
260.6376473  241.106701  161.0241148  295.0374306  288.4090399  376.5575175  38.74923642  447.4890437  302.6063617  230.3129756  232.7665138  196.9805623  274.3769615  193.2020746  522.317707  -77.49724674  65.76079432  491.0408214  
259.922528  239.4071096  158.4727024  293.4345715  283.310776  373.9898298  37.12873821  446.6053561  298.0972687  229.3838921  231.3311108  197.1215926  274.9209721  189.9705063  522.866019  -76.98342731  54.50606436  508.4621359  
260.2716575  242.8422083  160.0958256  294.2012202  284.1950056  373.5791161  38.28881542  448.73895  298.8370221  231.4219551  227.7960252  200.1897335  273.5360236  190.7435115  522.9922257  -76.27653506  54.58477908  497.6753348  
260.6531342  242.0174356  158.3455578  293.7207163  283.4572457  376.3679083  38.71561648  449.6740441  298.9602868  232.2902018  234.0606429  197.3954672  274.4316136  187.555978  523.1765019  -76.75319076  56.20550744  499.9995725  
263.8667442  241.4537395  157.2736797  292.8979763  283.9409573  374.8812999  36.57165919  448.5347308  297.2636482  231.1063112  231.9224979  201.2446786  274.2889479  183.8152259  526.0139407  -73.00001735  53.12568869  506.4417498  
263.9245244  244.1807145  159.467003  292.2967381  284.2302005  376.2431093  39.03062756  446.8753892  297.9046078  232.0085879  227.5653417  200.4919094  272.8748786  187.5870547  523.2114789  -75.00586633  53.92112863  499.8172359  
263.27843  241.2132021  159.0135963  292.2345283  283.9650543  374.6588664  39.04193717  447.8182022  294.2451081  231.5686152  234.4431133  196.1555674  274.3095148  186.064619  519.0251987  -76.797215  61.93819312  496.6948119  
263.5706564  240.724789  158.9030823  294.011091  282.7063376  373.4997968  37.48065528  451.5556324  295.0347194  233.0922973  235.6232688  198.8630336  274.3626498  178.6558377  522.7387687  -77.87496394  50.55351107  509.0777768  
262.2446325  240.3570936  162.7693828  296.494662  281.1095956  379.0130224  40.74486312  454.7339827  294.6201849  230.2752691  232.2484389  204.0530407  273.4703487  181.1717235  523.2416534  -77.70637389  48.72255864  507.848993  
261.4457784  240.7768569  166.8682984  299.2264082  286.4935652  377.6801517  40.67534182  451.1476205  296.5292845  230.5624466  232.6545284  204.6855365  275.5144068  184.0485825  519.4104729  -79.61384138  54.1619856  500.0323455  
260.6972458  241.2822917  168.4636926  299.3503343  288.9953529  379.3752494  40.21979397  456.4157884  298.0603373  230.4876672  238.8532894  203.2236899  276.0303723  179.3177862  522.5389399  -75.15510265  53.45493535  503.23863  
266.6083143  243.0193474  165.8074794  298.7342145  292.6852626  382.0402045  41.52995279  454.0534795  300.7381744  230.1071734  238.0495801  203.2731645  279.1340432  182.5506944  528.0998226  -76.80929319  49.7462768  512.7214316  
266.0731039  242.5623436  160.8357714  294.9972892  290.5653842  380.8427404  39.37097006  450.9604062  298.0632362  228.6411294  230.4425205  203.9340625  278.1781457  189.8305941  527.4573566  -74.47292166  59.01130646  510.0772449  
265.1241817  244.6822243  160.5009977  297.1884661  290.1916618  378.963199  39.7086468  444.6603904  301.3295962  228.8454951  227.7971683  201.3369921  276.143352  192.1232981  526.369035  -76.54820935  60.5757077  502.0906736  
263.8592873  244.502108  158.3043995  296.1307256  288.4924841  375.6330075  37.81383327  448.1831945  298.3401758  228.4386044  234.4785974  194.8987473  275.8819565  189.4200593  523.7091173  -74.21660389  66.36597743  500.5450309  
264.4261206  242.6490168  158.3409678  296.6361948  288.3636775  375.5274908  36.35881441  447.270964  302.2771195  227.523394  230.9615727  198.1145161  278.1624068  188.3348427  531.0338396  -71.02178669  60.23380383  506.4480893  
266.354337  244.0523464  161.2391032  297.4611091  291.0052582  372.1438704  39.20174122  450.2163493  298.4863923  226.8317297  231.295615  199.5998963  277.3829742  190.6227523  524.2581845  -72.25592423  60.726686  506.1060723  
266.7813539  244.2511055  162.4754703  297.3387008  289.0410403  377.2241852  37.82365791  448.9889433  298.8173521  227.1316743  225.9578984  202.0722078  279.6785971  190.1732437  528.3071345  -70.28769668  60.69271586  499.6875933  
262.441738  242.6665294  160.4751201  297.8109744  287.0765502  376.839779  38.35402297  446.9599424  294.9084229  228.1723593  225.9634566  197.6316225  279.128665  193.0997916  523.0575635  -70.37988487  69.64466729  499.2044813  
261.5964486  239.885847  160.2573131  299.1241585  288.0460013  375.2808934  39.8221971  448.5235822  294.5122437  231.6928945  234.1135286  197.6071106  279.6920289  190.5614684  520.5259461  -70.25383678  73.22843936  500.2631517  
261.0030876  239.1700648  157.3785784  299.6350934  285.453859  377.1117446  37.23829742  448.7041738  292.999206  230.9463578  232.5228512  195.0856008  282.6617411  188.2998238  527.7356619  -69.20908859  66.41160903  505.7727337  
261.2558245  243.0759144  154.8844149  295.8031594  284.4213196  371.7136098  37.42291982  448.656425  290.6145981  230.112995  234.025866  196.0111062  278.9265237  188.6214687  525.4243593  -73.02480581  63.57782648  504.6922965  
261.3107928  246.2163557  156.742192  292.6296248  284.3031899  370.8565021  39.22448177  450.0030028  290.9926416  230.3638123  228.7746083  199.1851039  274.1547044  189.2913801  520.9161373  -76.58609301  57.82442029  505.0704087  
259.7688868  245.6674639  157.0688211  293.7358185  283.9489461  371.538325  37.59434685  448.0773027  294.6801299  231.7481738  231.8119717  196.948143  271.8482614  187.1901995  521.3339075  -79.55165348  56.24633661  494.9567002  
257.9851981  240.7110519  158.3149804  294.6858771  282.5771298  373.489713  38.5961915  450.165466  292.3517512  231.1024668  233.282453  195.8009642  273.7052325  183.0968219  523.4054136  -78.25044226  52.94346132  502.8697757  
260.2272024  238.2844167  161.8602448  292.4085777  281.6653033  374.4140157  39.93854752  451.1556368  290.5471494  228.833428  230.8432854  201.4613412  272.3430783  182.6036998  521.6206489  -78.0466876  48.03447255  507.0169116  
259.0032887  238.8510112  167.3208129  296.4439901  284.5785739  374.0234584  40.73988115  455.493176  294.5117233  231.5053617  236.9880598  201.0749607  270.3269428  180.1539274  522.2276914  -79.13263937  51.83840848  494.4359733  
261.8927291  238.9640526  168.968229  299.036152  288.8955123  378.9487475  41.07688125  456.4453192  297.9324873  231.0483328  238.7296811  200.9496371  274.414026  180.2162719  526.3139935  -83.46451005  39.84804719  507.8840674  
270.0826351  240.4114638  165.8422387  300.9075131  291.620622  383.3293337  39.33971563  452.059582  298.7483614  228.9502448  232.4377587  203.8233291  279.4693986  185.0583224  531.8884012  -74.40050481  45.16452361  511.4398701  
268.1552533  243.5812972  160.9158033  297.7495864  287.3744438  376.2529407  40.22349163  448.2863597  296.3147723  229.209596  226.078781  200.2462138  283.1027856  191.3025999  525.2573983  -70.47436234  59.03091462  503.43887  
265.3936927  244.5633667  159.629217  296.9688676  288.9552881  372.803014  40.41274372  447.8411559  295.9117337  230.8889736  234.3272334  195.4474377  280.3695547  192.4378246  521.1232966  -69.91759674  73.89721558  498.4744635  
263.2378424  242.6240634  159.885983  299.7264981  288.6718304  375.145117  37.37502035  450.122063  297.9379828  231.0597436  233.8311102  196.0679835  282.2651884  187.6594798  530.9532476  -68.74803671  64.48090487  503.5778087  
261.7118213  238.9036934  159.1688112  298.6457639  287.1423964  375.6348611  37.44481298  447.9469898  296.0284368  228.0501562  229.5506503  197.5155543  281.55286  192.6253916  523.8890942  -70.76570657  62.7081526  505.6177934  
262.1306686  240.6333377  159.4577705  298.9510836  287.5237694  376.2717181  37.91942815  447.9512206  296.6212244  229.5808048  230.5878607  196.9135277  281.4755731  190.9468693  524.1381034  -67.30060123  71.23175873  495.5091615  
263.3029409  243.1670641  157.1094955  297.9239833  285.7770936  376.3546035  37.859308  448.1478886  296.8022279  230.8837995  232.5594368  193.9040339  281.091703  188.1531327  525.9992101  -69.40768191  65.9686977  504.9983603  
262.7407443  243.1900801  156.6929812  297.1780205  285.0789817  373.3461463  36.45884406  448.4247508  292.3561496  229.6013757  231.235393  197.4508526  278.370772  186.5266167  524.6465925  -68.72761613  64.57540686  506.7324418  
262.5932845  241.0877252  159.3149354  296.1350844  284.0337484  374.4948462  36.94493818  450.4316037  291.7978464  230.4013933  227.5187586  200.3881643  276.1153049  189.7874027  523.8758124  -70.8194566  63.76740866  497.9063301  
264.197756  240.4924926  158.6193606  295.416547  281.0143629  375.6897797  38.07583831  447.739843  292.8715103  229.9865475  231.1473469  196.9429596  276.3119655  190.4667713  523.7017304  -75.71543744  67.24783107  495.9385215  
262.6494309  237.3000315  157.8792534  297.1750636  280.6380539  372.9001568  36.06271377  451.7396917  291.7047926  231.1480571  232.0910945  196.1063121  275.800306  183.5339013  523.8990869  -78.23982783  58.88069714  506.9367157  
261.1216491  239.1761897  164.1395169  295.9053015  280.9649704  375.1788029  39.38668824  454.4696284  294.5074535  230.087089  229.7899296  202.6190402  275.0913754  185.258272  520.7743373  -81.65773733  48.50888999  502.291004  
260.1361201  239.9961517  166.963432  297.7411344  285.5921249  375.7934904  38.72626905  451.3712515  295.8176703  230.9059424  237.7960997  201.8539888  273.5015813  185.1982552  521.1310812  -83.62136383  51.04450968  493.7302574  
264.5689569  239.2738274  162.3917975  294.8963711  284.9994998  378.2281637  37.25020661  451.9455168  297.6459007  229.4007086  232.5217382  202.7243517  274.43798  183.371411  528.9763776  -78.46575426  42.51863573  509.0784964  
264.2953237  243.0897124  161.5094291  293.5117188  287.5933451  378.646174  39.93206301  449.8285746  297.4867389  231.0567113  228.9633093  202.6760257  272.5739381  190.6980721  524.4623004  -81.0323937  48.20067593  505.3502393  
263.4108097  244.653006  161.0636957  296.5585369  289.2361384  378.7455534  40.77531537  450.3588172  300.7439794  232.9719636  236.0285361  199.1349855  271.8648615  190.3926606  528.1353254  -79.37354587  60.08991284  491.6446601  
261.658526  240.8020157  157.8396189  294.1035672  288.9276829  377.388708  38.34445141  448.8369271  299.3980206  230.8769317  234.5365229  196.7066338  275.0263687  188.9678307  530.1701452  -77.79060789  54.76713584  512.406089  
264.016705  242.3246938  161.1150466  292.9723626  288.9671675  380.632398  38.26906824  451.9540013  298.9211748  229.4658332  230.4876369  202.4585276  273.8660981  190.1512138  529.5260453  -73.50685284  55.10102817  505.9142459  
264.3290322  241.674529  161.9416827  293.8214528  287.1604784  377.1311916  40.73511278  447.1634761  300.6313173  230.7870546  231.6523009  200.9786779  274.0196747  192.1894812  527.3009818  -75.30557102  65.1267147  495.0519826  
263.4155673  242.7150826  160.4618345  294.5151188  288.7416646  376.5296867  37.37938428  449.5969706  298.3273067  232.3698344  237.1937433  198.7476137  275.7323962  189.1704363  526.2169073  -75.28023643  61.24982073  509.6373354  
265.0744963  244.2591231  160.5924645  293.8546421  286.6134776  379.9405358  38.44715414  451.8344206  298.1920508  230.4637005  231.7520422  203.563817  275.8508933  188.3488483  528.9932591  -74.26195848  56.51876739  503.6918182  
259.9503465  246.0967767  161.4198386  294.6090409  285.0789625  379.8265199  39.48900548  448.061906  296.9863887  231.4894399  231.5266614  201.1709093  274.6432893  191.4637853  526.1960953  -76.95793843  60.99372264  501.5361211  
258.7485332  242.7574903  161.1755895  297.4693336  285.9406094  379.3663338  37.9622798  451.9096887  297.2770585  233.7658249  237.8316644  198.5460866  272.7934815  187.7404157  526.9961334  -77.51430873  60.00478123  506.6913666  
262.2384405  240.7546885  161.189251  297.2625355  284.8822869  379.0256916  38.35936573  451.8425182  298.2994582  231.760114  232.3971047  202.5115045  273.1671963  186.8016553  527.2181233  -76.81868484  55.23124883  505.796009  
261.6134452  240.2985791  162.8779296  297.5402538  287.0894675  376.6492653  39.74496335  449.0331435  299.3912967  231.7977695  234.760804  200.4866408  273.2010454  187.5819411  521.9411967  -79.23158973  60.6850486  497.0469835  
261.9016012  239.5274314  163.7047112  299.569144  287.7372192  376.360894  39.24157088  453.1064545  299.0252302  231.214453  236.7008668  199.7212535  275.033604  181.1686624  524.3074592  -79.67631328  51.85451335  508.9846713  
264.5115242  241.6837175  168.8968381  298.7923124  291.4152179  380.833894  41.46480119  455.8808015  300.1989413  228.914497  230.3311955  205.8437806  275.5860649  181.638824  520.227515  -77.85705292  45.72085499  507.5828317  
264.3756895  241.7247238  170.5446929  302.0613509  293.4131525  379.5458633  42.70226616  455.120524  301.6356243  229.4322469  235.6556753  203.3311292  280.3950631  182.3659756  522.03688  -76.79094296  59.70425312  494.27029  
265.1512015  239.5882713  166.9058238  300.5834177  293.7479996  378.4044192  40.56504916  454.2792594  302.4541757  226.6159004  233.8286259  205.054705  282.936633  179.1945724  522.4983619  -72.73452981  54.40125077  509.3649984  
266.6381633  242.4880707  169.4367114  297.8152705  294.5845759  380.0988395  41.33608267  453.6787302  300.6268174  226.3817684  228.4235234  205.5755725  283.0528543  183.8584964  520.2497907  -72.06711444  56.58453748  503.1942079  
267.0628799  242.55736  166.197991  294.2358735  298.1042226  376.6137995  41.04987281  448.3496143  298.8364475  228.7859222  237.9733382  198.7256361  280.283743  194.2924298  516.6565361  -73.77258301  68.69386563  502.6508688  
270.2245124  242.7493116  161.2293733  294.4730665  290.5987623  381.7654598  37.92971395  449.3272928  302.5357942  229.2786285  231.1380926  199.8754137  281.7293626  187.4707276  532.6489038  -68.22473286  61.03609046  509.035159  
266.1985398  243.381673  160.3010024  292.6663641  290.0898695  379.1205146  37.34030467  445.6226237  300.2355115  228.3842724  227.2468478  198.7018178  276.7676009  193.1034166  523.2497849  -68.8334986  68.10645309  506.5265242  
264.710867  245.6767287  160.4450283  295.8047712  289.3666227  381.6449635  38.10041408  444.3053917  304.5797176  231.5612124  230.5252332  199.3480477  274.5467645  192.9453915  526.8955334  -70.76133688  74.3301298  492.3084008  
263.8490948  243.3397996  157.0895977  297.2242626  288.4732544  379.0131825  36.90018034  444.7600815  301.7275594  231.6403941  234.1987096  197.5784321  276.8382816  190.9243059  524.9229881  -72.06241254  71.21106957  512.2744084  
264.3325372  244.7303174  155.3148791  297.5122212  286.614538  375.666989  38.15295894  446.4386719  296.3392873  230.263133  229.5044129  200.2633084  279.6239908  189.1197055  525.3414606  -69.03017726  68.31946964  503.346506  
259.5657355  241.6814567  155.8261236  295.3410389  285.3777167  376.5810969  38.9439019  444.6388561  293.4058927  230.3393799  228.7894068  195.0551033  278.6692321  191.6356685  523.4076922  -68.68618134  72.10976611  500.7736709  
262.2505752  239.5355774  156.9197737  296.9015207  287.5462253  373.4663035  38.29755461  444.6262835  292.2241525  229.8733641  234.3212159  192.2396217  280.8367715  188.2627193  524.3087181  -70.29072368  69.00327575  503.3846622  
261.3770099  239.7338622  153.9983108  294.3189294  281.7435158  370.6933518  37.67713205  445.7587961  291.214117  228.1341689  229.3065604  193.8614317  276.732791  190.478203  526.8118686  -69.4236359  61.25720036  503.7306401  
256.4919094  240.2796392  154.3933271  291.7118948  276.333288  368.5261528  38.53483183  445.290689  290.1475208  228.5355717  225.2089031  193.2632623  272.0320776  190.935596  523.0897166  -72.67659297  62.04168939  504.6403442  
257.6362085  243.1859304  156.1043183  295.8555524  280.7016864  370.4369775  38.79260279  449.6166449  292.5726503  230.6773432  233.1244006  193.8627214  273.1405704  186.2689851  526.5269181  -77.37072907  58.54638668  496.8702635  
256.2064797  239.1014019  154.770911  295.0210121  276.9006866  369.783247  37.31867088  448.7622478  292.4628357  229.1225259  229.9399262  195.4007508  271.2388385  188.536053  527.1317294  -79.84947067  47.28666441  503.8883542  
256.7782888  240.0991968  157.4170661  295.2724329  279.5350946  369.3768777  39.58232629  449.4063658  292.3611741  230.8453445  226.6971297  196.8782738  271.7903325  190.930902  523.2904857  -81.07474562  45.70139313  500.1821958  
258.4864964  238.7050252  159.3964206  297.349198  279.7689109  369.3818991  40.72101679  452.7513681  292.1946075  231.1386413  234.7510022  195.5721366  272.3178195  185.2798427  524.801461  -81.23331314  48.26817524  495.3002546  
259.5650748  238.5015169  162.0796113  295.9887399  280.3047166  373.5685624  38.28710692  455.6383435  293.5636606  229.3722261  234.5328699  201.0001458  272.6524259  182.7499201  525.2889484  -81.60755112  39.55740222  508.5231305  
260.3755922  240.8573915  167.356217  294.719063  285.318792  377.6699922  40.23614398  453.7294514  295.2035094  229.7102932  231.7975963  204.9548766  274.5320588  183.7317131  522.0198303  -80.60964642  41.56739253  502.3059667  
263.9011666  242.9122602  166.3964355  295.2849496  288.2177826  375.27667  39.92079715  453.7278227  297.8233212  230.6389685  236.3536154  202.0006382  277.4182287  184.7081925  523.8886547  -77.36025906  50.86879022  494.9116274  
267.5032004  242.9014667  159.5395087  292.5352524  286.9232169  374.1414339  38.8965303  449.6250167  296.1001322  229.5127913  231.9414787  200.1884626  280.1167557  184.5925185  526.1047465  -72.78651979  48.60779429  511.0988248  
266.597928  244.0828805  160.9009207  294.1759731  286.2347251  373.2976081  40.45360932  449.5208958  294.044549  230.4457247  228.3986927  199.4126016  280.0122346  186.9670511  521.4646973  -71.49696644  58.11041879  501.4653442  
264.9606397  243.0724032  162.6861375  296.3250911  285.8452698  373.2484259  39.75833422  451.4763234  294.8930342  231.7190249  234.8108723  197.7664464  279.0129832  184.0019002  524.6081774  -73.90108524  61.59215542  496.6846858  
265.7331275  242.3252497  162.7671258  296.4673225  286.5827367  377.2581115  39.15995354  450.4030338  295.7323966  228.081339  232.2111096  203.1393639  276.9059382  183.4736482  523.1484487  -72.39845119  54.39634978  507.3351655  
264.7253747  245.4600151  167.7606462  298.4950915  290.2597334  379.576401  41.2014863  452.9445802  297.8128586  229.4674042  229.7706058  203.8151438  277.3172366  185.7572101  523.7931304  -74.90660152  57.38062013  501.4863985  
266.8852608  244.5048284  164.9511405  299.8241044  291.3151952  377.9753406  40.21529855  451.2178232  300.1870988  230.4048105  235.4225883  199.4226933  279.8594183  189.4246105  526.5784907  -75.44688635  61.75520495  500.2624873  
267.9759976  243.4802184  160.9936533  297.9031252  288.0258883  377.4213998  37.83514161  450.8758247  299.7779761  228.2540501  230.2451174  200.8057463  279.5683456  188.5981404  528.8573512  -70.26194807  62.83320288  507.4839146  
264.919535  243.7153993  160.6305928  296.6781598  287.1083683  377.3417238  39.32412031  447.6755836  300.3909649  229.0560683  225.8146813  198.3113268  277.9974614  194.9893672  527.0707513  -73.57379382  66.69723675  500.0607622  
260.5162379  241.8018902  160.9368993  298.1048621  287.6887323  377.7295071  38.80026111  450.7320621  299.3768902  228.9232618  235.4742257  195.2973863  275.4606128  190.133227  523.9479633  -74.58428699  69.28612856  506.1567945  
262.2734195  240.9499013  163.6003413  297.8333251  286.8003795  376.3055813  38.75566463  453.3593823  300.1886304  227.9880019  231.1567955  201.0633409  275.9785552  187.069336  527.1055285  -74.67857304  55.59972409  504.1924499  
259.8038966  239.9985037  167.1931862  298.4103599  291.2224945  375.2766953  39.39595965  451.3928263  299.3190288  230.3785465  234.0255322  200.9973055  275.2818324  190.1562735  520.4007748  -77.58707828  61.14537039  502.5326214  
264.1968866  241.2899718  163.9197308  298.742541  292.8870537  379.1314448  37.59678092  452.5219474  301.6874775  229.3816056  234.1417672  199.711161  278.1866454  186.0906083  528.3437183  -75.15471808  57.60280934  503.9318544  
265.9856261  240.0074515  159.1918223  295.8419786  289.0054726  379.4646718  38.6922841  446.8884542  298.1812212  229.4986866  231.2925161  200.462088  277.9277656  190.6472578  527.9278871  -74.91109382  60.91320623  507.2694851  
264.6020194  240.6368374  159.075326  294.5563258  287.0716469  379.5293262  38.71687559  447.8953745  298.111749  233.4081109  230.3845757  198.6341519  275.7873594  189.5386779  524.278907  -73.60656608  66.5992746  501.0316979  
260.1820249  237.9429333  156.2702579  294.5781651  281.0620058  379.6240252  38.54564651  447.2689002  297.6843888  229.5060493  231.9277362  194.1316915  274.8002066  189.5738626  525.8353146  -75.80874643  64.20071506  501.9070195  
260.9285246  237.3317965  156.1707227  295.4188462  283.9771916  372.8119411  38.34833001  447.2520798  294.3688698  228.3092965  230.8710439  196.0769718  274.1685178  190.6429185  524.996724  -77.30139432  56.14517163  506.329133  
258.0493278  240.4467384  158.5098222  297.5618032  282.0309195  371.8503046  39.26080479  450.1152806  296.2545291  230.8132769  231.1790941  196.0815185  272.4629574  189.0994086  524.1055246  -77.41834235  56.93819659  498.1227744  
258.1824619  239.1096667  160.8900631  298.5285491  286.1341702  374.4119518  37.4024648  452.7178055  297.2718591  231.3453899  235.5359855  197.1524261  273.6822662  183.167564  526.3544445  -77.58847476  50.55596889  504.1870019  
260.9159513  241.750566  162.8660167  296.4667156  286.2705375  378.1213504  40.39602612  450.0237779  297.8881848  228.817958  228.5730057  203.8571689  274.305829  185.0110403  521.3210793  -77.06430999  43.68361004  507.4061713  
261.9071341  244.1534506  160.7244574  296.5825081  288.611216  373.1780601  41.29069587  450.6854577  297.8140341  231.4033729  234.9466669  199.3304554  276.0656753  185.0915376  520.1468473  -78.6314065  55.03282986  494.4962895  
263.855194  243.105213  160.7333522  297.1586989  287.4605198  374.3334113  40.27219298  453.4234165  295.737828  231.5748535  232.6776431  200.7934396  275.6507026  183.3715341  525.3624432  -76.47295477  46.59983086  508.4568097  
262.5827381  244.2519368  163.7657254  298.2665822  286.1010963  377.6891154  41.5250563  451.2671205  295.7207212  231.7870453  230.4066076  201.6642785  276.0709869  186.9227721  523.430484  -78.60942428  53.98363576  501.0039337  
262.3534382  242.817012  163.9118665  300.4095885  287.4722925  376.8553417  39.64606196  454.4042835  296.3821825  230.416781  236.4382794  200.4013232  277.5357656  183.9168309  525.0571338  -78.57756819  54.81543326  506.3730857  
264.8424052  243.5850117  166.7569407  299.6461584  289.8934055  379.6519253  42.28917027  453.7432679  296.743195  228.8705555  231.0889687  204.849998  277.158451  184.4044719  520.0809938  -75.58473792  52.31009858  510.1671538  
264.0346877  245.3061057  165.9618047  302.4584666  291.6442738  375.7666534  41.31591764  455.0735631  299.6887137  229.2784827  235.7181568  200.1567996  280.564089  185.0874404  522.3698132  -73.25711061  64.97459547  492.9713672  
264.9228172  242.4021339  162.111023  299.5612028  292.7976897  374.7014472  39.33402999  450.570146  297.7245719  227.5266571  233.9326475  199.3131336  283.061367  186.5383026  523.3926688  -72.06686714  59.00781149  513.4148156  
266.2611994  244.3605899  163.078956  297.8256962  289.5692726  381.1127108  40.63946771  451.3241705  299.1404815  230.0678822  225.602668  202.7097816  280.8180176  189.3140708  527.1746349  -69.52081855  62.9789959  499.7643349  
262.9338686  238.9647723  160.4078252  297.1265685  289.9879192  378.9878692  39.97997476  450.4891242  297.1346098  229.568092  235.3519636  198.0509482  279.018068  188.0460809  523.6671013  -74.10360934  70.41838272  506.5895838  
264.2007241  241.4545398  164.9829695  298.0004538  291.14511  382.4465019  39.55859741  452.0490455  298.6677554  229.8269397  230.360266  206.4169089  278.2958854  185.9725843  525.0143756  -71.01390746  59.61885144  505.5690542  
262.7715105  241.0433497  164.6124293  298.3327362  292.3092884  381.0738424  39.82763063  448.3127688  299.774251  230.1009409  233.9541083  201.5296372  278.305891  191.3523857  522.9631442  -74.23329813  68.60526645  498.6961305  
266.5424778  240.9913263  163.3510824  298.0057781  294.4310081  379.0978357  36.74741864  450.9353503  301.4511527  229.5834534  234.6425299  201.7395903  280.5970687  185.4149103  530.339837  -70.80488627  65.35323234  506.8701698  
270.1784185  242.8764598  161.3869992  293.5602994  290.7157807  380.0433443  37.97720137  447.5828264  300.491687  230.1279558  228.9409831  201.7674927  281.3098087  191.0019158  527.4382379  -69.70424491  65.02565209  504.0790222  
268.931822  242.9009705  160.5235549  293.7552276  289.0845888  377.9095367  38.50698558  446.2781052  297.9342402  232.5028974  232.3603113  196.5335372  279.5806576  191.2812655  522.4202707  -70.02948128  75.65528479  502.1063241  
267.8029106  240.0357807  156.9578249  293.440062  285.4024779  380.5741535  36.82763477  447.0495336  297.0286818  231.5275696  232.3528545  194.9282714  279.0133859  189.5810053  529.167243  -68.23997738  74.59858125  504.6072658  
264.9349161  239.051969  154.8171197  291.5348787  282.0062481  376.6424616  38.05453593  442.8777892  295.8849503  229.0860051  227.6281386  197.7435612  275.8786182  191.6736786  524.1042617  -72.06935792  71.77173692  506.0725243  
260.7863073  240.2275469  156.8305748  293.6197226  282.4862609  378.7366054  37.31996144  445.4859863  293.7421029  231.9492049  230.9490988  198.456444  272.9766182  190.391535  522.7029484  -74.43533391  71.02227291  497.0984829  
255.7951382  237.3852151  154.4755009  294.0157515  279.4545106  379.0151273  37.39683717  445.3817841  289.8848759  231.6277392  233.504337  196.0268634  271.9146747  189.3410134  526.3519604  -77.98225544  61.74545546  505.0139851  
259.6220566  240.2346978  154.1645895  293.3866509  280.333341  373.4240289  36.9935576  446.0099828  290.144962  230.7086475  231.7502947  197.7656125  270.8812339  188.7884552  522.5565997  -76.76073255  55.97901318  504.4858865  
258.9696905  245.917102  155.3198842  292.7999008  279.2214128  371.6767993  37.72291023  446.4507642  290.8293568  232.279909  228.0376651  196.4420437  269.8845079  187.9973203  526.2573029  -77.20295673  53.97101437  495.6484977  
257.5091054  247.5325325  156.0995327  294.8673729  280.0806437  371.3664976  38.92644154  449.1197455  288.571049  232.4825288  233.7780696  193.9790879  270.1026934  187.7885035  526.0365214  -80.52766791  52.57469356  499.8165176  
261.00616  249.212408  155.4693522  297.2209002  280.9250657  367.0865919  36.40048391  450.985903  288.3500677  230.9360809  233.7525735  196.1410836  272.190666  181.6401218  529.4553074  -79.1043279  45.866252  506.1207318  
261.6083524  246.3315232  157.6965342  294.7074803  280.8128378  369.1864161  38.74755969  449.4485888  290.5535931  230.6969305  234.7150529  196.9127755  271.6440474  184.2489674  528.9521143  -78.98549327  44.18144593  507.2431013  
263.0024122  241.0361656  162.388463  293.0709045  284.2935666  373.0395771  37.57654767  453.1800283  296.0893726  231.3455614  235.3117489  198.0133479  273.1286654  185.8589357  532.7514334  -77.69353354  46.12244384  502.4712242  
262.1879563  237.5579968  164.6734563  291.4414916  284.8086115  375.8430344  37.68562661  448.7328212  296.5800754  229.0288266  232.5463951  201.2902103  273.7891976  191.8871513  529.8013414  -77.76432471  51.82647036  505.883883  
258.6719718  240.1818953  162.8188769  291.7262542  281.7717759  375.4857813  38.53983773  447.5528664  297.8336028  232.9675817  230.2068488  200.1919652  273.0827326  191.7965771  525.9861649  -78.92638338  54.60856712  494.600073  
257.091096  236.756788  160.1044308  292.4854135  281.2195121  376.2046361  38.36260627  450.2829972  298.0899166  231.5902133  234.5823381  196.9112022  273.3381904  188.6005978  524.8989639  -80.08821326  50.91392871  501.3076434  
260.5786429  236.4233001  162.5320843  293.7896528  282.4628326  376.5759195  38.67062315  454.4615887  296.9012177  230.4158617  234.3406219  203.7681343  273.5189324  186.2539289  523.1823548  -77.68683254  42.71584411  505.8058042  
263.2969096  241.3594372  166.5830749  297.9629811  284.5646755  379.1689093  40.35677771  451.0071773  299.2811278  231.1331262  231.7246307  204.7032321  275.9916211  186.4185959  523.3847242  -80.04403678  44.17148032  501.1023568  
263.3859305  240.9236156  165.8640893  299.2075558  288.167063  375.9374191  38.42029589  453.9456989  298.7445012  230.1155947  237.2484853  202.3204807  277.5704037  182.3935893  524.3586983  -77.23996865  49.32217026  505.4738738  
265.2748254  243.0113921  168.8863293  299.5562072  290.2211426  382.2533049  40.652948  453.0159652  300.3765071  227.7717046  231.6684663  207.5789145  278.6128689  182.4672621  521.7525067  -74.84224354  45.89943279  505.5222424  
265.8746176  244.4997205  170.5772129  300.6957816  293.6969304  380.1847936  40.54268694  455.0967154  302.3810886  228.7446255  236.8593923  204.8668165  280.6521765  182.999768  522.0301714  -72.95216766  61.62610789  493.6975426  
266.9076174  241.2512775  164.5911908  296.8708473  295.1103605  379.0884734  39.31209881  450.9012084  301.6983323  226.9584001  234.323239  200.1996373  284.8681103  189.1759169  525.4077557  -74.64502924  56.58299124  511.6863612  
272.2477989  245.4208061  163.3209564  293.9730015  295.239803  381.7270574  38.95428328  449.1380974  300.8939868  227.7027266  226.2538419  201.4542574  285.233418  188.6985433  528.6677463  -65.13891837  63.70010288  504.8766441  
269.9366586  242.9472429  158.5697089  293.5274344  292.9794611  374.9818523  38.60609306  444.4404282  300.3811461  230.1158025  232.9889563  193.7490305  283.2652384  195.9417509  522.4726168  -68.04860523  78.97762561  496.3755155  
271.8458639  241.9555182  157.3257695  295.4659609  287.3852938  377.0026538  37.04499328  447.5969068  299.1277716  230.6274736  231.6225666  195.4280297  281.5754867  186.9323957  529.6209136  -66.34479505  69.12205263  503.7256149  
265.55914  243.4757818  157.186213  295.8576186  286.0401991  375.6829135  38.77629678  446.5990306  297.5271928  228.7813593  224.9455314  195.1793431  280.5896116  194.1870205  523.272284  -69.24097165  69.20976375  502.8965284  
262.4938712  245.0471067  157.1122374  297.8147787  287.8296573  376.5127554  38.2311697  446.8307355  296.9222408  231.5675492  233.6596196  194.9803789  275.7333207  192.2768647  522.7584291  -69.67955841  76.47328213  496.1316941  
261.6576698  240.4920167  154.7347017  296.5335853  280.903105  374.6531557  38.04846182  447.1972543  295.4702506  230.3685344  227.9693333  196.7021645  276.4145124  189.2028725  525.7006407  -71.6641993  63.85401736  505.2058722  
257.6782146  240.7167418  159.8112372  296.9150477  282.4457565  370.7814523  37.89827876  448.8213211  295.261129  231.2255726  230.6725422  197.0165735  273.05  190.933286  518.0416661  -77.487415  63.80098312  499.9677496  
256.5191212  239.0301112  162.6835556  298.4673973  285.1090318  373.5011443  38.28692227  452.4915859  296.84309  230.3051048  233.9441408  197.2153731  272.7409472  182.1948867  524.0066297  -78.52503816  54.89366398  504.5824653  
258.4476929  239.6412444  164.8526732  298.2647285  286.2518781  377.2312563  38.66370933  451.6463945  297.4659096  227.9329064  229.5771371  203.1941831  273.3079916  183.9144052  518.3519967  -75.53320403  49.706174  504.376323  
261.3472777  241.1882128  165.8766878  299.8407296  290.7051136  375.3705985  40.67330936  451.1634114  296.4713121  229.5779508  237.6878409  202.3134492  274.2291991  184.8622675  517.696854  -77.50204859  56.28136486  496.5601647  
265.2030923  239.6073951  160.6554268  297.2938801  287.9070654  377.1037345  40.72659452  450.9656477  294.7759062  229.4069277  231.049781  203.1645076  277.7207437  181.5521768  526.4871881  -76.08380812  48.37282614  507.7519619  
260.2080897  240.7893987  163.1406475  298.6270081  286.5878624  374.9281828  41.46243489  451.6087146  294.7517036  230.9246321  232.8661174  200.293604  276.3411363  189.4524214  522.680054  -80.2498267  55.2482431  504.2625729  
259.5418775  240.8923018  163.65458  301.2135718  288.9205073  374.4162398  39.72139791  455.2227759  297.4441836  229.5822467  234.1095444  201.0073878  277.8578386  182.5153461  527.6726941  -76.51045827  54.02583795  505.2442669  
261.814392  241.8186985  165.7488836  298.5411266  291.3414147  378.3889989  40.3067882  450.948469  298.7200791  226.8616568  230.4577213  202.8542234  277.6642749  190.3146437  519.9479064  -77.60878091  50.82511605  512.6525464  
266.745465  248.3789468  165.1640528  301.7783752  293.8448046  378.9474812  41.0395804  453.3574428  304.9647909  230.1394774  233.0947161  201.652246  279.0066758  187.7038506  526.5947953  -72.59120951  63.83552725  492.8732454  
265.5568676  243.5866107  159.6805304  298.2700033  288.2776914  374.3215367  38.58980247  451.2894151  298.6701072  227.0848498  230.7579975  199.927384  280.2770272  190.9924122  528.4414657  -75.15545573  62.97076825  510.0147025  
262.4840009  244.1598689  165.2282686  299.9430682  292.8300653  376.0737131  40.04911578  454.7625933  301.7972039  229.2785277  233.8307352  200.9606424  278.8544845  187.1171532  525.4047881  -73.49732093  70.25639884  495.735353  
262.8520891  240.2571732  163.8310746  297.9869609  290.4363  378.5218446  39.90995446  451.3521307  301.4284397  227.337008  230.9580184  204.0138212  279.9128659  183.6556703  523.8265686  -72.2763467  59.47489452  509.3847805  
261.9941572  241.5844415  166.149121  299.9198708  294.1422711  379.4688366  40.57256987  452.8653723  302.6380373  229.4935714  235.6795003  201.3589854  278.3460543  186.0045409  521.28589  -72.31924245  68.34002944  499.9917592  
265.5609456  239.4729499  161.3775208  297.4606573  292.9122393  378.5329587  39.39233835  450.5656269  302.0651898  228.6054205  233.2036782  199.383619  281.5779916  184.1015847  527.5030015  -71.71738588  58.99103267  509.8835496  
266.3935904  241.7860496  159.9897858  293.905022  293.0459557  377.6922386  40.30571089  446.9677185  298.0217201  230.7563763  227.6572885  197.0487421  279.987946  189.422401  525.1056585  -69.61007506  65.84001862  504.9722246  
265.4497761  241.9945308  155.3981306  290.917642  286.0580024  380.6873895  38.64835579  446.0580236  295.2545775  231.5714094  232.9544336  193.6942292  275.9840953  191.4259192  529.0257299  -70.90996186  74.16818272  497.9591221  
264.6002202  239.5357766  155.0205218  289.9041732  280.6743449  376.3463255  38.92513669  443.7147433  292.1135622  231.6439397  230.9953219  195.958953  274.061447  192.1419858  526.7649288  -77.0078964  63.82833393  508.3443443  
263.2523943  244.2180334  157.6567064  291.8123602  281.7271449  376.7299678  38.17263928  445.3066543  292.6909572  234.0411033  228.9481242  198.8879745  272.6774664  191.8888181  525.5772375  -74.51390121  64.54888353  498.7056147  
259.3985542  240.9834333  154.2731614  292.8220932  278.4159996  378.924202  37.89768856  445.7949416  290.7662716  232.9550039  233.159839  194.3741255  272.8213969  191.5796332  526.5771012  -76.67776263  65.20599784  501.3641715  
262.4768821  238.8655764  156.4175368  293.2269795  280.7538238  374.5215301  36.93328679  447.9447667  289.2551973  231.7340099  230.4986583  197.9955504  272.2733412  191.1256906  524.9513107  -78.7766843  56.66010475  504.3109462  
257.5726464  240.5778433  155.9040926  294.008351  275.9866784  376.775499  37.26221016  446.6845712  291.5926345  232.5087155  230.7632663  197.6751091  268.7992001  192.1067995  526.7986212  -81.53533263  59.87546136  493.9447534  
256.2488963  236.5342503  154.4101086  295.2302998  276.1393844  373.9855278  37.07071308  448.1255955  288.6378504  232.4992513  232.3644261  196.0804184  271.7809434  187.1386581  525.9064839  -80.60180204  48.63332027  505.1054977  
256.2614036  237.9452906  158.2799639  294.6088122  276.1743173  372.6774686  38.40808895  449.0494124  289.1394937  231.3256612  229.2083641  198.8780842  271.9261857  187.6086081  523.1576838  -81.05455503  44.01718385  500.8552297  
255.5831035  238.847537  160.0079308  295.9415347  279.5626117  374.1408439  38.96871129  451.4503611  290.40568  230.7660146  235.5498825  198.2982388  273.1245496  181.5011093  524.3309606  -80.66569719  43.36003865  504.3795758  
259.5432042  242.055403  164.14037  295.7730228  282.036055  378.128347  40.07651013  449.9985516  291.9063603  228.3295772  230.1012795  204.1705777  273.6353006  181.0215106  523.079377  -76.9644882  38.12892278  508.1299611  
264.2715129  243.6842924  165.0368166  295.166344  287.2701362  374.5109889  41.68767041  452.4802815  291.5907435  231.2538806  237.069977  200.0732606  276.4295829  184.7092546  523.7799163  -76.99052657  49.68692346  493.4701874  
269.5122364  243.7272647  160.6331552  293.1651009  287.7547049  375.1599235  39.45865334  451.3928656  293.0749053  230.7811269  232.7551096  199.5833689  278.4178318  182.8331949  527.9917196  -71.05850247  45.73722165  509.9711432  
265.5587425  242.9228069  162.1195316  296.6996682  285.4640074  372.9232138  41.67891144  449.9206009  296.5441599  231.3352924  229.6988146  196.3250234  277.3340796  187.4949434  524.1129697  -74.11248355  56.96891076  500.2833637  
262.9857453  240.135246  162.7361196  298.1540281  287.7617753  372.5939705  38.19750423  453.2340742  298.240864  229.2359933  234.9654305  198.5876281  278.0063832  184.0771186  527.1542039  -75.9610856  56.68680893  503.239111  
264.9766881  239.5804701  162.9975241  296.148582  289.3045221  376.6527042  38.2420391  449.3621378  298.9590101  227.033599  229.5506247  200.5669757  276.5371395  194.3218762  523.3365774  -79.35174073  51.4549778  509.8703451  
265.5060084  245.1057686  163.8993154  300.3170073  290.7862162  377.5657597  38.36337055  452.5925978  305.4202328  229.6237175  233.5436473  198.7179828  274.8793159  190.0883382  527.182838  -74.59839723  62.09774438  494.9743013  
261.9584985  240.6453254  161.4721705  300.013263  286.9407277  372.6409737  37.93931256  453.4478571  302.3542413  228.7679415  233.0441917  198.0064536  275.9504851  188.8874128  528.0826072  -75.03597828  57.99083239  508.0824808  
260.5639595  244.3282598  165.1803428  300.9184775  288.3859578  376.6420841  39.14464829  451.6944103  303.7193319  231.70444  234.4965276  202.4641992  275.0122055  186.5012011  523.0915751  -74.52023183  56.20134095  503.8220732  
262.8349932  243.2316462  164.4385799  301.285298  289.0178761  377.2472131  38.04311819  453.8945218  302.0486099  229.9431183  235.1458306  203.9047607  278.7344376  181.2132654  526.8205362  -72.88819964  56.42344886  504.3148116  
265.2478314  244.9756638  165.5773413  299.2808342  290.5433075  377.0616744  40.19470613  451.7415879  301.4668652  227.71632  229.2524313  204.9434328  279.3686252  185.8764533  520.0232856  -72.79179711  56.47289595  506.8654956  
265.1325909  245.0177652  165.6860151  301.5907647  292.5598538  376.9069466  38.59983118  453.9994129  303.6034483  228.8898127  234.371794  202.1201201  283.2545813  183.5998459  524.5572116  -71.7924658  64.99080352  497.622509  
267.0467129  242.3703895  164.631103  300.2670258  294.5096401  376.7063786  40.34235429  453.5998349  300.3439605  226.3876358  231.5942892  205.5533706  282.9044568  183.7096469  519.6428108  -68.83696244  64.03733949  508.6570418  
265.8428239  243.5219653  165.8876169  300.3423243  296.8451012  375.7850324  40.69898598  453.6996411  300.2723765  228.0245545  235.7059263  200.2522161  281.9661692  183.3259606  518.508943  -68.88589963  72.37561283  497.1266595  
265.5397526  238.0820088  162.5469643  298.3399376  294.9437769  374.4343202  40.08975453  452.2039822  299.0671551  226.0452987  233.9574452  198.5074763  284.2804997  182.4523085  519.9196348  -69.16466267  63.29199598  515.0321194  
268.6742905  245.0627296  163.0281948  297.2899711  292.3641771  376.2861943  40.44822781  451.787017  302.0496534  230.2282136  227.9311304  201.4442175  283.3406139  185.0356656  522.6107659  -67.25273707  63.31116847  504.8067703  
263.2463327  241.9689342  161.5118571  299.6955161  293.517171  374.7374529  40.11823024  452.5417177  301.8361924  229.3483548  234.8679547  195.5708257  283.0898526  188.8494444  522.9255872  -70.94015954  69.41350813  502.167063  
265.2837546  241.7655651  164.5365885  298.6704352  294.8153385  378.4242339  39.42795599  452.2257958  300.0200014  227.5194355  228.4016966  201.4218427  281.7015652  187.2679764  522.2767807  -70.76889298  61.91077031  506.9775233  
264.0582611  241.2711135  164.6699876  296.9550555  294.494719  380.2437414  39.99830704  448.4470426  298.4126002  229.4599397  233.9098483  197.1157417  279.1294419  192.5952054  524.1619843  -77.23680565  69.67748338  499.0222139  
265.0765811  244.4677085  162.4064122  293.4156364  288.3419062  384.0112974  38.19064342  446.9231923  297.8078293  229.2850667  227.5039321  202.8330628  275.041587  189.4509395  530.4972261  -76.42220239  63.45031739  507.5080301  
263.673892  242.0315161  158.6876518  292.8262776  286.9842679  381.8014014  40.2651001  446.3633804  297.5513772  231.7224712  233.7083007  196.3601279  274.9009017  195.3311005  527.22734  -77.35689593  70.15652207  496.0293295  
266.3783121  242.1268343  155.986031  292.5283313  283.4504603  378.8344815  37.88646188  445.8783042  296.4415483  230.4402085  230.3301793  199.3674578  274.6101167  189.5964202  529.0016403  -74.56873103  60.30866511  508.0313132  
262.6458751  243.7079876  154.6948061  293.0611992  281.5591503  380.1917653  39.08801546  445.8274734  296.6531587  233.0652871  232.1097506  197.6758201  271.0286198  194.58394  525.5949784  -79.11298602  70.27467743  495.5808873  
258.2782178  241.6768001  153.1265879  293.7990568  280.9730941  377.9283261  37.75286126  445.5540598  293.7386965  232.5222014  232.5388787  198.8469816  270.6656797  189.1910873  529.3895536  -82.14554645  57.73908768  509.8463104  
257.3156638  242.833726  155.6912932  292.1029395  281.7729597  375.2062344  39.31773748  447.591167  296.052747  233.2783007  229.3470651  200.8184129  269.2781224  191.8787596  527.9148387  -79.07574517  55.01776012  501.3387327  
258.2511784  240.39626  156.0082709  291.8234251  280.8510327  376.9949421  38.5981816  446.9791779  296.1867249  233.6076809  235.1436852  196.7364997  271.2013062  191.6554275  525.8761944  -79.02919273  59.05496756  498.0140972  
261.169519  238.2263106  155.7081256  291.5468642  279.9624498  373.7575663  37.06291217  446.6709338  292.5847119  232.7544455  233.4516347  197.4205942  274.3855157  187.5144664  526.8474401  -72.70850856  53.17351879  509.0700745  
262.2184767  242.1634804  156.0400563  291.5298121  277.635063  375.5938243  39.05481272  447.7836638  292.3244779  233.5298017  227.2484652  196.3886478  273.9211783  190.1321755  527.5081364  -73.88545993  55.18738403  498.0029412  
258.5783336  239.3598627  156.2765918  293.6714196  277.93665  376.4851341  38.59251707  446.4102797  294.2408055  231.0223473  232.1457804  193.3814499  271.108203  188.7579094  526.2627106  -76.3724372  58.44158397  499.6073244  
261.1595184  238.6896344  156.3979938  294.7858456  277.8727234  371.6028611  36.52039793  446.1343936  293.9360862  229.8433819  231.2900912  195.0752004  271.5343909  185.9190115  526.8128201  -76.79284472  48.66070531  505.878522  
261.6855015  238.6752445  158.8728207  294.7842566  279.7894351  372.5971177  37.15700624  448.4419947  294.0536577  229.0831187  226.9404345  196.8841422  273.2370265  187.3166082  524.4874509  -73.21035609  47.69317045  498.0008817  
262.493878  238.7222226  160.6111096  297.8100332  279.9170591  372.918743  37.86703207  447.5239981  295.7780341  228.5545313  229.7852981  196.6861058  275.8640684  184.8346911  522.1170841  -73.55308204  54.58945856  493.5853455  
259.9494887  239.2122271  160.71442  297.6325346  282.7789067  372.1963938  38.39750444  448.9474832  297.0013571  230.3653228  233.3477518  195.7130972  276.2393606  181.4054772  521.6298398  -76.14112348  53.53061464  503.2690009  
261.5274324  239.5076071  163.0547328  298.7713976  284.1949557  373.419747  37.91300762  451.8033163  298.323971  228.4661282  233.5806999  200.5948629  273.6811335  179.4248276  521.3162935  -74.17387127  47.77658711  505.9529543  
263.9913114  242.4494692  166.9249507  299.877227  290.5394468  376.629852  41.37570447  454.3921524  298.1057843  229.0715108  232.410739  206.3417406  276.1067031  181.5528927  521.6954753  -75.73909456  47.3137736  505.5413938  
264.8699823  244.0384188  168.2138305  299.2932438  291.7084887  374.3801466  41.69420335  454.9028558  296.3619533  231.9403608  232.1384896  204.5016565  277.0638119  182.6373824  518.1766338  -77.61291372  55.78666723  502.4067191  
264.1022347  244.3943179  168.4391176  301.536047  291.7380921  378.5565723  41.44776365  454.8715946  299.2125281  230.8572988  236.7143572  204.220438  279.4034124  178.9551634  522.6598199  -76.02102135  56.34776421  499.1973485  
264.6467645  243.0107136  167.1330983  300.9433579  292.4670528  380.2986297  39.39506682  454.3516214  298.2209029  228.5219352  236.1077953  203.6683038  280.5672895  180.7812544  525.9114095  -73.04204884  53.08242731  509.8366932  
269.5589903  245.5678915  168.8459478  301.3951223  297.4479047  382.4408834  40.89358003  454.6420883  303.7087067  228.2230067  236.420185  203.0776185  281.9414255  186.0727729  528.9972704  -73.64929592  54.49578165  510.2084091  
271.2204342  245.2223345  163.3504746  298.2794507  294.5301405  381.1446902  38.21636673  453.0307667  302.707793  227.8551179  228.9197925  204.1655437  283.9134441  190.7304611  529.4182425  -68.95797987  64.38693201  507.4420931  
269.8470288  244.6495605  165.3336549  297.5149311  295.3368123  375.4395417  37.96051737  448.1874085  300.4626845  228.502233  228.9008551  199.4668759  282.4303983  205.2286754  521.6681367  -73.62389902  69.93749775  508.7811199  
266.4123799  239.9660933  161.9397514  295.6117557  292.7468905  380.7073282  36.37710677  449.7152111  299.4067885  227.5793587  232.6975176  196.7511594  282.7712219  195.2308376  529.5749607  -67.04704176  78.77146243  503.7908636  
266.3098279  244.0629755  164.5222583  294.3635236  293.9615796  378.9192079  37.28939845  449.362656  298.7818043  228.8567185  230.7155385  200.787967  277.3003294  191.9685078  524.3227356  -69.02077047  72.24701551  506.4376901  
262.8725002  239.951254  162.1750353  294.1475917  289.941994  382.0433272  37.60120223  448.6927733  299.4554804  229.4009167  234.870576  199.773996  276.8638775  193.5661999  526.9657477  -73.3217638  78.54768121  494.3276673  
263.5854244  238.2039945  160.8511909  293.0118652  288.2327007  377.7313167  36.93899115  448.1296163  296.2998095  229.592731  234.3078299  201.5992376  277.3732733  191.5854982  525.2197165  -74.36855414  66.94435193  507.2248396  
261.1902258  239.7341073  158.150825  292.2233032  285.8837735  377.0850894  38.96965395  445.4165112  296.3123693  232.8284553  229.7647812  199.0580866  273.9431762  197.0413061  521.6023383  -78.74850269  68.49530495  490.8590329  
257.7071344  240.5755465  161.2384812  292.9849747  285.3619073  377.1760446  37.61075937  449.1528066  296.221466  232.1489515  235.5467542  196.4131952  272.4228229  188.7974693  529.0473184  -77.88805487  65.23533362  492.759982  
258.194962  237.624161  158.7976056  290.6870335  281.7211936  377.4407823  38.42777262  446.160625  291.2368476  230.6904302  231.7120553  197.78782  274.527189  189.2271714  530.2993757  -79.01395484  55.87724782  508.2257644  
258.3997292  242.7359413  157.0518311  292.0252081  282.5447585  371.3267487  38.23829665  447.7013933  290.6534946  232.0300714  226.9613433  197.5729466  272.8086986  190.0006091  523.2527733  -79.88657147  50.10684684  497.993892  
258.6890659  244.1718691  154.9379005  292.9854107  279.3615242  371.4086123  40.21745576  449.8680065  290.9851765  230.0325476  232.410152  192.6961375  274.7738272  190.2974451  523.6693753  -81.90845894  51.78279369  500.2727394  
257.6577472  247.2812094  155.7250646  292.7966061  278.5987659  368.7177878  40.35628743  450.3141244  291.1848908  231.2455071  228.5784183  198.237507  271.8525946  186.0344438  523.8522703  -78.10165311  43.15602395  508.7252023  
256.8922445  246.5578531  155.5000625  294.6487334  280.3119985  369.1050217  40.95218236  448.2116953  290.9841729  232.0527759  231.5782807  197.2279501  271.5788574  184.6276019  522.6352769  -79.48053347  51.31851054  495.9649498  
256.8391305  241.6156469  155.2836255  294.9252484  279.1774124  370.9272715  40.18068729  452.6430723  290.5065252  231.1715209  231.7316599  198.5209606  271.3790265  179.9648307  525.4125982  -76.46833689  41.2596647  509.2030366  
258.3000811  241.2292561  164.7073763  299.7545146  282.5943696  374.428297  42.37982681  454.921105  293.8175129  232.4182733  235.2995451  199.6717433  272.1819368  181.0855715  522.3111838  -79.49200358  46.52848132  499.0993704  
259.9702919  239.7632161  165.1620797  300.8022301  286.0099384  376.9706017  39.59855873  452.429131  296.1674332  229.501831  234.6442266  202.7686944  275.3569399  173.9130593  523.5284108  -79.84915635  40.4011311  508.3858197  
260.2354099  239.8205638  168.8121361  299.7404677  288.5449124  378.0251706  41.19650153  450.9600124  297.8002113  228.5615412  230.0006086  204.8753352  276.1210979  180.2146356  518.7022098  -74.73102553  43.12206268  503.4771475  
264.6408321  241.3048654  169.1634148  301.9556248  292.5417636  376.7950453  42.01343646  451.1707359  302.0904881  230.0919001  238.6105174  201.5340075  281.0358099  181.4581643  521.7242349  -75.36763811  52.17808146  496.8655572  
270.6490212  238.1900113  163.9899521  297.5657993  291.7765501  377.9479143  38.8477267  451.6763051  300.7074305  227.4892272  234.2555725  202.037762  283.4485785  182.6875076  522.6754302  -67.65160171  55.46256617  509.2862097  
271.649902  242.4580682  162.8900111  296.5859993  289.7983024  379.3956969  40.16797599  449.8503466  300.8855617  230.5032548  228.1156666  199.4101415  283.4936156  188.8583259  525.0349531  -69.15235277  64.21106303  498.3624839  
268.5883602  241.0837026  159.1258942  295.5518627  288.3422186  378.8840596  38.44215211  447.8337139  298.1479555  229.8161684  233.6245152  195.0642331  281.2230328  188.9300921  522.1966419  -70.50263058  70.05798082  508.6630404  
270.0925122  243.4003673  160.4553447  296.4838759  285.2596057  380.0483003  37.95625171  449.7906596  299.443032  230.0465079  228.109394  201.5912055  279.8979301  185.0927163  526.0873048  -66.32852011  63.1626867  505.7832557  
267.2120619  244.9252357  161.4556537  297.6622242  286.6250447  380.5405148  39.84222577  449.6684452  298.3506829  231.111788  229.7708314  198.3328246  279.2707503  193.1600265  525.5664369  -71.39364385  70.34149577  500.3215108  
267.7359234  243.3782135  160.6410273  298.3978997  289.744336  380.0892914  36.01783764  448.3374727  299.431276  230.3710557  234.6162391  197.4115836  280.8509946  185.039663  528.7021824  -66.25974461  70.08179593  506.7155203  
266.8609449  242.8241413  157.4966023  298.1729411  285.2580301  378.1985801  35.21631178  446.0139332  300.1247812  229.567076  230.7544718  198.6352337  280.0845617  187.2939824  529.53158  -66.05438659  67.92965757  505.015087  
265.7066743  246.5870999  159.033775  298.7977393  289.818369  374.598052  39.77852394  450.640746  297.1304332  229.0774047  229.7638088  200.3762161  275.8706283  192.206035  521.9322499  -73.55030961  72.84230425  505.9902667  
262.4011527  246.9191967  159.9057012  297.4883987  290.30693  376.4405617  39.15434924  451.7638191  297.1396048  229.4076772  229.1573288  199.9575699  276.2343826  189.8088833  525.6589352  -75.10482584  70.72054768  500.1669952  
257.2610492  244.4905587  159.5635749  298.0203087  288.3335173  375.6287629  40.03453932  451.9127383  296.9806788  230.679202  236.0566309  197.6721979  273.430302  193.8327775  523.5378149  -78.39231307  68.0022211  495.8989238  
255.9419515  238.9431032  157.7420887  295.5971753  286.7434311  372.5373721  36.63798935  447.6706736  294.4912  229.5980188  235.1209531  195.2271093  275.2231913  188.1029701  527.6770669  -78.81082624  56.47067175  512.428337  
261.6754646  240.6039281  157.3928509  295.6933961  285.1845367  372.6823613  37.46687083  451.8867358  296.3261897  229.7149643  231.3460419  201.2292738  273.6654961  190.8387255  528.9791139  -75.15143359  55.43281993  503.8930157  
258.7729679  239.8643799  159.8424676  295.3885233  287.3922356  372.9672027  39.30175164  451.7257833  295.1431132  229.1988604  231.2874288  198.2393869  275.6836111  193.518556  526.9943162  -81.53822873  52.72872501  502.3719447  
258.4774865  240.5516771  158.1951031  294.3942913  284.3101733  371.0875473  37.68800024  447.463085  293.782699  230.1950766  229.6267803  196.8496854  274.4334987  192.9523571  522.177896  -78.13454714  58.13818238  502.2667361  
263.3376305  240.6008391  157.8549976  293.6632811  284.0641188  374.8545408  36.96670766  449.372579  293.863718  231.2877527  232.8502052  196.1884125  276.4542109  188.8613513  527.2034339  -74.92073424  58.70334365  498.7611374  
261.9789341  237.5088384  156.8809379  293.4019485  280.8003881  374.2472357  36.52514174  444.4503218  293.3419361  229.963698  232.5102673  195.8384903  274.8689898  185.1405712  527.7073007  -76.16826219  52.18787854  504.3650751  
261.7724636  240.0948419  161.5251369  295.2773607  285.3559814  373.4665363  40.07578105  451.3258167  292.436672  230.1603784  233.3016855  202.3546741  272.1256652  188.7515915  522.4284028  -78.55275103  50.26474487  508.0375398  
259.3400752  242.4489482  161.8952151  297.0895396  285.4248389  374.9998952  39.73595988  451.7665689  294.089016  231.3664411  232.159314  201.2012105  274.5652952  189.1433468  526.8889803  -79.93335248  52.68752951  498.7933627  
257.3917445  240.881267  159.4435311  298.1044626  282.3629772  375.4265756  38.55843703  450.8017993  294.9689655  231.643273  235.0193793  197.9500546  273.780448  189.0418795  526.2295316  -77.58745752  53.48439087  496.7683661  
262.8418674  243.4758787  159.5952296  297.7784747  283.1781589  374.1639249  38.97507895  452.8821501  295.2741146  230.5708975  234.3564176  198.2836053  276.3270651  186.6963282  528.8834468  -78.06931094  49.83232438  506.9270361  
261.6696062  243.2551077  161.5830138  296.7422492  285.5236181  373.812538  40.20813242  451.6612769  293.8697309  229.7280912  229.3478234  201.6403378  275.1645295  188.7123308  522.5351436  -78.04547332  51.23501728  507.4778603  
257.7012797  240.7000921  161.1776196  296.2488093  282.9332517  375.0848618  38.44921817  447.8889563  294.6789583  229.9040383  231.9968202  199.5144402  273.6616315  187.7849807  522.7436814  -75.28430591  58.08907038  496.4821026  
260.7593141  239.7158299  162.0937986  296.2080218  284.817566  377.6820947  39.06493955  449.7007769  296.1757266  230.6306502  236.4167553  197.1941152  274.9708991  184.6451586  526.1728644  -76.44797753  53.30444453  501.1693211  
264.4231886  239.3417679  162.0807105  296.6870596  285.7645483  381.2453137  38.85421646  450.3926723  299.1040107  229.2576337  232.9047312  202.1848682  272.3294168  181.78763  527.2025741  -72.87160476  49.44139438  507.266072  
267.6923096  242.4405263  166.9781095  297.1678834  287.4976578  381.4283445  41.61061665  451.1837792  299.9602146  231.0645036  229.5220045  204.1440521  275.3302548  186.2390042  527.4279247  -76.44013021  52.95764354  500.1186175  
265.8682108  241.698087  165.229736  296.3080455  289.4876655  378.7956052  40.93544461  449.2619001  300.5827939  232.411531  237.5919235  199.956989  275.3795374  187.513492  523.2964061  -76.1481023  63.24678301  497.0813092  
267.720277  239.1549756  163.039246  295.4839099  286.7166279  381.2954565  40.00059905  448.1704007  300.2311058  229.9047205  230.0701915  202.6252043  276.6676877  185.5383906  528.4455181  -74.01265151  54.32663182  507.7605465  
265.8438524  243.278079  165.2988702  294.3172619  288.4778313  378.5212446  41.45093381  452.0767151  298.3203968  231.3982642  229.9974454  200.8175755  275.8064435  188.36838  520.2109513  -76.46324448  56.67883732  505.2658876  
269.2493159  247.8466776  167.7047228  299.8894189  291.9382093  384.2517972  41.21628954  454.7380613  306.0520229  231.9571934  234.951892  202.6674917  276.9258076  186.1163733  526.6430494  -74.31195314  62.8991219  495.5905324  
269.4307136  242.4190546  162.819824  295.5543579  290.9798116  379.7754867  37.80387176  449.9849976  304.8182242  227.0607607  229.7814011  202.8108021  281.8856844  187.9152519  525.114792  -70.80177584  62.35541257  512.3149853  
267.5246844  244.0750464  167.6474583  297.9944311  293.2984984  378.832983  39.10659754  450.9147051  305.5233482  229.7030546  231.4682253  200.2990244  281.0486089  187.038127  518.7550896  -69.92301369  73.88819081  495.3553456  
266.3848185  241.1871741  166.6565675  296.5051894  293.7490631  376.8143092  37.64054861  449.1447343  304.0454626  226.6432353  233.3162428  199.2806858  281.9175182  180.8840414  517.0889113  -70.2398528  65.59126627  510.8047365  
268.8865977  242.7023827  166.6087945  294.6374658  292.9791452  380.3282906  38.47036184  447.9601163  302.3276655  227.1402544  228.0717072  203.9796536  280.3169299  182.7238682  519.2751476  -67.72105607  61.73123119  502.1392599  
266.3575048  242.0138951  163.424476  296.2491606  291.9748332  378.8293106  41.06933555  446.4295088  297.1419519  228.4666112  230.1816305  198.5275683  281.2419944  191.0895377  520.9156377  -72.98262757  74.04236936  500.370809  
261.4580456  241.0348905  162.0320969  298.8093684  290.5926013  376.6307148  39.75266775  451.4416229  296.1509264  229.3442241  235.3500001  196.7117819  279.5543132  185.0733229  526.7704367  -70.06112956  69.55989463  509.1605954  
263.5599446  238.1172499  159.9479518  296.1824936  287.596368  376.0391975  39.98761806  451.4251926  294.6438453  228.3676675  229.8704749  198.7644395  279.3881359  190.8212736  527.9776745  -72.51529812  63.23666311  504.5765508  
258.4771031  239.1499047  159.450094  294.0107039  289.9842849  373.9043197  39.93883283  448.7729563  294.6817458  228.4101863  227.9656047  198.4113351  276.3682649  196.3337287  522.3428202  -76.61577983  66.10497602  503.3465653  
258.761059  238.2298327  156.4952406  296.0670817  286.2018185  375.9130815  36.83886521  447.3180984  294.5942625  230.658597  233.535315  195.4973901  275.8474072  188.8508557  525.4338158  -73.66348679  63.97411318  500.4428587  
258.3755121  236.5851499  155.057  295.9329046  286.1453557  373.1802993  37.47546232  448.5472155  292.0907106  228.2685357  233.6456996  195.7098939  275.9606298  187.7255056  527.1557379  -75.64856339  56.95552833  505.6448357  
260.1117151  241.5919058  157.7265806  295.0462098  287.7132758  373.9417249  37.88743316  448.7206353  294.390682  229.6411911  229.8496573  200.49271  274.1716564  186.5235807  523.1976043  -75.2099439  53.01222135  504.6001064  
259.6057955  242.7501455  158.0688895  294.1041079  283.7451631  375.1992519  40.00715888  448.084867  293.6910717  232.4540781  234.1879119  197.2907167  272.6069405  186.6933928  523.1536577  -74.72276354  64.03480903  493.1181243  
258.1742436  244.1985701  156.4808298  295.3577898  281.3004493  374.7595344  38.79453724  448.48296  290.801933  232.0369936  232.5437507  199.1884329  274.0815279  183.2047002  525.2698521  -76.86928252  53.39691581  509.7466012  
259.6706033  247.8704516  159.3125924  295.2249868  280.0992848  374.1228872  39.74980361  451.4778348  290.3374545  231.540535  227.8639483  201.7429493  272.7703544  187.6321406  524.1192222  -78.43131337  49.59029831  501.7330322  
261.9156146  247.9840101  157.2370061  294.3924744  279.5220552  374.0469662  41.17491611  448.9203345  291.3665317  232.879712  229.0852117  199.3428741  272.6816921  187.6593784  523.2805749  -77.72785309  58.60442772  496.2560454  
260.439552  243.9953653  158.2768973  296.4064348  280.8477423  375.3550987  39.91438604  449.1888739  293.9657826  232.3384119  232.4937165  196.3627931  275.2637573  185.9887889  524.7851087  -79.95356116  48.92011909  505.0535335  
262.2307764  241.5167042  160.4846611  298.252524  284.5512813  373.5615098  39.19458652  450.8843592  296.6706938  231.0233439  235.6759058  195.6180647  274.7193496  185.4419712  527.1029373  -76.70201413  47.82383051  509.800393  
262.6627672  237.282824  160.0516467  297.184025  283.345644  373.2905233  38.44879888  451.6294964  297.9486452  227.8125988  230.1335896  198.6306018  277.8322189  189.9870933  529.5266535  -75.42600713  48.99454048  505.33509  
256.7971828  234.7759692  160.5815542  292.6174287  283.5626092  373.3474816  39.78143165  445.9379959  294.2770949  227.0293756  227.0617442  196.3460936  275.8149543  193.0242294  520.081609  -76.21332416  53.24203723  504.5885185  
257.7304  238.5196631  163.0011787  295.7452437  283.7263694  374.6055246  39.77873928  453.171911  297.2697327  230.9453157  232.5261031  199.9732678  273.348051  186.7292347  523.8558816  -71.41839897  59.26666972  495.3155736  
264.8578527  240.4714737  163.4294158  295.9594141  286.0009706  378.7126334  40.48489195  453.212732  297.5783935  232.4522288  236.0799484  200.6133394  277.2433604  186.9767594  526.7746738  -76.44255736  56.6689514  497.8555506  
266.1216232  238.5973576  161.3458539  294.9347741  287.1272493  377.2403217  38.49179057  450.7663158  296.5980621  230.4310385  234.2258226  197.812266  280.1283966  188.278886  526.2296685  -78.16113491  53.80908261  512.1191783  
265.2484036  239.8218653  161.3896979  295.9968448  288.7290545  376.2601254  38.46153772  453.8839931  299.4699957  231.35207  235.396237  200.3102808  279.1869538  187.9153265  529.0884213  -75.85656312  52.42791864  507.6750159  
262.9474757  240.1484467  160.4306583  297.6364239  288.3626075  375.9866013  38.78946999  453.2547394  300.829438  229.3742372  233.9525691  199.7994641  277.7973716  188.4161496  528.1465873  -77.33880024  54.93689186  504.7260775  
264.7452955  243.0262755  161.7127424  299.7554811  289.6475659  375.8378652  39.00769642  450.3888286  299.2446259  230.7013084  234.905265  200.0204163  277.5875991  188.2683451  526.2023336  -76.66389972  55.9644048  507.350632  
264.0364242  243.0712055  161.6821241  301.331062  290.4341899  376.6766276  38.13850807  452.3729824  298.4331557  230.5121496  235.5491803  199.5966534  279.1450702  189.722369  529.9354527  -76.01955255  60.67470422  503.0873631  
264.5425432  241.5736209  160.9847368  297.8932228  288.3048191  375.5254176  38.38233167  451.0754469  296.952868  230.3116215  234.3805425  199.4535232  279.6430116  190.822935  529.1818873  -76.10196584  62.8327443  502.678367  
264.154459  242.7055213  160.933879  296.718903  287.4527099  374.9950264  39.11829423  448.7710674  295.0000516  230.3963157  232.5938045  200.1642694  276.7648713  188.2682096  523.4941049  -76.96500218  61.07010342  509.1587195  
262.6291892  243.5863115  162.357106  298.6066265  289.0919577  375.3709725  37.47144231  453.1851846  296.9286734  230.7530983  234.9141066  199.3839142  276.2166901  187.2494165  528.7631105  -75.0352845  56.05669654  505.3262836  
262.3222522  243.9051987  162.2810584  299.2732534  290.2506582  375.7762984  37.89827559  452.0195705  299.0308317  230.7008624  235.5246841  199.5373532  276.3010069  190.6154864  529.2106155  -76.16284126  56.7514806  502.111896  
263.1848553  243.9528436  160.1523596  298.30548  291.5109142  376.397801  37.50954719  449.4162544  299.5560893  229.6693179  235.5251331  198.6992871  278.5853329  190.0540639  525.3395438  -76.23032215  61.32791764  501.7936853  
264.21387  242.7641047  161.4709354  297.9380861  289.9865842  378.9333561  36.19262123  448.3367256  298.1472964  230.690438  234.3230508  200.1004882  277.2410157  188.4065975  525.7371886  -73.06689014  64.5993677  497.8005629  
261.8603249  241.1745379  159.6606946  294.4793827  285.1440503  381.6781673  36.88762932  445.7848491  296.0163568  229.5658998  231.1413292  197.1450018  276.8537821  188.0450678  527.2268924  -72.80859847  62.43923906  504.3339138  
265.0579334  241.3417666  160.767054  292.7779825  284.8324565  377.9942538  36.80867612  445.8707748  295.7305336  230.2932781  232.3536619  199.9051833  274.9831756  183.6283794  522.6261004  -71.14296705  56.58017084  505.793374  
265.5816672  242.1019213  159.2924035  294.2684129  281.3164845  378.6287712  37.81508729  446.1036735  296.1690074  228.7276995  227.5321357  201.5970386  274.0471798  186.7304713  523.951508  -70.28922574  54.70401564  504.2002526  
264.3464285  242.869646  159.2197823  294.0549595  282.2455259  376.6594491  39.4671605  447.7689053  295.683401  230.0673839  227.8870495  201.2779701  274.3161432  187.9976863  521.32004  -73.86926537  56.89208662  505.7727543  
263.285082  242.8344572  160.6369972  296.4571363  283.5443826  379.0802874  37.68524316  451.9516751  298.2117706  228.4853866  231.5159346  201.150541  272.9701703  184.6948309  525.3428766  -69.92462335  57.50115193  504.0670432  
265.4210476  242.9103254  162.3749852  297.874739  289.3710412  375.5009409  40.33756113  453.4138724  298.5337718  228.6630533  230.3104288  203.3126478  278.1618361  188.8049923  525.9669495  -72.90820159  60.23938549  500.5300086  
261.6165708  238.613944  160.838252  294.066543  286.7918633  374.7430378  38.29597694  448.5909201  294.9049504  227.675194  227.2013979  197.5857882  278.1016907  193.5197603  521.1198335  -76.23326101  66.16639572  503.5760584  
259.2817225  240.6271826  162.0734687  295.8726459  287.0196853  374.67878  39.03752251  449.6663017  296.0042678  231.233458  230.7047415  200.153172  275.1141812  188.8784601  522.0512961  -74.43543215  63.87732333  498.6386258  
262.090537  243.1405667  161.0934379  296.769105  282.3607985  376.8258043  40.20286806  449.4783938  294.9810749  230.9488819  228.5693984  199.3467149  275.9310849  188.8238772  525.9092169  -74.40410858  62.56063428  498.4325947  
259.3662666  243.5504797  160.9910581  296.0090639  281.7969438  375.6091856  40.1288084  450.3060889  294.5331338  231.0546097  230.6165606  198.2928301  276.7976106  187.7616954  526.2085828  -77.11742414  58.4489519  500.1563958  
259.9472226  241.31098  162.3028659  297.8522481  285.9816247  374.1405525  39.07992794  449.4665522  296.9402012  231.8204579  236.0969712  198.7445406  275.3303588  186.8704607  522.4649554  -77.46785517  55.2051254  501.5796276  
261.2229144  239.0293126  160.4324754  296.2829268  283.5981355  377.1968166  36.46884184  447.0898269  295.7069615  230.0768961  231.6861366  198.0542393  275.76  187.9040718  527.1403342  -73.23421664  57.07511138  500.0882208  
259.4446899  238.1701524  159.6519637  295.7193943  284.7736074  376.7100647  38.28054486  447.5543448  295.1176158  229.6948197  233.7672865  197.262545  277.3935062  186.5378282  524.1405402  -74.16234382  57.13690209  500.0553865  
261.7889908  238.3058326  159.9758684  295.1938854  286.2148254  374.4001472  36.90570671  445.9850729  296.1647584  230.0160361  235.9487629  196.1384629  275.8172568  183.5955192  521.0721731  -73.18126199  55.82065729  503.8782477  
263.2829749  241.3698276  159.2416441  296.4521324  287.0785787  375.5790293  36.60074069  448.0151645  298.8127855  229.3112159  234.2580109  198.6009411  275.1623271  182.411587  524.1773838  -71.91239939  55.39588181  499.3567761  
263.7732932  244.4096221  161.0217382  298.4157727  287.2911405  375.2003709  39.75831623  448.6786764  299.8403876  229.4172936  230.1318632  200.2914937  274.924914  183.1715965  523.012269  -74.07082209  57.70580919  497.4342847  
264.271552  242.5619376  161.9299528  296.5463473  289.0824518  374.958728  39.21997585  451.0523873  299.4464222  232.4095439  234.0512152  200.4024575  274.3764454  183.5869506  520.1494551  -73.20529706  62.59525692  501.052968  
266.6444587  243.1717485  164.2628482  297.0724255  290.0555659  377.0943779  39.09524644  452.1828236  301.5157678  231.8947155  231.932497  202.3906172  276.6945342  184.8698652  523.475735  -75.94727197  58.5784833  497.588915  
265.6846988  242.7335938  165.3380459  295.4383228  290.1703781  379.2828876  40.85202488  450.9585933  300.1477571  229.7313417  228.8118037  201.0195855  277.9774445  187.0096939  522.6541111  -78.59994279  57.53754612  503.5176374  
265.6919072  243.1126236  165.8695841  297.3464126  290.1085895  379.9947657  40.55199392  452.7596773  299.0129639  231.0367633  231.751967  201.8929202  276.916865  185.4088587  519.2120583  -76.47754565  58.6345152  504.6753872  
266.949752  244.6206805  167.5816606  299.1256185  289.3382724  380.6125209  40.70695534  453.73533  302.2687793  230.796032  230.5721733  202.003994  277.111148  185.4130058  523.6162431  -75.65274496  59.51840816  499.5710769  
265.3049199  243.0038531  168.5679217  299.6711059  290.8953626  381.1612556  40.53348063  452.8418895  301.9893021  229.2237758  233.646339  201.3990828  279.6975679  182.9031611  521.5161258  -74.39387997  59.67487532  501.8192809  
266.9385746  242.3977148  169.5582368  299.6763916  294.5547379  383.68563  40.86121195  454.1376641  301.442138  229.2866504  233.7525082  204.959686  280.9986496  183.3533187  521.0756212  -71.77295077  60.49272876  501.9909267  
270.9495846  244.686965  165.8803982  296.4575012  293.1115939  382.754282  40.73537024  449.4195398  301.6856808  228.3568576  226.0540312  202.4593073  283.5735658  188.0531889  524.4018136  -69.99567548  65.71795173  501.636392  
269.0390906  244.6886858  162.6230522  295.0850366  294.2424253  378.9424888  39.21752192  449.6984354  297.9060871  228.8087799  229.4606977  199.3353135  280.6356522  191.8676293  519.6150699  -70.9650101  73.88312266  509.3132294  
265.0289851  244.8080399  160.3062394  297.2089815  291.2520722  379.4973196  38.49514096  451.6819865  300.8343205  228.2108583  231.2138145  202.3167418  277.4218151  188.2815457  526.5295589  -69.11648916  66.6970218  504.7078122  
261.4764815  240.3786148  158.6660294  295.7738144  293.474196  378.9520102  39.34345213  448.2673906  297.5622307  227.1562389  233.0410955  197.4157291  275.8692991  194.6528746  526.8378802  -75.1127339  68.11246437  506.7907084  
263.152375  242.0336709  159.8442897  295.9313187  292.2372026  376.2464125  38.88446386  450.9597015  295.9702206  229.6249702  234.6268197  200.0556866  277.3942313  189.5408339  528.5804346  -75.00826644  68.87793361  504.8340678  
259.4897883  241.5394493  158.0436381  297.1092915  285.9838466  376.4470752  38.33908307  447.8640765  296.1011793  230.7500265  232.1704267  198.967221  275.2195193  191.7958066  528.5830267  -76.08660147  63.87874759  503.7055059  
256.5418207  237.529612  157.8004001  294.0383502  283.8781024  374.564273  37.99542307  445.5524791  292.6410598  229.3520122  230.3854135  196.4214714  275.3768853  191.6739252  526.2698993  -77.65002838  59.89429493  508.126711  
261.5479363  239.2587728  158.4146203  293.3565249  285.7344199  372.2039909  37.97804685  447.7318803  293.8502399  232.2439955  234.920771  196.2251273  273.7122789  188.2935722  526.4666135  -75.54517841  56.23811038  503.3194693  
258.8833551  240.4266958  156.6104538  294.7645767  282.9223201  372.4772337  38.17220986  449.0880084  294.2277368  230.3091902  231.5225605  196.0121956  276.0527465  189.982706  527.7975227  -76.81638473  54.07574612  504.5172775  
260.1509444  240.8604643  156.3933561  294.6316856  279.0966527  372.8667839  39.16208457  446.8233979  291.4658016  229.9691173  229.7364705  197.6463785  275.3793667  187.9579676  525.0675902  -78.95396928  51.45527135  508.7373996  
259.7813321  240.9056913  157.6161264  295.5890359  277.6110563  371.8617631  39.69388261  450.3615527  291.6285119  229.8758141  231.4439947  199.8865242  274.2207943  185.1004267  525.5844544  -77.26508011  47.53022968  508.052573  
260.8512018  242.9693899  155.5734067  296.0585706  276.8553443  372.6381758  38.51810702  449.8901514  293.040995  229.3740688  229.2427897  198.0774734  273.6106183  187.0044801  527.5337409  -76.95321861  47.55977046  506.3612123  
258.9604509  243.8176659  155.9147738  295.7067187  279.5448681  371.0670813  39.0878982  448.9758927  293.6485574  230.6015271  230.7588707  195.9361468  273.711993  185.6992505  525.8376524  -77.59584527  49.33241213  508.0714248  
262.861822  246.841663  158.1037958  296.0406143  284.1126007  370.9523173  40.30940466  451.385749  294.7563552  231.5244373  232.8773209  197.7944974  274.3701455  185.2700272  528.6073145  -76.62897777  51.1425681  503.9668967  
260.9871558  245.7084192  158.8942006  295.8076104  283.7846702  372.5657308  38.32462446  451.5698869  296.2059153  230.0926304  232.7996563  196.7922676  275.3949253  188.7160961  527.5969149  -74.89833468  54.32948699  498.5197341  
259.5519526  241.5527404  159.3320385  293.4378921  284.7463999  374.0477205  38.11529098  448.1235288  294.1491384  229.6794207  231.5348363  197.6693425  277.2685755  190.8138916  523.3990557  -76.03749026  55.4224329  500.2121628  
263.6443087  241.5115979  161.3676479  295.0294487  285.0229399  372.6445172  39.53541459  450.8697074  292.7623641  231.5245992  234.9672662  198.0613357  277.3268409  188.857327  522.5472233  -72.13458671  59.86443179  496.9559354  
264.5745405  241.4208502  164.1273894  296.6017549  286.1064685  375.9777755  38.06182685  452.1101623  295.7777036  231.4953053  232.6277457  200.1971756  278.0618968  188.0757274  526.3883462  -71.95380032  60.02969278  494.653957  
261.1380658  239.7667516  162.7739841  296.527984  288.3132932  375.3675591  38.91556413  450.7247467  296.0062704  229.582535  232.3544631  199.5248533  278.0402788  190.7472442  525.4060201  -73.7983307  61.77090021  496.3176793  
263.6321756  238.74448  161.5416294  294.1879284  288.7032145  376.7820116  38.67621306  447.7319683  295.3818137  229.5892657  230.6288374  199.5726572  279.4895788  191.2203268  524.6828789  -74.71439274  63.76004904  501.4748036  
263.8922462  239.5666545  160.9170915  295.7130133  287.4689508  374.4509942  37.9541129  449.1300639  295.9817853  232.1037173  235.4534423  197.6563964  277.718032  188.8668751  520.7530855  -73.83208776  63.32428879  499.7369126  
261.1458855  238.4649712  161.5075804  297.7339947  286.5633022  376.6000206  37.19575943  451.2801829  296.2784862  230.3711609  234.6452298  198.7080544  277.039419  187.2777578  527.0160558  -74.40442981  60.100906  500.5579338  
261.9932017  238.9236655  162.3443235  299.2778062  286.5403345  377.271674  38.78787407  451.8662937  297.2173732  230.7623252  236.255745  198.7184506  276.1204003  186.9213762  527.445297  -76.84555188  55.04772765  498.701423  
262.0379129  241.6869625  163.13869  299.0470295  289.8996623  377.7208928  37.92691494  450.2851534  297.9447169  230.4013061  239.1177397  199.8651088  276.1472041  187.3004798  525.6659418  -77.30242183  54.33846  507.5884226  
264.0511862  243.1782255  161.3907749  299.5308559  288.2462746  377.8664456  37.78983288  452.1830996  299.3159097  231.7614921  232.8238024  200.4826943  276.6283181  187.3077977  531.3988951  -76.25436776  56.33222472  503.7235381  
263.9010831  241.8332356  160.2352831  297.5428559  284.9168628  376.0522609  39.56402595  449.801368  297.0028413  230.3127969  230.9968262  197.9977167  277.3797887  186.840932  527.78181  -77.17189972  58.036438  505.1662529  
266.3210456  242.2367586  162.1748026  297.6948617  286.0940115  375.6052955  38.92878797  451.0424163  297.5963344  229.5932286  232.5050539  200.4882941  275.5048732  186.4320809  524.7000109  -73.91854755  54.55487068  508.2047961  
267.8102225  242.0782981  162.6879481  296.9774265  285.2403713  377.5854437  39.84957858  452.4084951  298.1611131  230.3855036  230.4170698  202.7324036  275.190385  186.7997164  527.6883772  -73.80818883  52.91411866  503.7566372  
267.0083128  243.1250342  163.3127277  295.7667109  288.4945545  377.4708913  40.38421611  452.2035681  297.3361117  228.2550335  231.2993959  201.855969  276.1949326  189.6111957  523.5663951  -74.03758714  57.74378727  506.5213924  
264.5498277  243.1391823  164.3379695  297.0752186  290.7501462  378.9367036  40.16050475  452.6604973  299.0587426  228.947797  229.3330948  201.5990789  276.6636057  189.1463717  526.3540222  -74.67643043  62.52772892  502.0550899  
262.4154352  242.5299613  161.8904788  296.880175  289.8367154  378.564053  39.60940163  450.1731273  297.7586279  230.1044406  233.013543  199.7845525  276.0792281  189.6003266  523.4571187  -75.54078552  68.18351568  495.5989081  
259.9725875  242.3532004  161.2337886  296.473139  288.5801143  376.2862414  39.37829091  449.3440188  297.633972  230.0397402  233.372179  198.0228264  278.0408993  186.4685627  524.6156189  -77.41702777  60.65736808  510.8445926  
262.6928256  242.1506593  161.1366689  297.082694  288.5926122  374.9513015  39.04920446  451.137924  298.0897447  230.7214636  234.845293  201.3723151  275.6324329  183.996536  523.117105  -74.32907796  56.78639483  505.5674738  
262.6511907  240.8975118  161.6110822  295.6280775  284.830807  376.5290956  40.02002728  450.8127638  298.6526884  229.0784025  228.5477845  202.2831839  275.7183699  187.5091943  523.6592747  -75.8457845  54.89651675  503.9914136  
262.7724952  240.9967285  162.4801944  296.2885348  284.3104015  375.8110094  40.69493004  448.6463657  295.86962  230.2904672  231.8468073  200.2905959  276.1027438  185.935735  519.022722  -76.63525901  62.5822912  498.0600532  
262.5184729  240.1672306  163.358747  298.2394505  284.0367928  375.3730245  39.84564724  451.9209878  295.3087328  231.3345149  234.5686981  198.3219588  277.2396679  178.9895581  521.8539281  -77.11543007  53.33248405  509.8907971  
264.716272  241.6573872  165.9287952  298.1227607  285.7850092  378.8121255  39.544397  453.7293807  299.6378168  229.1464393  232.1190005  203.3942641  277.1821791  179.1049012  523.1467074  -74.78199409  47.61308889  507.8034231  
269.2362152  243.8121401  164.8193413  298.3752475  290.9701804  379.3661103  39.73474522  452.177472  300.4191446  229.0715469  233.3688814  203.0123945  279.5731232  184.9261442  523.8068316  -74.20061395  52.29099248  508.3730783  
269.2811892  243.7791151  161.8268801  293.3092122  290.6429723  377.4865001  40.62374787  450.0321705  298.7280287  228.6968119  228.3519235  200.6466523  281.160427  189.0114283  524.3914237  -71.9731597  68.9097774  502.0716477  
263.7222618  240.6696529  159.8095278  294.2626729  289.2178486  380.5950057  39.55903794  446.0648769  298.64587  229.9954693  232.6112067  197.5750991  278.6852581  186.7358946  523.6661485  -75.06119382  66.79808847  501.2837996  
263.5270071  240.8130866  159.293772  296.3811201  288.5556258  377.1614347  38.58545368  445.7790167  296.2886376  229.1417597  234.3193046  197.2170999  277.780999  184.2620932  525.3499159  -73.69762546  58.36627199  508.6620199  
265.2468859  241.6599967  160.0075325  297.5406136  287.78647  379.0075594  39.40954711  451.3980515  296.8230605  228.3809805  229.9748639  202.6894259  274.7779217  188.5534844  527.7795108  -73.03749642  56.08824213  505.1585312  
261.415027  241.0923985  161.8025976  296.0287938  287.8862928  378.3474034  38.77754452  447.6661195  295.7154312  227.6695075  227.9578726  200.5843751  274.6616667  191.5395321  523.00252  -75.67166085  62.15216017  505.9234545  
266.0699971  243.8904273  163.4825991  297.6621443  290.9908995  377.5300681  40.1136381  453.0196988  300.165679  229.2598751  228.6515535  200.2386353  276.3428657  190.1591727  527.7891823  -73.55522828  62.60096911  499.5546539  
262.8093295  240.8187411  159.7610643  296.6636206  289.2333878  378.0412684  39.58203191  449.5645082  301.3397917  228.799115  230.2697417  195.008298  278.7115795  189.8135762  525.7503314  -73.23267344  68.18346163  499.0086514  
260.1414711  239.9837124  158.8874148  297.4753067  288.7360922  376.5314064  39.08239071  447.3078646  298.6955297  230.3603328  232.7701475  197.7184375  276.7192312  188.7291987  521.174717  -75.67283648  65.32223126  505.1890311  
257.5161293  240.5088374  158.7129228  298.0900701  287.9604644  376.6449286  37.96351899  450.0068938  298.8589336  229.894556  234.9753294  197.6878013  276.6024354  188.8104233  526.4573067  -74.4266679  62.07440767  501.2441225  
256.4858858  239.2745128  158.5418331  297.2080181  286.5961087  376.5338624  39.47181731  449.0157418  296.3252539  230.0235461  234.3185742  197.3280017  276.4362425  188.8898873  525.6278778  -77.47118832  57.46552823  503.593181  
259.0236757  240.0574665  159.1087513  296.3230461  284.8015195  372.384183  39.05587384  447.3340803  294.8842202  231.2844292  234.2735956  196.8063925  276.1865624  188.9468732  522.9015264  -76.50038808  55.68381057  506.1178969  
260.0334796  239.6998637  159.4161328  296.3750789  283.6089555  373.8822102  38.177464  447.3946083  295.1093706  232.6882674  236.1222475  197.1480372  276.8242883  191.520571  524.8599206  -75.69417027  55.03863911  505.1411986  
256.5455373  238.8088217  158.2803523  294.3260428  278.4871405  376.5202862  37.58349964  445.8574931  296.7028242  231.4461504  231.4874407  196.3444182  274.9100183  190.3242002  526.9677941  -73.70217756  57.22818579  501.8659227  
260.4532992  240.5238053  158.268667  293.9495394  280.6928342  374.3627626  38.61073915  446.7135234  295.3174179  231.8459411  232.0685504  196.8709043  274.7884816  187.7317239  523.7844919  -75.28160563  55.22092337  498.8275314  
260.053641  243.8181665  159.0130076  296.7274167  284.3967841  371.9166358  38.95678914  449.3154154  294.0063515  233.2234033  234.2494792  199.3976739  274.8783202  188.9140967  521.8116361  -77.22840426  55.31740388  500.8138047  
260.394158  242.7345762  159.2898645  296.2389526  284.739352  373.7264936  37.71331288  451.3794818  296.199747  231.1215906  232.1471535  199.9983902  274.1468787  189.0449151  525.0971814  -74.53862436  57.66328284  495.1968004  
261.5408136  240.4164058  159.2647365  293.4318237  282.608501  374.5316037  39.47012251  449.4268207  294.6998942  230.9157803  231.0203205  198.3600016  276.7072808  188.7242037  525.8407299  -76.26586482  56.28011383  498.0314782  
262.0095201  239.2221678  159.0925403  294.7175558  284.3724998  373.6692618  38.15979022  447.9588231  294.8050436  230.1585571  230.5496347  198.3023087  276.3926002  187.7881947  524.2240268  -77.47792224  55.09992021  503.2464433  
260.7456503  240.0275542  161.2491021  296.5255807  288.3075496  373.0472819  39.09160832  453.4672439  298.0537074  229.9325131  233.0324759  198.3078832  274.2813471  186.4927506  523.85724  -76.63882208  52.0755127  499.6096636  
261.8266359  237.8090239  162.2628957  296.7407046  287.9626473  375.3489172  38.12755135  451.8298965  297.1651414  228.3599066  229.0911155  199.4294029  275.3936848  187.7556755  524.7349464  -76.86931084  53.58299072  500.1204513  
264.2717178  240.2236004  162.6494706  292.1999069  286.1142416  376.6663304  38.57494931  449.9420764  294.280478  229.4668407  230.049584  200.6246939  276.3244587  190.1085253  521.1800109  -76.72583225  53.89952822  509.8598909  
269.0496096  245.6984536  161.9411681  293.8843607  285.6287035  378.4756441  39.7953853  450.4272306  295.4130708  231.0752529  227.3911801  200.7332855  278.0941634  187.3877876  526.2629398  -72.37757886  58.89841173  501.0476458  
268.4093186  245.1440893  159.2121848  293.1302875  283.7436057  377.3629151  39.02660389  446.1769927  296.3167357  230.6730918  228.2420726  197.9128331  278.7746659  187.1388082  525.1133674  -71.39823889  63.70031948  498.9927293  
267.8091392  245.3764533  159.534566  295.9709127  284.8874382  377.5807051  38.85194859  448.711582  297.3703713  232.599551  234.7714365  198.0742542  277.7244798  183.4556277  520.9260864  -69.8829092  62.01270475  500.9535683  
267.7312606  245.7699076  158.41275  297.9317354  282.6209308  379.9374677  37.6879348  448.5411466  298.8379026  232.2277579  231.1974795  198.3531538  276.7810636  183.9591886  525.8707952  -70.03849127  61.9015383  500.4723407  
265.0704631  243.0638229  159.9397011  296.658728  283.7601545  379.7982152  36.85279723  446.4989109  296.8768871  231.1223187  233.0134402  198.702308  277.6648236  185.4707442  526.7126366  -71.63198388  63.48678498  503.8099198  
264.7170751  243.3616091  163.8984002  299.1064233  287.9321936  380.5830616  39.07879108  451.6540756  298.0210953  232.2313168  236.9111357  202.3382008  275.3259233  183.6846918  527.3921569  -71.69940218  60.44328089  505.1170496  
267.0775392  240.5400832  161.0329715  298.2431547  286.7270271  376.3075272  37.86459733  451.7211973  295.5911847  230.3959727  234.0574189  201.1848941  278.3668754  185.8744035  530.4876755  -72.99720662  59.43423626  504.2874407  
265.8237392  241.5374156  160.0389478  296.8038397  287.8691235  373.3213517  39.77669676  450.6626527  294.0795005  227.7269747  231.7623891  200.8055469  276.5832882  188.8029554  521.610354  -75.53202038  60.10256593  507.6151922  
262.9493123  244.4971011  163.8256329  297.5036587  289.8473414  376.2384721  39.72042316  452.2653913  299.3216369  228.3194391  229.2638304  200.7183087  274.8477813  188.2567895  526.7294384  -77.27872619  55.87952794  500.5448964  
262.4775453  243.816931  162.6902047  298.6435955  291.5355854  375.6469792  40.55598379  451.4205246  299.5333949  228.8303967  236.5482544  198.2634701  274.8812307  189.7008601  523.6800684  -79.1337647  59.76070708  493.3961286  
262.9703957  242.1820491  162.1650069  299.6623531  293.5864349  375.9110164  38.72695309  451.858201  300.9818284  229.2912537  238.6145743  199.4170686  277.6035993  185.3020967  525.2358663  -75.55541609  55.79410418  512.3881397  
263.7712932  239.6560499  161.7109536  298.657869  291.2594798  375.4892327  39.35966635  452.9649253  299.7974411  228.1187798  232.4988803  203.9367342  278.4766537  184.8466365  524.9316731  -74.2185937  54.63866185  506.5375335  
263.0493816  239.9267019  165.2957535  295.9125159  292.271143  376.7955333  40.33671722  453.6324589  296.3194707  228.6294454  229.8907222  201.0567724  276.4159704  188.4399361  520.6822243  -75.86480742  55.75231583  508.7134504  
264.2265238  240.9191559  168.3085876  297.0183798  294.1160601  380.723627  41.38930537  452.1568416  301.0240091  229.9999286  231.7029118  201.2335004  276.3714942  189.9784429  526.1360095  -75.2812598  63.95061012  498.1353662  
262.3492109  238.1949412  163.7540151  296.4199072  292.0140562  380.1763859  39.74934272  450.1691049  300.6048059  228.4801738  234.385195  195.5381695  278.3345515  191.2424213  527.8995152  -76.47275204  62.67393608  504.83216  
265.0272965  236.5302225  161.2749672  294.4741666  289.1981601  378.6241206  38.15778406  448.2681893  300.4905938  227.3051585  232.671032  199.8788239  277.4864631  185.5288756  528.7103641  -69.28835366  59.11852443  509.2140856  
264.8090144  240.5978705  162.3127811  293.3862468  289.8522252  378.283779  41.36923546  448.7506097  297.3858529  228.6529874  229.3535558  200.1642911  277.27811  190.8207905  524.7749356  -75.4311389  58.42877775  502.8322945  
261.8462343  241.739404  163.651913  295.5895011  289.0677898  379.5399013  40.82330303  449.1692511  299.5246018  231.5641604  233.6754309  201.5485896  276.1731561  187.9129023  525.6057065  -73.9641503  67.65154307  496.4187243  
262.1849501  241.9971988  160.7610683  295.9527069  286.3463806  378.8426451  39.20805468  448.3532996  299.3519729  232.1658159  232.7801569  199.3072902  278.3959125  186.3304149  528.5188681  -75.85041705  57.19453395  507.0198308  
262.271772  244.4892723  160.5360113  295.3918392  288.0562323  376.5250677  39.21846241  450.1339916  297.5318405  229.0518131  230.3002433  202.7029712  275.6180602  187.496358  523.9306107  -73.70244532  58.61047741  507.7614079  
262.9544545  246.7550624  159.5616665  293.9491535  285.0523166  375.1616167  40.21495322  445.2477709  296.4558128  231.4420698  226.4778269  200.0738014  277.1117873  190.4702458  521.5504418  -75.1665742  63.28022371  498.2226536  
259.9049892  242.4990421  160.2975792  295.6151536  287.2531545  376.9513188  39.10689611  450.0826945  294.8215078  230.1013431  235.3900246  196.857269  276.7666904  186.442387  520.0349582  -76.20834083  63.99274009  505.0351971  
262.0011761  239.780313  159.2949601  295.6850257  283.503611  375.4978371  38.29203437  452.0065123  294.3155101  230.0891185  231.0919049  200.7673578  276.3867901  186.792854  526.0852173  -75.33993479  56.21103479  504.2117257  
259.1300781  241.0081693  160.5906257  295.7010262  283.5214634  373.7454152  38.69445031  450.208354  291.2814917  231.3410004  229.1784148  200.9357263  275.4485201  190.5293408  519.6259624  -75.6025808  57.03078801  506.3921872  
259.872932  243.9722813  162.2125678  298.9417139  282.1096637  375.0205867  38.99262556  451.1688604  294.5067771  232.2287711  231.856775  201.0082992  275.2402873  187.7185878  524.9635418  -76.56466195  61.10703845  493.1779543  
262.3109357  242.9967915  159.2286787  298.3245758  282.778317  373.5976432  38.65928864  450.6845295  291.6375264  229.2737805  231.7746044  196.1759888  277.6036626  185.8758341  526.1097621  -78.19946857  55.47842561  510.008272  
259.9778403  243.0700166  160.6094982  297.4600727  282.9041504  371.7971701  39.75897608  453.9068214  290.1625349  228.9928359  231.8218372  197.5975541  274.4351258  186.4495692  522.16178  -75.36659419  50.6788088  508.5831303  
260.2387577  244.522662  161.4143576  296.7554974  282.5485922  372.4113425  39.63302231  456.1787156  292.1778723  228.4740478  228.5544159  198.0839615  275.287927  186.4358487  524.8511822  -78.79412751  51.04301096  504.4873855  
262.784962  244.0495949  165.844947  296.806352  284.168385  376.7710442  40.71611841  450.4028977  294.4981084  229.3697982  226.790886  200.5654815  276.3223019  189.2512166  526.7628209  -77.13154768  51.48979756  509.4789467  
259.2466073  238.5503907  163.8888497  297.5974367  286.071067  375.614928  39.27730942  454.9033474  295.2041871  230.598349  234.7210225  196.6176075  275.3323336  186.1950274  526.2350966  -78.83920207  60.23280246  501.9903444  
262.7067418  238.7481752  161.8987769  294.203927  282.1383794  377.8317097  40.47888942  451.2384838  296.2968583  230.7971117  229.4339595  201.2140787  274.4908884  188.3527817  526.6207189  -78.13375782  50.11077889  505.2031837  
260.5074881  240.8317219  162.3527569  297.122419  283.41171  378.7525251  40.82712883  448.6681129  299.3732024  233.4466548  232.4948355  200.368159  272.6008684  188.6487216  523.4949128  -78.9855585  54.59733093  501.9602978  
261.6425567  241.2249232  159.4708022  297.5262049  282.431725  379.489935  39.32425378  450.2541399  301.3290178  231.819208  233.7372674  200.1723729  274.5056243  185.9495142  526.5799814  -77.14941074  53.67869045  502.3873327  
265.3935381  240.3043497  161.6362576  295.9550139  288.259148  381.1892092  39.52117113  449.4337618  298.6367716  228.9335527  231.851562  202.7000265  275.4759991  188.8807888  522.0671655  -74.58733293  53.27679389  511.108891  
265.3549217  241.3190559  163.0590229  296.7988915  288.8359125  377.9653964  39.48833255  447.385596  299.2709767  230.1246789  231.5414843  202.6501385  278.4758757  192.1577543  525.4613396  -74.31289901  62.19060451  494.5550287  
262.5087737  240.0791708  159.8779013  295.831162  289.8371612  375.4544993  37.72450531  447.6610641  297.1960437  230.0477696  236.6362004  197.7460118  278.1501068  187.3018903  523.2233675  -72.61596153  66.35449335  505.0098045  
266.2307488  245.151656  158.1773922  296.7668152  289.3372121  374.731811  37.15412554  448.3267484  300.6750472  230.5462054  234.2834864  199.6630504  278.8754611  182.8369374  527.3830246  -72.24092697  54.29906661  505.5995135  
265.2277519  248.1628407  162.852045  297.6297489  292.3205856  373.6082561  36.99220798  446.9687062  299.7364591  228.5714384  237.2596502  198.5121608  279.6159077  188.4457249  524.6937599  -72.21454708  62.30527175  503.3228215  
267.3351308  244.8469848  158.9427504  294.6552385  289.5145597  372.4033144  36.80736207  445.6659112  298.8553078  226.1259063  229.1354392  198.636341  280.8131126  187.9113834  528.3626818  -69.12705236  65.57947535  499.9668484  
261.9902935  249.2612638  158.3605338  292.8969935  287.1566093  369.6937866  38.22640746  444.1442336  296.5222757  226.9517347  226.3445385  198.0168455  275.5691772  186.3604586  519.8127645  -72.39596506  61.06850599  496.47234  
259.3127024  250.1267545  159.4076859  295.0104185  287.988125  370.7113456  40.53978768  450.6473928  294.6839363  230.4723096  234.9599425  196.2413865  273.4859379  183.7689579  519.8738734  -73.70847278  65.90727037  495.5668702  
261.3309427  249.638322  158.5344241  297.8480243  284.4828622  369.9930298  36.95295421  453.6960456  298.975457  230.8784881  231.3693361  199.2234349  275.8250253  183.0842424  529.1901268  -76.28840652  52.60605231  505.8418495  
263.0890806  247.6338459  157.6785782  298.7994659  285.562922  372.6714908  39.19586697  453.2928203  297.4071386  229.1537624  231.1685516  200.8485935  276.1739659  190.2968965  527.6674806  -77.58879109  52.09435744  506.6422286  
263.1814419  246.3898815  161.913085  299.7613388  289.6749594  378.3003098  40.26699082  453.0097337  297.0701986  231.9267969  231.297077  202.3641679  275.8090343  190.1026078  525.2037353  -77.62600424  56.66942826  504.5357116  
262.7097128  239.22427  159.634358  298.1568322  284.7162513  380.172681  43.11814052  447.4549898  294.9968918  234.8061143  234.1450885  197.5299128  274.216989  187.8132886  524.9965543  -78.33447513  64.0182426  499.8399513  
263.1649403  238.6300026  164.5345533  298.6320011  286.431575  381.9216385  36.93223253  451.9818633  298.9584666  232.1465156  233.9310497  200.5152384  275.4913911  188.2530793  528.6428294  -73.92410142  58.1433972  501.7161282  
263.6771767  235.0383145  166.4233421  295.0884126  286.6441663  380.9157725  38.10771944  449.0262459  296.7044886  230.3238757  234.8925756  199.0085087  279.2221454  193.4277166  527.4270443  -74.32764548  67.4477132  494.8343547  
262.2034919  235.3496633  160.6385511  295.521487  283.6809965  379.1717352  37.44556944  447.9212295  294.1379576  229.2559081  232.9444207  198.7000834  276.1731329  188.0576108  525.0062031  -75.71888754  61.49303524  509.3629807  
263.5914017  242.5374423  160.9264662  297.0137915  285.141794  377.911632  39.77669077  451.7273463  294.0299071  231.3239551  230.7236303  201.6509888  274.1903141  187.3348077  522.93555  -76.71928062  55.84497742  502.7283326  
264.7445728  240.9114766  159.9551685  296.4274671  282.350957  379.3918664  39.47975213  448.2448978  294.2600604  233.4817381  232.5632802  197.065758  276.5023453  189.4332326  523.5390031  -77.57138743  62.0426174  495.081975  
264.300624  240.0933721  160.1747627  297.3349133  284.2299825  378.9178837  38.1287081  451.0645521  294.1763123  232.4450859  236.1920979  198.1003507  277.1841724  186.2749306  527.8638524  -74.24538635  58.28579433  507.6247273  
269.4292443  239.55012  159.2420735  297.0323634  285.092647  378.0198926  36.20351502  448.4253621  297.9071387  230.5238217  232.4260305  201.2093546  279.6837855  188.9172262  530.4077447  -73.98173172  53.18538117  504.8493871  
269.0273461  236.8354328  158.3607133  292.4778286  285.448634  374.1131336  36.7581978  445.2085413  299.014951  228.254306  228.1909189  197.9170265  280.6053113  192.6945905  520.4601478  -68.29598376  62.26279019  506.1265965  
266.9933027  239.6345044  157.9003298  293.9680058  284.8944789  374.9635137  36.8280118  446.2482303  298.8632445  230.7787785  231.9258726  195.3170169  280.6332827  188.8308883  520.6678712  -67.08081819  73.45376945  490.5433439  
262.3001435  239.2135531  159.4174154  293.1400501  286.1907815  375.9719583  36.28899401  451.5542537  296.1280406  230.7456766  235.3532528  195.2285079  277.1525958  181.538575  525.7532685  -68.52687523  64.55106286  505.0453914  
264.9497142  243.0164292  163.4280967  294.5468233  289.5802678  376.7622126  37.79005459  452.4576536  297.1679676  229.3478719  231.8409933  203.1832328  274.8256513  185.075758  526.6360187  -73.23870576  57.16481583  503.8566273  
260.6718955  242.5437983  162.1053908  293.9806778  291.2471103  376.4337341  38.47692244  449.8408147  297.5038598  231.3774471  231.9645839  199.1793002  275.2223689  189.9509572  526.4017858  -78.3558974  59.7849189  496.0137621  
258.2734399  240.9270776  162.6466551  295.8609531  291.1996319  375.6732047  38.04821841  451.4424515  296.6277954  230.8722254  236.3791966  197.5330098  274.718407  187.6686777  526.5795151  -78.61507683  56.80464934  505.8102208  
261.3636052  237.8005365  161.6793854  297.2352219  288.0395284  376.3436317  37.39032918  453.2621759  296.2498233  228.1475442  232.2364206  201.5594288  276.3324634  187.9163418  528.617428  -76.11801229  49.16673646  506.3988994  
257.9946498  238.0289526  163.073086  294.7748998  287.8442948  375.4159427  39.6486884  450.4071434  295.5891419  228.1255577  228.2480829  199.8854083  276.6049498  192.0062035  524.0343795  -78.06002445  55.99878401  504.0676453  
258.2436714  236.2307796  165.2310658  295.0501626  289.7780021  376.8259075  38.9240088  454.2907689  297.2387241  229.5121313  235.2617229  199.4056622  275.7313854  187.5307277  528.7779415  -77.12340989  56.71643649  497.6364352  
259.7653896  236.2492934  162.5105198  294.2045418  289.1332914  377.7445405  37.37399652  449.1243368  297.051431  228.2687406  234.7707959  200.1451262  276.4915814  187.0419317  527.7806118  -79.05558571  46.2356958  507.0048703  
261.0225485  241.6875418  162.7991183  293.6245975  287.2262505  378.7999323  37.33814901  447.1282185  298.984566  227.5282111  225.8643968  201.0749485  273.194174  188.1476805  522.7655529  -74.11429767  48.08083786  504.8269638  
258.413607  241.8004016  160.3807527  295.4678288  285.5630235  373.7047021  37.57673062  443.3934393  298.6117279  230.0073953  232.4810569  197.8145317  272.8234945  186.1377193  519.7427052  -73.28929631  60.0134564  490.1449996  
258.3245868  238.9208782  160.0149592  295.5249146  282.4012855  375.0146427  35.46502214  444.1966292  299.5256525  229.8945254  232.3447408  200.3867335  272.6966902  178.8104116  522.0891144  -69.72206322  50.82507003  506.5617416  
260.5414547  239.5261685  161.4804639  295.6666772  282.6399673  379.2145844  37.72497603  443.9384389  299.4635656  229.4238188  226.5486404  201.8702997  272.37785  183.2066791  519.2562936  -69.62062664  51.9531259  499.5797613  
261.9375133  240.4953292  163.5723058  298.4333245  286.7488674  375.1853846  40.82234038  452.4431202  299.0715878  230.5894572  237.30497  199.3925928  276.3012023  180.2768539  518.2769454  -72.33480737  62.80609519  499.767697  
266.2547849  239.3505598  164.8413616  297.6257287  284.8213759  380.5209235  39.89091731  453.5009227  299.6079101  228.6097327  231.3155055  205.2176117  275.9360348  179.1917659  521.6453284  -71.89917997  49.99903446  507.4685713  
266.7625054  241.8324707  167.7228507  299.4759345  287.2873403  378.8454289  41.0480065  450.8090779  300.4439534  230.1713028  231.6960771  202.0855029  278.4843031  183.4980862  521.7179356  -73.97473058  57.07500842  499.4025536  
268.5483975  243.3128313  166.7752123  300.3302242  292.5351333  378.5779192  39.64280124  452.7535227  301.8651071  228.6296287  235.6606705  201.8924976  281.2180339  179.5613198  523.0002944  -72.92772056  59.61558054  504.6983611  
271.283941  243.5508817  164.652748  297.8754462  295.8722116  376.7804783  40.03340096  451.6588301  302.2718544  227.5907058  235.2952913  198.5284309  282.1467176  186.9837612  522.5881982  -73.35533233  58.84470421  507.4305  
274.3020994  248.3174755  164.5968279  295.8377921  294.1594143  380.8269007  41.35885712  455.2464412  299.0412599  229.5156565  227.8247705  201.1007106  281.8610608  187.0109933  528.1955576  -69.12332515  64.4860914  505.1750416  
271.0464975  249.7143584  163.0115168  296.5052028  291.1287427  378.4924004  41.47940698  449.6458872  297.8538447  229.1156247  227.052128  198.0391534  281.5884959  194.0530374  526.9572661  -73.17311826  68.81451876  502.9836268  
264.0902307  246.4460144  159.76722  297.8423642  291.6894056  378.1753094  41.03681116  450.8592375  297.9600725  229.7827927  236.1372612  195.2796814  278.5272736  192.1525402  526.1002066  -72.82578319  77.66022491  504.0445838  
262.1019426  244.9455275  160.0283918  298.7377735  291.757418  377.8351959  40.75592466  451.2764907  301.2178397  232.1048655  234.1156408  197.4034873  278.3966904  191.6651898  531.6219754  -76.1586836  65.68424833  506.3331133  
259.4377175  240.6998207  157.9704011  297.8481457  288.9747578  376.208973  40.44246098  448.9719326  295.4509771  229.5444556  231.6139981  198.1630193  277.3989975  193.6557174  525.6927267  -78.62592284  65.344586  509.6370817  
259.5970338  243.3411152  158.5632978  297.1237322  287.0210316  374.9343748  39.94279334  449.2881255  295.0566316  229.238462  227.8200195  200.1908641  276.939782  194.6454466  526.4291981  -75.40304152  64.40208608  500.8857071  
260.5395247  243.4952631  157.7516496  297.291103  285.6225611  374.5124041  40.64371007  448.3878572  296.6313944  231.2571794  232.5051078  196.8414646  274.1785951  191.9809886  524.0372136  -78.12823371  65.26044127  495.088558  
258.7258673  240.9200966  155.6221057  297.2819911  286.0862408  373.8168372  39.36715597  446.6949361  294.3195256  231.1927617  235.3491516  194.1504161  276.7687227  190.2450593  523.9195001  -79.40533666  60.18403956  510.5019069  
259.1075628  242.3168645  157.0177853  297.20264  280.873172  372.7308254  39.31700384  451.2748272  290.7639793  231.4748755  232.9528341  199.6676355  276.6295071  188.6189467  527.3409078  -77.76998111  54.5449962  503.8662931  
262.1497305  242.7322743  156.305936  293.7766177  281.7927246  371.5871568  39.52328636  451.5567657  291.658847  230.7619618  230.8061709  199.0361703  275.1675087  190.4644365  525.1944306  -77.78668479  52.68514592  502.3172738  
259.1135433  242.2295707  157.9489243  293.9119085  285.6373778  369.7908569  39.92104715  449.0449422  293.4397695  229.6693834  229.3767447  197.4292164  273.4341408  193.1685395  522.8829133  -79.37474683  55.76337333  504.07975  
257.5621328  239.4281888  158.4529818  295.5807857  284.3412591  374.3455806  39.87275773  450.2044488  294.9818383  232.214612  231.8619098  198.6155606  274.2812289  190.7436123  525.7159356  -78.08750916  57.15685013  496.0065957  
258.4157951  239.8853633  158.595061  295.9057512  283.483239  374.3821315  40.27827193  450.7847981  295.1535244  233.0975524  234.8324554  196.8192378  274.7516234  187.4600181  527.5134589  -79.17548355  52.07370258  500.5330177  
258.4165021  241.314264  158.5696816  296.6869406  284.528198  373.8645211  39.10331866  451.1443883  294.3416999  232.3938208  236.8838508  198.1008553  275.5481475  186.4489271  529.5836404  -79.92819533  48.78149469  510.2935955  
260.7837761  240.3966845  159.3400839  298.1298335  283.0421127  375.8391876  38.38230549  452.4306809  294.5215207  229.4499947  233.4483175  202.6370768  276.1380837  186.1302037  527.3757239  -75.77426323  48.3045968  507.9343519  
261.0791983  242.9150897  160.87902  298.2437785  282.2403803  375.5517022  39.34939575  449.3558179  291.3716553  229.8063567  227.2732709  204.462104  276.0063459  188.7017134  525.0811776  -76.60960793  51.57683036  504.4090595  
258.4935891  240.4975502  159.9349856  298.2781774  279.5731033  375.2572402  39.43210575  448.5160431  290.8390454  230.7393129  227.5952993  202.1579764  273.7156877  189.6964874  521.5950186  -76.95663967  62.30079637  500.9370154  
260.6873057  241.616588  162.4070045  299.6850487  280.5745541  377.8460184  38.07259423  451.4945214  296.0673514  232.8433239  232.8906754  202.847562  274.9977365  184.5253435  525.4674511  -74.76373442  56.47203194  497.0308542  
263.3407323  240.6682049  162.6230226  298.4944164  280.0905556  378.3849046  38.04866081  451.2313015  296.5213131  231.5770596  234.5543696  201.0077552  277.4820626  183.5996031  525.8439501  -75.6065919  55.48392444  504.6153361  
266.1441338  239.9013846  163.208624  298.8448966  283.5165615  377.7867549  36.78615154  451.0131463  297.1391006  231.5428039  236.7449507  199.8668676  278.0100705  182.1975898  524.2696473  -73.11558328  55.47178228  513.1303225  
268.9447424  240.2600886  162.5254936  298.0892697  282.6619752  380.1600886  37.81509868  450.7818573  296.7771412  228.9916217  231.0330599  202.6021633  278.0604598  181.0489055  524.8630355  -71.3173407  54.66182698  506.189289  
267.301999  241.3156127  164.1590106  296.9264817  284.9019077  376.1253248  39.81858785  453.8623289  297.0805603  227.0451603  232.8590143  200.7229745  276.915546  182.1431615  518.1184523  -70.42041165  58.82025622  508.6985233  
269.6917199  244.991215  165.7980564  298.1450657  287.1528107  381.6805696  40.23819796  452.015994  298.7399058  227.733771  228.2738402  204.4236491  278.8602689  184.006663  522.7799533  -71.30041424  55.91801032  504.2159033  
270.4871674  244.4121523  165.4795817  296.7954303  292.7643844  377.2682401  38.87239026  452.8832975  298.9052128  227.3474895  229.6928411  199.7252094  281.4660401  191.6272179  521.7433888  -70.34264585  62.91643531  506.7574449  
268.427313  242.8953491  161.159691  293.2557219  287.3146292  377.0886173  36.79327651  446.042041  296.601919  228.4892882  227.6215917  194.7076008  281.05911  188.8835251  522.4497997  -62.56347752  82.00208276  499.1212367  
266.8293609  243.7026801  161.0839352  295.4649319  289.8869597  379.1240957  38.72238995  447.8794491  296.7524636  229.0674546  233.2583256  193.5525488  280.4904202  187.3477393  524.117206  -68.4504543  74.77699693  502.7299689  
265.7052968  243.0253318  161.6668684  295.6236637  292.8986024  377.6514505  39.44517153  449.4071552  297.4490263  229.2189214  234.0099362  199.188551  277.1515746  183.7506567  526.3035284  -70.83835192  69.75693017  505.0856754  
262.6112225  241.721023  162.1502391  293.1156707  289.2742858  378.5497894  39.49539187  444.9746048  297.6166641  229.6886525  228.7073487  201.5560172  275.5318863  191.4282815  525.6809486  -74.99333244  61.75269059  502.2425641  
259.8921099  242.8072515  162.062333  295.4894397  289.0895094  376.8883848  39.97536022  446.2083775  296.614623  232.9394715  231.3014481  199.1274824  274.0634563  193.9013695  520.8195695  -79.16758362  66.99476605  499.7272139  
261.6197422  244.3661652  159.6760093  296.7826768  288.4972657  378.2417348  36.87986487  447.3344724  300.0977436  231.0936195  233.6508349  198.3787293  273.1337674  190.4317431  524.0325361  -76.44339341  62.44301092  493.5923674  
259.0650523  242.1526952  158.390289  292.8817036  289.3094891  377.5161918  37.45149731  448.4783073  297.3853712  230.9180653  235.2005164  195.1708358  275.1832689  186.6866647  527.5681813  -77.74020353  58.12689539  504.2009088  
260.4075011  238.4285395  160.9982921  292.091187  290.2048414  374.2274842  36.89696798  451.072564  297.1561755  229.1512802  232.0606366  199.1750736  274.4493773  186.2885711  526.8694512  -75.15976744  54.5100885  505.4123294  
257.5986153  236.800618  160.6428007  289.5354217  286.1759787  374.3226239  37.6128427  445.3071872  297.8003303  228.5000093  226.8946878  199.4523709  274.5276206  190.0215637  525.4903252  -75.80320855  52.78064352  499.5393591  
257.1217388  236.6943613  161.1895888  293.7591928  289.1627941  374.3641107  39.44113651  451.1378773  295.5459685  230.3862993  236.726225  196.8205968  273.9072927  187.8664903  523.7139894  -79.83745464  56.69369056  497.5081057  
258.308769  236.7005812  160.2277886  292.4981095  286.3890199  375.4808142  39.15981568  452.0040122  294.4854293  229.461968  233.0741788  201.1816484  271.869891  187.847408  528.9275726  -79.11036565  43.90919472  504.693072  
256.2930469  237.5113838  163.1885209  294.1101209  287.3938206  374.977701  40.15675964  452.0285779  294.2504649  232.5678349  233.0115535  200.6955462  271.7737593  189.4817966  524.1571672  -81.19132054  46.29362037  501.9115329  
258.7959132  239.5601716  163.4409231  296.9064371  287.4940007  377.0743046  39.84933471  455.0254618  298.3385207  232.724376  235.7483289  199.9651787  274.2313422  187.3747667  531.4346402  -81.66630819  46.15662374  498.4694638  
260.9580546  239.9131685  160.3006353  297.6652609  287.5985582  378.2471814  38.45344065  450.5492505  298.5933997  229.2407865  232.6578218  201.7676497  274.1648654  189.9930498  530.3120604  -78.3920253  45.98216169  509.8606852  
260.6038646  244.1844655  163.2538509  299.1992119  289.957942  376.3142935  40.41681422  451.9704027  301.4370724  230.7205519  230.5716447  201.5569104  273.3686984  189.2202755  522.9432732  -79.21791263  51.63430194  501.4152271  
264.0140234  246.0341213  160.8754152  301.0392543  290.2539034  372.9711796  39.6118855  449.4800781  302.3107607  230.2234599  234.7273509  197.4872705  276.4672444  190.4493313  522.8970727  -78.96077028  57.52421943  491.0534588  
264.9131432  241.3798348  156.8698477  299.4271376  287.4971334  371.0225698  37.37438101  450.5241535  299.6834639  227.6535696  233.9369459  196.5909036  279.1326377  185.1436803  522.8275096  -76.22403816  55.63760533  510.5492469  
266.7457862  247.1034412  161.6213136  299.8714739  287.5458189  375.1123392  39.38148725  453.5623317  299.8080607  229.1428835  230.1805705  202.9110511  275.6779144  184.958461  521.484432  -73.62016081  53.14908525  507.1879187  
266.0410687  247.8392563  162.6327089  297.3513811  286.3200693  372.8817701  40.98603663  451.7006261  299.6244653  229.1535786  229.0829073  202.3056371  277.1781858  185.6399875  520.9087112  -77.48370519  57.45849309  498.7529523  
266.6564231  247.4172061  164.1228832  299.1575898  289.5917298  374.4411297  41.03345192  450.9491025  297.4058602  229.9519353  229.3863462  201.7877661  277.2504824  188.6810675  519.8724794  -75.32114655  59.71618578  504.9588504  
268.7307712  245.9221046  162.9735447  298.7620069  288.9224593  373.260276  40.78651478  450.7110541  296.6635672  229.8444906  232.0437341  197.8866132  281.4638484  189.2464138  525.2186157  -72.11187542  69.51911954  493.2177257  
268.2552636  240.8919365  160.2465355  297.2309224  287.8839926  378.0350001  39.2332711  448.4334593  294.2337632  228.7345939  233.7350595  192.8801584  283.4875744  185.7655481  527.5277275  -71.73681239  63.81044811  506.6398259  
268.4293494  239.6155814  160.3620413  295.884441  287.2974998  374.5802775  38.12811855  448.6217813  295.9450168  228.7907234  235.0367191  196.7564552  280.6697475  184.9958816  527.1254708  -67.54880169  63.95418633  509.0459024  
269.8631001  242.0138518  158.9096209  294.5336593  285.4984641  377.0688546  39.74425289  451.1528531  298.7267608  230.5567521  230.1726249  200.450729  278.4788732  188.6588405  526.2282222  -68.50713769  61.56798974  504.3597589  
266.9919597  243.0127516  159.1450819  291.9412585  284.6457713  376.6199447  40.98725434  447.9136737  297.8986228  229.4642713  227.0607004  198.5990975  278.0318388  192.2505302  522.0663606  -72.74807636  63.87017136  506.7273976  
263.9978372  243.4192522  158.8301986  292.4478644  284.5097209  378.6692101  39.317463  444.1896123  299.3829717  230.326527  228.1863751  198.2991687  275.4383146  188.1261929  521.6608775  -72.30163931  71.01248326  498.1488422  
259.5578608  241.5551538  159.8455312  293.8280242  280.7003434  378.5765549  40.12623031  451.3558488  300.5400338  233.057123  233.4517051  196.7370748  273.9697063  187.9205007  524.39598  -73.14496018  63.14332443  498.363037  
260.4696946  240.4635182  159.7717506  294.4570282  283.5687338  379.5192192  37.78630584  446.5600056  298.9932759  231.9028066  234.5817724  198.9412219  277.1354303  184.5603627  524.2223442  -75.05678484  58.08953689  509.1150641  
261.048148  238.9829594  158.3863876  295.7004422  283.9699236  378.5957681  36.57336195  448.1825368  297.2281094  231.2122039  231.74787  197.5826399  277.2940912  186.5859046  527.1126156  -69.34214223  59.52435938  504.1420522  
262.2205169  238.9648304  158.6784478  298.0346567  285.3589616  377.9664788  38.9843714  451.7415921  295.581361  230.6101917  235.0434873  198.3389565  278.549944  183.5182925  525.5677364  -67.07313209  63.45624493  505.2786064  
265.8772442  239.6395369  160.368391  297.4590287  284.6203114  377.1216946  38.86287286  448.7458024  293.5138478  229.6718666  233.0166738  202.0615757  279.9130317  185.9790643  526.7163566  -70.15483689  59.71915065  506.4396041  
266.5474305  241.4257687  159.4901753  295.4745845  285.5947729  374.8338285  39.09467669  451.5281592  293.9131916  228.471009  231.6867705  199.4715588  279.2484898  190.1125488  523.7732886  -72.03904511  58.51028577  503.4653561  
268.1903973  242.8318968  160.1034989  296.7321288  285.9524623  372.5313592  36.03016608  451.9588085  296.5601566  229.9127957  232.823555  197.0241816  279.1572297  184.7595485  527.2857272  -76.60379963  53.03709993  505.2923499  
268.9077628  244.3187247  164.5685555  298.9296455  290.1364732  377.398968  36.23705105  449.1034342  295.3493378  231.1944237  237.2830675  198.7136684  281.4018398  188.9868608  528.0307306  -73.06060892  64.63688983  504.5929281  
265.9141257  238.8136148  159.4799921  297.3927317  281.1136506  378.2069442  37.99295574  446.7091144  291.1893938  227.6427425  228.6485596  199.0345692  280.589286  190.5208581  528.3315308  -71.26985093  66.32309997  502.284934  
260.3179248  240.3825805  159.234689  297.8248704  282.1788012  373.781139  39.59312232  446.4740879  289.4670745  230.9001817  229.6114002  197.1662567  274.181757  191.6589753  517.1939564  -76.66328877  66.08900367  502.8521496  
257.5045244  242.5173936  160.6274029  299.2822549  282.1826015  378.773014  38.06747233  450.2533874  294.6136356  232.1981279  233.5532396  199.5015838  272.642178  189.0251379  526.2314983  -77.35848915  61.31946898  492.582234  
255.252625  238.9892289  160.0451523  297.0689348  280.8869716  378.7896656  37.17816544  448.2408587  294.1862484  229.5980611  232.407174  199.5400087  273.591853  187.2959061  528.0479126  -80.4088968  49.80018653  509.0486141  
257.3663854  240.2295985  162.290635  295.9575768  283.0232989  382.0016566  37.93135884  450.1129748  294.6915291  229.3172595  228.0593149  202.4910672  270.5131239  187.632431  524.0384662  -74.63756422  51.88413699  505.6063865  
259.6399965  242.1817209  162.8295945  299.1144395  286.2761178  377.2555047  40.25667558  451.110299  295.1487825  232.2257988  234.0115198  201.0128161  273.26822  189.7743879  525.9409301  -79.27516967  61.520835  491.4120177  
255.3822442  238.7731212  160.3107666  296.1043226  287.2726699  376.0286948  35.54900323  444.9812126  296.3167771  229.7301565  233.6305115  198.3957642  274.2389989  185.0015711  524.2928009  -78.93722313  53.99128373  508.8398718  
260.1250045  241.6141095  162.192007  295.8044711  290.5087592  374.5407569  40.1500904  452.8852441  298.8829306  229.3491287  230.8454194  201.3174633  273.630489  189.7866299  523.7810603  -78.12802932  50.8797699  499.2753587  
258.1679431  242.3214357  161.0474434  295.2503632  288.361871  374.1550178  38.81066926  448.4378816  299.3412971  230.2498325  232.8433267  197.8399285  274.6746884  187.8861287  521.8886358  -78.72238415  57.48571868  496.6964878  
256.9016625  240.661834  160.9350591  295.7100931  290.8970682  373.2216954  37.99194792  450.6389494  299.0142384  230.65568  236.0715704  197.432997  273.9498872  184.9501108  525.7411152  -78.24687802  52.97816578  506.5939419  
261.5178886  242.2678632  161.7481574  295.0251622  289.1841555  377.0139045  39.38656905  453.0284736  300.3473441  231.6818787  231.1964105  202.4612428  272.9940149  186.8840062  525.7924723  -77.01882984  48.61352688  503.6166183  
264.1363627  242.1544906  163.2427602  295.1387344  290.9514455  373.9869925  40.21254641  451.7940976  298.7656039  231.1849912  235.0066619  199.1122408  275.4546896  186.8540905  524.4569178  -78.08676641  57.82089076  493.8996603  
264.6103509  238.8414508  163.6177712  296.6199749  290.0261213  374.4827912  38.6670729  454.378714  297.666667  229.6775979  234.7437736  201.4771723  278.9821315  181.8073515  523.5024711  -74.76799997  53.2275836  509.3403366  
265.1829004  242.7406634  167.9638973  295.6117085  289.2315732  378.4243529  40.96527483  453.6062061  297.8890766  228.0614365  229.1220974  205.6030353  278.3954082  181.123006  521.4270098  -75.69463385  49.13030807  505.8517667  
264.327933  243.3246466  168.3563457  299.1728577  290.5691842  377.0864436  41.85393523  455.0034657  298.1623152  229.5349074  236.2271852  202.3868964  278.9798045  180.2761631  520.0735471  -77.04295369  58.8706468  492.8095969  
266.6615405  242.7178038  168.0524301  299.8728963  289.6457526  380.6586498  40.94704714  456.0248293  300.3764491  227.685687  233.913861  205.2020348  278.2976075  176.5922523  524.0665951  -72.29575281  49.88453748  508.8399126  
271.1455788  245.2684497  169.2184794  299.2512599  296.787358  381.9208643  41.20124293  455.5673304  302.6965238  225.9450389  236.118394  203.8792722  281.461062  183.0550167  524.4308352  -70.60899329  49.99715371  511.7509455  
271.6000976  244.8084176  163.368867  297.1010447  294.7242407  379.0705797  40.05293305  449.4848025  301.566713  227.7864603  231.1105376  197.9427123  285.3996401  192.8023192  527.8161612  -67.62096926  71.56413343  496.7787883  
273.5476085  242.6359319  160.1361712  296.4824607  293.6117431  377.7366041  39.02782707  448.7912947  298.9013423  228.1755016  232.8159896  198.0129221  286.7445827  187.4715427  526.4849779  -63.77261504  73.06918838  509.2844308  
271.8112805  245.3836807  160.824952  294.9604422  292.4908163  377.4754201  39.37159463  446.491915  299.409265  230.3750889  227.4489036  198.6369068  281.9056177  193.7416821  526.4883581  -66.33902026  75.69574964  498.5634808  
265.4444392  244.6714567  158.9180982  295.0547825  292.5860832  379.488647  39.35286875  448.0733138  298.8026293  230.0376879  235.9886128  196.8453002  277.3169334  190.2162873  526.1395261  -71.39712689  74.07888778  509.2791809  
266.1196518  246.4299019  158.2138811  294.6665622  289.4804374  379.7589095  39.32026536  447.9078856  300.1123256  230.0838512  228.3795719  201.9473371  276.31743  191.391666  527.4775477  -73.67752673  66.87844018  502.730245  
259.48481  242.3288983  159.3229966  296.0493271  290.754437  379.3820459  39.60176227  445.4960974  297.4967137  230.5300302  232.8541864  197.9245021  273.3898314  194.0447353  523.1573345  -77.79497996  76.57466209  500.8167238  
259.4376342  239.6894951  158.4721506  296.9538563  285.8480038  377.8783558  37.49042559  448.7667571  296.7518805  231.0134976  231.6852657  198.7702784  274.8699128  187.9272725  529.9222617  -76.60862312  63.56716763  505.5576231  
258.3721256  241.2417014  157.2926198  294.0340935  284.0442696  374.7265008  39.06883533  445.9145113  294.0369806  230.2447228  229.1350154  198.5346166  273.5937077  193.7977889  522.6745153  -79.31695285  62.56182475  505.2425611  
256.8051466  241.1339994  158.8394909  294.9269148  284.9101518  375.2721473  37.70675535  447.7496823  295.9253302  232.7456198  232.8819864  199.0521509  271.7145819  191.1577805  524.2345248  -78.06144973  65.7371287  496.6369618  
254.247582  234.6350561  158.6307201  293.1714961  280.4896514  375.1372998  37.01526588  446.8937666  292.6288614  231.0474331  232.5169524  195.6580599  273.2813242  190.0327248  529.3183094  -78.02864008  52.16871103  506.597541  
261.0726897  238.1463669  159.5269733  293.3949512  284.2146357  373.1371072  37.65656462  449.0496337  294.2643874  230.4037351  231.0051411  198.035205  272.8514104  190.801044  524.8158967  -76.30635375  49.68064036  506.4559724  
257.7118895  238.9760837  159.2986897  294.1355801  283.3700126  375.2676582  39.52570754  445.359781  293.2493737  231.7014887  233.5343523  196.8671556  272.213829  190.3914019  526.6441015  -78.42617675  57.09655278  493.5746667  
257.0032195  239.8765103  159.4560752  294.0691355  283.0126522  373.5833455  37.56663148  449.5334542  293.9604944  232.6453869  234.2713825  196.9645484  274.4011653  186.2168159  528.0919734  -78.03523172  50.1124247  507.6469283  
260.1229706  240.5451327  158.3734593  294.7715717  279.120714  372.2738802  37.8171906  451.4741374  295.2460182  231.779932  230.2231031  198.3871467  273.1086196  186.5470692  526.7099933  -76.09588112  45.2695314  506.2204249  
259.8589875  240.8069439  164.5367517  297.751621  283.8707952  374.0098618  38.27102807  451.9454088  296.5202595  231.25723  232.8801992  200.4413865  273.9739046  190.7668893  527.3662522  -78.24294159  47.37653002  507.7335003  
259.3668657  240.7941018  160.362809  295.9755151  277.6573557  371.3708921  38.92238064  446.6093432  295.0168616  229.4124552  226.8805931  198.0153354  274.1963426  194.85335  522.1509175  -78.76025468  58.99794698  493.6549398  
256.7051624  239.133799  157.4610069  297.0958512  279.803306  371.3309142  37.99902003  447.4005458  295.3999773  230.9559989  232.2379338  195.2220899  274.1439868  187.5347582  522.2361625  -79.74333914  52.07998597  507.6144695  
261.1876113  241.5270961  156.8684045  297.2876547  278.9861146  372.2384229  38.40438196  451.4389804  296.5192627  230.4134501  229.5791384  199.6225617  272.2876683  185.7985669  524.0108475  -77.87232981  45.61105982  502.161857  
260.4391069  244.3827206  158.1637371  298.8870549  278.6618296  372.3037746  39.10612055  449.3897602  296.7651197  231.9725157  228.7089647  198.6096177  272.2973166  187.0915316  524.2096615  -80.39927177  48.48546668  498.7582901  
261.2737778  243.8076509  156.5113761  299.0742629  279.5675392  375.2618654  38.10953105  449.0997129  296.9892044  232.9508897  233.0076216  197.5483866  274.0058574  184.5796151  523.6407619  -78.95065963  50.82455597  500.8174904  
262.3672424  240.525073  155.8825322  297.2765026  279.4475849  375.687757  38.21125759  450.1978989  296.5233081  231.6859226  230.7299488  199.6993888  274.5822907  182.8580342  527.4001708  -75.73484935  47.18820056  506.5152372  
263.4034656  240.2688153  159.5665458  294.303759  281.441829  374.562589  39.06346198  450.5738575  295.1785092  230.4667967  228.3132625  200.3211095  275.5585233  184.074121  521.8440625  -73.64627166  49.38339176  503.0980424  
264.4414286  241.6294614  164.1489178  296.2326472  285.64579  374.5541401  38.96836764  451.3407942  296.0021394  230.348034  229.7545793  201.8830268  275.382376  185.6462146  520.368207  -73.93570378  55.1245562  500.7288535  
265.4700609  243.4722579  166.3916076  298.6717014  287.6821296  377.5964939  40.76575084  453.3919085  297.5731501  231.3313648  236.4930853  202.3822524  275.6282295  182.6886759  521.5249643  -75.83606044  58.1184792  492.4152629  
266.7275311  242.00564  167.5452413  298.3697006  288.4211861  379.4283078  37.51930103  454.0276706  300.0166102  229.7578593  236.176218  202.9553134  279.0503139  178.4244432  526.2141718  -73.75916811  52.48600283  509.3093454  
267.9299793  243.9057186  167.6363605  299.227159  294.3812223  379.7875211  38.97312951  451.9227348  300.867546  228.7714294  236.5005297  200.934591  279.7688366  189.7263235  525.6754198  -76.13391216  53.98487008  507.3094047  
271.0452977  247.5618688  166.2123084  296.456134  293.3568553  383.8176382  38.37823822  453.3640551  301.5467555  229.7359457  227.4986934  205.1827692  279.9367032  188.5459934  527.614781  -69.67646162  61.71156921  506.7973139  
268.8012354  246.6573162  164.3636864  297.5618426  292.6052207  375.1256994  39.07058917  449.4706896  300.756721  230.5460205  231.9070632  198.7318155  280.7484939  192.2866582  525.1643801  -71.20408247  73.73907894  492.1034846  
267.8804418  243.7000583  165.1447941  298.6329165  293.0560957  375.6964626  37.44294023  453.0467847  299.9968647  229.8157699  236.2565721  198.0214086  281.4592931  185.2168956  525.6423479  -70.459112  68.28687529  509.9313288  
268.9698529  244.9203681  167.0228801  299.10914  292.6917676  379.9082178  38.60044964  454.160612  301.3304546  227.5362877  230.6651791  205.0683357  280.9667043  186.2014612  523.1610015  -70.19693838  63.60604687  505.1690052  
266.2840043  246.2410298  169.1974079  300.650794  297.8151125  379.6327629  39.32337301  454.644299  303.213849  227.7954097  233.8613463  201.8419467  281.9221659  187.189918  521.530645  -70.33771368  72.83953812  498.3192145  
266.4290342  243.6970623  165.3577832  298.5354482  298.0362794  381.7312813  39.03214643  452.188271  300.1741979  227.8793727  236.425982  200.0951072  285.0594579  187.200517  523.1720618  -69.60742943  71.08780956  501.0543778  
269.2125418  241.6008462  159.418341  293.4730986  294.3991679  379.4160704  38.59814015  444.5505788  295.7283961  227.8477905  233.7213344  199.029111  284.3244602  188.9367501  522.5485435  -67.27722786  71.86408898  509.6528722  
265.6977521  240.0587335  155.566989  291.2425677  286.5713732  377.650625  39.44691092  446.7979054  292.2327572  229.1386953  226.1736128  197.7085551  279.3982585  192.6875593  525.2369533  -68.92207163  70.89997198  500.1439065  
260.141932  240.9357202  153.8367445  293.0420722  284.2865478  376.0263914  40.20900146  445.2736142  288.9941681  228.8523953  230.7440809  194.0610205  277.0221155  196.1440973  523.2449309  -77.01489123  72.12503459  498.8460478  
256.9110214  238.8818339  155.103604  295.1163081  282.408533  372.1646606  39.54198329  452.2584162  290.5233404  230.2768934  232.4715629  196.451887  277.088457  185.2266704  527.3618902  -78.99166759  57.05967142  508.6963603  
256.4745205  239.7106535  160.8980105  295.6766833  282.2501663  375.9512614  39.8401916  453.4959219  293.7875234  229.756354  230.7104659  203.040994  274.6411167  187.055271  523.6969512  -78.1492158  50.01347125  508.9670212  
258.3579296  238.475484  160.6484586  295.1138364  284.8917317  375.8402114  40.7440334  448.0333966  293.6799349  229.8458612  230.964798  200.8069989  275.7757548  187.2215457  521.6538262  -78.89245532  54.1527412  501.867442  
261.8119207  240.0218578  157.9842016  297.1541515  283.3065114  372.6595286  39.5112774  449.3009889  294.1434728  230.1223693  232.4212757  197.6532165  276.8752991  183.8032667  525.8774601  -77.6201102  48.12054258  509.9257758  
260.6059151  238.5139755  158.9140076  295.5781123  280.4266645  373.8232896  41.17891081  452.132689  292.2744435  229.0028948  227.4881022  200.3582967  275.4923465  184.897063  521.8701016  -76.69091799  49.28479648  505.976616  
262.9160078  240.7627892  164.5916057  299.3590702  287.4522786  375.4129681  42.68944816  455.4997076  296.7741624  231.1542685  236.2058132  200.4449726  277.0185377  182.3917974  522.4893213  -78.05934955  55.75214482  494.3418569  
265.0190669  239.4995916  162.6202303  297.144895  288.5343293  376.0131186  40.45441807  453.1463756  296.8243598  228.1383828  235.0022447  199.9683674  279.7326556  183.8046753  525.5253411  -78.78472031  47.2898953  513.1359366  
268.7774134  247.36751  163.5290443  297.7134759  291.1618281  382.5828852  40.33734598  450.6540681  299.8900047  228.9067968  229.1376066  204.0265354  277.9721934  186.2309177  529.9241715  -72.61406161  50.79803786  507.6837205  
264.8706344  246.3111151  160.1490689  299.4072972  291.4670199  374.8535568  41.10758337  450.3786792  298.3426914  230.6374176  236.6958977  196.6155284  277.9349429  194.9981742  526.635906  -75.47435509  68.20765699  494.7821747  
268.118543  243.2750027  159.6271874  298.2915428  288.7138684  378.4570264  39.60284526  449.8919463  296.7376985  229.0719972  231.2736669  200.0803771  277.9789753  188.7925869  529.0452305  -73.06367819  64.5146213  508.900265  
261.5128057  243.5375623  159.9034336  299.2717577  286.8556187  379.0813404  40.45123094  447.0961029  296.1863147  231.0328598  233.8048943  198.0189828  273.9474219  192.4875241  525.2853254  -75.73928706  73.80109367  494.6897189  
257.5644704  239.0029702  157.0774535  296.7788961  284.4007101  377.082569  36.57199256  442.4498962  296.7256465  228.8376762  232.9013662  196.4164112  272.1680632  188.3172814  523.5643479  -74.6305975  59.25395246  509.7583221  
259.8923524  243.1307999  159.8892963  298.4090755  284.9810047  375.386577  38.94670907  447.7549291  299.6064271  230.7151743  228.490168  198.6415558  271.1832934  190.6034036  525.2745966  -75.70959002  57.04798152  497.2921197  
254.9462526  239.3005102  155.3209763  295.9601711  281.6344233  376.962866  36.461846  443.1422999  295.7695813  228.6812024  232.3727521  193.997859  272.9866147  186.8255818  524.4359616  -75.60590493  59.86037575  504.101704  
255.5691359  241.1327487  159.5144424  297.9555966  284.7493335  371.0519708  39.3961311  449.3911182  296.0729018  231.0677302  231.0639188  199.1349594  270.446739  187.2692634  522.8981979  -76.5885917  54.44473823  504.154408  
255.890916  238.5311473  158.0337106  297.3765182  282.2117828  371.1089702  38.29435082  448.7142478  296.0844639  231.1971102  233.4829888  197.9842652  270.8853136  185.3163599  522.9325167  -76.76365482  57.81370067  493.1056116  
258.9324964  238.9169222  159.1974538  297.5693656  282.0339036  372.8885119  38.68455744  448.9663631  294.7393749  229.6546479  234.1816408  199.9622408  273.0396292  183.6251791  523.2424038  -77.58406218  47.4842882  509.9118791  
262.5788862  243.5952747  160.4862986  295.8386972  283.8912839  376.3539201  39.01240181  448.6242839  298.2437394  230.8612102  227.7424212  201.2238269  272.3208053  183.9333124  521.9627176  -75.07493071  48.31519051  504.8622162  
265.3709208  244.21165  161.4023605  292.356449  283.2062006  374.5108354  41.85086693  447.2838575  299.5990876  232.3366675  228.6669367  197.1968376  275.6223676  185.2090956  523.3261512  -76.05558184  59.69366237  492.5138435  
268.54683  240.1594883  160.1337996  293.6442315  286.8364724  376.0153443  38.28128901  449.7200968  296.6972877  231.1268861  232.6364718  198.1959494  280.7824734  184.7586912  529.0258139  -71.92436432  59.75191214  508.2737137  
269.8141813  240.0609988  160.8511236  292.7030451  285.9964011  376.7166244  39.30397582  451.1100566  297.2201449  229.6630593  229.0498435  199.5791293  280.4088665  188.8285241  525.5946799  -72.08100328  57.01170999  502.7996169  
267.1949629  239.5324835  161.0953693  295.002697  288.3752918  375.0684015  38.90517706  448.3868606  298.6677546  230.6540603  236.9377676  195.77067  279.4407847  191.7173724  521.1098216  -73.60287693  67.52255186  495.2899383  
265.900946  238.4944814  160.1166849  294.879749  286.5363454  376.6678685  37.58881015  450.0111356  299.7553536  230.4407331  233.619649  198.2769985  279.4460372  185.9595599  529.2205185  -71.14589536  58.24408235  505.544506  
263.1868032  238.9072755  161.7236503  292.4775519  286.8451162  376.9665743  38.78345254  450.9523541  297.3327137  229.0098678  229.0071996  199.0268268  276.229398  191.7343959  525.0534633  -73.88987633  58.61222574  505.480764  
262.6992865  240.6371511  163.8281743  295.4767816  290.3563863  375.9461262  38.99834954  450.3826446  298.3831109  231.3221491  234.4603584  199.946222  274.8973099  190.1021756  525.6440404  -75.47417821  64.585366  493.282829  
259.926708  238.1968129  161.6913282  294.935201  285.1806582  377.9150464  38.53657631  451.1824389  294.6617852  231.5631443  234.1317518  198.6090678  276.367293  188.2742332  531.3450762  -77.11780402  53.73314391  508.1151175  
262.0604625  241.8679806  162.8857717  294.8006741  284.5649481  375.0241404  39.99027198  451.4393146  292.2691756  231.3270013  228.1996886  200.449669  274.8789995  189.9272265  524.761023  -77.43422652  53.09867526  508.2857553  
262.8896821  244.2761728  162.6349019  297.4975102  286.7446359  376.4646647  38.32217972  453.9615424  294.5631732  232.7493337  235.9662785  198.4886597  274.4167532  186.970268  528.2154075  -78.07170689  59.02040264  495.4118531  
262.6167389  241.8999546  162.0786938  297.6042827  286.6873283  378.696573  37.14991799  454.6049579  295.7617346  230.4630595  236.3303169  199.4345389  274.1439687  187.8654722  531.6983741  -78.74875808  50.54091365  507.7006397  
263.4937172  242.513131  165.9515273  299.0054364  289.5007847  381.2058368  37.657554  453.6991017  299.6295858  230.5357531  230.582609  202.6858282  273.5563747  191.5670345  530.2915986  -77.26787034  54.11091011  505.1901475  
261.3979924  242.3485965  162.436728  297.781961  290.2976116  379.0928362  38.38025954  452.3473716  298.6102161  232.3028282  237.0790919  198.5071607  274.8861896  192.9117953  527.2346555  -78.49864574  62.26227452  496.5199189  
261.6327946  242.8153478  160.939655  295.6714078  289.3270976  378.5771433  38.42865094  451.4892361  296.6885752  231.1846197  234.2371339  202.3467725  274.8657998  188.4729213  526.4097186  -76.44886375  57.87330012  511.1013049  
261.0213748  243.6111944  161.6366696  294.1681319  288.5251188  379.1808897  38.80860197  448.8065644  299.4872654  233.7635985  230.8581602  201.6391235  274.4829824  189.1288305  522.9121955  -77.08004921  58.43190939  499.8973814  
258.7875572  238.8065244  159.386085  294.7122847  282.7048262  378.7993836  36.98171192  449.6368965  296.908471  230.9111326  233.9360207  197.804431  275.1370136  185.6030568  524.5843103  -76.37309663  55.34533533  506.9794032  
258.8017411  241.3564187  164.1948041  295.507327  284.631902  379.6818691  38.86880288  447.951699  296.2562758  229.5703433  228.0996612  204.6762806  272.4747546  184.0242712  516.8075808  -74.87343885  50.40379664  510.1113124  
258.2693183  242.8885776  165.1526281  298.9178151  284.9828077  378.485123  39.97153069  449.9098935  297.734621  230.3267597  233.0004091  202.1515379  274.8443983  177.8178065  520.0180945  -74.0023916  55.19346639  497.9251899  
260.3504169  244.6808673  165.2604514  297.9221286  283.9190545  382.3556563  40.2649302  450.42138  297.3141829  227.5496706  229.8370685  205.4995031  273.2509375  174.4025847  517.3872694  -68.9608429  49.41380842  509.9822902  
262.9675484  246.7282208  169.4568747  299.9502143  286.2446188  381.4488777  40.64614649  449.2608091  300.8180538  229.3795  233.5609008  204.7360639  274.7829663  175.0418478  518.7080316  -69.22284419  59.08428564  498.4776655  
268.4021346  250.8821379  168.753805  299.4762149  295.3534505  379.637926  43.15263862  451.4668417  302.8700409  228.7788038  235.0916472  202.1938767  281.6070879  184.4584893  522.5245503  -74.43799665  56.19335596  501.4985857  
269.0047654  249.3121117  159.5879324  293.7780037  290.500678  375.4942889  38.99677971  446.4349603  301.6034918  226.1790214  223.3019014  200.0738665  282.2615491  186.2832918  523.9638888  -64.17680629  66.96909257  509.0617384  
266.6000703  249.1410089  159.5327277  295.5122542  291.3271362  373.4893086  41.38166248  448.249108  300.4404209  230.9395342  231.8885209  195.587846  279.6032119  196.1296206  521.2247938  -73.18912552  77.88064605  496.1297409  
269.2798796  244.1675915  158.451495  296.2554693  288.2974913  375.7820787  37.80507526  451.0631555  299.4504535  229.7891109  232.5279572  199.041542  281.3516574  186.4748639  529.2606971  -69.59239708  68.77174355  508.1104516  
269.061369  244.0323171  158.3797373  294.5741206  288.0686441  376.8824173  38.26944325  447.389332  300.0325641  229.6925154  226.9580253  199.1065636  279.8795872  192.2915867  526.7475025  -70.97938609  68.75889883  503.4692179  
263.686135  241.279021  158.5142266  295.4878757  288.6360227  376.4677685  39.0917818  447.0891528  298.36004  230.8475111  234.5638942  195.4782348  278.1994307  193.8980082  521.9675248  -73.57180695  75.0766051  498.6404202  
268.4568362  237.2811105  158.4715748  294.526506  287.7674718  374.6540417  37.30549278  449.1962065  295.5283816  229.2536037  231.3214371  196.9972576  282.0838452  190.3358475  530.9007317  -70.79737442  61.01089327  503.6908463  
267.6473285  237.1115397  157.1931941  291.6201736  284.9645815  372.5093794  38.92087547  445.9923322  292.4999517  228.116411  228.0436117  195.4181758  283.6500575  195.7104697  524.4281568  -73.47201219  63.45938867  502.1480449  
265.6700211  240.2730392  157.6938584  296.9543701  286.7206873  372.114257  39.52421358  449.273728  295.5083668  229.9429947  233.1526537  194.8705941  281.1270818  189.9115393  524.1089317  -71.02697863  70.55661108  492.2028811  
263.0858512  236.6578591  155.7645184  296.2362682  284.7089601  370.5095489  37.8656235  448.0253451  292.1228054  227.6886183  232.7429071  193.0654867  281.2686824  188.0106752  527.2886604  -73.91208728  57.36663574  507.1793353  
263.1936038  239.3047649  156.8917418  294.1487741  286.8007719  368.8561172  39.00393241  450.2553903  293.1175371  227.3785024  231.6779065  197.0127934  276.8495195  189.8840045  524.0635536  -74.54445511  56.56839508  505.6713667  
259.0189577  239.4191893  158.5781882  294.8637225  287.5438125  372.0652944  38.95977886  449.4370528  296.0632863  229.2758624  233.1283666  196.0885979  273.2426257  191.5222935  525.4108786  -79.21164903  60.03162243  493.858917  
256.4739781  236.6894882  158.4081719  296.4167474  287.277949  372.8139088  38.8290671  449.8067236  294.4616478  228.8085129  235.7455934  195.5550834  275.3389429  189.1071067  527.3152621  -80.294571  50.81399103  502.5256889  
260.1276766  234.9177708  158.944562  296.8420497  284.7382094  372.132344  38.95729486  451.0985063  290.586552  227.9121649  233.9643437  199.0145455  277.5504893  190.0905224  525.6991564  -74.06682848  49.28745613  508.9698541  
260.4493849  236.511938  160.3412211  296.1769439  281.1623087  369.8835373  41.01041831  449.7467227  290.844898  228.6423803  231.0265066  198.7795632  278.8202369  187.8447341  524.4158166  -75.92969494  51.00950454  500.7301011  
260.4015242  236.0540375  162.0049599  298.1959668  284.6693156  372.779524  39.49205781  453.2148108  292.5107085  228.6255492  238.4700099  196.4674897  279.0982516  186.2405204  524.3933635  -77.01894687  51.90967911  503.3080169  
264.2510513  237.1670822  163.2116429  296.8574578  287.0293162  378.2775366  38.68805859  454.440878  296.9755123  228.1956564  233.8140939  200.933603  276.7060247  185.4576067  530.5048156  -74.12415527  45.5347706  508.4884657  
263.7359897  241.4346063  163.4066379  294.7931053  289.2488426  378.4656049  40.27619753  450.634032  296.4711668  230.7723716  230.5550392  201.2195894  274.6355456  191.4071071  526.1892346  -75.03300938  55.77337879  505.1895026  
262.9726128  242.2068531  163.0182909  296.1421165  289.7037835  378.7028445  39.3819585  452.1392092  298.5317206  233.7145646  235.4277835  200.5977535  275.8209146  187.8428535  526.7293867  -75.75816963  64.21332809  495.5341077  
262.1589748  239.0160804  161.7976074  295.0326539  287.6562029  377.016975  38.09106279  450.5709046  296.1249646  230.8098741  233.2035618  198.1254578  276.071441  188.3566898  529.4368268  -79.5309086  55.38777163  509.2556168  
263.0115987  243.8749344  164.7467144  295.9067536  290.1060589  379.4941723  38.98179579  453.1544018  300.0427848  231.6634739  230.2821424  204.4956075  273.1802198  189.4406648  526.7423901  -76.57074043  54.29619142  505.2525828  
263.2706113  245.1694428  163.3282178  296.621654  287.6195811  379.2007519  38.89653607  448.4583788  299.613158  233.21247  233.2715876  199.5395884  273.7538667  191.4051485  527.6459737  -80.26074465  61.97082989  495.7499605  
262.2537102  244.1347567  161.5073248  297.7373207  289.2870111  377.5787947  37.37854938  451.7760148  299.9295564  233.5469665  236.6652856  198.9927758  274.8988517  186.872704  528.009766  -77.70968492  58.99035952  510.1352477  
263.7544313  244.558284  161.7760363  297.6355239  287.0649222  378.746216  38.37750689  451.6931549  299.7355533  230.8364007  230.18083  205.4752473  274.6181586  187.6051914  526.8203009  -76.31011115  55.37100252  503.5656044  
263.4348857  244.5811272  162.2985947  296.8686446  285.9070839  376.384704  39.83632745  450.1110855  298.1089497  232.7785266  230.459019  201.5008249  275.4404457  190.6589504  522.7988954  -79.99652831  62.32437462  499.1793109  
263.2877283  242.6527744  164.6931561  297.2444135  288.7480977  375.1421076  38.82475787  454.1306862  297.814681  231.4988939  234.7479011  200.1735119  277.5656011  184.3393768  522.7382724  -77.93176768  57.84996814  502.9267785  
265.8371947  241.6808723  165.9025282  296.7729507  287.1831421  377.5821663  39.17874259  454.5516532  297.9413177  227.893723  231.5741343  203.2977303  279.0251454  182.4588176  523.1557066  -75.8200849  50.33293735  507.1916336  
264.4898758  244.0448291  168.4188711  297.9991595  290.9020767  377.1695704  40.4288217  453.0781755  298.8564942  228.0627017  229.1224176  203.2321822  278.6803324  184.8348398  518.3678024  -75.85605098  55.13173858  504.038649  
267.7092284  246.4564817  167.6613679  298.4378644  292.6814936  378.3678731  39.67733153  450.4400901  302.6127619  227.979848  233.6027443  201.0997313  279.818977  184.5606049  520.7418844  -73.72198762  60.11420634  492.2523434  
267.0855239  243.9516863  159.3052977  298.1025771  291.2166774  374.541937  38.34645198  447.2375216  301.4710039  227.9375358  231.9445298  196.1662875  280.2860212  184.8431628  523.5320087  -71.1912797  60.60370469  511.3403592  
264.5099911  242.657976  159.492431  297.571549  286.605971  377.6122049  37.70840138  445.6807933  298.9223067  227.4145535  224.5623445  200.3351175  276.5782288  187.4683138  523.2340723  -69.42744859  63.49578254  501.9573531  
260.1077039  240.698163  159.1612046  297.6713134  282.9992527  377.9776452  39.86035026  443.7918586  296.6209782  228.794858  228.7453518  194.2498184  275.3010107  192.3139543  520.4155447  -73.55180863  69.58626214  495.2444397  
257.5337667  239.2718069  159.1044704  299.9192834  285.0116867  377.8335153  38.4992631  445.8492741  297.2116289  229.7484103  233.3017256  195.6213421  275.212352  184.1220119  524.0578897  -72.65279116  59.85376348  508.3730093  
258.2745506  238.7232164  159.3177042  297.3530411  279.9493006  377.4637733  36.57375888  445.3386298  298.3565179  226.7873838  226.4792056  198.4756284  272.4707311  185.6563064  520.9521256  -69.29269804  55.80127472  504.0248837  
258.9792924  242.3284178  163.7309312  298.0271705  286.7934552  374.2320383  41.30134384  449.2467163  297.9647689  230.1715001  233.7386255  199.6634017  272.3939211  186.5061182  517.6503504  -75.54016576  62.28206464  496.9712141  
259.7884962  240.6839311  163.9924158  297.3931342  287.6139617  376.8844803  37.97523453  449.7405968  299.2212526  229.6161342  234.4912413  201.6309031  275.2238667  178.4963242  521.9326026  -71.92051932  52.10785783  508.5602322  
264.6379305  243.0104584  159.5872425  293.6149707  286.5069404  379.5162275  39.55791135  447.0954918  295.7484687  229.7149978  229.5623086  203.5775546  276.5406436  183.0609657  523.3293642  -70.86347545  53.54709544  505.8347816  
263.9439538  246.0817991  159.3011431  294.6342431  288.5116396  375.7165421  40.92844578  449.6209874  294.3247621  233.5142761  230.2056051  200.5105212  275.5312475  188.3863071  519.7702751  -74.95631889  65.45537275  504.1376723  
263.8632379  247.4794645  159.5578502  299.1571735  287.5231702  379.1352242  40.27807821  451.4834074  297.293477  235.5277489  234.4600372  199.6611941  273.5714376  186.1939856  527.3171411  -76.42018209  65.97043808  495.2391539  
261.2311956  243.3888048  158.5004198  295.7614026  284.4484947  381.0309698  37.73955919  449.6792382  295.4952665  232.3292177  233.6969008  198.1884064  277.0226088  188.7008181  530.9398516  -80.73152225  60.65946905  510.5718858  
259.8489852  241.3922081  158.8339044  294.7444449  282.8511516  378.0889711  37.24250232  448.2372934  294.7778347  230.3574258  229.8864658  201.1686901  275.3842109  191.9065705  524.008297  -77.67855776  59.21310691  508.1050136  
259.7270644  240.8189652  157.8510646  293.9322483  278.1808331  377.5846405  37.63499068  450.1995479  295.2086559  230.7220867  227.8168552  198.5091367  274.541693  191.1139832  524.5363805  -72.37365838  63.15640152  498.9118863  
259.8161478  240.2439314  158.5831965  296.9578293  281.7989082  378.8387631  37.95913734  449.8840653  292.9935263  231.069135  234.3285762  198.1554963  276.561958  189.0497588  527.5663636  -78.24141273  60.24400797  503.3838851  
263.8282677  240.6185385  158.9625755  297.1403061  283.8149684  376.6013529  36.60431281  450.5731897  295.2405555  229.4121874  233.9397956  200.0712161  276.8701099  185.1885752  529.713872  -75.50425495  53.00253037  507.5471646  
261.4768574  235.7815582  156.6101899  294.2887006  276.9673491  375.5835442  36.24232482  447.1939661  292.4779222  227.1706914  226.6735706  198.3792289  277.0039399  189.4169399  525.010094  -70.85456963  54.47412016  504.0455556  
261.4523088  239.6047959  159.7701136  297.4742709  282.0550009  374.2128552  40.41260232  450.0843934  292.9265939  230.7231064  230.6365696  199.675111  276.5606498  191.5045866  522.5059596  -76.16901724  59.41447487  498.1702144  
261.4773098  239.4267107  158.5559897  295.4892598  282.6893929  373.521669  39.17323467  451.6760472  294.2961291  229.9935462  235.341672  197.8786556  277.1810439  184.8103745  526.5354132  -74.08422051  58.67648626  507.7923459  
264.0716172  239.4702076  159.4819177  294.7559731  283.9709223  371.6396013  39.00129846  453.0388066  293.3292044  229.1124857  232.4001275  200.0787928  277.8992426  185.4258241  527.591473  -74.70279991  50.23997788  507.4407202  
262.0657363  241.9938716  161.4460974  293.0743929  283.4265742  373.3131826  41.92966477  450.7553173  292.6588854  229.3990792  229.6153785  199.5900833  274.6074817  188.4446196  523.9259628  -75.90301562  51.45322859  502.5307665  
263.419004  242.1959437  161.7505293  295.2712163  290.0172696  373.1066695  41.28714715  451.656886  294.0631314  231.702566  237.6147891  197.4095102  274.2804212  185.6621934  523.6695498  -79.38158766  57.65755968  495.7591627  
266.5007269  238.8725708  160.6620863  294.5572268  288.3737579  374.0787143  39.08065824  451.6860587  295.0101909  231.5661987  234.43723  197.5772589  277.4158333  182.3554429  530.6666619  -76.51978293  50.15843492  507.6525914  
264.4396154  238.7316184  161.2892574  292.0380602  285.721785  375.2142947  41.13093496  449.1208581  294.0522596  230.207324  230.0525571  198.8794522  276.2006509  188.27547  526.2058139  -76.1852976  49.73601565  506.4787456  
262.7110586  242.1195507  163.015726  296.1916742  287.0457349  376.3147711  41.01242238  449.7470401  298.3648561  233.1549865  234.9751664  198.9675263  273.6488549  188.6192634  522.9482308  -76.99243687  58.26683291  497.4583632  
261.3027498  245.6094779  162.4179969  299.457657  288.1122655  378.3754395  39.31704943  452.6243727  302.7129332  233.1988796  235.7655442  199.679141  274.9661431  187.0442418  528.5511238  -77.09870724  55.67466262  497.4058426  
260.9669623  246.0256555  158.7482229  298.8317016  289.5265433  380.258317  36.84204211  448.8843361  302.0009031  231.3955636  235.4093029  198.573426  276.1419822  187.6357527  526.5193805  -76.61165299  56.95493474  506.1766118  
263.8508255  246.5274249  161.902335  299.9007637  293.1419166  377.6476055  37.09299306  451.8407093  301.2315948  231.2831446  236.8681305  200.9876517  276.6271425  187.045006  529.2024856  -73.6221213  61.46944118  505.181982  
264.7764574  242.8803798  161.7180308  296.8215076  290.7091087  376.9161002  36.58405616  450.8741534  299.1693105  229.4939552  231.7923665  202.7493321  278.1872889  190.9904016  528.5666703  -73.90825557  61.51774622  501.5772442  
260.515042  243.7225792  160.9868887  297.0988481  291.6123896  374.8892122  37.87727147  448.1133306  298.1242925  231.6958596  230.0083743  198.4126095  275.0798027  194.4481294  520.9047294  -77.2900581  66.43382614  503.7020183  
262.2096504  244.8265709  161.9965395  298.6683208  291.6192322  378.3978241  37.69279089  451.3240091  299.4969041  230.8265238  235.011221  199.593376  274.1018436  189.5993661  526.7416546  -75.81441171  65.97892105  492.6791151  
260.8340541  242.6000643  159.0167646  296.5420385  290.5465324  377.6956244  36.94390336  450.0504855  297.4203775  230.8811379  235.4209298  197.5458062  276.4194486  189.046871  530.6406335  -77.39108691  58.35526909  507.8230758  
263.7787061  244.6690414  160.1448965  295.9176491  289.857557  375.5557281  37.50157689  452.1599716  298.6771566  229.4070467  232.8922504  202.8461663  276.1378464  190.2521176  527.1349114  -73.55481447  55.32196022  505.0885781  
265.0019227  244.422656  159.6075383  294.8496074  286.8597009  374.5674673  39.18280042  449.7125194  299.7221743  229.829052  228.2311089  201.3970516  277.708717  192.6525744  522.7644671  -74.53582253  57.52213623  499.1731706  
265.0567848  243.681911  157.9915483  294.1149115  286.6471066  373.3964982  38.56427192  447.0025681  297.1352493  232.0446173  230.5856843  197.6415128  278.5068152  191.5329887  520.2019617  -74.42917145  68.48469286  501.3221896  
263.2985746  242.339779  157.9827504  295.6141094  283.9350207  374.8518943  37.18915455  450.062386  297.4137099  232.3866138  232.4414405  196.7310566  278.7103451  184.245733  525.9935667  -72.91911018  61.14217484  507.520032  
263.9656203  240.2352998  158.1214045  295.0091615  281.2686727  374.37175  37.80530446  450.765389  295.1440865  230.1541539  229.2964934  199.1641395  275.5922907  186.8161329  522.1826947  -73.82867153  56.71145739  506.3910375  
262.2234693  241.443162  161.7789377  297.4544832  283.2461231  374.9965017  38.63864604  450.5197618  295.0489098  230.7649324  233.4142684  200.4345883  274.0623862  185.9967663  519.4820877  -76.07702697  59.54793419  498.1708508  
263.7456386  241.4098756  163.5858763  300.5719221  286.9718642  376.5697867  38.25912848  452.0480188  296.6720541  230.2771659  234.5953637  201.6667789  275.8219322  180.4667241  523.0689708  -75.56608772  51.68829682  507.3976893  
268.4304295  239.3496566  164.5461581  297.5742679  287.8728204  380.0676482  39.24833252  449.9991273  296.4007002  225.5657658  229.7885669  203.3242479  278.6993357  183.2406146  525.3616794  -71.95334049  46.66670286  507.7879775  
266.2276877  237.8809414  165.3673308  293.1760448  287.9174789  373.0080252  40.05994173  445.0065649  296.2329687  227.3402775  226.7993071  198.8558598  281.9113236  186.4357252  519.6692362  -71.36140339  57.94475602  500.9324125  
263.2088903  236.5056353  165.9610082  295.8560405  287.6400181  375.1517922  41.38170745  451.6323232  294.2818254  228.2810741  234.2300988  198.5918364  279.2923039  180.900799  520.4699998  -71.43216116  60.46210738  502.3361511  
265.6645432  237.9392643  167.0391481  297.3293884  287.3288064  378.1515904  42.67349814  454.6017344  296.2344714  225.9935036  232.2384597  204.4182789  279.1642679  177.8444888  522.9679598  -75.53639959  51.09747169  505.7517148  
264.1126058  242.1300057  169.4243647  298.6217702  289.6086022  382.4175613  43.32943249  456.2580093  297.5450943  226.0420887  229.8006988  204.1269081  278.8992299  183.4979279  521.2450434  -75.76624873  53.09018461  507.9404982  
269.1064619  246.1743877  171.0512403  300.3454226  292.443341  383.6473791  45.19009849  449.7631283  299.5221795  229.8186342  234.2144179  203.406524  278.7126013  188.0342226  523.6542877  -75.26767394  56.51256333  503.5907847  
271.4424369  245.6783411  167.8235033  298.4624611  293.2109055  379.6202558  41.07147608  455.7336482  302.3795476  230.1819107  233.3073851  200.4092501  284.0750091  189.3954234  532.4036726  -69.29156626  65.85339645  499.5838754  
270.3792552  241.9306421  163.2450255  296.4260046  292.9284602  379.7807733  39.7838164  448.9691891  297.6790237  227.4805761  232.5997168  196.9842588  286.4916932  196.3460296  531.9752117  -70.47090785  74.05131609  510.5632738  
266.3907185  244.9286168  162.426998  296.6549675  291.5867597  378.5938593  40.71078613  451.5603921  299.3730005  229.1076006  227.5267031  199.5421651  278.9452521  191.1079384  525.9135633  -71.21842939  74.13875235  502.1842007  
258.6085117  240.5269074  159.2285686  293.7631194  290.4430628  379.6170203  39.70450416  444.9460253  299.2361928  228.9270941  233.2369029  193.8393228  276.0389587  192.5215614  522.9544396  -74.5210331  75.39908638  496.0965905  
260.2853716  238.571755  160.082702  293.5805062  288.252841  376.0416376  37.72998708  444.3631081  299.2107051  228.7179178  232.399781  196.2315551  274.6000887  188.5717895  524.7180292  -74.60071759  61.96166805  506.125959  
262.1074746  240.6911951  160.3334334  293.7680547  285.5961149  375.6384695  38.45542266  448.0642724  301.2421151  229.9370847  228.0169732  198.207328  273.2361059  190.8553971  525.7057471  -72.88473083  61.45909064  498.2741332  
262.7116997  240.6066377  159.0059388  294.7994877  286.8301241  376.1593368  39.53619008  444.7587932  298.5816415  231.2695234  235.5224973  196.9506554  275.8498388  190.2038438  521.9917017  -76.08463938  65.68141608  502.3673755  
263.4152261  237.7635222  156.9947457  293.4951029  280.5925329  375.0401497  37.54032515  447.7158967  295.7118482  229.7564445  231.6644166  198.3949788  276.7229219  187.9750382  528.7430314  -75.15356124  57.5536931  504.0542681  
258.3269646  241.7322343  157.1042656  293.1151168  279.8568124  374.7405607  39.82151473  446.0779564  293.9178468  231.918031  226.3062631  197.3413648  274.1317368  193.361691  521.6600921  -77.03601066  58.40591112  503.2119626  
257.4877878  242.1319038  156.0878081  296.7243542  279.4011668  374.9845852  37.56894473  452.12449  295.1396208  232.6679246  233.8415472  195.8918034  272.8607817  183.9400481  525.0249382  -74.03879145  58.61083179  502.0277292  
258.2790855  242.6418223  157.1153002  297.4766486  280.5609932  373.7335273  40.16458731  449.4465711  295.3491332  230.0077609  228.8516602  200.658669  272.7110409  188.067084  524.2198683  -78.60482971  51.73004348  505.8015804  
257.3786679  240.1972263  159.7704717  297.81262  284.2196549  372.7284371  39.69766845  451.4486191  295.9059264  230.7713621  235.661593  198.4929032  272.9809167  188.0994367  522.7786999  -80.095721  56.36563085  497.7886757  
257.4462964  238.7706147  157.7040891  295.1309168  280.7689311  375.2564709  37.00750947  448.9276642  294.5187793  230.3962872  233.6266972  197.9759986  273.5924439  183.9011561  528.2499649  -76.08667251  47.67245258  508.9112929  
260.3988797  244.8614426  162.4444437  299.6693731  287.1307663  375.6434838  42.48167829  453.8941669  294.8935407  233.2047568  232.4711542  202.1167491  273.1755556  189.7848962  525.6577368  -78.09231735  49.83216446  505.2337804  
261.8119601  243.7445166  159.734856  298.1547066  287.3995619  376.1094233  39.51193074  453.6389661  297.0998162  232.5295508  235.4008997  198.905097  276.6406856  187.7786131  529.1545188  -78.87014792  56.01729801  499.8258814  
263.1879347  243.3549802  157.7325502  295.7867462  285.794488  375.8013878  38.61977179  445.2498907  295.9091275  229.6391605  229.8683566  200.2239993  275.1635687  191.4929462  522.4186555  -77.94455561  52.86917657  509.1262328  
259.2624694  241.3631437  158.1461441  295.8774571  284.4649912  374.6506278  37.67996842  446.685855  296.5927362  231.3781472  233.6773238  198.1300105  273.6344911  187.6330711  523.294117  -73.63274012  61.84324048  492.2045043  
260.1013865  240.7466199  159.1228389  294.2958832  282.0341317  376.3151223  37.40221799  446.24535  293.3657268  228.9003272  230.0897601  199.8293021  273.6797903  185.0092864  524.0268111  -72.16076745  55.08063711  506.5481348  
260.2956073  245.4680107  164.0037488  297.682001  285.9282062  374.5580558  41.49131205  453.7599033  293.7766964  233.0756621  236.7464347  199.3661709  271.8784766  184.6574254  522.8892965  -73.24360402  60.32967508  498.2574834  
265.0142069  241.9973144  161.7818727  297.0784772  284.5694093  377.0874368  38.74411489  452.0613345  294.2896742  231.1350145  232.4488652  201.4356167  277.7765934  180.5834909  532.1297009  -74.25733638  54.00570269  507.2455561  
263.794675  242.742238  163.5320477  296.7130367  286.2992466  377.5447901  40.52728801  450.9339543  293.0123425  231.4101811  228.4230864  202.2830328  277.6755867  191.7779859  524.2144116  -75.73678676  56.20343692  506.7932898  
264.7732135  243.0286601  163.941331  299.2488328  287.8913633  379.3298731  39.35794273  454.3454386  296.1223117  231.8413057  234.4431675  200.4139883  279.31539  187.6457764  528.6642179  -74.83631809  62.50987148  499.2907224  
265.0577974  241.4457918  161.3103342  296.9791574  284.6765343  380.9253698  39.42052185  451.8083796  293.7442715  228.476663  231.4614447  201.9503547  279.4197831  189.0557497  527.0951474  -75.57911319  59.41673499  507.730341  
263.0991595  244.0815102  163.7874252  298.1954604  289.0899792  377.9901601  40.12155297  452.5255994  297.2308001  232.3252041  234.9103533  200.6400394  276.424336  191.4313173  522.8386507  -76.57178764  66.11697723  501.7356496  
264.8126095  239.3942241  159.8000306  295.588194  287.6406905  377.7118035  36.15695314  449.0779626  297.6831847  228.5196097  232.4767177  198.1788494  279.6194099  186.9809728  527.4499353  -75.30378891  57.55433986  504.4180768  
263.8427097  240.7332395  160.9426637  293.0515527  288.585941  374.9385151  38.62538193  445.6504524  297.6588246  228.6269241  228.7335161  198.3154701  276.9399439  190.1747032  520.1754946  -74.5684555  57.40563078  507.9448708  
263.5305034  242.5032676  161.2919327  296.0804355  291.0389725  376.7104808  38.38725639  448.5980067  301.6852925  230.59947  234.8918164  197.689369  276.1375984  186.3500004  522.8875857  -71.87505448  66.00651828  493.0084042  
264.0461844  238.365885  160.2530306  294.9973042  286.3977462  374.3139892  38.10195456  448.0524956  299.9152091  226.7905343  231.4162806  196.9823976  277.8581427  183.7975467  525.4014926  -72.98444806  55.3991982  505.3955894  
264.2772697  242.0422694  163.1929467  297.203181  290.1856021  374.7373581  40.412522  451.3178319  301.3639626  228.5067299  229.5554324  200.2001889  277.2492301  188.2449801  522.4411499  -74.8323154  58.72792153  503.2356152  
