# Supplementary material for: The Foraging Brain: Evidence of Lévy Dynamics in Brain Networks
Source: PLoS One. 2016 Sep 1;11(9):e0161702. doi: 10.1371/journal.pone.0161702 (PMC5008767; doi:10.1371/journal.pone.0161702)
Supplement: S1 Dataset — (ZIP) [file pone.0161702.s001.zip › time_course_networks/dr_stage1_subject00001.txt]

237.131884  297.5151276  100.2236313  226.6251631  163.3465037  441.6906024  -102.2627993  415.0080027  215.2924114  233.9838584  188.2702126  296.2195663  416.9475672  318.0535552  591.9357928  -112.085803  44.89534277  298.5127001  
234.0281725  295.1058277  101.2065828  228.0851856  165.9281707  439.6896411  -101.0306951  413.2967999  214.7939429  234.4669157  191.4342837  295.4679945  413.8788182  315.6567831  586.8679033  -112.9171581  44.50998429  302.9994346  
234.3369218  293.6790786  101.6766596  226.7186756  171.0058233  437.1862471  -102.3346631  414.6457667  214.4563589  233.3318539  192.215097  292.3996722  413.4405725  313.0250547  586.5167445  -114.126233  42.01607195  308.5936662  
234.0816335  292.0135232  101.2507979  224.8669912  169.871653  435.593764  -102.2460617  415.3588867  214.8215454  230.8829512  190.5696991  294.8711343  411.9402745  309.3820582  587.8565452  -114.6342883  32.89679915  308.6091004  
233.2130483  290.6313746  103.0933657  226.5836401  166.8924044  439.2218239  -101.8333643  418.9331551  216.1886032  231.964444  190.6220473  294.0645614  408.425587  309.4868055  596.6143598  -115.0183235  21.44433908  306.387804  
233.994972  289.0883295  100.1929814  225.1671861  165.0096764  437.9624867  -103.0965508  414.878662  216.1357053  232.0396531  185.8503956  295.4098572  411.6300528  313.3068399  591.8795557  -114.5454411  24.67908514  307.680055  
232.8021573  290.556221  102.7969556  225.6139371  170.5039624  436.1761591  -102.0225301  415.5626657  214.0511682  231.8708026  188.1893081  294.2849445  409.90378  315.5889079  585.0821175  -116.08945  26.53546811  310.0679749  
236.8758032  293.596194  101.9606067  225.9634286  167.118594  439.6400211  -101.1119415  415.8562528  212.7506257  231.3673594  185.914278  298.1844888  413.2376299  310.4563543  590.8005374  -112.7984476  24.57045647  306.4388163  
236.8380153  292.8758923  102.4379284  226.0563726  164.0180274  437.4141477  -102.9411205  413.6423339  213.1598233  232.059779  182.3436009  298.3465064  409.8558053  313.6111643  585.2125867  -111.9683004  22.55730479  306.3190372  
235.7431227  291.5729647  101.5321561  224.788784  164.110585  436.1790497  -101.8192599  413.6409251  213.8388724  230.5371428  182.8958772  295.5898016  412.2861521  318.1050575  586.7272274  -109.5972463  29.51069399  304.6039391  
235.2445364  291.3176034  101.1950813  226.3311409  161.0692031  434.7583925  -100.8018712  412.6135176  213.9655734  232.1191502  188.5437468  293.8366399  412.6937915  312.6580176  584.8518433  -110.3339142  30.64282176  304.5816456  
235.6787293  292.6874967  101.0666792  226.6110181  160.3961711  438.5268135  -101.6820972  414.6794681  213.5470461  233.7822808  188.6659828  293.5267566  408.2321056  313.2169262  586.3257864  -111.8561234  38.86711391  305.4038288  
237.3160427  294.7463229  101.4652352  226.8852966  165.7377042  435.151729  -100.8506432  414.7581219  215.5835929  233.9332477  191.1700105  294.1940379  413.2383207  310.8697089  591.0984821  -113.1740795  36.95799824  304.3221713  
237.163727  293.5967169  100.9341158  225.7403727  165.4847447  440.6625953  -103.1413692  415.7859799  214.4887607  231.6490412  189.3098266  293.3003475  415.4148778  312.0037308  596.1735107  -111.124314  33.31912867  308.0286094  
237.2138316  291.8121384  100.0048137  226.4001403  166.2903459  435.275831  -101.23441  416.1006379  212.9236829  231.2603502  190.5036571  292.3656293  416.9032124  311.062749  590.0625208  -111.2094364  33.75031259  315.2163901  
238.5949624  292.8248895  103.0252595  226.521688  164.4956995  440.9025112  -99.87326159  414.2060432  208.8329959  228.7822442  184.6680178  298.1096052  414.6746536  314.1082067  591.8539592  -113.1510339  26.39496985  309.8412963  
235.1633078  294.2988825  103.6618957  228.4661598  166.0466417  438.1444205  -99.80375149  417.1981269  211.47708  233.0671537  187.5288369  296.1005583  410.3543529  311.8770112  585.4972056  -112.4822179  27.68473877  310.2542158  
240.9828299  292.5688462  104.730558  228.3070904  166.3932662  444.3497  -102.8452061  414.5511019  215.9399022  231.6836296  185.9058977  300.3396565  415.0507252  316.1096105  589.2342665  -111.0806499  23.75189274  304.9651914  
241.534899  294.3553775  103.3560981  227.6957019  166.9888714  443.993096  -105.5287067  416.3569542  214.765906  232.5747912  186.3081796  298.2521179  418.8446605  319.0000197  591.5222776  -109.7205406  32.28917758  305.0312121  
238.3142295  296.8638314  101.2467762  225.5994482  164.928286  439.3147398  -102.9513857  415.6642539  214.5019013  236.7375622  190.9221999  296.8675146  414.5178052  318.5974112  586.9999872  -109.6622512  44.73577607  297.5301417  
238.5448471  296.906263  102.0549615  227.7039029  167.2830207  442.0674804  -102.4873732  414.1134778  216.206079  232.9702186  190.2512176  296.0889147  413.7031569  315.7070118  589.7770528  -114.95657  41.84759478  300.9346377  
239.6090832  294.8422053  103.1843583  228.6831802  167.4691012  442.3715167  -102.0275455  415.5525134  216.4227284  232.3147417  191.1098225  297.3128387  416.0106263  315.7388517  588.5381423  -114.806458  41.01656456  303.5014977  
239.292839  295.0956035  102.4046506  228.5495029  165.1713655  443.3054837  -103.2849073  416.0317297  217.1974868  231.4122905  190.2098915  296.0627651  416.439134  315.8274884  596.7068534  -113.1544299  39.61745379  303.1991473  
237.528438  296.2953485  101.4129188  228.2166358  165.3325459  440.987539  -102.4139121  415.5642503  217.3241346  232.3141557  190.5456896  296.4623601  414.8738781  315.4536923  591.4875443  -113.7653507  39.76865538  301.5765361  
234.5372117  295.9392718  101.0177087  227.410444  168.2899076  441.1061646  -103.2885921  413.2943077  216.1329905  234.8412034  190.2067399  294.0656472  413.2112313  313.278316  588.440758  -115.3424288  37.108111  307.325272  
233.2260907  294.0632675  101.1626019  226.1567681  169.1566433  438.5529339  -102.2514167  413.6426769  215.868518  232.0853626  191.0734059  293.9448146  411.9273099  311.6285059  589.5829199  -114.2076874  35.49445815  309.8281703  
234.2476947  295.9594898  102.7542223  229.6043509  169.2688627  439.7990034  -101.2887101  416.5146919  218.4111386  234.68781  192.1468636  295.1902537  413.3643838  311.2671824  593.2717601  -115.7946215  31.35735328  304.0289547  
233.2938986  293.0130929  101.5806912  229.323664  176.093858  439.7327336  -101.9849915  415.7109957  217.1216996  232.6079283  191.5423051  296.1292066  414.2139924  317.304168  591.6785232  -117.1405724  34.20388208  311.4068017  
234.6231739  290.6368701  103.1074411  229.8082277  173.4254162  441.0978026  -101.5256192  416.5150856  216.1608144  232.2904177  192.2374588  297.329803  417.31719  316.2503715  590.2239795  -116.0763179  33.23087666  306.0066449  
232.8631581  294.1413203  99.98564108  227.3121728  170.5747027  437.4729306  -102.1126907  416.0434076  216.8616404  232.1175676  192.547703  294.2434806  415.3540983  315.1455506  591.4918032  -114.0131215  35.70577618  306.9828242  
233.5314264  293.5330451  99.38056702  224.8018699  164.6309107  434.2150614  -102.8014431  410.919545  214.691498  230.4315195  188.7844037  292.7370372  411.5300064  316.5869738  587.0246049  -112.6553183  36.787791  309.9482276  
232.4872959  292.275101  98.22197616  223.6019423  161.4975328  436.0747861  -102.8570915  409.8644171  211.5104689  232.8989277  187.3446618  294.5017572  409.6297932  310.7237081  587.5829465  -112.5462633  32.42899108  306.5940659  
230.4269209  293.2064822  99.82721069  225.0338267  161.0675933  434.3588954  -101.4714605  412.3152713  210.1224413  232.5953578  189.0803093  293.4588362  404.854174  309.4312455  584.7220591  -112.2959559  29.31872312  305.9225147  
234.4027201  296.4830005  101.9726949  225.9518559  159.8786481  434.4123612  -98.67575691  417.5676811  213.0178461  235.862227  189.0313765  292.6563223  409.4251576  306.4060745  591.144166  -115.4623377  28.06626559  308.3337904  
237.9581805  297.0992222  103.5347964  227.3435208  164.3491277  436.395922  -101.5609735  413.321935  215.4874682  234.0402961  186.474928  296.1663383  412.6642462  313.028876  589.0140412  -117.0592474  27.17279236  307.5987434  
237.2506646  292.5688312  102.1089864  225.0489567  166.3890256  433.9492389  -104.1471847  415.3163483  212.5850425  231.681536  189.0007837  294.8693444  414.2311647  317.3542687  586.0580421  -112.9173715  39.20283682  304.0555118  
236.8036571  291.6516265  103.1516053  223.8552237  167.5407733  437.4054792  -102.1412037  416.5839312  214.2640473  231.9076482  189.0360571  294.091363  413.5006414  313.7878153  589.4764705  -113.4448378  38.85876752  303.927294  
234.3681126  289.2039568  102.1661452  225.6271144  166.497216  436.6892325  -102.0963824  418.0258288  215.411415  231.2995522  185.3549711  295.1508969  409.9038316  314.1973451  589.4502651  -113.8738245  33.59394076  304.5627021  
234.9744776  292.0372082  101.5488324  227.8202279  169.9699989  440.580828  -102.6348637  416.4559603  214.6170934  231.3880072  186.0039205  296.6251106  411.2247746  314.6818205  590.101249  -115.2243112  25.67678052  308.0418739  
232.8429377  292.7447069  101.9075442  228.0095151  166.2371964  439.6470497  -104.6932968  415.1884115  214.3245561  230.630702  186.8797083  298.3029209  410.1555774  315.0068365  588.5647529  -109.80755  30.62545467  303.445683  
235.6537224  291.6196567  100.4772228  226.0283844  161.2418597  439.4460217  -102.517364  417.2707151  211.9891613  231.934067  185.0856721  299.191862  411.7227429  313.3133652  588.4697631  -108.2369268  25.65313381  305.7292737  
239.1972554  292.1403157  100.8026788  224.4297916  161.8017117  439.814219  -101.8721845  413.8889275  213.535887  232.6239916  182.9085502  298.393873  415.3477989  315.0780321  589.1276313  -108.3747417  25.33824934  304.1521819  
236.8806308  292.4104489  100.8275641  226.0045094  164.9420272  439.4054145  -100.8181389  416.4473738  212.2420932  233.465233  187.6759458  296.7850309  413.2842478  312.8017383  585.5342283  -107.9069506  30.0733158  308.0085358  
235.9054214  294.386462  100.8847264  225.2882937  161.2677724  441.7143989  -101.8622197  412.7532539  212.0662399  231.8541447  185.4840833  297.2434351  413.7130019  312.3984188  586.8965188  -108.3144709  33.46065844  306.9159239  
234.2745754  292.2613305  103.1489627  225.0802545  163.1929645  440.2949765  -99.74079261  415.1632875  212.9243049  232.4657259  183.1478891  295.6047918  409.2981778  311.812732  587.4940247  -112.6679987  33.81287544  301.5505068  
237.9557976  293.0077171  103.3499496  228.524162  163.9464394  440.5281325  -100.8121994  412.1930389  211.1175107  232.8556387  182.9116234  297.4664566  411.2149988  312.4606341  589.3333941  -114.716544  27.91149266  305.9411176  
238.1852005  294.3594826  102.3687033  228.1757001  171.0676276  441.6049585  -98.93268886  419.6329939  215.5382668  232.8463789  190.2385753  296.4418948  411.5016187  316.4129603  589.5191864  -114.0855579  23.46125516  311.6498498  
240.8164015  292.307303  102.0633121  226.9663662  170.8782837  442.773804  -101.569627  419.4190699  217.1125593  231.3482441  190.7697348  299.2889739  418.3732188  315.939968  595.9592393  -110.7389514  29.99294296  309.9747605  
237.3462712  292.7645206  100.8460641  227.9532079  169.114873  438.444349  -103.4161242  419.3331102  215.6178857  233.2832959  192.9076234  294.5716581  415.861354  315.214854  592.4693778  -110.0491941  37.27901609  311.2656435  
239.1579978  297.9213447  102.2924185  227.0047463  170.4901216  438.8544906  -102.0791281  413.9939295  217.0292481  230.9867473  192.1824482  293.7097713  418.147627  314.9958452  594.1157714  -114.1827503  40.1565894  309.4285004  
237.4610202  296.9891509  100.8160581  225.2407997  167.3548386  441.340519  -103.6890833  413.2625401  214.5764002  230.197901  191.2669869  294.7659695  416.6901689  314.4793064  592.7212412  -113.8975764  42.56497202  305.0470025  
236.8287519  293.4365608  103.4482183  227.2913115  166.569244  438.6746087  -101.7746188  413.6717216  215.6865906  232.8563615  188.0153235  294.6137208  413.45906  315.0416747  588.0831972  -113.9134649  40.90591023  302.1412446  
235.6022648  291.164216  101.524235  226.8631964  167.1260073  438.1523234  -101.5766112  414.2184558  212.6744613  233.2665348  191.9349908  293.3179623  413.3399269  314.4557306  589.3723049  -115.1999502  40.19152494  303.9727333  
234.8965405  291.3110466  101.9727586  224.8170775  166.3962484  438.876371  -100.9222253  414.1029257  214.9485882  232.116921  191.1963472  292.3794021  412.2518626  312.6702036  588.5342049  -115.8708759  37.44575136  306.4034897  
235.6159823  291.7651898  103.1616242  224.8761185  170.1916081  440.04702  -101.7226956  417.2192243  214.8189208  233.0933398  188.8240442  294.6427529  412.0531359  312.2759039  588.2320677  -115.5875145  33.53771171  302.3034932  
235.2434208  293.7534615  101.7799701  225.3547501  168.1638878  440.4713217  -100.6816784  418.9261648  213.6971879  232.1046564  188.1143084  297.128223  411.8246941  313.0898725  591.3794595  -113.5376049  23.62171198  309.2952387  
234.3114117  295.6075636  100.4370423  227.3157834  168.5465632  437.0252458  -102.1709417  414.6584292  214.3735754  232.0523164  188.0640221  297.8308765  411.5949863  315.2352093  588.1062435  -114.7961192  27.67083058  309.2044832  
232.5799921  295.4636155  101.1835716  225.9285971  168.829541  435.123203  -100.9114603  415.8924547  215.6362466  231.6959824  191.3651405  293.7246496  410.6679421  313.1492932  587.4571345  -114.8946299  31.67238462  309.4941553  
231.4331452  295.5571865  100.1796565  225.9505411  169.4670841  433.8188752  -101.7968843  413.3340593  215.4426642  230.7431733  190.2153894  294.7955827  409.8855894  311.7680238  585.9688959  -114.5840248  30.11433797  307.5085213  
231.4627987  297.0045211  102.0119574  225.9607813  166.4022509  434.2169672  -102.3967293  412.5466225  215.778093  230.8854605  187.946054  292.0300513  408.9488896  310.856252  593.3011828  -116.0793775  30.38394346  304.4280309  
232.3247076  295.6745234  101.2543726  224.2673373  161.2323662  432.1947731  -102.124109  410.6854249  213.2159805  232.0147249  188.6919373  292.8646189  410.9435701  311.0510718  586.5005938  -114.9126353  33.39006295  304.8885967  
231.588202  292.6954106  101.3524024  223.8375744  160.0148898  432.4494701  -103.5018156  411.4990781  212.8627322  231.9018405  188.178154  292.8338442  408.9992214  311.0292928  585.9462628  -114.4333633  33.62115442  304.1264475  
232.3278885  291.1247683  101.9506945  222.9045909  160.8004497  436.4008039  -101.350984  414.9529649  213.4082526  234.0848443  188.694626  292.1065847  408.5866778  307.9099931  590.7772095  -113.6734762  29.26635007  298.8997964  
233.3465589  289.6046602  103.1338087  223.6997415  161.7014104  436.1899134  -101.4026142  414.5228093  215.0891344  234.3918392  186.2790251  293.8307232  407.0847257  312.1949546  586.8238728  -111.4670106  32.46176366  302.5758677  
234.4703016  290.0098525  101.7496509  224.0482154  164.7016142  436.6553894  -102.0571104  415.2221963  215.8102715  233.2480186  186.8308507  294.9807041  409.02665  315.0314734  587.6270401  -110.4961991  31.50724567  307.7078453  
236.5355137  291.740883  102.552453  226.7967921  170.6556484  435.655962  -98.57052536  418.079673  216.1521049  234.6312453  186.2842699  295.6748478  414.4060162  309.9701241  591.2284192  -113.4377429  32.42977399  302.347623  
237.3371419  291.7921338  101.718326  227.2063698  164.9851487  439.2957453  -101.7686426  417.8213065  215.5823509  234.5744848  186.1656259  297.9102135  410.9223585  312.483906  587.1344371  -109.6109387  23.02740092  308.9873225  
239.1129388  296.210285  101.2074623  230.0004587  170.476518  442.5468079  -100.5335849  414.3217255  216.0696303  232.5974643  190.6326441  298.1509746  418.7994928  315.8867369  591.9680597  -110.9054587  29.14024195  310.3787352  
237.598667  293.2315004  101.3041108  227.6880561  170.7318682  441.7147647  -102.7797208  417.1291146  214.554603  233.0143132  189.346483  298.2013635  418.9801513  320.7475311  586.2128961  -111.0055395  38.8000776  309.5845836  
235.7319658  290.904535  101.7846055  225.9601451  166.1782078  443.7761335  -101.7899574  413.5387911  214.3310402  230.2082465  186.1083033  298.1256418  416.2778383  317.3620692  588.9047215  -110.2367342  36.73919588  306.3099096  
235.2561768  290.4125894  103.1925021  227.9800229  162.1475691  445.1417764  -101.390609  416.8140123  216.1269172  233.3497113  185.551187  296.7527433  413.6829359  316.3747562  590.0046017  -109.8478809  32.70156193  302.4538709  
235.4567606  292.6769625  100.3430781  227.6953601  157.2150423  441.1396741  -103.5456303  413.7905928  214.3007806  233.5034387  187.2534526  294.8525283  413.9953856  317.8781904  588.6839536  -110.3524959  45.17547778  297.854055  
237.330661  298.8170171  103.2271711  229.4829395  168.607869  438.7986395  -101.6617595  416.8473323  215.9489019  234.6333097  189.9908117  298.7253072  412.834071  316.8007788  585.0201073  -114.4607667  39.32524342  306.2614843  
234.4363214  297.9004096  100.8880925  226.843884  167.3325349  439.8929537  -102.1221365  412.6065235  210.823896  231.4249439  186.6410184  296.8144222  413.1852302  318.5221823  589.6204788  -112.5206349  46.3930521  306.1247913  
236.6039481  294.6955571  101.4742227  226.766988  164.8459169  442.5668665  -101.5256018  419.6942787  211.1781618  233.3476723  185.575486  299.362413  414.9663357  312.0800406  590.4846907  -113.9699942  33.52897888  303.9697375  
234.6567913  293.344973  100.8874753  228.5737059  168.7133814  438.0318587  -102.8674528  414.1790822  213.6232269  232.3209286  190.9319906  296.4300553  412.5767658  314.0838455  589.1526151  -113.523045  32.4013609  311.7372115  
232.5292865  292.2623881  100.8405664  227.3161882  167.355312  435.919512  -103.5418653  412.7665006  214.7207785  231.3325306  190.7527683  295.0908866  412.0053575  313.3032994  589.170517  -116.0560497  34.04221135  311.427637  
237.8009834  293.1174184  102.0396871  227.2149414  165.2179293  439.0943464  -103.6451639  414.4885562  212.9913824  231.0574724  190.3994364  297.8399341  417.989237  309.9920434  590.3652469  -114.1795015  37.29986312  299.1857871  
234.4238075  288.8408557  101.2132368  226.2279171  163.4396887  438.2248213  -103.1652159  417.1337245  212.737487  231.7021852  183.5913593  295.1892383  413.9772809  315.7761625  590.5585285  -113.9971062  31.54241644  305.3995835  
233.7490282  291.5401689  100.7848793  228.4555426  163.7128239  435.4929064  -102.6138523  412.8254425  212.9617857  232.3685964  187.5870303  294.2402864  408.7233136  311.2435644  583.7734798  -114.7959096  26.34690564  310.0100964  
233.6310812  290.3511045  100.0164329  226.1554912  164.5981931  434.1827205  -103.0925507  412.9135944  212.798808  231.3262142  188.7392273  293.6884713  409.4011931  309.9831068  584.7334655  -114.6914096  25.74874275  311.3604817  
236.5283016  291.5978057  102.0681897  226.3669385  158.7442282  436.9945167  -102.0951515  414.0089715  211.87707  230.9997299  186.8052624  292.8804547  413.645913  306.4574104  595.2267422  -115.3490861  27.13508989  302.0418877  
235.0770467  290.4873198  102.0023492  227.9305332  156.5672495  433.0274862  -102.2989248  411.3957543  213.0746531  232.4459433  183.7499553  292.9341897  408.4165577  310.6183981  586.6103247  -113.5291469  28.51424046  305.644362  
235.5806513  288.9988572  99.14858643  225.6103671  157.8323236  435.6024401  -105.2856827  412.5560076  212.7321958  230.7069935  185.1022577  294.3428298  412.5545997  312.3895309  583.0726824  -109.8380832  27.42559366  311.5335155  
233.8982201  287.4928226  100.4623425  226.3204824  156.7749951  435.2773675  -102.8295407  413.7758503  215.2600797  232.8871409  188.2068868  293.3628158  411.1113654  308.1520831  589.1123794  -108.8491654  23.67110859  306.7614279  
235.6728484  288.6835437  101.4490789  227.3883333  159.0370139  436.0764445  -101.6440543  413.6561429  215.8810437  235.0118464  190.0006561  292.3726228  414.9122273  310.2429015  590.9083908  -111.3673522  33.52804048  298.9559657  
233.5360971  286.2101007  101.5105469  228.4653232  159.760471  435.4709345  -102.5038342  415.0571712  214.2441062  232.9639295  187.1905637  293.2914336  409.7256061  313.3141701  586.5665391  -112.3525335  34.87330143  302.8075773  
234.125584  288.8662175  102.2064649  227.5742595  161.1459778  439.1222586  -102.0949556  416.6051266  215.7965801  233.3517756  185.3511772  294.2160652  410.0404853  311.6344046  586.9209826  -112.1870723  32.92247918  306.5404207  
233.0599634  287.9630309  101.7801151  227.5245063  165.1674845  438.4974093  -99.93638993  418.4154948  215.5710025  233.2223275  186.8162618  296.0601382  409.9395427  311.4384884  587.8602178  -112.5879095  26.8020549  305.7261842  
236.140677  289.6595667  101.9208894  225.7321151  169.0484043  438.3977792  -101.1275578  414.9351058  215.2656431  231.2817864  189.9109111  297.1934573  410.9169261  310.342902  585.0248033  -112.4038704  27.5947417  311.1452748  
236.167513  292.9220774  102.2742295  225.1601299  169.6702224  437.7605173  -102.4218296  412.9438055  215.4517093  232.5226506  190.7731958  294.2253876  412.4600973  312.3233622  589.8393509  -112.7513502  27.6950753  308.1294288  
236.6939781  295.6958991  103.7675513  223.4747153  169.5696812  441.2172159  -102.7698237  414.8795533  215.569744  233.4521624  192.0325282  293.8503417  414.2268017  312.7064074  592.9053541  -111.756417  35.96792306  300.6910725  
236.9937441  294.124231  104.1339075  223.5913549  172.8677625  441.7484123  -100.1590448  418.4028361  213.8800848  233.3150529  187.9495216  296.2668758  413.5660059  316.0324584  594.1795744  -113.1591498  36.29479444  304.250336  
236.1107859  293.7179115  102.4916633  224.3645917  171.8443373  441.1697404  -101.2358429  418.1417029  216.0181747  230.4115421  187.1568555  295.9787451  412.976968  318.3256833  589.8351299  -111.3557083  29.83267432  308.5258543  
234.1848055  292.968691  100.087182  223.2921557  172.718662  437.7581324  -100.7340934  416.168297  215.466059  232.5057895  188.1943384  294.1856765  412.2098245  317.3244581  588.4779269  -112.3561164  31.55117552  311.6826182  
234.2008608  294.0312878  100.8332956  224.7885665  173.107847  437.3496573  -101.4981572  414.5126919  215.8563934  231.3449907  191.2109645  293.9732396  411.5669097  312.6326614  589.6227242  -112.7970897  35.83034852  307.8709321  
233.4491888  295.7128654  101.9599789  224.0910064  171.6756347  436.187334  -100.5469347  412.8543466  214.9475872  233.2682574  192.1093532  291.9216322  411.3746298  309.8635314  593.4373681  -115.8844784  32.04516838  306.9756044  
234.3491855  297.1240532  102.5540737  225.4730181  169.3796109  434.9886351  -99.67401624  414.1600513  215.9051062  233.7545915  193.2228115  293.0392657  411.7873435  312.30608  592.1537823  -116.7163117  31.44306214  307.085293  
236.5339103  298.6629885  103.1716292  224.0329763  170.4227724  438.0925711  -104.3332002  414.798328  216.9804855  231.5931272  190.1454021  295.3451553  415.8383414  313.2557883  594.7244359  -111.3675815  36.07246493  300.9043285  
237.0631702  297.0421684  101.7062477  225.9992295  167.5071051  437.1310384  -101.6418718  414.4567231  214.8399798  234.950481  189.8263787  293.4551857  415.1892196  312.2224414  593.0178689  -114.4607215  36.12541904  299.2149576  
238.8358176  295.5721997  101.5229097  224.9873466  164.9492453  439.2598565  -99.92921839  415.1378357  216.0324718  235.7008495  189.8326278  293.5993917  415.416862  313.9879175  590.3917654  -114.8870965  32.55149974  301.5094167  
240.0083738  296.1694218  101.4239331  227.7357303  166.6556322  439.4907041  -100.9617678  415.9404731  216.0087742  234.1135925  188.6038132  294.5110976  412.8098654  316.9494245  587.0206993  -114.9522104  35.75489195  306.3949635  
237.2801201  295.5930737  101.3574252  227.1775742  167.5387107  439.3941916  -102.8553987  415.366553  214.3549857  232.6768398  188.524152  295.9821902  414.018863  316.9222463  588.7584121  -114.7834018  38.37116416  307.5521002  
236.2489418  295.7976882  101.1351171  227.2411441  165.9811195  439.8323242  -102.3543076  415.8104327  215.1554193  232.6029586  187.4495681  296.5048909  412.8297043  316.4286074  587.2182845  -114.8325019  35.56443076  306.0952236  
234.9643838  294.8740004  102.8464004  227.5488302  166.7313213  441.737026  -101.5920502  418.4789905  214.4515033  232.8080527  186.2915318  298.8001754  413.2259957  313.6126281  590.9964083  -115.7788511  33.15680198  303.4929491  
232.6188739  291.6346628  102.0408014  227.9280063  164.3599428  441.8702341  -101.8799472  417.3494481  215.5445473  232.1649153  187.4143836  297.259964  410.92996  316.0758029  589.8605905  -113.2811827  26.6352974  303.4417022  
233.3232293  289.3524889  100.7942601  229.9831585  160.8662146  442.3666544  -100.9204973  414.9306098  214.2649505  232.4424374  187.8891387  296.8142248  409.4634383  315.328098  585.7179586  -112.4505045  29.9746616  309.8842273  
235.9365856  290.3289414  100.3535387  229.1255325  166.9873943  438.9151066  -103.4773975  416.5470821  212.3977656  230.9185152  188.1842858  297.1479604  409.9441664  313.4672723  584.396101  -110.2447112  33.08364414  306.2623169  
237.000208  289.3771897  100.2132687  226.590806  164.4094021  440.2888223  -100.7660018  415.3028657  213.5953943  231.8764218  188.4641658  294.9720709  411.5916807  311.2943192  587.1550022  -111.8364585  28.4677324  306.1621463  
240.4506976  290.7802601  99.38968579  226.8780416  167.9449083  440.9381715  -98.62488045  415.1466187  212.2287515  231.5944177  187.5041457  294.8621756  412.6379785  311.9141701  590.4325087  -112.4838929  27.46803371  305.4570537  
239.0968084  290.1788347  98.83868661  226.5440552  170.6592893  439.9988746  -100.7227775  417.1722975  214.5488428  231.4130673  189.9246736  295.6135979  414.0789177  313.2312338  592.4910438  -107.2074572  28.64466418  308.3075169  
240.7376846  294.0514184  101.0636798  226.996934  179.5876642  442.2592578  -104.2651285  416.04812  216.8106378  229.6829052  189.114844  295.6142298  419.4369633  316.8229112  590.2227928  -104.7321127  37.53839687  300.0068607  
241.3917246  293.2659075  100.3376881  228.6769013  177.0930006  438.8173957  -102.0719742  414.7852634  216.5141873  230.1496067  188.270003  296.1595392  418.2647015  316.3097063  592.0660161  -109.224365  35.41879457  306.882959  
241.682828  293.2626967  102.3811009  226.3127182  176.7632682  436.76728  -104.9849809  410.5087118  219.7759602  230.0137639  192.8961133  293.6707163  421.2813857  320.206775  590.8284428  -107.9245538  36.73008078  311.7342754  
240.1254302  294.6331605  101.0093888  225.9753425  167.0669504  440.1255277  -104.5279478  411.7045723  213.7812796  232.7745167  190.1177529  293.5505795  421.9885602  319.227308  591.1774288  -108.1775603  48.24234782  305.2592969  
240.785136  294.1895172  101.1137391  224.7157528  167.1704092  441.8619664  -102.9393911  414.9713906  210.3889802  233.3864374  189.8158136  295.8852331  419.816608  320.2384935  590.8821305  -108.1838391  53.4453236  301.6927257  
237.7968257  293.3091078  104.8830415  226.3333842  167.8472482  444.5499164  -101.5268792  417.468229  208.9554509  232.429012  185.597342  296.825379  417.0816533  317.0247132  592.9172014  -113.0854859  46.95979246  303.358021  
236.064904  294.2038959  100.869326  226.341163  167.6196158  437.8881689  -101.9613557  415.8001646  212.5711086  232.2253591  192.0562684  294.9686957  415.3846644  317.2862304  584.4866425  -111.629633  37.78078049  309.2981674  
234.792792  298.3564472  100.6735392  225.68703  163.5261962  439.3066605  -102.3293125  414.169171  213.3894786  233.6396359  192.5406083  295.4716806  412.054593  314.3546473  591.3776305  -115.5702908  36.11334478  309.9402365  
233.0338951  299.5966225  102.2790475  224.6247316  166.0826361  437.445012  -101.0684616  415.9398872  210.3612075  233.280189  188.9403936  299.4834166  410.8017764  317.3623446  589.4542041  -117.6857228  39.08748892  306.9232641  
232.4711717  296.6373434  102.5534921  225.9349198  166.9503961  438.5877806  -101.4777206  416.3462521  211.9807409  233.9746729  190.9082207  297.485141  412.7189093  313.5029623  588.513654  -115.9160177  30.80721118  309.6481812  
231.35581  295.5623056  100.8129794  224.727873  164.0876988  437.2355638  -100.8383881  415.0453259  212.7617505  231.8528615  188.8153726  294.7075952  410.4227568  310.3107344  590.8712161  -116.9827984  26.54744702  307.8933497  
231.2798292  295.303553  100.0970602  224.8987575  158.139868  433.0967759  -99.5327629  413.3753498  214.7710365  232.1094407  188.2103807  293.6161374  408.438006  311.6581624  589.2182221  -118.3843384  30.96935954  306.0884393  
232.0447184  293.5816202  100.2810173  224.8393143  163.2879931  431.0201078  -101.2543881  414.5188307  213.4902964  231.0680662  183.8807444  294.1272466  406.8400276  311.9590192  586.4671026  -116.8708414  29.81187293  308.927322  
232.6625433  292.2991991  102.1802733  224.2387652  164.6840394  435.0967638  -100.4123866  416.031723  215.4290948  231.2696403  185.3434228  296.1886692  408.0848019  309.593028  587.4138063  -114.8757477  21.32932456  307.4070756  
230.6616143  293.0456307  101.6028005  226.0872627  159.9589199  433.7255792  -100.41765  412.9749479  214.3786156  231.4578514  188.0053064  292.4583143  408.3304267  307.8272114  590.7023  -116.3500714  22.58864874  304.9309903  
231.8235926  292.9345865  102.0877475  226.5385296  160.8409558  431.6871386  -100.7885616  412.8911868  216.18045  231.4288742  186.7736363  293.343916  408.2287961  310.818317  585.5461239  -116.2287483  29.55919948  306.6898453  
232.7494464  291.9126877  103.5556955  224.4294741  164.1081241  434.7073422  -101.5556291  417.236162  214.4804035  229.9599889  185.2968823  296.2880926  409.185243  310.9835474  587.0806132  -115.8012483  25.12129344  310.9088128  
235.526953  294.495237  103.8144323  226.972089  163.0683757  437.2296332  -101.7944775  417.116085  215.1722596  232.256141  188.8691775  296.0258892  412.2052504  307.8726497  597.0899513  -114.6942801  22.26654143  304.9589684  
235.811084  294.6642461  103.4677204  228.7245512  163.40454  436.4529475  -102.6321304  414.5691391  213.2856188  233.2615867  185.2088714  299.1810876  414.037141  315.2007188  588.7066629  -113.339049  33.36473782  303.4109699  
234.9909867  292.7554938  104.613222  227.4196491  166.9057379  438.3277043  -103.7468403  416.3594511  214.0482021  233.1963263  186.9836951  297.1576987  412.959652  315.5660226  587.3736372  -113.2252017  32.37085715  308.1357837  
232.4863728  291.3181458  100.8491141  227.0707411  167.652837  436.6053293  -104.3297226  416.3783811  215.7331018  231.6033931  190.8293716  294.7776587  412.2240267  313.0739395  586.5640816  -112.0554614  30.80996594  307.249723  
234.1337476  291.1640666  100.5038399  228.378111  165.2954331  437.611907  -102.9657971  413.7163656  216.3160065  231.9808734  188.1817255  292.8112771  410.0955975  310.9317262  589.7679591  -114.9764846  30.27005296  305.549136  
233.7149139  294.6163726  100.9661583  227.5702138  161.8654594  436.057541  -102.3133049  414.3867553  215.0037125  232.569474  188.0802496  292.4758413  410.6017068  310.3974158  588.3463546  -116.3169985  32.27389881  300.0149955  
234.3252892  292.2734596  100.5104025  226.5418386  163.7953179  434.0901406  -104.7747741  415.3403809  215.8358069  231.0620518  184.7659125  295.5553424  407.8224857  314.2132345  585.0779583  -113.5615157  29.7454425  308.5478339  
233.5591154  292.6486274  99.45660818  227.8865846  163.9473657  434.9043535  -104.4312823  414.5950684  216.1729474  232.8230309  188.185851  294.9586674  411.8097368  312.1566561  585.2462587  -110.5965286  27.87888411  305.7587973  
236.4309631  296.9460247  100.4255442  226.6388726  162.6314044  437.8263748  -102.8191453  414.9488168  214.4574707  233.7270435  187.2738299  292.7436511  415.1679088  311.6050428  592.6854204  -111.8879668  38.93999047  300.2427069  
235.7712409  293.9230489  100.9947664  227.7416099  162.9677365  434.5286527  -104.555909  413.4392317  212.8072559  231.4599926  183.1351997  294.6755356  411.8130772  314.8745271  584.1241418  -112.161662  39.79759585  302.0009021  
236.0912219  291.4964205  100.9316778  226.3711047  164.6575965  435.5294971  -105.0405352  411.8000697  213.0817621  230.1943901  186.3058523  296.5205386  412.7420168  314.5716899  582.845822  -111.393712  32.90558669  308.419742  
236.1003215  290.6979577  99.7115183  225.0420028  163.4410638  438.1181716  -102.6951891  412.6297182  212.7248288  230.9496979  188.1241221  293.594115  413.1489432  311.0250909  589.1726108  -111.1982357  33.18168309  304.065935  
236.5933512  288.9450988  99.50011582  224.1651299  158.2661499  436.3599511  -101.957227  411.2651941  213.8606227  233.6929372  189.2677776  291.1924968  410.6504715  310.8824826  588.3268709  -111.7525284  35.52886785  309.7265986  
236.785598  289.8395964  101.5881229  223.6198599  159.7674468  439.6969955  -101.6631047  410.2053754  215.8357715  234.6493019  188.8544864  295.0481004  412.2283186  309.1486563  588.3149354  -111.2436011  31.49739741  305.8531284  
236.7358981  289.5062566  103.1789875  224.3534033  164.0857828  441.3489276  -96.26523997  418.6719785  215.1049355  236.7431512  190.2249527  296.818947  413.6559636  310.6979294  592.3107931  -112.2585762  36.4481725  300.5923883  
237.0979141  287.6251403  103.9796832  224.8600425  165.2758493  439.7455015  -98.50948816  416.5000862  214.3305278  234.608974  188.4857675  295.8332147  414.2343583  310.8744792  587.5811494  -112.8072535  35.2699548  305.9579099  
240.2712774  291.0723088  105.0389746  224.1305459  168.9876962  441.892323  -99.70355334  417.4222304  215.6613061  232.0095029  189.6232713  295.7096092  416.3169955  310.5027816  590.8972493  -112.3120612  32.41650153  305.479742  
239.6513503  293.8092846  104.1135766  226.383124  172.0053943  442.3034472  -99.65016954  417.8035595  216.931776  233.1880001  188.4285849  296.7324001  417.4115032  313.8581986  591.305291  -112.1519154  28.14772171  306.5204841  
237.2993117  294.0942163  103.4476457  226.4274897  175.5081999  442.0864286  -100.6769467  417.075532  217.417373  232.7046216  189.8563332  295.9373622  415.2102785  316.7832645  588.1770925  -113.6050525  31.78423328  307.6737011  
235.2227017  293.4654322  102.0353735  224.5165594  171.8574284  443.1002728  -100.4422847  415.8505886  216.691564  231.5526386  191.322787  295.8922085  412.8287274  315.8580707  589.5590804  -112.5536233  31.36167265  306.6542113  
235.5981877  296.7864815  101.3948197  227.7814993  171.0912556  443.3934458  -99.98178291  417.7650897  216.2658224  233.7139997  192.861354  296.0691689  414.356473  314.4408999  593.3139358  -113.0267647  32.83173469  304.8511655  
234.7520832  299.3990606  100.0098559  230.0836124  169.6662474  442.3917163  -101.4259256  412.9516283  213.5182793  234.001061  191.3067055  296.5829931  413.3822209  315.9184435  592.4472744  -116.8158307  37.58756545  308.7278196  
233.5470732  295.5255072  98.90687159  230.1095009  170.0460356  439.2490368  -102.233423  414.3334604  213.4103435  232.2938596  192.6199984  294.0357472  414.1223811  315.6433751  589.1087826  -114.2823492  42.72277203  310.5062767  
234.5780866  292.6181849  99.9787985  228.617059  171.1476789  439.7135146  -104.5105249  415.2444284  213.2029198  229.9319052  192.2935277  295.5924504  413.9520588  312.5219146  594.9055958  -111.0026268  40.29919803  301.781119  
235.3867208  293.5264133  101.7089227  227.2101665  165.4761863  440.9409603  -105.1535717  412.1824857  212.278425  231.8115275  186.0488708  296.2329792  408.8422982  314.2063405  587.3242335  -112.5814242  32.49944179  306.1790931  
234.2912322  292.8904824  101.9116229  227.5613924  163.0348657  438.6118654  -105.0332805  413.1721435  213.7684816  229.3743379  187.263399  295.7366342  406.9515437  315.0965918  587.4981041  -112.1634954  27.57890017  306.0048711  
234.2798099  293.3360472  102.2221379  230.0708168  164.0169158  444.5218354  -103.546576  418.606807  218.0683119  234.759303  189.7541119  296.6441085  408.2723399  313.7372538  588.5117398  -111.5865989  29.55640243  306.5275436  
238.1216835  294.9608199  102.9936959  229.0254918  175.0987113  441.2743864  -99.59340072  420.2703987  216.5693439  233.9530529  188.2354684  299.2930323  416.1241608  316.5265061  592.404945  -112.7563515  33.31882423  303.1136464  
235.4173754  290.5938335  101.9350252  224.6403184  173.7633266  436.8412751  -103.8130017  414.0188766  214.394972  231.575391  190.4549998  294.4104976  415.3792575  321.1647619  587.7141231  -112.2604456  41.40661192  307.2338373  
237.0089051  294.6578436  101.7054106  226.4908444  168.9257735  440.3362101  -101.0482028  416.8027831  212.6483842  233.3601891  185.8720124  296.3577059  415.6375302  313.629542  592.3055612  -114.6060303  33.42297433  303.2869948  
235.5664038  292.8307152  99.86740899  227.1611103  169.4439461  436.2906072  -102.7856571  415.969137  213.8580839  230.9440746  188.6315685  294.8326855  413.425771  315.3835753  587.1640677  -113.3005778  33.13051343  309.8719842  
236.5693506  289.2674146  102.6864719  226.4100699  162.8183016  442.333091  -101.4479081  415.3945719  214.9264247  232.1619253  184.2964437  297.0496039  416.5234106  315.464746  594.2710411  -111.7795516  29.98693482  302.0625022  
233.8637633  286.9126259  99.89782764  225.4202542  165.8722183  436.5305389  -104.6019669  413.8173159  212.306148  230.5943582  187.6373504  293.0166831  415.301176  320.650815  585.072558  -110.3062734  35.24468168  308.1460576  
235.7999758  290.5329758  102.1973396  225.6133841  164.0199237  438.3983798  -103.6258516  414.1913011  213.5838445  233.1463686  188.5125503  296.9234441  413.0541343  313.4147298  586.7034409  -109.9002  29.65913471  307.9125907  
234.9433854  287.9089916  100.6037661  220.4723061  162.1095987  439.1472249  -102.7775628  412.5216914  210.3572779  233.1724876  186.2128269  292.4357653  414.5744681  315.5726444  589.8331651  -110.8137841  35.31612945  302.7062109  
232.4335447  287.5808702  100.4873896  222.619155  158.7320297  439.2796956  -101.4036093  414.3181645  212.1688801  235.4924865  184.4117151  292.7352339  411.062324  314.5371594  589.1818631  -110.8548924  30.73234708  298.8364024  
233.0474083  290.5225755  100.8512852  223.1704348  159.3861508  436.9550582  -100.656019  410.4458326  212.8756024  234.8848498  185.5577676  293.5228356  408.5360026  312.8581508  585.3732857  -110.4955101  31.76898337  302.8375886  
231.4905837  286.6099737  98.86163626  223.2032917  158.5651717  434.9920334  -102.1088084  414.2646181  211.2105863  233.4879774  188.834457  289.8270409  407.2416959  312.0921033  583.2166785  -111.5236373  37.01903923  304.8568356  
234.3035995  289.8627817  103.1359881  227.4419492  163.4344847  437.0229321  -99.71360245  417.3132981  214.8077901  235.7928133  188.5712496  296.2740714  408.9948915  306.5416327  587.6455354  -112.6566085  20.64152018  307.0630308  
233.9862915  289.0497536  99.86675151  223.5465065  163.1324618  435.2190124  -102.3744198  411.2846463  212.1661095  230.7472255  184.7856808  294.0463127  410.9189167  314.9241382  586.5824759  -113.3406237  23.5686257  308.0822365  
235.3586041  289.9380973  102.258565  225.4660378  164.956843  434.7308355  -99.56651458  415.4897207  212.5783402  233.8706607  184.8383703  295.0980685  410.439388  310.4740178  587.0010793  -113.8147386  24.07200512  304.8725032  
233.8966004  290.2321475  99.95516049  224.0432379  167.7995607  434.3338549  -99.61610394  415.0260938  213.2221335  233.1448227  187.1723857  293.3593393  409.4502771  311.3845961  586.2206136  -115.0875767  24.10935123  307.9269803  
234.1674687  291.0664314  101.1870482  225.1235851  167.1670606  433.6364123  -97.96071146  414.9542722  213.5056159  231.9826171  184.8908569  294.6842959  409.3674075  307.8751061  588.5149812  -116.9608952  21.91824665  308.8402484  
235.4057973  292.0552069  99.9906663  224.2132192  161.8875359  431.9780518  -99.61670115  410.5162607  211.9031569  230.8199374  182.7274957  295.5243348  410.7729845  307.7793435  587.9854987  -115.422463  20.06032584  305.9633545  
234.1886922  294.1299903  98.91708931  223.3250207  160.5052131  432.1547289  -101.1387093  415.1679863  210.8130075  230.7125695  187.2188235  294.054586  409.8347343  307.2373311  584.9996805  -110.3200431  21.05606374  309.3959312  
237.6893732  297.3598244  99.03633946  225.3004915  160.0744288  437.7776358  -100.064515  415.1962845  215.0835164  231.2357106  188.041252  294.7749804  412.2840966  305.315915  593.5647137  -109.6712548  20.74401308  307.9959138  
237.5494653  300.7442707  97.96322606  227.6643586  168.6474507  433.741194  -101.2717212  416.256531  217.4329977  235.4954657  192.0073521  293.8944318  413.0287263  310.8233733  590.1944596  -114.3709826  33.71544193  308.5449701  
237.5198294  301.4543312  100.9139158  228.5091594  171.8368563  435.268135  -103.511889  414.7132321  217.9040495  232.4736926  191.1620395  296.6744589  412.0926939  310.8281363  586.7717945  -114.5666431  35.90063886  309.4703112  
236.3944693  301.2080287  105.0829715  228.2996673  171.6318021  433.1651901  -102.3087509  420.4421954  220.6929409  231.8112504  195.6071363  298.8629944  408.8673558  312.9585664  588.7221856  -116.673704  43.08423922  307.3221834  
239.2222757  302.2818068  106.4357289  229.83669  168.9336236  444.1962526  -102.6768359  420.2816098  219.51395  233.2798253  188.1263424  299.7236526  414.7057036  314.4843798  587.0546313  -114.4643024  35.76298589  312.1276116  
236.846733  300.4624947  106.0351889  228.829761  173.9420995  445.4762869  -102.8889855  415.2974934  220.2840531  232.354413  193.2582673  296.4749795  415.258447  320.2921177  595.1315257  -114.4749724  42.26659065  309.7638623  
235.8021637  293.1000551  104.4884681  227.1248737  173.0988953  445.3847658  -101.6043574  415.1711053  218.3833056  231.8478946  192.5071429  294.0109615  417.3006313  317.8261595  595.367702  -114.8758327  50.71279467  307.469006  
235.5839503  291.7628194  105.163773  226.7100777  167.872046  443.4955795  -101.4122356  413.8063491  217.0531159  231.092305  191.1191568  292.9546508  414.9976754  316.459415  594.5238031  -114.7666849  44.94888377  301.5399433  
235.5724159  290.8487291  105.3071424  225.1714795  168.1347618  441.2597349  -102.0048712  414.9443678  217.3311305  230.6268003  191.844692  293.1851018  411.8887754  315.8328523  590.783226  -115.941006  35.25711457  305.852344  
240.4592332  293.8242035  105.3777701  228.5581226  163.2864902  447.3783449  -101.1702942  415.615819  217.5607692  233.7619332  188.7968569  298.8148293  414.5851123  314.7244222  599.0593048  -112.6060058  28.23884274  301.8634362  
238.5260061  293.5151273  102.6603092  228.8684891  168.1964111  442.6251716  -103.841053  416.9021583  218.13255  231.3653441  187.2680453  298.8448658  414.1121291  322.0069982  588.2575419  -111.2819547  34.12685786  309.0234574  
240.4419615  293.2441426  104.8531607  229.9850056  179.2361927  444.9448625  -102.1890938  418.1921273  221.022478  231.8345211  191.3161194  298.6665867  418.9360068  321.6996463  587.7201452  -108.8411727  35.23981712  309.2264073  
240.9925461  296.3903707  102.5974421  229.103918  177.5489997  439.3357745  -103.3536119  416.1935627  216.1912111  232.3946644  191.4756266  294.2577854  422.0319115  319.3817579  595.0214935  -109.7409878  47.20970873  301.5492622  
239.0050935  296.4659822  101.3731662  227.442343  173.529859  437.3020706  -102.9533014  412.1244044  215.0270993  231.4473764  191.3302295  290.8894765  418.0128582  319.77788  586.6063375  -113.5530855  47.34841858  304.5351198  
234.9778611  292.9044148  100.8321776  225.1243621  170.8352138  436.7582  -102.3555295  411.8605778  212.9187337  230.1332787  191.3265316  291.4451447  415.716463  317.9327118  588.2645309  -115.5113848  45.26457671  302.5064266  
235.2852243  289.1720629  102.0715244  225.7380406  165.6490215  436.9702761  -100.1533838  415.8025781  213.5227031  232.6545092  186.6898396  292.1710431  413.3028273  313.7183003  590.523483  -116.532817  39.56730638  297.931885  
232.2385808  287.9234914  100.2015752  224.2626217  163.8961679  433.9401789  -100.9080979  413.0581255  207.7548771  230.3287742  185.8281104  291.4210338  411.149981  313.5164925  588.5516143  -116.2511444  35.41702647  303.8515743  
232.6923149  290.0389166  102.035475  224.8851604  162.5382474  432.657443  -101.0121126  414.3715402  207.8818882  231.5875933  188.2049894  292.6922763  409.7090406  308.9499992  587.0233871  -117.161492  27.41398289  304.7158401  
232.8851774  289.6563565  102.1453145  227.8432872  159.0407981  434.5392872  -98.54857334  413.8030714  208.6818663  232.5171015  183.6509414  297.9573882  406.4205224  308.6488351  588.9064124  -117.3963175  21.34447443  308.593372  
233.1447352  289.8557768  101.0591392  226.9612007  159.4956638  435.5023125  -100.7281909  414.5482626  208.1132012  230.8154843  185.6357524  296.1794849  407.6941438  309.5644817  586.8376003  -117.2826092  19.43331971  313.3470552  
234.8031384  291.3581848  103.8258718  226.7768186  161.5260719  438.9684358  -99.16629045  418.4847651  210.1195236  232.0793963  186.4075957  297.1853221  411.2485672  307.072684  594.1988085  -116.075786  16.65435812  308.7730314  
233.1739986  288.9558338  101.6336838  225.8153215  165.3557215  438.9777438  -104.1474154  414.0454326  211.5165102  230.5584223  186.9051294  297.4512051  410.5515787  310.6665952  586.1361846  -112.7774228  20.9247909  311.3740511  
233.4665751  291.6138627  101.7907275  226.1722489  165.8180432  436.5254044  -103.8780161  412.5440292  211.7772982  231.3601967  189.4516927  295.3125765  413.2391752  309.8500199  586.2333457  -109.3078013  28.35518546  307.7333716  
232.7232556  293.9361975  100.6005926  225.5788632  164.8630478  435.7895405  -101.3634962  413.6954701  210.6194781  230.4240085  190.5015127  294.1312868  412.2744955  310.3227309  590.1975084  -111.3834976  29.33613266  307.7170377  
233.2722143  294.2010953  99.90845527  227.6856084  160.4650614  436.893188  -101.0486264  413.8538314  213.3635314  233.5704283  188.2695889  295.7610238  410.8396358  309.875746  592.1234736  -112.4035937  29.97116803  306.9260376  
233.8140166  296.6933075  99.12203549  227.9669038  158.0940024  437.656395  -102.0335405  411.6015946  214.0620698  232.8166255  190.258894  296.8629375  411.5930648  312.5558645  588.9480893  -113.1523416  30.9207566  305.8543293  
234.0915792  296.086093  100.6188208  226.9175123  163.2397404  437.5621722  -101.6264172  416.4385762  213.6491743  230.8680511  190.62654  298.6129614  412.1225105  312.9406574  588.0034295  -115.1449084  31.28107888  305.127665  
236.1482511  296.4057348  102.229742  228.416858  168.249146  438.9642622  -101.8780545  418.2968398  214.7375398  232.1836606  189.7037178  299.9531561  415.4773993  312.4999575  591.3894759  -112.8122128  31.20746531  306.5246665  
235.1890216  293.0622359  101.9981834  226.0891361  161.8118831  439.9781666  -104.0765509  416.9166431  213.091985  231.9505093  183.21496  298.9895522  413.7877578  316.7887111  587.8544359  -107.7434085  33.9691104  303.2959793  
235.6838969  294.9881687  101.12016  224.9096824  162.207607  437.2273554  -102.3844189  412.3642259  213.2222738  232.5184341  186.5842586  295.2935756  411.2975494  316.9824232  584.6841462  -109.6729692  37.77650038  309.2275562  
234.5097636  292.6085891  101.5299563  225.4464606  164.7008447  437.2347561  -102.1189945  417.3100222  213.4644103  232.2628915  185.271229  294.7988531  412.0575966  315.5847763  586.3372006  -111.5543  34.63750426  307.9969224  
234.6773342  292.7095176  102.2854527  224.446184  166.5704031  442.2987243  -102.420206  422.397141  215.5321366  233.1099189  188.3177981  296.7586738  411.9145312  311.5404345  590.1508141  -109.1527166  28.75700372  307.8841892  
237.2823022  292.4436957  101.8469336  226.5824281  171.4151675  439.6303251  -101.3519933  420.9714216  214.893237  231.7154692  189.3898648  297.8893227  413.3862421  312.4705251  592.6234049  -113.5043657  27.87847683  308.2195488  
234.5484917  292.5448752  100.7113995  227.296216  171.4612838  435.2434224  -104.4183454  415.2540141  218.2532287  231.32635  191.4210516  295.0615148  412.4133783  316.3038933  588.3753767  -114.7946604  30.96482457  312.1287464  
235.8226288  297.5861691  100.7806414  228.4617396  168.6308752  438.9274229  -104.5820503  414.3419146  216.678846  229.8547605  189.6352204  293.8264554  414.4592117  313.9505168  594.0488957  -113.5702713  33.7341741  306.4231091  
236.1650044  294.8453873  101.6386525  227.1639238  165.1444186  438.7038739  -104.1206116  413.8661581  217.5286695  231.9746609  189.4638589  296.4245895  416.7175323  315.1838177  589.4082578  -113.4407807  38.69199227  299.6831776  
235.7847378  291.9642453  99.42025701  227.1079999  163.5411991  438.3527268  -104.7776907  410.7847706  213.7537652  232.7620072  188.7504159  294.7072981  414.7321036  314.1413566  585.6463115  -111.8808662  41.77013607  299.1318846  
233.6838172  287.7034606  100.430337  224.9194561  157.862577  437.2096963  -106.6341961  410.7830308  215.1353637  232.7907435  187.6434574  293.0073963  411.1432423  313.0994892  583.0143477  -110.5167592  36.65805991  302.9725192  
232.2341166  287.563941  100.5732608  224.7327313  158.756985  440.0513934  -103.4211292  409.4982419  216.4550957  236.379936  187.7297186  293.3653106  412.3505572  310.7067325  587.7889133  -109.3056519  36.66557707  296.7762021  
232.1295911  288.7539968  101.0674444  223.5678997  157.7373818  436.814522  -101.4267929  412.0804129  215.1467232  238.4636169  189.8395871  291.248969  410.157503  310.4149301  585.5625104  -108.6330615  39.64619432  298.5341567  
236.4697616  293.5259657  102.0096721  225.1968451  163.8958905  437.9072995  -99.68127019  416.0257844  216.1466717  236.9465481  190.6926906  293.3461806  410.9388522  308.4428207  588.5791203  -110.8671895  35.08491952  302.2011388  
240.5045575  294.1856786  102.8093523  226.6627249  163.9434102  444.1333688  -101.1862221  415.6962723  215.7295515  236.8297952  187.9061203  297.4788401  417.4563023  310.6612489  592.626735  -109.7048032  33.66988866  301.1577569  
241.3857347  295.9524881  102.3595995  227.9995025  165.029159  442.1940969  -100.521774  411.5024915  212.317065  233.5064529  182.9695867  300.0586204  417.9523986  314.8880274  589.5136815  -110.7839252  37.32146262  306.3741471  
239.1060299  293.1490626  101.7373139  227.2740916  167.3937306  439.9643919  -102.0718664  415.2550043  209.9453692  231.5455304  188.6360109  297.9740636  416.8747767  317.8330029  586.4160041  -110.6016434  39.0629532  311.893958  
239.6746525  293.2027933  102.4992864  226.4750586  167.1313399  443.6500586  -103.6668993  416.3719054  213.779258  232.3112906  189.7912042  297.4503603  418.7368766  316.1064261  591.0364009  -109.7341767  42.50876186  309.9377854  
235.6048973  292.5364265  102.6599069  227.0616716  166.7758165  444.2812131  -103.3507377  418.0702497  214.6051132  233.3560467  185.8992657  297.255277  413.2460109  316.0689199  590.7844757  -110.9286314  40.1039751  305.7617758  
233.4230135  292.6330164  102.0199289  229.6605612  164.8121429  441.4245537  -104.5176341  413.8440953  215.3288139  232.6398288  187.3533701  294.6298791  406.8825441  316.5097529  586.1732962  -112.5873673  37.44005561  307.9468074  
233.6970507  291.8837846  100.2625402  229.4980093  167.4660281  441.9108867  -103.882037  415.1284047  214.354884  231.1315426  188.1823486  293.8939983  408.6794902  316.2844597  588.4587713  -114.3793004  39.0710001  305.7624852  
232.8644975  291.7489181  102.5612854  231.2290681  166.1560151  441.0803609  -98.20108433  419.9922259  216.6569983  235.3058754  186.2979761  294.368884  409.1940767  313.5807353  593.1790253  -115.3819166  37.05386908  300.7965089  
234.6064437  295.1596235  103.1940282  230.8728534  171.6276124  437.7284252  -98.85819438  417.1553516  215.3900349  231.4593948  186.3193488  296.5572423  411.0812734  315.2663457  588.3315313  -117.1669205  33.06689189  309.4303357  
236.0136335  297.2696955  102.168915  226.1096488  171.0140543  439.0993559  -100.8437044  415.2462797  213.220023  229.7300812  185.8490481  296.9188583  413.851808  314.996215  588.1232939  -114.8017955  32.33697194  307.9011072  
236.4375534  292.750431  102.0336256  222.9787897  171.1593832  437.3973217  -100.1971844  417.1970261  211.7687875  229.792451  187.5624218  296.2818393  412.9408762  313.0681046  586.9663027  -113.7672056  27.24244126  306.7439799  
235.6397739  293.7441401  101.277055  222.9864984  171.363402  432.4927955  -100.7903025  413.6667471  214.3774247  231.0977198  193.1447851  293.7461979  414.7757154  314.2940145  587.098229  -114.1150844  27.83426661  311.1349577  
237.9804621  295.548706  101.5597956  223.2390761  171.6390331  431.7248127  -101.6205226  413.9307978  216.6409399  231.9394498  192.8683118  291.4117971  414.2861133  313.5416979  591.1994783  -114.0462083  29.69396027  307.3102292  
235.9589437  293.0665124  98.50044857  223.0890628  169.0352503  433.7980934  -101.422737  413.8447251  215.0675466  232.2509812  191.0460414  290.5117292  412.185107  311.4360091  591.567055  -113.3470658  33.18646733  305.4521279  
234.1667863  293.9393798  100.9843217  224.1621046  168.9605956  432.1055845  -101.6654169  414.5089983  216.7003766  233.2319952  192.5211536  291.1289138  408.9699121  312.7491684  587.8791615  -116.1520415  30.73579586  305.0330139  
233.6674799  293.5491327  100.8183663  224.3741743  166.6757805  435.3619428  -102.1193151  415.3006632  216.8867893  233.2249648  190.4073852  292.4172845  410.4346043  310.8819802  590.3777108  -116.7434045  29.38230494  301.6425015  
234.3020824  293.627578  99.90045408  225.1120744  163.6357305  435.6891866  -102.4486094  416.493911  215.073929  233.4061077  184.0117484  296.4483796  408.5579732  313.8372038  589.4620383  -115.5477841  28.49950189  302.5840187  
232.1019817  289.426897  98.92305361  225.8871057  160.9185226  435.5405605  -104.0956448  414.6434681  214.3896833  232.7115742  185.4483282  295.2309795  408.7072889  313.8765721  585.7266393  -112.734488  25.5900291  309.5489376  
233.0484534  289.2473352  98.83621996  225.1544224  158.1283633  436.5803739  -102.9747992  414.9447858  215.1090751  232.9628293  184.5870618  296.6150939  409.3236798  310.4430432  590.3488127  -109.8826768  25.66037468  303.7955737  
233.9074836  293.7687518  102.1189808  228.3960319  164.5684074  431.885299  -100.8452203  416.0505989  216.5126825  232.9801805  190.5198725  293.1834395  409.86378  309.4812676  590.8602279  -115.1648957  28.5104274  305.2781999  
236.9138693  296.6307702  103.6518674  226.8374097  168.4961837  435.3243921  -103.5094314  418.7249969  216.0592758  232.1597741  185.7107888  298.227121  411.6759212  314.6752202  589.9325331  -114.9490482  29.5660099  304.5208163  
237.1885577  296.4181986  102.9830223  224.9927906  170.8015063  434.7208636  -103.8748275  416.7024864  216.5150628  230.1264264  186.6297945  296.1809749  414.6109427  314.6289281  589.8269366  -112.4776786  36.40704046  304.5491747  
237.2054924  294.1779601  102.2113755  224.1525433  164.791875  438.9129667  -104.5212358  416.5934768  214.9489151  231.4280534  182.5685593  295.7483071  413.2225655  315.9412874  590.3171612  -112.1177478  33.73116279  303.4488747  
233.4465975  291.9470878  101.5879182  223.6472829  167.3541619  434.1589752  -102.083483  415.2077445  214.482033  231.4036768  189.0997953  294.0006843  410.7885788  315.3012973  584.3903747  -111.731459  34.03836111  310.4349748  
238.7571347  291.7134101  102.5224777  221.8335644  168.1212353  440.0602134  -100.7709878  413.9637359  216.4448521  232.1254221  192.4901309  293.7376573  413.1788058  312.5241192  588.8360049  -113.083552  29.19250781  311.9011643  
239.9691327  291.193401  102.2477403  221.6642005  167.4244819  439.7213981  -101.4412902  415.8525754  215.9460676  233.1112441  190.3743889  292.3273157  416.5593847  309.5762503  594.4722309  -110.3485076  29.27272536  306.5318877  
240.7417783  290.540133  102.3827136  220.6526661  161.0669993  445.905437  -102.7754986  412.9989371  214.8348684  233.0438101  183.5395487  297.4647444  417.1235841  315.7290581  592.6171601  -106.5858606  29.16220374  307.1291801  
239.5966193  290.2194354  100.846149  225.5060793  161.7393718  439.9003451  -102.4123574  417.7008473  211.8240746  233.9561852  188.2066837  296.9869488  414.5327984  313.7097541  589.0459607  -107.0330835  28.43101028  302.8568838  
239.1871453  294.2329157  101.0916166  228.0855164  165.2891374  439.5190876  -102.1816719  415.0272244  211.433257  231.8035538  191.0359784  295.6845865  417.6782694  314.3110447  591.0668973  -110.5820195  35.31680817  306.4622204  
236.4590708  296.7988306  100.7797699  229.4192099  164.3860895  437.4451422  -105.1230625  409.804636  212.89035  232.1327329  192.0076857  294.3906977  414.3457588  314.7293279  587.5008282  -111.7273399  37.96753224  306.9042794  
234.0254576  295.3301299  101.5535801  230.005013  164.1844092  438.8410104  -103.6798337  411.1182629  211.6349476  230.9317678  189.7841858  294.7932305  410.8897602  314.8093274  586.6069212  -115.2480192  39.20648895  302.9264703  
232.0785815  291.3695465  102.9712217  230.1386018  163.8107973  438.4187982  -102.4242758  416.0700823  211.1088215  233.4053114  190.3532497  296.6256188  411.5578149  310.347235  588.496502  -116.0770991  40.09134892  298.9608502  
232.504679  287.2910519  104.2216313  229.6148339  160.0753679  439.8259955  -104.6486819  413.2764266  210.6830255  231.7600988  186.0344429  298.7083771  409.6246464  313.6495415  588.254105  -114.6030696  34.00838078  304.4267275  
231.0612992  284.2846241  104.6234655  229.8109886  159.3490829  441.3986193  -105.0979578  415.1964323  211.8042643  232.3709648  185.9579352  299.4792395  410.7232758  314.3180815  585.6078323  -112.5526027  29.46974463  308.7056877  
232.3491345  286.4283539  103.6849523  228.3954855  157.0845704  445.3759857  -103.2349955  415.2162162  212.7926283  231.0773886  185.199921  298.9341119  409.8190108  309.2867246  592.1239423  -112.9993228  23.58426019  303.5715196  
232.9334521  288.950335  103.7118103  228.612806  162.6568439  439.3133178  -101.8878391  416.5165746  213.8818989  234.2954446  188.5678415  297.9457513  407.9696714  309.6452952  586.2817707  -114.4853358  25.00650907  307.2442953  
235.7539457  291.6088117  102.185219  228.883296  168.2838838  442.0856281  -100.6982241  417.5804845  214.8573557  231.595416  188.0282041  298.1714406  411.5795616  309.6902607  589.6457914  -114.9165163  23.74297723  309.8989435  
235.6471189  291.020852  100.6202375  226.6904811  166.3273017  440.4779467  -99.75095048  416.9962495  215.1996925  231.9029652  188.9214536  296.8915553  411.7635115  311.3854604  590.6364669  -113.1930174  26.25931934  305.7549782  
236.5468671  293.2331491  99.78924851  225.7135936  168.4920575  438.0137242  -98.96414259  415.7202463  217.2027703  232.7551158  187.4084259  294.2733044  413.5895641  314.4082498  589.5357026  -117.4474148  28.61692196  308.198195  
236.7936887  296.5371442  100.0158473  227.4834574  171.4916142  438.969816  -99.1386564  412.1264127  215.3563067  232.7068416  189.7926995  292.1552201  412.9461122  314.7847127  587.4557195  -113.4364037  31.24838028  311.6577097  
238.22493  294.3383569  99.07271545  224.7546628  171.0006813  440.5783433  -100.5631067  415.0934466  214.4041327  233.8574312  192.0346078  290.8846474  418.3068196  313.9542532  596.3716423  -112.7858149  33.53892555  304.9075609  
236.4823024  295.5103828  100.2165894  224.8353314  171.5098451  436.1446906  -99.92487509  413.2511146  214.9964308  234.0682192  193.0631364  290.6038805  415.431082  315.3684159  589.4305042  -111.590123  38.21766508  308.6710156  
236.4830738  295.6217228  100.0188679  226.0154749  172.224436  437.5766091  -100.4604406  412.9704004  216.3387727  232.0623436  191.6929512  292.7558438  415.5229494  315.8515025  590.6314205  -111.3001608  34.30893015  310.7870339  
236.8870757  296.6499575  100.2633753  227.1581723  169.883441  437.3716012  -100.8679589  413.0128299  216.9468771  231.5928273  189.2198796  292.9539527  415.6597559  313.1017652  591.7816072  -109.2380587  34.72346097  306.6353389  
235.0814291  296.2879243  99.81299462  229.6920985  167.9324958  436.7697932  -101.4487988  413.6117982  216.7093322  233.2406502  189.9916024  293.0576127  415.5420303  314.9610515  588.7540357  -110.2161119  38.91272689  305.8586003  
234.1610179  296.8590983  100.2066435  231.1242854  167.877194  435.366441  -103.0674574  412.0069554  215.2180611  231.8304682  188.9020191  292.6560364  412.7111944  316.0952134  586.7183173  -108.8150912  41.41446382  309.5189413  
237.2881983  296.5988447  100.5954517  230.8494369  166.7142288  439.4490002  -101.3928821  413.3976063  214.7345596  232.5161053  189.8381318  294.2286477  418.2505979  315.0187094  592.2220183  -108.3533572  44.54497026  302.1677338  
234.816401  294.6060256  102.6909821  230.4116192  166.8575076  440.3629177  -101.1966732  417.0946178  215.0591178  234.8460226  186.7531812  297.0853755  415.6844922  317.5257004  591.2804044  -109.7278925  45.15288803  300.1957088  
235.7230932  295.8351174  102.6360211  229.6507216  168.0514155  441.4534772  -100.7438606  414.3324415  212.7147997  232.8047851  187.3298153  295.3947026  412.6034825  318.2993685  589.7211121  -112.2932168  44.45551824  304.9981117  
235.50041  292.7061272  102.4772183  226.5924388  171.8885121  440.0074165  -102.6283364  414.2674046  212.4839829  229.0442177  188.2967181  294.6163367  411.5440645  315.9718115  587.3781375  -113.8653649  41.44612388  305.3329811  
236.7898796  291.8872752  104.1214808  223.217359  173.5487128  442.199271  -102.5313271  417.6502439  214.2983871  231.2695051  190.0280239  294.6135316  413.5390202  314.1251987  591.8257222  -114.0738724  32.13214845  305.8883307  
237.7233721  289.1755478  101.3428243  223.0516364  171.0774793  441.7068  -101.4869613  415.634595  213.3583019  230.703181  186.1028214  296.5741809  412.7236424  317.4591552  588.2834068  -114.3690258  30.04001374  303.0170572  
236.5136631  288.4305513  102.1333914  223.8810137  172.0581568  438.2316478  -102.7478542  412.8409352  214.40206  230.6074471  190.1784133  295.813017  410.1500378  313.4777127  580.558154  -114.7761163  31.48704711  308.4246275  
237.2188222  287.4829389  102.3032811  223.652618  167.8725289  440.0017613  -101.9678309  416.012863  215.8058418  231.5106768  189.7168572  297.2925657  413.8707451  309.9322194  588.7127157  -115.1622427  24.53058308  305.9271916  
236.4614278  289.6726642  103.3146889  224.1494022  167.0526442  436.47373  -102.2362629  414.256392  215.0404188  231.6668895  190.4863792  294.6169964  414.9792577  311.2454423  592.0502151  -115.126208  23.95535218  303.6377059  
238.4333126  294.0221349  102.3608324  224.5080914  162.9651046  437.7051096  -101.1494033  413.9120701  216.6211849  234.5002559  189.9649418  296.0706087  414.5465565  312.4049688  591.7967111  -114.4665405  26.40659302  303.9311228  
239.663372  293.9706068  101.8908652  224.4118244  164.2701695  436.0110047  -100.5874109  413.9500981  214.2352968  231.7398895  187.2461727  294.0957718  414.0512627  314.5864142  589.5893861  -113.9281389  32.70798317  303.1621458  
238.2287593  293.6929956  99.3021332  222.8558816  162.341343  437.688672  -102.62932  415.8970684  213.1382977  233.1649046  185.4624191  293.8305179  413.6966058  315.9101822  591.3246899  -112.1533935  39.46366175  305.9004845  
235.8489052  292.8299974  101.1865132  225.168878  165.4181468  437.2806894  -100.6680828  419.6423794  214.3939714  233.6664432  182.5574203  296.4471272  409.6629559  312.8767454  588.4158464  -115.265026  31.86782738  303.5425831  
233.8451311  295.8546625  100.4375287  226.6217681  167.4502672  435.3284893  -101.8760266  416.6651112  216.8392995  232.1599554  188.0382328  295.6014631  406.9372958  312.8977835  586.3956025  -116.9475862  23.05890553  309.698486  
233.6669856  295.5090226  99.75001673  224.9519678  168.3990147  436.0308479  -101.9602868  415.0002252  215.2798275  231.0698002  189.2771364  293.885758  410.5924269  311.9646814  593.2068753  -116.3123288  28.00320105  310.6593503  
232.7102022  293.9434071  102.6046322  224.45304  161.8863052  438.1120007  -101.2588618  415.2049961  214.8923883  232.9145134  187.6156793  296.6444485  412.6188327  311.9301535  591.7212578  -116.2252994  33.00158576  300.2852899  
231.8942169  293.8982839  102.1246367  223.0416996  161.589088  435.1872743  -102.6144452  415.7442746  213.4383447  232.428384  185.958304  295.7720177  409.5472611  314.7151171  586.073635  -115.2838696  34.48815662  307.0969571  
231.4174101  294.1178373  101.4095118  223.2064215  164.1534468  435.3724155  -101.8409182  415.5561269  215.5416597  232.8261869  185.6168353  295.0928912  410.9476143  313.94605  585.41988  -112.1197067  30.86043242  306.9234131  
230.2290708  294.9784062  101.6974329  226.254291  162.0471826  432.5212246  -101.6085816  413.7896318  216.0004171  233.2423842  187.8451651  293.8362222  408.5969675  309.9669719  585.9155678  -113.4486217  26.66634343  307.9672044  
230.1102454  293.8318643  101.3829322  227.2384402  161.8508338  431.4770261  -102.8717785  412.7607914  213.5250565  232.86595  188.9707932  294.9934773  409.8977111  311.8521045  585.5620812  -115.0342962  30.23204314  309.6945524  
230.1485166  292.6965236  102.4733416  226.9498976  158.6161115  437.6242199  -101.3175974  417.5080115  210.6110746  234.9171421  187.9584835  297.4334729  411.5808308  306.62872  590.1817365  -113.480439  32.31658714  301.1191752  
232.6186526  295.1532687  104.5609257  229.9023141  164.0288234  437.5483348  -101.5821358  417.4749193  211.2951077  233.7053753  184.23129  298.0092957  408.9880748  312.6460361  587.6067921  -116.5058713  29.84024452  309.8375637  
232.4342048  293.531746  102.6927987  226.9008117  168.5459744  439.1406977  -100.8899858  416.4133527  211.6262264  231.5406872  187.9816766  295.6656897  409.7393189  312.6381887  588.1125157  -116.417901  27.57326656  311.7053968  
232.7761196  293.4378102  101.3679941  226.4980945  166.7699431  436.3069101  -100.3023868  417.425518  211.9973705  230.9974689  189.9574184  295.4377603  410.9995855  310.3792389  593.3686991  -115.8223407  25.70769507  307.3509293  
233.6307173  298.0931864  101.7080189  227.9870256  163.6563634  437.1231311  -101.4947737  417.1874982  213.2310598  232.6982784  189.1966524  296.1061911  411.0549545  311.9847217  590.6115904  -116.4076191  31.42509575  303.7812737  
235.0734044  296.9897388  101.21791  226.897888  164.6763196  439.0013215  -103.9919822  418.8122208  213.8498441  231.4281581  188.2679006  297.4270428  409.9527513  317.6715463  587.5658418  -114.3788614  31.942009  314.7083272  
239.786336  293.904056  99.88565685  225.2177483  166.8162317  438.5480309  -105.2487953  416.4811992  214.7331043  229.9550028  189.2396319  297.8294198  415.4448188  316.0566858  589.6018764  -111.7055818  34.42865893  305.1874684  
237.1282428  288.5704704  101.4651342  224.0358943  170.228858  434.6508322  -103.5588302  411.0572071  214.4886404  231.5377688  190.2526314  292.4172479  415.069955  315.3473942  589.355859  -113.6237093  37.22941861  306.979676  
240.5211367  289.7592043  100.496793  222.7891284  168.187313  436.9677952  -103.4189921  410.4088306  214.2706196  229.6581201  189.6585766  292.4820368  417.7912191  312.4595947  590.9755547  -108.4947224  38.63472071  305.8596772  
239.1379511  289.5657867  98.87697398  223.6135119  164.2220098  436.5413885  -100.594383  415.3940113  214.7315277  233.837844  191.9608721  292.5079632  415.1626864  311.0945236  591.3428309  -111.4981364  33.97919087  301.3246943  
240.2733518  292.057235  100.9869902  224.7693686  169.4190123  436.9160896  -101.783717  415.7886442  213.0867083  231.8763928  188.2619054  293.2201483  410.4973193  313.5307966  586.9685274  -114.1547334  29.32806142  306.3458377  
241.5702692  292.6047085  101.4573111  223.6387277  168.1624094  444.8261905  -102.0785781  417.2915986  216.8394201  232.948672  186.551347  297.3906163  416.1715182  315.5056167  596.058762  -107.3766263  25.27675383  308.3650193  
237.1286532  291.2533791  102.1174513  225.3252132  167.1303382  440.0910459  -101.4704046  414.4427332  214.3313905  233.39538  187.4020337  296.9949589  412.2713522  317.0136914  587.6147539  -106.3412822  31.36499016  307.1476173  
234.6673908  292.9637097  101.3198962  227.2313762  169.3156016  437.3870204  -99.7744863  414.5669359  214.8030145  232.4042873  186.1916492  294.9916073  411.1835763  314.6946991  587.6564833  -107.40428  36.02794984  309.0497318  
233.5161938  292.3296866  100.7121905  228.3778438  169.0780141  437.0001363  -98.36062273  414.8131526  215.5876405  231.1794597  187.3225501  292.4054122  410.9079741  311.162478  587.9430055  -108.6177719  28.28665067  304.0162021  
233.7203607  293.2607443  101.4707437  230.9658589  169.0731918  436.5202482  -100.3555367  413.4407291  213.5661184  232.17584  190.6814937  292.2649125  411.8962128  313.8076741  587.6750616  -110.5494165  32.27780023  310.7288202  
237.9552934  294.3432196  101.6299897  229.4057332  166.3339949  437.4180497  -101.5050429  413.8676757  213.2291758  231.5484342  190.5286341  293.1106288  416.3861213  312.6532193  590.7786743  -112.4297792  35.95296295  307.1141025  
240.5216861  296.8111947  103.6386963  229.5088209  165.660532  440.0996153  -102.3514578  414.2442398  213.0217414  232.6313017  188.4086845  298.0088363  418.2999042  311.629982  592.0879385  -112.7329841  33.25990642  299.8085472  
238.9343886  296.2044459  100.4338019  229.7773465  162.7696364  439.5390724  -102.926046  412.4092755  212.3031026  235.194328  188.705516  296.7146774  417.0359861  318.9744133  585.2066241  -111.7061891  43.73887389  303.5322471  
237.4757307  293.7600109  100.5584853  226.8946493  165.4665154  438.3755946  -104.9878936  411.3272334  210.7810106  231.1599774  190.7353545  296.0050662  417.6775865  317.0903005  584.6274646  -111.980344  47.27482165  306.3518639  
238.7568239  292.2254684  102.4557158  224.2065533  161.1226765  441.9199799  -105.2470663  412.4568744  211.1649118  231.8710319  187.1629936  294.8533131  419.6670366  311.4053374  590.1404801  -111.3710896  39.57095453  303.653772  
235.3597165  291.4315814  102.3954624  225.3547666  157.8503882  438.3042435  -102.2088027  414.1062568  213.7408939  234.1960443  190.0384511  296.2639046  416.0312592  311.4192681  588.1519845  -112.9028585  37.18214734  303.5086462  
234.9184479  292.2747143  101.5149871  225.1277978  162.0066881  440.8757409  -103.406365  412.8809984  212.9070131  232.3677438  189.8399101  294.0314427  415.127306  313.0610082  591.0514179  -112.2984564  34.99695172  308.6602379  
232.7885904  289.4437741  102.0819318  222.9066443  164.5562803  441.9991513  -104.1559548  415.1928118  214.6716201  232.7209859  188.3402118  296.91048  412.2099482  311.0935796  593.2261909  -112.6243219  28.45036464  307.2872292  
231.1201831  286.7030053  100.8686085  223.9358608  166.2960161  437.7686702  -101.3836738  415.2166655  216.9351035  234.1810883  191.0525933  295.3017954  407.8725195  312.2869094  587.3624187  -112.9623052  27.32581112  310.726844  
232.7260555  289.1121689  100.3902561  225.4114574  170.550112  438.8005814  -100.9813968  415.601519  216.7821753  233.6834952  188.4583686  296.1321129  408.6155717  313.7363303  587.1047613  -116.1331996  24.99692038  309.3266434  
232.9633261  290.0161058  100.6560711  224.7964893  168.8978725  437.1886566  -99.07335474  417.2632909  216.0070794  233.1166902  185.9849448  295.6112381  409.5025585  311.6298394  589.394919  -115.1855557  23.15083264  305.5667128  
234.6000628  292.0023216  101.4443217  227.1163902  167.4933793  436.0458324  -99.3787996  417.0169022  217.2715285  232.4050353  184.6653173  295.3017625  407.5134502  310.4739194  587.0842225  -117.4521138  24.03599451  309.2020251  
237.2381201  295.2954677  100.5201587  227.9459488  167.8727752  436.6658124  -100.4697141  414.4004958  215.7416301  230.8532606  183.9813031  296.4755741  409.7167907  311.0922831  589.8853109  -118.3823208  26.23319355  305.214864  
236.6263935  296.8399911  100.184454  227.4274641  165.0196208  435.9212642  -99.54595019  416.4396644  215.5886424  233.8675593  182.8723951  297.2694127  409.9055184  311.5942291  586.5257086  -114.8685483  26.73014397  307.1463193  
235.7748465  295.068455  100.1505156  226.7811663  165.5491986  437.2422044  -100.2457155  417.091162  215.2867157  233.1439229  186.4907791  296.6544877  409.502832  313.4820665  585.5526846  -114.4338366  29.9077785  311.3577479  
237.2883917  297.8450064  100.7941962  225.8672675  164.3311731  441.903153  -101.1269709  415.075071  216.0014832  232.7600127  186.9845911  295.8028205  413.0166452  312.0139871  593.3445765  -112.7403664  31.74983447  305.0564509  
234.0265175  295.7379631  99.99733732  226.0268574  163.4017827  436.925634  -100.4327867  413.7378894  215.4146496  234.0472164  187.0863802  294.7147407  410.2938903  318.0244529  584.4323459  -112.4886428  38.28015778  306.8794872  
231.8937607  294.3091958  100.9785218  227.200826  165.6613707  441.7010256  -100.6757439  410.854891  215.7065201  230.5307132  192.5355668  293.0296928  410.5767355  310.3790403  589.4774812  -115.2941027  40.2470529  313.4304972  
233.6579633  293.5993608  102.7118725  227.4871021  166.4068846  441.3712734  -102.4756799  416.8960427  214.1309293  231.9856736  192.0514021  294.164175  412.577242  311.1590451  590.7496799  -114.4108849  33.08498208  301.5989833  
234.7124213  293.9901672  106.3496847  227.1935136  168.243063  441.3265652  -103.3328034  415.7870331  215.994608  231.2485575  192.3325717  296.3253869  412.0699085  315.2862964  589.8715126  -114.441854  28.08876756  299.3661566  
233.6553817  290.5405451  105.2465262  228.6770587  162.969592  445.1323973  -103.5374273  415.907473  215.481872  233.7492763  188.6069885  296.547897  412.8713394  317.3250471  592.8737886  -113.818798  30.81661565  301.0580807  
232.9556616  290.0120252  103.4182825  228.7816239  168.2411991  440.2155084  -105.3242004  415.6499954  214.3519387  233.4522054  189.3984754  296.819486  410.3057753  319.1733955  587.3364954  -114.4797061  36.82608515  301.6846754  
232.456661  291.0901543  103.0327675  225.8523918  167.9544103  439.358909  -104.5431826  415.8371571  216.6341351  231.0689246  189.022339  294.0307357  409.8664995  314.7087505  587.4745546  -112.9601601  36.87969801  303.3025729  
234.2876616  289.7784629  102.8976139  225.9889924  165.2120936  439.6872298  -104.5757334  416.3727355  216.7551912  232.9119318  187.3475667  294.6008501  411.1066861  314.502721  590.7788808  -112.8962791  33.65437665  300.1046049  
233.0960596  289.8496362  103.0958048  225.3367037  167.4801907  439.4433135  -104.3048689  416.4957549  216.9619967  232.22017  188.2694901  295.8460272  411.6886498  316.2684888  588.8727276  -112.0564016  32.60411742  306.1639693  
235.5371129  290.120806  103.094303  225.9675906  166.9750404  443.109627  -102.3869524  415.9460988  217.4238553  234.1073848  187.1317395  297.5180334  414.3614054  315.0254625  592.0759916  -110.9912615  32.49524806  304.0660117  
235.1648636  291.7993779  100.6971536  224.4240307  165.5629993  439.0907414  -101.8334253  414.507171  216.1693058  234.2935118  188.6009296  294.7542261  411.5246861  314.6372881  585.4452889  -112.125297  37.33964548  301.5953871  
235.6081075  293.0973929  101.0922554  226.0243836  168.3497407  439.0451265  -103.0841294  416.7961262  216.3879765  233.6444529  190.2716415  294.2824932  415.1519902  314.5615995  588.4660288  -113.6610655  39.16250013  302.0940768  
236.226174  293.31833  102.065405  227.2220493  163.9536409  438.2504018  -101.168361  416.614316  214.3960093  233.3664279  187.2582777  295.6577893  412.501911  312.9179928  588.5238056  -115.0388284  33.78527973  300.5124954  
238.1247065  293.4601989  102.5760007  228.476011  165.9353039  437.5081693  -102.0103156  417.41788  213.9577426  231.3057818  186.4825067  296.9237458  413.4331304  318.5391329  587.4883195  -110.4320222  33.19496213  311.6379724  
240.567388  296.6325911  102.4474416  227.8093338  168.240597  438.5213248  -101.9733998  415.6218008  214.9276287  229.9685882  188.2327769  296.5779883  414.772092  315.5187602  592.8090439  -111.8368813  32.82455533  304.6593288  
239.0743481  296.3562589  101.7864532  227.59375  169.4511811  436.2616108  -102.4416855  415.4224602  212.6364822  230.6353077  189.867666  293.2562922  417.634566  315.0986962  594.5452191  -108.0524731  41.61265196  300.5667908  
238.3344743  296.791425  100.2157738  227.6714797  166.8396194  435.0214124  -100.2645878  414.344181  208.466922  229.601348  188.4003983  292.5522009  416.3590101  315.5313529  587.8145359  -110.1738483  38.41711593  305.0440886  
240.8517184  298.36691  101.6235789  229.1285724  167.3618972  436.7789339  -101.8380439  416.5140507  209.8085  232.3161968  186.9356638  295.3752856  417.7414728  315.7577071  589.999279  -107.9916175  38.02299993  304.0610147  
239.4958991  296.3679413  101.2718837  226.7172788  171.2092057  437.5082866  -103.1220321  413.6908824  212.1447355  233.0654298  189.9382908  293.4308872  418.2439326  316.4261504  588.3470127  -107.0461471  45.13469078  300.7309303  
237.8784633  293.5943824  100.4628537  225.9555936  168.8774391  437.1020075  -101.8970412  412.6024226  212.0883891  232.6801898  190.6136443  290.6889987  415.2169821  315.8209178  587.4968136  -109.9101618  43.16445279  304.9458389  
238.1004165  292.6005324  100.9785625  225.2097555  167.550454  437.8784506  -102.6015759  412.8393689  214.2469825  232.34001  191.2773483  291.86955  414.5627854  312.1510667  589.9953516  -112.4143247  36.13278722  309.3922346  
237.3819862  293.5610922  102.1245956  225.5169048  161.749195  438.5517928  -103.5660441  412.182184  215.2213991  232.1471765  187.3927268  292.5271076  412.0623519  309.3567936  591.9366654  -111.4323545  32.00257823  304.3577768  
235.7642823  295.4751286  102.2734884  228.8833019  164.9943669  435.4529405  -100.4960917  415.6013947  216.5640774  233.6915367  191.5170237  293.8454738  410.1525878  310.9494767  588.5865799  -115.8974274  28.26904383  308.4113498  
237.7336203  298.4696758  102.7065191  228.3217917  169.2934053  438.4996562  -102.1624095  416.7573544  217.3393627  231.9321097  191.1735113  297.1130423  412.0571722  312.5998023  591.0440662  -115.6622405  28.54197035  311.8631417  
234.2077331  294.3850278  101.3058556  227.3536391  169.7671771  438.430118  -100.6308271  415.6078057  217.2216064  232.5982429  191.0745971  294.1184574  413.4159776  312.2615772  592.4416124  -116.4830136  31.95960265  307.876496  
231.6603213  291.7349371  101.0344259  226.447315  168.1115833  436.3933137  -101.0248181  415.0593083  215.4189407  232.4949482  191.4721356  295.6571405  413.4570946  312.6846492  587.841759  -117.5844241  29.3649567  313.0601764  
235.2718291  292.1311111  102.6074175  226.5434007  168.9709952  438.0506607  -100.9555644  416.0449409  215.4011261  231.7113134  190.9924184  299.0370276  412.6563371  311.5765207  588.0621951  -113.5810614  27.52632932  311.9275136  
235.6166921  291.4386261  103.6957206  226.2310322  167.6362557  440.844532  -102.6573522  415.3506928  213.6845953  230.0059007  189.2618112  299.9886209  415.2386564  312.8308308  591.9615652  -112.145203  25.88931956  308.6182869  
234.5540468  290.1619343  102.0524715  225.5618499  167.4665581  439.5077975  -100.1507594  415.1790038  214.5037395  233.484834  191.1194301  297.5887606  413.4082259  314.0072562  587.2323792  -111.5074108  29.93567824  309.6675843  
236.6801752  291.3048356  102.0578137  226.5368426  171.0280874  439.655013  -100.3883896  415.1930135  215.024595  232.8952843  189.4698699  298.2289814  416.5012558  314.6248218  587.9864408  -113.8304362  31.69367223  309.5419508  
237.4485463  293.4760431  102.4030653  225.4050274  166.8275868  439.6814759  -101.4830154  415.7587268  214.8985097  231.9847498  185.7240113  295.8159376  414.7515418  315.6353854  592.7724603  -112.8542216  38.2186094  306.9768439  
234.5618826  293.0216761  100.4250116  224.7250475  167.1809234  437.4094551  -101.6519245  414.5406744  214.8093593  231.5031201  189.6310118  293.4342607  412.7058109  314.8210239  588.9527638  -115.6519482  38.75882961  306.6812057  
235.2962317  294.903388  101.7469236  226.8637928  165.257268  439.8460119  -101.7138528  414.567763  216.5371022  232.942756  189.5829134  294.6464859  413.3779067  309.6971219  594.3071745  -115.4810838  33.22518433  302.8538664  
232.4774338  293.9709555  100.5527887  227.4420144  163.2957895  438.3669759  -102.2194606  411.8535816  216.0027382  231.8790767  188.1673203  293.1705027  407.8563962  312.6065042  590.7209032  -116.8854695  29.89927975  305.4557228  
233.0695412  293.3706742  100.8838916  227.1780635  163.8257483  438.2947437  -102.3020869  415.4197863  215.3065867  232.6247569  186.3992403  297.029697  409.5130251  315.080688  589.6178866  -116.4224795  28.24520437  304.263645  
233.6500074  293.5353623  100.9480027  225.4136802  164.2824422  437.1690368  -102.0550837  414.1741371  214.1162351  232.6461057  184.979751  296.8946721  411.756891  314.6218049  589.2773463  -112.0553713  34.34291354  305.420069  
231.6390051  292.273193  99.02520514  225.9581473  161.3007011  436.5722232  -101.0585453  413.0060382  212.4427127  234.1508958  186.4040331  292.6681944  407.9264319  315.201235  585.5867912  -113.6064635  39.69538471  303.9074108  
232.3962561  290.2257005  98.7127991  226.1646645  165.7732564  435.615838  -100.9635315  413.1268667  213.3297211  232.0234222  189.7673316  290.1737211  409.7953671  312.9035976  586.7097998  -115.8983576  39.55692825  301.6247545  
234.1662563  288.643994  102.0669544  224.9106108  161.86549  435.6533855  -101.6231498  414.0913105  215.9591065  233.035115  188.3314538  291.0874051  411.8561849  310.5330562  591.7400587  -114.8929095  34.42484018  297.7218514  
234.3454132  288.1311839  101.7800354  225.3754879  161.2003473  433.4667721  -102.3894423  415.7728598  214.4532031  233.6997297  189.665556  293.2243354  410.2918401  311.8675536  588.0413665  -114.4761771  29.90847697  307.2181242  
237.8543831  292.932289  104.3858861  226.2402444  167.1719127  441.9836847  -101.1477401  418.5588101  216.2078366  233.5674933  186.9913471  297.3557654  414.6085633  310.5026826  593.8949159  -113.6617487  23.43183611  311.8033418  
236.2610715  291.632732  103.1301443  225.400537  167.023386  438.3164304  -99.858823  414.8936989  212.2903701  233.7439933  185.6210552  296.81506  414.1063026  315.7971132  591.1721748  -113.6982664  30.25319717  306.6624551  
236.647395  291.2432249  102.6586422  224.910454  165.0190852  437.5422895  -102.067977  413.1029334  211.2203371  231.7081855  185.1657703  295.91864  413.9520659  314.3590785  587.1225221  -113.2096516  33.75492269  308.641166  
236.016114  287.7847583  101.4779114  222.6497354  157.8682438  439.8040348  -101.8432218  412.4653682  209.6276297  231.198388  182.4326451  296.4463636  414.1175705  314.2091484  589.5856012  -111.4113706  32.91924839  304.0150423  
236.1987902  291.4684723  101.2966322  224.1512906  154.8733299  434.8478515  -101.6321624  412.9783757  207.0185662  230.8622974  183.281227  295.3226808  411.3911164  311.589263  581.3553507  -109.1860014  32.1521465  308.2114196  
238.3515778  293.4318551  103.1044216  225.4627815  162.3129092  435.7752775  -99.04220711  416.5439266  210.0224888  231.7904473  187.1660052  297.5916924  414.1843052  308.5950031  587.3201428  -110.3194133  27.31846199  309.0488218  
237.5907376  291.7298355  104.0533406  225.3122502  158.9515945  440.8351956  -101.6860179  417.54498  211.2786148  230.8299008  184.9747243  300.8580887  413.8593946  308.7040259  588.3007467  -108.3805452  22.87159472  305.8017213  
237.1687387  294.7546721  102.6478984  228.1063809  165.656812  441.3147257  -101.3190977  415.6647263  210.5791757  231.6096935  186.3180857  301.0433302  414.2900112  312.7946041  587.1323795  -111.3536281  25.51295605  312.0218115  
235.4116058  294.6971771  101.8103617  229.1367657  167.4648083  442.5234163  -100.7164052  416.4773757  211.5939782  231.740764  187.3067625  299.6870164  412.5393998  311.7820956  588.4162806  -111.9313922  27.69681792  311.1264057  
233.6689904  292.5949947  100.2706049  228.9345047  164.7725942  441.8557636  -100.5840678  418.819672  214.1461  232.2848904  187.6521305  300.4717619  409.0229671  311.9474477  590.5148946  -112.8301866  26.99509529  306.4742416  
234.2363384  294.2895546  100.975786  230.0511785  169.0420246  441.028672  -102.1893557  415.327994  216.7703995  232.7862637  191.1900975  297.955565  410.2207614  314.1711203  584.470132  -112.8621055  30.48475307  309.6137183  
233.2610527  293.6443072  100.4506858  227.4364131  170.6482909  441.3861578  -101.1555614  417.0728518  217.8929277  233.4049977  189.9986424  296.42318  408.8617934  314.1869285  586.269939  -113.2180031  30.9735436  308.7628596  
232.4113822  293.4069765  101.1969226  227.7036298  167.5445502  443.1251127  -102.7650248  416.8668133  218.3219569  233.3941803  189.343145  295.9221517  410.7494468  311.4271996  593.0139715  -112.1655339  29.82449311  301.4310391  
232.0888417  294.8049589  100.8396161  227.9062865  169.9106322  438.159276  -103.2954909  415.4306282  219.2320464  233.512101  189.964019  295.2543322  411.228668  318.4747727  588.7632185  -113.233904  36.62092764  310.0067006  
237.1129274  296.5362698  103.0353946  226.6927149  168.6927331  441.8004348  -101.8931632  415.5592759  219.0046204  235.5361149  190.4807293  299.2514829  415.5305382  317.4672375  592.0014865  -110.6499028  38.45916283  299.8146537  
234.3507921  295.647546  98.20392452  225.7005167  170.5181048  437.7281911  -100.8238047  414.5127206  217.2570754  234.134175  191.7586449  292.9989974  416.4714942  321.2594523  587.1097076  -113.2858022  48.70853542  301.7269989  
234.6575688  296.5117802  99.20297273  225.145432  170.232888  439.3017207  -101.9750611  412.87271  217.2030487  232.5231672  190.0226178  292.6323471  414.2620126  314.8786474  588.0660428  -112.705676  48.56022908  304.7875  
234.5148934  292.8450735  99.7302529  224.7504506  170.3130684  439.3334717  -103.8748716  414.8864535  214.9248982  231.8762442  189.8208223  290.9980616  414.0883217  312.3507036  587.4328354  -111.7303466  42.473232  303.1627473  
230.7345327  289.0140353  102.1464586  224.1289505  167.5163392  435.525596  -102.6024748  413.7992098  214.517933  233.0676382  191.1616768  288.8677356  409.410519  312.3879171  585.5870825  -112.3542282  31.09883416  308.3572977  
233.6340749  289.1374437  104.7756554  225.8770115  167.7254323  436.5245557  -101.3120598  415.9598226  216.9267235  233.5281381  193.4055198  291.6791316  409.1945325  310.0851853  590.7928645  -114.9442104  27.62421331  309.6535918  
235.0285829  289.2218413  103.2895999  227.8747678  168.5119575  439.6121774  -102.2835418  416.9707494  218.1371405  233.4119301  189.0923018  293.2730555  413.2075633  312.776972  598.3465175  -115.308187  28.45609594  302.0741337  
233.0467786  291.2169748  102.5585574  227.4135061  168.3268682  436.3351479  -102.2245833  417.1053313  217.5940123  233.553426  189.8815471  292.9712419  413.4229592  316.9543783  589.787921  -115.8617015  30.67821489  306.9988128  
237.8479816  292.1776897  105.1693075  227.5540734  171.7454228  441.4908024  -101.4029451  419.2966174  217.7724839  234.1380185  188.8602582  296.391171  414.3204107  317.0497222  592.1596325  -115.0987761  30.15729898  308.0573222  
235.5873023  290.4478074  103.4158693  227.2533387  166.3898061  439.8559098  -101.0141765  415.2165097  216.8692364  232.1727393  189.8152465  294.7249238  414.0017958  316.7839129  589.2125002  -112.4019173  36.90995317  307.4110133  
237.6248452  289.7629575  102.4884037  227.6282038  173.698841  439.4409386  -104.1566263  415.0086114  214.3131795  230.776972  190.9090427  296.0607066  415.3374317  320.0613968  586.9087865  -110.7224807  33.60391259  306.7485574  
240.8568763  292.5656706  102.2009941  225.9028416  171.1063871  437.5646092  -102.6875305  412.5990106  212.8091846  229.9166681  191.2939019  292.4504638  416.3497944  314.3433984  590.1521665  -112.6718124  36.41854308  307.2844417  
241.1310819  291.6588247  99.28668991  222.5039176  165.5789745  436.6247536  -103.7711248  411.8185335  210.1931768  229.2777423  188.2952698  292.226285  418.4768643  314.4640786  590.8527631  -109.9616975  32.67911291  303.9134011  
236.9615431  291.2070147  99.34485963  222.207262  165.2045557  435.2841434  -103.0836928  411.1217514  209.8359194  231.1857253  190.9988877  289.0435598  412.8141091  313.8430035  588.1538117  -109.2557919  32.54295166  304.1245317  
240.3811669  296.5016374  101.9554913  225.5015148  164.8492902  434.3966601  -104.0528909  412.1028452  215.740547  231.646787  190.3297913  290.7297704  412.3240688  311.069809  589.4202127  -111.8056175  29.18282253  305.5556507  
240.2390085  296.4166163  101.8851582  227.3535323  165.1027792  435.3898351  -102.4359817  413.9495523  215.2230346  232.7906228  190.5723539  292.9263999  416.6630179  310.5246083  591.0961095  -114.9133769  32.4098754  296.2988622  
237.2914664  295.9132818  100.064641  227.5779235  163.3763486  434.4159156  -101.7572297  412.2332274  214.082443  232.3980035  187.6140928  292.3787984  411.8057368  314.257593  586.5626396  -116.2663412  37.22115955  299.2918339  
235.0028359  295.493258  100.8490114  226.8065101  163.4659524  433.894083  -103.2715176  414.1929575  213.0342141  230.9321668  185.7785868  294.843275  409.873331  314.3223449  584.2212509  -117.2454286  34.82440449  308.5355126  
234.707024  295.7363417  104.152156  225.2530544  165.4844427  437.6901976  -102.8672981  418.0417489  216.1754143  231.3732292  185.8614419  297.0297516  410.4656104  310.8789048  587.6713558  -113.7743629  27.91020487  306.6452799  
232.8968667  293.9468229  100.7119536  226.4462465  163.6435075  436.5311806  -103.1267467  415.8223801  216.8439388  231.4780906  188.5679874  296.1011334  408.5867175  313.35077  586.8702606  -113.5179263  23.71868  304.4481807  
233.4263356  294.6939128  101.2647821  227.9627167  164.6423685  434.8241952  -103.9324613  412.9668531  217.6207526  233.4209678  190.0147969  291.8766212  407.7674561  311.6078432  586.451543  -114.7430335  27.0721357  305.7563323  
234.8317644  296.0921516  102.5543146  228.0654656  163.6927486  436.8870286  -103.5874768  415.5820146  216.5105075  232.8097639  189.5027064  294.2496202  410.6172998  312.4028457  589.4175169  -115.6857255  32.38735672  300.8775078  
235.1555303  294.8364835  102.7147096  227.5610021  163.2041529  433.7023877  -103.0517938  417.3660977  212.4363111  232.5901575  185.2356587  295.4915481  410.7545066  313.2707002  587.1429148  -116.0658978  33.30017408  304.2852992  
237.1529315  295.9131205  105.2385899  226.38454  162.4093385  438.3473558  -107.2599023  412.2321787  208.4857215  229.3874891  183.3866098  295.5274775  411.5914641  313.6400709  585.4339074  -116.4477422  28.87245578  302.3901109  
238.2077205  296.247787  103.2049888  226.3891498  158.7792183  443.1965598  -109.309275  415.6216068  210.5008551  232.4570472  183.8156237  301.7238786  416.8346702  310.5335607  593.9828832  -113.1930342  21.23095697  289.7836941  
231.7992061  293.0347674  101.472948  225.8503677  162.9341527  441.8618436  -96.35377767  414.0211771  210.7867604  229.0381742  187.5317784  298.041994  406.0785457  310.1686349  586.9330107  -113.4913842  24.63875853  317.5225928  
233.7545607  290.7670601  102.1723079  223.4720534  167.2014629  440.2992238  -101.2755587  417.7227438  212.8963681  232.6344339  188.3402594  297.4582758  408.6997392  314.4433134  592.528764  -111.5800458  29.62252388  309.4233521  
233.4629881  291.4092263  100.3656652  225.0393697  168.1816679  443.3332259  -98.26407672  419.4992899  215.527772  234.0669687  188.3220233  297.4976376  410.7280953  311.5427271  597.2548517  -113.3048412  28.43098753  304.6424019  
232.5170957  292.4311522  98.61122533  225.9933955  166.6601281  437.2282692  -100.8496306  415.8642934  216.7562257  233.9874381  190.9287233  295.0459773  408.1585454  314.4355405  588.5658083  -113.3447495  29.00865482  311.435079  
234.5845776  290.4238377  100.0715807  227.685641  172.5370838  439.5558  -101.3982934  416.7364951  217.737768  232.5720973  192.5421632  295.8227018  410.5668079  314.7432238  591.1179472  -112.3678929  33.2472772  311.5818566  
236.574257  292.0199671  99.71114119  227.2149138  168.2359078  439.833698  -101.4505985  414.9517641  216.8911829  233.1942266  190.7412594  296.8342404  415.1127542  311.0901953  595.2208782  -112.2975151  35.7604712  306.5164805  
236.8768076  294.0174176  100.750641  228.0679687  167.0355883  439.5697281  -101.2721996  413.6941081  216.5693777  233.6806362  192.2326201  295.5607315  415.4024061  312.034  588.8600925  -111.7683984  39.87238775  305.0507679  
236.2326548  291.7387448  101.4973145  230.117823  167.5673374  441.4643442  -102.9402847  413.36412  214.8796576  234.1407828  190.0025025  296.2434661  415.9510098  315.3481678  590.4267984  -112.9616462  41.46066248  304.0556915  
236.2543087  289.7992383  102.3686956  228.0153293  168.6803098  441.0246554  -103.9521836  416.4339984  214.9481979  231.610173  186.7984387  296.6939791  416.5450006  317.5390042  589.9104224  -111.0758082  44.08135708  306.4403397  
236.3185928  287.8691672  101.5986  226.7515871  166.3411687  444.2968852  -102.9686112  418.3066704  214.5043587  232.3339469  187.4329629  296.4059997  417.1776916  316.4916092  591.7861996  -107.7239753  38.73330928  303.6533986  
236.8725856  288.7154943  99.45051701  227.6173803  165.7043945  439.3254301  -102.9281375  411.1259395  210.8069291  232.8028437  189.0238012  294.5008511  416.0725894  316.5895794  588.4237013  -110.5135476  37.74542117  305.6281753  
235.6986273  293.6558073  101.7417195  227.4568639  166.6121874  437.2381459  -102.2429329  410.5817802  212.5456221  232.5989645  188.4216662  292.5530428  414.0574235  314.490917  585.6424302  -109.8517658  40.11007695  310.8345271  
237.2332988  297.059072  102.4246553  226.4638005  164.817398  438.5405551  -101.9773729  412.8153622  213.2484878  232.5304408  189.9020481  292.8302621  415.850615  309.3356192  592.6847441  -111.7915399  39.37564475  304.508339  
236.0629402  293.8257285  103.3407756  226.4040501  161.0493758  435.4957836  -101.3715053  414.5872726  211.6252781  232.9310159  184.1358827  295.9584536  414.4164832  312.8069634  591.6010065  -112.957891  39.24031705  299.953997  
235.7843571  293.8335827  102.4713768  228.1930556  162.5039482  435.8316435  -102.0442934  415.373168  210.1889008  232.2137459  186.4146486  296.6947214  411.4242821  314.3592161  587.2204233  -112.9852637  32.84534806  310.1013487  
236.8514291  292.34017  104.4614943  226.2794249  165.8538924  437.8454242  -102.2418221  415.0613464  211.3169561  231.6474746  187.9835511  296.8303295  413.3523935  313.4581237  587.0296907  -112.7930425  30.98378614  308.8473202  
236.4771064  289.1980769  105.8720804  223.5278386  165.5755732  438.7152367  -100.5563364  417.3728202  212.9460885  231.9622111  184.4764646  298.4114278  415.1237019  311.0509892  589.6000944  -112.2188727  30.83972513  303.6870191  
237.0432746  291.4042287  103.8259545  225.475814  167.4464683  439.262374  -101.2332667  418.0557542  214.9780802  231.6587078  188.1780301  296.3514955  413.9183684  313.0063261  590.6654604  -115.4331548  28.59375607  306.7757172  
237.0163388  294.160337  102.672604  225.1905333  173.2359178  443.0844461  -100.6565863  417.8606579  219.3896136  231.5926693  189.7696075  297.1672589  414.1805528  312.1440354  591.7494116  -112.1212543  26.83202234  309.029378  
236.6661345  293.3329514  100.0901505  223.906337  172.0457451  440.2773937  -99.98721331  415.818918  217.8938464  234.401695  190.6229752  295.9756663  413.2153921  316.3274149  589.0723981  -113.9963579  28.13957544  307.4401021  
234.3152977  290.0590941  100.9088694  222.9302709  171.0603226  438.2385098  -101.2058737  415.2216858  216.2561647  232.7494652  188.9291985  294.5271977  413.8847284  317.8214756  587.0892559  -113.0382587  33.76879076  308.6090081  
236.7835534  293.3409809  101.7551772  223.9272756  168.6532512  440.2534332  -100.4485856  415.9071587  215.0032405  231.8184577  185.9757872  295.3961486  416.9697765  313.0396003  586.8161302  -112.6812565  32.60502966  305.8856548  
233.111735  292.7415283  100.4768528  225.5257819  166.9391444  438.3407209  -100.7968427  414.9671749  214.1419911  233.698473  188.7772892  295.7649877  412.0897624  312.0213685  583.6421825  -114.0633885  29.30068643  307.9196272  
232.6094509  293.2106156  100.3322433  227.2460135  169.259783  438.7524668  -101.005589  414.4019046  214.467526  232.0172077  187.5933218  294.6511544  408.928415  312.1546446  586.0016985  -116.5649259  26.73836684  309.0122773  
232.9375982  291.7621054  100.4036278  226.5346127  164.9913244  438.3381965  -99.78487341  413.2263067  212.8841085  233.4066898  183.9513825  294.7903777  410.1059125  310.9261184  590.2563257  -115.2364864  25.39351064  304.2615311  
231.8300409  292.8171591  101.7399472  226.9346046  163.4389506  435.1889837  -99.71470673  414.9046025  213.953752  233.0029409  186.6355686  294.3690812  407.2598155  309.4523488  588.8178984  -116.678505  25.52858355  306.7296006  
233.8541445  295.255847  101.3648815  227.0096159  164.5070258  435.8127681  -99.37131692  417.6082675  214.9923476  233.2885889  186.4058154  294.5315027  408.2763817  310.0833922  589.0040447  -117.0089808  24.02599083  308.9838505  
235.7807063  295.5443141  103.6443985  228.8826335  163.6247604  437.718972  -99.23069106  417.1250555  214.9191588  233.920062  183.7983416  299.3618115  410.6234869  310.9847062  589.2145125  -114.0276389  22.55309964  305.3909065  
236.9327955  296.3163426  103.4019002  227.8507061  164.6283627  436.4016261  -101.0970885  415.339971  214.2325414  231.5940218  186.5617551  297.6681058  413.1478751  314.3600133  587.6930936  -112.7670386  31.46251772  310.7007232  
237.308663  295.2704745  103.59383  227.2872472  164.8183252  440.5619329  -101.2168727  419.0456569  214.172594  230.9065093  184.0882488  299.1988381  415.6847922  311.6352567  591.7162469  -111.0109434  34.25831093  304.9685243  
236.7029507  294.4289616  102.0080162  227.4607781  165.8650844  438.4300973  -101.8803993  418.0122953  214.8187604  230.8828067  186.3614901  298.9787206  412.491068  314.5699407  586.5436627  -111.6322441  31.48168838  307.8361489  
235.5878822  295.897007  102.8167541  228.0952306  167.4486691  439.3773585  -104.2766197  415.4292651  215.8194273  229.9422824  192.5828764  297.6674387  413.6776307  316.6883327  588.2247767  -110.7744298  32.17932728  313.6191202  
236.9567521  297.0764621  101.3197448  226.8570808  168.3660624  440.2316952  -105.0533131  416.4038862  216.1937542  231.7658075  189.8108829  296.0160268  415.3214023  316.690515  592.463479  -108.7430577  39.86088704  307.2511075  
234.8835227  296.4849841  101.1963717  225.1038314  166.3324299  438.7168123  -103.653587  414.7538566  217.2030553  232.0884483  187.8887851  295.5536734  414.8776654  317.9328831  587.4573273  -109.5805775  41.39253478  308.5472635  
232.7721754  293.5641931  98.48490715  226.1463983  163.5111181  437.1152503  -105.5982216  412.6805557  215.6118173  231.915296  189.540753  294.9669648  412.1150797  319.4138409  584.2087952  -110.2800916  41.48458574  310.105272  
232.0994637  292.5970676  98.36304319  224.8051325  163.808401  435.1853598  -104.3338998  413.1264013  214.825541  233.1435738  190.6316538  294.2959552  410.3399666  313.8399228  583.766419  -109.264069  38.79710049  308.0802335  
234.1151895  296.0451897  99.852282  225.9344391  164.6117589  433.1102026  -102.5307822  412.4803109  214.3724264  232.3468983  189.5463481  291.8753265  412.263896  312.4151492  590.7092125  -113.3171953  36.83684506  304.2242125  
233.3047582  295.4821171  101.0151537  225.1338455  165.7845285  432.6702209  -103.6311618  412.3965055  213.8591082  232.095272  189.9079549  293.0905336  410.9452255  314.4330308  587.818224  -114.0508663  34.78056579  304.2551419  
233.4842497  294.1672849  100.0451425  225.325447  163.7628715  434.5515242  -102.9653902  413.5613739  213.7786679  231.7541651  188.3981062  295.0952099  411.9753802  311.9581861  587.8239985  -114.6154986  35.47828387  300.3133991  
232.7492004  293.4477607  100.251008  226.5237301  163.7536896  432.8851935  -103.0787237  414.2771489  211.0684305  233.5738601  187.0195601  294.5643697  409.8860337  312.1015647  585.0160779  -116.3633616  34.69116249  304.2891258  
233.5622758  290.0577406  99.87392893  225.735007  161.5017452  433.9292078  -103.342677  413.7881139  210.7088765  228.1207009  185.7309803  295.6496838  410.3443415  311.4472746  587.0888887  -115.2367766  31.35685714  309.3979173  
234.0597179  290.7426523  101.4688801  226.4572998  160.4655069  435.4039135  -102.6886533  418.0537691  210.0707275  232.5161704  186.3386535  296.3015113  410.2473374  308.1496707  590.2453728  -113.3892085  25.26106628  308.078734  
235.38238  292.2209584  101.4977933  225.2521184  161.423218  438.0996489  -100.8862024  418.3912318  211.7534521  233.0079618  184.904015  298.4653423  411.4724354  312.434589  591.9588502  -110.549424  30.9199006  302.4040729  
236.4845864  290.8175775  100.3001385  224.203896  162.2969761  437.5839905  -100.8561069  414.3829653  211.1452639  233.888312  188.5204229  293.5537702  410.1068279  312.5301638  586.6068935  -112.9947297  36.10437932  303.2888852  
237.2802532  290.8614277  99.63247528  223.079803  162.6540785  441.9194162  -101.5638457  411.8037435  210.6835778  233.5290318  189.1411015  290.4962114  413.0467115  309.6477743  595.246271  -114.5967304  35.27240728  301.4734487  
237.3847054  292.8705092  99.59715361  225.4056353  163.2752563  435.9420149  -101.6855018  411.9786082  213.233557  234.6171285  190.1243778  291.0887039  410.7139637  310.0876141  585.7657145  -112.6483433  28.66633002  307.9279732  
236.2004885  294.3929639  99.99292905  227.9397622  167.0898408  437.9791117  -101.3632992  413.4332431  214.9005838  232.159357  190.1856454  293.7749371  408.5651284  312.3406165  589.6200645  -111.8775561  26.19148022  314.3694384  
240.7145966  295.8483345  98.91352365  229.3959859  166.2176533  440.8026681  -102.2625632  416.2239022  215.5111024  233.3371321  189.5081707  292.6455572  415.2723433  311.6128204  597.4122754  -109.499347  32.3183937  306.1280284  
242.7367404  296.2354191  101.409688  227.4375311  168.9967043  437.893017  -101.0734842  415.2156956  216.0419283  234.4476868  191.269382  295.7157267  417.7095639  316.358537  589.1194512  -110.0898986  35.51320005  297.5040882  
241.7140114  294.380478  101.2067262  226.2359502  173.3991992  436.5873788  -102.0837834  414.3432246  213.3548272  231.8655454  190.2674003  294.2830882  416.7422916  320.5925532  587.7232279  -110.3780758  42.56224786  301.4946041  
240.7186227  294.379775  102.9316872  224.5909463  172.4877808  437.4067096  -102.1839261  415.4948419  214.5949357  231.6915098  189.2220986  294.0173929  418.9049927  316.4179393  591.4099652  -109.2462536  42.62097887  301.1126044  
236.8800816  292.3190559  102.4177217  225.7437365  167.0418084  439.2378183  -102.545309  411.8581237  214.7896602  232.6513885  187.2477865  292.2704681  413.2078121  318.5078243  589.2035124  -110.673818  41.74266745  301.2924734  
235.3476399  290.2413433  102.1715123  225.980261  165.7082037  438.7797008  -102.1627104  414.0363318  213.9530488  232.6493626  187.4424908  293.5948523  411.2293876  316.8594341  587.6067692  -114.7663581  39.63795901  303.9587234  
235.8339357  290.2374179  103.632833  225.5006539  162.9543488  438.912278  -102.6897895  414.2586813  214.5141008  233.2820186  190.0848783  295.03041  412.8765256  312.4008268  590.8375708  -115.5498476  36.29221214  297.8024414  
234.4489672  291.1502695  104.0576915  227.0645338  165.0852346  437.2508862  -102.1538624  413.441925  214.0627861  233.1976064  189.3216926  295.1149988  409.408709  311.1748745  586.447079  -116.2562454  32.57438666  302.1033541  
236.2869626  291.8649056  103.7295678  227.2492423  164.3314825  439.1600654  -103.2709969  413.9412975  215.137729  231.3711366  189.739125  294.5303226  412.6145354  309.799973  591.9451848  -115.1798962  29.5267352  306.0058614  
237.5360416  292.2430989  106.392914  229.0051793  166.042623  438.8120808  -103.1738572  415.7785534  214.8214594  232.0891351  188.7702944  298.3329091  413.722749  310.5373199  589.6271195  -113.6997602  31.71933175  299.3232394  
235.7688753  294.3509761  103.8323385  229.5378216  166.2482765  439.1437644  -103.5371611  414.3919972  216.0174178  232.4320254  190.0567562  297.3138476  412.114684  313.7571215  589.2699673  -115.7141061  30.92547705  306.1743404  
234.0698003  292.8219356  102.8686121  229.4642031  166.744813  443.6749655  -103.9448392  415.5596381  216.3351335  233.9875657  189.9430796  294.7761527  414.6672385  310.8089377  591.8390554  -115.5862414  34.10930968  305.1025661  
230.2955976  290.7426412  102.1733868  227.4364449  166.7365159  439.9475861  -102.884497  415.8655082  218.9527065  234.9415113  189.8161342  294.3712214  412.0309266  312.977018  588.616013  -115.8652181  31.84773035  309.7414009  
230.8285692  288.7899414  102.929745  228.6320979  167.0591792  440.5969077  -102.6896761  416.4792108  217.8697278  232.5309788  189.9274631  296.6740266  409.8768572  312.2316493  588.2813013  -115.8172496  27.85302452  313.14345  
231.0875432  286.8700812  104.3884582  227.909272  164.0292711  440.7252774  -101.2716386  419.6941949  218.8640179  231.8487209  189.4345434  298.1586506  411.428216  312.2586599  590.7860929  -115.0294023  25.65098791  305.371507  
231.9528391  286.8717742  105.443762  229.74434  167.0106386  440.7512726  -101.4675516  418.8427535  218.6254542  232.777619  189.6088681  299.5893267  412.1362542  313.0231908  586.1778067  -114.6354681  25.9758948  309.8597888  
236.3897367  290.9422861  103.9417631  227.6815543  167.1556429  444.4500644  -100.0466697  419.290548  217.718866  232.2588287  189.0598601  301.4381259  415.5635219  312.2940197  595.2714146  -113.8313505  25.68984167  309.9609134  
237.1957215  293.2834192  102.275231  226.517747  169.4389098  440.8733062  -99.94821111  419.0570485  218.1733072  231.801349  188.5336692  300.2218952  418.4195821  313.2874808  591.7746659  -112.0078872  30.47858583  308.352892  
236.4938299  295.7038475  101.0028375  226.4030883  169.8323131  440.2611357  -99.66491266  412.8288761  216.6613844  229.5743063  190.7111322  294.6338063  414.4532324  318.3057111  588.6429609  -111.9885338  35.05917281  315.2555065  
239.8782143  296.3541095  102.145554  227.0580524  169.3526047  444.5263066  -100.9108859  416.6277658  216.7067366  232.3884153  187.6111309  297.9052998  415.549456  316.1704957  589.7153598  -111.9241836  31.70284942  310.5518567  
237.8450717  295.7217474  99.26512662  224.9826022  164.8220924  442.1763285  -99.72110574  416.9722308  212.8563954  231.1073117  182.6770424  297.5688677  414.4136133  318.2439827  591.2113941  -109.3537904  32.43583756  303.6114309  
238.7575449  293.8072412  98.85993464  227.1592247  168.9289339  440.3086567  -99.95405134  414.7917753  213.0749528  233.3030587  184.3268931  293.6856287  414.2557735  319.7189126  587.6057086  -110.9120743  38.31902071  309.4322045  
238.4465932  294.8879576  99.26539788  227.6449003  172.3101059  439.7918436  -100.0447828  413.8691953  213.959269  230.2023686  186.4977488  294.1681891  415.5217019  315.1645148  587.1215024  -108.2883765  40.01707401  308.3892486  
238.4841257  292.5494476  98.13908549  228.0058625  168.7020183  438.3799326  -100.9530151  415.0516096  214.2207293  232.1274555  187.6154188  294.7708859  418.7014346  317.2249854  587.5280561  -109.5249427  32.29096959  306.3013907  
239.3270723  293.8771742  98.23550578  225.6912513  172.4455089  437.9945437  -101.7944944  414.0399518  211.5417629  231.9703448  187.9463911  294.3116526  419.3474878  318.0853559  584.9480338  -106.1667515  39.3865303  311.0591476  
236.4268312  294.7041136  98.82613958  226.2769903  166.8145028  437.9641097  -101.8145969  413.2327572  212.0217736  230.9598654  187.1466915  292.7727226  416.0987181  314.3547606  590.1319681  -106.0255486  36.52352622  306.3736496  
233.7513702  296.8804329  97.40198484  224.2977864  165.2321661  434.1868993  -102.4938805  414.4255951  212.7444257  233.7762364  189.5418599  291.8312281  409.9108548  314.8201907  586.2099894  -107.9760156  38.50136711  311.0833438  
235.9273909  295.5364592  103.1605081  223.9659982  163.9085962  435.5960653  -103.0385396  415.3940519  211.2864098  233.0194614  190.6291838  291.940498  412.1287573  313.7869263  591.0503514  -112.946705  38.32066977  305.3442595  
235.83679  291.0043447  105.3632852  224.9531495  166.5587617  439.9020781  -102.6200471  412.7028195  212.5229193  230.5119899  188.5471634  295.1036329  410.8927277  316.7774892  592.3877361  -114.4904441  36.53060084  314.6692689  
233.2818168  290.4363433  101.9327795  221.2765132  162.5927187  439.5829823  -100.2706941  413.4781311  211.1234445  234.9024456  187.0608914  292.8387136  411.4685014  315.5737446  596.2960867  -113.8524771  29.48716214  302.5013977  
230.7123421  287.9858087  101.3696079  222.7515403  161.7927182  437.0864674  -102.2013823  411.1839929  212.4042094  233.4137863  187.3559783  293.3379244  408.3427814  312.0509235  586.9089982  -116.7082411  26.97492848  307.8291787  
228.1992439  287.7113257  100.1441568  222.2328232  158.9459817  431.1282077  -102.0452022  411.1185484  211.5736279  230.2703768  189.4474329  294.1829027  403.6569382  309.307678  587.2991135  -115.7171948  25.2264044  310.7760714  
231.7604448  294.5284242  100.9618997  224.997005  166.2450008  439.3576528  -100.5756909  416.9567462  215.1788773  234.1864383  190.3147957  292.8415028  407.7123428  305.675545  593.9923104  -114.1309814  22.42038803  299.6013685  
235.0110501  293.681557  100.2452172  225.1167349  166.0017152  437.0679133  -100.489012  416.9867922  216.1199564  234.4971658  192.464685  293.6696817  406.4084204  311.0313114  591.7569347  -117.5691686  21.06383599  304.48728  
239.8148088  293.9251549  98.49011512  225.7063612  170.1912842  437.0557216  -103.9302769  415.1135306  216.8610039  232.9590419  190.0817273  294.0487271  413.6379568  315.047178  589.6924456  -112.8118452  30.48396761  303.1599404  
240.2654929  296.2671792  98.03250793  228.1374015  173.816703  433.2186404  -101.3771909  414.8484354  216.9080521  232.9139509  188.5485526  290.1289888  417.0730328  311.1902742  592.7820683  -113.9369461  35.80094156  293.9989336  
236.78489  296.0253383  98.44991392  228.0692551  173.5581903  431.1817266  -102.071158  414.827078  214.8987269  231.4670675  187.767766  289.6248678  412.1635515  313.8260066  584.8075803  -112.9268594  39.2279935  300.5353263  
235.0347827  293.0345871  100.1059052  228.1203097  168.9635274  436.2221629  -102.963961  414.2225555  214.5761617  231.2386355  188.639875  290.7836331  411.8042193  313.81361  587.8858433  -115.2121755  36.75914615  303.8761721  
234.9888726  294.1706977  101.3803925  227.1305706  166.737733  437.3370869  -103.5129997  416.4041275  215.0996376  232.9209889  189.675398  293.4733255  412.2139518  313.1651537  592.5848833  -114.085927  35.78877049  299.4947647  
233.3444477  294.1171777  101.7416117  228.2277731  167.166476  435.7983818  -101.5638752  414.0162601  213.4387584  232.6333305  188.9018008  293.2921752  410.6587581  314.2274366  587.9932112  -116.0919634  36.97188799  303.9074541  
233.6352343  292.2247074  103.044302  226.4973217  167.3855281  436.9994905  -103.0150074  414.0379755  213.4846621  228.737809  188.7279243  294.1179033  410.6681673  313.9622713  588.5693737  -117.6790624  33.87772156  307.1159757  
235.3506705  292.8457895  104.6721607  227.6631921  162.1697999  435.9435232  -103.197342  415.6814508  214.676009  232.3331851  191.0149624  298.38344  410.7013047  310.1173565  585.8625407  -114.6391059  31.83821184  302.0004151  
236.231685  294.9808041  103.3368529  225.5969239  164.8737209  436.857017  -102.6640647  414.5601987  213.2423297  231.200838  188.7255057  297.3925639  413.7930991  313.1501224  589.9028721  -115.442266  29.31308634  308.7476593  
235.1689914  294.9704548  104.1742147  224.9552237  163.7268795  434.1110854  -104.7992073  414.2140121  210.471412  228.9919139  187.3562374  297.8457119  413.8532515  312.1041391  586.178223  -111.1702417  31.85127498  310.9452799  
236.1148623  293.0996537  104.4002881  224.3045943  167.3789337  436.544282  -102.8269545  413.0095722  209.4499631  232.2778917  187.6054825  297.5612816  415.269111  308.5983346  591.4582253  -112.8798414  28.81647837  308.6312838  
235.6270003  291.129581  103.8468415  224.6584954  164.8915397  436.2255696  -101.2426559  414.8980117  213.3694627  233.4679796  191.7171984  295.8775568  413.8059177  311.558937  588.427991  -113.7160742  30.95268296  303.7927936  
235.0720139  290.814501  104.051121  223.3292523  168.6173524  440.722158  -102.1373718  415.3398444  213.9167864  231.8969924  190.6528164  297.550342  415.6791249  316.049511  592.1961395  -112.8425451  34.50075711  300.3876101  
232.8506178  290.8403461  101.4978711  224.7808091  168.6352632  439.7928703  -102.9047776  415.3062098  214.6153696  234.1249248  192.6832424  292.8166525  413.0389312  315.0889346  588.7382428  -114.4670895  34.49189942  305.4774696  
233.4748992  289.9780355  99.94558926  224.4851464  169.6561793  440.2036759  -102.2433687  414.639808  214.6492964  230.8577231  187.6446033  294.1589027  412.3204404  312.6055842  591.9324849  -114.0801607  29.22986229  311.2454879  
233.4038506  289.7362916  100.238966  227.2941608  164.6222482  438.4580608  -101.0584712  416.0651992  215.9261208  232.2576409  186.7058464  295.883819  409.7119435  312.1391851  587.7988584  -114.9953137  26.4531333  307.3945471  
233.1529933  290.8690408  100.6265739  227.5958444  162.3508031  439.6582368  -101.2772904  417.8983451  216.0985241  233.2246511  187.1653687  296.9169164  408.8799689  312.2357175  584.2681349  -112.3549794  27.24108454  313.3797791  
235.7133926  294.1581262  102.1466895  227.3690498  163.3212321  442.3253239  -100.0495341  416.4420795  215.2777339  233.5082199  182.8182366  299.0704421  410.1841973  309.8589896  589.2008262  -114.075116  24.50584116  308.7453596  
234.8657334  293.5773015  104.1145759  228.883206  160.9838682  437.375358  -100.2735889  414.6763274  213.4954193  234.2233773  184.7405717  298.2741409  410.6531932  310.9345784  586.1292388  -114.9321996  28.99536936  305.0732071  
236.340085  293.94177  103.0039269  227.8325636  159.9917453  440.6772059  -100.4711231  416.0100381  213.981678  231.75237  187.0900637  297.2592002  410.4307728  311.6694723  588.4281035  -112.5953696  34.114708  308.2359136  
238.0484971  294.4713599  105.3185907  229.0225063  160.9579553  442.8037364  -100.5501114  416.0154426  216.2206869  233.1528345  187.7257934  299.8584256  413.6583899  312.6121054  590.7465469  -111.4231076  33.81877119  297.6353309  
239.5959614  296.2927811  104.7725843  228.654261  163.0577807  439.4532387  -102.6497363  411.9706418  216.9945417  232.0567582  190.5856236  300.9249828  416.4489201  315.5777704  583.8033933  -111.6496654  36.40445031  300.8601704  
239.9608414  295.9797562  104.5529711  227.057564  165.2487372  440.3028682  -104.0033425  414.8161603  217.2713829  232.2867296  191.7223309  300.825642  418.2300474  312.9755007  588.2783456  -108.3686236  39.30083433  302.0739875  
238.8744312  296.2624448  103.3015218  226.1831113  162.8470641  442.2833195  -102.9368724  414.6841784  216.3441459  234.7913274  191.1046057  298.523232  421.190731  314.9543496  591.9243547  -106.7965154  42.17387256  297.3923348  
237.8372066  295.9682646  100.4975304  226.4423013  166.6220086  439.816945  -102.7717979  412.9816212  215.6430588  233.4478828  190.7566428  295.3306686  419.246843  320.2728194  587.5236019  -110.9235907  45.70221961  304.2356347  
233.9952364  293.7647893  99.61657418  225.796846  174.1874434  439.6434446  -99.809952  414.9137906  213.5083764  233.7658082  191.7792339  291.526178  415.692219  317.8347536  591.6559278  -114.1848101  47.10609254  310.548  
234.0970394  290.3721725  100.145703  225.5117554  167.1401764  440.775389  -100.032079  414.6393269  212.0211615  232.1434866  186.7717833  296.0195602  416.4337453  315.5287929  590.157067  -113.25352  38.29717971  306.1838899  
233.609323  288.8536224  103.6641485  225.6104699  166.7031036  439.7161556  -101.0378428  416.0066155  211.3070954  233.2485271  186.4075939  296.2835748  414.2886572  316.3640048  585.1938538  -114.451412  34.0417061  311.0305246  
234.8035585  289.321278  105.2101526  224.5990766  165.9088047  441.0441745  -100.5343101  415.8083803  212.950598  231.7418824  185.4705154  297.7940858  414.5153907  310.5525564  589.7065034  -115.2216534  30.8125757  305.5869629  
233.6512686  290.6407025  104.1408716  226.3127199  166.9439747  438.3810496  -100.5013831  418.7431375  212.5079175  233.2517058  187.6828673  298.2424449  411.3852253  313.3011051  589.0250946  -115.1725887  25.33161707  309.1283997  
233.6925631  293.7678725  101.9411949  226.919049  170.0691154  441.7520927  -100.9599967  416.3413547  214.9903385  231.5681709  187.2527235  295.3643798  412.8266605  315.6539582  593.7909332  -114.6620429  26.63033551  312.3708491  
231.9547664  294.0138659  100.9030288  226.6483668  165.6305677  439.5812094  -100.0405485  416.4713347  213.1599083  233.9649296  185.5272165  292.8036399  411.887853  314.9901312  592.7904715  -115.5791451  30.93823338  305.7652694  
230.593954  293.2449089  98.32373951  226.6922651  167.9413308  437.1348918  -101.5121343  412.2409256  213.6794352  232.6026031  187.6716366  291.7518059  411.9557328  316.4950029  588.3811534  -117.2639692  41.64402358  306.1801564  
230.985942  293.3709272  97.91634147  224.6952036  166.8632593  435.5923452  -101.3060121  412.7336473  213.4789418  232.3470591  190.7558311  289.9172676  409.0405743  309.7042563  589.9002083  -115.8087615  32.77503659  307.2866443  
231.2964442  291.4750767  97.60274734  226.2360723  164.2300785  434.8746675  -100.4785207  415.4942973  215.6191961  232.8274631  191.1353485  290.1509703  404.6184905  309.3225599  587.8546468  -116.3822512  22.92369521  311.3993074  
235.3604429  291.2401633  98.13100712  224.441089  163.3263273  437.1968243  -101.2967829  414.9271689  215.5557913  231.53771  187.7383696  292.0364721  405.2831873  311.0279383  586.8047002  -114.0187154  18.58905326  311.207334  
235.4104984  293.0642583  97.50444926  225.9869418  162.0191642  439.6195608  -101.233424  414.5746022  216.4018254  233.1364342  186.0793659  293.3512452  406.3099132  308.2252744  587.9063046  -110.5974223  21.22116038  308.0111884  
235.510396  292.2067372  97.01081941  225.6611815  158.2666296  436.2511227  -102.0080561  417.7537507  215.5954396  235.2178677  189.2907257  292.4065166  404.7023439  310.9153602  586.2658219  -106.5475582  24.12097919  308.4588851  
237.9714353  295.6986304  100.4931238  228.1922695  166.3942917  440.526639  -102.4174441  412.7379259  217.3310416  230.9047563  184.6083662  295.059895  411.3071795  314.3164676  588.1039163  -106.7767886  27.99030238  306.1407  
239.3085881  295.159547  101.1944997  227.5985901  169.8846809  435.9540719  -102.2206042  417.6966964  215.8272393  233.1039065  185.4887056  295.5676801  413.0573379  314.9277654  588.7596591  -105.442279  32.46461607  303.4082367  
239.3762747  292.2635978  99.66670376  224.8949693  168.9002601  436.8150553  -104.265486  416.0761203  214.6735847  231.8169007  187.2990952  293.3945426  413.2877545  318.5670971  586.22528  -106.7186445  36.82270466  308.2101658  
240.0635494  294.4757984  102.1130049  225.5679944  169.5319941  438.8362348  -101.7286619  416.8522177  213.7005216  231.4048981  184.506404  295.7346302  414.3796547  315.3915302  591.9355898  -109.2421666  36.27675492  304.2944469  
239.1223232  293.3926882  102.4915758  227.5970026  166.6748937  438.2734499  -101.9689229  412.8471867  214.3167777  231.1380031  183.1875476  296.1211092  410.4058192  314.2645792  587.2852045  -113.6024598  36.31238826  303.9706443  
236.0251085  291.1731498  101.6816801  225.8313168  166.5306592  437.3347468  -101.982225  413.5404051  214.0717703  231.700987  187.7027803  292.7590149  407.8157321  316.582652  585.3946025  -115.3378633  37.10537504  307.0032564  
235.5612938  291.2698276  101.2822868  225.139096  164.0516179  438.5464013  -100.4399243  415.069624  215.088933  232.7848965  189.0982875  293.9262967  410.4353573  312.5530242  591.1328573  -116.4958085  33.45187989  303.2285372  
234.5488325  290.2571276  102.2143543  225.6130486  159.6549302  435.2195245  -102.6430439  411.5555272  214.8888077  232.0721109  188.1782463  294.7461221  409.9891184  313.056136  589.0641781  -113.8300443  31.52148794  299.6448423  
235.6917033  291.436448  103.2316489  225.3974646  161.2646991  437.2855407  -102.2534741  415.6250049  214.9613029  232.6811222  192.2489902  294.5892603  410.4576481  309.1840283  588.9686716  -112.969939  34.10945751  304.0670702  
238.6160893  292.4660485  105.378604  226.6010974  164.3049419  439.9862604  -100.8079582  412.6458594  214.4415764  232.9465418  189.3792477  301.1823379  414.2896522  308.3723677  591.1682648  -113.1005698  27.6227394  299.2353025  
237.7489624  292.2070815  103.9236078  226.2623599  170.5946694  438.0096998  -101.3227083  415.4249483  215.2869754  232.542471  192.5972492  298.6919831  416.9317986  314.7379465  586.6939629  -114.0432248  35.10309718  306.9422726  
239.2064716  293.6625074  104.0681441  227.7719934  169.2637909  441.1878553  -100.6360143  414.8035244  214.465143  231.671659  190.3373562  298.8040657  419.5407766  311.1083501  593.5492904  -113.521523  34.50129243  304.1198648  
237.1237402  292.2629495  102.971077  226.6855002  165.6154627  441.840293  -101.624555  414.2485375  213.0512753  231.5514685  188.2401517  298.7328398  417.5374938  315.0846826  591.8041162  -112.8067283  37.30357285  302.6287929  
237.6991368  293.5175801  104.1652691  226.9894037  167.2163088  437.933758  -101.4212436  412.4812346  213.5274601  232.0078324  189.1502061  294.9865869  416.2684561  313.8756066  588.8288724  -115.2673162  36.25287801  306.6293539  
240.8053374  293.0380339  105.1906091  225.9137702  166.1561087  442.5812568  -101.4892827  416.8420334  214.3257281  232.9150522  188.6915679  298.5687605  419.2050193  313.5242879  591.8494467  -111.5727095  37.44074881  304.5807417  
241.6039151  295.6075639  107.7437529  226.373546  172.8262634  444.6599198  -100.7298226  421.1503222  216.2652967  233.2177815  186.2102516  299.7026036  420.0263588  317.4427834  594.0182505  -112.0465287  31.14334449  305.4948508  
238.771083  296.7512656  102.3603002  225.8259189  174.4332944  442.1760383  -102.6392376  416.7340693  215.1764052  232.1359441  189.9244457  298.0943822  417.846761  319.3833286  586.1280124  -109.9686318  34.03810605  312.6563119  
234.4532379  299.2869527  98.42719518  224.9991531  173.5417941  441.5110425  -100.6413559  416.360962  216.0978326  232.1108262  191.9787828  295.03  413.0668248  319.0555547  589.3632749  -112.0923026  37.02565163  312.0593137  
233.2916648  298.5691406  98.98034497  227.5794357  168.9745301  442.3332973  -102.7351498  417.0604222  215.0867131  232.3935551  188.4266762  293.3055024  411.3997361  316.5659538  594.2115961  -114.4215366  36.93235456  304.194895  
229.5290808  299.772906  97.91274517  229.3926687  166.869564  437.2572785  -102.5513544  413.4432877  212.9886177  233.6301674  189.7477088  292.7611381  408.0372749  316.4585819  586.6008433  -116.3580736  37.33238628  309.3003182  
228.9353723  297.659822  98.37134238  230.7875171  166.8565215  434.0908012  -102.7441665  413.72325  215.3137176  233.7227342  190.9634356  291.2907621  406.4134256  315.3059196  587.5989199  -117.5967756  34.52206501  310.7205697  
229.214144  291.9554227  99.44995568  226.8718366  160.5376298  434.656284  -102.1505419  414.974448  213.9876628  232.9200708  187.0105918  292.4802209  410.2268467  313.8118648  591.5232992  -116.272666  34.55957855  300.0735983  
229.2383739  289.739055  100.2305396  227.7072577  162.2764132  429.619275  -101.4352648  413.1260917  212.1160972  232.5421852  187.2856638  292.7299094  408.8493883  314.5586639  584.3506128  -115.8326036  36.13504173  303.0047272  
233.3935772  290.645339  101.762871  225.4309779  160.4326488  431.1480238  -101.6485812  413.8459809  211.4700062  230.5892344  188.2370143  293.4838578  412.6455449  307.489225  588.4010139  -117.0628266  32.4883533  302.4563163  
234.0926852  290.1162873  104.1250016  226.4931146  160.0587551  432.1784299  -101.4883887  414.1546643  210.621679  231.3140564  187.6053335  296.5486846  413.1203192  308.601443  587.4076344  -115.4169225  30.29449538  303.1991454  
235.8460109  291.9975708  103.7915007  225.300492  160.8530763  434.6524154  -101.0770529  413.3571223  212.0300585  230.5874918  188.3543277  298.0512306  414.5727846  306.3989868  590.3620563  -115.8971375  24.52481598  308.4435779  
236.7485907  295.6062656  103.6492847  226.3247525  163.6192965  436.2938817  -100.6401369  415.1686532  214.2312544  232.0627437  188.4287884  295.7587898  414.7024391  307.1771691  591.7361016  -114.0081384  25.77347295  306.9256898  
233.3492499  292.1709068  100.7187043  224.4663562  166.9012493  437.9685522  -102.1833655  415.2253766  213.9750025  230.2073785  189.647863  294.6855178  411.4998445  310.6566534  589.6015211  -111.5328047  24.13379185  315.3131458  
233.4456655  288.9664387  100.828769  225.1440935  165.451736  440.7212078  -100.9456029  417.3957647  216.146487  232.521548  188.9091772  294.2201119  411.830166  310.4831675  593.1702794  -111.3960823  25.25227181  308.1199668  
231.7519196  286.8743279  101.928206  224.5671128  166.4749368  441.4829107  -101.6089056  414.7238209  216.3665766  233.297079  188.5696116  293.3475011  409.6312112  314.1215733  586.314272  -109.5066388  29.90804666  311.3694736  
233.5475404  287.6466169  101.4667096  222.5595883  166.8344637  442.8552885  -101.3778608  414.0102882  219.8942882  233.0929469  187.0537588  295.2348083  409.4174378  317.227804  589.1814378  -108.4534563  29.45435777  308.5610137  
235.6941732  290.436885  100.9474508  225.9538587  165.1755071  441.124647  -101.9117367  416.0394062  219.0027156  235.6769043  188.528553  295.3165701  411.7833493  311.7453137  589.0837985  -108.3947537  30.34926708  303.0975444  
236.1349935  295.0074087  100.4984447  226.6805099  171.1623034  439.1580816  -100.0004697  419.2190996  217.4806616  236.5961502  191.2782919  294.2481681  413.9195931  317.7031495  584.0120684  -109.0095832  37.62968731  309.7853078  
237.5795875  294.8029006  100.3499717  227.1006478  171.3344119  441.8429063  -100.7075453  418.1985639  217.9399569  232.7990183  191.044222  297.1426309  416.8897965  314.0644403  588.6056513  -110.5366737  37.98483109  307.2840177  
235.18609  293.8983845  99.61181086  227.3500604  168.5969587  442.0770216  -102.5256476  416.1840011  217.6954525  232.8612059  187.0700346  296.2449325  414.6654492  316.2052588  590.742541  -110.924716  34.87735404  303.9052981  
235.6429149  295.352442  100.2339672  229.9154705  168.0398856  438.0646428  -103.2306621  413.3297386  214.2234148  233.4887854  189.9069714  295.2150248  413.1951442  315.5824969  585.1076032  -111.1374286  38.8523626  307.5837238  
234.7780391  295.2815083  99.16706155  228.9355548  163.602108  438.8124966  -106.9732574  414.8518223  214.0839297  233.1103507  190.6937181  294.9921182  413.5582875  316.7379262  586.8916136  -110.780061  36.31741303  309.5850612  
236.3807497  297.69211  100.6521338  229.5861327  170.4093197  439.6267682  -102.7639008  416.5774376  213.533217  233.5454533  190.8799087  293.5484274  415.0294969  314.516813  595.4913797  -113.5385405  41.80230754  302.7932964  
235.2212011  294.670178  98.98187852  229.0837096  166.6940962  439.2512327  -105.077102  413.9901419  212.3255029  231.7551285  191.0823657  293.1128701  412.7242061  316.3995434  590.2883191  -114.9822229  40.93800104  306.3109344  
234.6202385  295.153027  100.2629037  229.1652967  166.6925847  435.7638608  -105.192512  413.316359  212.7743896  231.324154  191.5992597  293.0394158  410.926758  316.5311729  587.3172422  -115.1542888  38.03542876  310.209229  
234.9352916  292.1520512  100.9824502  228.1449944  159.9525795  439.4587169  -106.190063  411.0514965  212.135337  231.2192145  186.9977061  293.2800529  414.0031606  315.1651228  592.8165788  -115.1852605  34.18087833  297.5374296  
233.7943836  290.4265376  99.84913909  227.2260465  162.6195637  434.2162165  -102.4767305  413.8832896  210.5970944  232.5682983  190.0217224  291.5655159  412.0694646  315.2565051  586.1363606  -114.9436923  38.08365006  303.42785  
236.46103  289.693982  101.2249795  226.2930546  163.2621364  436.7292819  -102.7449466  413.3149899  211.1814106  230.866379  189.2341486  295.1652028  415.7194406  310.6051766  587.7418376  -114.5531101  36.59579235  303.8159994  
237.9864651  290.0056367  103.955376  226.7468367  162.5263272  435.161318  -102.2552939  414.482598  209.6533801  231.380716  181.6799108  297.367506  412.7832679  311.8349458  589.0352605  -113.7628893  33.14698588  300.9868142  
239.3566305  292.1158886  105.5781472  225.8988005  167.8535016  434.7946007  -102.2999339  415.4683627  211.0344933  231.140227  185.5035264  298.5904836  411.5472098  312.96924  586.7773615  -112.7375218  25.37402392  310.302678  
241.3838687  294.7008699  107.7579917  224.4696136  170.2581474  440.6048195  -101.4784181  418.8240052  213.310304  230.0637307  186.8000118  301.286513  416.8224754  311.0064208  591.5562063  -110.771224  24.97435073  306.6744969  
240.9936392  293.8114262  106.4626802  224.5180462  167.9311735  439.9580294  -102.0728427  417.0563238  214.7553813  230.1016847  191.1243345  300.5816442  415.6207786  310.1207349  594.3576266  -110.8843527  20.76451281  304.6770902  
241.7618152  300.0047469  103.9488914  225.5150087  169.8831104  439.3955832  -102.442462  412.9523301  217.0920257  232.7572466  192.5221083  296.2755941  417.1028529  315.073176  590.5164818  -111.9914495  31.4015034  307.6067186  
238.7658934  298.7458984  101.653084  224.7335621  173.22814  437.7274226  -102.078866  414.6639437  217.9932558  232.4309757  194.2365886  291.7395104  417.1112678  316.6112396  593.930341  -112.3190712  39.61779802  306.5855979  
236.7910442  297.4678101  101.9759132  225.6703951  171.6093581  439.7693522  -101.7840518  416.3405815  215.4128269  232.2642744  189.3361164  293.2990676  412.6630859  317.2236313  592.8249474  -112.8764908  40.67798079  303.2776125  
234.6806326  295.7605433  100.8630902  224.6423598  169.1376606  441.2192908  -101.6198043  417.2336763  215.9387906  233.1588597  186.7773814  293.1213888  410.5930334  316.4972912  591.2398669  -113.9241246  34.72541699  304.9243509  
233.7563139  293.6339524  99.05954572  223.8529561  167.0618998  438.3003711  -104.0781691  412.6152889  213.0094248  230.7182794  186.5228815  292.6381065  406.1373548  318.4015847  586.7850934  -115.8228389  36.40828153  305.8114331  
231.6895826  291.794994  99.53352218  222.7707169  165.5634445  440.313648  -103.6985156  412.9543797  212.3260553  233.2772325  188.9972517  292.2873272  408.5416676  314.9240163  590.0741175  -114.5939075  35.88224883  307.2161194  
231.2254416  287.1593324  98.44769728  222.6446085  158.5550752  437.7067981  -102.6768117  409.5806887  211.5683469  234.2934329  183.6085341  293.0504852  408.9114544  313.1223227  589.0600902  -112.8932618  31.42443912  301.5807493  
231.7217835  286.7941634  97.16442603  224.3262761  156.7190093  433.4919158  -103.3944498  410.3402399  211.1930893  232.264834  183.1867938  292.2373606  407.6122917  313.8442132  582.3884957  -112.1136617  35.71487204  304.8082166  
233.8960676  287.9661047  98.92354185  224.5854024  160.1969179  432.4131302  -99.30510423  418.8305521  213.5399302  235.5981818  187.6714659  291.5044037  408.6747948  307.1701408  585.6407052  -111.7798132  32.67030597  304.6306007  
235.1987861  287.5312012  100.2499621  226.0452886  165.3229908  434.2493857  -100.2175578  416.5291331  213.2919421  232.3994834  182.7443637  293.8445438  413.4200329  308.9151678  589.9806928  -114.4313532  27.33695649  305.0423271  
234.3870606  287.4366393  101.8822374  226.2478591  155.9891546  432.9190903  -102.4820722  415.1611642  211.7044687  231.7974357  185.0104259  296.4014462  407.8753551  308.0839842  585.608935  -111.1666411  23.53738827  309.7422952  
236.6460696  290.6534096  104.0669875  226.9463991  165.0045232  437.6736695  -98.60306403  417.5853905  213.5838248  231.5878731  188.2645852  298.9029939  412.2480342  309.4947237  588.9195962  -115.0533213  23.12667997  310.4048256  
239.3845569  292.5617323  107.3970157  224.8860724  163.7301323  439.0251277  -98.95718236  415.4011052  213.386415  231.4679801  183.1206398  302.5408203  414.8729299  308.6293689  590.0617016  -116.7651735  21.08364146  306.1320421  
238.096866  292.0723398  106.4601638  224.3166326  164.9815171  436.1285586  -99.91968169  416.4424389  213.7974471  230.8750923  188.3891648  301.2481378  412.4715887  312.5108388  587.5493209  -116.1484918  28.28957186  310.2153048  
241.9390021  294.991398  108.8273625  225.6032344  168.111859  441.8762853  -100.833096  417.8863595  216.3769693  231.7749588  189.6574675  302.4609329  419.2531794  309.4960454  592.7031894  -113.3047346  29.35621292  308.2693924  
239.8508867  295.4012641  107.1606024  225.5820357  168.391408  444.7591302  -100.6892671  419.5867275  217.985655  231.647956  185.8817306  302.2581059  416.7482071  312.7898262  593.3240117  -112.3387654  26.30180479  306.0206038  
238.3110028  295.8617078  102.583917  228.6081354  165.9394778  444.76266  -104.6459109  412.0825239  216.7761566  229.4519886  185.9532452  299.8003406  415.6440437  319.758024  587.2327848  -109.4414925  26.96734266  310.5494007  
233.1945449  298.5024317  101.4764502  230.3212259  166.9809886  440.9188259  -102.8565444  412.6827646  221.590504  234.4251316  192.1237749  293.6291396  408.4245864  317.7133699  587.4416543  -110.1157228  34.83130134  310.8585308  
231.1359381  295.3402618  97.55601162  228.1002789  166.5627296  441.0816332  -104.3217376  415.560451  220.452276  234.0161787  192.062501  290.6830985  413.801945  317.9946613  590.8197409  -111.8212616  47.59095387  302.1154991  
231.846938  295.5419419  100.3477674  229.9711727  172.5251917  439.5082964  -102.0120751  415.5057443  220.4973807  234.7678972  191.8073422  292.1384862  416.047371  316.6949672  592.7105046  -115.2509232  46.43236906  295.5021801  
229.506297  294.2652684  99.09920939  230.3792781  167.3424136  435.746284  -103.0107216  415.5623202  219.1548184  234.9434975  190.7276332  289.4072789  410.3902437  318.9631464  586.2828991  -117.057486  44.00384779  299.9365575  
231.5637608  294.5333113  100.0592915  230.1372156  167.8807508  436.2664376  -103.5361302  415.4248674  217.3506722  232.1286308  187.8807277  292.6244607  409.4953924  316.6864039  587.1159442  -115.1587566  41.4661755  303.7619317  
231.6045831  291.8981468  100.2210066  228.5591463  165.2403319  439.0233379  -103.8495125  417.8539913  217.4753423  232.6170171  182.934237  293.5354831  411.9586542  317.562143  590.0063089  -112.9698937  36.21211657  300.2440035  
230.3610876  290.6678196  98.62590355  228.7754834  165.7848286  434.9924945  -104.1710837  414.6824083  213.662058  231.7913853  186.8640388  293.3568024  408.4163393  316.7163087  583.3488984  -113.3237443  34.51303359  306.355834  
231.1661875  289.0721312  99.00753042  227.0969088  164.4687129  437.3748906  -103.562627  413.0277786  213.9051392  232.4944428  186.6460018  293.7323942  411.6864844  312.0469692  587.5616279  -113.2150201  33.78910216  305.3618074  
232.2885688  287.9017842  101.5674125  226.4282313  160.1633258  435.7634379  -103.0038474  414.7248018  210.2731369  230.5670143  182.0998494  296.5128371  409.3295136  310.8555256  583.0170303  -112.5414029  30.8176183  301.4257606  
232.3644971  288.9862087  102.9325663  229.0217101  163.2027553  433.432572  -102.3603741  415.1348847  211.1225281  231.4311569  187.1562293  296.4616547  408.3498929  309.8164972  583.2644249  -113.3486996  26.12781961  309.8540658  
235.4368934  290.8007619  101.2813287  227.6771163  163.5385099  439.0809355  -101.765126  416.7868034  213.2257133  230.1981113  188.1783926  296.386579  412.1093096  308.0502128  590.9793364  -112.4379911  23.37781448  308.9976796  
234.5320514  288.7216119  100.1261605  229.2335211  161.5872447  436.2420716  -103.0999254  414.2692168  211.6585015  231.8012305  186.3149209  296.3119629  411.9581681  310.4725685  587.8770692  -112.8574978  25.02503365  307.5483134  
234.7987761  289.3078805  101.4735958  227.6160299  166.8502325  434.7310599  -102.9313005  414.4430749  212.406392  232.0986998  187.8880309  295.9073872  410.4204633  312.5578408  585.6748655  -113.6851611  27.70037607  311.6274579  
237.1484024  291.7509963  101.8272898  225.8416949  166.089922  436.4690658  -102.8449397  413.9124227  211.8700971  230.9432256  190.4264074  296.5920265  414.4893886  308.6922325  592.2848973  -112.1351558  28.42083757  306.2269311  
236.6343737  293.6724404  103.0495618  224.9486484  165.1946095  436.1383635  -102.0351602  411.8386566  214.3420588  233.281836  190.9151703  295.8376417  415.3167456  312.5822454  589.8822126  -114.0414652  31.60234351  302.0340931  
237.9800956  295.2617167  103.01438  223.0724973  166.9819744  436.8643403  -101.7301439  412.9767562  213.0350562  231.1641567  191.0091103  294.3919279  416.6817279  312.4479741  591.6255022  -113.7245946  34.77886003  307.9381235  
237.5088477  290.3473748  105.1211441  222.4036903  166.0127583  437.4012697  -102.3138247  414.9228873  211.2832615  230.6419039  188.0840764  296.8933348  415.2337384  308.5458602  593.2925937  -113.4553981  30.42890072  304.6451394  
239.9199404  293.4964182  107.803063  225.2639556  166.0074851  437.0033021  -101.7716026  414.6299896  211.6731277  231.7069712  191.9883837  299.0840142  414.8998461  307.9062726  588.802703  -111.4223949  28.63607641  309.853335  
240.8043564  293.6820683  105.9587697  224.0980967  166.0641358  441.9448204  -99.3679708  414.8870425  215.6223042  231.0365962  191.1348618  299.7296566  416.0470048  309.7809725  589.7739821  -113.388723  24.37740935  315.1678002  
245.079629  299.81671  100.2922295  226.7825622  167.7055683  445.311311  -85.46775105  421.0310938  214.6886171  242.9807516  188.082429  294.4807735  419.0742904  309.5380352  597.3184231  -111.3842631  25.79435613  311.1158431  
246.2423859  294.3702792  101.8956234  224.7195882  170.3723374  443.7702433  -99.63743594  415.0531734  211.3391114  231.760101  183.7156915  297.8966553  418.6012876  318.3204115  590.5418746  -108.8571845  30.60937221  305.1663562  
242.687836  293.6728492  101.1533988  224.1956462  175.8447851  440.2418364  -99.93098255  414.0053598  214.9538873  231.3986767  189.4458575  291.4687069  415.8490904  317.0346692  589.345505  -112.2322265  33.59475872  309.0081306  
241.6401363  295.4009095  101.6330036  225.0559841  173.4604772  444.9056349  -99.56909226  418.1662754  216.1018088  231.5386198  188.2359438  294.4236229  415.05123  315.5038676  597.6211547  -111.8737118  32.50103105  302.1242945  
236.2975456  293.515483  100.6940741  228.0028113  174.5902953  438.9308817  -102.0615307  415.0349065  217.3115391  230.6479467  192.0939829  290.7106847  410.8583608  320.2318721  587.6464107  -110.2788023  36.16292623  308.2104598  
237.7547376  297.6927686  100.0112291  227.7990236  173.9737021  442.3654329  -102.4702679  414.1973993  217.3853245  229.9283838  191.5566537  294.3584524  414.8999551  322.0051576  590.432955  -108.5828378  40.17005341  308.0215161  
235.6999968  293.7693577  98.43780134  224.8414268  168.3951678  441.4615479  -102.2282421  415.3120844  214.8470076  230.3201067  187.9355242  295.0278652  415.2579518  321.3069126  588.6492976  -106.6888543  43.58086808  303.1509196  
236.6019842  292.0560671  98.9454895  224.7346495  170.4546927  439.5320714  -103.2420821  411.7304395  214.5395948  231.3173403  188.5547993  293.3459314  412.0707408  318.876237  582.9427498  -108.8613246  42.92350222  307.0584034  
234.8584268  289.468347  99.51304166  222.6052058  165.7671351  440.2389891  -103.1834846  412.0675425  215.7544141  230.7971353  186.4298979  294.2985562  414.1638978  315.3819476  585.7820373  -110.569911  40.88278485  304.3529293  
231.7455172  289.5371126  98.32985067  224.3169463  164.5728728  437.4763937  -101.755644  413.6923562  212.9646179  232.0519481  185.9598906  294.1283476  408.4585139  313.8876096  581.0663537  -112.6810553  32.893704  302.7256021  
230.1814637  289.7979024  97.8936105  225.8780842  164.1445244  434.8056671  -102.7612391  414.0286632  213.2448777  233.0969591  189.2174243  292.2777747  405.5388803  310.5296375  582.9484418  -113.8092679  26.27514252  308.6316284  
228.6359793  292.7656688  98.5022353  225.6030086  164.0165546  433.9209748  -102.2308334  415.7213875  214.8511143  233.742194  190.9280367  291.0795261  404.5072838  309.6256393  589.6436357  -115.2592512  22.12906682  310.5466281  
231.7790919  295.8285689  100.2740112  226.8710617  164.6647632  438.1555935  -101.7654616  417.987962  216.8450301  237.1058528  191.9015531  294.6951228  409.1364327  310.3390109  593.0182873  -114.7327694  27.41740425  299.2709891  
231.9970268  294.6690096  99.39110234  228.0082118  166.8796316  435.4224593  -102.776435  414.4981031  213.8595667  234.2635455  190.8979117  294.0235285  411.6410671  314.3603912  589.560942  -116.0685191  36.03782755  304.5410117  
233.0606467  292.9630921  99.33483725  225.9618101  165.2280785  436.412195  -102.5826995  413.5464151  213.0150371  233.5567175  189.6115646  292.6763715  413.4856796  313.303471  591.7681262  -114.5233528  39.12632118  302.8488077  
232.9717962  291.2750927  102.3007054  226.6891299  162.1216595  436.3255775  -102.2893924  413.3517908  210.9517983  233.3290654  190.0093148  295.2204228  412.8798868  312.3408471  589.7494429  -115.3712398  37.58305202  300.6712066  
234.1584001  291.898199  104.5790299  225.4624412  166.816528  435.9407931  -102.6418576  413.2644723  212.3257197  232.5480894  190.247202  296.5234875  411.7290136  311.8811022  588.3391278  -114.4525755  35.00269619  305.1334518  
235.6946132  292.5239899  105.0443459  225.3543763  162.2700232  440.5158436  -102.345086  419.1228833  212.9951983  235.1459751  191.6935841  298.8713833  412.5449823  308.4650778  593.435555  -111.7775273  31.67408838  300.9823542  
238.1340701  295.6559368  103.7752601  227.6346122  166.1635575  439.2636391  -101.8732548  417.4337886  211.5868688  232.2842935  183.8555863  300.6231124  413.1806977  313.2555849  590.5432875  -115.4872094  29.26377856  304.6711583  
238.3931514  296.8993241  104.1826147  228.3027121  170.1399583  438.8360169  -101.4529866  416.9560374  212.3724356  231.8357092  187.1726882  300.2578869  415.2066379  316.0945385  590.1169833  -114.0373711  29.05624481  311.7238369  
238.4190464  294.2913867  102.9330659  225.1137136  167.5637445  439.7453056  -102.0374179  417.5342466  211.8326078  230.6190782  188.0671411  297.6806902  418.7018255  316.7929289  590.9925242  -113.4849891  43.02376547  302.2146585  
238.1727596  293.6623871  105.2670249  225.63959  166.9244355  440.3952671  -103.0329854  415.4669928  212.5083514  231.2886969  189.5888235  298.002611  418.2391664  313.3501996  592.2011929  -114.4039792  41.13767571  299.0170543  
238.9544264  295.6544326  106.6140663  226.7810962  166.3869532  438.5535576  -103.4602852  416.2236441  212.8508928  231.6927517  189.0545015  297.9249263  415.5867009  314.8598269  587.4412488  -114.6914592  38.61766628  303.743569  
235.4976877  297.8994787  103.8685765  225.4236821  165.1401436  442.3462326  -103.5524761  413.8344243  214.1455931  230.838577  190.5092274  293.3787246  413.6299573  315.7663677  593.9397686  -115.0179123  37.95746815  308.3651204  
234.2494881  297.7160613  102.5655174  226.0960294  163.4553717  440.2248128  -102.8946643  415.7686706  212.5843842  231.9907703  189.3727805  294.70088  412.7659454  312.5667837  593.9888058  -114.9423495  33.93283466  306.8248178  
233.2695668  298.0280396  102.4744981  227.7474938  162.9684917  439.4614501  -103.508592  415.0588653  216.6491706  234.8344884  190.3383607  292.7699364  410.9318235  314.1378867  591.4499079  -116.3105203  31.77452738  304.030653  
234.1256569  293.869528  100.3255029  227.6227597  166.8049778  439.9816496  -104.3916337  414.6174146  218.6555462  233.3377859  188.9403618  293.8447234  412.3231685  316.5281264  592.4780205  -114.6365892  33.67479565  308.2498274  
233.6710406  292.92368  98.94679917  226.9778548  168.9573922  438.6803651  -103.5511571  415.4194063  217.4707631  234.0701101  188.8623834  291.4630986  412.7769517  312.4731294  592.2584094  -112.8150922  35.15879941  302.312388  
232.5826357  292.4585878  97.43815391  226.7031491  168.5358963  437.9455309  -102.8616419  414.0696676  218.3112691  235.104525  189.4608993  291.5183935  409.7389684  313.74812  587.8843068  -113.3304564  34.09085871  308.2438203  
233.434196  294.3001521  98.47389722  226.897113  169.5580014  435.5480374  -101.8285637  414.5779781  218.6723268  235.5113793  188.1533054  293.0231514  409.6754824  312.8424519  587.5629629  -113.6921363  31.7478282  308.6618237  
234.1112459  292.0422716  98.91989868  225.2862168  164.9742958  438.3980557  -101.4701449  414.2166312  216.6332064  234.305875  187.6501072  294.4059315  413.5151698  312.6472398  588.4727421  -112.3251868  30.95649784  303.1885246  
235.8432238  291.1521831  99.18584156  223.9705152  163.0146733  434.6470917  -100.082017  413.2222465  216.4711771  233.1417265  188.5894644  295.3744798  413.1293757  311.89023  583.7513831  -112.2018387  30.81374693  306.8401699  
235.8687414  291.3896491  102.6173763  223.2743136  164.9300058  439.3373029  -99.72235422  415.4501942  215.2220099  231.2233054  186.7470632  300.0245361  411.8927404  311.0334588  589.5826418  -111.9250576  26.44048998  306.374904  
237.7519594  293.3781708  103.89789  227.1506867  165.3743968  436.0169572  -101.0292036  416.8949105  215.5706957  234.0222792  190.2027812  299.7971448  411.4970398  311.3568708  584.2109637  -111.1679402  25.24316792  311.1322365  
239.466638  294.4293311  105.3806886  224.6574837  168.2095579  444.5123103  -100.594052  415.6967701  217.0060802  231.5994957  189.1766843  301.4694551  414.4314778  314.500314  592.2889901  -110.831503  28.08145738  313.5660737  
238.585437  293.1899473  103.1307534  225.7380592  166.6993315  442.4731826  -101.6380918  414.4397072  215.41211  233.7193258  190.0542006  298.9533511  416.4984526  314.4227397  592.9035642  -110.0768332  31.5430273  306.435086  
236.7078291  290.6215027  99.44650604  224.4600529  167.2502286  439.5720935  -100.4969107  413.8985222  213.3656601  232.5971164  189.6136968  297.0997214  414.7562955  318.9303023  585.3376163  -111.2228  35.2995485  312.8173465  
234.6966107  290.6627013  100.7657475  225.2133443  162.7267793  440.9834616  -99.92709176  415.844164  212.8164915  232.3940252  188.2400289  294.7579482  413.9770396  313.1168185  589.9608534  -109.4772122  31.54963464  306.6329856  
234.2317306  292.1138523  98.6515668  226.8584364  165.7957211  436.9872826  -98.81892535  413.4841023  213.2359875  232.4342097  187.6110607  291.067889  412.6293229  317.2833809  584.5002394  -113.9853195  34.87008681  313.7562306  
234.4769085  295.6781559  100.5767482  229.2366795  163.5369645  436.4091649  -99.33779132  414.3248691  214.0167344  234.0602319  189.4200591  291.7816649  412.0263107  312.1410289  589.5904371  -113.9338106  34.01814183  304.9202887  
232.9251588  292.6679505  97.91484238  227.2653857  162.2215244  436.9076032  -100.5821294  413.086118  214.0326203  231.5888037  186.5093449  291.0733215  411.6364325  313.9755646  589.8316077  -113.8576  37.7643006  308.8415218  
230.8970732  291.9378914  99.48992064  230.1868009  161.2354758  434.4491079  -99.47929509  415.3366515  214.8339649  234.2168313  186.9883861  291.5980824  408.7848549  311.1107391  587.236415  -115.2594464  34.20741426  301.6668342  
233.426231  292.6161368  99.41682338  229.8305479  162.1825782  434.2521817  -100.2267302  415.2930167  212.9147755  231.7314335  185.1682294  293.8314359  410.1975104  314.4776205  587.9891491  -116.5992524  34.0787007  305.3300923  
233.3623194  290.6965861  100.0648008  229.1787449  161.1867429  434.4366302  -100.4162943  415.0237945  211.661994  231.9070328  179.8312606  295.284451  409.3446328  312.6632037  587.7971181  -115.5504301  32.42969179  302.4544877  
232.6334404  288.4602447  100.4554125  228.3224409  166.5431272  432.6529947  -102.4962972  415.3460093  211.4925393  225.8939868  185.7550514  294.59043  407.6121446  311.6179601  586.9261286  -116.9346047  31.44209425  316.9400188  
235.69  293.4092666  104.0875814  229.1418594  166.3729071  435.1166868  -101.1014463  418.9452924  215.299965  232.7281691  189.1911714  297.7371967  411.1456523  307.8724274  590.8264743  -114.5370525  17.57907595  310.3667082  
239.4677148  294.7977276  102.7748228  225.5909866  167.2262153  444.1922042  -102.0453361  415.9449584  214.3617608  230.8752463  189.7346359  298.7732888  418.0593057  313.6820435  596.3378595  -111.5930436  28.56507568  307.7538402  
235.1969707  293.0694479  102.3274081  225.872671  167.6757038  436.8120229  -101.9117633  414.7730658  214.9003349  232.478649  188.8590686  295.6348576  414.2394113  315.4506729  587.5208727  -111.33804  37.06162121  309.5211505  
234.2985053  290.7245822  100.5348016  222.348861  169.2062684  439.5164193  -99.6610973  413.060308  212.5899214  229.9371312  185.8736543  293.4854966  412.8760292  316.4720746  589.7647476  -112.9809322  35.32598038  310.3527585  
231.1299074  288.3226161  101.9339072  224.4609386  166.6413035  438.0919772  -98.74527117  413.2931516  210.9426766  232.1979001  186.089761  293.4200378  409.5832645  315.3636304  586.8740768  -114.6073501  32.41028902  306.805779  
233.2566335  288.0433835  102.0733691  223.2291678  164.7803678  437.9296168  -98.77330942  415.5972641  211.9165431  231.4010562  183.833058  296.8226988  411.4213963  313.4827463  588.8693242  -114.5286288  27.70324515  304.7177359  
235.6056592  289.4447698  101.4649171  225.5441943  166.257107  434.8895519  -100.1248034  415.6272912  213.0453638  231.8209403  184.7440664  297.7075472  410.423855  310.2368364  585.8617143  -113.1783509  22.2842  304.9299134  
235.8704985  291.4402942  99.85401738  227.0942137  167.5975655  434.7943792  -100.5645257  415.4142383  212.9871422  231.139624  186.1214442  296.4579924  407.2463255  309.963967  583.2619021  -113.9175796  19.35754485  311.1406817  
233.5615633  293.1245839  98.55310057  228.7872389  166.2380273  434.7931941  -99.69811457  414.1574698  216.1069502  231.5433561  188.1442524  292.2791315  406.3070097  308.4014242  587.41806  -114.4438196  22.51860168  314.5894754  
236.9169788  297.488695  100.4712246  230.2045444  167.061542  438.0030431  -100.7303106  416.1460385  216.2193936  234.1017862  188.5163032  292.7333661  410.7534511  306.980407  594.2262855  -115.0170987  25.13511164  304.6073717  
235.3008148  295.7928864  100.9690901  230.474111  165.5917302  436.5107572  -100.7970905  414.0101243  217.3912126  234.5800299  190.5599663  292.607679  412.2560151  314.7801999  587.8963333  -115.0465032  35.78121917  301.2055975  
234.3045612  292.3914047  102.2716787  231.3916505  164.9810293  434.8629239  -108.2219285  414.7768039  214.6077377  231.6407432  190.6464961  293.3651833  410.5707577  310.1236929  586.8179138  -111.6266636  40.98356499  302.2468052  
235.7126129  292.3578285  103.84566  229.0878451  163.6489921  437.0242809  -105.4705083  416.2571062  215.9459664  232.0440588  191.7822014  292.2387132  411.2122796  308.1784761  592.1409465  -112.5617358  38.05785621  294.9059942  
237.0768353  291.7951812  105.6500532  229.4052824  164.1483471  440.7631684  -103.8794834  415.7025429  215.6408266  235.273048  192.8585757  293.0899798  410.284813  312.0437314  592.8233089  -114.619469  34.30343972  296.9021538  
239.7690151  293.504892  107.0285075  228.1004706  169.7829835  442.4869868  -105.3665352  417.4269438  217.31032  233.0554305  194.5573343  293.001264  411.2836445  313.8483842  594.41395  -116.1946177  33.15557601  299.3687822  
240.2314395  292.9623737  106.2860605  225.7167026  171.2938723  443.5056189  -106.5105173  416.6138213  218.5857567  231.9753664  194.0578328  294.1101392  416.5852048  315.3296296  597.5067097  -111.983167  39.75329874  300.8046831  
239.7912595  292.6781336  107.1896049  225.9782496  169.5894069  445.7503257  -104.7782156  420.8255662  217.5345382  232.6922633  184.202893  297.5179838  417.4380709  321.3450408  597.7315159  -110.7994601  33.99758649  301.7124959  
238.9891123  291.4729944  104.4207141  225.0608541  171.8079573  441.0523772  -104.5775871  417.4011943  217.3652552  232.1635264  191.811074  295.0137758  416.1847909  323.0867438  588.7597918  -109.3471605  35.15378438  304.290766  
236.2468023  292.6316594  104.5206391  227.8827909  173.652837  442.2926732  -104.128674  414.4328502  218.7661184  230.0381631  190.3009199  295.3611724  416.8785008  321.6880206  587.6884474  -111.5513764  41.19534413  310.9457424  
235.7708997  293.1343246  102.1023947  225.5404029  171.880666  440.4488006  -102.5683812  413.1521127  216.5072662  231.773291  190.6913464  294.2495167  416.566224  319.8564065  591.3481036  -110.6964032  41.65288427  304.7728993  
234.1147388  293.3366766  99.2242598  225.5408736  171.9791698  439.2034564  -104.0335525  412.40717  214.5140085  230.1007611  190.4966401  294.5784526  413.8414213  319.6516102  583.8209528  -111.9199504  39.48653436  312.2489531  
234.8146576  292.2744083  100.4031597  224.7829384  166.7992162  439.3713328  -103.8266572  412.8732113  214.2204128  231.1784576  188.8532341  295.4367093  413.8625537  311.0488615  592.3970413  -113.1158006  32.43856195  303.5960615  
232.6602046  292.4712961  98.74203875  223.6284686  159.5074517  435.8592611  -105.2210747  409.7236414  212.8358822  231.8580348  189.6422028  294.0230644  412.2525928  311.9119061  582.9694376  -110.2486724  32.69347485  305.5684706  
235.9376031  293.5077359  99.94248089  223.7918352  157.1285954  440.603411  -102.2120718  412.4841659  211.9997503  235.3167134  187.2355001  297.975816  418.4843692  311.6054173  590.1060455  -108.0258548  33.9619172  299.4220135  
233.8820677  292.1146235  100.7844353  225.2741121  160.0047601  435.3018608  -102.0015157  415.5820341  210.1382974  233.6054512  184.1205731  297.5413834  412.7200416  315.0592959  581.6954828  -107.3160474  36.81511207  305.2667996  
239.6204619  294.9936318  102.2946558  224.7957997  164.2883018  444.6305571  -100.4319248  417.8230468  213.2272795  233.3828972  185.3422386  301.0155614  418.9169277  311.7113883  592.1644494  -107.3653471  29.40395785  306.3981424  
234.862735  293.8001993  98.57259226  224.657447  163.7217716  438.9867943  -103.2362663  414.5186104  213.6052214  232.7690137  190.307621  296.410436  416.1070756  314.1581275  584.1158291  -109.03225  35.1205841  308.8808604  
235.3434712  295.9452122  100.8483432  224.5094476  168.604182  437.9032843  -101.8126728  413.9353387  215.0381375  234.0036049  191.0243445  295.9558153  413.7989512  313.5068031  588.3068241  -112.0387463  39.1101806  311.2905364  
234.8390419  296.1695671  100.138356  225.3429077  167.6628085  438.2163287  -102.0165486  414.5324763  212.7561776  234.0005087  191.1889769  294.0193314  413.9828854  312.4415381  588.2383939  -115.994988  38.56004687  303.2528256  
232.8033206  293.583554  99.96071913  225.0040927  165.2320386  435.6277285  -101.9535467  411.3007209  211.5379097  230.6043602  188.9269951  292.6962149  410.915378  312.6793496  586.1347142  -115.6434226  36.83795885  308.8808959  
234.5571235  292.7928429  103.9588262  225.364871  160.9300553  437.0122772  -101.3348114  414.1842766  213.0693202  231.4451485  188.0514425  295.0468804  412.1825251  307.6284879  589.8598543  -114.6710044  29.05079272  298.7184769  
234.9674195  293.7474284  104.1191881  225.1922796  159.8169885  433.2919752  -100.3101522  412.8509479  211.7717997  231.8366603  186.7635928  297.636022  408.1449179  309.0560139  586.3155111  -114.4051386  26.91809492  301.1981109  
237.1181168  294.9808463  103.4653965  225.3768813  165.858968  439.3589807  -98.83121572  420.5817394  213.1657958  230.8860933  185.0691135  299.0579845  409.5059249  309.4740308  591.083793  -114.8789255  25.72115035  315.4726277  
239.9566558  295.7714667  103.7691452  227.3547336  168.4192026  436.8977967  -101.3557114  419.0839302  214.5525164  231.3879017  188.8689374  301.8647893  412.8784976  309.6366856  590.1802364  -113.1499322  20.26004441  311.5402311  
241.1842781  299.5053763  103.0469345  226.9072139  172.2198453  436.4423211  -101.6713832  414.9204672  217.8303021  230.9100967  189.6072573  298.6229855  417.533926  314.9476544  588.8894652  -113.2102704  32.58369893  313.6051619  
239.7891876  299.1049538  102.8584988  226.8882919  170.6040247  439.413867  -102.2315802  417.4522635  217.8371655  231.342034  188.5046944  298.0375429  418.9855217  313.7106794  594.8746881  -113.1348781  37.0020064  300.8817746  
236.6757655  297.8520673  101.1372306  227.1637573  167.2575623  436.1872498  -101.6650957  414.9493809  214.6390289  232.0980181  183.9012301  296.6659922  411.8491475  316.6912298  587.0574538  -114.3058957  36.02295769  307.9296754  
234.8111693  295.4232368  99.66000294  227.1979165  170.3408277  436.8167379  -102.9443577  413.5688583  213.5446685  231.4442912  188.694748  296.1664287  413.0758387  316.8356828  584.7733454  -112.1385959  36.82188806  309.7186124  
235.9017329  293.1174257  99.08076593  224.822488  163.6194911  437.7928076  -103.6134251  413.8887994  211.9930528  232.0791659  186.5919494  295.2396872  413.8386193  312.2453254  591.1205918  -112.1342633  33.21814905  305.5150591  
234.8968283  295.0899265  102.1667459  226.3277022  162.2410357  435.3508668  -103.7884972  413.8889838  211.5013503  232.6840516  189.5766703  293.4607804  413.6043931  312.547729  586.1378542  -111.8516457  33.46572362  306.8719559  
234.3026901  294.2630608  102.6634175  224.7842061  166.9204153  437.5580571  -103.841367  414.7503526  215.571834  231.8107781  189.870361  292.7615356  411.3216957  310.1162773  588.1872974  -112.7159805  33.68795806  307.7175644  
229.7149172  288.3611583  100.8832063  225.3658562  165.7057506  437.024536  -104.2627451  416.0375944  212.7706335  233.9060213  189.4817333  289.7877799  407.6425658  312.2270339  589.2050512  -113.1261885  27.43412886  306.3375076  
231.3346818  287.6928053  103.0705502  227.2016543  171.7686352  437.2493957  -102.0310986  416.3539892  216.8900795  231.3959809  193.8752121  290.9694817  406.5397399  309.9550457  591.1210971  -115.7225613  25.669336  314.6388117  
232.752577  290.4756295  102.3806885  228.2160142  160.7441602  440.3002183  -103.6517191  415.5113316  217.5870118  234.3612846  190.1967272  293.6156807  408.736087  312.5636071  595.2529579  -117.3754006  25.37366984  299.5890771  
234.782734  290.5480662  100.9602617  229.3240278  168.1360128  439.025768  -103.5213158  414.7091336  215.0441858  232.9230635  187.5154008  296.4219212  412.3238826  320.7355162  591.216273  -116.8860025  32.61438142  303.039295  
235.0568056  288.6071875  101.8080143  227.7591359  169.3849485  439.5583035  -102.5243495  416.6770527  216.382502  232.6823294  186.1804973  296.4352575  414.4587836  316.8105664  592.47045  -114.1754953  36.28601379  298.6744174  
233.6408577  286.9907235  98.69596199  226.1770525  168.2475569  436.418361  -103.7592342  413.8562735  212.1561445  230.4741438  185.9479273  291.9901009  410.9764067  317.6663365  583.3869821  -114.7878216  40.00567545  303.2588213  
236.3562734  288.8308185  101.5305489  225.4659321  166.2793169  437.7658092  -102.7410772  414.6454806  216.3307476  231.5316231  181.8752094  293.9732354  413.3270874  312.8373778  592.1636817  -112.7591286  31.04758901  301.1754673  
233.9208235  287.1825384  99.23252408  224.9963579  162.2198817  433.7188026  -102.5737565  412.2802818  212.1818987  228.8461021  183.0721938  294.0313892  410.8398795  316.2561638  583.7189314  -114.1958016  33.34764919  308.6948889  
235.735314  290.1031159  101.937693  225.422908  161.693387  437.7392664  -102.8364673  414.2882707  215.1535419  232.3974082  184.8742214  299.1714622  412.4829326  311.812884  587.2675911  -110.8932214  24.21776053  306.896679  
235.6123926  289.1828177  99.41868387  223.8224823  164.6190249  437.4488204  -102.0011263  413.0089789  212.9393532  230.4498668  185.720748  296.0531078  412.0023285  316.4447317  584.4453044  -111.3699466  34.99477214  309.5094444  
234.6874758  293.9794579  101.5548306  226.9284775  168.5737184  437.7445296  -99.21559698  419.1024674  215.3287685  235.9820583  186.8455805  295.6714232  411.3075816  308.6374964  587.1942929  -113.9393863  26.17541722  305.5146663  
233.4847523  291.8262818  101.4916151  226.0277844  169.5392818  438.553444  -100.7957179  417.0835341  214.9476383  232.0144227  188.8744786  294.3747973  410.4815278  311.9409876  588.898355  -113.8938023  31.96803309  308.9898884  
232.5091797  291.5456498  101.7487985  225.7392512  166.8350296  436.6399392  -100.1703603  416.9393084  214.8117308  235.4387504  186.5250216  294.006139  408.6882718  311.4478753  586.35641  -116.2336772  30.48461847  304.217963  
233.0613735  291.3391065  102.8665483  226.8727446  168.2823301  438.7019167  -100.1119751  416.3564827  213.6511753  232.7948889  188.6706391  295.7821907  408.9379507  313.4306922  587.5106755  -116.470328  31.08331973  305.8510756  
234.3144909  292.5647501  105.06541  226.0937188  165.1907461  438.6041174  -101.0133572  416.1525776  217.1130703  233.7244361  191.0400793  295.9668615  411.163648  311.1506927  593.1346974  -117.9136481  28.38888597  298.1990071  
235.6403737  293.3691877  106.0431629  227.8771356  167.5705164  440.069072  -101.1570885  415.2585517  216.9124636  231.983223  193.3727411  297.5094354  412.0391332  313.0039658  590.9712379  -117.1291207  29.05635802  308.3478138  
240.4620386  296.4489973  107.6895333  227.2663333  167.5868024  444.4968633  -99.74016862  418.2151341  217.5484114  233.3344526  191.7827577  303.2174932  418.8167509  309.9888154  595.3067127  -116.4138066  26.67154251  303.5045767  
238.5999373  295.2915972  104.6955122  226.8551549  166.097115  444.2377886  -100.7960912  417.282217  215.7558551  233.0977443  188.9711378  301.1528598  419.7535233  316.3880969  592.92055  -114.0755532  33.26951505  300.4683131  
236.1191129  295.1185093  102.7854669  227.8884328  165.4339095  441.0143024  -103.1808501  414.488087  214.1350234  232.6749832  186.7980482  298.4062484  415.531948  318.7502272  587.5217581  -113.7706069  35.47275078  308.4077987  
236.0753042  295.427677  101.7900383  225.3847441  161.909923  442.3397436  -101.4104529  413.5821227  214.5727109  233.2361039  187.0103993  296.8253618  417.3578371  315.9216062  589.4002157  -112.8109568  37.79339856  303.1034816  
231.5037456  292.1752427  99.35582368  224.7056928  157.00189  439.7828252  -101.4186027  411.485072  210.9925278  232.9241143  186.7853501  296.7238433  412.8333086  312.557059  585.9394712  -110.5603584  42.49387723  298.3422969  
233.2784226  290.0769662  102.8278508  225.9747165  156.1068158  439.9500404  -101.1830732  412.1080796  213.1695985  233.8708448  188.9099295  296.9915342  411.1035131  310.9858371  583.9371786  -110.4324104  37.88438291  300.8019221  
236.5585777  291.5963775  99.77080558  223.1178305  157.4964251  441.9661872  -104.1236183  410.265485  212.6771648  233.4850056  189.2872501  293.9832673  412.1622943  312.3775967  587.0982095  -105.5561843  38.42727421  301.8036727  
236.4727875  293.0139505  100.2579079  224.100944  160.9638265  440.1140535  -102.8017092  415.8907519  211.3656528  235.7043296  191.299126  293.1115727  408.9212663  310.4205968  588.104118  -105.1508074  36.61500461  305.5974126  
233.8155505  293.02089  101.6517618  225.8086942  169.1658131  438.1287031  -100.0594622  413.3616876  214.3734948  233.8143312  192.5172317  291.4259707  407.9657398  313.8574384  589.3839334  -108.9589326  31.29234638  309.9729728  
235.1730608  293.6686683  100.7957641  225.6664051  166.5598389  440.4927988  -102.191462  413.5790866  216.9737006  232.0881865  192.130753  293.6295787  410.7122681  313.3129913  587.2656043  -107.7637787  30.94816804  309.6238247  
235.9226977  294.2465139  99.65545989  227.1200956  168.5586828  439.4655275  -99.27678729  414.4780118  217.3639288  233.4883126  190.5095841  291.0450811  412.6041313  313.9202388  593.8241809  -110.7158389  32.55111869  306.7023454  
237.0482131  293.0381099  97.96687313  226.8864696  166.6105295  437.7344001  -101.4858556  412.8935675  216.4803806  231.8880449  189.2940353  289.6038171  412.0383221  317.8617371  588.0598638  -111.0881428  36.65026568  308.0478702  
238.3867048  292.3245286  98.7713419  226.9874382  168.7141977  437.6172976  -101.9811799  411.9382476  217.9118953  231.5555212  189.082981  291.1562578  412.5609709  314.4152097  588.0934581  -111.1012762  37.33619146  311.3285595  
237.4222877  291.6399896  98.44203854  226.7299068  168.7893257  439.3797897  -101.9658447  415.1268028  216.53998  232.5052643  189.9318504  288.6259667  413.7340587  313.1865286  591.3789768  -110.4603751  38.23281067  304.9985068  
234.9407903  292.5638794  98.53923022  225.4655336  162.2459205  438.029067  -101.1254237  411.1809494  215.5218736  233.4118844  187.7680155  289.7215428  410.958789  314.7489371  589.6489611  -110.5538199  35.50107021  302.8572429  
236.5828739  292.2794221  99.12338372  228.6836272  164.2049483  435.0346617  -102.6298797  413.4504312  213.514466  232.1564171  186.4248651  293.2414939  409.8265101  312.7336521  586.1933587  -107.1836613  36.73950331  303.8119974  
237.4281719  291.0210708  100.0698611  226.8562111  161.6243792  437.7350532  -102.0488249  416.5997795  211.680366  233.777595  184.8028387  293.5460012  411.7493254  312.6271876  588.1790048  -111.1707496  28.26420952  312.199474  
241.1811706  292.5537231  99.44817273  226.2674011  169.1907505  436.7023039  -100.3210285  417.4257053  211.3738113  232.1642325  188.5027919  293.4415814  414.9738692  314.0794075  591.0263804  -109.8658146  27.60500923  308.6815749  
238.8171565  295.1065019  99.30797375  227.117907  168.8385246  436.2757525  -103.0875764  413.9003448  209.6969782  231.6745083  189.9967608  292.4364118  416.3302516  315.0544174  588.9322987  -109.1413526  34.76263436  310.0835188  
237.5092528  296.6532263  99.04032109  228.0664415  170.6368943  435.3083318  -101.8532323  413.6395901  210.0990941  232.8570225  192.0219595  288.9710289  416.6762839  314.1872365  589.8299311  -109.3873357  39.56661169  309.9913144  
235.7608675  297.7186427  100.3138232  228.27022  171.0562806  437.8325822  -101.5227891  415.0408197  212.3782902  230.8505507  191.6149339  290.7857176  417.19173  313.5634856  591.4009736  -110.4522716  41.30841565  305.1987463  
235.3505774  294.7147821  100.8409341  227.6537336  169.7335471  434.0012579  -101.4085375  414.5295534  211.8649645  231.2962077  186.2086691  293.5317842  417.2275231  316.4214015  586.6109562  -109.2932366  42.19457342  302.4099684  
236.2929412  291.6434338  101.3876439  227.3779043  170.0765997  435.4921644  -102.1775379  413.2015672  209.0139294  229.7991994  186.7304207  294.8323563  415.5653048  316.3250083  585.3522192  -113.6571408  38.1996366  309.6337262  
239.6636938  292.565879  102.6989934  226.2321495  171.0228681  438.0201525  -102.3845331  417.5921937  211.0160707  228.9495618  187.2056583  296.9246307  418.1012169  313.1603929  590.5433152  -113.6717712  31.46217319  306.3486864  
239.990235  293.1000611  100.915708  227.3363519  169.0046841  435.9805722  -103.9304179  414.5182644  211.8834868  230.4137119  189.4627162  295.9200054  415.2872132  313.2711234  588.6099825  -113.6071771  28.02882007  308.0826554  
237.9612137  296.9362123  99.66223429  225.9979926  169.3621882  433.5731551  -104.5523213  414.2285624  213.4869905  232.0056069  190.5438933  293.2775908  412.9321633  315.5241914  588.5392984  -114.4118934  32.62973216  309.6353499  
234.9697469  296.9586761  99.38838834  224.812146  167.3269088  436.7682383  -102.1106561  413.8375486  215.3617053  230.4844339  191.9915172  291.3111459  410.1392402  312.3704182  593.2293129  -117.4472116  36.38321069  305.3636045  
232.3037109  297.1027804  100.9759138  225.8870001  164.9621323  434.0683221  -101.4711581  415.0375406  214.9709923  232.4193443  188.9532097  294.3061879  408.5759393  311.8825475  591.3812114  -119.4996105  33.19028529  298.3191864  
228.447159  296.2547003  100.6806487  226.6337349  163.6989213  431.2530064  -101.4276542  415.0581832  214.1700586  233.2000287  189.6501933  293.5682993  404.9093251  311.947472  587.538425  -120.3005749  29.81001465  303.2008351  
229.845061  296.4843471  103.4196831  226.8118779  163.4687561  435.3864128  -101.9522427  417.8767024  216.4305356  232.5937989  187.9329719  296.4671131  405.2803527  311.2243452  590.3264874  -118.3243618  26.10890892  306.9764883  
231.4510619  295.302116  105.0223948  225.6367391  164.2014817  436.6533224  -102.5323142  418.8818633  217.3136007  233.2777704  184.660454  300.4047393  408.9090522  311.8441956  591.3750423  -118.4100642  22.59915943  304.2094303  
232.625311  293.4501466  106.3174009  227.2603249  165.7268384  438.2868728  -103.185358  417.9244125  214.7538316  232.2137067  188.8869296  301.0579008  408.4124086  313.0218093  585.9006219  -119.057472  28.19037547  306.658539  
236.0938264  293.7568266  108.3742031  226.2828422  166.0686407  442.053399  -102.9046891  418.7172398  216.7970362  231.9441646  187.155883  303.7766911  411.6737101  309.5117731  593.1319305  -114.4965411  28.39561972  301.6744018  
237.2620805  293.7767382  107.4406719  226.3379107  164.3098861  440.9157936  -103.5792071  416.2266456  215.832296  231.6526047  183.6690565  302.797888  411.2207019  311.6398463  587.4699468  -115.1337108  26.66638703  305.1748197  
238.0118401  295.3583675  106.8940248  226.9342439  168.5749557  440.6723634  -101.426323  417.2332111  216.0148599  231.1564904  186.9822603  300.174888  412.4227569  313.2207685  588.772342  -114.4695018  27.25491446  311.5540778  
239.771793  295.223222  107.6116242  224.389033  164.0393848  444.7318174  -101.4358335  417.1280647  216.1337577  233.6527209  182.9291187  302.0334947  417.7876357  314.512038  594.1407045  -111.7420839  32.41484187  302.3523513  
238.8758933  294.6753618  105.9289705  226.1792729  167.2747359  440.7768017  -102.7538229  416.9589536  213.6484682  231.79464  188.4086627  302.1203134  412.343362  317.3100395  586.490301  -113.1544583  34.63173513  310.5434823  
239.7332231  296.0935742  105.4586162  227.1064141  171.2909631  444.7887419  -100.1642601  418.1971086  217.8993813  233.7737056  188.839562  301.6781431  415.818139  314.3152349  591.4413376  -111.3829986  31.21900612  312.0768094  
240.357529  294.9745771  102.6599386  226.745602  168.3497548  445.0427376  -102.2566566  417.1612229  215.333205  232.626691  186.8420319  304.1212055  419.5402081  316.7849191  589.9387937  -108.6406186  33.27516603  304.3466785  
237.6192042  291.9288427  102.2519365  227.2103659  169.9520319  439.1395103  -102.5759559  415.4521307  216.0983337  230.1499915  190.7572767  298.030236  415.9093068  317.1728291  585.4875617  -110.6324802  37.2879582  314.1492504  
239.9634554  294.506474  103.9115944  225.5468042  167.6044079  441.7052507  -102.0270392  417.380507  217.5566817  232.2206846  192.620514  296.2897086  421.7316558  313.0539672  593.6437694  -109.4962573  38.18043722  305.9699044  
241.8677776  293.957384  100.0127088  223.6839687  167.9508133  441.0581935  -101.3340152  414.8087353  213.5527485  231.5033124  190.7466575  296.1274466  424.4951043  318.0715648  591.6721027  -108.5587898  45.08749092  304.330643  
238.8284357  290.6954311  102.4664089  225.5893202  166.0597175  440.8166052  -101.865072  414.7227708  211.1534557  230.5725761  189.8553028  299.1017307  415.6639008  317.6589953  585.9417669  -110.1990395  44.31098877  311.6542387  
239.919209  291.5521619  102.8071908  223.7954141  165.7163697  442.4253969  -99.53954666  415.246526  212.7394179  231.7222658  185.8907621  299.8788711  418.0840583  313.3315567  587.5699073  -110.8360535  38.41640005  307.6894957  
238.8047924  289.4318409  104.2736931  223.6429934  162.7735161  442.5642496  -101.8420437  416.8464503  214.8671232  232.5800156  184.4956137  300.0183591  418.6359983  312.2205031  592.1032808  -109.4619744  34.33452873  303.7396853  
236.277723  291.9084008  101.1485424  226.0334194  167.1248083  438.8029446  -103.8484773  414.502224  216.5360706  233.4647785  190.6387442  297.4667522  414.8215656  312.0054758  585.058578  -108.0624665  33.24107066  311.9269801  
234.2044438  295.5647044  99.35207292  228.9114314  173.6938861  437.4915102  -102.0389827  412.3824784  220.745827  232.609824  192.6155523  291.2810069  413.5671393  313.9772062  591.889669  -112.9129122  33.61220469  312.3089375  
231.6905319  294.8548868  97.76259309  229.2991866  171.8261414  440.8544389  -102.4214152  412.6052281  218.5524173  234.8085127  190.6023646  289.501361  415.0674517  315.0620918  593.4865103  -113.8633442  37.63089647  298.1486594  
226.154999  291.3369156  96.2927832  227.5619914  168.1668193  436.8315751  -101.4447335  412.1096951  215.124956  234.0616623  191.1280872  288.8196062  410.2195649  317.8057448  588.1997954  -118.053359  41.11962314  300.9273616  
226.8806069  288.2805883  97.06725519  225.8580975  166.4672917  435.9988868  -100.308712  411.6046633  215.3438372  234.2048568  189.4061229  290.7603871  408.3859342  315.6246549  587.959209  -117.7836037  41.2935089  303.3223824  
228.6629778  287.4513934  97.66376243  226.6534652  166.6295123  435.4488722  -98.97198834  412.1169974  212.9616329  232.3601011  189.3932369  289.7470499  410.0746596  311.8263861  589.358759  -119.066144  38.46551869  298.1437437  
228.7471786  289.4839189  98.21262152  226.2610221  166.9812247  434.3334455  -101.0118431  409.8718715  212.0130534  231.3575517  188.4412168  289.3723328  409.0951412  311.0206796  588.0124046  -118.4854831  28.67276017  303.136978  
230.4288614  287.927934  101.5691879  226.3208496  165.7679833  433.9149598  -103.118659  413.0934764  213.3831676  232.6861102  191.9832797  289.4002041  405.7757043  308.0611133  588.8521781  -118.0688077  18.32248372  309.1372856  
232.7003372  290.2203518  101.5658158  225.3435826  165.4609901  436.852907  -100.3818531  418.6865763  215.0441608  234.0879507  191.2501827  291.1005849  410.1759276  308.5843976  594.3494339  -116.2441296  20.2618664  305.5804914  
232.0730392  289.9388464  100.9588194  227.5713453  163.7556222  437.0902748  -101.2897832  415.6798635  216.0149589  234.746125  184.1839525  291.343537  410.0571913  313.0979622  593.0355727  -116.158758  23.96873539  300.6927412  
231.3694415  289.5003315  97.73394278  226.3879151  163.9118642  435.2353894  -104.3839182  413.5302322  213.788283  232.2528081  183.5917717  293.8291875  406.3800417  317.3527681  586.8829911  -114.8696041  30.52610904  308.5891448  
233.7198849  289.3973199  100.6412019  225.0136497  160.3825316  438.3255395  -101.3162503  414.1589306  212.6991339  232.6791165  184.5836581  293.8270935  411.5907526  313.6048373  592.9424387  -113.8407002  26.27870766  303.9828309  
235.0579987  289.2839338  98.84923894  227.0556661  157.662377  436.2324095  -104.7024551  412.434041  212.3498046  233.0781516  184.7780868  292.2179785  407.8714459  314.1480112  584.818919  -109.3182013  24.63074625  302.2986613  
237.8920308  291.3414592  97.85570685  226.5058571  165.2385082  435.7114541  -102.2564346  417.4789588  214.1550565  234.495088  190.1738941  289.2161411  408.8776287  312.6687587  586.9476877  -108.8377315  29.70295225  308.9006345  
239.2389928  291.7325544  98.71918019  225.9166411  167.2428279  437.9864822  -102.7601955  416.415322  214.3422811  231.0700888  188.6652791  293.5774199  411.7705019  311.9899413  590.6359509  -109.6780981  28.12547525  302.3786016  
234.6566856  288.9668519  98.49501829  225.8921585  164.1297526  435.8244798  -103.2720072  414.3019341  214.0545667  232.3668216  188.3023176  292.1670926  408.4475564  314.20104  584.094505  -111.9503805  27.96144774  308.3407719  
233.2241504  288.4245605  100.2337125  226.9413403  165.148215  440.6044341  -101.4154725  415.6310135  214.8844941  232.7718962  187.988985  293.4832444  408.7804184  311.2750251  588.5466212  -113.3936854  26.18592368  305.9280835  
232.2415819  288.2244563  101.3262909  227.5149232  161.9560469  437.6647982  -101.2243406  416.3141223  216.1454731  233.4428976  187.5223094  293.738617  406.5966352  310.9784068  587.2194313  -115.2846012  22.09785868  306.542592  
234.8316173  291.3044942  101.3133062  227.2327753  161.3896581  437.1550608  -100.0113789  415.8244856  215.0495644  234.1861001  183.1105404  296.8993438  409.0340773  312.0209019  587.7534225  -114.3615711  24.92773845  304.9305493  
236.4184001  293.4239013  104.1564636  228.1584378  163.5725843  435.9730689  -101.5529247  414.8340199  212.2022984  230.3030762  187.5225075  297.3984803  410.1606429  313.8969817  587.2957144  -114.5470244  32.1043013  306.1389133  
238.6327904  293.1769544  107.0677509  224.5128341  162.8928656  440.2430079  -100.9784371  415.561359  214.8072825  231.5933205  190.6026137  298.2278269  414.1564789  309.2659644  592.2037552  -115.8566792  34.41413744  297.8832228  
239.8321483  296.5232753  108.3151579  225.3590746  165.7645529  438.3758287  -100.1322497  414.5869702  213.9297319  230.9568155  190.77406  299.4155455  414.2206357  309.720055  589.0726691  -115.8988076  33.73957422  302.438031  
243.306239  298.1137893  107.473426  225.2779819  168.7844756  441.2704767  -100.7500428  413.618111  214.2266997  230.8447763  190.7051834  299.9074389  418.7825575  311.2776626  590.5911832  -114.7567379  34.79723118  309.4904961  
242.5871871  300.0903948  104.5784816  226.1192859  168.9150225  442.163535  -100.8220056  417.1142913  213.9579479  233.121303  188.8507482  299.4206615  422.8454231  309.75002  593.8210537  -110.6908735  36.450519  302.2451857  
239.131151  297.3525264  104.0088271  226.6989725  166.3983515  442.3883665  -101.3959812  416.8625774  211.8598483  234.6419522  183.0463491  299.5538264  419.5706395  315.6919458  590.6143853  -109.6863534  34.9135824  309.1860361  
238.0933346  297.9286516  102.9970298  227.0508005  171.6286435  441.9443412  -103.4689357  415.1054559  213.3249565  231.9495451  187.8831551  298.4331612  419.7108909  319.0341558  588.3559308  -109.4705348  37.82679412  314.1671422  
234.2113567  296.4284108  102.7988046  227.0579932  168.8603537  443.5796516  -102.6433562  415.6945757  213.7771295  231.7332898  189.9009917  295.9490915  416.3051013  317.9555842  591.838481  -110.2501576  38.99689619  309.0930798  
233.2758419  294.4585639  99.69387589  227.4410389  164.6322131  444.0452761  -103.6545024  416.2385985  212.4787351  233.5071184  189.4005162  296.2607675  412.6754594  317.6649625  589.6242653  -109.3384397  39.73022457  306.158526  
232.2703358  293.5575871  98.37036543  227.8579401  162.4440974  440.3761461  -103.4177509  413.6417808  210.8863592  235.2882438  190.8422916  295.2056701  412.2234474  316.7423178  584.1435729  -111.2343411  41.75667228  307.5567149  
231.4692246  293.5602804  98.84708077  227.663213  162.2628793  437.0584998  -103.3528661  411.127934  211.126736  232.2562771  188.458173  295.766905  410.1369417  315.1430492  583.4776092  -113.6572249  40.48513039  309.8785285  
230.6725801  292.594093  99.63074199  226.4774706  160.6461778  434.2782004  -100.5856118  415.4362137  211.2325612  230.9646015  184.9062843  295.5397809  407.5564785  311.1137905  587.0714819  -113.9502726  30.56788288  304.2938879  
232.1819668  292.2599942  102.8388803  224.6506379  162.4776226  431.6542161  -100.5214477  414.476499  209.9616245  230.819818  185.5307351  297.1569173  408.0376862  309.254344  584.0447796  -116.6056492  26.71078789  308.8716985  
235.1251329  291.4169755  105.3458844  224.7038787  162.8075247  432.6161132  -101.0798557  416.0839812  211.1494554  228.9510054  184.7617185  299.1174711  410.0020751  308.0913153  587.9167034  -116.3706041  22.95457693  309.5761294  
237.5122382  291.1339338  105.0107531  223.2879888  158.7078756  436.3178709  -102.8992884  417.9430697  212.8532656  230.9557798  185.1249262  302.7550208  412.6460308  309.1996617  588.0737279  -111.8589979  22.08314354  306.1379184  
240.3229308  293.5040429  104.003277  228.0113939  172.4037604  439.3379123  -101.1835616  417.7930166  217.5058774  232.6410421  191.3341117  301.4807985  413.9562987  309.7742481  586.4627649  -112.3583715  22.18053473  311.2835309  
239.1008222  296.7628557  102.0427343  227.1284498  173.3962174  441.632287  -101.2329359  414.327115  219.6621264  232.6010284  191.8350325  294.408516  414.6230101  310.1449148  594.4666822  -112.1229747  29.75306781  309.8489192  
236.458734  295.2876049  99.64357208  226.4107649  170.873762  440.346889  -102.2136196  416.1455122  218.8064435  233.5662618  193.1627629  291.8558547  414.2842013  315.2516202  597.0087376  -112.3793987  36.33277911  305.6326717  
233.7655441  296.2100234  98.96648777  228.0915008  172.7454452  438.611342  -103.2230724  415.3495466  219.7718645  233.3192435  192.6804733  291.5369256  412.615758  316.8467048  590.895714  -112.5672154  38.65152892  309.2717108  
233.0749852  295.720742  98.87505033  227.3914241  172.7960568  436.6355579  -102.7489619  414.1802141  219.7847191  232.4734443  192.37548  290.1251294  408.4853811  316.8118773  590.2967993  -114.3237215  37.33423514  309.0308748  
232.8071935  295.2431025  99.51981112  227.717596  168.3157387  436.1389591  -103.3410233  415.144001  219.8940694  232.8276452  191.2795783  289.6320328  409.7735465  313.5548836  592.8235814  -116.0135535  36.23266501  304.1682771  
232.1205675  294.7898969  98.85655658  227.7009516  165.6962287  434.8794003  -102.3913607  414.9589735  218.7538273  234.4904786  191.77124  287.6260031  408.6943602  316.9130882  589.4695635  -116.5115521  37.81768249  301.3137788  
233.7496163  294.2046703  98.10523002  227.2439536  166.0141353  435.8878416  -102.7349022  413.8625126  217.3089084  231.2941445  189.8884481  291.3697922  413.3622118  316.0141204  593.7134971  -116.1877493  39.96914665  302.6403592  
232.6915793  294.4250948  100.0371807  226.2616657  164.8407581  435.3935925  -102.3929704  415.9750911  212.3385694  234.0087113  187.5901655  291.6788595  408.9677985  316.3045602  588.1570081  -115.2577878  35.68198099  304.184228  
233.7945166  292.4044058  100.2401755  225.3648784  165.4599424  434.7552272  -102.1097865  415.4134788  212.1993216  232.8664056  187.3187783  294.2152424  414.1923718  317.0787078  587.8121555  -111.9347461  35.36990208  309.424312  
234.6229724  290.0851313  101.8873646  223.0121136  164.1528487  434.388027  -102.1053533  414.6095776  209.8984306  231.7242333  183.7670776  296.4958468  412.7793068  312.9500149  586.937594  -113.1155011  29.09616286  303.3005081  
234.2796526  288.7859384  103.9495995  223.8302727  164.1153531  433.2611459  -102.0837913  412.6108493  208.2723256  229.9835149  187.4371179  297.8338861  409.507511  311.3487429  585.6086291  -115.3840752  28.6257946  305.1340349  
236.6058866  288.5784577  106.7054909  224.8574721  162.1361972  436.1541888  -102.1828171  415.1915828  210.6928491  229.8548815  187.3223477  299.6918635  410.7675849  306.1788101  590.2988535  -115.7121081  24.70106708  303.2843103  
237.9489124  290.3128895  105.716779  226.4763232  163.7383132  437.3534732  -102.1896531  415.8516325  212.3076543  231.3321035  187.2116951  301.713305  409.91669  306.6004878  589.5026872  -113.3624097  19.3073621  307.7724287  
237.8796398  291.256729  104.28864  227.0151492  165.7314716  439.9216461  -101.8518377  416.5365003  213.6710897  230.7617795  185.7687061  299.6079419  415.923149  310.6019225  590.1358541  -110.6326654  23.65121311  312.2466197  
234.3162554  291.6199789  101.7583913  227.6614889  165.043937  437.4804157  -100.5741511  415.8501366  214.3236528  233.2815689  187.1558208  295.3201029  414.4822047  310.0712154  590.000355  -110.3384632  29.57339357  302.8154223  
232.8462442  292.845228  103.527974  227.384182  168.981007  440.4995639  -101.1645527  419.9195344  214.8624139  234.4604668  189.0512839  293.2058437  409.8622529  313.2123637  590.4496883  -114.2989254  29.36397313  308.0239243  
232.32484  293.1942728  104.106687  226.6936796  171.8163459  444.9201094  -101.3039627  417.4453583  218.0055645  232.8892713  191.3457365  294.6331663  412.1449548  315.1049785  594.5897088  -115.4294486  29.80578396  314.4318069  
237.9499119  293.2928534  103.0737633  224.9929683  168.5922179  447.324827  -100.2226054  417.4729816  217.6116864  233.012943  187.2728487  296.6714959  416.8329176  318.5819108  596.8504776  -111.7779399  32.02241711  306.3101191  
239.8618752  294.4581752  99.57223732  226.6974507  165.852995  441.7968739  -102.7201483  412.432191  215.4995676  233.3055296  184.6258514  295.655702  416.5008091  320.1849876  589.829065  -110.8694312  39.68130289  303.7068107  
236.7608434  293.9315106  97.66703055  227.0406941  164.6878882  438.5530707  -101.4521133  413.0512485  215.8205279  232.0545165  188.8763883  291.8187049  413.7039145  317.2161297  585.4977893  -111.7018355  43.8340004  305.0807362  
237.8840356  293.5595532  97.50424394  227.4851423  164.7124251  436.9095102  -100.9322819  411.3401043  215.9712148  232.188199  188.3689827  291.6034032  414.2846116  315.3731706  585.77508  -110.8343468  42.13540824  303.6911406  
236.0328831  290.6366857  98.9214618  228.6202054  162.044278  437.4752999  -101.2848376  413.2426369  213.5308249  230.9292838  185.9155997  290.6264678  412.844991  313.9898706  587.9739247  -110.1007848  36.85752148  304.2552116  
237.9309271  293.0252452  98.64477366  226.9312269  160.0547266  436.5671736  -102.5648971  411.5046446  211.6243589  234.1612183  182.6039645  293.6515719  413.1296929  315.8235409  585.5324499  -108.5532886  33.95770679  303.7141669  
236.8645052  290.9385447  98.15523592  225.9506832  163.5887624  435.917871  -101.9613797  412.6268455  211.7514866  231.2604846  187.0745548  291.0875876  412.4970152  317.4404516  584.6442013  -107.0500587  41.2013188  309.0831227  
236.324289  290.7154659  100.5085252  225.9035649  168.4447978  437.1622201  -101.446746  416.1256372  213.355139  233.6458914  187.2984219  292.2932172  412.6874535  312.5026063  590.0590079  -108.7155061  35.17756741  306.7586053  
235.3145103  288.9164826  99.7062574  224.1287802  164.7013026  437.7130584  -102.2531256  413.3267027  212.3059821  231.1588086  183.1268962  293.5025042  412.7244951  314.0481697  589.0499635  -107.2393498  32.94433668  303.5090348  
234.12358  289.1937094  99.00644647  225.0548269  161.6806328  435.2205852  -102.814605  412.2555759  212.004704  231.4172156  185.0821444  293.2355368  408.4336964  315.2249775  583.5576901  -109.2956511  34.6851241  306.3605312  
234.7366043  294.1986352  101.5271881  225.9447184  165.3828162  436.2030173  -101.2781535  418.018888  215.2233992  233.4042867  188.8397183  294.4600336  410.9912794  310.3898787  585.6732772  -109.0381494  29.4815349  306.7455415  
234.6628953  295.0178081  100.8911612  225.6878151  162.7998374  436.2995655  -103.8455992  415.7605813  215.2782223  234.6594391  186.4169652  297.3444836  410.3659577  310.6743683  584.0756506  -107.6198156  24.78275091  306.8145156  
237.0573165  295.0095009  102.2759118  226.0222435  167.684634  435.8134514  -101.6643823  417.2037433  214.1365741  235.1508399  189.1441  295.4241768  411.49413  311.5076031  586.228209  -113.6624638  31.51451776  307.4454111  
237.6402076  291.7547146  104.5377845  223.9955165  166.3725318  439.5404274  -101.6511418  417.6889026  215.6948268  233.5954938  187.8958084  297.4228707  412.6254629  311.0591775  592.319256  -117.3582534  32.74005762  301.1073889  
236.6023623  292.826373  105.7862603  225.6193874  167.7786055  439.2026632  -100.7656977  415.4174446  215.39784  232.2055875  189.9111836  297.9465832  409.9972722  310.553355  586.8145128  -120.2579317  29.30174814  303.7192222  
236.6447648  292.2522876  107.3911555  225.966594  164.0423112  442.9154518  -101.5509638  416.9062769  216.5530292  231.5557928  192.6095695  301.378597  413.160579  309.6378453  592.8622772  -121.023443  30.05492571  301.7944905  
237.9720379  295.7676583  109.4151103  228.5087952  168.2773563  441.7294107  -100.301482  418.0858016  217.2104609  234.0685907  192.5885877  301.0909908  412.9780627  310.3680221  592.1536909  -120.2234126  28.5802604  300.6199181  
238.7133697  293.5336747  107.5184753  226.5783365  164.7459572  445.3963364  -106.8611964  414.2541139  217.1451499  228.8966238  191.405415  302.1526041  418.5798317  313.1429142  592.6808834  -113.1067733  31.66510377  308.5272428  
239.2853936  296.3956788  105.9892743  228.656769  170.0483029  440.5774245  -101.9376045  418.1100471  218.1611438  232.9471668  192.3912886  300.8890562  418.244649  310.942864  589.4660485  -113.9456012  32.08433835  305.0044075  
237.4289897  299.3115037  103.5892636  229.2089147  169.9682896  443.1828604  -102.3428402  414.2134366  218.9840719  234.4483602  193.3412102  300.9529985  417.0216757  315.1589546  590.6278132  -112.498112  33.45080659  312.9445455  
235.8095992  300.2640795  101.5640214  227.9703759  170.3608241  443.3999151  -100.5893301  416.3976898  220.2507445  235.5262683  191.9963957  297.5907696  416.1654098  317.1696316  594.6900729  -113.1815676  40.74034505  305.540933  
236.1499335  298.8015135  99.18067377  227.729144  172.9289921  442.4394873  -102.2990309  415.1214537  216.9466323  233.0875121  190.6998889  295.9670757  417.4075434  317.1283897  594.2085283  -112.4196521  45.7043142  302.8425966  
233.0605492  296.431839  99.74686735  226.6449191  169.9831463  439.7041133  -102.2059465  413.5722462  216.0013597  232.3332727  192.9967281  292.9304868  412.087426  318.2420301  587.4781369  -112.1909346  44.26184964  310.0797821  
236.4750581  299.6354156  101.8038291  228.3293421  172.1470643  441.5942165  -102.5889081  416.7596019  215.0063656  234.2515178  191.6450926  294.5183802  412.734958  316.8216551  590.4720783  -113.6952544  43.547864  305.6543449  
234.3383662  295.1764261  98.87503677  224.6585306  166.2248422  440.4692734  -100.9375108  413.9143826  212.3942567  233.0450658  186.7939715  293.4184753  413.8197769  320.3565399  592.3231728  -110.5329601  45.35746556  300.3129504  
234.3504569  291.666709  99.05825015  223.8108153  166.1704827  437.9814266  -101.3249608  412.9416  209.9880045  232.0146819  187.4429478  290.5978734  410.977546  319.8063516  584.0482459  -112.0276478  43.3083472  307.81157  
234.5996252  291.0740361  98.45682203  224.2503259  164.3295354  437.0738373  -99.99599091  414.9193646  211.7031515  232.4664948  186.2365631  290.4943752  413.4466917  316.4896321  589.4465456  -110.1975993  39.39128702  307.2298861  
231.9486022  290.2708811  96.60906646  225.9723859  157.7147603  434.7153065  -100.8531851  407.4846779  208.9980653  229.9218045  180.2981303  289.2558658  411.8538095  317.3365713  583.8997819  -110.447813  31.33090561  306.4282246  
230.536837  289.6695283  96.15476246  225.0374582  155.8823324  430.546044  -102.5753643  411.9768442  209.2190159  231.2605409  181.8266799  291.2956841  408.727488  314.7395132  581.9175539  -107.1663355  29.11489612  310.7785102  
235.7728409  293.784373  99.72795222  227.3256196  167.1781494  432.8937738  -101.3974169  418.451356  211.8165284  231.8609219  183.8512233  293.9234528  412.3856803  307.408725  588.1673314  -107.5586066  27.09259943  307.2061929  
234.1314423  292.1182455  99.80773554  228.101755  166.9439525  432.4244552  -104.3621927  419.3448401  211.3718719  231.6197964  183.9201412  294.5130848  408.8800563  308.8958625  587.6844441  -112.6952439  24.30980205  311.2899675  
237.4322821  289.3740321  101.9057785  226.0482851  169.2817083  432.98882  -102.9306585  418.3837814  211.9964108  230.7049612  187.1874101  293.3746016  412.3259478  307.1170341  587.0396279  -115.5237261  22.56655498  308.1486775  
238.2715871  288.7074694  99.4047475  224.7666791  166.9218167  437.1308291  -101.9549885  420.4146407  211.8299251  230.2877674  187.5976934  292.7155029  411.8592614  309.7584313  592.9189047  -117.7924152  14.92848607  306.6745733  
240.604778  287.2320675  99.58672019  223.8625796  171.2326534  438.752283  -101.4484221  416.5351578  212.5881214  230.1143826  190.8670801  294.8255512  414.4978705  312.4599362  593.4077746  -113.3734609  21.5551689  306.523506  
242.553351  292.5890971  100.2139558  224.7110333  168.6125323  437.5801655  -100.5278018  410.073849  211.1745007  233.795907  190.8423438  291.4275197  415.9313003  315.7429895  591.6386622  -117.7850564  27.1838491  300.1733238  
240.1554437  298.4437545  101.3888825  225.7929555  177.5155769  438.4884738  -102.8046585  414.2143066  218.495734  231.1558634  194.7641913  291.809833  416.2884415  316.4102925  591.4479533  -114.1768063  36.65636469  302.8874908  
235.0402514  295.0315196  101.483134  225.5138753  172.9156526  438.0637859  -103.0044602  413.9845075  217.5657389  230.149913  191.2273098  293.0288056  412.5372919  316.1563317  594.06226  -113.158852  39.15507217  296.4934291  
232.2271384  293.4400806  100.1010015  225.70108  169.8004262  435.8426008  -101.473562  410.2658573  215.3514622  230.8134337  189.8589117  291.3432928  410.0916457  315.9121315  587.5716024  -111.9524744  38.38424419  300.4196586  
233.9877355  290.0326995  100.8638041  225.158507  166.9849583  436.5867419  -102.5281144  410.7222787  214.903925  229.9951103  190.1662647  292.4579304  411.496419  316.3142738  584.8694747  -114.8302573  33.82747628  307.1362251  
236.5039673  289.2387773  101.4839571  223.5823591  162.0862194  438.161086  -102.7587052  415.0437893  214.0109649  233.4251991  187.9856906  294.7664811  414.3806703  315.0769344  590.8664553  -109.6989465  35.01055731  301.7636357  
235.5789981  289.4427508  102.7525141  225.3840125  163.3316555  435.4479994  -103.2810147  411.8813763  213.0007866  232.8315665  189.5370556  294.8776666  414.4155315  314.8098815  585.7743486  -112.2627527  37.67476326  301.6096812  
236.4064512  292.3691316  104.2779137  225.6227456  163.0603576  437.029515  -102.9046358  412.8829584  213.3941434  231.8600133  190.0492054  296.5820547  411.2904966  310.3086053  585.8903326  -116.1967913  32.05937833  307.6725879  
235.9706095  294.6923642  105.8023838  225.3491357  157.0073473  440.3402935  -102.1437125  414.4690049  211.3671744  232.7325836  189.6247013  301.6854186  410.6514433  306.0656501  588.7955822  -114.8424682  28.54619402  300.9817252  
238.0090022  298.2971461  109.6577551  228.4990215  169.1198906  440.8526951  -99.9098269  417.5139836  214.5632361  233.1109148  192.1136552  302.6675687  412.3965439  308.550778  587.232668  -117.361167  28.29875606  308.1191492  
240.3970072  298.9426688  109.625218  227.1042116  169.8588674  446.7883386  -102.9076396  418.3081261  216.1812537  231.8134576  189.4485294  304.2866865  418.5871102  308.4206826  594.3496846  -114.8421397  27.76120928  309.0977345  
239.5288424  297.9286934  106.2419948  228.1833745  167.6962582  439.0356655  -101.967321  415.2897466  216.1849647  232.8818466  190.8716166  299.1117457  416.6682347  311.1853018  591.624657  -114.536946  31.18896223  308.5503007  
237.9482397  297.6514276  106.6151465  227.5343994  170.3159659  441.4402228  -101.35542  417.4922315  217.6573658  231.5804408  191.9270882  299.2193677  416.8385808  311.4456873  594.0169491  -112.854899  32.32851972  315.2239449  
239.1520618  295.0303372  106.1295818  225.7171204  159.2395301  443.9444624  -101.7871291  415.2842349  215.960573  233.3556936  189.8876684  304.5289093  418.3819426  310.2286656  592.0065911  -109.7154424  32.95863021  301.6652511  
240.9778479  295.1293184  104.1756544  225.3130471  160.646328  444.6423229  -102.2224892  413.7022924  214.7200268  235.9287824  183.9269568  302.7637835  419.2090714  318.4464979  590.0436807  -106.6138116  38.80264196  303.9919916  
239.5020632  294.8183011  101.408514  225.7306198  168.163172  441.6385083  -100.7247837  419.1106728  214.5097248  234.671621  187.6252825  295.1433108  415.9361768  317.2253868  586.823539  -106.1029154  47.80913152  311.8834783  
237.0084393  294.6133317  100.860392  224.7340482  170.3560295  441.1270455  -99.18463431  412.7768939  213.3728117  230.7219489  188.6985256  293.802099  410.5955634  315.6196061  588.8486086  -111.5385449  38.72257892  310.9730265  
232.8767045  291.317414  99.60940493  225.9579587  164.8545115  443.7770747  -101.5290142  416.0668758  213.9884064  232.2872267  183.8161492  295.976779  414.2135423  316.098947  591.9331194  -109.8030691  33.2732602  303.31068  
231.1278407  287.5019347  98.18945463  225.2538011  163.6049661  439.5808139  -103.0563578  414.2481875  212.5513109  232.4124712  187.4320399  292.3395762  409.6137503  318.6432777  588.0059566  -111.834653  33.6461753  304.7258116  
230.8988117  289.1759354  98.90317069  227.0040277  167.5419203  435.6215494  -103.3935652  412.5878912  215.5785785  232.7697603  190.5192958  291.9355526  407.3759813  315.0285231  584.8213978  -114.534959  30.47710338  310.5524108  
230.4445725  289.5719832  97.81331103  225.6087461  162.0345013  434.2044928  -102.2878627  412.4161584  214.1101969  232.8015023  188.144118  289.8972383  409.9340266  311.9876494  588.6536021  -112.5349546  31.82457263  305.1936513  
233.8298401  292.7830133  98.84482077  226.6109973  165.5093788  433.994292  -100.0379933  415.3933259  214.1024911  232.8714022  188.8379085  290.2332821  412.5777844  310.5713519  591.0833245  -116.1479203  29.51174998  297.0343337  
234.6890394  293.1263152  99.72282986  227.9609389  167.6377179  432.4884695  -101.8797499  416.9974884  213.3438312  232.2170085  187.3793224  292.7591498  408.9328902  314.1334513  587.6295036  -117.4217929  28.07988752  304.0336224  
237.3389403  293.7956897  101.413273  227.868629  171.2053318  433.600951  -104.0513116  416.0666855  214.9003791  229.6454382  187.9755192  293.7159495  412.1072289  312.3495556  588.3721365  -115.1800612  29.4360362  309.7765943  
