# Supplementary material for: The Foraging Brain: Evidence of Lévy Dynamics in Brain Networks
Source: PLoS One. 2016 Sep 1;11(9):e0161702. doi: 10.1371/journal.pone.0161702 (PMC5008767; doi:10.1371/journal.pone.0161702)
Supplement: S1 Dataset — (ZIP) [file pone.0161702.s001.zip › time_course_networks/dr_stage1_subject00002.txt]

258.5611475  279.1840297  165.4248775  293.5081747  214.4870611  423.263749  46.43894354  493.660014  281.0825369  276.1797328  234.1953005  255.4393448  286.2287567  -15.73365455  609.7189401  -103.5228187  -45.18845934  568.730871  
256.5388616  279.9806503  160.6042657  290.3322045  214.5914754  417.7964332  44.97241703  491.2827477  280.9193523  274.3245147  237.4687885  254.3647449  287.9837646  -10.75498498  607.0112674  -104.2347638  -44.94498711  576.3341484  
258.7966098  287.6001933  162.0410959  290.3796106  213.1820292  417.2259784  46.62616698  489.9702749  280.2393411  275.6818113  232.1807761  255.6129589  288.7701028  -17.95790941  612.8780888  -102.3712746  -39.94100233  566.3776498  
254.8265086  281.9818892  164.4296443  290.0616639  213.2710891  415.0988726  46.09144397  494.5780751  277.8332182  277.8260892  243.1077076  254.0706434  286.1845298  -9.486362834  605.9792741  -103.4023846  -44.91557144  581.9224272  
260.5984995  278.0349154  162.7314331  290.4767553  210.2977806  420.0298404  45.2359408  493.146328  276.2488096  276.1945239  232.713706  254.088112  293.7414699  -16.05502277  614.6054737  -102.1437034  -41.91312872  569.5571679  
257.5488884  272.9289373  166.2240127  291.2092892  207.8727842  417.4553006  48.08714557  493.5421212  275.6273182  275.0489205  233.9592613  256.1926628  290.1322896  -10.3047857  608.722158  -101.2382927  -48.22376094  572.9257861  
257.5849105  275.9035512  165.9304518  292.8361508  210.3798313  414.1424164  45.94481874  496.69236  276.5990769  277.3553609  242.811906  251.5039079  288.7044487  -9.022071461  605.4720629  -103.3832475  -42.8492132  572.0197805  
261.0865257  276.6639322  168.2307413  291.8294651  216.1073046  420.4047513  43.60193528  496.4720595  280.0151224  273.3946992  237.161911  256.0662021  289.881324  -13.93858189  614.9165078  -101.5393317  -49.80700988  571.1052614  
259.4037006  275.4396315  168.5899893  291.6932675  219.227221  416.9887205  45.57684007  495.4811788  283.7430448  278.19335  241.1146885  253.169976  288.2957098  -7.753393586  610.7821058  -105.1203877  -41.16879894  571.3191857  
261.8146661  279.7652377  164.6041243  291.3939869  216.0803017  421.6548142  44.03700768  496.5662253  282.0061371  275.7539135  237.1528966  254.5054146  293.7259898  -10.67755033  614.2802188  -100.5314072  -47.447453  579.4552262  
260.467106  284.0891149  164.5252972  292.040673  209.3155281  414.4553152  45.97182065  491.5642206  283.2441608  274.4850688  232.723332  253.3077348  291.0108337  -8.746194911  611.5108995  -102.1753701  -38.23770141  568.8416086  
255.9144682  284.2365537  157.4226621  291.3924444  212.1072215  414.1569848  47.66776125  491.1859508  277.8374169  274.8510159  233.4825058  253.7902116  292.0572943  -9.079262294  604.6719066  -105.1917421  -42.25792345  574.0374858  
256.1031532  287.7301018  161.151231  294.8940599  209.943135  414.2338496  44.83471993  489.7678907  276.367364  277.4300691  235.6220625  251.4054313  288.7419017  -14.62254322  611.7912466  -104.8379167  -47.37938708  569.7777434  
256.1019898  289.4961458  159.8892093  294.752743  212.1230897  413.4329654  43.38823913  496.0658469  276.773706  274.1848644  235.5293514  254.0917354  285.4719427  -7.243368635  608.9999066  -105.8645597  -44.6066355  572.5476595  
261.9588834  287.4442134  164.0882643  294.7739385  216.5704652  417.8787769  43.67989309  495.6680545  280.4010119  276.5533042  237.2561608  256.755555  289.3163014  -15.06047879  610.294156  -103.907544  -44.7428182  573.9094717  
260.7709608  281.2693815  169.306881  293.6512847  216.1496884  420.0281167  42.72770713  489.7402838  278.8018725  274.3526176  235.4802126  254.3554433  292.7497332  -14.63073572  619.7631428  -101.1516073  -43.50149015  574.2724593  
258.1593702  274.0199183  164.5512162  287.6608492  212.3240744  422.3314449  46.59851204  491.7004409  279.8150001  275.8678972  235.7431268  254.844147  291.4755453  -5.104129385  609.7958012  -105.595894  -32.79167226  570.5846681  
256.6195858  274.254653  165.1447636  290.5914957  212.0621033  421.397082  44.73874997  489.0403686  283.4305633  275.1227825  236.6183244  253.9191755  286.1559806  -18.25576157  614.9992138  -103.0357668  -45.94973484  577.3401718  
257.5590312  280.4596359  161.7407269  289.840253  211.7772399  417.7077356  44.6903147  493.0216451  280.9143721  275.3989647  236.7055774  251.3830877  288.3771483  -12.50127666  611.8806849  -103.8123485  -40.62547892  565.6824255  
258.8913918  280.3202302  164.197662  294.2232142  213.573124  420.16674  45.56687733  489.8633263  282.505259  274.3659794  240.3661746  256.4658432  280.3031808  -11.52579272  605.131742  -105.9070684  -50.90183169  598.5188483  
260.9304017  278.4242328  165.6441267  289.3175693  212.082963  424.0809014  45.39234634  495.8581975  281.2950116  275.6416795  233.8169721  255.8140475  291.7514473  -17.25183607  616.1706376  -102.3442131  -36.13129472  564.4920545  
256.8640614  271.1704532  165.9108582  287.8705346  210.721024  418.8639352  45.63462693  489.3078884  279.5100433  277.677336  241.8537102  253.4658323  288.1339838  -9.408012647  607.7986155  -102.0728997  -46.08845451  580.7628504  
260.557426  276.3141929  166.0470407  289.6982252  211.7036113  423.7260102  46.89512861  498.2315318  279.112259  276.9148202  233.679103  255.887657  290.6813859  -15.36275545  615.7731921  -101.9942347  -43.12381982  567.6516175  
261.1169848  278.0722817  165.7969279  294.398937  210.806617  419.5106112  45.60695989  494.1382371  278.7687158  276.8036709  234.664182  257.6699178  289.1002315  -14.70481196  614.1501814  -103.3617285  -52.28980635  573.6490566  
260.5902196  277.3118506  164.6854132  292.5886845  211.780475  417.8629812  45.69990581  492.4718206  278.9101764  273.9084117  234.3069223  254.1527197  292.2847276  -9.123602076  609.4959789  -104.6058924  -38.74056769  571.35295  
258.2153389  279.0396012  163.9692861  294.6891611  212.4380577  420.6035556  44.87129378  493.8969008  279.2972251  275.4532871  237.7041234  255.0701253  288.1450816  -14.10940005  614.5685967  -101.9153353  -50.9583992  566.5578853  
255.2845133  278.74802  162.2456737  294.4655833  215.1831903  414.4563283  45.81509602  494.0481522  283.985465  276.3089284  241.9981382  253.1772217  284.767739  -7.818261647  603.3853218  -105.9750177  -40.92043643  574.2825099  
256.3560775  276.7485584  165.5760942  292.0716662  215.798228  417.9832285  42.57716205  492.3008906  281.4944675  273.0755929  233.277649  255.8413195  291.1834153  -14.23953689  612.1335974  -101.370189  -49.74098082  571.4056969  
257.8025318  277.5020443  164.0118631  291.6891928  209.5420248  416.5019715  48.11008165  490.1630423  276.0806987  276.2432129  232.9017236  255.1435298  290.0850565  -10.34303479  606.8528851  -100.3211625  -43.69013205  569.3256809  
259.0642576  280.1049149  164.1221227  291.0925632  213.0953993  417.123608  46.22426182  494.4986614  271.7240081  275.2823726  233.8873289  253.4629029  292.3522721  -9.918097598  608.1983354  -101.5031919  -41.45351607  570.2062156  
257.8507412  281.6736937  167.6068236  293.6319628  214.5872479  416.6270605  44.69147265  494.6969693  280.5139619  275.9016935  236.5119064  251.4640114  287.3217932  -14.65280794  614.7042683  -102.4142026  -50.28519806  578.1278959  
257.5550733  282.2793211  164.1793804  292.1064388  217.9577936  415.7254684  45.65055355  496.9382113  282.3457911  276.326241  239.0907749  253.7595981  289.2682801  -9.028806837  609.8371819  -104.8904114  -39.71803403  573.052933  
257.603487  283.3660992  166.2937145  293.6846818  215.1725187  422.5644257  44.81529189  495.6246291  280.5139425  276.0852851  235.7100986  255.512592  288.3730763  -17.65116874  614.5894154  -101.9761922  -50.0608424  568.8896815  
255.2491443  281.5069394  163.1903371  290.2860895  210.475527  414.6066583  46.198096  492.0076822  277.305942  274.955611  233.3470816  254.5529033  287.134904  -10.16128255  606.9543626  -103.38836  -45.07083317  580.3455997  
256.2017268  285.7262754  159.9974718  289.7360318  207.9600972  410.5198653  45.39692824  491.1935734  273.1764209  276.2575758  241.4792555  252.8250527  288.8643003  -13.99607235  604.3949851  -103.4741681  -46.93976371  574.9791638  
258.9228236  290.2897741  162.0444244  290.5373479  209.5784131  414.6672871  47.82738649  490.8421201  277.9056858  274.8562724  235.0282381  253.8932551  286.4689487  -16.73002432  611.4594278  -103.5020327  -49.37076074  562.7550813  
258.2728339  290.8651935  160.8615308  290.3878555  214.0046506  412.7256559  47.41018085  489.1343454  283.4968345  275.7059859  236.039202  257.9367625  284.1984829  -11.43303029  606.9838349  -103.3173402  -51.98385689  586.7792963  
259.5614639  293.6508814  160.0163446  290.9556091  215.8025964  415.5300708  46.46461402  492.3660123  282.8314267  276.9758116  232.8922341  257.2591932  293.2344707  -14.81069188  612.68137  -104.2601029  -40.90823626  570.0189812  
261.350795  286.9368851  165.2444571  289.0855886  216.5072522  416.2846885  45.26706805  494.5932327  277.847895  275.8506308  233.699169  256.9096818  291.1921308  -14.17370888  609.2316885  -99.84082839  -41.62996774  574.1093551  
259.2329787  280.8621425  161.5489714  289.1814752  217.0478861  414.8584933  47.24763217  499.1980349  278.8885453  276.7490799  244.8648992  252.0629309  292.5653847  -10.88807272  606.8213618  -106.0237709  -36.29938419  577.5141447  
262.7916512  281.6989019  165.1551598  292.9360299  213.1601274  426.0284739  46.96681527  497.6656761  279.5317876  275.7116702  235.7109973  254.4040058  289.4867094  -22.53630724  616.3270793  -101.6887884  -42.07557791  575.2661342  
258.2204069  275.7394777  166.6217087  290.6218308  214.0344873  419.9574314  46.96569218  491.1326875  284.5349079  276.0505646  239.7224052  250.941829  288.4643297  -8.13313011  606.7320677  -104.6900831  -35.46258292  577.23608  
259.4798475  274.4561368  166.8998864  290.5974454  216.8013744  421.9699787  44.30596292  493.8109081  278.7680005  276.4416893  234.9926342  255.4149818  291.0696848  -10.74154491  611.2411346  -103.9914059  -41.33027953  569.588078  
258.550934  271.3765687  166.4310702  293.4343655  210.6038512  420.6849489  44.82493209  491.1092978  276.4564583  274.6169785  236.0981585  254.1777681  291.4318924  -13.21965876  620.7714294  -102.7230604  -46.09947243  563.1906707  
258.9901095  267.7632737  164.5701369  292.5810499  209.9048002  418.4143658  47.5590977  495.5165167  273.2901495  273.3726834  235.5727129  255.1218518  290.9816265  -6.56916981  605.8410017  -102.7814081  -40.28299228  574.9248748  
259.7180299  275.7419988  165.8103503  295.0438388  208.2709617  419.8417064  42.77700839  494.4112737  276.626929  275.7444353  239.1584959  257.7891658  291.2770287  -16.2112825  617.0770712  -103.2070712  -52.0776355  570.309978  
258.7507869  280.2601528  164.6755711  294.5845642  206.6957294  415.7160359  48.47956601  496.2708056  272.850993  276.653499  235.119489  255.1724476  290.2281072  -9.057566243  606.3937615  -105.8420652  -42.02500893  576.1782049  
259.1460402  282.9164797  161.0332723  293.1180479  208.5069241  418.8811141  43.43333816  492.8455055  275.9621305  275.4698291  235.7418838  252.2257261  291.3958541  -11.3448947  612.3642486  -101.9530924  -49.55440927  572.6225281  
258.2565989  279.5922328  164.0575025  292.6451299  210.7902096  415.5995109  46.9925042  491.7407403  278.6150718  275.3920342  231.7303018  255.5710529  287.9681095  -8.302631421  602.9054397  -102.597138  -39.6336097  570.9691304  
256.6915193  286.4249866  163.5055057  294.810735  208.9205891  415.7007834  45.72715969  494.0523891  282.1363277  278.6756218  241.8970878  251.5503588  288.8352297  -11.32656357  608.9053989  -102.5841322  -48.01880821  580.9430235  
260.5085778  285.77926  169.7874243  294.8000394  210.464051  425.1828805  44.92015171  496.6641074  281.7419472  277.6398825  236.0346101  257.1687826  286.8341146  -18.29999938  616.2469928  -99.97588282  -46.97046852  571.2247791  
258.587801  277.4122751  169.6202274  292.0600105  213.6776243  421.6997996  45.48660646  488.3175488  281.6021943  275.1246448  238.2745623  256.1526317  284.9298295  -6.981907138  606.2464739  -104.4183082  -33.05253477  585.2251376  
260.2120647  275.2798658  167.675301  288.9681061  216.1427946  425.2109922  42.69998756  494.0390954  282.8286694  273.28804  235.205084  256.1600126  294.3536266  -15.87337409  615.5687042  -102.9295952  -41.01398393  567.3338295  
255.9952231  276.3144346  166.8444034  290.1139164  210.4462682  417.0427746  44.16437122  491.013249  283.2089312  274.2376468  235.0041048  253.476965  285.9065565  -12.71784616  612.2324762  -104.6708191  -45.77165039  574.8909453  
256.5557512  277.951095  162.3409501  290.4525943  211.8914504  416.8630633  45.26747862  489.6878362  283.2954127  274.8931414  235.5886559  255.0882466  287.7620198  -10.2358228  610.527096  -104.4459752  -42.78608227  571.5759431  
258.3667514  282.4897588  162.4055982  294.0627796  208.0654578  421.1698383  45.70358654  491.7837115  279.3994078  274.6220198  232.6080449  254.0523413  287.254804  -19.25330673  613.1786952  -101.104893  -53.76308933  569.7432779  
256.9063326  282.8957678  160.1398705  294.0033212  210.8216077  414.1222892  47.55192594  492.3929034  276.4590028  277.0262347  237.4383982  253.1889291  285.7127982  -6.750075837  600.081035  -103.9533979  -42.76234975  577.6193736  
261.8160207  284.6523276  164.1699688  292.0683691  217.3832584  416.2553745  44.14632402  495.803541  278.6307972  274.7308723  236.4867824  254.5161023  290.1397054  -16.29533496  613.4726359  -100.8087549  -48.83394728  574.6988926  
260.7993681  279.8846359  163.9123489  292.7329422  215.3735414  417.7904353  47.66094596  492.4747386  278.937947  280.7123836  237.2654185  251.7837879  289.3234042  -6.774718341  610.9784733  -102.7924615  -34.09343953  565.7460267  
259.8580991  276.9872514  161.3230638  288.8235901  217.8370412  419.7688609  45.42702743  496.2325246  278.5734099  277.0230816  237.6673462  251.7721328  293.428746  -8.638935115  612.5082845  -103.764694  -38.08193884  571.9180778  
259.5879995  277.4580161  162.5677938  289.4856273  215.5989947  422.5833315  43.23327936  495.2871624  277.70364  275.8980943  237.8558976  250.7551676  289.9759674  -13.75467255  618.7461425  -104.0026372  -41.42520975  568.1905192  
257.6776097  276.5628517  162.8822121  289.9933249  216.5662528  418.8238947  46.00087619  496.1854583  280.5814462  275.2979904  239.8543399  252.897634  285.4374164  -10.26547899  603.858076  -104.6795519  -38.76306666  576.1394312  
257.5867354  281.4015519  164.6103623  290.7020587  217.854582  420.2899368  43.29793766  494.226586  282.2099161  275.6646434  239.6526049  252.8372773  288.8187454  -16.40024598  615.8344376  -103.4367611  -51.83044604  573.1773489  
257.8667492  278.8438624  166.3465423  289.2419441  213.5033775  417.4293758  46.97942768  493.4987987  283.7824119  275.7015293  236.1388711  256.25278  287.2561512  -6.145982036  606.3615291  -104.3646389  -38.28790903  571.4321534  
258.0405788  277.0112456  162.4647932  287.3258879  217.0778205  418.3971051  44.25176185  495.1260083  278.9105779  275.7172446  234.0959965  254.4595634  293.9120895  -7.242634745  609.8327084  -104.1936979  -42.83143826  570.9625604  
256.86821  278.3758325  166.3846259  291.499189  215.8740637  417.2080151  44.60533346  493.8900493  281.4264931  276.4938368  235.2307927  254.7719928  288.5195914  -13.85187933  614.8314607  -103.3093724  -47.19073789  570.6120083  
255.5417747  277.3785681  163.857588  289.9669404  219.4127805  416.6880398  46.12562748  496.4282727  280.9568693  274.5595352  237.2990244  253.1210255  289.2749913  -7.625244873  606.5597309  -104.2309394  -40.47945316  574.6157901  
257.112246  277.0170433  166.6931222  291.1548709  213.8896251  421.8643109  43.67890091  493.104517  278.5645733  274.8198805  233.7417087  254.4952061  290.0565527  -16.09069661  614.7768237  -100.7286349  -50.41576566  570.7856811  
254.5750767  279.5713811  162.323327  291.1426677  209.4827052  412.8482865  44.72766655  489.4972823  278.6338538  276.4201059  239.7555411  252.4184448  289.645859  -10.11921181  607.9900512  -105.1949031  -44.49187216  574.8379188  
257.5270022  286.6486352  160.3579782  292.0591627  208.5425753  411.9833784  47.54604625  491.0815183  276.7442846  275.7091497  233.9495396  251.5955639  289.6964526  -15.98572986  608.2518731  -103.9475479  -45.61800897  566.7806349  
257.5143275  284.387942  163.8019308  290.5102743  208.280028  415.2987729  47.36536046  492.4333247  276.686291  274.3602341  233.9490846  255.4503687  286.4098687  -14.57789923  609.4688445  -102.840439  -58.15387009  577.7771738  
257.9388566  282.7557057  163.8280629  290.7722535  212.0824795  414.1856661  47.21881666  492.7535642  277.5056807  276.4082992  239.4320131  254.0075138  291.3136893  -15.3596218  614.2970318  -104.8178662  -50.07923593  574.7871957  
260.5587148  281.7617643  166.373371  294.4213255  212.4414123  422.8320591  45.4386697  494.5439379  279.0243108  275.8232224  234.0325004  257.03824  287.4629903  -16.06244625  615.7032769  -101.7106871  -46.56062537  569.5130912  
257.6912767  279.8070849  162.3820608  293.4908059  210.2456837  414.3095403  46.28548548  492.1508131  281.3835022  278.6475998  243.8059948  255.2433936  287.1700997  -9.17377377  604.3948016  -103.2811938  -38.39897675  581.6841387  
261.7904757  279.5960649  162.3433994  290.2315513  213.0547396  419.8687537  44.46943172  495.3004741  277.4226156  277.2585597  233.9143081  256.5167783  292.6360299  -11.59938574  609.8130475  -102.6179377  -36.90579527  570.5060282  
258.088482  279.5026238  165.3204448  292.2981306  206.7021508  420.0372155  44.16934392  490.4708488  274.1677271  275.3309324  232.071693  255.5686383  289.8296235  -14.92426779  615.3487499  -101.798515  -42.84325376  573.6085492  
255.6419052  270.8565294  164.7279599  289.3000282  211.734129  416.1380961  48.0613744  494.2971635  276.0752449  275.9698851  235.9704598  254.9670527  288.5884372  -7.930568854  599.7703485  -104.0593601  -35.80375126  571.0222567  
258.9923564  272.4199241  166.7829092  291.5381105  210.645407  420.6002698  43.92513563  495.9286405  276.9484991  276.7749185  238.7229776  251.4363914  290.3328467  -20.39864953  615.3030174  -102.1575424  -52.55620338  568.6497523  
258.890171  276.3081123  165.1621347  291.6329594  211.104991  417.0457617  46.78346386  491.7700045  280.6844799  276.674597  234.0635322  254.9053495  285.4787373  -10.06084299  604.1544785  -103.5518742  -42.47635285  570.0903746  
257.5611355  281.6080736  161.6761866  291.6690121  213.0268065  415.7798633  44.96469418  493.0829435  283.96848  276.9339529  240.5836192  252.8969984  287.3493217  -12.74931735  610.8855044  -105.5444292  -49.03059664  578.4888921  
257.6618829  283.264918  165.2476453  291.019468  216.7533759  417.4730127  47.44101829  493.8381825  280.5391805  273.5280335  235.930468  254.3547437  287.6449619  -15.72433144  609.2354335  -103.2434837  -46.18206828  564.3351419  
253.3931156  279.7068456  164.3649684  289.9546633  217.1421719  412.0954487  45.99209091  489.5587669  283.1109196  274.6630035  240.305065  253.1919992  286.0083853  -11.55710483  607.6423577  -105.2421268  -49.68953681  579.84957  
256.765345  282.9195888  165.6866856  292.1840362  218.2963265  419.5130084  47.19332837  494.6057606  282.0564569  274.9309316  236.293039  259.3498378  287.8961876  -13.81686549  608.0415242  -105.9019697  -47.86422579  568.079753  
260.3714706  283.7016579  166.249824  295.2098969  215.9482365  420.4057501  44.66867822  492.7665271  286.0228217  275.5404579  236.7664948  257.3810053  287.1896141  -15.82774386  613.9358142  -102.3195982  -49.31844252  576.70277  
260.3275165  283.4274911  162.0013316  292.0608281  217.264002  419.8413081  45.64272728  495.3393428  282.1537928  276.0798373  235.8490185  255.6396858  289.8226769  -8.192988595  610.7230716  -104.1173354  -36.98661683  575.0666893  
260.4252377  280.46708  162.6617037  292.712254  216.1669413  419.2709785  44.59849165  491.0531076  283.5118164  274.282141  237.6821082  253.8688392  290.3460534  -15.41912863  614.3136575  -101.7488477  -46.21773109  572.346606  
257.426113  280.7038119  166.3364132  292.6358255  213.1932635  416.7147598  45.50325455  487.741184  284.3280465  272.6772496  236.3823712  254.2591453  285.3509246  -8.670751655  605.9930697  -104.8472767  -34.86079127  572.4858881  
259.1311689  280.0997975  162.1631324  291.5400668  217.6132722  416.0382039  43.6548573  495.8770362  282.9716891  275.0107466  240.4875179  253.1796421  291.928202  -11.17668796  610.3096759  -101.8441341  -46.93598614  572.4604981  
259.6462981  278.9479067  163.9965903  292.6573873  214.1664951  415.6583386  45.18734857  493.4517341  285.1171346  273.1562482  235.944115  254.1928879  290.9645257  -10.67387007  609.2679686  -102.818109  -42.34939348  567.3748298  
258.3212493  279.2048265  159.6865709  291.8299786  214.993176  417.0993426  43.82250427  495.3813935  282.9642909  277.2696646  239.210096  252.6563195  291.1445221  -7.984683436  607.4533728  -103.3594509  -47.21636404  575.9908555  
260.269453  279.8636181  165.4846064  292.2682216  216.0356143  422.2307609  46.62421247  495.1799121  282.8911238  276.0670081  235.0503904  255.9242  291.5104934  -14.89106729  612.367867  -101.5455886  -38.70295116  564.1437784  
254.945821  273.0882008  164.4240772  292.6698225  209.6224284  421.2276989  43.61354169  491.8432587  277.9225705  274.5288101  234.3601865  256.1349515  290.1758989  -8.3026209  611.2384876  -101.4164138  -46.08600749  574.7361527  
257.0342903  276.3896503  163.6408509  292.1741142  207.913367  419.8120518  46.08919946  492.2825642  271.8989855  277.2479131  233.424828  257.1658066  292.4694641  -7.950177064  604.7407468  -102.0948135  -39.06387645  570.7757846  
259.1936614  284.2255806  163.6801174  293.3333716  205.7227888  417.2560861  44.66913837  491.6785967  271.632803  278.0360431  235.3458001  255.8979124  289.7182865  -16.44846967  615.9244496  -102.394562  -51.59739303  574.3006801  
260.1728801  285.2982779  161.5513899  292.1999438  205.6022123  415.0919496  47.55499034  491.9073691  271.2048162  275.49231  230.9074575  256.3796672  286.7588702  -10.37189262  606.7880823  -102.8240995  -39.84250836  576.256392  
257.5061566  288.3375162  162.1705774  292.036805  206.8050866  416.7216771  45.98704081  492.8456424  274.7560868  277.4437826  238.5464734  249.9230702  288.5209039  -12.42684629  611.5310687  -105.4677217  -45.7412195  577.6185012  
258.5932699  287.8296574  163.0071327  292.7340651  207.0888381  415.5249037  47.67727873  494.0375563  275.9584174  275.7949258  233.6903921  252.8305051  285.4204567  -18.74687931  614.3525804  -100.718269  -43.87852512  575.912392  
259.9972464  286.045461  162.7327053  292.0027582  212.1107856  415.7998711  48.11969789  495.017128  276.3286094  277.8449094  236.2297599  252.212944  288.8738932  -6.259206279  612.4479555  -103.811035  -37.99213635  572.5608283  
261.9468268  289.1337358  164.4559945  292.3690319  213.8361114  416.0063031  45.11806743  492.0638653  279.3551552  277.0995585  236.6270396  250.2609297  291.2655848  -15.09549826  617.5751654  -102.7773875  -43.84529521  574.9368611  
259.5328429  283.2222362  164.3315772  292.1309044  211.4928849  420.8016472  46.65316169  496.4341998  275.3673677  275.127791  232.8558129  256.4669594  288.4214633  -9.087147338  609.1868265  -102.6757588  -41.58335598  573.8586453  
258.7589087  274.9838916  167.5435734  290.8248037  213.9695404  420.6944363  47.06385954  493.7304904  277.2241649  277.7089319  235.9062655  255.3804276  287.9041739  -10.41566912  606.0488477  -103.0721394  -36.92431786  574.6518233  
259.6416566  272.1243791  166.4950837  291.2021268  213.0683643  420.5741662  44.8603451  495.5674678  276.0840227  275.1306962  236.220605  258.2135453  293.5284462  -12.80453237  611.2161407  -101.0072562  -46.83408394  572.4641208  
260.3890085  275.4600962  168.2239394  291.8691078  212.8201299  422.6644839  45.48869552  494.7671957  278.1899464  275.8218288  234.4009984  253.9315719  290.188205  -13.3965608  613.2737869  -101.7804169  -41.38829458  561.2542786  
258.0214428  275.5649641  166.4648954  290.4779821  213.6283202  415.7291365  45.01638913  494.2903311  282.8771455  277.2400839  246.7273257  252.368183  286.0092161  -9.669834444  607.6363569  -105.068483  -46.7164985  582.8626824  
260.4633096  278.4665841  164.5987445  289.6992432  218.0319391  422.680622  43.17151154  497.7913797  280.7530596  275.6871855  236.9069408  255.019178  290.6207578  -12.63948155  613.2523913  -101.9421976  -41.22309696  572.4681408  
258.1091881  282.9923597  162.5029409  290.7922211  218.7020413  415.9073545  47.54530463  494.9841597  280.2348584  276.7005921  239.6664442  251.8684023  288.3891145  -10.13111802  607.5594111  -101.8831601  -38.4858178  573.5920436  
257.9835105  282.8477685  161.0884052  290.3218818  217.4713026  418.7892369  44.03677873  493.8258394  281.1518711  275.483688  238.1859945  253.004096  289.2928157  -13.05684553  613.7879131  -102.3272667  -44.58701531  575.3534863  
256.9886657  281.5000709  164.8995798  291.2916132  218.8420366  414.3312837  48.15711289  491.7355822  283.0817267  274.9089054  238.0454026  253.6135817  286.08235  -9.679239862  605.2355832  -103.8825188  -38.92658935  574.4379396  
256.543632  279.5891459  163.2238652  293.117466  218.0760061  416.751089  42.86961665  493.266932  284.3139157  274.2512183  238.4414584  251.7880803  291.2260036  -17.11075989  616.7766352  -103.8707527  -50.40770957  573.1752831  
255.8487007  273.6070701  167.214039  293.2765909  217.4686988  418.2984372  45.74437  495.2552746  283.6197733  273.713007  234.8164252  256.6166887  290.6091047  -11.00956488  607.0596329  -103.0627226  -44.54090423  571.2262799  
259.4570111  275.1415947  165.2556271  289.0788996  213.6064952  421.9403918  43.52855575  492.2390747  279.5909199  276.2473404  234.6206575  254.0533607  293.6685463  -10.58413449  613.3636807  -104.062732  -39.67719754  569.3940027  
260.3582737  277.0751902  166.3396933  290.2833086  211.1590002  421.4446598  44.30931505  492.7503374  279.1879221  276.7423508  234.5865636  254.0512761  290.7259394  -12.11005358  616.1196378  -101.031016  -47.86157344  571.8380946  
259.1370971  276.9896453  163.4796001  288.5746269  212.3406787  419.3142194  48.25927947  493.5354518  280.4044013  276.4342167  238.5358446  254.8618774  286.6825537  -8.075641565  604.2670001  -104.2452018  -37.47153732  578.813015  
260.1905189  285.3737284  164.3754033  291.3208418  208.5432171  419.5170307  45.50873129  491.2960507  280.6097375  277.1781969  236.4105915  254.7314628  287.4956431  -19.16617752  617.9553384  -103.7589457  -48.34976036  572.6507542  
257.735249  280.5321671  163.4630632  290.9956061  207.674137  417.8630335  44.87305248  494.2289205  278.7150074  276.4988609  232.9916669  257.04086  288.8991237  -8.8310479  605.8327357  -104.50909  -47.53582288  568.6939264  
253.7655868  283.3037805  161.2551146  292.5907184  208.1555266  413.7464089  44.12869315  491.2702896  277.8987742  275.5213809  239.4675431  256.3536557  288.9768066  -10.81185049  607.0508607  -106.0403288  -47.66003647  578.6920968  
256.8083656  284.9841428  161.4640708  290.9498347  210.9411042  417.8888244  45.63730914  495.0909607  275.1780439  275.4974408  236.3553016  255.081198  288.6952166  -15.3133588  608.2456736  -105.04323  -48.97906332  571.6213634  
255.8113472  284.8832553  164.8213332  293.5051113  210.7056247  417.0687389  45.31354735  490.4544538  278.461777  274.9965768  232.7474609  255.1079155  285.3334928  -17.36725338  617.2390491  -104.7311606  -46.70822906  568.2555314  
255.6765614  281.1863243  162.9310975  291.7930974  214.8789558  414.5788736  45.80431501  493.3508406  279.7081775  273.9943339  238.0521943  257.0639358  286.5119042  -11.12578571  604.2230457  -105.9573981  -50.04838572  576.3371323  
259.3859801  281.1643265  164.4811251  293.6235289  212.084809  415.9025472  43.13457139  490.2819008  281.3261086  275.3125444  235.1736855  254.4140925  290.860162  -15.40074521  611.596105  -103.1147897  -45.89385758  566.2630707  
259.3680953  281.4527287  162.7521267  293.9947933  212.6170953  415.6338587  46.32077962  491.2726809  281.7148499  275.2826585  237.2172998  255.8621254  288.8518308  -7.822806074  604.7862395  -101.1227966  -45.16279393  575.8262248  
260.1619126  279.7959296  164.0894015  293.7452362  212.1345549  417.4874884  45.8125885  494.377832  275.9830386  274.6897672  233.0030915  255.0152863  293.3421384  -9.221010124  608.9912969  -101.011667  -34.42856444  565.2995241  
258.5834718  280.3457671  162.6417738  296.2846833  211.2475661  416.0183956  43.99575428  491.9417557  279.8042769  275.5458503  235.1285637  252.1636752  292.9377311  -13.28548616  615.1359545  -100.6427178  -43.46167823  570.3004823  
258.0678663  279.7605926  161.159548  294.0601655  213.6747195  417.1443548  46.84596027  493.8970553  281.3926357  276.2050368  233.2047474  254.4138343  290.8397546  -7.882556678  606.1253175  -101.3859872  -37.21904441  568.0537592  
259.4609656  280.9794216  163.769619  293.1253474  215.6492032  422.4038681  44.6474657  490.6770055  282.7592202  276.5872845  236.7369823  252.7510212  289.8349797  -15.30306964  614.7210425  -100.1764905  -42.48625553  568.7806347  
258.7980488  275.3809164  164.9975452  289.433447  214.3577062  420.9952787  47.00797029  491.0366726  279.9287241  272.9412214  232.0127114  255.8922818  288.8624441  -6.779499348  603.053613  -100.5597002  -39.69569861  575.2373462  
257.1706736  271.778905  164.9967583  287.6652678  208.1842615  416.9270928  45.13506428  494.5962589  268.4135561  274.8926467  236.4680241  255.2829238  293.3075069  -12.46962713  608.5737447  -98.75954189  -40.57503184  573.7313216  
263.0686646  277.074021  166.7047139  291.0647763  211.9916528  417.5737584  46.46605214  493.5411097  274.1630358  274.2313119  232.7690592  257.5475506  294.0103077  -17.40827851  611.8393004  -101.2862682  -47.47161942  564.4920938  
258.8350264  274.3512079  165.8010854  293.3093556  209.4394635  416.546785  47.0221254  487.8599816  277.4363829  273.4489088  237.976483  256.3392451  290.0259242  -9.720531033  610.0452739  -103.6741342  -46.43474964  574.0751815  
259.4049799  276.4240448  165.2971169  291.9890382  212.0948163  419.9395622  43.5463775  493.9695358  276.4798279  273.6172581  235.9454039  255.4456152  292.0988062  -11.29024198  610.4788839  -102.3290112  -47.78118549  568.4312406  
259.2975101  273.4702995  168.0456147  290.9856183  209.5777374  418.3746838  45.5569936  493.2649236  279.0649175  273.877999  231.9651509  257.3337751  289.5030597  -9.277256242  609.4617512  -103.4290355  -45.86523281  564.7320984  
258.0019266  278.8023811  164.5161396  290.8341527  214.779639  416.4957202  45.36777098  491.1771529  280.335009  275.6067603  238.616636  255.1910509  289.5133098  -9.917847139  611.3848297  -103.3888794  -51.10994877  572.743376  
260.2789674  284.7605723  164.8460429  292.0089867  215.8844428  420.0437701  47.55502829  496.6421223  280.8349932  276.8325862  233.7614966  256.1070382  291.7272279  -15.00941348  611.2061544  -102.2358051  -49.08322615  566.0550759  
258.445752  281.3101988  162.1217488  291.147427  217.8007056  411.3288826  47.58808102  490.963784  281.0699144  277.0894292  241.401012  251.0166241  293.3280098  -7.821850255  605.4289693  -104.2591795  -39.93620542  572.5779422  
260.5507193  285.6293585  161.0832424  291.9767601  220.8421203  414.2184026  43.89821851  495.2480558  281.5900817  274.6494273  238.7971725  254.7798042  290.9161015  -13.93289302  608.1312874  -103.5535521  -48.26724146  570.9863733  
259.3812052  288.885853  161.7283556  294.5141173  217.5521113  418.3396368  46.99462266  493.648355  283.7324503  274.43287  233.6174197  253.7586705  287.7653049  -14.75442704  610.8375582  -103.4364636  -42.39125089  565.0041707  
255.122046  287.0641515  161.5803702  295.1403293  219.2557717  415.5684429  46.54884243  494.9680949  287.4040566  275.6896059  246.1269464  251.2064318  284.1315126  -12.82595828  609.7439581  -107.8677246  -44.15712872  583.5526007  
256.1018418  285.0328129  164.9126457  296.8158232  219.9794914  416.5466677  48.66679628  496.6000251  285.7042458  275.5212314  244.7216758  253.2612678  283.9500205  -12.53213037  612.4930179  -105.751385  -46.98861693  583.38658  
259.7233133  284.9825429  170.8533356  295.961505  216.4223067  424.4901792  43.22637846  496.978234  282.5725267  278.0255987  236.4884442  256.550465  289.6427852  -20.21021295  621.1266468  -101.2610081  -44.71968923  577.8679078  
258.3748702  275.6450597  170.7258714  290.2349127  214.7109911  423.382286  46.24778396  492.3184653  281.3717608  275.4499937  236.685954  256.9456296  288.8013495  -9.803566188  608.8172417  -102.959056  -32.36671657  582.5787929  
258.4463627  273.546399  165.1097738  287.5861148  211.1763982  427.0918574  43.54259988  493.0375847  276.3965338  276.1470835  233.7523478  252.8195489  291.0664759  -10.53587484  616.6117306  -104.5306847  -31.35557721  573.5251238  
256.8191227  274.3592791  167.4466559  287.6406802  207.0813722  424.8239168  44.91671332  492.2143347  279.1446352  277.560968  235.6859667  250.9264657  284.3430871  -13.76291793  616.7678019  -104.0423655  -46.28576133  569.5233733  
259.0061658  276.7904815  162.883281  285.3764778  208.4877275  418.7200273  45.52497044  497.2434086  281.3329126  277.1867151  241.0582753  254.8279556  288.1278635  -8.704752001  601.0078316  -103.7381307  -36.7635742  575.9633161  
261.2831989  281.8476959  163.0533325  288.2704691  207.0575081  421.2103496  44.35260862  491.1019238  279.1017869  279.5260214  232.2913629  254.9715191  287.7291841  -20.44708649  616.2815479  -101.8584667  -43.16799072  577.7011287  
260.5555961  282.5649888  158.2815818  288.4749763  209.7894254  419.8298184  44.41202737  496.3255933  277.3969903  275.9392526  236.5950906  255.1349163  290.2920862  -8.325141045  610.2175802  -101.8575604  -39.47083306  575.2122342  
260.9545931  285.9611424  163.6311543  292.1075831  209.8952897  419.6996134  46.65992771  495.0156276  280.7991682  278.4459557  233.8327955  254.9850404  289.4327005  -17.15012657  614.7898263  -101.7089  -36.94497032  566.1002917  
255.6483419  280.179426  160.2010231  292.2450818  210.4122136  414.7662456  43.50595164  494.1244636  278.77253  276.6550174  245.6903507  253.4326062  285.5491708  -5.988156621  598.7894744  -105.2151096  -37.8968672  584.8368887  
259.8526115  285.4594157  163.4937151  290.9841684  209.7438779  420.9214876  45.73358343  495.0893792  279.6199483  274.5114618  234.3503754  256.9383123  288.4072012  -16.41064792  614.0751931  -104.8930219  -38.0481614  565.4099436  
256.6363356  279.0000761  162.8194475  291.0715564  209.5175304  416.6081578  43.10248356  491.7684051  282.904672  275.0529733  235.820778  253.3673019  285.573709  -7.877111023  608.3372166  -103.6313789  -47.2281184  576.3051067  
259.1197341  281.4541326  162.6694317  290.2172132  214.784809  417.7347259  44.94832645  497.3389577  279.2871181  275.8612725  234.7375599  256.7827463  289.9496653  -7.215756171  608.3129647  -104.6761553  -42.77310483  571.4328686  
259.8013238  284.2266661  164.0065666  290.9428339  213.9254268  415.6806521  45.4330109  491.8393349  278.8452074  278.7212457  236.3141715  250.9448852  291.3797055  -15.63480242  616.2210134  -104.0586706  -45.85646396  572.2143102  
256.3164202  281.6001348  161.019689  289.8404857  211.7245285  416.2240928  46.1200081  493.2134098  276.0959989  278.3357261  242.2427796  253.6673268  288.6647625  -7.108213105  599.8156993  -104.2383435  -42.00166169  582.8595437  
258.3952535  281.4334739  160.8741732  290.9438758  207.9450351  421.5582809  45.61726109  493.2602627  275.2772019  276.8905887  233.7573505  253.365896  290.8790998  -13.57170976  613.5977531  -104.6793493  -45.8115404  572.4807658  
258.7924447  278.887753  163.6351584  292.9646632  209.8862117  414.2241442  45.61490993  493.1168707  277.588811  277.3165774  235.3104479  252.0211987  289.3791771  -11.93886915  614.7417217  -100.2338547  -49.86259602  573.9786695  
258.8483509  280.0783048  162.8959286  292.1068583  215.8730078  414.7416307  48.86337036  497.2327188  276.1634905  274.8912739  237.3297532  249.1913465  288.6350776  -7.716137445  609.6901674  -104.1675002  -40.15546009  571.8845079  
258.3174537  279.8518269  165.7176108  294.5056748  214.6142504  416.6807034  46.68270865  491.5887639  276.5068032  276.5545512  237.9939013  250.1276147  289.2927867  -17.37339957  616.3077941  -102.1320747  -51.3494848  572.5812328  
256.1045044  272.9166512  168.5233714  293.699067  214.0228858  412.8732266  47.20359989  490.3465602  276.0495357  272.9628596  234.0791261  252.1524229  289.0700127  -5.541802213  605.845921  -105.4729121  -43.19650225  576.9865938  
256.2975676  273.2796272  166.1795992  292.8756662  211.4192114  412.5877702  44.09748942  490.315295  277.1234186  275.5755409  234.1012802  249.8663008  291.6235021  -13.06240273  612.8899387  -104.7159845  -49.29116265  567.9408817  
258.5072966  277.7769203  168.8021095  292.33631  215.4165454  415.89767  45.5945069  495.51652  280.5829559  275.6804356  234.7189363  256.1613184  288.7772441  -12.29361119  610.8130312  -101.6960241  -54.54732164  567.0648286  
258.4443787  281.7177996  164.9727302  290.8607231  213.3337556  414.9476094  46.49303839  493.2451366  278.69991  275.2952308  234.7027043  255.9480324  289.7158084  -7.772147487  606.5609034  -104.1415741  -47.34204227  569.4499309  
259.4006732  281.0629361  166.9972648  293.6474514  215.1221521  416.3559977  46.99835195  492.8685545  276.2660135  274.9161917  236.2528716  253.3355512  290.1098696  -18.09527555  617.1254285  -101.6983948  -52.93185318  569.7832253  
259.1025567  276.7475138  166.9269411  290.6664095  215.7770814  416.0934553  48.16342574  490.5866543  276.1793086  275.3302738  234.7347272  253.5214813  286.9531625  -7.524476339  605.8194046  -102.90326  -38.84334638  573.8300596  
257.8931367  277.7257095  165.0866475  290.9289983  214.6163214  417.0624463  44.57279283  493.4868507  277.3959412  276.2093084  239.7407103  251.5363518  289.6247436  -12.34068213  613.1507835  -102.9559466  -47.74575619  574.8988095  
260.4835237  281.4729549  163.9438417  292.7059878  212.7102818  416.3766331  47.78890626  496.272612  277.9636321  274.8063748  235.6282011  252.2415903  288.5440978  -15.49931724  609.4028356  -102.0153439  -45.06025955  568.5269213  
256.9807694  280.457256  165.2393454  292.0893722  211.1851464  413.6477706  46.86032247  493.2662164  280.4989038  276.9814265  233.9549731  247.6690973  290.4916373  -14.66676791  614.9965559  -99.76285476  -47.97886139  570.8209401  
257.4864427  279.2768337  162.1799373  293.0855575  214.0101214  411.8378947  48.77446701  493.1343669  279.8871368  273.4816396  237.7034115  252.0479123  290.3981363  -10.44721002  603.7397529  -103.0942437  -45.80512282  576.621342  
258.4867338  282.2069932  161.6015863  291.9780957  215.8652446  415.9414004  46.82695193  490.6479404  281.665387  277.7106985  237.9681007  249.9780092  290.0181947  -14.11169061  611.459695  -103.9291755  -46.67995525  570.0233094  
258.1710434  285.9251193  163.0223405  292.3819908  213.6567436  421.4486567  46.74665364  493.9855133  280.7773516  275.5692659  236.4044335  254.2089624  286.0435224  -18.64839335  612.3037698  -103.8642908  -47.48100009  569.6338426  
256.0008433  286.301563  157.2564207  292.5828483  211.9569806  414.7824677  45.32710731  490.2530809  279.1725798  276.271226  241.6039923  253.0700606  284.3494803  -11.21324808  607.7352049  -106.376559  -48.71629066  579.9622932  
257.8126513  287.5697424  160.0953041  293.6155218  213.2619221  422.1490298  46.34552336  492.2097732  278.6792088  273.8277702  234.224164  257.6019381  284.3482015  -15.97796766  611.2239969  -104.4632973  -42.11056898  565.7240679  
257.5050013  281.974715  165.5814083  292.9393635  214.5680661  419.6490632  43.92278742  489.2921041  280.6315174  276.1494783  235.4683415  258.7122465  282.8247346  -13.80515765  611.321421  -104.3284814  -50.53837552  581.0424355  
259.2624185  277.8470426  165.2003009  288.9600123  217.9587786  425.3670089  44.70665587  495.1458952  280.1996939  275.6914239  235.9581988  262.6082846  290.739459  -9.982216763  613.3550345  -104.6419823  -44.6374964  572.0574694  
258.9375086  274.4240104  166.2332496  291.1979033  211.1468966  422.2071703  42.33024473  488.3444148  281.5522128  275.6866541  233.40825  260.3036189  290.9231827  -17.69925253  615.5364421  -102.3216524  -41.22308328  574.3246111  
257.0425407  270.2815244  162.6934455  289.1510115  211.5191118  419.3149227  45.38274332  494.907074  283.4865761  273.1133176  236.3701635  257.759707  291.1639667  -9.641899774  603.9029867  -103.5294416  -35.65809591  573.1380131  
260.5590993  277.7114521  167.2557827  291.6911456  213.2590127  424.9433107  42.32476385  492.8349397  285.5068857  275.2062418  237.7714446  256.7888054  291.5309514  -19.19774646  616.0024963  -102.6595656  -49.75689885  571.7444381  
258.8232383  282.6697223  164.5247157  288.7482987  213.0156791  421.3063954  45.2124854  494.5390612  283.4334321  274.9586435  232.0999771  259.9934033  291.496666  -10.31160493  609.8803423  -102.1795771  -35.19404923  567.1690004  
256.9150001  284.0535585  162.4063975  288.4694799  214.4462507  413.9867961  44.69824803  495.8842139  280.8924669  274.6836638  238.7069368  256.9870526  289.8281065  -8.438261286  602.7908098  -103.639674  -44.03452085  577.6535833  
258.2605866  285.5264736  165.5248203  290.6703221  215.094566  418.6768145  43.13893377  495.8878188  281.929866  275.8121841  235.8526068  255.370962  291.1700074  -16.55941189  614.8669208  -103.0739834  -43.0397415  568.5112644  
259.5848787  279.6688601  166.619592  291.2582173  216.5001891  420.2754615  43.71074965  496.1680611  283.7707243  275.2094766  236.5698814  255.5085136  288.6522801  -10.51741377  614.3767083  -100.6066992  -45.57071355  581.5451526  
260.2215595  277.770939  165.9268888  288.719566  217.7968223  420.2046038  46.51123573  496.7945311  281.7059009  278.2168904  236.2099827  252.6830141  293.3802715  -5.972191564  610.146484  -102.6094484  -32.99343308  572.2921674  
260.0598625  279.3771655  165.7702769  291.0974233  216.4280229  421.589262  43.30655716  497.1500135  283.0613727  277.3374146  235.6860317  253.5038874  290.3541054  -13.85969878  612.3260616  -100.1280323  -44.34951366  569.4702901  
257.1027165  279.4851247  161.9610823  291.7088802  212.6837126  416.4131357  45.59885149  490.7711429  280.7383257  278.4208361  239.8158835  248.9257781  289.4221141  -5.821066431  604.9736873  -105.40082  -37.37323999  575.8566611  
258.6125206  278.9274918  164.0645697  290.011  214.6218942  418.1400352  48.32193009  496.078314  275.4079249  276.5850759  234.4615733  255.0387599  291.4017195  -10.39206595  606.4576307  -103.531164  -40.16112858  576.276049  
261.0106634  281.5879306  170.3466506  291.5105731  210.4540366  424.4012159  45.44224027  495.8015341  278.1903135  277.9476976  236.295526  256.492556  290.6326754  -19.50181514  613.0492038  -100.5670876  -43.2577732  566.0549556  
258.1601388  275.4406441  167.3603617  289.734591  212.0815146  417.1420242  44.77769107  490.8910319  276.876366  277.0052125  242.5755484  252.0183989  289.7330853  -7.815518865  611.0005868  -103.710837  -42.02073511  579.2059099  
259.1692606  278.5948548  166.505  289.2112093  205.5334678  423.5725052  45.42108279  491.6491853  277.631649  278.3996001  231.3849823  253.9066827  289.2314152  -17.9419205  616.4838809  -102.7785947  -35.77835328  565.3867731  
254.325843  276.4630887  160.0950767  290.8399744  206.582427  415.9956086  44.8013866  494.9213746  278.9283364  277.0849593  242.9881033  249.8926689  282.237134  -7.349880526  602.4142589  -104.1408543  -46.73649753  577.4111562  
258.4096668  278.8720982  163.9591689  292.0583641  208.6584464  420.4075231  44.93414228  492.1555406  281.1477038  276.6178652  233.8766391  255.1832073  286.8379266  -14.04365678  614.3616829  -103.5860158  -46.7700233  568.1693589  
257.9706816  278.4205765  160.8770995  291.4912172  210.7961628  417.0648649  44.76634877  493.7651911  283.3389275  275.2453168  235.9956291  254.6344019  285.6043961  -6.955564877  610.719174  -102.5982979  -51.82561766  577.7801355  
256.1572175  280.5048492  161.7830175  292.950818  213.5902983  413.9089272  43.95158041  488.7643865  281.6123655  275.7685979  236.330154  254.305564  289.2139338  -14.04560495  614.0752338  -105.7834812  -45.85086251  570.9167981  
256.8309769  282.5498479  162.9888928  294.7107421  212.7690957  418.3723267  46.97674808  494.7936761  280.4494394  273.5213302  235.6315123  256.8545615  285.448532  -10.81519228  610.6736215  -103.0318233  -46.84159016  569.9514485  
257.2200681  278.9443741  161.3891349  294.3327014  213.6382338  414.5260099  45.67562052  491.904081  275.5393934  275.5378823  240.7598116  251.2323908  289.9318219  -11.40279219  611.0704008  -104.4854966  -44.72850998  578.2500889  
259.9396276  276.642481  165.2230485  293.5302683  208.7927841  418.3732221  46.17120998  493.7180671  267.8623967  274.1946156  230.8855735  253.416352  295.4801846  -10.19262039  608.5202019  -100.9645851  -36.92785283  567.9540598  
259.8535929  273.175423  166.031458  292.6882548  205.6258206  412.2843396  44.3802146  494.0499546  265.2074852  273.1370732  231.1142652  253.0475167  293.0751421  -10.1470447  607.4437121  -101.5049499  -48.95440753  573.2372532  
259.4465879  275.712573  163.3751352  293.9884126  208.6948461  412.2805519  45.93014713  489.7914226  267.7881739  276.9639869  241.3919558  248.3760166  292.5328468  -9.985549741  604.783521  -101.4408999  -41.46578867  576.0114364  
263.2171511  279.8818557  164.4227363  294.6893544  214.7246438  414.1292569  45.36904708  496.4658046  271.8813709  274.5272812  235.9229937  252.1620742  292.917416  -13.81638277  607.5671566  -101.8069105  -42.69359653  569.0386412  
261.5357928  280.6158331  163.8334609  294.3242581  214.6761994  416.6913976  44.24920159  494.0884233  275.5238877  272.9803242  235.0053823  255.8035033  290.3179788  -17.5380345  610.5513815  -100.665342  -50.571005  568.6974732  
256.0552499  277.4227373  166.2623786  294.4385968  213.3748189  415.2940366  44.52140929  493.5307463  282.3309762  272.9404546  238.037303  254.4279637  288.241664  -11.19722047  610.2623757  -102.7552592  -51.69418741  574.492914  
256.3214313  278.117864  166.3549926  297.289245  215.1629764  418.9334237  45.84442976  494.3038  285.9055175  275.1792612  240.9628664  258.3122745  285.8827729  -10.90351459  607.4697142  -103.1374023  -47.41417007  574.9676491  
258.6870272  280.2447922  168.2201738  295.4692213  220.2528511  422.295985  45.87570773  495.2294741  284.8658803  270.8028109  233.9519235  261.3847113  290.7707177  -16.06540255  611.583795  -103.8862111  -47.25732751  571.4089088  
256.3297765  279.9977736  165.0198298  291.4458134  217.8390143  416.9315631  45.83073484  490.1879782  284.5217386  274.3661455  236.2567908  258.7938317  291.7782583  -11.20037333  608.2840144  -104.1721719  -44.62460771  578.690341  
258.6142942  280.2884243  163.9987524  288.0344686  213.4665681  417.3733566  45.71081776  490.7311901  282.4826927  276.3003253  237.1599898  255.6711509  291.3634257  -13.97183758  610.0682243  -104.0445662  -38.64096598  572.3538658  
257.9088614  283.4699194  164.8369722  289.6305643  209.1152913  421.5265339  47.61116834  494.3663015  278.1281982  276.6998436  232.8805099  255.4606556  288.8066202  -17.91466857  610.4500851  -101.8596719  -40.97233845  563.2868837  
256.1877522  283.3873836  163.4343986  291.0165449  210.8266979  418.919602  46.47891545  493.9498978  281.0361165  273.5523347  234.7229013  256.8645015  286.2843975  -10.42935792  608.0294795  -103.5299903  -50.90640075  573.3458415  
255.8675414  283.2256652  161.6995079  289.8635912  211.0520024  411.9997353  47.73242839  486.3949908  281.8604963  275.1714116  238.8410333  253.5195396  285.8493343  -10.16931151  605.1297373  -104.5543023  -43.52755681  576.7695651  
257.1926176  282.6677356  163.171014  289.7422166  218.2181417  420.1779866  47.1861871  497.956304  281.719599  275.0630636  238.8743944  255.2147944  288.958225  -11.74248443  612.9944107  -104.4059349  -51.93011017  574.954315  
260.3389845  284.5124855  164.7626369  290.6873973  218.1012379  420.3459654  47.53321556  495.8434665  283.9647005  278.5902803  236.3391709  255.410711  289.8290839  -14.40400078  616.289441  -104.8737341  -47.43116607  568.0790477  
259.9359853  285.0373144  159.8353138  291.901426  216.3096117  418.5782863  45.03027469  496.3584597  284.6983939  277.2958268  237.2571928  253.5128898  286.8245568  -11.13560834  615.2847547  -103.5831426  -46.98818015  573.5979082  
258.1627934  285.5395988  158.1073692  292.6000936  217.5175072  415.837589  47.44974305  489.419029  286.3880778  278.242033  237.2167916  253.6073307  286.4203064  -8.104451322  606.1362429  -108.2405109  -37.55912726  573.5545231  
256.9458743  286.2377618  157.0535569  294.6343934  219.852247  414.4875947  44.45810539  491.9750002  286.6350624  277.3260888  240.5772549  249.9963802  287.2960697  -13.17559936  610.4583279  -106.5022622  -44.09328761  572.2483398  
256.4712294  287.9416003  157.4417389  295.6941998  215.3720913  418.1671717  45.6449796  493.1062275  282.5365146  276.6507845  235.8482198  254.8796727  285.581026  -15.92178207  612.2427534  -104.266547  -40.50067335  564.3264846  
254.6656721  285.3182  157.7306133  293.2542365  212.2894284  416.5936111  45.87769328  488.8458421  281.7404086  277.54631  241.7550619  253.5881964  285.9109172  -7.965512033  604.1801053  -106.5449087  -40.21087459  582.0889083  
256.7785855  284.4445253  158.2779942  293.2155785  210.9370898  415.8396965  43.49089981  491.5425393  276.8709526  276.180413  234.0295057  255.9028584  290.8223384  -12.61126674  610.5621854  -102.8356889  -42.89832911  571.3732102  
257.696103  281.9498978  162.4371574  288.8820261  209.5903261  414.7291165  46.33182281  489.1335451  277.022277  275.4769721  230.9682299  257.9908275  288.5859624  -8.801988645  607.2768729  -99.63297885  -38.95455278  565.6887357  
258.3355873  282.3350605  160.0395282  287.655277  208.6447275  413.0993036  45.06390477  487.7018237  275.1046848  276.4409279  237.3108954  253.0483533  291.0074166  -10.55703709  608.9933695  -101.2475068  -46.18846876  577.0905563  
259.8968049  278.5842019  166.7096708  287.622177  213.0239454  417.8236166  50.35304581  494.7441605  275.9497164  276.2667737  237.1629443  256.1411992  290.6577315  -11.48479397  608.9300353  -100.9255563  -39.80686111  573.8543839  
262.5164655  276.6739122  173.7812295  289.0873742  213.7083904  427.2230809  45.56951413  496.1463946  279.983572  276.7204275  235.5284659  255.6089706  289.8942748  -22.4227353  617.7963819  -98.44633851  -47.00884137  569.9050517  
260.7191035  269.2093372  172.3014152  288.0520324  210.2251088  420.4528752  45.46463712  492.0367153  281.2663351  275.5320132  237.0954401  249.9123668  290.9229996  -5.101059676  608.6958758  -103.6755246  -33.24414842  580.3402014  
261.0624788  271.4485657  170.7029146  286.6971681  213.1496904  421.946719  43.94140488  494.470525  278.9402023  274.8856741  235.3056158  251.6983625  290.1451351  -13.83911045  617.2512894  -101.86938  -41.97714494  572.4252113  
258.3044459  275.3061323  165.2827856  287.2417934  209.9214898  418.1012928  46.45230633  493.5657104  279.9372759  277.8975243  234.9566606  252.1172677  288.3487066  -6.617040601  608.5828527  -103.8338998  -37.03861071  570.821179  
258.2049241  278.3149114  164.5813527  291.9109084  211.4212733  420.1727634  43.94192867  493.3796436  280.3366133  274.3519648  237.7903149  254.1787123  288.0033139  -16.51785799  613.6413974  -101.1048296  -50.27988733  573.0690903  
258.2540828  272.4989681  165.5260109  291.8294218  212.8136019  419.0074019  46.00591489  494.1249517  281.2402364  275.4425935  236.3944811  254.1018687  286.6469089  -6.789796984  609.3612442  -104.2746568  -39.51836314  573.6373773  
257.8620689  276.4824908  164.5941439  292.4989039  213.1309311  419.5750744  43.5370888  494.3523418  284.0554389  276.8631449  237.368566  254.6954824  290.5910475  -17.31698874  617.4240379  -103.5587169  -51.632854  572.7030493  
257.3968079  276.9813916  161.7318461  293.1121724  213.9020415  416.6533371  44.81491084  495.8255074  279.9040407  275.3243154  236.4483463  254.4342689  289.4312277  -6.536082156  605.2795212  -105.8546458  -42.91958677  571.3440118  
259.2198278  278.9411085  166.3330039  294.7834767  208.8169081  420.6286221  44.90200215  493.4406822  277.0746068  276.9567886  232.7276412  254.6019445  289.8925563  -15.11828018  614.1108874  -104.8002369  -46.07585594  571.0640775  
257.661438  276.9145078  165.2517848  292.3916733  212.8263998  417.1013801  45.18092937  495.2131282  276.2974031  276.6726965  240.1325952  255.8004764  288.3356621  -9.174052277  609.2890781  -102.715089  -47.77836889  578.0614762  
260.3455955  284.1867889  166.5327326  288.9114865  213.1532388  418.697911  46.66780803  494.3552189  273.612539  274.9013252  233.2964688  255.8197451  293.2436304  -14.44072825  613.384539  -103.0012992  -38.89839174  569.3036537  
258.2377171  286.0165683  165.0766189  289.1444391  210.3035682  413.448962  45.99889298  491.8685195  274.0739712  276.5645462  235.427622  253.2430223  289.943004  -9.989194434  612.1652646  -101.3758052  -49.15391453  576.6580781  
257.3218442  285.3228671  163.1403978  290.1237803  213.4640144  414.6099647  47.94642432  498.2135625  271.4589607  275.6502823  237.3289712  255.9150229  288.6639814  -10.29574565  604.3933034  -104.7559034  -45.22788369  578.5526628  
259.2793121  285.9594945  167.4386145  293.0859827  213.3162309  418.68756  45.46763957  498.5536808  278.597222  278.1974773  239.2301437  251.9545688  287.1690602  -15.65410476  610.2989756  -105.7664041  -47.50080339  574.0945123  
261.2651922  283.1006631  165.4871528  296.6736219  213.9555794  421.0274949  44.65604345  496.5903183  278.7939163  274.5306557  237.9206809  253.0266847  287.3317885  -17.08932824  614.5235105  -102.3668654  -50.58770793  572.3987233  
259.136582  281.2314561  166.4094482  296.8885844  212.184486  423.5866256  46.51589419  494.3356741  279.6902203  275.1801299  234.8073227  251.5068528  289.0867004  -10.97032907  612.5953101  -103.2006934  -40.49313379  564.9126068  
257.9136592  278.7810272  166.3622041  293.8339386  212.0413934  416.7863408  45.64801597  489.5144841  282.690585  276.2049558  236.5403027  250.4819997  288.4527474  -7.799835857  607.4362399  -104.1545053  -44.42085841  580.9514906  
259.0623704  277.0769687  166.8201736  295.3749941  217.0811745  414.6337045  46.66499752  496.9633909  280.0666281  276.5684056  239.4055433  252.7772231  291.1608113  -11.52147018  601.9464437  -105.0190845  -39.23269393  575.8458697  
261.4700278  273.3455374  168.2452728  295.6958845  216.2898267  417.7558574  46.74390926  494.953305  278.2568855  275.1794819  234.5284598  250.6847557  295.2595918  -16.5094806  615.5034807  -104.5851053  -43.35277979  567.6377745  
259.4753363  274.6571887  169.3064025  294.5241791  215.4242671  418.8302655  42.30749031  495.5555638  277.111652  275.4865544  235.9373575  253.8978101  294.4706624  -9.016940949  614.8740521  -100.9897432  -44.92380621  568.2709459  
260.1125951  280.2663692  163.1530847  291.5854877  217.2184475  419.3166103  47.16339874  494.8570577  279.0605489  274.5280941  235.6752905  257.6830462  294.6571697  -6.85296675  603.5555987  -101.9602085  -36.10638841  570.7706166  
260.722599  286.739752  159.5152486  291.7369353  216.8440983  416.5423892  45.30830607  492.6887734  280.0390541  275.4126868  239.6211812  255.0999937  291.4838079  -13.74835315  614.0766192  -101.3823696  -45.91299111  573.9617924  
258.7473508  286.3971512  160.0957592  290.0710115  215.6196921  416.9129682  46.7477072  490.4179508  281.9026225  272.6668604  234.683074  255.415501  287.3778818  -11.0960027  611.6268142  -101.0508746  -36.50737938  566.5750418  
256.391008  284.4693491  157.9171168  291.4627298  216.3669329  414.1084882  47.22466761  491.4474201  283.8269829  273.628549  244.2917479  252.9601073  285.2548979  -8.861968495  608.5741235  -105.6320962  -49.43699008  582.4257465  
259.6846042  283.8142527  162.5257495  291.3152082  217.170105  423.0491711  45.92379409  493.2741251  283.9898175  273.4451308  234.9603242  260.2908156  289.4744879  -15.7805101  614.1700675  -104.0132332  -47.97171791  569.2305843  
255.7455233  276.0518213  164.2615646  289.7447796  212.3977238  422.8841595  43.66673453  490.8625291  280.5209543  275.7905481  230.7070602  257.3275083  290.3785991  -8.670610454  612.9516377  -100.6308969  -41.76409429  569.836439  
256.8977642  268.9277234  166.0290914  290.9552075  211.9070034  419.2648839  45.19270556  489.3154496  278.7868705  276.8606887  237.4400577  256.2044666  290.7070951  -10.00748902  609.2166382  -101.1921669  -38.4698998  574.1069723  
262.0012619  277.9395468  170.0905009  292.3278527  210.8927255  424.6915417  42.77446997  494.7620242  279.5541501  276.7126996  234.6306892  257.1181601  289.4619382  -22.75292854  618.221209  -100.119079  -48.36222196  567.5872104  
259.0827031  276.8973451  170.1788251  290.6945068  205.5113922  423.9654871  45.0426127  491.1540444  275.4729733  274.4806127  234.3531241  257.2487621  286.070252  -12.00375621  605.3676003  -98.98184663  -30.84524492  567.9779876  
257.2181367  274.2683829  162.7967202  291.0814053  210.7389696  418.6629636  44.21905237  490.66372  275.8223795  275.6782303  243.7932623  252.1668205  288.8014093  -11.51502557  606.963765  -101.4371891  -42.25133065  580.9380676  
260.7230174  280.6151882  161.2531086  293.8737888  213.8499907  421.8823503  42.83484759  495.4748066  278.3728697  275.1047404  236.4238479  256.060136  289.6469704  -11.67267628  614.1324787  -103.3130389  -45.48110331  570.3257401  
257.7908532  284.3035816  163.6347232  293.759541  210.9490473  419.4407799  44.85612105  493.4538638  280.4011281  275.7330772  235.0184105  255.8808222  286.0096862  -12.92587191  610.8055085  -102.8274566  -41.28364481  566.9900626  
256.7502582  282.1735449  158.845983  291.2994391  216.3896188  415.5351843  45.48453196  493.3790948  283.0722486  274.7039021  241.6332701  252.5314672  286.300868  -6.815556382  610.1119687  -105.4314517  -47.80308379  582.1367534  
259.8913357  280.5959375  163.5455483  289.8361293  218.8433467  420.8445659  44.78121238  495.8901374  281.43168  275.9942233  235.540632  255.7897322  292.3872649  -13.59910915  613.76479  -102.8616356  -39.97577822  569.4658001  
257.8096797  283.0134699  162.2145934  290.8106437  216.503579  418.4316871  45.81343842  492.2144078  280.6627379  278.1392161  234.1283379  251.7927541  290.6285482  -15.20291311  618.8900438  -102.527424  -44.09748245  571.8228964  
259.9314999  282.6945228  161.7519363  289.0434697  213.0407082  418.0827122  46.83004238  489.9319657  279.6978655  275.2952145  232.1130845  256.0989394  289.4369728  -5.615990166  606.7423516  -104.2998093  -41.1182251  577.1441562  
257.1865972  284.5069094  158.6353923  290.1110578  209.5969979  413.4015335  47.07213112  492.2760478  280.9037406  276.8938919  241.968095  251.1972467  290.0686014  -11.33605712  604.4736671  -105.3394091  -39.61547601  581.5409726  
259.2837971  288.0578855  160.2948997  293.5209947  209.2427024  416.9347151  45.96129767  494.8730639  278.2782224  276.2442584  233.113251  254.5818002  286.9307375  -19.35850641  610.0335035  -103.8361957  -48.9539739  570.2549314  
256.2338923  283.2993492  164.3042403  290.7590835  206.3629386  418.4908808  44.1095743  493.6688271  279.6398613  276.4325765  231.1111294  253.7246259  285.2831414  -12.79026813  610.904611  -102.3306185  -40.32575903  567.3624174  
255.7567612  281.3130509  165.1840026  290.1265956  210.515292  410.826543  45.18973071  495.1841012  279.0029654  276.5706229  243.8712333  253.5663755  287.6108738  -8.512355418  602.1092279  -104.6679656  -48.74358215  582.7913855  
259.4837788  285.7283317  165.0941696  294.8447422  211.0655744  416.0020131  45.71068163  493.1793551  276.5219274  275.3603463  233.1138011  253.0891826  289.0799351  -17.29360752  614.075677  -103.9780564  -41.84293094  567.2360432  
257.3317547  282.3404899  163.6284408  295.7851634  210.660718  413.2321226  43.80066329  493.7038445  276.3158076  275.8026754  233.310364  255.5949895  285.9673999  -12.35497613  608.3810003  -103.6993004  -47.49551081  572.9724111  
257.2380078  281.7655665  161.5529477  294.9824099  210.668147  413.5347003  47.36156035  491.7691902  276.6959718  278.0248557  236.838932  251.8662801  288.4329143  -8.641092591  605.9431514  -106.040913  -40.31776492  576.823442  
260.1311239  283.2032057  161.5098407  293.0245923  211.4986438  416.0269687  46.12312605  495.8307713  277.8673391  274.4823356  234.6039829  254.3134639  289.3903171  -12.87101259  611.3292135  -103.1370597  -46.10117989  573.9842111  
256.678963  279.0925469  163.3425858  289.5432498  206.9330672  416.5122548  46.4917688  493.0302943  278.4235055  275.5318673  233.1038722  251.4491888  289.6544759  -12.21803608  612.3234505  -102.3423742  -41.13696014  571.3819068  
256.4713654  273.1537097  163.3961438  286.6109797  212.7132136  416.5533197  45.61588334  496.1299541  276.8615915  275.8210706  236.447702  254.8654959  291.6250252  -7.125639547  606.2426281  -104.6134612  -43.75749459  573.8391236  
257.6935827  277.7014992  164.3367179  290.3879995  213.6446245  416.2007611  44.63683711  492.0029705  278.9717599  277.4638799  236.1068268  254.7911434  294.4781992  -16.24826542  615.947863  -102.0478292  -48.52872965  569.5526778  
257.5875139  279.0990295  164.5994623  291.8215435  210.1310147  418.4027121  45.39458245  493.7862439  279.5283399  274.8496537  233.240304  254.7912998  291.4793267  -11.12223738  610.459417  -101.2133906  -44.2317226  566.9820916  
257.1617533  279.4418537  165.7531045  288.231296  209.8227897  415.5334785  44.76814625  488.4719796  278.4811141  274.7583805  237.9218816  254.4950006  286.6840861  -9.883576144  605.4078691  -102.9829155  -44.15432878  579.0786993  
257.7000695  282.1518914  161.7232107  288.1867225  208.4134821  412.9965747  45.12204281  492.5216059  276.7782907  276.925351  239.8482933  252.5480637  287.4872485  -12.14740998  607.5811101  -104.653351  -39.83170576  577.734188  
259.349014  284.7009479  166.1472015  291.7103105  208.9218278  419.568515  46.49167898  496.3941506  277.7291813  277.72968  234.7444555  256.0558929  285.883274  -21.17602298  616.3004909  -103.1920328  -53.97217251  572.8448774  
257.1121704  279.9352545  165.9222158  291.0549676  214.5498888  417.6060134  48.37210839  490.2347074  279.9328972  277.7319029  241.0085697  256.1882945  287.6221584  -7.794705684  608.700463  -105.1232268  -46.38065917  573.7240223  
260.852845  279.1002274  166.2143728  289.2822115  218.6178957  420.5808569  45.49964737  498.8832807  278.479864  274.8353056  235.5744828  256.6507673  294.8838956  -9.910789872  612.9444699  -102.9047702  -48.33632368  573.0928911  
260.8689543  275.646294  170.2442346  288.5322459  219.3709502  421.844226  45.25797307  494.5988748  283.2512153  274.9522214  234.0332645  253.6811812  294.0542147  -14.482497  616.6204679  -100.6954442  -43.77895019  568.320446  
257.5146039  269.3319265  168.0090869  287.1648256  219.7603324  419.093348  45.36123825  496.6102215  284.1052182  274.2879972  240.6638623  254.4097062  291.0854282  -6.033333978  602.969616  -105.0435947  -40.89638587  578.5071694  
257.4447307  276.6520921  166.6334006  291.6304738  217.9395805  423.2283871  45.11126162  494.8066739  287.3381453  276.181859  238.8202862  252.9608343  290.1724239  -18.45983497  616.3164663  -104.4183923  -49.51689472  571.9206474  
257.5395146  275.7105585  166.6958146  291.6409311  214.7300228  422.4068157  44.7054401  494.4623484  280.5453428  274.967146  234.4597926  255.239207  290.5313799  -11.26442971  609.3115892  -102.3229735  -45.56652598  566.5688276  
258.3447741  278.7916878  162.9371265  291.0408539  213.0168545  413.9690896  44.85546053  489.4000478  275.2291651  279.3289619  240.2008178  254.4842049  290.5643499  -9.725403675  605.6397168  -101.4917441  -44.31929222  577.6323735  
261.664914  285.40205  161.6886024  293.4830359  213.7435861  417.0532146  44.6311444  493.9729409  273.0051274  276.3003563  233.8063048  255.3651947  288.8480697  -14.48742491  608.7879688  -99.68134821  -37.95582305  570.8176776  
258.350897  283.296074  161.2474277  294.9051113  206.7334476  418.467901  43.81837924  491.4826771  274.6845975  275.843474  232.3541382  252.8435396  286.033265  -16.3214913  612.0248061  -99.94352677  -47.36979395  568.3312596  
256.187048  281.3767052  163.2047689  292.4726264  202.5857269  413.6805796  46.86149065  488.9556099  274.4383304  274.7599263  231.1230527  253.8162874  282.929917  -13.03389302  604.7532453  -100.9205535  -37.47080697  572.4128175  
255.2522594  279.9124437  162.5322374  294.1004312  209.2875486  414.8803925  45.86631696  493.1586574  273.163289  276.7790558  239.2933192  253.5219279  286.0248877  -13.17128622  604.6640182  -102.1109261  -46.03583014  577.7337762  
260.3670194  287.1143909  162.0538961  294.4053046  213.6334695  419.0618488  47.6496965  494.8428289  278.6854735  277.0858166  235.381643  254.3242469  287.3130999  -16.72910256  614.3404395  -104.8408828  -44.88932864  568.2971486  
258.6588701  285.9544268  162.728531  293.7740702  213.2062226  415.6754205  44.88408719  495.2216442  279.2371286  276.4516271  235.9737004  257.0819286  286.3078158  -12.33494715  612.5683856  -102.200238  -48.36081942  573.0793784  
258.1083133  283.0629369  164.4317333  291.3816522  214.9131871  412.2260701  47.20906257  488.3799184  282.8100983  277.0779431  239.7870481  255.8673269  291.2273999  -10.31635924  602.1984828  -104.5773871  -41.57368451  577.0187271  
261.4870574  282.697442  162.2652723  290.8167492  219.5181791  417.3921025  48.69000913  497.9446163  282.263204  275.1811514  236.9129516  256.2934467  293.5238094  -13.05924876  608.4381014  -103.800091  -47.42130943  572.5773309  
261.0263922  283.2982201  163.497703  292.062165  217.6983492  413.3567856  45.92327229  492.3628482  281.9696621  275.7433247  236.8701312  254.2761423  295.4196294  -17.70253906  611.9422177  -103.3630913  -48.39792734  572.221461  
261.3699211  280.8181193  162.4895437  291.7485501  215.0068305  413.5910997  47.06701382  492.1695898  279.8117606  274.7310359  236.1341285  253.1268981  293.0859793  -8.511893517  601.9821371  -101.6526986  -37.28782247  572.7961757  
262.2167178  282.6294895  163.4106444  292.329057  215.6273084  422.0035837  45.01583655  494.5612617  279.6888941  273.7085236  235.7035302  256.3207619  291.2421917  -16.07447564  614.4983878  -101.9058358  -52.22992941  573.9279538  
259.5981379  279.8692102  166.4363202  291.3430145  215.3127644  424.6123672  47.08822847  492.9545069  281.2424568  275.4969296  234.3508858  256.5285079  288.2723899  -13.08441361  615.2783289  -101.3037373  -41.27558793  565.105021  
258.0460408  276.5474482  163.5986022  290.8349798  216.4562831  420.4197585  47.36030687  495.3191363  284.7777917  274.9793183  244.7154607  253.0972787  287.1434806  -6.685847129  608.1803158  -103.7719152  -44.93647209  583.3931863  
260.8707116  279.064419  162.3379732  292.5474525  211.5047771  420.9546003  47.0426746  491.5642669  283.9106807  275.5401763  232.6125456  252.9171378  289.5299892  -16.58962823  615.3276987  -103.1727783  -37.63948855  569.1212578  
257.1873122  279.075903  162.5844682  291.0223563  213.3451422  416.4663111  45.92229266  493.0085064  281.2975219  276.5759153  239.8651911  252.6195001  287.5780325  -6.019541059  606.4819595  -105.154364  -41.67752283  575.6789915  
257.2923287  281.385077  162.0540445  291.5834992  212.8965366  419.5311873  45.19719004  491.6786146  283.0007773  276.1661922  235.2295884  254.7480412  290.3110168  -12.58570085  613.7769786  -106.1601319  -37.48641562  574.5301686  
255.7798452  279.1449272  163.7864119  291.4993152  212.6067613  418.1013705  47.83783078  492.7434196  282.2539937  276.7827567  238.6322035  256.6049789  285.0038834  -11.87451677  603.6782811  -105.7456632  -39.45492204  572.682423  
257.2990042  279.4763842  167.9113462  292.2290848  215.1870077  422.8237415  44.58873498  496.8412205  286.3814204  276.2099168  240.4693237  254.2879003  287.6582056  -13.12079658  614.3002527  -107.474335  -44.91009663  574.2002562  
256.2220431  274.3983478  171.4453945  290.8338201  213.7069266  423.7304118  42.9521133  494.1491845  280.5014597  276.9783972  236.0558788  255.4942392  287.9493831  -13.750791  621.5667687  -103.4117334  -48.83413347  569.1156407  
254.9013086  268.3121763  169.3706207  286.2222219  212.1810304  419.2603985  45.58326549  491.7526132  278.742036  275.2741645  238.7220574  254.620839  289.2474366  -2.854146528  608.9125278  -106.4110271  -36.60121613  571.7923916  
256.6741615  277.498222  166.5322793  291.9256309  211.0842397  421.8587889  44.11423469  496.3527267  279.2574326  274.9580304  237.2075856  255.333573  287.4067911  -12.99671621  614.4376558  -103.1030523  -54.68802088  575.0939333  
257.2816219  278.8878529  165.2957205  292.9130942  207.1526152  422.0994766  43.63175105  490.2981319  279.926979  276.9379069  232.8024536  252.7201277  286.5028367  -17.21805717  615.9276965  -102.9261387  -45.46687172  564.3883891  
257.2261527  276.638054  164.2040226  290.3681122  213.4868041  419.6402502  45.65132994  495.2980043  281.8798773  275.1544325  240.4523055  254.3344002  285.0787275  -7.95041329  607.3435178  -106.8037199  -43.53239421  577.6510991  
258.0486842  279.704336  163.535305  293.1673054  207.3379554  422.3884317  44.2873597  491.8279069  283.1238139  278.2813166  235.5436419  251.8214815  284.2318646  -21.80979687  619.4292519  -102.6329633  -53.96320262  572.7577058  
257.5471867  282.7667757  160.9100405  291.6853145  208.0988227  413.6675317  45.86205102  486.4068274  282.1909589  278.2309675  236.7265722  252.6134584  282.7992426  -8.756961986  603.666188  -102.6806584  -38.21591615  569.3905624  
259.2014086  283.4287941  161.8784154  289.7643151  213.2361898  421.5256322  44.07882722  493.3995641  279.5911507  274.5079836  233.9203214  257.866064  288.0239408  -13.24731538  610.4475703  -102.9627431  -41.51880582  573.53367  
256.9522365  281.3382394  166.0741187  288.047204  213.9375534  417.1351471  44.44131765  491.4919977  278.1402956  276.7333612  233.0380352  257.7686223  288.1832681  -14.0092837  613.7184916  -101.0716543  -43.86783297  569.0759622  
258.6532048  280.1839219  161.1326042  290.1441137  214.0523596  416.1921066  46.50685256  492.8442554  276.7564969  274.9173419  234.9770601  257.5016291  291.0462216  -8.830974139  603.8908203  -102.9415197  -38.63438909  574.0616447  
260.8586809  283.8926206  162.4577844  291.761229  214.7946937  418.5073832  46.43206592  494.3290982  277.8139475  274.4863282  234.399596  254.2756434  293.1593587  -16.21372738  611.0374827  -99.53520701  -49.67691498  574.5249133  
257.385986  280.3673998  161.325158  291.0077341  212.0234119  411.4153912  45.30454085  491.2165449  277.1483176  273.6369742  234.1279161  250.3583511  289.706316  -11.63854297  611.6012745  -103.1649514  -43.75827751  572.6405328  
256.3277637  279.865403  161.5414282  291.5700696  215.4422977  410.8775354  47.83083693  493.2067355  278.1539053  273.6544571  237.1147866  250.7274973  288.3411454  -8.148519491  604.5937182  -104.1823993  -41.2016386  573.9027042  
259.2998327  281.2325629  163.4359786  291.5820012  216.2300597  415.9454935  46.36402532  496.4837836  281.8975793  273.0240536  236.5367815  252.4215714  288.665887  -13.14277592  612.0525943  -102.7013641  -54.8971412  576.334482  
255.1071433  277.9452469  164.8025756  294.6180941  212.628801  413.2787204  44.72571384  493.1544416  280.1962896  274.184794  234.9085903  250.1079269  289.2802244  -13.12409118  616.9465293  -103.0418948  -47.88942506  572.2951563  
255.5571908  276.3876439  165.0530079  293.2329104  215.6934086  410.1056677  48.4627679  492.3466308  278.3180701  275.9076745  237.3373603  252.5934209  286.0249238  -7.715003243  603.6921467  -104.1961475  -42.15285644  573.363318  
260.3984572  277.1223225  167.8546128  293.1437301  220.4867405  418.5471557  45.08756018  498.284321  278.2437396  277.4724553  242.4390001  252.521088  293.8009506  -15.74046977  616.8377206  -102.045883  -52.28609958  572.6380186  
263.42118  274.1680732  172.5551055  289.6971921  218.2053302  422.6472579  45.44646381  496.7536863  275.5182369  274.8945983  234.6118814  257.087082  296.6884431  -11.02442288  613.6393616  -100.2723922  -42.93600443  569.3313307  
259.9316944  271.7221787  168.6538965  291.0451356  214.5812199  420.8241283  44.62809128  497.0533427  272.4522338  276.3606603  237.457114  253.8534981  293.7529996  -5.224446964  603.7633994  -103.562408  -36.82731518  575.5240405  
260.3096947  274.0520746  165.9425767  295.4126078  209.4221723  423.3693684  44.30130357  492.3309946  273.8126597  276.8017269  236.5511106  252.1327419  293.3229001  -12.83791282  614.0033754  -104.3117858  -41.34220443  570.3743672  
260.4977894  275.2717152  164.9097864  296.3495502  206.8858165  420.790571  45.05811345  495.7161916  273.020371  276.6292079  232.3580365  254.6185072  290.1369156  -11.44571993  611.3102374  -101.7953794  -43.32895399  562.6234883  
257.9204325  269.3270221  162.3485488  296.0645688  206.9041613  414.9219527  43.91931908  493.8349406  273.7264651  274.422008  239.2914548  251.029904  290.88568  -5.908218955  605.8638946  -102.8349925  -45.96716308  575.6279374  
260.7355208  274.7959413  163.6859349  297.378781  206.3447588  415.9685969  44.29543824  493.4345699  276.0871236  274.7999531  235.1041081  252.643101  292.0695181  -12.46612187  609.9601881  -103.3292063  -43.70961094  569.4898658  
257.855753  279.8042873  164.9680063  295.0231077  210.7934045  420.4482332  45.05534176  493.5417368  277.7555099  275.2400697  234.0856714  257.9317531  287.1788661  -14.26952756  611.9836309  -103.695663  -48.51547421  565.056869  
255.5577842  279.8335394  163.6670615  292.4964764  215.9228353  415.7017763  44.97377086  490.9670598  283.8646983  275.2358242  243.1771272  255.3798743  286.394239  -8.127429665  603.3707599  -104.7634912  -50.51293789  580.6884054  
259.6058593  283.5532507  166.6764325  291.6317835  217.1004201  422.4000824  46.66391408  494.97954  282.2568646  276.1032084  234.7898039  259.1131094  289.9197706  -14.27817802  608.2703446  -102.1114557  -41.46823465  571.4161536  
258.9601262  284.4110273  164.0918964  291.2891974  216.0017173  418.5195688  44.20043041  493.2681564  278.6389435  276.3039836  235.9518073  255.9941013  291.1637576  -13.70340751  611.7381275  -98.08263407  -46.3882546  574.22834  
260.7756526  282.905839  169.011445  288.5151659  216.4284292  421.2788344  45.50833494  492.6575324  278.9603518  277.8974095  233.8775615  256.4374617  289.9832979  -12.75640807  607.2435169  -101.6862294  -36.70895039  572.9669415  
260.703818  283.9317258  168.5467008  290.0176005  215.5200767  420.2314638  45.50371797  493.808926  280.6737597  278.8391478  243.4897119  255.0426737  291.5716506  -12.95244289  615.2345682  -104.7924736  -41.03830418  582.2700302  
260.3102128  286.4947138  164.3862261  291.8569109  213.6947468  419.8454625  47.63008166  492.8069265  281.6343572  273.9981207  233.9587471  255.1914236  289.5074324  -15.04382035  611.9917214  -102.7925581  -33.2915318  567.9172694  
256.5634517  285.6758563  158.8192463  292.8121403  211.3711886  417.1616729  45.06844473  491.6273111  282.1444165  272.7756521  235.4491518  253.0688523  285.4003032  -11.90864252  612.9451452  -102.4585328  -45.52701094  569.9560563  
254.5649523  284.744867  157.7777986  293.5176458  212.9704929  414.6191878  45.17982319  487.7660002  283.3133243  275.07854  245.574682  251.9656153  283.8427785  -9.398164871  603.5053739  -108.1280679  -48.21029198  582.5053438  
257.2527873  286.7654817  157.4909108  294.180146  213.4042596  418.7399048  48.32603753  491.5168023  286.0909723  273.4746294  236.7105472  254.0582284  285.763124  -13.96952275  611.9024087  -105.0487224  -43.40971888  573.8320912  
256.8822103  287.1189485  158.3991077  292.982802  212.4652556  417.8188232  44.6595694  493.2869766  284.6905621  274.3817641  235.8665139  257.032638  285.3505858  -14.74102736  615.2422744  -101.3151283  -52.59937182  578.8243569  
255.8494928  282.4223589  159.6330625  289.8958785  215.7357448  417.6087989  47.38964723  493.8853117  282.907095  276.0941933  238.590662  256.5619536  289.6269539  -7.107817704  605.6656888  -104.2811663  -37.27576286  577.5503559  
260.3055087  283.2161166  161.7125925  290.6253842  212.6167437  422.8086653  44.33374056  496.152421  281.759788  276.9482997  234.0198483  258.2005673  291.6431514  -13.59965901  614.9320717  -101.1043443  -43.88781221  572.9901991  
257.558928  281.0782131  161.9056985  291.6523177  210.6525458  415.9564382  45.04883218  489.2587443  282.0161314  276.4302573  232.4431494  252.4089765  291.3673955  -10.12798766  611.9027332  -99.62856954  -36.17570242  566.1308058  
256.8477718  278.8141446  161.605497  292.2682434  211.7445113  411.047041  47.11530971  495.6306638  281.7660952  274.1407102  237.8653961  253.2597301  289.0785588  -5.851688442  598.5588489  -104.4356856  -37.307662  576.9705512  
258.810126  284.9098725  161.7240991  293.6604169  211.0934683  415.6484383  44.14538896  491.5971726  285.5152265  276.802855  235.3784281  254.0457766  289.1145932  -18.66813662  614.447258  -102.3788156  -47.29893265  572.6917767  
258.8928772  285.0021932  165.7877404  291.3877111  214.3641517  417.5823912  44.65806829  492.6061157  283.1153387  275.512059  234.8842232  256.3494083  286.4754715  -10.63028077  606.2132201  -103.7369282  -43.41552126  565.2090832  
258.4435837  277.5933238  164.2901621  290.3748338  216.8609129  418.5560235  46.40984456  494.9920542  284.9050886  276.3823305  241.319884  250.7643446  290.5770876  -9.325447741  614.3298838  -106.3900264  -45.75801721  578.2539228  
262.1762651  275.429598  169.3469047  289.4430581  217.9130881  426.7194291  44.9957482  498.2736072  279.9212477  275.7883718  235.7408567  253.7025579  292.6867659  -13.96787556  617.0313146  -103.6535917  -41.0068119  568.2669254  
257.4602334  277.2162729  165.8820332  289.7015326  210.0348186  417.5641592  44.86892998  489.5890879  277.4847955  275.1731887  234.5158189  253.8443562  290.2706543  -6.32154586  611.058586  -103.6033393  -39.55083148  576.4630201  
259.6604154  281.3956417  159.666022  288.7972372  211.0051535  416.0580718  45.36732063  494.7465931  276.1682328  274.7259983  232.799915  253.2369346  290.1020947  -8.875932162  609.6908843  -104.0713428  -34.12846555  572.714714  
260.3805474  281.4991745  163.6860093  292.2562128  210.1347668  418.0927363  43.61605987  493.3846311  276.0933228  277.0735414  235.1124359  254.4580521  289.6710834  -19.18355541  616.3523072  -101.8753778  -49.50772372  571.4931364  
257.7212413  280.4054234  166.7569133  289.0715645  210.1668815  414.431057  46.16089623  490.2433524  271.6551887  278.2908278  231.0510519  255.5032967  287.958059  -7.258293289  601.7881345  -101.6422628  -38.77751662  570.3229174  
260.8890429  280.3546737  164.8524935  290.3081377  211.8292031  415.110046  45.95133794  496.1076814  270.8537231  276.0394348  238.3908286  252.2857141  291.6604384  -12.78745577  613.2525321  -100.8700235  -45.5805075  579.0551472  
259.3547996  274.5956165  169.8752083  287.8772045  210.5718971  422.8499318  45.64776993  495.7169317  270.4386414  276.6529202  234.2007429  250.7099478  291.3946452  -18.68649463  617.6505569  -99.69455963  -36.77741351  558.5313712  
256.924294  269.4346954  167.4223837  287.1962028  210.6753931  417.4751071  44.92428445  498.8993587  273.5134165  278.1506688  241.583289  253.1775538  291.5135886  -7.851801235  607.4915094  -105.7227296  -44.63142489  575.8690264  
259.061543  278.910788  167.6640986  291.8237644  208.7212476  421.9764888  44.79244459  493.8711006  278.3453355  278.8014044  235.6916055  253.5444424  286.7845718  -21.37377614  619.3672017  -105.0801436  -48.62713486  569.6878577  
255.1675581  280.5766248  163.4094663  290.8829894  207.7048766  418.5911096  46.06903589  489.9360573  278.6087375  277.3690472  233.4434018  256.9220525  282.9747748  -8.223939825  603.8006376  -104.6644515  -43.34671193  570.120488  
257.5278275  278.0587813  161.9058772  291.2999022  213.0094149  416.0698469  43.99485553  494.8247871  279.3286567  275.9895736  238.6358242  256.6370162  288.4310766  -15.41754878  607.6067537  -101.021375  -51.10664525  580.2816681  
260.691236  280.5727015  164.5782591  292.9970372  209.5893946  417.7933601  46.24183293  493.0195194  275.60299  277.1900319  231.7064494  255.1508129  293.1313591  -17.44513116  614.3760551  -99.55256211  -46.33488606  567.9866632  
258.4128333  280.5679423  164.263919  291.5608473  211.8978322  414.0130966  46.31475495  490.5589145  272.6646332  273.058876  234.339959  257.2644824  289.2657366  -8.351113648  603.9326264  -104.0119236  -47.6638107  573.475361  
257.9912469  284.246998  163.429309  291.5291945  212.8821797  415.8091934  45.90806754  491.4511664  279.3589413  273.5620046  238.3017339  254.27225  289.1871838  -16.35108393  614.9988478  -105.0071736  -49.68298969  575.0449147  
257.6744192  289.5857498  164.2359623  292.4206816  212.2277777  418.2230761  46.22554589  494.668129  279.8469937  274.7862908  235.4106189  257.222647  286.7639396  -17.17027453  613.6893289  -105.8884583  -50.06637015  567.4893384  
257.5301255  288.92843  162.7293208  292.4978093  212.32645  410.9554674  46.04228233  489.0352196  280.9932661  277.5287733  239.8860502  254.5456273  285.2821385  -6.385187183  605.3625336  -106.5038014  -44.52331544  577.8529854  
262.0757744  288.2524218  163.814673  290.5562452  216.408637  419.3033946  46.22698021  495.9347617  279.2836642  274.378977  235.937001  257.9552255  290.80907  -11.32651188  610.4913166  -103.932437  -42.52739753  579.2338023  
260.2750296  287.1265542  167.5282311  290.2892653  211.4086807  422.0035121  47.04980037  493.8486195  279.3479248  277.5371315  233.9907553  254.9997277  290.3705855  -16.61454594  616.9945258  -102.7805119  -41.18368769  568.9143524  
259.6781648  281.4134046  163.6239699  290.9432252  212.8597252  419.3747315  47.46068313  496.972484  278.7401034  275.8485423  236.9484484  256.58937  289.1929954  -5.164808099  604.8985105  -104.3398112  -42.86083966  579.1358244  
260.4228308  279.3917057  164.3387788  292.5378182  210.8584189  420.2045601  46.42222172  495.0681423  274.8736071  276.4625414  234.1494412  253.4687848  291.9324738  -12.39940514  612.9758769  -102.6758285  -40.46209851  579.219443  
259.001349  274.0841694  168.4613177  292.8269007  211.9174834  422.2019916  43.81223699  498.6988443  275.3163604  275.7655512  234.7296834  254.4985674  289.4259017  -12.83552418  613.3667501  -100.2705982  -48.08560332  568.5511164  
256.7861025  274.3300764  165.6241516  290.5743499  215.5710597  417.173199  46.56896242  491.509368  281.3225258  276.7265824  243.5251793  250.2551333  288.4346319  -6.596829628  605.0080269  -106.0702571  -38.58218214  577.6526795  
258.0727723  279.078202  164.4426621  293.851985  218.45019  419.9577434  44.95292846  493.8914228  287.4925927  273.4424935  235.3898441  253.5051738  288.1498354  -13.79481152  611.8819325  -105.3065514  -38.69959414  566.6189832  
254.7278409  279.514052  162.5324137  295.9778236  214.9592816  414.247914  44.02046206  492.1010879  286.4879516  272.5717194  235.4318382  252.837987  284.9537113  -14.23146563  609.5409997  -103.3555522  -52.27834003  572.0228258  
254.232982  276.653833  160.8175958  294.4947496  217.4219301  410.7854642  45.41566805  489.9290193  289.2728602  274.6705418  241.9365052  252.4208074  288.7854652  -11.63638121  605.8841434  -105.4935935  -45.03807421  575.1431439  
257.0699125  279.4219514  165.239974  295.3606014  220.3833921  419.5923428  45.66791553  493.769012  289.8907236  272.8000138  234.6769495  256.2895705  288.8018471  -16.9505659  613.9203328  -104.0613889  -51.44318705  568.304607  
254.07463  275.2466984  163.6574715  294.6062026  219.8692533  410.2366736  46.30008938  488.7458681  286.9840198  274.9627208  240.3991286  250.87687  290.7351815  -7.272583621  607.0762217  -103.2130667  -47.37337657  572.7582895  
260.3729099  278.3131692  163.9493582  291.4639141  218.7205834  419.1725187  46.78524042  494.0201709  282.5178779  275.948711  236.1084324  254.8616069  291.835867  -10.34276831  606.5572699  -101.1693368  -40.86191042  576.0975635  
261.9475484  279.055459  169.5318474  292.0418857  214.103999  422.3916203  42.56012396  494.2590657  281.751352  279.4882926  235.5688741  252.5580492  292.6631235  -16.01033672  610.662592  -98.67587609  -38.3476103  563.7702632  
259.796567  271.4806219  169.4854131  286.6709566  214.3252823  421.1539742  43.12436026  491.7465556  275.8442405  277.0538377  239.6507437  253.6994169  292.7477715  -6.959954739  609.2076431  -102.2879192  -37.42171225  577.0026256  
262.0312521  279.8171289  168.2572391  288.2720695  209.6861746  425.2821796  44.15687692  491.2135567  273.9059215  277.810533  232.7607977  255.3190533  293.0040013  -14.29734353  615.2756496  -102.6599101  -33.51206727  569.7522958  
257.5361423  282.4047299  164.739721  288.9220924  205.9531165  421.6871577  45.76348877  495.1676215  269.4622936  278.5488919  234.3413744  256.1389048  287.3918872  -12.13630678  609.9012837  -102.2562722  -44.04891724  568.3996163  
256.5769842  282.176767  160.9617467  287.9193023  208.8302615  414.5115227  45.63041506  492.1244602  275.0892477  275.6288272  239.4752675  254.4447624  285.29353  -10.01838822  606.7742057  -103.7827748  -46.85769577  579.3281004  
256.1102989  286.2849336  160.1297035  289.3174211  208.5035595  417.9546385  46.80702202  489.5899734  278.7493464  276.4484634  234.5462334  255.5235956  285.0485844  -17.78614656  616.0094161  -105.3921555  -50.71496161  576.5911744  
257.6337659  281.9692741  163.0381524  289.6168356  204.9511945  419.1501645  45.76063472  491.1648975  276.5639199  275.3189322  233.5737043  258.35687  286.1334348  -14.6190617  611.3393191  -100.7099903  -50.32206144  568.0069044  
258.1438316  275.7216094  162.9090837  289.4437375  213.126655  417.6639641  46.13326958  492.9396941  280.5572311  276.6271081  243.0676092  256.2195202  289.7226029  -10.38267954  609.7316287  -103.4627787  -51.15331316  579.6156619  
262.249837  279.5267794  164.6798297  290.3376057  214.2566541  423.1796889  46.830433  495.0882765  281.3370477  278.3193189  234.3333793  258.3084992  292.3880001  -14.69342932  614.6026061  -101.5890956  -42.27755357  568.5101386  
259.1475308  283.1372427  161.0252301  289.7260001  213.2964166  414.9874178  45.61268666  494.0178212  280.4765485  276.5595101  233.3674629  255.3325384  290.8449729  -9.647790206  609.7812216  -101.5524551  -48.12934319  568.9680065  
256.2535218  285.9623323  157.6042662  288.6769819  212.0112486  409.6543214  47.70728591  488.4891047  282.4921895  276.7289562  238.3090167  253.8226989  288.9136749  -10.58292107  607.0793816  -102.7538458  -40.33193949  577.6809491  
259.7098141  288.328001  161.9696988  289.1405162  213.2328151  415.3031305  47.60789066  492.2480985  282.8965386  276.1699087  231.7568161  257.5246769  288.5305715  -20.01642749  607.8421038  -101.5234663  -42.46110103  567.9458158  
259.6339596  278.8355832  164.3585884  287.1091698  212.7598465  415.2585932  47.30169187  491.1559824  280.87376  275.8893281  232.7071638  253.9466905  292.1355566  -11.784021  611.1270062  -97.82449465  -47.55242668  574.5188962  
265.482024  277.5543808  169.0446918  290.2391125  223.5031786  419.1212639  47.91561654  499.8869243  275.4677451  274.1620448  236.6362455  256.5221602  296.3651468  -8.382166177  607.3681146  -100.533247  -39.95811026  578.838124  
262.4986434  278.1719033  165.110155  292.2683735  216.2317369  419.6676264  43.98840196  499.4664092  278.3423547  274.1394514  239.2615907  254.277659  292.7326481  -12.72822681  611.2246503  -100.44388  -43.17000387  579.6581596  
258.7784682  278.0674423  165.8467489  295.7559867  212.3681475  422.3976269  45.60584425  492.7007793  278.7503317  273.8776809  236.6803342  250.5584487  288.6559029  -13.91405509  616.5529577  -101.8563287  -37.59243941  570.2052543  
257.0038945  277.2481827  162.9743587  292.9755382  211.0356961  416.739492  46.68547832  490.076857  278.6789107  273.7314418  235.3311705  255.3730316  285.7001203  -8.865678497  602.4730676  -105.0300258  -38.52693376  568.6566025  
256.0421789  278.6238231  162.1384346  295.8722555  214.9489208  416.6754465  45.04845898  495.8717775  283.0069425  272.799209  240.0532632  253.0977885  285.2381827  -9.115048082  604.651467  -105.1809779  -51.41292237  582.0896194  
255.6698346  281.8652153  160.154444  297.6089369  214.8918612  416.7655153  45.2204082  493.0968123  285.0705134  273.9873057  238.7478847  250.9617219  286.822576  -15.90242099  617.822041  -106.6718479  -49.81016399  576.0293974  
255.3386529  282.9670802  162.4287203  293.9164681  214.1992435  417.5701399  45.4826255  492.6904746  279.8822679  274.40041  236.8382583  255.8561554  286.3121096  -9.993787499  609.6644928  -106.2257751  -45.93110517  567.5220624  
255.202422  280.8785923  163.7476657  288.2792572  216.171716  415.4511424  47.01820537  490.2643483  278.2795523  277.3771026  242.5019711  253.7225022  290.7082229  -8.650067085  609.9826523  -106.2087786  -46.28137064  581.0101104  
259.1593932  282.6746913  164.4285281  292.2022818  219.7217124  421.9282352  47.36734518  501.138719  275.2950896  277.1032347  237.1921561  255.847843  290.8464452  -10.61683114  614.7265531  -105.0839393  -42.84844038  576.7708439  
259.6679154  285.0545248  162.6640221  295.1333632  211.6256225  421.1080701  44.87738466  493.2485565  273.140952  278.3247663  235.4721358  252.0411933  289.3464611  -18.17229225  619.0817497  -102.8254696  -42.12299863  568.4293856  
256.2887751  281.3455562  164.0023102  293.9840795  211.005712  415.3032329  46.44311556  488.5960625  273.4817317  276.863403  233.2974781  254.9294103  285.6707313  -6.036585891  602.1071363  -104.2811948  -32.9406667  570.8696904  
258.7028563  278.6152321  163.7117646  293.1516372  214.4200294  417.1722279  45.28241692  494.7850319  278.7401902  275.5857417  242.9566442  253.6113934  288.4997222  -14.03926041  612.2379612  -102.8665222  -46.6823972  577.4216905  
260.3229122  279.793012  165.3545286  293.989317  211.3274765  423.8717235  46.23911537  494.6619683  279.4853812  276.0036409  235.4843952  254.4181637  288.6674651  -15.90563809  617.4766855  -101.8048621  -38.57450114  560.0511364  
256.8223009  275.146505  165.8021486  293.0997728  209.383229  417.0986802  44.6068111  494.6440212  278.6087758  273.7840016  234.3597168  254.1949706  286.8664745  -6.948026875  609.005931  -103.1328056  -48.35411277  573.3558136  
256.2822817  274.7400419  164.9863042  294.5322204  212.9213648  414.1624119  45.354765  494.2237206  281.0028256  276.1419407  241.1943717  252.5395873  287.9146486  -8.021781169  607.1408311  -106.1050982  -41.9232219  577.2441071  
258.3390445  273.5760437  165.8308417  293.5548414  216.3356986  419.0509515  44.87683364  500.5017674  282.5590547  274.0076477  235.7685721  255.3331221  290.0500651  -12.4384057  611.1429513  -105.3198174  -45.12191324  573.2848706  
256.466597  274.5144313  168.6098753  294.5189821  211.0573894  416.7982714  44.0505795  494.307911  281.6744905  275.3991831  236.2696079  251.8718965  288.6633746  -15.48959737  616.1077336  -104.1430356  -50.15596752  567.394105  
257.604988  276.0680378  167.6183466  293.4146665  210.5728255  418.8929999  44.35277262  492.2614757  281.7223595  273.9613458  234.0233265  255.9178349  286.592963  -8.311065642  602.6776007  -104.4328791  -43.73146637  565.8190026  
257.0009398  275.6333555  163.4448889  293.6981459  215.6055299  414.9772603  44.29798676  489.7563596  283.278064  272.9091877  242.2000559  252.7423404  287.1107443  -8.213377123  602.2451839  -104.0546536  -48.30288419  581.2681836  
258.0473564  275.7698942  163.2846921  293.831314  215.5857647  414.9415106  43.86314079  493.6087657  284.2654279  274.5779012  239.5501188  249.7868121  287.92356  -13.86048406  606.370396  -103.701124  -37.48722694  569.2481973  
257.4671248  274.968003  162.568987  294.7719612  215.1805319  419.1069324  42.4160172  496.6339873  284.3529855  273.985835  237.8050445  251.1731493  289.3034163  -17.13585258  611.4584486  -103.3776564  -51.40035619  569.9509473  
258.4352578  279.334484  164.9912167  296.5383333  213.6663809  417.1358312  44.05788148  495.8004711  284.5076722  274.4970239  235.2327155  251.1856319  288.0384032  -16.69369281  614.3668497  -102.0245249  -41.27882587  555.8925784  
256.6453299  278.4527315  165.1844246  298.3445223  214.5040237  419.098955  42.23836893  495.1184257  286.7602397  273.8237609  235.3498735  252.7572632  288.5930857  -7.981386031  612.0092877  -103.8544594  -50.83357281  569.6402462  
258.1526478  278.1320828  164.478788  296.5408663  216.3757975  416.4096072  44.97204732  487.1549669  284.7816863  273.5617672  235.7769374  254.216717  290.0738288  -5.397793383  605.2762808  -107.0466493  -40.04855376  572.9696121  
258.7347623  279.3197361  161.525112  293.4497599  219.820064  416.5239118  42.63568614  495.6888098  284.6805715  272.8286838  243.9695334  252.5759935  289.4829116  -11.89371387  610.5519106  -101.7725767  -45.40180557  578.9769173  
264.1235191  284.5524025  165.2461357  293.5341029  219.6522716  420.7755516  46.52051476  494.3733791  282.2269782  275.6109073  237.3216706  255.2845384  292.8520282  -18.28798314  614.3267551  -102.8922824  -40.91437206  564.442291  
258.345003  284.6168339  162.3298952  288.7714542  207.8938169  417.979896  43.97577635  485.7858899  276.917848  277.5572638  234.2537628  254.2313493  291.7215742  -7.622318192  610.815556  -101.5061458  -42.81585755  575.5356169  
259.0610571  289.0419812  162.3846774  285.0531291  210.8068085  420.8166824  44.9354029  493.2703916  277.3372172  275.6929504  233.9518478  256.7031529  294.330113  -12.64522714  611.6765809  -99.54705998  -36.43452716  577.4579813  
257.9989772  290.12491  161.0190884  286.6670578  205.8457779  416.3719135  43.80418157  490.3961283  278.0882003  277.8469646  230.9830678  253.3594734  290.5256795  -13.93252469  613.209507  -98.88820107  -36.09132068  568.1368418  
256.1498107  286.723015  157.8977873  286.5103147  209.1502389  415.2551431  44.44595901  492.7020452  275.6019147  276.7052054  233.3714073  255.9497985  288.6787689  -12.23097865  602.0266649  -101.0861402  -39.40648962  578.3269979  
260.1526706  286.8141005  163.1612593  288.4871635  207.8999884  423.3888411  44.21175103  492.0156724  274.8560917  280.263729  230.9503693  255.6540993  287.5105074  -24.99396877  613.3635675  -96.28835043  -39.66026603  566.6541617  
257.3917595  280.8895342  164.8170295  288.4981827  214.4188791  416.2504573  47.10024634  494.3134647  271.292811  279.7049653  243.2280359  251.9784233  289.9191529  -6.587984514  604.4660182  -104.4070876  -42.94362688  578.6475583  
261.3697377  281.8208908  166.163003  291.8082315  210.1565835  422.8487765  45.24568982  493.7857585  274.4387709  277.9583886  232.2459334  254.2005762  290.7272592  -18.56319773  619.7840084  -102.8338514  -40.88528697  569.1712339  
256.1336158  274.6861029  165.7376361  288.5487209  208.8874394  419.6025716  46.57492417  491.9127457  276.7597366  277.0426949  232.850977  255.2162053  286.2258937  -9.579941662  611.1380469  -105.4718467  -46.80008994  571.1569734  
256.1547926  275.4701839  164.9240789  288.8456148  215.9585242  420.4116222  45.13738054  490.6432975  282.0162563  276.6669285  239.1506776  255.1067101  290.0135277  -11.27181989  616.6442123  -108.3141756  -48.98120194  573.6697696  
256.6568172  274.2202527  165.53745  289.7578889  213.1661421  423.7580961  45.05448656  495.1322432  278.3872502  277.0835333  234.5205963  255.9293376  290.5098704  -13.65630562  614.2714161  -104.2706565  -51.19271454  563.4327004  
257.6664968  270.8721667  166.8774393  286.702216  210.2527576  416.0377787  46.54597271  489.8841551  272.2789283  276.0633003  235.8271907  253.9421268  293.2504608  -7.038526979  607.9293943  -102.7729595  -48.53170742  572.8746682  
263.4095036  274.9691103  166.9769359  289.5300846  210.4706029  414.437014  47.03893266  495.4528721  268.1118089  274.6839559  235.7490194  252.9068325  294.894708  -13.13402246  608.4040301  -101.7754555  -41.67782354  571.6409677  
263.7471547  281.6054955  162.4192115  291.8738394  208.3856705  416.0698692  48.10205382  495.5579235  270.723864  277.0288393  234.9128117  254.4488873  290.0294901  -14.80853737  610.8327982  -102.9618185  -52.98193119  569.1788796  
257.5508574  282.2126185  163.6909095  291.1935514  207.8449416  412.7270562  46.8183811  488.642554  273.9894773  275.7166061  238.6773132  252.1992525  284.8498015  -8.882877411  606.4838321  -106.2550637  -48.07457486  575.259562  
259.2014962  284.5101618  163.5405975  292.3182933  209.7732723  416.3619043  47.2969123  494.1330997  274.9568691  276.1441451  234.6962578  256.5817206  287.6113609  -12.34259215  610.4151108  -103.2562004  -41.60152329  574.8157115  
257.7725267  282.4717469  165.9615019  290.9199175  212.1325645  419.9604736  46.03546046  495.7842139  274.0750698  276.8455523  236.5002743  256.3955534  284.8369964  -15.24564757  617.1734158  -103.5945646  -52.57355894  572.9176296  
257.9976403  281.7384316  167.3999567  290.8503024  211.2322844  419.264357  48.74801404  491.6682678  276.9907165  277.2400218  232.2561573  254.985267  286.6759025  -10.26870384  608.2620993  -103.4708847  -43.06849943  568.4906995  
257.9241855  281.8889047  162.2378281  291.9248771  211.6193014  416.4003121  45.74015436  493.5199913  279.7938028  276.2089793  237.2862163  253.2916239  286.3336242  -9.772756504  605.2078659  -103.5319205  -46.06704761  585.1563045  
258.101896  287.6307838  159.2645823  293.7668436  210.9856824  418.2120344  47.08269964  492.9420754  280.8938546  277.9184888  238.8753745  251.7344644  287.6189692  -17.55241175  614.5146331  -104.3509988  -46.51173348  579.5048412  
261.0235731  286.0101452  159.9047031  292.7526788  208.7909141  419.7118617  46.67855076  493.9745657  281.5140983  276.4589641  233.0230814  255.1272745  286.3590439  -14.46303975  612.2714673  -103.2246486  -41.85543145  570.0869313  
258.5013721  280.9195357  161.7398358  289.8921892  204.4209104  416.9181294  45.10032491  488.3738586  280.658471  276.3443658  233.6114618  253.0911987  286.7905654  -6.780143419  608.3373006  -103.7437264  -41.70437057  576.5866852  
258.3007991  283.9654248  161.121211  291.2848731  210.9025173  413.2699134  47.74429023  492.7511702  281.9635037  277.4563944  238.4106577  254.090209  286.8770402  -9.004430939  603.4573921  -104.5878684  -37.35578961  577.0188244  
258.5917781  287.521244  162.2778763  293.7440444  214.5291197  415.1645968  45.0226387  494.0901544  283.6646199  278.2382518  239.3346188  251.5188934  287.7683249  -17.10967513  615.6312558  -104.4071694  -44.30388824  575.5877936  
259.4302044  285.8460361  161.49924  293.2861486  211.9069906  417.8545998  45.09223372  494.7002277  282.1885913  277.7913734  235.5216077  252.8282146  287.1465364  -12.3506239  611.9747135  -101.8573314  -40.71139216  568.5643997  
254.9904497  279.2778531  160.4162891  290.1832259  216.6820633  413.4522781  45.45874351  490.4029904  284.0276219  275.4100891  241.6095351  250.8775556  287.9782929  -7.44108215  607.4666356  -103.8549999  -38.08592817  579.5654357  
256.7511996  279.1128875  164.3463759  293.1593143  219.2734359  417.4041019  44.42399842  494.5114692  286.9839564  273.3670319  234.960633  254.3642438  288.6827263  -14.76240157  612.058339  -102.3821287  -34.51039971  569.54462  
255.689129  278.3685514  164.1309774  292.0702919  213.4165103  415.4023547  43.27796775  493.3739106  282.889855  274.4509685  235.272265  257.8633961  287.8481857  -10.54184761  607.7402643  -101.9525758  -47.32404608  573.2239122  
256.2548732  276.0199646  164.3086959  292.403106  217.7854873  413.9980314  44.12093721  493.5334109  283.6124423  273.0732454  237.9219534  257.3840041  292.2090846  -11.67070029  608.1301016  -104.969506  -45.85931955  577.7329954  
264.0780361  272.6388065  170.8597147  291.3497631  215.9556636  425.0863371  44.3365334  497.6077889  281.55956  273.5073607  233.6867173  260.3299142  295.081343  -13.7599388  611.1451883  -99.36134395  -50.4723373  570.976893  
263.0379752  273.432853  168.1364712  292.0682566  213.8649121  415.1635126  44.73582545  494.3398264  278.6757151  274.4002149  237.2442745  257.3969223  297.7668338  -9.602960806  605.1671306  -97.32794132  -45.17900179  579.3625098  
265.543017  280.325674  167.5994253  294.3089769  217.0403136  415.2603666  45.34373177  494.3478069  277.7379627  275.9486006  237.8957662  255.4155905  299.7994849  -16.65098425  608.100566  -100.2205507  -39.70163436  575.682159  
263.1487434  282.1775746  171.0436671  290.4839833  215.9666136  417.5481514  49.27494817  494.0620688  271.5038802  272.3754053  232.8886428  254.1602401  297.0581144  -17.45735381  606.1475669  -97.60545833  -35.26876525  562.5564619  
262.6516242  274.3764006  172.8777328  290.2064491  218.9841005  417.3609167  47.01672066  498.5899875  269.5218292  273.7931825  239.9260426  256.1533865  296.7437852  -11.45318052  602.0018566  -100.1763742  -49.33172029  574.3031772  
265.9798157  278.51089  173.0122209  293.2282384  218.6989814  423.4615577  45.16550475  495.8422734  276.0539248  273.6579003  238.6126011  259.0448417  296.8723033  -17.65730532  615.3094596  -99.39537812  -51.13786119  574.5752441  
262.378479  280.0182079  171.7840878  292.6127098  219.5551421  423.4908916  45.79034294  495.9865032  279.3473453  274.1075297  233.6849513  260.2345578  294.4531417  -10.93964802  613.2455259  -100.3471959  -35.93083157  563.3644231  
254.2505704  277.2069196  162.9422169  290.5790769  216.6555378  421.4739511  46.9798362  494.4984551  279.0757325  275.8045461  239.0130005  255.3001394  290.503736  -6.550347783  605.4670001  -105.3073979  -34.18165528  578.0551733  
254.3142789  277.8522708  159.4292815  291.1503115  213.2329024  424.2495939  46.29902777  493.3280878  281.7869086  275.0210652  235.02915  255.3555094  288.8540243  -13.71537952  614.344012  -103.9668229  -46.09641745  572.743072  
252.9478872  279.707548  160.2716934  292.7225646  208.9499256  422.7983451  45.76495655  488.3626414  283.9245728  276.154819  236.1889019  253.8254338  284.5664347  -15.06287051  620.6007904  -104.9222732  -53.19643446  568.7150977  
253.7839966  281.4469129  157.0457691  292.5692555  209.4533402  418.1920562  48.39031774  488.9652123  285.1029073  274.658378  236.6986086  254.3873609  280.3880307  -8.097004701  608.7770366  -108.0530806  -43.29899308  575.0882656  
254.9522121  284.1305646  158.9591409  294.826456  211.0088069  419.9850348  46.32750704  492.1847875  287.5929026  276.0764796  237.3961348  254.8312486  281.6156781  -15.12761056  618.3793806  -106.7205816  -55.09096659  578.5579934  
253.2228542  278.2451379  162.7068402  290.5090059  208.8181361  419.8093103  47.47978657  492.4802739  282.6013076  276.4164409  231.5325009  254.4907792  284.924642  -9.155692066  610.1834663  -104.4204905  -39.85689057  566.5128716  
252.777914  272.1022423  160.8102298  289.5832227  211.4593433  416.842988  44.54769662  492.7806005  280.9162087  276.0858492  236.3889072  252.829186  289.9416471  -8.844048566  608.7219009  -104.1986447  -45.49958939  577.5053627  
254.6306878  277.6318201  161.6013468  291.4208207  210.8536056  416.2016738  45.53715963  491.3379572  280.923967  277.0453897  234.4347392  252.0494613  289.5276308  -13.13202692  610.7759834  -104.6429522  -42.83122814  570.3678197  
252.5278656  280.8835929  161.2306743  292.1587786  209.8193129  417.292713  45.98216496  495.4213086  278.7445743  275.7906465  234.4447392  252.5008412  285.9711933  -15.43709287  611.6773857  -105.1407268  -51.13955387  566.1035045  
251.516287  277.27667  164.9114115  289.7965541  212.1911692  415.1099734  45.18425132  491.6240383  280.6216999  277.4531728  243.562927  250.6544759  282.5711025  -5.656209047  604.2316807  -108.1289545  -47.58290438  578.1146467  
258.2838473  280.3451916  166.9815609  289.7460271  213.5703381  421.265388  43.61716104  497.4165281  282.0854337  274.5185862  234.6655746  254.6373695  284.8210968  -13.95331649  616.2245561  -105.5102484  -44.54793382  573.6252323  
255.9114621  279.3664652  165.4011233  290.7323897  209.1087597  417.3660618  44.91281073  491.8168714  279.8595842  275.8310177  234.9223015  252.4513407  282.0703879  -7.921517122  611.3805486  -104.3552648  -46.30421865  571.3929203  
258.1850386  284.7150131  161.8282613  292.2121072  210.2383243  416.1661192  45.85939994  493.4211335  279.3850701  276.7893549  238.4403189  252.6855174  283.2221484  -10.36625757  609.2945527  -104.9981264  -36.87671999  572.9046416  
260.4480106  285.9588659  162.3188518  292.9129406  209.8033085  418.9285232  44.28655455  494.3153228  279.3775768  277.1319647  235.2844565  254.8739781  283.7401063  -15.92843095  613.0587864  -102.4570594  -47.77879611  566.8761792  
257.074587  281.6890217  160.0041728  293.8265309  213.8720641  411.3728211  44.56708726  490.4814985  281.5790061  276.6239174  241.2069272  251.432489  287.5269204  -7.892723766  606.404593  -103.5187542  -41.75330731  576.8954565  
261.5754156  283.6081329  163.1103146  295.288307  217.4435883  420.0466337  45.02240233  494.5181379  285.153822  274.9636612  235.085625  256.3532832  289.0329428  -11.81540711  610.2470779  -103.624837  -38.47086903  572.0556409  
258.6016949  280.1921611  163.3739883  295.8805561  216.6060264  415.0077479  45.08655887  494.1452863  285.4097658  274.945783  236.0100795  254.6330168  286.9800069  -10.60519716  610.7557548  -100.0202005  -47.83828754  573.1012111  
258.3621101  280.2342423  163.574723  293.7212775  221.728434  417.6986645  46.84875979  497.7328319  285.8796531  275.3218162  241.4766457  253.1989494  290.5839327  -9.059587282  608.2316339  -104.0078639  -37.35894643  574.7603983  
261.100808  280.4067859  165.1828243  292.5588485  217.7863016  421.3759476  44.89584245  496.0603684  282.2166478  274.4173925  234.6646478  255.1497745  291.8657428  -18.40630242  615.7378383  -101.1045242  -45.80606878  572.2077993  
259.4995188  277.6912236  165.6926718  290.3684204  214.824574  417.0516362  44.99381134  489.5228889  279.4203209  277.5579978  241.3016702  252.7298626  292.0697971  -4.736737552  608.4309832  -104.3851224  -37.25577693  575.8873574  
262.3635381  282.3886722  164.8534288  290.4712773  216.4145931  423.881048  43.77160088  495.7265016  278.2430116  275.3150918  233.9396767  259.9044193  291.702542  -10.87416328  612.6482676  -103.4732919  -40.55089696  576.7938322  
260.1115983  284.144541  164.3122555  291.0371616  216.428382  420.3718908  44.09236827  490.9866762  281.2021278  277.9253665  235.730566  255.8007067  289.230559  -11.09798488  616.1580386  -103.5420824  -46.28817601  569.5782934  
259.5197272  281.0728186  162.7537105  289.041656  215.5780043  418.1711192  46.06687672  493.4695711  279.4327101  276.2498417  239.7942519  255.8491829  289.0683629  -5.825375279  604.7045335  -104.6733948  -36.97046983  578.2951953  
261.2264269  281.9551452  163.9048307  291.0288129  213.2022641  417.4391056  44.75997379  494.0333827  281.281717  278.2697216  239.2961618  254.1000892  293.5960956  -15.58445313  614.4597555  -102.5387627  -47.78775061  576.300027  
259.3296517  279.8479459  163.608764  291.2825764  207.3998531  418.6349894  47.15959888  493.7801748  272.0889144  277.3685978  231.4514786  252.3392535  294.3280952  -13.90722458  611.0080398  -100.2861771  -38.05489929  559.0827235  
259.4795381  277.6212305  162.8888898  290.6494019  212.5163049  412.8229214  47.43964171  493.4395284  270.1713503  276.3815485  239.029702  251.2757595  293.5181912  -8.967136159  602.8605114  -102.2122733  -46.21730094  577.7341777  
261.702986  279.8885442  164.9289913  291.6003716  213.2317237  417.9989181  48.9997367  497.6258798  272.3683414  276.3130858  238.2751313  251.5669914  295.0044088  -17.24702387  609.2659455  -101.8365277  -44.31355505  575.535407  
266.4935755  281.839703  170.3246857  291.1746577  211.5117086  418.8598883  47.34622724  498.9391499  270.2198901  275.0909768  233.6469671  255.6586888  295.0432223  -18.83056533  613.1246269  -100.8595641  -49.77756057  563.8891736  
262.9964514  273.797783  173.1275432  286.7868333  212.9149399  411.4860145  45.62657083  492.3299778  271.8889917  274.0242794  242.1750261  254.5095705  294.8867001  -10.81725444  602.1906477  -100.1745626  -47.70688411  580.8970691  
269.7040468  278.9536396  175.326854  289.6585595  213.9857853  417.6915545  46.54796397  497.0929195  274.4933603  271.2685107  231.8617698  259.6135833  298.9534524  -18.86231411  608.9974683  -98.03133057  -45.60097314  570.7808179  
267.3791425  284.5729895  174.1157222  292.9256269  213.3571101  417.5027813  44.80955482  492.034529  279.71121  274.4900339  234.6631205  257.2420607  296.4903294  -20.58701441  611.8121388  -97.1811793  -54.53311265  574.1831939  
263.4461883  287.4176201  164.800441  292.6875837  217.8566495  417.093344  45.85755466  493.7736807  280.557576  273.6011367  234.7105118  256.491547  293.1194041  -6.797927573  603.1879985  -100.3125943  -35.02504028  575.3000039  
257.0352873  290.7315571  159.0708948  294.5722928  213.5450079  418.9141173  45.26853577  489.2430691  279.4832912  275.4046652  235.9618316  254.6995866  286.7346126  -14.98735119  613.4294162  -100.4071307  -39.67501282  580.069435  
252.6035067  286.8886772  156.985983  293.5510728  207.2375168  419.716073  46.69655225  490.5240085  276.6059524  275.0180185  230.3560301  253.3632081  281.5449296  -12.32139257  611.6282959  -101.93147  -30.26853531  568.2378873  
251.560387  282.2673772  156.6710779  290.9539315  216.0386043  416.5639784  47.27182558  491.3993587  279.8069688  277.0128509  240.2110559  253.3960638  282.6675835  -9.49398245  607.9166786  -106.0795443  -39.25681024  578.4801695  
253.0645915  278.2042184  160.3080058  289.5848865  210.6607571  419.322486  46.51767647  487.1095265  279.7343453  276.5843125  235.688007  252.4235442  281.5963386  -13.52035473  611.0041524  -107.5136413  -33.14535736  563.0513107  
250.87318  272.3725895  163.8576988  290.2709805  212.4933653  419.0755334  45.18174645  490.0948064  282.3838998  278.1563095  245.1866456  250.7384044  284.8184767  -10.77719353  612.7631206  -108.2082813  -46.4512531  578.4823438  
255.0362264  271.8736462  167.5727198  289.6551871  211.3504981  429.0776012  44.21463941  492.3644411  281.6518343  274.4931748  234.1353824  256.506194  287.3157247  -17.10032842  620.2844496  -106.7021217  -44.91298737  561.8362467  
251.016148  266.8166898  165.2906664  288.8096889  207.7535327  421.7575339  41.23466389  488.8090477  284.6271094  274.0141513  234.0687223  253.6825172  282.0776807  -7.497537098  613.135206  -108.0590143  -50.65083522  567.5729904  
253.6516264  269.2440016  163.946165  289.7098317  210.5825163  420.9945611  42.845208  493.0541862  284.6250505  275.1514848  236.793597  253.507615  284.7431252  -6.370743555  611.3451923  -106.7623159  -45.69010618  570.1945966  
258.9161214  277.9747783  163.3728121  293.0384338  208.296724  420.9940324  43.76132445  495.7209584  284.104455  276.8212811  235.4558381  253.9874627  285.6843013  -16.31287376  618.1488614  -102.1559081  -58.79280392  576.5216128  
256.1935509  279.1644712  161.0641616  293.6462826  206.5159333  416.1277787  43.55080736  490.6884003  283.684214  276.5392899  232.9196261  248.8323208  286.8384211  -10.3806595  615.446798  -102.9336593  -47.80352549  569.569079  
256.0165135  278.3351071  158.7690277  293.8681237  211.7401903  410.5456267  46.22347884  494.8352854  280.7037351  273.8280175  236.9191442  250.7234553  286.1055237  -5.82364158  606.6561524  -106.4265748  -44.74117704  581.2176219  
257.0745058  279.901045  161.6568693  295.6625673  212.6182674  416.6045845  46.51802835  495.5301404  283.1658505  276.858697  240.0949619  252.8826456  288.2043557  -16.08537147  613.3939084  -103.6347438  -52.53395377  576.289911  
257.0910525  279.3612783  164.1640477  292.3516772  213.7688249  417.7246455  46.20888954  495.0418903  276.7520962  276.7760285  235.2715582  254.8688714  290.4823464  -12.70865244  609.1341603  -103.4473118  -43.70887923  559.7268512  
261.3001323  282.1916566  163.1103615  292.9868286  216.6586833  414.975855  45.77527994  494.4783252  277.1374226  278.495173  239.5300242  254.0241496  293.2066813  -7.159435678  608.7716738  -104.5115043  -48.87698528  576.7224277  
264.4373206  286.3284852  166.4753276  293.687977  218.5936277  425.2673057  45.94026541  495.2387708  279.5187244  275.8964667  233.4654748  257.4423895  294.9893167  -15.18617784  614.1256207  -101.441821  -34.50506715  566.6560731  
260.1994796  282.7344504  163.7934996  291.0561754  212.5392567  421.5322725  45.1478055  492.8743635  278.4973863  275.9683491  233.1818673  258.5161618  290.2792747  -7.132162565  608.8940815  -102.5724369  -37.74527453  571.0853584  
257.2824757  279.9205687  162.5681155  290.1390887  215.4716919  413.2405018  44.74627985  494.3853008  279.0920529  277.1897084  242.4760196  254.8228015  290.5230451  -10.95112144  603.8843452  -103.3413069  -40.70103081  580.2676052  
261.0933785  287.8682399  165.184704  292.5045122  213.2838066  415.7540548  46.54668068  494.2076391  278.8523289  277.3364593  234.6871016  255.3335897  291.9951842  -17.32435307  613.1257121  -103.1075835  -40.45871944  570.2383235  
256.4752387  284.0002762  164.4685633  288.0375209  208.1053327  415.4916766  45.06016427  492.6340151  276.7303102  275.3264554  231.1982502  256.5783535  287.9601274  -5.796413796  604.8630665  -106.2574702  -46.11981515  573.4879048  
256.3309994  283.9809311  162.9109918  288.446381  214.2774403  412.0441169  43.73482651  493.5048473  279.3445022  275.2664971  239.3964157  255.5854577  287.8311291  -10.92628047  606.3043242  -104.0966917  -46.41865938  579.3531516  
258.5218395  287.0743278  164.6923281  289.8204719  209.1218911  417.6239969  46.94765665  493.1316508  279.2986517  275.7742784  233.8717091  254.3988568  289.0486333  -21.40535919  614.5358599  -101.2002456  -44.4756033  572.5469146  
256.0262411  281.9193984  167.2196925  286.9637158  207.3293669  415.0774269  46.8376131  496.0806784  272.2070096  276.4951562  234.9937737  254.4696736  288.1826365  -13.05668144  609.9987563  -103.2847041  -46.96895683  568.8137755  
258.1426062  272.2431605  168.568261  284.1947966  212.8316213  411.9669699  46.30340092  492.0380648  274.0652927  276.1987348  242.8867071  254.0407071  289.186675  -11.45395848  601.6450034  -100.5144898  -47.96928623  580.4844122  
264.3217078  276.9377038  166.7290631  289.0531259  215.3244243  419.023293  46.40752981  494.2344281  280.1475424  276.2896556  236.1121869  254.7667945  293.3677334  -17.93445768  610.8646728  -100.0380161  -44.69797579  571.1609747  
261.0547112  278.1226953  164.838534  290.5124733  213.9580104  419.6495206  45.17384166  493.0336644  279.507359  275.3102127  234.9909873  254.5226922  289.9256776  -14.18136218  610.4033895  -99.80675616  -49.60812016  571.245285  
256.5095203  279.3573499  164.3246299  290.842342  219.6219082  414.863616  46.19006131  496.8385091  280.3840204  278.1933715  243.9426738  251.1259415  289.9101584  -10.70524203  606.6446142  -103.034707  -45.21512032  577.7105967  
261.6351975  279.5598773  167.7681786  288.9908635  221.2627151  424.4012231  46.53381068  496.7377328  277.9331327  275.9628306  236.0454248  255.1177152  290.2340687  -17.69154035  614.0345821  -101.5607967  -45.43202323  567.7838117  
256.4090082  273.448047  163.2852544  288.7367904  218.5584286  418.9084466  44.43994665  494.7522804  280.4289185  275.5429087  244.479433  248.5653324  289.9635105  -6.646210581  610.0992981  -103.8696591  -44.85303062  574.0461413  
259.2547767  278.1141092  163.4308726  293.7052531  215.1373102  423.8595749  43.8234232  492.008418  282.9534696  274.9592025  235.5786357  252.7465092  287.9464905  -12.4898831  617.302981  -106.0268688  -42.81361956  569.5599829  
255.5206928  279.3912717  161.2210684  292.6386342  209.0927416  420.6506726  43.82974152  492.280542  283.364219  275.069225  234.3906777  254.9489373  285.3130494  -8.780856452  614.7167633  -104.1066183  -49.08945797  568.3056166  
254.1888954  280.4035377  159.5718968  292.3435804  210.7403427  412.874655  44.72167252  486.5442072  282.1216445  277.2286235  240.5070847  253.8531918  285.2662029  -6.928296606  607.8555793  -106.0991184  -43.30792176  576.1162943  
256.892546  287.2538076  159.6418363  293.3280903  213.0983632  415.1657803  46.81962732  492.3415655  279.4855297  277.3736825  234.850019  254.4114102  286.5383028  -12.33397054  607.368965  -105.3873493  -38.53810913  573.739648  
256.3790173  288.6458019  158.2238894  294.4977886  208.5335606  416.6441754  46.64837617  491.898611  276.0370759  277.1838794  233.2833249  253.7208642  284.8226341  -16.25926868  611.6694935  -104.533544  -50.43295986  570.3022545  
253.8910028  287.1148486  160.1755539  294.5207753  206.4200574  411.063867  46.01150823  487.4096363  277.3164145  277.3229292  238.0229355  250.9626274  282.4385473  -9.212054645  606.7716368  -105.8038188  -44.50168166  577.6309649  
257.1929973  286.7430826  160.9360557  297.3932065  210.975059  416.3393421  47.20929004  493.7694318  277.8391762  277.0642154  234.4228854  255.7041239  283.3807425  -13.62521802  606.8093355  -103.2702591  -40.99591361  575.7412548  
259.3752957  279.6978151  162.2198445  297.2893595  208.7069751  418.5095143  45.68384832  496.633616  274.6234213  273.798411  232.5014971  254.917191  285.8008764  -18.47936892  612.167883  -100.7326889  -49.45742297  572.0071799  
259.3431322  272.394696  167.9294378  293.1228379  205.1199729  412.9894773  44.81904672  494.9753367  276.3409282  273.3304721  232.4634488  253.9789718  291.0738627  -10.72768607  608.3877011  -103.5923755  -41.03421375  569.6137782  
264.1790507  280.3995416  167.5825215  295.8423294  216.0258361  420.4056055  45.45748  497.887119  283.1564092  272.471979  234.7944294  262.118907  293.6783271  -13.07168079  607.2629855  -99.39522232  -47.62025105  581.309138  
263.4015588  282.0215567  167.3438272  297.2998256  215.4055796  417.6366862  45.29819042  494.7485689  282.3333423  274.788262  234.8558743  256.7241072  298.3942535  -17.93685462  616.5595208  -98.20368539  -42.33958028  568.7965029  
260.1178575  277.7974723  165.5354111  295.9568389  213.7838944  412.9559237  46.02074122  491.4872259  281.2954564  274.3738387  234.9579622  253.5246688  297.079947  -9.671532865  601.7024452  -100.5601697  -31.60854593  572.1608937  
262.5191131  277.9616081  167.6258372  297.2242153  217.1025765  416.517563  45.36879276  499.4915779  281.257826  273.5638988  236.3972676  255.7753315  296.4023996  -12.39714476  607.0461076  -103.8571451  -40.24732365  576.8011759  
262.257653  282.1340968  170.1007851  297.6785715  217.8825048  420.6233936  45.12844762  495.0857206  279.8588039  277.015069  234.3426717  256.1674018  296.4610887  -14.03326348  614.7617846  -102.4346985  -43.27108342  567.0854763  
258.7993612  276.8234127  166.7360973  292.2886829  214.2518843  422.3535234  46.78087815  488.648513  273.5652108  274.0709954  233.5634214  256.7384037  293.1645603  -6.410919791  603.8950071  -104.1826155  -37.12481048  575.9423331  
257.4514105  271.6180541  164.1173623  290.6973473  212.7786437  418.5420306  45.56821047  494.6604173  274.6289982  274.5725604  236.4244162  254.4989934  292.9114582  -13.56130285  610.7797116  -99.32527291  -41.93090197  575.4523679  
260.9814229  275.9031886  169.8940139  293.2519958  211.2767937  423.2025487  48.436949  495.4752147  274.3890077  276.2809901  232.0271664  256.4157003  294.2321567  -18.39856768  611.8283034  -98.99520165  -43.99853687  561.6773758  
257.1275869  274.0540882  166.3748134  289.1836666  210.8733001  417.701349  47.85642359  492.2813913  272.491338  274.5095661  239.9637666  255.8165444  291.7352933  -8.832046518  602.94575  -101.8701293  -43.82774171  577.4659426  
260.1062627  276.4554866  167.1732871  292.3065712  213.2855859  418.2639623  46.29835887  496.9236902  274.0811939  275.0920723  234.067335  255.8897192  294.4571329  -15.11622425  612.3609452  -102.3348685  -43.98923861  574.5857891  
263.0759536  277.70904  169.215013  293.970468  213.4584412  418.5177851  45.52403057  496.2687192  274.4881507  275.4052873  236.7093323  256.1260486  293.9242678  -14.33175927  616.0488995  -99.13642278  -54.68898735  572.8654456  
261.7514771  276.7690394  165.3356822  290.2421402  214.968723  420.3319991  48.18637631  492.2699048  277.4005838  274.8388092  237.187931  256.4717975  294.9636092  -7.556112623  605.6095507  -100.3345559  -37.08522757  573.3996262  
259.5186458  280.5004047  159.7094225  291.0679455  215.8288923  418.8319708  46.11428694  492.6833412  282.6695876  275.0749482  235.4505227  256.0319322  290.8167244  -11.6596758  607.1164013  -102.1157291  -45.69687015  581.6957249  
255.5435436  281.2632435  163.7877937  289.293595  208.2892821  420.2780152  45.7562873  490.5618246  283.0463469  277.8669161  235.4002615  253.9437764  283.1575187  -15.74419286  609.1929519  -104.4660018  -44.31140092  570.9969168  
253.435647  276.7385218  166.0622011  286.3378205  215.5037976  419.1635643  45.55080001  490.7342701  284.7292792  276.8058077  244.801708  251.9820597  286.1952284  -11.88289952  611.7017996  -104.3797391  -48.81934692  581.0468099  
256.1852931  278.1160584  165.8669681  286.4910076  214.0175734  421.646899  46.17890993  491.3680297  282.85087  275.7922291  235.8961466  255.1036411  286.6049105  -16.0966501  614.2010163  -102.594071  -40.88480452  566.0813794  
252.4358678  279.083947  163.0585081  287.6228414  211.8104958  417.4983869  45.17082073  489.2867867  283.3989166  275.7409678  235.6716388  253.5266621  281.3362703  -9.478470032  610.59048  -104.3664783  -50.76631382  571.9321127  
254.8314074  283.879159  159.6138811  288.8912062  213.7852509  416.4370816  46.25967636  493.0487261  283.2189964  277.342986  238.6130264  254.0261088  282.9622004  -12.67119272  609.5300058  -106.548361  -44.61804668  576.2711701  
257.5784833  289.3868121  157.8368811  291.1638592  212.0377656  417.516674  46.06568216  491.8393952  281.1425109  275.4966947  235.3165006  254.6692829  284.3477444  -16.56198054  612.9045059  -102.2753917  -51.66819437  576.4291972  
255.1862803  287.0544822  158.9784567  290.4125022  208.7560759  413.2745243  47.86519638  489.2425685  280.9200859  276.6120678  233.610494  252.5382764  284.7451648  -7.637531076  608.5028078  -103.9356013  -43.39954067  566.3014334  
258.3642106  283.7345038  159.2258478  291.5956365  212.8212036  414.8645343  45.83628762  492.9709114  280.955512  275.7242079  238.7894464  254.088338  286.6183153  -9.91517739  611.3570806  -102.8207248  -47.17436698  578.8958582  
259.225374  284.6745316  162.2598398  293.7310287  210.0264055  415.4783929  46.87152554  492.6522521  282.4576927  276.7640104  235.0526285  254.1894038  285.0325863  -15.33805266  612.8092796  -103.246791  -46.17382325  567.6111098  
259.2955227  281.5749773  161.8293478  292.4269157  215.0873472  416.8884632  44.55738377  492.1181299  280.9863141  274.9049101  239.179727  250.2760379  290.7674488  -8.560377997  617.5427183  -106.0921827  -38.81641378  579.2113184  
258.3543077  276.6692759  164.9663559  291.0196292  213.6378003  420.7597267  45.38787314  495.1661354  278.6380483  275.3715809  236.8036823  252.4545364  288.7072812  -12.22631677  615.7783019  -104.8678522  -41.11749047  565.6672129  
255.5660766  277.0095524  162.1194854  290.1218333  213.8867566  417.0859277  45.70164064  492.6258224  279.9961919  277.2904493  238.8715622  248.9983449  288.4087527  -1.604060186  611.3766048  -106.7821159  -42.8791669  573.1957812  
261.4980481  281.4231207  160.4737009  291.8302216  214.259559  422.9192273  45.30596664  497.4758114  282.0551966  276.1631304  237.7410391  254.7080908  287.7983289  -12.65429321  612.9521873  -103.7242886  -48.42173805  573.6318615  
258.1750499  279.6954026  163.2642211  290.7936776  211.4407515  418.277162  47.02090491  490.4278889  280.2722014  277.3233403  234.8041848  253.717836  285.3570543  -7.37319853  611.1519141  -104.8592835  -40.11087937  567.4813333  
260.0437636  277.554521  163.8192963  292.1072242  213.1890857  421.1274036  43.06953337  492.9114368  282.6066511  276.0576761  237.3571323  252.5375784  288.4648132  -10.92674615  617.6180706  -102.2567761  -44.11184869  576.9974016  
259.0181415  278.7666921  164.2820059  291.9782595  212.1075124  417.5615438  45.19714126  494.5577952  283.0902735  276.2213204  236.7582603  255.3301457  287.5977277  -7.067560914  613.1440727  -101.905107  -44.61533953  573.6477799  
261.4792305  280.8081072  162.7502484  292.3063057  215.9124002  416.9979654  42.99884406  495.3799173  282.7353042  277.7113723  241.3327259  255.9445166  292.7218438  -6.354679824  609.3038557  -103.5719914  -37.96307714  579.1029557  
260.5331427  277.5063869  168.1175194  292.9719634  215.4547333  417.4438072  44.42227047  491.5065157  279.016325  277.0031755  237.8547248  253.1106831  291.0886011  -13.31533257  610.6392899  -101.3485424  -44.09507784  569.1788618  
261.6748111  279.4779239  167.4519986  290.5549936  215.2969392  422.4644259  44.57953033  496.1160572  280.2097307  274.1552339  235.3971687  256.2951845  295.4061171  -10.85584548  613.8296097  -104.0121498  -36.6966513  571.2501663  
256.2129907  279.7015322  164.9666037  289.7148815  211.9414834  419.1511405  45.99978522  495.7008297  279.0300598  274.2976653  235.6546226  254.1503842  288.747123  -10.24845248  608.2494005  -103.6382386  -32.04035889  563.6219417  
254.7781297  280.7054877  159.1202385  290.6427518  211.8441587  414.9442136  45.33442864  492.6521395  279.4143029  275.9743877  236.9146545  252.6723437  286.9366721  -6.511627675  606.2391889  -106.4809139  -41.13565179  579.4962981  
258.3276503  282.6912743  160.2576689  294.3724793  213.0839294  417.0436399  46.23162413  493.2340673  282.1593719  274.4864661  238.1933679  253.4071169  286.4505323  -18.40476559  613.5244754  -102.0640454  -49.6696858  576.7594397  
255.4391118  278.1002264  162.0989424  293.2683247  214.4327136  414.1078936  46.00655511  494.6077136  283.0341225  274.664831  239.712531  254.3531822  285.62096  -7.553128611  609.5423317  -104.8333171  -45.10823584  574.0725057  
258.2020847  280.5302827  164.1143727  291.5324372  219.8148958  419.7556758  47.39024231  495.3733554  281.9807705  273.9297375  235.5262398  256.8164741  289.85762  -8.906735849  608.3030319  -106.0702098  -40.69159745  572.5705779  
259.2460779  280.838809  162.9193661  292.4689686  215.0360872  421.0218555  45.87244471  494.4636977  278.3073232  275.3207583  233.1931364  253.87234  290.8152892  -12.33253309  612.3534456  -103.4032319  -41.99315651  567.1485515  
257.9489244  277.7796731  164.3159073  293.1479597  213.5467684  419.2983526  41.30607459  493.2972738  278.5032143  277.0194519  236.6519608  252.7565899  290.6350934  -8.857343721  606.7997039  -105.506694  -44.53566509  572.3792405  
263.2528003  277.0933239  171.3596782  293.5962902  213.6070859  426.6152952  45.04567738  496.7546207  278.9015499  277.1658649  237.5524052  252.4200127  292.8693431  -20.46853676  617.4305146  -102.7228972  -43.40856237  564.1350926  
255.8705181  273.7385448  166.0782376  290.6507935  210.9388509  418.5439707  45.07051757  491.7794921  278.5291728  277.204654  238.2402679  253.1140111  289.4022127  -4.937629788  608.4079107  -105.0331082  -38.10564912  576.310274  
258.6116786  281.182122  165.2668165  290.5587621  213.4250358  420.8403353  44.71636356  494.357666  278.3463505  276.4939448  236.3126319  255.2060642  290.0069403  -17.99356143  613.5759772  -102.0931967  -46.7752804  575.6435104  
255.3120126  282.6765011  162.1399126  290.9568446  211.77927  413.8657671  47.09056538  493.4061525  275.9743919  275.6115189  237.7682331  256.5239002  284.7986568  -9.51667372  604.0655909  -106.0220864  -43.91859956  573.7480785  
258.4276583  283.6673864  163.0620119  290.5610061  212.2950825  419.8763909  46.33528104  494.9485545  280.349466  274.1868532  235.305635  253.8160125  288.6766253  -17.56448241  613.6770485  -104.1087025  -49.01813695  574.2977815  
257.5744666  281.7494063  166.508608  289.6373768  214.8801114  417.0020783  46.1844026  494.1534119  283.2600735  275.7157862  235.6691918  256.081523  286.8612667  -7.747005101  610.0633339  -104.4753975  -51.41324512  573.5476268  
259.2217357  284.0091967  162.2565534  291.8824864  218.0322394  416.6189782  46.01265036  493.8069233  279.8648204  275.472254  240.4712765  254.1140789  291.6209126  -10.16314413  612.5029565  -101.8619408  -49.03023331  583.6844364  
261.401012  288.4863468  164.8618814  293.2638609  214.4917245  414.9009745  46.59065952  494.8175145  274.715295  274.9552004  235.6514626  255.202832  291.9417709  -16.54960618  612.3169002  -100.5336386  -44.35783779  571.2045058  
259.5549836  286.0817889  165.2735585  291.3293162  215.7770648  412.3780222  47.45021133  494.9388006  275.5650143  274.8200578  234.4525118  254.4047249  293.2234084  -5.194380865  605.1619309  -102.8964909  -35.32609819  574.0689455  
260.3334161  278.1119341  167.3960419  292.4648859  220.199401  418.7071253  46.13643423  493.8606396  277.3345167  275.6279714  238.8731331  254.2800908  292.9440535  -7.419115658  607.7395005  -105.4953765  -32.86480123  570.799614  
264.1402785  284.4905662  170.2469294  292.9364292  216.3906011  424.1351996  43.45366604  496.6594992  278.7866419  276.0664218  236.2333061  257.9095381  295.0593778  -20.91854166  614.5771933  -100.4869785  -41.51588159  567.51742  
259.9027047  280.8640759  168.033562  289.4669574  207.3384835  419.3658619  44.90262129  492.2057415  276.2082033  274.5206911  231.8050777  254.9795962  291.4690225  -6.273136346  609.4262209  -100.7783302  -34.23629056  568.9158644  
259.2509949  282.7447134  163.4138823  291.6408719  210.5511445  415.2862366  43.82249277  491.5439893  278.6147061  275.7478432  235.6190823  255.6315631  291.0296592  -11.05518893  609.6806419  -103.2189433  -41.85889531  579.3953776  
258.1569564  283.4204921  164.4321276  290.7316278  205.8016848  418.1474486  46.07930157  494.5651508  274.6586159  277.1096184  233.6832062  256.138581  287.9906459  -15.4110524  612.1868981  -102.1577589  -43.65677206  566.5138789  
255.5275534  279.7301933  163.0777071  290.4360094  206.6166805  411.9192008  46.44703567  492.3437984  276.4249253  277.4158213  238.4781659  252.1088833  285.7536787  -6.074964018  601.8759263  -104.5920288  -43.50904676  579.0341539  
258.3289364  281.0450049  164.5776153  293.0566634  211.072066  421.0630451  45.05460448  495.9764725  278.0388666  276.1305165  234.2114806  257.2254693  290.4620271  -18.44494577  611.8279654  -101.9283804  -51.3809576  574.185182  
255.8909634  275.5864445  163.0315482  291.6630651  213.6917754  419.7622102  46.16301368  495.4567181  277.9167908  276.2703479  235.1726013  255.4894001  289.8121851  -7.964228682  609.2200926  -103.6023615  -43.95343802  570.8380387  
256.7229383  272.0130982  164.1212068  288.5488747  210.2905849  419.861827  45.6342095  487.8413614  279.2935185  276.4375497  235.8894038  255.7364067  287.8300785  -16.86427715  611.7802337  -100.8030861  -45.19305443  573.5540624  
257.2247054  277.1454614  160.4659001  289.3837861  211.9521239  420.2632262  43.80389621  493.2802572  280.6494576  275.7224553  233.9059374  257.5581887  287.2130546  -15.66386422  609.1732087  -102.503297  -39.68807201  569.6917406  
256.8920278  283.6915357  161.2399819  293.289994  206.8614266  419.4187341  44.57730609  491.8765636  280.3259237  275.872369  233.1751611  254.1265146  282.8583575  -17.55223683  612.1050055  -101.0525645  -44.3644999  566.1061805  
257.6707189  280.9629338  162.8345674  294.8771557  212.6870651  419.3154395  41.20345345  489.9508358  280.0956894  279.421579  236.6505838  254.4258855  287.3802869  -11.97075403  608.7674399  -104.1348332  -51.51249469  574.622775  
263.2114491  278.3590873  170.1581984  293.6993146  216.1995762  425.3326065  42.93259574  493.7970544  281.8870852  275.8843836  238.7204726  256.0657971  291.7990631  -22.73687383  620.5935706  -100.9604781  -49.69826202  574.648941  
257.9327891  271.5209168  167.8498496  290.7869322  211.1126506  420.6967581  45.97118516  489.4265545  276.5009352  275.9154348  233.961194  255.2828631  288.2174855  -9.916325902  609.3880198  -103.2581222  -34.7297907  568.1059115  
257.5323956  274.3390321  162.8455239  289.4836882  212.2746273  421.6082071  43.53670428  492.6301981  279.5328323  274.4730491  234.1702653  254.0193599  287.3178769  -13.51116513  612.7596133  -103.4053589  -42.40954946  572.3641754  
258.5320839  278.9106917  163.3675168  287.2565703  210.456163  419.7783115  44.64070754  492.3985956  279.6625343  276.3429191  236.1482026  257.3234082  283.7860643  -15.58426169  606.9944051  -101.6460912  -44.18388915  558.7693387  
256.6099086  277.1056808  162.4058745  289.1043561  214.8575341  415.2580401  43.14935001  489.7039274  280.7964386  277.9645318  244.5099732  251.8241917  285.1108647  -10.33182267  605.7082112  -102.2297512  -54.65744272  581.0450862  
263.0337471  281.732063  165.6269766  290.3920262  218.1459543  421.3055399  46.86303789  498.3376749  278.1466684  276.8582109  236.2512203  253.982672  292.9015048  -14.63633702  614.3292817  -102.0397254  -40.9942958  567.2655701  
258.8515852  284.2256102  166.2629774  293.194612  211.2721834  415.9174829  46.16022939  493.6774921  275.7029041  277.2812188  234.3972844  250.8268866  290.9479074  -12.7488995  614.5556906  -104.1205966  -51.2706238  571.6548913  
256.216192  283.0803125  162.6877725  293.349021  209.9018079  412.107057  46.90891667  489.4653886  276.8785102  276.0814743  238.366595  248.3454218  287.2682828  -5.183283409  601.7909881  -105.5290208  -41.20328976  575.456325  
257.3863817  286.8086767  161.5311671  295.7378852  209.0239743  415.6056251  44.16622818  495.308248  283.2496767  275.4596755  237.7595726  249.067842  287.419853  -17.37336663  612.72957  -102.1920479  -54.45148316  580.1074643  
256.0887399  284.9741935  161.8394407  295.3295265  205.0657117  413.7279701  46.87824993  493.8061937  281.2835021  275.3681676  234.4323457  250.3597341  285.8825693  -15.16748289  609.6489901  -102.5105471  -43.2702646  563.9812551  
255.541995  279.934632  160.7187791  292.245068  211.6232767  412.3035199  45.3860815  492.6359203  282.8137827  276.2194613  241.4395469  250.9250622  287.0586286  -9.355052539  611.0071187  -103.483138  -46.30382516  581.9524135  
259.5833583  283.1422745  164.5302891  292.6133542  212.7229132  418.2867044  46.47599332  494.6573369  279.458442  274.9962993  232.4394013  253.8917971  289.6436425  -16.85780707  611.5378589  -101.1672637  -37.09409379  564.7734721  
256.521533  281.4236931  162.7330865  290.2179102  210.1901423  410.0997583  43.57978349  492.5967574  277.6805773  273.5233151  231.8198199  253.1380394  290.49664  -9.209731343  608.9548605  -102.9772649  -46.26304823  571.6213805  
258.5342779  282.42216  163.5353676  290.9941682  214.8139699  410.8538001  45.06432717  492.6506349  276.8988531  275.0437935  234.9604075  257.931036  290.6130292  -9.755241669  601.8756816  -102.7422289  -42.67711291  576.4208226  
261.6126631  285.400742  165.6751494  291.0900245  214.3579569  411.884745  42.54529976  491.6710445  279.0743114  275.3827318  235.9273503  256.4363945  292.7740446  -17.34392383  607.7293464  -102.7854524  -47.98997516  573.8109256  
260.2540956  280.600226  168.4436069  289.3665872  216.5275234  417.9628819  42.67047908  492.2110462  279.5640027  275.9765688  240.081087  256.1662755  294.7456361  -13.56214978  613.3754026  -102.7423927  -45.48564796  579.2127934  
259.3394499  277.9561079  170.6638638  288.532617  213.1867394  425.2990192  45.50924988  494.9643394  278.3992627  275.5865878  237.071465  255.692824  290.9645452  -15.27289404  615.6527359  -102.6435713  -37.61333105  563.0328242  
254.8971858  273.4705382  164.0183655  289.6288897  213.2568763  414.8607425  45.58999316  491.6393339  281.9648793  276.1076013  245.0383797  249.6710653  287.5485756  -3.685292461  607.7339978  -106.5632309  -43.74528689  576.9939884  
258.7469684  280.8464085  163.4246968  294.6973335  215.7868667  423.6655119  45.9126126  493.4153755  287.2141485  274.3607796  237.1459301  253.4657993  286.9362467  -13.6079619  612.9109015  -106.7239275  -42.85959929  568.5686897  
255.9246197  280.1748713  162.729714  295.7861704  212.977598  418.0307429  43.95375218  492.9131503  287.6361592  274.5648325  236.7491268  252.9301821  283.5538265  -6.030220821  614.094186  -104.911962  -52.08293324  574.5699243  
257.9251464  278.0098827  161.8446005  293.2882392  217.3421397  419.3997064  45.19982119  495.7669812  286.6070169  275.3011335  237.1692162  255.9078811  287.5245878  -5.70425519  607.8640536  -107.5060836  -41.69836951  575.4840631  
258.6218471  277.2042696  163.7381178  291.7657786  220.5605771  421.3831556  43.35164724  493.041892  286.3360764  276.2671521  238.9889174  255.4002822  289.6329489  -14.79189926  617.6408074  -101.7684864  -45.60317847  573.2400444  
257.3400757  280.3915302  164.0184146  291.8644535  216.2606059  417.1707473  44.84404259  492.4595921  280.9593676  275.7490573  236.0565561  254.9775643  287.5018116  -10.04591115  610.0714047  -102.6241289  -40.27764529  565.7137976  
256.0225682  284.2436633  160.8896679  291.1009469  219.5767097  414.7177688  45.23775688  492.674923  280.209083  276.8475063  243.5466286  251.6363304  287.3184202  -7.499977413  607.174497  -105.1751228  -42.79404326  580.4686078  
261.3287203  288.3862445  163.1375906  290.2993656  218.1663979  422.5655453  46.88080888  493.9167155  275.7160479  277.8987578  236.0780025  254.5035798  288.1467587  -19.19481218  615.3697106  -103.3046276  -41.40394174  561.0364142  
256.5661761  276.4807404  163.2347174  287.2088741  213.2275027  414.434925  44.75786862  485.9550278  277.4802637  278.6301677  240.4839502  251.1895446  289.2658926  -8.135544523  609.6633428  -101.6650212  -42.04866699  573.2881844  
261.0198566  275.8051399  169.1617568  289.0088793  216.5643442  420.9320089  46.42045129  497.8126871  277.7299027  276.4175253  237.0130684  254.2028415  294.3889101  -12.07191166  612.1400203  -104.4080058  -42.41016301  574.9638097  
260.9740152  277.9064905  169.0360114  290.4763222  211.1196853  418.3465078  45.42406733  494.6457775  274.5997962  277.4758856  235.3170216  251.6668495  294.2517557  -19.92444256  614.4421167  -99.71077609  -49.661447  565.9662023  
261.8033194  269.421896  169.3174819  290.7324448  210.1264173  417.6421702  47.5377853  494.8298421  271.6202063  272.7569113  236.8265303  255.1947396  292.2150055  -11.60536581  599.3405646  -100.4850999  -40.36820789  572.7650517  
267.2010243  269.9275715  173.8725676  292.6272897  207.9136464  424.0079665  45.18796057  497.6692858  270.717377  272.8745924  231.8627489  262.4978982  295.2883306  -24.39354864  609.1789657  -98.66077642  -57.45454066  572.8304831  
266.9865191  274.3986059  176.8781628  293.0377232  209.6340941  415.4218865  44.20597905  493.2094831  273.3369941  271.366827  231.9508693  261.187015  295.586151  -13.45634886  603.4688067  -100.0089026  -47.24285606  566.4649531  
270.2809446  281.243056  173.0198736  293.2911079  220.7499079  423.8974623  46.8460677  499.9266429  277.214498  270.8583356  233.4004508  262.3957185  300.4714806  -14.29266642  608.4189896  -98.59512426  -48.48892077  581.3488432  
263.9066279  281.1283652  167.1239828  292.6349412  216.4418124  419.4902832  44.80169262  492.0146743  278.3193905  273.721712  232.2619514  259.4937416  300.3284014  -17.53570031  612.8258947  -95.50745243  -40.06532664  568.0196173  
253.1457896  278.9716065  157.317754  290.2241429  210.350797  413.0162797  47.01511012  488.2471464  278.2477196  278.0333202  240.5672674  249.8921998  293.4494356  -8.530986482  603.6126754  -101.126325  -31.58613043  574.1496982  
253.8765651  283.277158  157.0572315  292.137076  208.2802169  415.4436117  47.84518745  489.6474003  281.0481112  277.3488183  232.8252229  253.9941027  287.9119755  -14.56912332  608.3208021  -101.4113499  -33.14156313  572.1232258  
251.1540173  284.072916  157.1935318  290.1894856  205.5690846  416.4565238  47.38266367  491.2972866  279.1148453  277.5239411  230.9544654  255.6709084  285.2192985  -10.71138077  607.9975988  -103.5444405  -46.3224704  572.0735764  
251.0987917  285.1564457  152.2028443  291.3406871  209.418274  414.8282934  45.88908126  491.1258577  282.6240794  278.2423089  238.542369  253.2187499  287.6206451  -12.66423722  609.4960238  -106.0125789  -47.30885293  579.1899489  
248.6288394  283.6027676  159.2389377  291.2232627  210.4851685  420.3536846  47.60547738  493.4308845  285.7212787  278.0228679  234.8403312  251.7461529  283.1713985  -13.92981477  613.9284829  -103.3744064  -44.00330112  563.6958747  
249.1470861  275.7933951  158.6445539  289.5587708  214.5177346  417.28064  48.09441652  495.7563941  281.8522311  276.9888447  236.9716338  252.5153992  284.0542195  -5.980225842  608.3588317  -108.5631075  -51.24753747  577.1566835  
255.2448295  275.6384379  163.531768  292.345648  213.1650615  418.2215101  46.83996566  493.1732639  276.1674125  277.3613348  237.5179059  253.1351251  289.0495109  -16.66741467  615.5278178  -105.3504733  -50.25953159  574.1238517  
258.8292974  278.1642164  160.0041136  290.106112  209.017356  417.7897846  47.70710233  490.758603  278.60747  278.1872526  235.5457682  252.3898288  284.6613484  -8.442783002  608.6908598  -105.5346063  -41.01217684  571.9842155  
259.8186563  283.7845809  159.386941  291.0331529  213.1301195  420.4660495  48.46073191  494.5023252  280.713625  276.8905787  237.280204  255.0231072  283.1012693  -9.232922737  607.8493291  -108.9297566  -45.8290662  580.7751656  
256.9880223  285.1286019  160.799344  291.8125534  208.2351625  421.1794985  45.8799783  494.1540335  283.8844687  279.0336193  236.9733554  250.6605716  279.7800776  -15.57336156  620.3986806  -107.7856086  -51.9782859  572.173468  
254.7258694  278.7403073  159.7616939  290.8203744  210.5614615  418.2654927  46.35532636  488.4367814  283.2379672  277.0353496  235.2613726  253.3632824  282.8604193  -7.132338042  607.4419017  -106.5437781  -39.51119496  570.1054886  
255.6851575  281.4542777  160.7760508  291.7580384  215.1763322  418.3056342  46.89113428  495.311  283.2654727  274.4238126  238.4262006  255.0381178  282.8131885  -10.01975082  609.3805145  -106.9543151  -50.1683145  579.0171943  
254.7756779  282.0295664  164.2329843  295.1582543  210.7273439  420.8465521  45.74202287  491.8008982  281.1993267  274.2253297  236.9941647  251.6046963  283.6100742  -18.47715481  616.2077418  -106.5751026  -48.89350544  571.3775679  
257.1367143  278.4171995  164.8725737  293.7780783  208.946993  419.0533926  47.17396524  492.379271  274.6322473  273.510446  233.7067279  252.6566896  284.0106391  -5.371012097  609.640902  -106.6827844  -42.61651852  572.4348516  
258.6510028  278.2478308  163.8229432  293.7071047  214.6191281  419.3997783  44.4902714  491.7684027  276.745972  276.1106717  239.8845926  250.9575794  287.7703614  -11.3189748  614.7031534  -104.6360927  -44.89385316  574.5773926  
261.0011164  285.3145806  163.4074672  290.7806281  212.1977331  417.9437005  44.90106496  495.9171083  279.7409832  275.1349998  233.6457991  253.8141316  290.1142943  -11.11952178  613.7270754  -100.9250672  -38.19154655  564.4583223  
259.075095  282.7139256  159.4025789  291.8843767  213.8010095  413.841056  44.8394495  490.5629058  279.0989388  274.7283576  241.1031236  251.6653317  286.5763213  -4.921141987  605.498442  -100.7783805  -41.59805627  578.7797334  
260.2695846  284.6147168  163.2481549  293.5059496  211.3914217  413.9406575  44.06297713  491.1579684  283.0205672  273.0183437  235.6046348  253.9989402  288.8749425  -15.5251392  610.9236428  -101.2283002  -38.40918039  571.7611025  
257.9602555  285.7376452  163.2697826  294.2668099  209.9487851  414.8978205  42.52938284  493.7925324  283.5262818  274.513358  234.6693783  252.8303712  284.7202221  -11.99593507  612.5821174  -101.6642228  -47.62242009  570.8729584  
254.9456933  281.0561263  164.2455913  291.764289  214.5501913  411.0214142  45.33871003  488.5976437  284.6343118  273.4627843  239.8941971  255.2206783  286.0609807  -10.59973048  607.8621184  -106.7734324  -42.06522601  575.8015444  
260.2221251  280.450471  167.415351  293.1451897  217.9113073  417.6604711  44.51748017  495.6958564  283.2409039  271.9892844  233.8427034  258.2813116  291.2934253  -13.8355449  610.9923623  -103.6378544  -43.82894021  572.7720685  
259.5593964  275.4039025  168.5214455  291.9052284  210.8625768  419.3200855  42.19861689  493.2287862  277.2890146  274.9324261  233.5839619  257.5222323  291.270276  -15.4787824  610.3646381  -99.70705536  -48.263186  574.0013848  
261.9304264  272.7562012  169.1930178  288.8221206  211.8537435  417.9501153  45.71331714  496.6751066  274.9457546  275.767059  234.8981438  258.9464314  296.4745455  -14.13833296  606.8333814  -99.83603053  -37.51008794  571.0819116  
266.5807083  276.6165833  173.7453538  292.4193216  214.8727408  421.7587976  47.77002376  497.8449376  271.0821965  274.6463659  232.2295715  260.213099  296.3707627  -16.6166182  611.9672648  -98.97476144  -52.19119108  573.4518651  
264.2683761  278.5141425  168.3304136  290.3959748  217.104494  416.0101711  46.08175591  493.5985578  273.7153878  276.0095817  238.9777046  256.3285646  296.4198372  -8.552530768  603.090931  -101.4991236  -41.7618109  575.1607485  
266.6169341  279.799433  166.2663369  290.4780959  221.0024791  422.8644291  45.92595262  500.3839351  277.0408165  274.4987945  235.2293155  263.0092299  297.629627  -14.22920176  609.1203583  -99.54513798  -44.67924031  575.7808157  
263.1011794  278.6728954  169.1179015  292.5787314  217.723275  419.0188043  47.05914661  496.1052664  277.9681797  276.4063625  236.3149942  254.2815166  298.5216337  -18.81974593  617.5831492  -101.0872221  -45.34632121  569.0131614  
260.216793  274.3510702  170.0756181  288.9919616  216.28277  414.7900124  47.59350215  493.0549856  275.9606301  276.3977584  238.8117814  255.0201963  293.6606111  -10.26859339  601.6132439  -101.4594552  -36.61467864  570.1797116  
261.7927939  277.0861431  169.2629617  291.7753163  218.3408517  417.3998359  46.28371581  498.8255251  278.4372951  274.846134  241.1026664  259.0420151  295.6605879  -16.61850222  608.4780998  -100.8125875  -49.96587776  577.4780592  
262.2691104  280.2835835  173.6155723  292.1481087  216.5593986  421.5847252  46.9778325  496.21726  277.7705872  274.0991096  234.6461829  260.2900412  294.0966928  -16.54969598  611.1650174  -101.5752439  -46.72972048  565.5852624  
259.1719829  282.7775013  165.3271126  292.2291828  216.7625205  417.9208686  45.18986502  493.3279347  279.6201027  274.7883034  240.6157828  253.8808202  291.1109098  -8.114515982  608.8828268  -101.6954603  -42.7672524  583.0883851  
256.4901781  285.3328694  158.2446915  291.8762519  215.4758303  420.8369104  45.90994493  491.4860825  279.334169  276.8045429  236.2070627  254.0522661  288.1632079  -13.53154495  611.7281931  -105.8298204  -33.92743561  576.8066288  
254.7520783  282.0444477  157.3866896  294.0817499  209.0324722  424.4376753  46.49636647  492.5718449  280.3959328  276.5446799  235.3876687  253.1330501  280.4084384  -14.9125738  615.7056451  -106.5567596  -43.96150935  570.2234754  
251.230224  275.2760958  161.6382306  289.5103626  208.0121278  422.2604403  47.02589033  486.4017264  280.0495358  277.6454839  237.1551389  252.5043964  283.0139944  -7.034566441  613.0594328  -105.7420731  -40.02137879  571.7803931  
255.0540652  276.7827225  162.2227825  290.1259548  212.5629886  421.2981502  45.83213517  492.3625429  281.2111594  278.1292935  239.8907645  252.2736277  285.2199991  -11.03872868  616.0995623  -104.6822367  -48.309263  576.8792176  
257.6296161  277.0813953  166.4042786  290.2450668  211.4890295  423.9475732  47.6594031  493.9119429  279.9351503  278.310111  235.6522241  251.1620724  283.1194124  -13.18703497  617.7501245  -104.3319826  -42.39149614  562.7433461  
258.0857072  278.8124329  162.2575631  288.0563858  210.1773746  416.6771623  48.29870569  489.8838479  277.9562187  278.1374817  237.4196967  248.7316356  288.1950694  -3.646541513  611.6745917  -105.576806  -39.49199144  574.4850464  
259.3840925  283.1920856  162.249976  288.2906732  213.3176234  415.4580715  46.44232304  496.2849637  277.9977821  277.0847545  235.8535698  251.9081379  291.0709231  -8.128181944  609.8073619  -104.3488734  -43.77957479  578.0653895  
258.340498  284.5154515  164.0754433  290.9055475  210.2569548  418.2658742  45.80206858  492.6000859  279.2436737  277.7176363  235.0228849  247.0462756  288.7705345  -14.48827975  616.8439083  -102.039808  -43.09671971  564.8772835  
255.0006505  278.504808  162.4002014  290.6790445  212.5348064  417.5097456  46.03640719  494.9051245  279.816247  274.6397492  239.4270883  247.2777801  286.1170174  -5.038297594  606.7217277  -103.9485045  -44.91811346  576.8832013  
257.3753206  280.5517941  164.3909207  292.3988287  208.973793  419.5326789  44.70945742  491.1309716  280.3695415  275.5861238  234.4630647  250.3844908  288.8436203  -18.05118996  615.2091494  -101.4437183  -44.78295681  571.2950862  
254.5119198  278.4366381  162.3941942  291.6071857  207.7462141  415.4134512  42.65699906  492.2365162  278.2214653  274.6554611  233.2160268  254.0974253  285.6033025  -7.060572459  606.4905886  -104.0696976  -45.36483387  570.6392425  
254.2511652  280.3186184  159.7895588  293.0295813  208.1304269  410.2925332  42.87523253  490.4194279  280.892067  275.5232097  241.733113  252.4896135  284.0334204  -12.92564545  605.5943185  -103.3685378  -49.44105804  581.42376  
258.2330046  285.1752493  159.0425568  296.7620168  212.2402291  415.9352083  46.70268903  490.8151891  283.3923301  276.2572463  234.5156672  253.2857689  285.8042617  -18.81257677  607.9138178  -103.2092105  -42.45338314  566.2907842  
256.9102783  284.8571536  159.1452443  295.3696795  211.6851785  416.2316843  43.26124574  491.3271612  280.2707004  274.1270916  234.3391976  255.6164001  284.9372583  -12.08236458  611.2463717  -103.3831876  -50.03942857  570.9682641  
254.5449426  283.4829864  160.1770462  294.8190135  215.1690819  413.5873078  46.82227092  491.831223  283.0765975  277.004993  243.8291024  249.1774775  285.5668494  -12.16706992  607.6788603  -109.5430464  -45.18429911  579.922541  
258.2553241  286.2432772  163.0574229  295.7184882  213.8332713  421.0982323  46.28966643  497.4650044  284.0333526  274.7708415  235.3898846  256.5422567  288.5086069  -14.73158546  612.3821032  -105.8199633  -45.87601499  574.7922792  
256.7158161  282.6768888  165.2037272  292.4834687  209.1005122  413.6435144  44.78854494  495.6714922  279.4334123  276.8557088  234.6116366  254.4705343  288.2770889  -13.140163  612.006147  -104.3804912  -47.70604496  570.1998484  
259.330183  275.3246939  166.8463597  291.5937769  213.2401014  409.2146996  44.6878574  491.5364402  276.7600476  274.3288899  237.1139556  254.3692685  292.5943508  -11.0733605  603.3694307  -103.7006703  -39.02726444  575.1394196  
267.1864116  273.6991316  170.8915716  294.3563111  215.110754  419.8813384  45.25412316  502.1119889  279.4528421  272.8665297  237.2478957  259.6115802  297.3685507  -18.30472463  608.4269684  -99.63688923  -51.50581893  575.1214753  
268.1901498  278.6783345  171.2541422  297.5013278  215.9645241  418.2329441  43.93865554  494.4424707  284.5854994  275.2758364  234.9299383  258.7395529  300.3391818  -16.43732599  610.1614277  -97.14728217  -44.90345278  567.539674  
264.3033741  278.3628407  163.7425778  296.5156717  217.5564671  416.8716113  43.81954835  491.0834018  283.3908357  272.1882337  238.1577836  256.9900174  295.3764019  -10.79263138  599.060112  -98.27649407  -30.25450967  573.0013186  
260.6073468  281.864692  159.8271359  299.0567264  214.6979716  420.8853195  43.05548952  493.0598675  285.925938  273.5020425  232.7230523  256.6306193  289.710131  -16.36358126  608.6227441  -100.1856023  -38.56540016  571.1098335  
252.991039  280.4316348  161.115239  296.3850924  208.1980187  419.7906993  44.35494374  489.3134892  285.9528232  274.506659  231.9645248  251.3371863  284.2108176  -9.036308216  609.1993096  -104.9107652  -37.67996088  569.9684063  
252.915105  276.8621154  159.1003147  295.2554097  215.65277  416.6596071  45.4158906  494.6881142  286.1037898  276.3446993  237.2205273  254.6564635  287.8603577  -9.021278044  603.8506612  -103.965401  -42.45558544  574.3261688  
255.6572997  274.8348816  164.7450222  288.6347308  215.8343989  421.0182361  47.90990008  491.9723333  281.3836565  276.8055108  234.336318  255.6869234  292.1770425  -13.54786229  615.4998466  -100.825245  -39.81484941  565.3048908  
256.5429329  277.3379041  165.6095999  283.2678368  214.1632293  414.9444022  46.70431193  493.5058261  273.8632023  276.7914926  234.3056103  255.3895518  291.8899101  -5.645661316  607.6947025  -101.7480058  -41.79085691  569.5454265  
257.7403677  285.5843839  163.9284418  285.0005898  216.3117706  415.7370881  46.25580272  492.6621181  274.2915949  278.102961  238.5563837  254.8416238  289.3387935  -10.74437834  611.8712089  -105.3731035  -39.66914899  575.2640712  
260.8694345  287.9243924  162.726578  286.5505408  216.0704648  422.8906916  45.75086285  494.8850012  276.9373327  278.0838767  236.0135333  256.5613111  284.9459629  -13.7780912  616.3152844  -105.9549015  -48.28849642  569.4244874  
255.7897594  285.9725284  161.6673179  286.7538344  211.3971499  415.7006469  46.7000904  490.5550343  277.6566058  275.7322964  238.0428132  252.136524  284.1456157  -6.781950838  615.1592548  -106.9754265  -47.45873832  575.0922405  
256.8911106  288.1533912  159.375409  289.0385303  218.7589687  418.3175502  46.53065854  496.9127366  278.853359  275.2654494  239.6269332  257.5334368  286.0428185  -11.02813503  611.9749288  -107.1783305  -46.25769738  577.9675636  
257.5625613  287.998838  162.3142  289.3599231  216.8748967  418.7253712  45.60832747  493.6486433  278.8181718  277.8299793  241.030962  255.5023859  286.0490644  -16.45602903  618.5959352  -106.870285  -52.12149578  572.2952373  
257.4347088  282.7275049  162.3645685  289.067494  216.1501952  420.1131764  46.92172932  492.5301707  277.2691579  277.5022828  237.4979481  257.6523355  286.6865661  -5.732829625  611.2916159  -108.2495794  -46.1481683  578.5209248  
257.3208889  279.5090951  163.0923645  292.4177144  214.3534875  420.6592308  45.08446509  493.1908745  278.44031  277.5052298  241.1973882  253.9795325  288.565675  -11.92115281  615.8269254  -106.5258059  -46.30146416  578.3040494  
260.2718525  278.7672167  165.3244596  293.3735534  209.9376553  422.8095978  46.26873635  495.3798329  275.2393928  275.845058  234.7018182  254.959009  290.1183406  -11.66602312  612.9840921  -102.1845794  -42.11677739  566.045419  
258.415346  277.8130313  164.3670286  289.8145217  206.0542647  416.495681  45.26471703  488.952843  278.3505608  276.6302716  236.3801751  251.1834625  289.7766865  -8.162860305  609.8785588  -102.8126788  -44.37669814  575.6472138  
257.4800452  277.190768  164.9768287  290.7139224  212.7136916  420.8980196  44.24953282  496.0774123  279.5952993  275.1015037  238.8998134  253.3522586  291.4418427  -8.941763864  608.1643951  -102.5294304  -46.97407898  577.9959661  
260.1643996  281.6468679  170.1202361  290.8751195  210.7678135  419.9732815  46.41048178  496.3086958  278.2475964  276.9308118  234.4114746  254.3940113  291.0014626  -13.94088184  614.1772056  -99.16350714  -40.26682513  566.2560376  
260.6084034  283.5798339  166.6372189  289.5399805  209.794137  414.6999998  45.44368051  490.1605395  275.9012816  277.6671098  237.4636223  252.8672445  291.6673584  -7.853271583  610.0891484  -102.2160234  -41.43773738  579.5640545  
260.6283192  284.0056724  162.5947572  290.0993995  209.8246169  416.3597016  45.07029494  492.3576749  276.4482101  277.8467665  235.7493901  250.8361569  291.2258846  -11.10445814  611.9169518  -102.0273063  -31.43024647  579.7695922  
259.2597322  282.6675247  163.2699895  291.6557589  207.703848  416.9136975  45.78542561  494.9544501  275.7922379  276.222428  234.3636922  254.415373  288.064355  -15.09992137  611.9692193  -99.8316808  -42.69705029  571.9483667  
258.4864871  282.5060392  161.9608005  291.1447491  205.583809  415.8802258  47.41858356  490.7915331  277.4732941  276.1790015  232.1455167  252.8868642  287.5375361  -10.25225927  607.9604208  -101.6297935  -38.05047495  567.9069539  
257.9371155  283.7129063  160.8882256  293.9227823  209.8028706  414.6365243  43.88126493  491.4257926  278.4773792  276.7315903  237.6353173  253.4471518  290.0237811  -11.10660427  608.1662625  -101.071926  -47.87021504  580.0310718  
260.4436447  286.0139982  163.9285108  293.0164891  212.46595  417.8067151  47.83942064  494.1564557  276.7186249  276.0606775  233.2451257  253.909593  289.3045684  -16.96176267  610.3576306  -100.6521341  -35.25920262  567.8496613  
257.2650723  278.265547  163.1652124  289.6808251  209.367831  413.7976886  44.7827367  492.1815342  276.0350655  275.1488198  232.3262269  254.9436611  289.2112949  -7.488213779  606.5448578  -102.2995366  -44.00810002  573.1036627  
257.714142  274.2214616  163.4312859  292.0084497  210.5387755  411.7825316  45.69965015  490.8368246  275.0916759  274.9849302  235.5094188  255.8122553  292.3867395  -9.93015331  605.6277702  -101.0776886  -39.25392722  575.5235166  
263.1815076  276.4138694  165.2579701  295.0301674  209.3018338  419.8896639  44.79636909  494.8268071  275.2752592  274.1469412  232.4970051  256.2089212  291.5881874  -19.26849329  609.5396447  -99.55333921  -48.95638269  567.0182215  
260.9755721  270.317843  168.8108806  292.9762628  206.8856236  412.5021208  43.89818156  491.7099808  272.5053347  272.2166204  235.2459111  255.4041122  291.2205733  -14.08534006  606.0855681  -98.93475441  -49.4496611  570.91336  
266.2883005  270.0705904  175.2093799  294.051237  218.9797686  417.7996581  45.85176578  497.5328919  273.9355577  270.7799703  236.0002451  257.2205194  297.8766699  -15.50705796  609.3637489  -99.50221942  -45.41859939  571.0410151  
265.9966739  274.5564123  175.5113234  295.8058358  218.0263689  419.0323093  43.37576287  493.7888924  274.6656  274.249982  235.7211086  257.5534579  301.5717316  -15.98353253  616.4446733  -99.1884155  -51.51257835  567.1923018  
261.2851105  273.7603441  169.6643595  293.5582568  217.9133841  419.4463305  41.89652764  496.0150598  272.8987091  273.8408101  232.4245467  256.1106961  298.3308605  -14.14057778  605.5576097  -96.75635455  -39.4112862  561.4571384  
259.1667101  273.9862945  168.3439412  292.3369526  219.7921129  420.3770066  45.87356405  495.8444317  278.721902  276.1416358  239.3147764  251.3374889  296.3966028  -8.269071392  607.4496069  -102.5131295  -40.65824639  574.7032838  
256.4889925  275.6105694  167.4652573  292.3420134  221.7305572  422.7545428  44.71800114  498.45219  284.8794089  272.8620294  237.3667007  252.8682981  290.9915873  -14.00104298  608.7527453  -102.7904371  -44.04182048  574.8217148  
252.8243213  276.9945964  166.6482321  288.0587135  216.1798875  421.1229803  46.76981247  493.1786592  286.9314255  274.4237388  234.9723311  252.0267897  287.3560883  -10.40189332  612.6179008  -103.1719894  -39.39405277  568.3404155  
252.6028563  275.3563741  163.5123669  288.7071037  220.1740746  418.4436995  46.22461202  491.3801291  284.498775  276.0006622  239.1649298  256.1189457  286.8845714  -7.791944686  606.3013892  -105.6803946  -45.33124483  576.4274419  
253.9278914  283.3384273  157.3703  290.860491  212.6076931  417.0645329  47.50245694  492.8535456  285.3649621  277.7085724  237.5742052  254.9967497  284.3345987  -11.54785666  609.8308576  -109.0188053  -49.57530759  576.2155368  
253.2977912  287.065508  161.4671502  291.3757052  209.5808894  418.1213919  43.28779696  489.8952569  286.6463743  276.523423  236.8930087  255.0734052  281.1146493  -14.84964696  611.2581985  -108.7359802  -56.35094893  575.5617959  
256.0686605  278.3842888  164.9947193  287.0717804  214.2070508  418.9020537  45.62928327  492.3991813  284.1906854  276.4314417  237.851906  257.1183961  285.9982369  -9.662622468  613.2493758  -109.2336448  -47.48319481  576.3244691  
255.7422788  279.1026913  164.9732971  289.0926818  210.1366439  422.7925282  46.35120522  490.6316908  282.3226145  277.089706  237.4564127  251.3792731  284.7308586  -19.61413327  617.2474536  -106.2956043  -43.75570845  569.6402507  
254.4413809  279.6386404  160.7849595  289.6434798  207.0215964  419.4716425  43.86550379  488.8066209  281.3834948  277.1327633  235.8306562  255.1725989  281.8360886  -7.06363636  610.2635211  -107.8778805  -46.86338893  576.0192248  
258.1632347  285.6116956  159.1482399  293.2844953  209.4795457  418.0888834  45.33857191  491.9665199  281.5147356  277.8650582  235.7785626  255.0910263  283.3223779  -12.26774318  611.9630594  -106.6270831  -46.20824862  575.2360015  
258.7113702  285.9321944  159.0263386  293.2319931  213.1589638  421.9473668  46.03496055  496.9407771  279.3015286  278.2805126  236.5421104  256.0417453  281.6503036  -11.1282591  614.2124037  -103.2090518  -51.02568814  572.5514476  
257.7833455  279.6756869  165.4760606  288.7687174  216.1534871  418.4796924  47.27735576  492.4345843  279.8753042  277.1802815  237.513871  255.0304406  285.7502763  -5.209676253  606.467143  -105.5731588  -40.00069386  570.6160899  
259.6310626  278.7131352  163.4381392  290.3324317  219.0453313  417.917574  45.55045515  497.7397804  283.8792329  274.2877313  242.431585  251.6319654  288.6793425  -9.963062336  613.2354052  -104.3060629  -46.43498228  577.9873347  
257.8832043  282.5554629  165.4848103  291.6243381  213.8813173  420.6119218  46.24456402  493.3339031  286.3324211  276.7524225  235.5994732  250.7828739  289.4981271  -17.88623804  618.8860833  -102.7773388  -40.96068879  559.6180746  
254.4554894  278.435203  161.8037281  289.0332198  210.8514225  416.3799625  44.31757474  488.439517  279.5379238  276.5073492  232.0305768  253.6502977  288.2600759  -7.884433174  603.5010462  -104.6097309  -40.44889089  574.2432242  
256.8281091  280.6316166  159.5823464  291.4573362  213.8654038  416.567454  44.38371471  494.2842436  280.8680992  277.3759092  242.3042659  251.4893384  287.355738  -11.66624684  606.85046  -103.7385991  -48.27329516  575.4133386  
262.4432678  285.2986293  163.824034  293.7035075  212.225293  420.8087068  46.40579804  494.6069466  280.9465061  276.820798  237.0060445  254.4431608  286.9715498  -18.83557798  615.5393404  -103.1468735  -46.17614876  560.5283634  
258.8329614  281.5207576  160.3466568  290.9199259  214.3034814  417.0622325  43.37060328  491.84324  281.9067898  275.3948903  240.8674487  253.4126068  290.2948508  -6.03931388  608.5172443  -102.1365659  -41.31923954  580.2060988  
260.7023438  286.4618635  159.1103353  293.8846402  216.9704257  417.4684646  46.73095926  496.104038  284.4901928  276.9520044  240.5402645  257.071113  289.5877725  -14.35661728  610.7280829  -105.1105605  -38.03901986  575.0987007  
258.0416503  284.026689  162.7998594  293.2669012  212.8495121  421.630939  44.10282963  495.9670992  281.1027967  276.6872948  237.2123779  254.4939016  288.2295046  -15.09736352  613.9168741  -105.2298643  -45.58424328  566.8413475  
254.6252684  277.1105148  161.6063038  293.4361358  212.2803527  412.1567635  45.60568574  489.918833  281.4882605  275.622725  242.0467457  252.9614833  287.4049416  -7.138096004  606.2622536  -106.0133511  -43.18695087  576.2020515  
259.6049667  276.010881  164.87876  293.4296421  213.2344575  418.2596054  45.62363835  496.9101418  281.197757  275.2584793  236.5618413  257.961059  293.063299  -11.49109141  604.7162572  -104.6209337  -42.0583529  574.005467  
261.9850303  271.1654672  166.3729941  293.2446643  208.3343212  418.919976  43.56756651  497.6541952  274.8225692  274.2332425  232.6532829  257.8927215  294.1623355  -15.43374968  610.0286482  -98.98604644  -50.35426123  568.4696189  
263.388862  273.9829138  168.0451004  295.1361427  212.9048755  417.6772626  43.91366425  495.1175766  276.2966658  273.6362976  235.8963384  259.3364253  296.7773379  -9.596089677  602.556519  -101.1647359  -44.65764961  575.7451681  
266.9221754  279.5467351  170.6872877  294.2829951  221.6146221  421.5783867  44.53521404  495.9496838  279.9209207  272.0430985  238.2421159  263.2900733  296.7455963  -16.67311347  613.9099171  -97.48748225  -51.63388401  579.2095666  
262.4400026  280.2673043  169.0762708  292.1104682  217.6971163  422.6550848  45.68856532  492.9324913  275.1354633  274.5949356  230.7208313  253.815561  297.4251879  -15.32241987  616.2283596  -99.43923824  -36.09693749  564.7560109  
256.0591111  277.3979537  168.3937497  288.9312669  210.4333483  419.1109373  45.96715259  489.7030642  273.1441118  275.8147441  235.0760069  251.5914449  289.7902379  -5.851115665  606.8246813  -99.89158148  -36.58400483  574.6010767  
256.2522645  280.723167  163.2928214  290.5942024  207.6744199  416.417038  47.20154361  490.4303641  275.891645  276.5408964  236.9247904  247.0223826  286.6818879  -14.20547089  614.240324  -102.5064669  -37.88504853  575.9833039  
259.6038804  285.4442636  163.5830005  291.6587018  210.4616173  416.6102854  47.63989899  494.210647  275.7491284  274.9697925  233.9674563  249.7042478  286.7758798  -19.11559816  613.1671689  -102.9971655  -40.55975073  569.4755354  
254.7773875  282.248549  162.9491408  289.1845601  204.9815377  414.0074935  47.29299088  489.3668113  275.1247974  275.9522554  232.3072908  248.2935746  283.7485311  -9.099500087  610.3320942  -103.3023569  -43.10775516  573.0060036  
256.0170308  283.0919263  161.2787964  291.5815241  209.8797314  409.7695711  48.88385906  491.4983509  275.1746026  277.1456335  237.5549433  249.6620967  285.5004418  -11.7447623  607.3269618  -104.7276993  -36.9088426  575.4858344  
256.80617  287.7838841  159.5616948  292.1948938  206.5987158  416.6042958  46.19787248  496.0947143  278.7369055  277.5424011  233.9328876  254.1599672  285.7332797  -18.50381403  612.6261817  -104.946088  -48.36458617  572.5559236  
254.6386606  284.0390309  160.9824546  290.9862444  205.341794  413.5237343  45.85785383  491.4719806  281.17139  277.5399431  233.5984976  249.1689534  284.491447  -11.28069588  614.6091867  -104.7945488  -50.651187  572.0166593  
254.5847393  280.0548093  162.099707  291.6443037  211.1448484  413.1685918  47.47341584  495.2064082  277.4314599  276.170861  235.9474617  252.3369665  284.640448  -8.609525557  605.6350178  -105.9926497  -48.04398195  577.8076512  
258.7129569  281.2079851  164.8869458  293.6816721  216.3642333  417.1362951  45.59268614  494.4887071  279.6636668  276.2609092  238.583471  253.2466454  288.484045  -12.37114582  617.0432491  -105.5512331  -52.6167952  577.2015837  
258.0919156  280.166181  166.4143541  290.9395319  207.7934526  419.260251  47.26807723  492.6284088  275.5155584  275.5268044  233.7831626  254.4251527  287.5694484  -10.67788477  612.1679908  -101.9700621  -39.36947949  561.8655597  
257.1676373  276.2092406  163.9263416  291.166635  212.0274889  413.6571598  47.06343594  491.9172595  274.9374688  274.7207748  237.5682135  253.2722095  290.1295571  -10.79088799  605.1159454  -103.1887285  -46.00343636  577.2938926  
261.3867271  274.6893837  165.388337  294.3426544  212.6614759  417.3073126  46.00816327  494.6514222  276.1417949  277.0674562  239.1003911  253.1185797  291.8523384  -16.2097417  611.7985889  -102.2471363  -43.30072749  571.4002251  
261.912667  277.461069  168.9893178  292.9978318  213.7859948  420.0133081  45.12615407  496.1402144  277.1271622  275.0844813  236.1328505  257.6051861  292.7989092  -13.92852877  611.0103263  -99.74201382  -52.59219237  571.0767231  
260.5052579  279.7222895  166.2648741  292.6606313  216.7569396  417.100648  44.87712711  491.0747664  279.371565  275.8162868  239.0400626  258.3123043  293.2325979  -9.448877777  607.4520379  -101.4704173  -42.96271702  576.6152815  
261.1120775  283.8750901  164.84051  291.814774  219.6963841  422.8689172  43.21593649  494.6071443  284.2031068  274.8585305  235.3085468  259.9961644  291.5615519  -14.62596493  608.8470808  -100.8306411  -42.08786562  570.5942347  
256.2611486  283.9643885  163.848482  290.0752013  214.142564  419.1375841  43.44119834  490.8092037  283.0136376  276.5510446  235.316385  255.058274  286.4892382  -9.484850571  609.8697482  -104.0572321  -40.42028656  572.559654  
258.0740743  284.491766  161.3878623  291.3208658  215.4480958  419.6262726  45.94383686  491.8622067  281.3242029  277.0905545  237.3251274  256.4111916  286.0237496  -12.03008241  607.3639858  -105.441796  -33.81296772  573.5517843  
257.8454778  283.2629784  161.5179151  293.5409429  215.1599582  418.5250353  46.1279589  492.7846512  281.7013766  276.6026877  237.7815909  252.709551  284.5301622  -14.69171866  614.3186838  -104.1316029  -47.13886247  571.1028822  
255.787308  278.3992583  162.8457131  291.7104366  216.3992396  415.7404503  48.05871347  489.8506774  278.2785645  274.6011035  237.5859874  250.9015925  285.6661394  -6.645152383  609.2483502  -105.8815305  -39.82520164  571.7458862  
256.4766935  274.6802059  164.2341983  290.0849739  218.943061  421.1852918  45.56293688  496.6044655  281.9003873  275.2754894  238.1550564  255.6011183  289.1230111  -11.68735332  615.3431055  -102.4359203  -49.6443805  575.7650705  
258.9500036  274.1328727  164.1341913  289.0927054  210.5046392  422.0864491  46.47729617  491.2361389  282.0554143  276.745694  232.8935578  254.2985597  290.9013864  -10.92181338  616.0131324  -100.5768085  -42.79727639  565.1136298  
258.1165743  275.5848596  163.6791385  288.3243088  214.0411824  420.2954864  44.48885236  494.775039  281.0879276  276.3536283  236.9256458  255.2329918  287.7647818  -7.591753026  606.7882388  -103.9073487  -44.49572832  578.5808646  
258.8787546  285.0878441  160.3309229  293.269591  214.8088801  418.2507002  44.25304165  493.4793496  283.560213  278.3860136  240.3140788  255.1890681  287.9018563  -17.51362849  612.4604765  -103.4827284  -48.73336094  575.9998877  
257.2553372  286.557663  161.4095262  292.4033535  211.9209047  418.7275419  44.68801642  494.1299413  281.3645329  275.3149497  235.949089  256.2439277  286.8771926  -11.87540906  610.2716627  -104.4123649  -43.45633152  568.2578973  
255.8577262  286.1021654  159.2737476  293.7167785  216.6756209  412.1022906  44.13124147  493.9515778  284.5583118  274.4735096  239.6155494  254.7899092  287.958975  -7.086305354  609.4130338  -103.922102  -45.69734166  580.645819  
257.048341  287.2230627  161.3272909  295.7168146  215.8006126  416.540709  45.01674487  491.3343768  285.8592161  275.9860799  238.5375089  252.8566908  287.2247347  -16.94730496  616.1527607  -106.2691423  -42.7077431  570.9965928  
254.8485488  276.9174355  162.4531279  290.8800279  219.1023281  418.3063548  45.51457682  494.5985187  284.0023365  274.9107543  239.981199  252.9089068  288.9463661  -6.064561193  611.0984915  -105.495793  -45.12676003  573.2614528  
259.0985607  276.0399467  168.2057874  290.7107328  216.7470404  420.7367867  44.86511153  491.8486761  279.6765958  277.7569092  235.8402956  254.3820418  296.5113986  -11.43580322  619.699949  -101.0043804  -42.29607102  574.6919612  
260.2671443  280.3216451  167.035763  288.0242435  209.3857189  416.9732738  46.65512111  494.2550658  273.4667196  276.9994178  233.8915544  254.5770069  294.1886019  -6.264817271  607.7377974  -101.7062236  -36.94673867  572.199002  
257.7095998  278.3783894  167.9871579  287.3262845  211.2846336  414.9021277  46.5494392  494.6862404  272.795852  274.7297122  234.6664205  252.0893031  292.6809793  -8.30619466  601.1460349  -104.261259  -40.70136873  578.7047993  
262.258334  279.0764714  167.1259697  292.5439628  209.0629402  415.2054175  45.39141192  495.2489878  274.943561  274.9834372  237.0418042  253.8852893  291.6720969  -21.04067577  609.0730951  -102.9467814  -53.66194224  574.3207163  
264.5875889  281.2261809  175.7368594  292.360019  208.9322565  414.5997561  45.14451811  500.9780467  277.23768  275.5309934  237.3717093  257.0039049  290.9208808  -14.61661008  605.2411065  -103.9720495  -48.36749582  563.745735  
266.6882101  281.7673606  173.3169179  291.9346252  217.1167983  414.299936  44.53713781  498.5252618  276.8933054  271.5604735  238.3566699  259.381468  296.4860468  -12.277523  602.3840538  -101.9034693  -48.36630029  583.3550667  
267.903862  282.4109355  169.7406356  293.8397796  213.5543933  413.7642713  44.97401726  498.5408724  274.6838859  271.8639281  234.3536308  258.8895077  298.0892715  -21.08701447  609.7846448  -97.53502872  -49.04688583  568.5450623  
265.3745139  281.4171842  168.3618445  293.5647674  217.1967928  414.2154896  45.70228799  492.6231314  278.046752  274.7344352  239.1184975  257.5830961  298.354296  -10.21943922  605.9179932  -99.6376203  -42.97001413  571.4744615  
265.972905  283.1099782  165.5761  291.6370381  222.0751251  422.2055671  46.00006715  493.8545912  280.5796301  274.764423  233.3778492  261.9257316  301.3767203  -15.5115348  609.4799454  -95.0622092  -35.27063868  573.534327  
259.074901  279.754076  159.4724337  292.111372  219.9758779  422.6574966  46.19102427  490.2628734  280.1963686  275.8722251  233.816801  256.3056027  296.5360634  -13.76909725  610.6238967  -93.18389708  -34.93583759  565.9532683  
252.8818716  275.6308963  155.375721  289.4098953  211.6330161  419.1094861  45.80291417  485.3813348  282.2314307  276.8334228  241.0587573  251.1074789  289.6887692  -7.810354571  607.5411702  -99.37167268  -33.51118567  574.7621919  
255.0773295  282.0888349  161.7095116  289.8344759  213.2421436  420.8500369  46.44016408  491.2255841  284.2010141  275.6258454  235.0951109  255.7608203  284.9173986  -14.37019506  611.435851  -102.7860678  -31.78767879  567.6464335  
252.8682708  279.1855854  159.9383686  291.1652529  209.3907069  420.7295725  44.53740107  488.7621504  283.5228629  277.0211922  234.1691819  253.936421  282.4581234  -8.179995203  613.6007503  -105.0960865  -45.58047981  570.6336484  
252.9034233  278.8979629  156.089809  291.1641685  208.883616  419.113925  47.58153873  490.0874472  282.2552777  277.0686758  237.3642691  250.9383786  280.5236296  -7.454561655  607.8245479  -106.9984674  -40.47876418  576.729699  
253.9408969  278.6466878  160.4617854  292.0574635  209.6509217  422.8091047  44.40417013  495.5756895  284.5050555  276.6401596  234.1516587  255.5089409  282.4853275  -12.20117935  613.6898304  -107.2390919  -49.13390601  573.8717444  
250.5624994  277.1515323  159.6771336  292.7836639  204.012183  420.1786728  43.30693411  489.999674  280.8904646  276.6020784  231.7678008  251.8313845  281.5890075  -10.00230041  613.8650472  -106.5858356  -49.65112666  569.9999422  
254.168751  279.2135406  160.1194005  293.7432651  207.0301218  415.0495469  46.13613198  491.1682501  279.8784151  276.5430891  238.985515  250.9343535  279.753039  -7.83864985  605.1942394  -108.1186091  -42.61974381  575.8795435  
255.8686594  282.7922074  159.0812746  296.7414627  206.674313  420.6336998  43.73840258  494.8920024  281.655918  275.9568272  233.7861101  253.8506758  279.8233067  -15.22625825  613.8119376  -105.8518572  -53.77197813  576.479206  
252.8424403  279.5194924  163.1328926  291.2501788  207.035794  419.7328668  44.79219145  492.770499  278.7499114  276.4459705  232.5002738  249.0910974  282.9640595  -12.64376848  616.4960484  -105.6828088  -48.26434674  568.5239828  
255.0172396  270.350601  166.6717699  287.0681919  208.932106  415.1562994  46.77058361  493.6107064  275.525196  275.3565914  235.0727393  253.4762128  285.9471373  -8.672114084  605.4344801  -105.1312948  -43.63464031  577.6734144  
262.5195604  271.6847309  165.0562567  290.4615452  208.1328031  420.1764807  46.96566903  500.647378  275.2453188  275.4083693  234.8841609  254.3107408  291.1047637  -19.03340414  608.7203207  -99.74207041  -55.06780871  576.4686992  
264.911548  272.5087984  169.723383  290.2394045  207.5095305  415.9180367  44.29586098  492.7765273  270.5481677  274.6611829  233.3296722  253.1568987  295.6562306  -22.37936181  607.6933945  -97.99417025  -52.73864758  571.829421  
269.5325391  277.2575053  172.813443  291.623148  217.8386305  420.1030922  43.88258599  497.9550219  272.2584047  273.4115257  238.399802  258.9751804  299.5658247  -12.35102114  607.9541591  -100.6683873  -44.58703671  565.4895013  
271.9920854  281.7859676  178.0768529  293.5160772  225.8887242  426.0164744  45.19043163  495.679196  278.8109003  273.8670168  240.723943  258.3117002  302.6851999  -21.57357417  619.3072784  -97.12675629  -50.18144974  578.2619492  
266.5379757  278.5771731  172.4350777  289.2186492  222.4233183  419.4767111  44.017923  493.2820581  281.7162124  271.8668227  235.8912779  255.4417962  301.9208039  -10.65332562  616.2689655  -95.49059073  -25.28677882  564.1585464  
257.3899447  277.697086  166.1326944  287.8280503  220.0680385  420.1635603  45.16865224  488.7702434  281.2250249  274.8781674  239.9782055  252.9533824  293.0003843  -4.011943217  607.3375913  -103.0901179  -23.1317938  573.7729858  
255.5764493  278.0046432  160.6413034  288.3054456  216.9359789  422.5780503  44.83401969  492.4594575  282.7838869  275.974351  236.1310583  255.9193618  290.0172528  -11.19530599  610.9747404  -105.8672446  -38.15088731  571.0500923  
254.2643705  280.9191041  160.2439508  290.7964461  210.9618584  419.692039  45.5115854  491.8484319  283.78394  278.4884375  236.0595894  253.5017223  282.8475351  -15.44508073  613.9914617  -104.7710398  -48.81046141  564.0891246  
251.5872629  280.4622711  158.5409756  288.9388195  208.0482505  414.2913544  45.62808921  487.4459174  284.3947501  280.6035424  239.2192279  250.0571631  284.6048097  -7.440343721  610.344408  -108.5914363  -45.76726716  574.3636007  
254.9325378  283.7283055  158.4465316  290.7706373  213.9108811  416.2859994  46.53397674  493.0948036  286.2981176  279.0930221  236.8456742  254.2546523  286.5608894  -12.88391031  611.5062378  -108.5618612  -43.37766874  572.1471811  
253.4403386  288.7324308  159.0185962  291.6494874  210.951109  417.3967667  46.89040655  492.154284  282.8626994  276.6207945  233.7151119  254.2047063  282.9684378  -11.40487327  613.3309973  -108.3172765  -47.95184543  568.6740749  
251.5818093  284.4399212  156.5356545  293.9293433  210.5133043  411.9536621  45.02873006  492.4515956  280.8961664  275.8892846  242.1391238  253.4927592  280.046886  -4.269915435  608.9686011  -110.2171246  -51.42515732  580.0005114  
253.8470321  287.0810656  159.0808323  293.9595825  211.2524298  415.3911926  44.75222402  492.2670104  282.1451295  278.9600474  238.7436246  255.6776782  282.9680676  -14.0373357  614.7363625  -106.4738167  -49.95416975  578.0835489  
254.1402275  286.0253727  162.5079008  293.9803075  208.8326024  419.7936635  47.7946477  493.0671771  279.6153236  278.0482248  233.5755914  254.6163609  282.9883384  -13.032964  611.6907765  -102.3814829  -39.63773554  564.7536085  
254.396159  279.7224916  161.306526  293.6745777  211.1581292  413.5031129  46.88732582  496.3484843  279.3980776  276.7759332  237.1168404  253.9535684  286.9902474  -7.467886307  604.8082951  -104.3396571  -46.10669012  581.4718716  
257.061466  279.4890044  163.024635  296.7573231  213.9397172  415.7181242  44.61803308  493.040814  280.344612  274.5085706  239.1708595  253.3752118  288.3003035  -16.18045244  612.1945749  -104.6608919  -48.2550053  577.9983822  
256.8021704  276.9363243  166.1589257  294.9897862  208.0304544  417.6627195  44.52376551  492.3445586  279.9959445  272.6698391  232.394835  248.9247253  287.6274409  -14.81106758  612.5377228  -102.242527  -40.11007757  563.7931421  
255.8331265  272.1912632  165.5622563  292.6841399  208.4971713  415.1429147  46.81277534  493.4954229  276.3051668  274.7316847  235.5500204  252.5118467  286.5673183  -9.20176074  602.9340435  -102.9372755  -41.89739268  578.6647816  
262.1427634  270.3239792  167.5657131  292.9877475  209.7673543  422.5942266  48.34880721  499.2012019  274.5581239  273.7414452  234.5466183  257.3890039  292.2742468  -18.6827698  609.216276  -100.0258706  -52.06292821  576.5817439  
262.597113  267.9537475  169.8560301  291.0504951  207.6193578  419.8060973  44.36036628  491.2165399  269.9311737  273.5820105  235.0739257  255.3496268  291.8110256  -12.94323461  607.4598551  -100.5689134  -51.34795109  571.3054663  
267.2150629  275.3204707  172.6391503  292.4128242  214.594472  420.2657542  45.38038331  498.4803771  273.2975458  273.0358528  235.7950529  257.9993403  295.2034932  -13.3521442  610.4651578  -102.1775098  -48.72891642  571.1703901  
269.8923715  283.101248  175.8282795  296.3091926  219.8466494  421.568624  44.04594245  498.4206166  279.2031914  273.3385272  239.230511  259.8435846  297.2910893  -18.41870422  616.9062642  -97.05052427  -55.99964359  574.8127683  
264.9742795  285.2289354  169.8380322  294.7039574  222.8182507  414.9001951  46.68457521  491.3456163  275.9022243  275.7840913  237.6655703  256.4062993  301.6830953  -7.374522481  605.1097244  -96.68119298  -29.97927956  570.9151527  
259.8760664  288.3145031  164.1407256  290.9361708  218.5828149  419.4559049  44.95504409  492.25157  274.0528823  275.7677405  234.5374668  255.4408939  295.9243614  -10.27826693  611.1599113  -98.72694848  -23.30874918  573.6791199  
256.1186606  286.1121381  160.771585  290.5256977  217.5411169  420.509864  45.0491372  492.2649567  277.4491447  275.8496785  236.9749726  252.6446945  285.8500975  -12.20434749  612.0694406  -103.2004834  -37.68105454  565.9786822  
254.5900235  284.9182067  158.8963443  290.83935  217.7479527  417.2696115  45.3620621  491.2091343  279.7680578  277.4893373  243.7334372  251.1814308  283.0702818  -5.411271951  609.8698828  -111.577645  -38.45792487  574.0140248  
257.1280135  287.784365  159.2758035  292.0428784  215.001171  421.1130909  45.98689278  491.7941561  283.643251  278.4809297  236.122377  252.1183763  284.4196453  -15.87373253  611.9093978  -107.3065953  -38.1430048  567.3008808  
254.1189501  285.2298744  159.2952921  290.9154554  209.2179768  419.1043466  46.04136053  491.5134887  279.586845  277.581362  232.9599877  253.0409286  281.8865003  -6.368853159  609.6881934  -107.4029452  -44.09720456  570.5581328  
253.8941054  280.0978332  156.5951497  289.2373069  212.1300701  416.5459551  44.25371662  490.5465052  281.3055902  278.1732913  239.8092048  253.7656287  284.3932814  -11.22861571  611.1218954  -107.0831088  -45.86824034  578.2088418  
256.1114271  281.3954183  160.7005504  289.3104159  208.4288668  418.073691  47.05682816  492.4521087  277.7113244  279.3240444  235.3497096  253.0708442  285.5373074  -15.34489524  613.6710768  -105.992238  -44.22357884  570.9267326  
255.1989513  278.7615059  162.1873377  287.5870847  203.3635163  417.4411118  46.53518315  493.3156613  276.7293016  276.6996481  232.8175855  251.5777819  283.639471  -10.11159618  608.9884852  -104.7131637  -44.36449601  568.8965946  
256.0817394  278.1390556  161.3877466  289.2342557  206.579573  414.1865599  46.77346104  496.6253465  276.7607677  275.8658892  237.4266565  249.962772  284.4325054  -9.524342755  606.763913  -105.6290012  -50.49572501  582.2914802  
259.0856264  282.8206871  164.688923  293.2225912  207.9132944  417.0581359  45.74379702  495.3470258  281.0896581  276.4975122  237.287041  251.2763463  285.6809915  -20.2042644  617.324463  -104.3161348  -57.25497719  576.2617826  
257.7057699  280.6781954  168.1315583  290.8492506  207.7020207  416.6877893  45.66466039  495.6284943  279.5992036  275.948729  233.8872052  254.3781009  285.5778207  -12.97310773  614.0751866  -100.3302678  -44.60701381  565.8796577  
257.4845569  278.6220245  167.4815444  289.4445218  213.9074582  415.0524955  46.69681998  495.0781994  279.0412726  276.1206854  238.4767418  254.6634417  287.546642  -8.193582803  602.7860459  -102.7604827  -51.65198532  583.4596054  
259.5574786  282.3493609  165.7828224  291.6305127  213.7765823  416.3256579  46.49366317  495.0955871  278.2212322  276.7580295  237.0858097  253.2375088  292.3419267  -19.04922391  613.2953517  -100.7304442  -46.06210961  577.574113  
258.1371258  282.3111072  167.5907409  291.5030224  211.4463572  416.9262227  46.61429303  496.2398469  279.8721354  277.6851477  233.8510541  255.7289217  288.7444287  -13.17894268  610.2540714  -102.237829  -45.99142971  568.6660318  
258.8892879  284.7975874  163.7430293  293.3886517  213.579624  414.9123858  46.48364226  493.5462278  283.3002048  278.2405976  234.5362715  255.0530498  291.9154157  -9.229590973  606.0676378  -103.4360629  -42.9529362  579.060863  
262.2879986  283.9570563  164.4203247  293.339687  213.8323013  422.2933357  45.41752323  497.0355745  280.9365977  276.1903255  233.8397556  259.1678429  291.1364401  -16.50103761  612.4663437  -97.54304357  -41.93931956  576.5597325  
262.6834261  276.2000472  165.5022805  289.8081852  212.07599  418.1083725  43.24847066  493.3747017  274.9195781  274.8057642  230.9842059  255.6792211  293.5590966  -10.71786388  606.4234617  -98.63994603  -39.06403681  568.2917945  
262.3555963  273.5100435  167.5462424  290.4629879  214.1412036  416.7188931  46.02184788  495.9164967  274.71284  274.8482731  233.9697467  257.4708773  298.1392288  -11.74945403  605.4394129  -101.016643  -37.84595753  568.1168683  
267.1160262  278.748015  170.8539913  291.942361  216.3359323  421.4075163  43.59116789  496.2526899  278.6532864  273.6176595  234.2361859  260.7109234  297.4437891  -15.05267506  612.4323259  -97.85362225  -52.46313566  574.4057395  
263.2723093  279.6628945  164.6700798  293.3248609  219.6351948  416.6497865  45.11957734  491.5154192  280.0787399  275.1969976  241.6685278  255.8581674  298.4206422  -8.226707147  609.5813346  -101.0276672  -38.13914423  572.4070687  
261.887801  283.1077623  163.4913659  291.6179262  218.1955291  417.1289256  46.2312119  489.0302113  282.3075459  272.3583572  237.600275  254.5505018  295.4998694  -14.1237547  613.7583257  -101.8517868  -31.32388766  569.8765545  
256.0809199  284.0191739  160.2416014  291.6114225  212.5243539  413.4425402  47.46028143  484.622083  279.1078174  272.1591574  234.7652872  253.9847453  289.8670504  -5.738436845  605.4195066  -102.2639178  -32.60921862  567.3135521  
255.1638092  280.4435316  160.7425171  291.631718  216.9475143  416.7985836  46.15888347  491.290381  280.2446479  273.3959382  234.7395289  255.5061252  291.467132  -12.77455742  609.9210674  -105.7129616  -46.00084298  575.3117071  
255.01873  278.6466187  164.1478536  291.6296653  217.7000985  416.1388627  43.91040786  494.1492505  281.7745062  273.9287988  237.6180922  253.3902489  288.9787998  -13.81450162  616.3205735  -103.0138456  -53.36342161  566.5445189  
253.227912  276.0810788  163.2662818  290.8784393  215.8320317  412.2309426  46.10560049  487.8014158  281.2015197  274.0317504  240.7639965  251.6582144  289.4058633  -5.419527108  605.0024133  -105.9153922  -48.58943366  576.7739031  
256.1468569  280.6027383  162.9930713  292.206631  216.2508408  413.2158779  47.35108728  493.2055062  282.7479656  273.7421478  237.1434549  252.8430947  288.1477937  -10.9918446  608.9733047  -104.5353894  -42.43494059  571.2562648  
255.5032137  279.7908616  164.888366  293.8803087  215.2833745  418.6971097  43.04858729  497.2833104  281.8920027  275.6220977  236.8226772  256.3157885  286.4275501  -11.77499225  614.2621132  -102.8152943  -56.40784525  572.1182357  
256.4870966  281.5297631  164.8012346  294.1780209  216.4606663  416.4198541  44.28475917  490.6668022  279.5617372  276.7630936  243.514861  258.2336614  288.8954288  -8.579916422  607.9082802  -104.5126371  -45.7253241  580.2810935  
259.4383088  288.3991062  161.6330928  295.525492  214.3623604  417.08354  46.38101167  491.3469341  281.9252375  274.348755  239.9229153  255.0920659  288.3556883  -13.49923328  610.5382512  -104.2284154  -38.64790666  576.8848684  
257.4201491  292.4967065  161.7322134  293.5606205  207.384704  418.3342837  47.78513573  492.4957488  279.4105086  274.5353268  232.7537128  253.9428714  284.750837  -16.20275206  611.8953646  -103.1191903  -37.22971836  565.6772574  
254.8421578  286.6248933  161.3258694  291.5223697  212.0166879  417.5657902  47.56162095  492.6695077  280.7847821  275.5903771  241.682199  253.8911366  281.7549963  -6.920931282  606.3110461  -106.3428063  -45.17325036  583.2123024  
257.9464294  283.7779854  162.623636  290.6943655  215.503374  421.3414677  45.80646185  492.5160422  285.7423469  276.9957629  237.9494453  253.390467  288.33832  -17.22615065  619.2471181  -106.6724333  -48.01648098  577.2806899  
258.117135  277.9212621  163.4509928  289.4425946  216.3992821  421.4242007  45.95665637  496.2581932  284.9909448  276.2976246  236.633881  255.2451112  289.4314694  -9.335018738  616.2207456  -103.6929903  -46.66145774  568.9074501  
258.3200495  276.5598404  161.0833776  288.2582997  215.9398359  417.7434253  45.21340388  491.3074608  282.6774562  278.6898232  239.7122938  250.8817783  291.6262545  -6.017232287  609.8564785  -103.9645197  -38.01530245  580.4622016  
261.0829194  280.7229794  163.4339068  290.197549  214.0936198  425.6132066  45.50336992  495.3236647  278.9281102  277.4386097  233.8366734  254.3176248  290.9719025  -16.95257238  614.4575335  -101.1976934  -35.78761524  565.0839758  
257.5510475  274.3109818  162.5686232  286.7005722  207.7996677  417.7575652  43.82161827  489.2447938  276.2119039  276.2993127  233.66021  251.2157951  287.6172502  -6.788044772  606.1365005  -103.0770306  -41.92402995  570.7316817  
258.1929315  270.449174  165.4103626  289.5864048  212.0767975  420.2958479  44.10564353  494.1489607  280.2074033  275.175107  236.634557  249.6238589  287.7529867  -11.89139965  615.1608092  -103.6382255  -40.50524323  568.3801513  
258.4348816  271.0989067  168.08522  291.2280964  207.9769327  422.3615436  44.14048013  496.6538706  280.6944172  277.2523657  234.2656471  252.2146987  284.5851707  -13.29768431  618.6043254  -103.1340711  -50.60291861  564.1773372  
254.0099999  269.2260928  165.081462  290.1724803  212.0979606  414.5969057  42.77799875  492.5114152  281.8506129  277.1282611  240.7349137  249.8636666  285.3633532  -7.957049658  605.5444721  -102.9785951  -47.09810426  574.2534073  
259.0245184  276.3023874  165.4693517  292.2784788  215.4569814  419.1640517  45.6652059  493.8562909  283.731646  276.0017104  238.7354914  253.5900743  287.7224477  -17.32826892  612.2235641  -103.0472198  -46.78666423  567.4829783  
258.8460084  273.7350584  167.7166597  288.8238339  209.6359605  417.6146276  44.01848375  498.7149192  276.3981725  278.3887838  237.0480919  256.3793421  290.4507913  -13.03551502  605.5910826  -104.7606649  -52.43288027  564.1640493  
261.0928353  269.444652  170.7280797  289.5713008  212.0133628  417.16458  46.20756909  498.1909393  273.9981193  273.2292868  241.626268  256.3560242  289.8457339  -12.94890493  600.534972  -103.5851804  -52.33923907  579.8656456  
266.8518109  275.1530265  173.7995838  293.0771136  212.4479102  421.2427661  45.39571524  497.9617412  274.633213  274.2055516  235.2027759  258.8344137  295.3418398  -23.27104899  615.5607172  -102.3148207  -54.38334239  573.6955632  
269.6992082  278.6841125  173.7576303  293.4157381  216.2397014  423.9564182  45.36685692  496.3616445  275.4526246  271.6225415  233.7275232  262.8900924  294.9068254  -14.4148339  608.1486189  -99.02170062  -52.45715748  573.3327696  
266.8267324  279.5726416  165.8947771  291.275879  223.1836327  414.7755883  45.49614206  491.9385513  279.6163951  272.5974709  238.641566  261.7321581  302.6911814  -8.974373898  605.8645413  -98.19334884  -40.2222885  576.1670864  
260.5347129  283.5466105  162.4594154  293.1297629  215.4682251  418.0256314  45.75090558  490.1502308  282.6705411  274.4845864  234.9737329  256.1535709  298.2090686  -17.69471397  613.2369628  -98.60569894  -34.14815297  568.5587911  
254.6063659  280.4921851  163.1759001  290.8437342  211.0906817  419.7427727  46.01552932  490.7612372  279.335352  275.4515644  232.1757238  254.056707  288.7041384  -8.140640363  607.2226785  -104.2335226  -37.18530153  569.8084444  
253.0458286  276.5044504  162.3384335  294.3578026  211.398862  417.8082311  46.58945707  491.4016042  276.2816468  277.5783611  237.6414419  251.2385402  293.0773528  -10.26706495  608.2339773  -103.8838553  -39.65773291  574.425515  
257.8828139  280.3655066  161.5690803  297.3044433  210.9434794  423.7623233  46.57474095  492.4116914  273.7762367  277.5704795  232.0271194  254.4780504  290.4793219  -16.93338635  611.1320526  -102.770493  -38.1258827  566.2537233  
255.0698575  278.4207242  160.0860731  296.4617817  206.1786502  418.7487966  45.05506304  487.8321941  276.1702428  277.2954258  238.5374898  248.7326864  283.7685022  -6.41301612  606.3810815  -104.9174375  -43.74933032  574.3695112  
257.0319117  282.6101114  159.0177745  297.3565661  208.9732305  424.4548917  45.18110155  494.5238913  279.9201492  278.0376939  236.4092451  251.4823394  284.3758135  -14.37779585  613.9369618  -106.7815227  -36.58508638  570.9022462  
255.3417195  282.2740704  159.2419078  298.7134003  207.1465339  422.43176  45.06711577  496.3068352  279.7787038  278.8603048  236.2030756  251.9725972  281.3803566  -14.87019317  615.488022  -105.2720207  -47.28599896  569.8931019  
254.1124029  282.7199432  160.9084643  294.3535923  207.3640324  417.2288173  44.73535031  489.7583932  278.6117736  277.2348773  235.7703255  251.478644  282.2768519  -7.01640714  610.4333331  -108.0550629  -40.13860068  572.1820253  
255.4008021  284.4176155  159.487851  291.1732826  211.508376  415.512688  44.88798036  495.2727522  277.0690464  277.5942154  238.4733527  255.2908389  284.8309718  -9.125867949  606.8819151  -108.0728581  -39.9152196  580.5661901  
257.4018004  287.0476457  160.0601777  291.0757656  208.4738735  417.1388047  45.37653617  494.0346198  279.8252885  276.9518945  234.9528033  254.5258392  284.4819645  -16.19593167  613.876112  -104.429656  -48.17944748  571.3316612  
254.8864601  288.2961241  162.362041  288.22551  204.4216066  412.5414509  46.78606928  491.2299027  277.6647187  276.0763558  233.9153652  252.2943756  281.8072294  -7.244454446  607.7385521  -107.6080246  -41.9452936  570.2876684  
257.1701924  286.4098115  164.4076162  287.3854531  214.3800035  413.2434766  46.38033458  494.0951152  277.8510216  275.9893616  236.6325708  258.6529633  287.5414202  -9.442170344  608.3150631  -106.1606828  -47.60428015  581.4120977  
258.8129908  285.3720561  164.462639  290.7826503  215.6676775  414.549629  45.49440222  494.7132876  281.0685341  278.9956992  239.7929004  252.6005762  288.8598636  -15.87430513  615.6916814  -104.0520089  -49.34262617  573.6179292  
258.8947273  281.3834853  164.8289691  290.2361741  212.20835  416.7565479  46.83978764  492.6660534  279.0870456  276.0836728  235.3603873  251.3851485  288.2715975  -9.233307267  606.9990929  -102.9658217  -38.56987349  566.8965125  
258.004236  276.9037033  165.6108545  291.2356384  217.298464  415.5090863  44.93819916  490.5442619  277.1188475  274.6797125  239.4935479  253.5449769  291.6655249  -8.489518817  609.6966975  -101.802019  -44.6054356  574.965999  
262.2358196  281.2031815  168.4581093  291.5898174  215.8938654  415.8049061  46.11987683  493.5495269  280.9627176  277.1690853  237.119621  252.9831646  293.5668183  -13.19940624  611.3556543  -98.26610786  -39.22183666  571.5714779  
261.1034898  282.6101331  166.3616734  291.1686903  213.4699135  417.3441054  43.78569449  493.669509  279.1591142  275.4036003  234.6746746  251.7261241  293.5465593  -11.81521903  613.595741  -98.46033131  -45.19087656  566.9666679  
258.2065159  277.1794112  162.5354313  290.0880267  212.6541138  414.1534826  44.44898335  486.101296  278.4792271  276.1998588  241.111147  248.3124481  291.2007593  -6.854046993  607.5033053  -100.569839  -38.92755012  576.1694444  
258.8029036  280.5987805  165.0404459  290.0315521  211.7434161  417.1063434  46.81323053  494.8285203  278.2481034  276.9821912  233.4403701  253.1620004  290.2056944  -12.27558458  609.7863568  -101.4298237  -38.13026526  573.2991256  
256.4080353  281.596855  165.9673169  290.0363001  207.9233594  417.910793  47.34967062  497.2836928  274.989292  279.1069486  233.3358369  253.0894695  287.1613454  -16.21387791  613.2711889  -101.4121159  -50.42352833  564.7774936  
256.5652581  273.416366  167.1676183  285.8233746  210.6993594  414.7031658  47.54557101  494.6368808  276.8807649  273.1314366  233.8116443  251.0172991  290.7906722  -8.526965926  608.7082954  -101.7617547  -51.97573994  580.8655178  
263.2744119  274.4667552  174.0563958  292.0202498  211.5451273  422.3595287  48.18449844  500.7823583  276.7378483  272.1107762  234.9034156  261.2379499  290.5324194  -17.87695327  609.3868065  -99.25738524  -54.15153749  574.2623524  
265.1245905  273.6735079  170.2655398  292.9232617  218.5350455  421.0144944  44.27633861  497.6983494  278.9263786  273.3532336  237.2901816  259.6631552  296.7251224  -12.00305946  614.6521881  -100.5935342  -44.74109893  579.7620713  
261.8478306  276.527178  169.3015557  293.597084  217.1892763  422.9140028  43.83503422  492.8686899  282.3537175  274.9156075  235.9110977  254.7711752  292.5363549  -17.35358563  615.2967348  -99.37044583  -36.52341748  566.9863309  
257.2232932  275.5519752  162.9950525  292.7330195  214.4864981  419.9630946  46.31495251  489.5633564  280.8194773  275.4221322  235.8310147  253.3046251  290.0674474  -6.62144219  602.0970093  -103.0948447  -32.53027435  573.2767443  
257.9229899  278.9545844  159.9964694  293.0250082  211.5474123  421.1036778  44.52420691  491.629475  281.7648729  275.4244058  237.7555881  255.2328473  287.6875508  -13.59320979  610.3729573  -101.5742509  -46.02342841  575.4393  
257.1266651  282.2206723  162.2749113  292.1309007  211.9765027  419.9906319  44.30858552  491.417538  280.1361855  277.4891466  235.8999661  252.0322775  286.7661658  -14.7643811  615.2670749  -104.1244275  -43.72955334  566.9637782  
256.8192234  281.0931969  161.8437409  292.0083422  214.3616791  417.7525693  45.38473052  495.490182  279.6358907  276.6397203  238.4044692  255.3409464  287.2757771  -6.691088247  606.8150414  -107.6751242  -45.14544269  578.3865839  
258.5727656  286.8835016  158.810027  293.6180846  212.5605292  415.4906532  45.40944313  491.9557945  282.4728294  275.0735258  238.5227204  253.9018932  286.3469999  -17.20490789  614.6901875  -105.5276868  -51.39609067  575.8745514  
256.399611  284.9527206  161.8212775  291.594962  210.2843085  413.5229027  47.94023817  489.7815792  278.742634  276.7262757  235.2056501  254.6687977  285.8988682  -9.56497516  606.8853821  -106.1901631  -37.60100213  563.0448743  
256.0925977  280.2184739  162.7029675  291.2952582  214.1056012  418.4350978  43.69050886  495.3380808  278.3698126  276.3387631  237.1999352  255.8312591  290.4325956  -12.07605696  609.6770187  -105.6304408  -46.16399728  575.048177  
