# Supplementary material for: The Foraging Brain: Evidence of Lévy Dynamics in Brain Networks
Source: PLoS One. 2016 Sep 1;11(9):e0161702. doi: 10.1371/journal.pone.0161702 (PMC5008767; doi:10.1371/journal.pone.0161702)
Supplement: S1 Dataset — (ZIP) [file pone.0161702.s001.zip › time_course_networks/dr_stage1_subject00003.txt]

219.6419846  240.9183846  96.50302271  204.1140862  70.58008613  375.3121915  -107.4153407  468.7688629  260.3452928  237.026665  198.7966552  130.6478179  286.4884719  268.2167334  654.3890805  -46.81608771  87.94336244  462.1342766  
221.0198845  244.0613654  98.37318968  204.4295521  69.05256855  372.614431  -107.8012535  470.1948778  261.1692098  237.6375099  204.0730641  130.1124647  290.0789325  265.6686142  663.4382621  -45.13841952  79.03017387  467.0477687  
220.0077482  241.2510614  96.87405505  203.7466082  71.34310611  372.7317492  -107.7046065  467.100326  260.1198419  236.5873263  205.4368149  129.8964798  290.8244517  265.012743  660.4815797  -45.73633404  84.37628269  464.4097154  
217.8596483  240.4558205  97.87274546  204.8228645  73.43543329  375.9045492  -109.0828434  466.0130832  262.1587162  237.5312363  203.8797767  129.3969768  286.9193068  264.2527359  658.1073269  -47.93915369  80.49599128  457.0477047  
221.1920175  243.024625  97.57874169  207.8571563  68.77401645  378.0307376  -109.6699934  473.0225687  266.4899286  236.8827326  202.8662249  133.9176487  286.3114587  262.8382764  659.3229785  -47.62062381  70.77358822  466.4231651  
222.1688839  244.3342307  94.24908931  208.8572048  72.94207391  376.291516  -109.9452655  467.9737724  269.3544572  235.563561  204.9074854  134.1696928  287.3791222  265.4386879  658.3370929  -44.09069069  74.68082642  468.8108622  
219.0744081  243.9544604  94.95040543  209.1623127  75.48211843  374.7259409  -112.8707518  465.3020684  270.9889967  236.6287529  204.0802322  134.6828812  288.6811771  263.9433961  661.314066  -45.95239491  82.47703849  461.4859475  
219.2366304  239.1011292  97.64322874  205.9747189  80.53273439  376.67323  -108.5039893  471.5219784  270.294258  235.6361391  206.1134716  134.3943294  287.3387149  267.3447631  657.0276772  -46.98523932  79.6111213  464.7812593  
221.2420426  240.483992  99.23787258  204.9519405  76.49974617  379.6743227  -104.0763388  469.1743131  268.8283183  236.6505566  206.1866317  131.5497101  291.5252826  266.6136405  665.3055452  -45.56954321  82.42258198  470.6611378  
222.0193161  239.6497465  100.3808834  206.7115417  74.58241768  380.3300925  -110.0785541  471.5688292  267.6738074  236.9330246  203.2386104  135.2898998  291.7457182  267.8405592  661.5234808  -46.75526256  81.75844136  463.2382054  
221.0187898  240.3394927  101.309911  207.464958  69.36232256  379.768144  -104.1441925  469.3387993  270.4843792  238.4250568  205.865265  129.8149953  290.1756167  264.7719985  664.9916425  -48.30314651  82.4531742  468.4185589  
218.3511778  231.7349649  96.5758354  206.2973132  63.3134828  369.6048749  -98.38414378  466.0838149  273.8857682  237.7511265  221.0966134  131.9839641  274.2116467  260.7239644  649.5153238  -49.40100808  96.06506668  508.8534325  
221.5272778  234.9043903  101.5203898  205.7053665  72.27065544  387.5164344  -98.08411891  478.5599472  267.9424518  239.2888925  200.6588773  133.2378944  289.6608881  268.0894787  659.7868902  -47.53892001  91.28918881  470.4472014  
222.5275804  238.0394523  104.0098386  206.5328253  71.50973584  381.8975511  -105.3727515  470.7891766  267.9298396  238.8719024  202.9317189  132.4026725  293.5747427  268.5333479  665.2096005  -49.3091751  84.46580968  461.4263028  
220.5923015  237.6099545  99.44239306  207.0270776  71.8405269  382.9400665  -105.3609972  470.7623287  267.1984302  236.2871137  202.1356521  133.0010024  289.8565315  272.1762256  659.2348234  -49.94796615  82.60092654  469.1603184  
220.111435  238.6586108  95.78074195  205.5422148  68.49824493  380.2191429  -107.9620399  468.809346  266.9541451  235.7148026  203.6655647  133.740266  286.0603278  265.9453538  660.8832964  -47.44649851  80.37581379  468.4446122  
219.4587437  241.2061407  97.2473916  205.5159907  67.98394738  382.1154202  -116.4307116  472.4792956  270.2911028  236.7574627  202.265912  131.7300755  288.0232097  260.8109456  668.2960386  -48.85142672  78.21999195  464.9032957  
219.8266755  242.7213242  99.32153052  206.9682667  75.56202327  383.1771311  -111.9280177  472.5018379  272.5467671  238.3537859  206.8137718  135.2046401  286.7147167  269.1119384  664.6772419  -50.91354626  69.06693173  472.2481365  
225.1813043  243.5687425  100.2092662  207.8649235  77.96260471  385.2391606  -109.710196  470.9762294  272.0983639  236.1905592  203.0029684  141.5091471  291.764506  270.4798857  663.6743445  -46.52782363  82.07817753  468.4890562  
221.3783163  245.8799493  97.47549952  206.9048998  79.84521766  377.8936033  -110.1075337  471.9922187  271.6957043  237.0008124  202.7536269  138.9912914  292.6839486  272.3810193  659.185845  -45.6465803  93.62172958  465.3271581  
219.8821162  247.1919743  92.0401662  206.1204254  82.22710637  368.5691472  -109.1281071  468.7135512  272.4336193  234.1392314  199.872254  135.315411  291.0359897  272.9903246  651.362757  -45.80941318  94.727964  466.6809256  
219.2836377  242.068436  89.05380597  204.9606537  79.18368564  361.5399624  -111.0839702  461.2464132  266.0192488  230.1033949  197.1009796  128.4344667  292.13217  272.4541832  646.5578701  -48.30989824  92.56834897  466.8397695  
215.2036438  238.7808248  93.13335439  205.2896984  77.6396658  360.7092221  -108.9226603  460.6317991  258.7990987  233.7535081  201.9863161  122.0937947  288.4183363  265.4714063  651.4073479  -48.47517526  83.51193794  467.1789136  
217.109419  240.5653665  94.42261586  204.1529538  66.59367453  365.333119  -105.7733987  464.6467365  251.1139172  237.7773705  203.8413108  127.1483849  288.6085221  262.6586161  657.6713251  -52.87690689  76.1057048  461.7921086  
218.863522  237.5525448  98.03734157  201.4435678  69.28605782  370.5766065  -107.0604078  467.0153418  250.1937826  238.2312877  199.9495406  128.3829903  285.2422318  263.5502821  659.4555857  -50.08727512  73.49453598  456.9402286  
217.6342347  232.426243  99.62597831  198.3432503  73.15800271  373.806494  -109.3884411  469.7685276  257.2152354  236.1661632  205.7805517  127.3330998  286.0674412  262.3860792  661.6547765  -48.49479668  65.78090958  464.3590635  
216.3609601  235.4588269  98.97697855  202.6111978  64.31008311  375.9591546  -108.0843476  468.0927724  261.8122953  239.3337254  205.228937  128.3754417  284.9580493  260.128512  663.0978889  -49.30183967  66.3282069  464.3280709  
219.3764046  239.5687717  97.97829926  203.55093  68.7277806  376.339282  -105.4357192  469.4817665  261.6074068  237.6686692  201.7396449  131.910864  281.7819301  261.3307134  658.7239159  -49.28373391  67.99668431  466.817729  
224.2520065  242.7272255  95.90571554  210.6202041  54.83915992  393.3207774  -92.89078146  474.7821142  261.8881947  245.8494607  203.8456143  130.6152736  285.7756486  261.9455116  668.5406978  -49.62737744  73.21480956  470.1421889  
222.3623572  242.7796145  100.7729282  209.0396084  72.87928647  381.650371  -104.5522927  474.0218539  270.2780829  236.8966228  206.7799135  132.5363341  282.5357694  264.314687  661.3703716  -47.45792794  68.74137432  476.179784  
224.0547597  246.4392356  101.6500755  210.2625878  67.88498087  377.851059  -106.8767966  468.708757  266.424278  239.8919242  207.5812974  136.4685211  289.1817823  265.583978  659.7758364  -47.14178264  82.80962463  464.1969965  
219.335593  241.0790937  98.33245173  206.9966499  70.5208439  377.6857304  -107.1459327  462.769323  263.1234262  238.5850425  205.2150232  134.0556898  290.1676758  267.9839965  657.0058356  -46.65438669  97.05403126  464.5560265  
218.8942808  239.8635895  98.35666053  206.4997553  66.77866664  378.9253105  -105.4918387  469.1021807  261.5469842  239.6480097  200.841854  133.6756146  285.9021703  262.7691822  659.6901556  -49.00205421  89.49144997  461.1325939  
220.0133043  240.4118009  98.25786737  207.2683046  66.19055164  380.5899089  -106.474946  472.3577122  263.9077202  238.9147353  203.1184278  131.1179219  286.6255646  262.869387  660.8543389  -46.68906316  76.30021327  467.0645554  
219.8315587  239.0477992  98.73403321  206.7368901  68.63531433  376.4506962  -111.2582472  469.6377851  268.5716289  236.3037538  206.5738342  130.2827803  286.5278844  260.7287269  662.7261299  -46.51289159  75.10421964  472.6510884  
224.2633064  241.6879686  100.5504329  207.464305  68.78911411  384.5458125  -108.2150093  469.3345876  270.0465271  236.3268074  202.2661288  133.132413  287.3211896  265.7834654  665.2822575  -46.34665478  80.77284934  461.4314419  
220.3126463  237.9985479  99.83336426  206.3823309  76.84671016  377.8837985  -111.5081686  468.5466273  268.7489723  234.2569403  202.2016282  133.896744  288.5844472  268.8071764  657.1886154  -45.00730586  89.01749364  465.2553411  
219.7709478  237.8489343  99.32169654  207.1581132  73.8220851  377.2231323  -108.8542285  469.7658276  270.3454463  235.6894117  207.4907127  133.5735594  289.0149794  267.7333013  659.3102675  -43.92813598  79.44525779  469.0214542  
218.8886727  238.5402121  99.57164513  207.1719385  75.68414976  375.7068571  -109.1742036  469.6725767  269.9120814  235.2526711  206.257222  133.011609  289.6351872  266.1621515  661.1383474  -45.46191326  82.25442364  468.1518554  
218.6758902  239.0748543  100.0668215  206.4053546  77.6605625  378.3668102  -108.4256062  468.0256886  270.1702778  236.6961057  204.9392427  134.2855021  285.4064381  266.6489082  657.9125883  -48.23561718  84.22409065  460.9334411  
219.8516645  239.8998499  100.6915608  207.9962013  76.69593203  380.8954354  -107.5160817  474.2591389  272.1128712  238.0655267  209.3654393  135.3120917  288.3924086  267.7434625  661.7234711  -44.72133058  72.25469356  473.0188482  
220.120251  240.1780251  97.04561735  203.9790516  76.27053565  378.1356771  -112.7900127  468.7452005  265.3360971  236.0229822  206.3596221  131.8359462  296.0293276  267.622564  665.5158374  -44.55559687  88.5214736  470.7690058  
222.4740292  242.6575021  97.30446453  203.9274998  68.63608667  375.7716052  -108.0069437  469.8266705  261.2297443  236.7828483  200.6630747  131.3275107  290.3479834  268.2645924  659.4736175  -45.2334366  94.44899318  459.2160959  
224.19202  243.6665164  95.97250821  204.1630145  71.58418484  376.6390127  -107.7532573  469.6932127  266.1631685  235.6665883  203.1143994  133.0295009  288.0042545  268.1663711  657.1060881  -41.93809021  83.13794132  468.0971198  
220.5958851  242.8389687  94.87072994  205.7456346  72.17707764  375.7980468  -109.1999364  467.0850608  269.6100187  237.796684  205.1981728  129.4866655  289.8539974  263.0402607  659.5922328  -45.50759773  85.43895632  466.1080048  
221.2459115  247.0042753  95.34872649  206.1930318  69.71061405  374.8875099  -109.4452768  469.6934141  268.9032842  237.8617605  201.1795454  131.5489557  284.7531899  268.1204987  655.2029255  -49.04886033  81.10406134  462.9532963  
222.1453604  247.8496608  96.18404715  203.81714  73.99151974  375.4830326  -110.5722298  467.442844  271.9285839  236.7930713  207.7002666  133.4069705  288.6499635  266.2758741  663.1994472  -46.3325912  77.01242904  472.8180908  
219.4732716  249.3852216  92.26722857  202.8763649  77.75782945  374.4472169  -109.9667142  466.0504643  270.4754956  237.3510974  206.0355003  129.7326108  290.1284421  268.9085258  659.3612949  -48.758117  86.89253311  465.1314774  
220.6877831  250.0503571  94.98534391  203.9938911  75.20543416  372.5555992  -108.5739534  471.3636244  268.119679  237.3435946  203.4158751  133.9424576  286.1923398  268.5554614  658.7016522  -47.84646266  78.43983801  466.1757758  
223.1973832  248.0078833  94.81959829  201.5622861  78.35848596  368.6236239  -108.9004186  467.3347079  269.3277042  232.9005599  206.4387545  130.2039325  288.6186826  268.7537438  663.3478503  -46.75278215  77.79396137  465.8159339  
217.4377623  244.7570484  95.99081984  201.2123308  81.14234668  368.404397  -109.4687693  465.661342  265.3993016  233.6108955  205.4247906  126.3106348  291.175383  268.4288174  660.7011674  -48.12320525  81.73275479  464.7583654  
218.0388592  246.2107648  96.70815841  204.0811298  73.89150898  369.8647831  -108.3373461  467.2849319  263.7981064  237.5054773  204.0498964  129.9189107  286.527964  267.3013739  657.8077625  -50.18313628  78.4090979  454.6798901  
220.7115636  245.7285568  97.54791435  205.076776  72.35499754  372.3047164  -110.5330453  467.2836099  264.3817503  234.8357822  202.3979713  133.5866074  285.8729298  268.2265727  660.8728006  -47.57937984  70.07642757  466.7386621  
218.3630085  239.6690306  97.77337648  204.581916  76.61039298  373.8225537  -112.3552961  465.6512651  265.1868124  234.3645942  205.9077889  131.5683446  288.1674855  268.202476  660.3274136  -45.05422221  74.1312534  466.5214827  
219.6604133  236.9717634  98.61098104  207.467619  72.48775245  379.6934777  -109.2488255  469.7747116  265.2379354  238.3630417  201.5166312  133.8482425  290.0620458  270.0475694  658.7035763  -45.59986795  85.18732482  457.1405672  
218.734826  236.541537  96.92903033  208.6383036  69.17671668  376.4142452  -111.3014465  470.6946828  265.7101284  237.9220254  206.9696436  132.4316476  287.635919  263.8964831  655.438982  -44.47240396  81.81655071  464.4037099  
219.3129532  240.8769742  97.72019605  207.8739099  64.92797566  378.3272998  -112.7669412  469.1761934  266.9893347  239.3436297  204.4403398  133.5691308  287.8234554  261.0535376  659.8499433  -46.91398135  79.77560749  456.9623945  
220.9318815  241.3000171  100.3032834  207.0057591  68.90416842  378.1940541  -106.4543565  471.1536622  264.2634828  235.7011231  202.1526853  134.7571736  286.8152031  267.6906047  657.5878585  -44.85156216  77.62119894  469.4709741  
223.8825161  243.0441608  101.4712606  214.938133  63.36980463  397.1894297  -101.0234586  475.5343679  267.5502704  246.2610636  201.8097481  133.6991393  292.5086232  257.8073303  666.0037798  -40.59354  89.18164285  471.5282018  
224.8770428  237.7659006  102.0997222  209.3191887  63.55102744  380.0551556  -105.6238656  474.6546096  267.3591379  237.2937891  200.7257383  135.3096829  294.5908031  263.579565  668.5426422  -45.00248843  87.55313322  471.8216478  
223.1108633  231.3112414  100.4334151  203.8323815  72.28515927  377.2150256  -108.5295401  469.1598494  262.9281931  233.6795853  204.5639403  134.7530394  292.5768445  267.7431215  653.5839843  -42.20239088  92.71698844  473.251062  
222.0316939  231.0800927  99.84924921  201.3388155  68.31804394  381.1154305  -105.4660038  465.3718522  259.8985044  235.3521375  204.3436417  132.8848413  291.5169798  264.8975968  658.8673374  -44.47915114  96.75068568  472.8564845  
218.8624513  234.0181928  97.55364474  201.6271231  70.58830206  380.7556778  -105.8436858  469.4819634  262.744553  237.9630747  203.731957  129.408611  289.4240295  262.5689916  657.3888495  -48.08182947  91.09542914  464.0967731  
219.1227513  236.6616312  99.86551973  205.1056579  68.67858866  380.1520324  -105.1012263  473.8613385  267.400214  238.4725385  208.5929072  129.0472036  283.9441508  263.355684  661.1115675  -46.83899896  73.05550395  474.7511311  
221.851454  242.4155236  100.0382696  207.2128163  73.89691025  376.9031088  -103.5770501  468.1401364  267.7710251  237.170706  205.4808768  130.7839218  288.0671124  264.3813889  661.7474248  -48.59648059  78.50737786  468.9589381  
219.7534613  242.5375606  95.15406399  206.2764819  76.11838672  373.6916619  -106.114436  467.1388595  265.5656277  235.7227633  204.7051201  129.4838558  289.2279409  267.5828379  657.8044143  -49.10718308  89.1036016  466.8795174  
220.2304131  240.1912489  97.72967773  208.6692496  73.01981012  374.739141  -104.4992341  473.2547534  266.8286062  235.6828974  202.703713  132.0467531  287.6432765  264.0247985  659.1229757  -47.36011848  81.36968602  472.2834345  
220.5593789  234.9439438  95.71457837  209.5138625  72.52988347  376.6741889  -107.2305975  472.6578945  266.7147434  235.1908157  202.8187871  132.8794054  288.1951662  265.9923854  659.1333884  -45.54249775  81.07232989  471.3309379  
218.7854875  232.6863945  95.73568446  210.8989554  69.08069118  373.8894455  -106.7263704  469.4804592  264.4148308  235.6195809  203.7712891  129.9847597  286.9367463  264.6376132  658.150222  -48.04473572  83.78507812  469.6303971  
218.9176976  237.1783593  99.00649867  211.2146847  66.75984025  377.3726465  -107.0617201  470.9133221  268.503741  238.3742085  203.2475205  131.5062346  286.7218428  263.0377256  661.838018  -49.15958631  78.79908909  466.7781773  
218.9708867  237.5239693  98.04456978  209.5638372  73.10582869  377.4346581  -108.0859823  471.2778274  267.3580103  236.5931755  201.997803  134.6098021  288.9064204  271.8508125  655.6967444  -50.20367605  82.86510836  465.2380533  
219.4259215  237.9219147  97.87304754  209.0934474  74.70384183  374.7752509  -106.8745127  472.6191052  268.7215345  235.8712641  207.4130854  135.4176831  288.0520703  268.7000352  657.1436583  -46.06195877  78.13993284  474.0925298  
219.4534266  242.8111405  96.37161386  205.4738784  76.83940579  372.6392975  -105.3092959  467.6778054  265.4605917  237.9942268  209.0691921  133.7583692  291.4974131  265.8503041  661.6977245  -49.53889868  87.01640861  472.3172746  
217.7397659  244.0048278  96.21948684  203.4073063  77.06493496  377.7758935  -105.4206394  467.68249  263.1406894  238.9104504  207.8870527  131.9404006  288.6776539  266.1353392  658.791787  -49.80689436  86.2434909  464.3207618  
220.2053119  243.2262878  97.73717672  206.959072  75.75220578  382.5676716  -104.6922953  471.4933511  266.2498112  237.618774  204.0757916  137.3310593  285.1897735  264.6422322  659.1989831  -47.10359851  75.66739413  472.5155718  
221.7663481  242.3948167  96.63851969  205.5418064  71.82836889  377.5095098  -104.6457272  466.3133934  268.5476111  235.0329793  202.6994138  136.5601198  286.1417206  265.4313888  660.021856  -45.3633417  77.12241238  472.389639  
216.7219889  243.1184204  96.44358683  205.287706  72.26763037  374.1472448  -110.0060051  469.3692796  271.6491988  236.4040003  202.6810085  132.7374196  288.2451291  264.2300038  663.7537344  -48.35263094  78.09892265  467.596199  
218.4750226  244.8962995  99.27915813  206.3724646  80.83871163  374.5091705  -107.3376912  474.3252742  271.911924  235.3756809  208.1859141  133.7896423  284.8002863  268.1674005  659.0218935  -50.17966336  71.7230704  472.2649088  
222.3275858  242.8232131  102.1832804  204.0027254  84.59092078  378.082518  -106.3787312  468.9573645  271.2537053  236.4261426  208.9739274  134.6074371  291.3160465  269.2875244  661.1575791  -47.92905562  79.02486676  473.3240145  
221.3677116  238.155222  100.6271064  202.9273863  76.76066078  381.7833602  -105.5710924  469.5887284  264.1806865  238.0593705  203.2305463  134.7006253  294.4890257  269.4956537  661.591543  -45.86361406  92.66351833  462.452973  
220.1500703  234.7355154  97.49927168  204.4458078  73.29537249  383.7928791  -107.5191133  472.9955619  267.9200422  239.1000019  204.5598115  134.8136525  290.471489  265.1911964  662.017267  -45.20340564  85.51938343  465.8957664  
218.8661493  235.3039692  96.65327417  201.8462277  68.26570495  379.2125836  -109.4997508  466.2271345  266.9132647  238.5958737  204.6526086  130.0744222  291.7668858  266.1575882  659.3195007  -46.00393387  87.7141927  464.933108  
220.3441286  240.7581087  95.64567804  201.821511  67.30663804  376.8083235  -106.3092007  464.2393096  263.4105207  239.1381722  197.7885375  131.7895865  288.7740432  267.2419279  657.1372457  -47.00929146  90.4347678  462.3295966  
218.3259299  241.5207676  94.69380113  203.9170775  67.57021174  373.8087212  -109.0570202  466.2709027  261.5655573  236.8965296  204.4794141  129.4463418  283.6872047  264.3318684  655.7256121  -48.16827339  78.58153507  467.6695327  
223.4039387  245.5676177  100.5058318  211.4499242  62.14520741  387.8710987  -101.7546167  474.0747165  263.8393964  241.7073651  201.8772431  128.2054776  288.2809764  269.7555786  667.0500719  -51.97555807  72.00992098  454.0969537  
223.7319848  244.9875992  101.4275173  208.1045418  65.02365756  379.4390012  -108.0686643  469.6939064  267.1903419  237.0625729  203.9223265  133.5018639  286.0291185  261.0377613  664.4411535  -45.17729476  70.76195757  473.5604097  
221.5019924  240.9688697  101.1234797  205.254729  75.55091077  377.3513192  -115.5705048  469.4884288  268.8123651  233.6199337  209.8704903  132.8735008  288.1403862  264.9576532  659.6559697  -43.14480303  82.83043333  473.319789  
220.6565361  242.6487944  100.3884197  207.4665033  67.43814259  376.8281186  -108.4998936  469.2825105  265.1369646  236.5562599  200.5380852  132.9656457  286.8508447  265.9482667  662.2457505  -47.77759103  88.63356161  460.9878234  
220.1261405  245.0955305  94.84298054  204.5936909  67.81786348  372.8203536  -108.8285699  464.8365062  261.2494927  236.0097631  199.780946  129.9368371  287.1470267  264.911131  657.4029376  -47.29560961  91.97910703  465.2866741  
219.0171832  245.7336508  95.12248539  204.6043968  70.19267459  374.9175019  -107.060569  465.4560235  263.1547132  236.7183194  199.2229965  131.3483718  284.7205436  262.9557019  656.0883788  -49.73019076  80.99432771  469.5156002  
219.2347322  246.013428  94.5313948  202.0658365  69.91375464  373.8699358  -107.4198847  467.087629  265.033136  235.048159  205.830943  128.3580551  284.0012963  263.7405973  657.1722739  -45.58958305  74.18543675  472.7751175  
223.2059619  248.5304472  95.50676806  204.8952015  74.9090649  370.792521  -105.7333234  469.1145963  264.497896  234.1319512  203.7891735  130.7114074  286.6215111  264.861846  661.0883629  -47.21679104  80.52694842  461.470366  
221.542592  242.0790527  94.9978566  204.8958575  82.42864705  365.9442151  -106.8856643  469.5590437  262.9814861  234.2462932  201.559183  131.9459983  293.1972063  269.5291882  659.138251  -47.08695733  86.64235424  462.2891491  
218.0150952  240.3173749  95.09424053  206.3949721  78.03698266  366.4087277  -108.4521996  471.432845  267.3469803  235.8141231  204.7957561  129.3635239  289.4763479  266.6078361  657.4101671  -46.41182712  78.18467034  468.4763479  
219.6783283  243.1679474  97.52684882  207.9871109  78.80500706  372.3575618  -105.699949  469.2823765  265.1190601  239.2619688  203.7266011  132.5371878  288.1925452  265.9747003  660.2326127  -48.81191988  76.97533492  461.3578156  
220.5709791  241.3434503  94.61287422  206.2968962  72.49792438  371.5343671  -108.3756043  467.9945091  263.9505361  235.9862475  204.3574319  131.1285407  287.4033908  268.1161569  657.3572885  -46.95497859  82.93790824  469.8594654  
218.8484664  240.7646445  97.00932865  208.4355699  74.0799247  373.6226445  -107.9220848  468.6093656  267.7776559  238.7939339  207.946048  129.9525631  287.5865689  262.7244537  661.9091516  -49.18361532  79.5718108  469.4021853  
221.0246818  240.639346  96.23423203  209.0084969  77.11718572  376.6849314  -106.4650575  467.920472  265.5386378  238.924586  205.1378367  132.4418745  288.1335411  266.1398725  655.4057287  -47.79816412  84.8428244  460.4856361  
219.9424512  238.7099735  96.88335386  209.2228645  68.21977459  373.8601027  -105.0647353  469.3203197  266.5307414  236.7068332  206.2096717  132.0238002  287.6123567  265.9909853  658.3762998  -45.85410124  77.28429747  468.4446496  
220.3061731  239.7625484  97.72130307  207.680124  72.49886449  373.3832782  -107.7930128  468.4298479  266.6293828  237.0044461  203.9645327  130.7968114  288.6768367  265.8313255  659.0524324  -48.3838082  83.51304039  463.0554011  
219.7000896  236.546892  98.63171881  205.7854828  80.83018355  374.2899325  -109.2852376  471.3179172  264.0602018  234.7742831  207.5506397  130.1916053  289.9672013  266.6389979  655.7111642  -45.84502903  78.62234655  468.9540384  
220.8709007  239.5715255  100.6904999  206.6290222  72.66606743  376.6829173  -105.3246775  472.633703  266.5264959  237.6863774  205.3219836  131.273888  288.0941979  267.1844545  661.4700932  -49.05969161  82.50526307  460.0554268  
221.4706344  237.9556812  96.62554666  207.0516488  77.06909873  380.5046962  -108.6345814  471.1548479  267.0447592  236.8094968  204.2761156  135.3692948  290.634837  269.5046162  660.2635275  -44.1130315  77.40877331  471.2302241  
220.0739914  239.0643635  97.4646348  208.5596559  68.23640971  375.2111902  -107.1826306  469.1787535  266.3815061  237.9856418  201.9867634  132.9171525  288.991739  265.7808893  661.9687727  -49.29663286  85.45426716  462.0111719  
221.0331937  238.5025497  98.27583557  208.2293753  70.92171296  375.3534726  -108.429773  470.275758  270.3009525  234.2503641  206.904163  132.2352944  284.7386121  264.0914628  659.3559608  -46.53282285  80.86748729  475.8425079  
223.3766379  240.1348453  101.1812254  209.7258481  69.45979139  382.4925526  -106.8856069  474.413556  270.2881601  240.3625684  207.2172469  133.2813703  296.1829442  268.0899757  668.2826773  -48.57549942  80.55486207  461.6052539  
220.9043911  240.2722541  100.6391363  205.3832132  69.36197127  378.5495765  -111.1932065  469.9412383  270.2496759  238.3091537  205.636201  133.264838  289.9317669  266.1438827  663.0570579  -45.96703753  79.34491602  472.5437196  
220.6863149  237.0847866  100.8829695  203.3904336  76.28639422  378.4122486  -109.0274465  467.3018313  268.750502  236.855266  206.1860494  133.2398321  288.423101  272.5688419  658.9267649  -47.81560166  85.78972172  469.4382863  
217.5239179  236.2691955  99.20970983  206.4034459  71.5117415  380.4208152  -105.9784815  465.025809  270.8429533  238.3444791  205.2336287  127.8069784  288.1441082  267.9963645  661.7265274  -49.55104438  84.36608601  465.2313452  
217.7177961  235.0141245  97.33925417  203.690626  72.04541559  379.4916009  -108.0618023  464.643325  267.0297054  237.0988366  201.4165078  128.8357179  286.757028  266.7085088  657.7572681  -49.53449814  86.18409629  464.3190586  
216.0340775  233.7112213  97.38354844  203.4951768  75.18973645  382.3439312  -108.8644843  470.8959885  268.3687769  235.7075441  204.9914779  127.4170079  283.4295144  261.4929806  657.3170175  -46.95004915  74.08836762  469.0041639  
219.7627638  238.6955252  99.9591507  204.568382  68.6660822  382.4331697  -108.0966547  470.4823712  269.908031  238.2605708  204.2565964  132.1814174  281.5561296  261.1418651  660.9035729  -46.48051091  74.02025246  461.0393145  
222.3096032  239.4066504  97.80246493  203.4101409  72.14209554  385.1510765  -108.8179725  465.8700597  268.20164  234.7646285  198.8426918  137.5009148  288.0172451  265.6612028  655.9928055  -43.13365804  79.82274739  470.0053647  
220.2822531  237.2089234  94.57141906  202.6167052  63.82964856  378.2319743  -109.0411087  469.8043489  266.6521221  234.5585049  198.346632  135.6700338  288.4741553  265.2686331  655.3517002  -39.91621798  87.48115476  463.3050901  
217.7284789  241.4994698  95.1661494  202.8618268  66.35435278  372.9890375  -109.8449537  466.0049551  266.2897295  236.7252576  202.168585  133.2149469  286.2113582  262.3987573  655.8435503  -45.07393895  85.77159905  465.1114598  
221.9371057  245.688938  99.33658408  208.2350481  72.29646457  377.9131385  -106.0018555  474.0043168  268.1068537  238.2757787  202.5225477  136.9156892  287.9785152  262.6483521  660.1550514  -46.93731264  79.48582739  468.7699819  
221.0192846  244.9300452  96.18928685  208.2689736  72.9491148  376.5514756  -106.664066  471.4123869  266.8069965  235.4871446  202.9469874  135.2252049  289.6876384  268.964872  660.6933976  -45.83425747  82.6798671  468.9391854  
219.1783434  244.7928627  94.00668692  206.6660065  77.03959653  377.5647246  -108.244293  471.3953032  267.003036  235.9277091  205.3893797  132.4887137  288.1663087  265.9895716  659.6796729  -48.5716904  82.60951032  469.249506  
219.0326368  245.2580554  96.36971233  208.7570231  74.22651259  378.1929103  -107.3512497  468.2363911  267.5202154  238.1825286  209.1626262  131.3592325  285.0226597  262.4483476  663.0334017  -50.7573692  79.2076382  469.2513091  
221.7445948  243.0245693  99.77118474  207.0785798  73.19802936  385.4043496  -106.6741166  470.45978  267.8566636  238.2095032  203.6268791  136.4399409  286.7204078  267.25292  662.0298838  -47.79935116  80.55966073  462.9320931  
221.7018415  238.5525542  97.23012655  207.736541  72.25060523  379.6090373  -107.9582116  471.4897553  265.8872114  237.0516933  208.7549906  135.4247701  292.1794525  273.1275348  656.7880164  -45.36529572  83.92647755  468.8394153  
221.9934468  242.9965903  97.76333416  209.7735281  73.3496325  375.1812304  -106.1555433  467.8214745  266.2773705  239.0371375  205.8696933  134.9358846  292.2248104  265.201153  661.3830919  -44.67768848  89.02799056  468.8631521  
220.2364072  243.9606493  96.16268822  205.8685677  73.69094482  371.2354532  -106.0789838  467.946705  265.4188516  236.84451  204.6047669  131.1932727  291.9546549  265.7254904  660.7073419  -46.64483782  90.92020034  464.7511483  
220.2177042  247.0036269  96.20086279  205.9194191  69.62612456  373.3423109  -105.2374353  471.9264391  264.857183  237.9763967  199.5414765  132.1349783  287.3491143  265.0376455  658.5708052  -49.05306783  85.67960195  462.5262422  
222.2944459  247.3905685  96.32028475  204.9837014  75.17363496  375.8543227  -107.4287885  470.3377761  265.5782209  235.5509681  200.6374038  133.6581319  289.5284789  267.0541254  659.9217028  -45.04831498  79.10718517  466.5460879  
222.1123626  247.0557684  94.25863144  206.0658617  66.26261637  369.1641385  -107.1444996  468.5389716  264.0384798  235.1030834  199.1192167  129.2542652  289.0828577  268.3879347  659.0610694  -47.8606497  82.45902258  470.3534111  
221.1413042  246.0207299  96.78262482  206.2893825  68.95637703  369.3546009  -107.033882  470.2231621  266.9358568  235.8354245  207.5730272  128.8115422  286.7692322  264.1557837  662.4381151  -47.4124638  78.40970541  469.332445  
220.0187551  244.9356429  94.83329213  205.2177099  73.73961279  372.7804809  -108.0400044  468.9063223  266.9883409  236.6396922  206.6394337  128.9691024  289.5491974  265.0295173  659.1587551  -47.69431266  82.81386196  467.3739649  
220.4195522  244.8364116  96.22111601  206.2501752  72.18553171  373.600192  -106.7280727  469.78205  265.8862143  238.4130904  200.1453891  131.9379303  288.7350859  267.1350229  658.0980865  -48.28413535  87.90702563  461.9662581  
221.5761659  243.4284783  95.88743907  204.4249298  72.30658342  375.4579198  -107.4111543  469.4028344  266.6169841  236.5343176  200.008374  131.6433012  287.9614165  268.1361703  657.7233426  -44.67140022  80.3854658  467.8661805  
220.7109575  241.2071801  95.11760435  203.5044737  69.69229339  374.3660811  -111.0498371  469.8371219  264.2756705  235.7337771  201.9537425  129.671255  291.17509  267.3027517  660.1039966  -42.42537955  79.83440657  463.0581488  
218.5389363  238.295509  97.03458591  203.0881537  77.69072554  377.6834505  -112.6041052  472.5902695  263.2239339  236.569304  205.7899979  130.2398649  290.2494117  270.6762811  659.7454748  -46.85752586  84.20967596  460.4815506  
222.9625528  235.001165  101.5498321  204.2592349  72.99211266  379.6569041  -111.1228004  466.497727  268.6873353  234.8120387  207.481721  134.6916754  287.1205777  264.9315743  656.7983408  -43.07406816  80.86806081  478.3670228  
220.9893462  235.2994353  99.06062729  205.5453963  63.63669263  381.0975624  -110.5340405  468.2207746  264.3345918  236.1019595  202.2446235  136.324617  292.1115803  262.552049  665.5247752  -44.54178712  92.3890392  461.361941  
221.2945571  238.5133753  100.3128583  207.5204788  71.98132846  377.6920951  -112.0183777  468.4227825  263.6271465  236.3372478  199.5315754  135.2131667  288.3993473  267.264966  657.5910159  -45.89363943  86.69597736  458.4802451  
220.6401479  239.2618617  98.43241808  208.242873  72.05254428  372.5672117  -109.435929  468.5201863  264.1274044  233.8254355  203.8310182  134.2651688  287.1294069  265.3420331  656.7215467  -43.98001922  80.54977407  468.9023454  
218.3110368  237.3655088  97.55545917  204.1205886  77.54021894  372.3538288  -108.1442407  464.0131339  263.0290887  235.20186  204.8774901  129.2040553  290.6629152  264.6876668  659.5258955  -46.96066848  84.8470139  464.3180897  
219.7660157  234.5689068  97.60455853  200.9425294  73.45393631  376.7482558  -105.4619083  471.2792093  260.2984071  239.5146405  200.6143018  130.8430725  289.071412  264.9348493  658.8780487  -46.96212921  82.37829709  464.0248623  
218.3224098  237.6454931  100.4513381  208.423853  61.28362341  374.6374264  -99.65620721  458.3666559  263.1495017  239.2316875  212.4193604  131.2356331  280.6481872  257.3359815  656.6358263  -48.02389898  81.70674325  488.7528703  
220.4274494  241.4861344  101.2074243  205.0328469  72.46802376  380.2697595  -110.1114499  473.3150355  265.6211622  239.2120612  208.1668851  132.5554607  286.2260157  261.7496315  660.8791076  -49.08401865  77.32060935  471.0090433  
219.3319971  237.6874829  103.1175025  204.4955932  74.12876791  383.2756435  -109.5558334  470.4585614  267.7772303  238.8412706  210.132762  132.1360935  289.3713382  264.3082426  666.9220389  -50.37267402  75.42059932  471.4451671  
219.0274088  232.2747501  101.0746208  205.2397389  74.05377164  382.3183716  -108.1517851  471.9746206  268.022415  237.2594525  204.9119693  133.7091114  286.696403  267.6653976  664.2112912  -50.29398827  78.013623  467.0170359  
219.8133346  236.259188  98.88740026  205.0961737  74.92639988  381.2912796  -108.5166839  468.7576033  269.0535893  236.0066964  206.5631824  132.6178019  285.9434216  267.4588526  661.8477975  -48.32138267  74.49721721  471.6168771  
217.5011521  238.3467673  98.3199653  204.7081136  73.36958234  377.75772  -107.3683939  466.1343686  267.5914461  238.0922784  207.4478629  129.0360969  284.9879174  265.2590956  660.0891595  -51.4237676  77.13359478  470.471614  
221.2715289  245.4681989  99.00136935  207.7473857  71.46480942  380.7411311  -105.2341354  469.8112954  268.5104201  239.9297931  206.4411109  131.786657  283.99767  263.5627675  661.7656603  -51.43961656  73.78046166  463.0431375  
221.6088635  246.248938  97.36151857  206.4684271  71.58050783  379.2909808  -106.4287202  469.216172  268.8215192  236.5832823  203.1107403  133.8469299  286.8453622  263.6158765  663.1459435  -50.51368368  77.94038751  463.7699185  
221.5175586  246.3104507  98.03888784  206.111022  74.89021391  372.7909178  -106.7892176  473.060773  267.2874263  234.9440698  204.0765161  132.5452948  285.6381143  266.7615735  658.092151  -49.98143437  75.75354323  469.6735301  
221.0352236  243.5859122  98.71637701  206.1233769  78.21004172  377.0013766  -106.6072411  471.9884071  269.532496  234.4188863  206.5478102  134.8169063  286.8104435  265.5514974  659.1337572  -43.69361726  74.63640091  471.3157181  
220.5583071  242.7813306  96.83681807  205.6147271  78.14232554  373.5220773  -106.9347992  470.2957545  265.9611624  236.6429905  206.138277  134.6433832  291.4893007  266.5047632  658.7924594  -44.49332311  84.20579389  468.2533437  
220.1766366  246.9349379  95.2977439  205.2532117  75.35188055  374.9952087  -106.339064  468.0667689  267.3709809  239.4204622  206.5606981  133.2118626  290.56291  263.6732318  659.8179452  -46.37316186  86.19320686  463.5695668  
220.9293042  247.647043  94.85522373  204.1120714  75.93617027  377.3717345  -106.2334998  468.1508762  264.9455652  239.3973502  203.68877  133.0754852  291.0392079  265.9466887  658.3976368  -47.50573785  91.16487406  459.7935616  
221.1090487  245.7924589  96.07066981  206.3328007  66.70897212  377.4781637  -105.5233103  473.9388558  265.1256466  239.6530151  202.1485911  133.9473628  286.6600475  267.165625  659.1481403  -48.66645638  81.00592185  470.3770912  
222.5852443  246.1014126  96.53404266  208.4563157  69.66531886  376.8490794  -107.4009003  471.1847759  268.7132164  238.555765  205.4951294  133.3641436  287.8978105  267.0450315  663.0203928  -45.1448814  78.66871635  475.5196617  
221.8759285  246.1844394  96.92686016  209.76058  68.01431802  374.3082324  -107.2660538  469.3065291  265.394058  238.8865201  206.3093678  131.4289  290.9129249  266.8546074  660.9313023  -46.71843968  86.51935933  467.0959982  
222.4103878  243.5242892  99.10518198  209.4900214  67.06880368  379.3554194  -106.6465139  470.7747022  263.3607838  239.4860128  203.3160265  132.7388259  288.4779653  267.1488783  661.6308736  -45.97255516  87.75011  462.4369846  
221.9091072  239.1703081  95.76219263  208.1822948  68.2182826  379.0582589  -108.6368402  468.6106718  261.0327471  236.3475183  199.2677371  131.2273731  289.7876188  270.1445647  656.3891805  -45.96878541  92.26694286  469.7250221  
220.3743295  233.4670973  98.01764783  205.1546262  66.07467951  380.3451334  -107.5965609  470.1781935  263.3230048  235.4924232  199.8014791  131.6925731  288.8895245  268.0148695  658.4672431  -42.08021956  83.25657499  467.9625021  
219.9353351  232.2556279  98.57313179  203.8527157  71.07802596  382.7779012  -108.2073241  469.3557341  266.337182  233.8369311  203.5203772  132.765362  289.0648598  264.0706135  660.0267354  -41.95950671  81.79616672  467.7112383  
219.9145111  236.6374427  99.81008506  205.5612472  66.3057019  381.7195626  -107.4063571  470.7637825  268.5060759  238.1310744  202.0136907  132.7075584  286.3927003  265.4797518  660.7859083  -46.99401412  83.52905377  458.0705047  
221.8199828  242.4602842  99.646135  207.2467492  79.04188254  382.4558949  -107.5538277  470.1979924  268.3830621  235.8677125  203.2152644  136.8195439  290.7573531  267.2068049  658.9078827  -45.0370971  81.65365621  468.0687193  
221.1500776  239.7483281  96.3753995  209.0164599  73.45010928  375.3742706  -108.0102131  472.9711249  266.5886487  234.1385714  203.7166569  133.0109315  291.1687693  268.8916432  657.4763868  -45.4639386  86.41788593  467.0818915  
219.5128622  240.8736445  96.33769707  205.6655534  79.58702029  372.2976351  -107.8813251  470.4998257  267.9341363  234.154874  204.4810494  130.6252161  290.0368498  268.5847788  653.3089322  -44.68766129  85.92335836  469.0716456  
218.3443772  238.2081996  98.78662938  207.1971484  71.40220252  372.7787236  -107.8490026  473.1568187  268.5985828  236.2451015  205.4966553  129.337091  291.0185114  265.1475663  660.4679032  -48.54840678  86.17783987  461.3969058  
218.5491167  237.0818627  99.24155329  207.5161433  80.67288804  373.1537491  -107.3676612  467.996691  266.8075572  236.0913476  205.9994348  130.2116025  289.8052341  269.0598123  657.8525875  -47.14828562  85.33297335  461.5318766  
217.0840533  238.2722317  98.40498063  206.5725431  80.92441501  375.0928516  -107.9768752  470.247582  266.561764  236.4537128  205.9374724  130.1451816  290.8877124  265.5882917  658.5598834  -50.32759756  82.4596047  463.3061683  
217.8306239  238.4054011  98.0217669  206.5772864  76.20207033  375.188871  -106.3883262  471.2207613  269.3220947  236.7237  207.1560504  129.6450101  286.5446255  268.1924119  660.6388911  -48.29350127  72.14961603  469.8992075  
219.8678641  241.8330907  96.0062641  206.2568331  77.18493935  375.2862458  -107.8405181  465.9638988  268.6553583  235.7678501  206.9555348  130.7279282  287.8008383  267.8969237  663.9955874  -47.36827895  75.75986286  471.2710558  
217.6324651  242.6953169  94.53423346  206.3689484  75.13390768  376.2803706  -107.4388411  466.5169022  264.6630529  238.6421671  204.1065022  131.4603144  289.4462555  266.184664  661.2586782  -47.63212058  88.39664484  462.6435393  
219.2498485  240.5007854  93.59382477  205.2411849  71.16873571  375.3252613  -107.9520614  465.3519897  261.7509851  237.0472105  197.0748037  131.7572653  286.3564017  265.281121  657.7252646  -51.29146757  82.71299641  464.2312938  
221.2027451  237.0518987  97.36435502  209.0064761  69.54830459  375.9844077  -108.5792828  471.3510675  269.1001617  236.0834994  203.4697396  133.3582709  287.3586135  265.1975643  659.0895258  -45.9505471  71.18997636  470.0082135  
220.6315545  236.6843307  97.42127653  207.9794312  69.75361093  369.9106999  -108.289341  470.4489017  268.5603166  235.082373  204.2481713  131.3166356  290.8092755  264.5060398  659.997909  -45.29668637  79.92110959  467.8480542  
217.7314557  238.1591076  97.65190765  205.8230549  72.89075607  369.292039  -108.8893413  466.1729333  265.923549  235.9289156  203.3429932  129.2528089  287.0055928  265.2103577  659.3294104  -48.76637354  83.51572627  468.208438  
219.889603  240.5000321  101.335178  203.99542  76.31410693  371.3750567  -107.1410873  468.6566321  264.7681305  235.8803696  202.1485706  132.6787329  286.7083945  264.0268334  655.6898304  -48.19285831  81.82618445  464.3444194  
220.4393738  236.8210438  100.2401625  200.7960813  75.4852673  378.2723499  -107.3747787  467.6280913  265.0527786  235.3352212  200.9315054  134.2375805  289.27029  266.4782145  658.911341  -45.28554581  80.50758026  466.3843282  
216.8163705  236.476606  96.1107186  201.7391308  68.96665694  373.6441036  -108.1090735  463.5463555  267.3590589  236.1531352  204.8242119  130.0330699  286.1124685  264.7727127  662.5376119  -48.01815114  80.55278772  466.644595  
222.1712357  243.0335379  97.78102744  206.7425118  58.28628119  394.0447901  -105.1194108  469.6184751  269.8561523  239.7937272  203.0055682  131.8102409  289.2103619  267.1595176  669.1428338  -50.95486458  78.34598134  464.4146932  
221.6482096  240.3852453  99.65946376  207.0541311  66.99580008  380.7863139  -109.317988  469.860165  273.9993223  237.3253248  206.4156772  132.224165  286.662816  263.4577672  663.3534194  -44.8281319  73.26202887  475.3399216  
218.8908716  237.7484535  101.5670159  205.1912526  71.78232616  378.5061484  -110.0939898  467.4472739  270.8348257  235.9404764  206.2638603  135.4381733  286.4111339  270.0976678  657.6533887  -47.25535828  82.15493591  465.0319709  
219.7309891  237.7896219  100.9647096  204.0777419  73.504558  379.1325197  -108.8821321  467.1324854  265.9717632  238.8913612  208.0250339  134.6518734  289.133963  266.4725317  660.5486595  -45.64496417  81.26989248  468.9063464  
217.4852435  238.2071746  96.77558734  203.8833351  73.51105921  379.5573123  -107.7575497  467.6018868  262.6996046  238.4968898  206.0890548  130.3603931  289.0857135  262.3259261  658.7886634  -49.19857834  83.25969414  469.3053133  
220.2019414  241.9148776  97.60942549  207.1087746  65.1818321  380.0188918  -106.1939109  471.5506422  260.5391747  240.8369834  203.4834118  131.5513485  287.2759319  261.6428192  659.5085409  -51.39030289  81.96971021  459.9177479  
223.4296444  244.4657278  98.4329918  209.0561631  68.05220465  382.6295879  -107.2026895  474.1623356  260.3176859  238.8539195  202.1557956  136.4850666  286.3717348  262.9429663  664.27617  -48.80888231  73.38682316  469.7463861  
223.4727193  243.1794463  97.80270999  208.0504156  66.98235037  376.3624311  -107.613775  473.0615482  263.3129254  237.635742  206.5474525  133.8949498  287.1518868  265.7586604  661.248802  -45.10559786  78.58968588  470.7343868  
222.4233511  245.0297834  97.44527295  208.8045595  73.18270854  373.6267116  -109.0476879  471.8775142  266.4563417  238.4049777  208.5460608  132.5505649  288.454468  266.1827641  661.1221643  -45.79156518  83.79951247  470.3616985  
221.5716845  246.8453879  96.18257944  208.2693809  72.81824265  372.2735546  -106.2764745  470.0506162  264.3828838  238.4294579  206.2147939  132.2575023  289.3459737  267.9310042  658.8744272  -47.06910276  89.21331781  466.0386624  
222.5723586  249.515111  98.96023464  208.800864  75.43762905  374.9489857  -106.9146422  474.9107021  267.4818127  237.1649733  204.2313373  135.0912695  287.9357619  267.8826104  660.3454755  -47.339973  83.01093221  467.6707269  
222.4612711  244.2681163  96.75563963  208.0662045  79.07267962  375.2409268  -107.8054037  470.1071588  266.4889088  234.8923099  202.9641215  133.0088735  289.146006  267.5953432  656.115946  -43.76636437  84.09585016  468.0012739  
220.9944412  241.7702763  96.06687134  206.6164942  73.68461355  372.7744595  -105.632156  469.2412514  268.4947527  237.4837852  208.0189271  127.6989824  289.054096  263.5032476  659.7730239  -46.46045025  83.17528998  467.0142279  
221.7648665  240.8459078  99.5748118  206.5946863  73.86790907  378.8024908  -107.3727553  467.2544483  271.5234578  237.3714204  202.5339992  130.6369485  289.2411076  266.0255088  661.4444916  -47.29299444  83.09441921  461.8687657  
221.7127243  238.1154957  97.84101963  204.284478  71.98098958  377.0637323  -107.4212778  469.8616888  269.2236432  236.2135052  201.102649  133.695873  290.4860695  272.5395237  656.4074614  -46.600717  82.53912279  469.6355547  
222.3243523  239.3363399  100.2545501  202.6760913  74.82505505  375.9081453  -108.99851  467.7778338  268.2538443  235.4419769  205.5426429  127.8883049  291.9418818  267.4331466  664.9880918  -43.88029086  84.37727396  473.5949496  
220.4908297  244.3803713  94.46506647  202.58559  70.85560183  373.2067732  -105.6043811  464.4034684  264.0864444  236.8238221  201.5565932  126.751425  290.3533743  267.4578424  658.7326369  -47.92481672  90.52925475  465.9810846  
221.0366091  244.718402  98.83770668  204.6314275  72.63277354  374.6180362  -106.2461074  470.4688268  266.700973  237.4050609  206.0191056  131.0174346  286.4932363  266.6542384  662.8787962  -45.45626773  76.25483865  472.477091  
222.5167499  244.8546521  99.58848816  201.2651178  78.19025461  379.7134198  -105.9228535  467.6508952  265.1591178  236.9180474  206.9862231  131.6003898  287.3362797  268.5726964  661.1652628  -45.83724501  81.96676544  466.4545775  
222.3682275  243.2161332  99.19025409  201.3444037  71.75554054  376.3294942  -106.4833015  469.526221  264.3771845  236.5939633  203.9268482  133.9714336  290.044172  268.4523921  659.9664711  -43.31328281  83.86293375  472.2901145  
222.2148428  242.9356465  93.9590405  205.686232  68.05026894  373.0562068  -109.4252583  468.1298119  263.8273227  235.658274  202.2183137  132.2758617  288.6905486  263.0696352  656.6382798  -44.15677221  86.8857888  468.9120898  
218.6423734  242.4062484  94.75449759  205.9457808  68.96207657  371.1321932  -108.689849  465.7408723  261.2736384  237.593025  204.2134635  130.9820901  287.6271027  262.2881881  657.7120752  -49.44439514  87.84767967  465.653374  
219.8423191  243.7590458  95.59347063  206.3631874  69.10020266  376.027635  -107.0671673  467.8106874  261.3078805  239.0712802  202.7472639  133.4225069  285.6598156  262.4352827  658.9990627  -49.65130497  80.87410457  461.6732512  
218.5271058  239.4420152  93.42652684  204.942453  72.05732127  375.8814646  -107.6834851  466.60984  260.9167329  237.8636323  200.8653628  129.1131071  286.5878128  264.6213221  658.3920527  -50.12558377  82.96218465  464.119632  
217.608777  237.8663347  96.06116255  206.8579613  71.1372163  377.179018  -107.940813  468.7923649  261.708181  237.2506695  202.5766473  131.0058228  284.3677361  261.4611882  658.8687526  -50.59774842  72.77958855  465.6427972  
217.681964  237.8748712  95.4272632  207.5582017  74.82828886  378.278683  -108.9290808  468.6122392  262.5120141  235.2873748  202.7367287  131.6771839  284.3381309  261.3751552  657.4187343  -50.64522078  72.97798968  468.4736126  
218.3198139  235.8443016  96.87702234  208.9293042  69.26741775  376.5246142  -109.7932449  470.3558427  268.0240392  234.6002825  207.2872822  134.018052  282.7938578  263.3552707  660.1716965  -48.57202406  67.63059413  467.818246  
219.6332013  236.1485585  98.68966001  209.2490991  70.76166103  377.6533286  -110.8756098  469.6782181  269.2082979  234.3377557  206.4379939  137.7725405  286.5739088  264.8999485  660.040748  -45.89021831  78.37964274  464.6542283  
217.9100026  235.8341819  99.36598136  209.4704644  76.00424797  373.8270108  -108.9234242  472.6890793  267.3859416  232.8416681  202.4436095  138.3841261  289.8456624  268.1106559  651.7627001  -44.99779502  86.41440939  457.882615  
218.2036499  239.5171719  97.95199313  206.6439802  77.83192301  374.6974834  -104.0628141  473.9324494  271.403829  232.9416894  203.5973643  135.4883232  290.3957653  267.9298619  657.6467267  -40.63351873  82.678777  468.2500191  
220.2440981  242.6370989  98.24962133  207.6257938  78.42775783  376.2010549  -106.6745564  471.899798  272.5434764  238.8193562  208.875614  126.6713052  295.26556  276.3219301  664.0689168  -44.84371935  81.53650799  459.8990008  
219.7269817  241.9444723  100.0517595  206.0793546  77.42457487  379.6537146  -106.8593185  475.8287768  272.2483584  236.0976952  209.3603617  135.231741  289.5778776  263.0991367  660.6256167  -45.4959903  81.76149524  464.0429399  
220.8849776  242.033055  100.0208715  207.8127993  75.36798116  380.6341977  -106.7118143  465.7795216  272.6392988  238.9842204  205.9228761  136.7517316  291.425673  270.748586  661.9141911  -47.37816532  87.96335366  461.4878489  
218.67406  240.137551  94.77623685  204.0687411  71.06404334  379.821546  -106.1963389  464.0854702  269.4533484  239.3964963  201.730883  131.9361959  291.8890219  268.2549191  657.1687231  -49.90160547  94.46521872  462.2703003  
218.7676829  240.8944513  92.78136141  202.0185622  71.20258514  375.9602555  -106.8819823  463.3042256  266.1182658  238.6551691  199.5217488  129.8771221  286.9580342  265.3808738  654.4615851  -49.56476724  89.06966679  466.3260336  
218.7533626  242.5993519  94.96801817  203.8566129  70.59090259  376.6819861  -105.7559779  472.9406102  270.3096951  240.0556817  203.0098454  130.4222783  285.2389269  262.5888689  654.956106  -48.17368285  75.77289452  470.4398038  
222.3527169  247.6157872  94.96376403  206.1871255  71.97564509  375.7875439  -106.5448561  470.3857499  273.5954121  239.9682628  206.4624375  133.1933713  286.2788231  263.8824029  661.648995  -48.46006333  73.15356259  472.0285812  
223.1671443  245.2534264  97.8482483  205.4393563  75.99212961  374.3466058  -105.201196  471.5986604  267.3628504  239.5121879  201.6490201  135.7269511  288.996295  269.8231718  661.2011358  -48.27710251  86.52671875  464.5998971  
222.4719239  240.308175  98.94601752  202.8288717  78.24346899  378.1768509  -106.3154637  469.8395669  263.8705318  236.8666203  202.4706298  135.8060879  290.2175742  269.7608383  661.4295446  -45.20712522  84.16828645  468.9545369  
219.4990428  236.7132918  96.52574558  203.0243685  79.72427069  379.7380006  -106.7292061  469.05676  258.860868  236.1702815  204.8157294  132.6755889  290.1019819  266.8866898  657.1063018  -45.18071571  83.0320309  467.4040684  
218.5345753  236.3103023  98.18641997  203.7371055  74.46806971  377.7378884  -106.8856139  469.1730644  263.8711423  238.1604757  206.8523311  129.3749948  287.8158848  261.0168787  664.3917371  -47.52520458  79.99705611  466.7304954  
222.0613814  240.1025925  100.3816175  204.9646018  74.73348193  379.0574018  -107.0397491  473.5434215  263.0164583  238.9950846  205.4300249  132.6682194  287.5600746  268.9788526  659.1378014  -46.06509043  75.7853945  468.0493009  
222.3678537  239.5537207  97.63381324  205.7825271  72.0722301  375.4686976  -106.3180473  472.8506648  262.8104936  234.7845534  202.7875925  134.9297261  291.4704611  264.6443225  661.9966605  -42.44363771  81.31785693  467.1749131  
221.4978508  239.2266964  98.68083243  207.2805356  69.54162013  370.4184459  -110.7914711  469.1217935  263.136706  233.2480617  204.3637157  129.2883824  288.5773888  264.5607145  661.7532428  -46.10603618  83.4276266  466.6174355  
221.5600065  242.1226181  100.4787698  208.6094977  72.43218448  376.0996332  -107.8064023  472.5187732  265.253261  235.6511781  201.9721374  131.6580694  286.4700236  263.2380091  664.6435627  -48.90495036  79.07997502  459.7859478  
220.233608  239.1291153  97.59437478  207.0476451  68.99760666  372.4224189  -107.0892372  472.2330055  266.0923963  234.0452782  202.0835273  130.9870786  287.0744198  267.5776592  664.1235923  -47.43657392  78.19703523  469.1393531  
221.3063262  239.8759848  97.61333153  205.851474  66.43737941  373.9918154  -104.7482917  467.69503  266.5064865  236.6820351  203.7789598  129.538615  285.8299816  261.4721867  662.7035606  -47.26002154  84.88624445  472.0704348  
219.9948753  244.5199911  102.2082255  216.9030794  58.2831979  411.4253168  -115.1109534  472.6064001  264.4278875  243.74396  198.4017242  132.5975585  291.6935468  269.2068999  662.2047775  -52.97828249  90.3006916  481.5276288  
221.9764245  242.3681472  105.0904443  207.830275  76.78572352  385.7937243  -104.8590572  468.4645013  269.0532611  236.055283  205.5709504  133.5105064  288.580615  266.0560311  660.121972  -45.45485243  84.83840735  465.8754066  
221.1160822  237.5871158  102.4542423  202.0870571  76.3797638  375.7702201  -113.5387065  466.718155  269.6655925  236.2527192  213.8497487  133.0067661  295.4009719  268.0741338  667.9242527  -44.87762653  86.54647878  476.2894478  
219.7727138  236.3798339  97.70191851  202.2095767  70.08692183  381.6917644  -111.7035092  466.3075835  268.2000455  237.5530961  205.312924  134.5580786  293.2201013  268.8540509  662.5921137  -46.06348554  96.77402648  460.4045157  
219.1361832  238.0543356  96.71986712  204.0777874  71.35162494  380.4932885  -110.7373934  466.0984183  265.2810506  238.3632807  201.4789589  133.1419133  288.1970487  265.7428182  655.9549468  -47.08706  87.18475674  461.1178715  
218.5201194  240.8535507  94.38853569  204.7655382  66.61628798  375.5602492  -108.1993576  470.3883391  267.0406011  237.1132491  204.677877  130.5071579  282.0037801  263.0233593  658.2641918  -49.78610262  74.30398149  471.7439276  
219.4632919  242.7568311  97.68374016  207.6874992  70.73111806  375.130576  -110.3562708  469.9260031  269.8539024  237.0634035  207.65317  129.2394819  282.3629525  264.426882  660.8629874  -48.16231971  69.39510302  471.4555659  
220.0744213  244.650155  97.85905508  206.2670795  67.7616269  371.31811  -108.9707568  466.8184427  269.9125851  233.3732663  204.6919388  129.4053499  285.2244771  265.4064396  657.1040538  -49.94126934  78.30513029  464.5024978  
221.0947515  242.611262  98.39454803  205.606188  74.35173965  371.5931487  -109.7695225  469.8936474  269.4507661  233.0081342  202.4772988  132.3268434  285.5638348  266.5380857  655.6674316  -46.76814271  81.1251454  461.4703654  
220.4131862  239.9198525  95.77863041  207.3256657  71.09049611  371.2949412  -110.0392669  470.297184  265.5711306  233.9061213  204.2876826  131.6124994  288.1961154  265.7808221  655.648302  -42.48921691  80.74333694  467.4011362  
221.0842197  241.9931437  96.93537277  207.8250411  70.08377188  372.8616622  -109.8491649  468.0881683  264.8371516  236.8546448  205.9574668  131.3640989  290.4757006  262.5366994  658.0975788  -41.66085831  83.71397855  463.5955619  
221.6364806  241.1215639  96.14583206  207.0131533  68.78063077  371.9600956  -107.7539455  470.2320953  258.999185  236.3765301  200.9961475  132.4120494  288.0118323  266.1299569  656.519012  -43.08338407  91.59852189  463.5347561  
221.8690104  242.8720788  97.41470774  207.8583281  71.17760474  371.9313818  -106.7761798  470.6485554  262.2857277  234.1267316  201.6909027  132.9430324  291.6016572  265.6774621  656.5439628  -43.98976826  83.58331167  468.2031268  
221.2532159  239.4423449  97.10163054  205.9651435  71.93524517  368.9602517  -108.4628424  468.2093302  260.8952433  235.5513045  203.6540653  125.9050441  289.1651502  264.4181179  658.7440733  -46.5263408  83.53016729  472.4956595  
220.5787726  241.1912625  100.485165  207.7604939  74.29608128  371.6189773  -106.8783634  469.9278328  264.5059436  238.2643745  202.4558496  127.3061235  288.924463  266.0335177  663.2245347  -48.60602184  79.26060466  463.9171166  
219.771945  238.1816202  99.8485905  207.7144809  75.47932006  374.0469309  -107.4747966  471.8328824  263.7839064  234.9657977  203.715295  132.595309  288.291339  267.5225058  659.3858843  -49.25280805  76.27677697  471.582542  
219.0146223  236.9987829  99.86283401  207.3509863  75.97572119  373.5957193  -107.5422733  469.1595427  265.7417111  235.5132247  208.2536857  131.2123631  288.0393997  265.8366338  659.8633851  -45.39044711  74.89612461  472.8458171  
218.7256864  240.6619086  100.2466193  205.5666687  78.39697589  374.5818909  -106.5622037  469.1863434  264.349915  238.3747135  205.6260084  131.9859567  287.1311367  266.2368046  656.7555428  -48.57760208  80.11392308  463.7179652  
220.4899672  241.82777  97.82360129  206.200536  81.45937502  381.8418229  -107.1060539  471.5241273  268.6005621  237.6704785  206.6424175  133.9782667  289.0605052  267.1441954  659.7278174  -47.20115728  76.72274393  471.3839255  
218.5480385  242.5187842  97.50590688  205.8756999  77.2777958  373.517481  -107.9720395  467.1494362  267.9329143  237.9318936  208.758181  130.5019756  288.2715461  267.4464223  658.7502777  -48.5551762  83.2045253  470.806732  
220.7794859  244.6580001  97.89762408  204.767669  74.64625154  377.1608408  -107.3624036  468.4979439  267.4624558  239.5292616  203.5375233  133.9925532  288.0312602  268.7094925  659.642386  -50.03268602  85.2109969  462.3389391  
219.7725032  239.3056519  96.75810906  200.9405375  75.36740541  379.3649714  -109.1580979  465.3269854  266.6076787  235.7396506  206.8545175  134.7217295  289.2271309  266.0945752  655.8366696  -45.25644381  81.28759132  471.2203077  
219.9966996  237.4114738  99.70313293  202.5220524  74.53990733  382.8666143  -108.0151676  466.9256103  267.1932117  237.584829  206.491128  134.5625143  289.2109744  264.338602  661.6457043  -47.98112821  80.90156684  468.1545654  
219.6950104  235.8269308  98.69162746  205.4921727  68.79633557  382.1851712  -109.1777175  469.6927429  266.5857887  236.7413393  203.5730827  133.2904107  291.0906924  266.1835597  667.6356237  -48.44390474  82.71246136  459.1172458  
219.2499348  234.1662436  99.73678951  205.5283923  67.46048629  381.0220884  -107.8608215  470.5470863  263.18976  237.0066364  200.7318378  135.0493773  286.3892515  267.0347271  658.8381317  -50.59316963  76.01819259  469.0621165  
219.5734612  240.2216294  100.4090939  206.5965307  70.11015367  380.4106685  -107.3252607  469.159995  270.7901342  237.076411  207.2761036  134.6660565  285.4051186  264.7380527  665.0035079  -47.21876087  70.77084689  471.417865  
219.7982029  243.9716183  95.19480605  206.4859228  71.991726  377.7393398  -106.8071282  467.3112436  269.1870537  236.3477161  203.4096379  132.6846164  288.9261657  265.0124434  661.3605211  -47.77848345  82.38928041  464.3920855  
220.0068995  247.1300828  94.77353824  205.0623788  64.54216781  373.0683071  -107.1326922  472.3914934  272.2606901  236.5525332  200.6975943  132.603362  286.2741324  268.0674349  659.8580561  -49.25574958  80.20748544  467.4571933  
221.450769  247.5975012  94.07933974  205.4544843  67.89794082  375.3269459  -107.5006181  469.6705154  272.9652177  234.6561253  203.0478739  133.1228189  285.3438222  265.0008686  656.8356575  -43.77720657  80.78435846  472.7710677  
219.6652885  248.2220333  94.2456503  207.4497273  72.6385803  373.2588366  -106.1896169  468.492989  274.0437234  236.8895966  204.7828713  132.8435879  289.2638508  265.4335418  660.2954351  -47.91385685  86.48946377  464.9807617  
219.9725273  248.111395  95.39680917  205.1511072  72.80707415  373.0152996  -106.4265842  469.2563544  269.8251868  238.6386983  201.2290388  132.7572491  288.173137  268.8663647  657.429188  -48.71969606  86.81900261  458.9597392  
222.4526053  246.897498  94.85092132  206.1833991  76.1539936  375.7095759  -105.6626828  469.1048881  265.1019928  237.481942  201.5382004  134.3477968  289.5052916  267.8083953  657.6066066  -44.34116071  84.70763053  467.8423986  
221.0625134  244.0861914  95.07532618  205.9792542  75.69778835  373.653436  -107.0713992  468.521588  260.6298239  235.503715  200.1618059  131.2146173  291.2551037  268.2999357  656.6587131  -45.80460864  89.29547875  467.7820412  
219.8025352  243.0531241  95.40010878  205.469693  68.07236379  375.8846379  -107.0911603  468.9314375  261.0405411  237.1899811  204.48471  128.8066919  287.0114727  261.7548149  659.4226562  -47.40433386  82.0803409  467.3377351  
220.731898  242.2669313  99.01835416  207.502418  72.93176708  374.9143856  -107.9309776  469.6197448  266.0686812  239.2975326  207.7808877  131.4010234  287.0069011  265.6328934  661.9834045  -47.27973919  78.25425352  467.511408  
219.7723878  239.5199038  98.03562418  207.4768903  71.05257089  377.1298347  -108.1294351  469.070601  263.456  240.4287471  207.8727679  132.063313  288.3245595  266.8914225  660.6858399  -49.77305125  79.00703773  466.1565019  
219.5258845  238.0157441  98.01917765  206.8174611  66.08922772  378.3414392  -107.0404778  465.7333096  260.3159143  238.4294262  203.974846  130.0317558  286.2506483  264.4568254  660.4647053  -47.06395925  84.26105158  463.0166686  
220.4470684  236.5056155  96.56443998  205.3028207  69.59721638  377.893152  -107.8823329  466.6503189  259.8155649  237.4391429  201.6446821  129.1668659  286.7364438  266.1539235  659.4084661  -47.7162519  82.34791675  464.1320678  
221.3598545  238.1876705  97.35114011  204.3651335  63.293197  380.1713842  -107.985721  471.7441861  269.2836219  238.397754  205.8067886  131.5013162  286.670292  265.146955  660.5540726  -43.16384284  73.79881089  470.6642491  
222.5694681  240.2146002  94.22137714  204.3280279  68.67334881  377.6059702  -107.4051172  469.1523839  270.7625101  236.7123889  203.0234077  133.7147317  289.9448042  264.5597381  656.6917782  -43.68103  83.53305801  468.175274  
219.4999655  240.0573979  94.92446592  207.9270398  69.01281246  375.6346274  -107.9164021  468.5533346  269.3962086  239.4204642  206.5739307  131.9430519  288.078687  262.5281032  656.985909  -47.01935632  87.28195633  467.7544668  
220.1987083  238.6985304  98.46714004  208.5496464  72.57263162  380.1758149  -107.1465602  469.0244837  271.2483656  238.9311649  206.9316994  131.5663667  286.5148259  263.2876744  658.0841512  -48.26622535  83.20644204  460.1551763  
220.0301286  238.4230326  98.2705026  206.9691769  79.61720217  379.4063199  -107.768572  469.8836672  266.982208  237.5726456  202.4162739  134.357628  289.5217978  267.0901102  655.6854588  -46.72733012  86.01204714  467.0923571  
220.880254  238.1546598  98.29723185  206.9114448  71.2162144  378.6722258  -107.6647521  472.6125712  268.9082991  238.7468623  207.1422213  133.3558653  290.6040498  266.1495992  661.6640981  -45.82714759  78.46947846  470.4343557  
220.5896195  239.4825372  96.07792613  206.2148055  71.84168999  377.247332  -107.1405023  467.825429  266.6266447  238.4954651  204.3738232  134.0839364  290.8605457  264.6361702  660.6484536  -45.38684075  86.23285216  471.0674886  
216.8630817  238.9094056  96.02342705  205.6359155  74.36719526  378.3900088  -106.6145956  466.7419138  265.7639918  239.1071065  203.779331  129.9656289  287.6279623  264.7948627  659.2365867  -48.25304491  86.57609261  465.8505946  
220.2832233  240.9832049  99.72396336  205.6269637  72.62673004  381.1581478  -105.4007995  474.5368859  266.2025141  237.8132003  204.3783531  134.9502778  286.9163313  265.5152707  663.9321503  -47.69522124  77.89753793  467.4495832  
220.7703753  238.3604032  99.75211542  204.5179779  80.40908266  381.3651594  -108.1426781  471.5569293  268.004051  234.4636892  204.8357822  135.1073759  289.476173  269.6830002  662.5113404  -42.61448047  78.77000913  467.5107432  
219.9817117  234.0490747  97.98423705  204.8756667  72.42377825  374.8933877  -108.2216921  469.9613197  261.8676982  234.1123348  204.6930167  132.2626597  292.1822426  265.9248569  661.8028344  -46.7449506  85.7808148  464.7416397  
218.6813443  238.5082106  99.5644304  206.1342646  70.35225351  375.8493114  -107.1254908  468.9058753  262.7706328  237.1258735  203.9298859  130.5679896  288.4742093  267.1409407  662.0152333  -46.80025647  83.36135265  462.3214982  
219.1439008  242.6652684  96.82118773  204.6531917  70.08889011  375.7921826  -106.9320272  467.6289865  260.0037456  237.9304392  202.1233209  131.1958574  285.6453687  264.4102861  658.6423743  -49.36819803  80.89971783  462.7537971  
221.5897205  244.5568923  99.58446028  204.9222964  71.97534508  381.9974185  -107.1878449  470.5468872  262.4109584  237.7473271  201.2683198  135.7564314  286.5505688  264.1766686  659.3560182  -47.74750603  75.70593919  466.9999501  
221.8540457  240.9945436  98.4833861  204.4756502  73.49206891  377.1172978  -108.3171747  467.8644441  263.5856778  235.7244026  205.428488  134.7471711  286.9119072  266.47704  662.0374124  -46.52503477  75.35101915  470.1671234  
220.9648507  241.5819442  101.2384558  206.3953814  73.41573879  378.5335692  -105.5020952  470.9013248  266.5594174  238.7875487  204.181439  134.4453564  288.7206783  264.5445103  664.144525  -47.44771063  81.58775345  459.0026103  
221.0659455  238.8767405  98.13391258  206.3432784  75.8284105  376.7678583  -107.3904283  469.2045972  262.5544821  235.5053014  202.1762872  130.8079003  290.4833544  268.9496555  660.3931038  -48.08966505  83.30457612  459.7630603  
221.3796652  237.6546665  97.72285375  207.8920768  72.01437576  375.5628528  -105.4089703  472.1732202  264.0981596  236.2123882  202.9673025  131.2914541  290.894803  265.7569187  658.7058856  -46.80203551  80.30733799  467.4787237  
219.4230135  237.8482899  97.62238275  208.21573  75.04047218  376.5021677  -107.0541354  470.9755997  266.0426188  235.0677121  203.0747482  128.1655284  286.9802463  264.0021687  661.6120287  -46.10247651  75.18737265  467.1331443  
220.3961185  240.6432904  98.27681519  209.1466387  73.58804392  375.678578  -108.2791991  469.087225  267.3673159  235.9303883  204.1279154  132.2639521  286.1813353  265.543441  658.718829  -49.27072885  81.50023567  458.9386407  
217.9393129  238.5282774  97.23923282  212.704701  74.78185964  374.1925541  -103.6223391  466.3632918  270.5551473  234.5909958  222.5344032  134.555029  274.7067739  262.1586568  654.2178139  -47.12969101  86.35844  504.8379875  
223.9555087  238.6198899  101.3335143  209.2654898  70.56319594  380.2349111  -111.0026567  480.6655628  270.219908  235.6456054  204.0033031  135.0974361  292.6975997  261.2472218  663.6796359  -43.51326633  86.71272346  463.5322293  
220.5777901  238.4787902  105.7951077  205.5208849  74.7626786  381.1058486  -109.670961  469.7201695  268.0879862  235.9999425  201.9198769  136.0345548  295.123453  274.0577  667.5522174  -46.2040954  84.22044221  464.2570703  
222.2831317  238.4847702  102.9340585  204.2201522  71.96405171  382.3115048  -109.1809036  464.0201168  265.4339285  235.5249174  201.6617143  137.1040704  293.0825049  270.408045  661.0858385  -43.25948173  85.7908178  467.6136748  
219.8715791  231.9188431  98.9374158  202.3801493  70.30251566  377.3232052  -108.7425326  463.5649125  263.3147893  233.0114392  205.1408268  130.8688254  291.5473406  270.1073249  658.3868618  -46.5613127  86.63985163  469.9097532  
219.8610225  235.8002583  100.5109397  205.7390914  71.66741535  378.5699416  -108.0224572  469.9996193  267.5703482  236.4388076  206.0778446  129.5182647  286.8922518  265.4719499  663.0813773  -50.89509738  79.27338761  461.2847371  
219.1729083  236.5919887  99.3802438  207.4400659  75.35201007  378.0417247  -108.5228382  468.4514386  266.6846749  234.6037169  202.3019757  131.4858075  286.9223539  266.7664657  658.9171983  -49.89509122  76.77476538  466.8247815  
220.6841189  237.9677483  99.00422899  209.8070769  70.53232255  378.5269386  -109.9237535  472.1874844  272.0149035  233.687042  206.1454671  133.5051483  285.4989093  265.8259337  660.3019159  -46.04791849  71.77966216  469.594846  
218.7555434  240.4688243  97.81146093  206.5919102  75.26107397  377.2257415  -109.5072178  466.0379287  272.0578855  235.8729417  206.1177698  131.2784376  287.4948607  264.8924071  661.2049893  -48.75129755  75.52857052  467.3131327  
219.4774201  242.6430286  95.45189798  206.4885484  71.6095614  373.8431176  -107.495598  466.9783869  272.489303  237.7414263  199.217886  135.2391314  289.3335897  267.9823362  655.9977952  -47.8248513  84.34573571  457.4624378  
220.6305889  244.3976166  95.8822981  204.7912021  75.05520019  371.707459  -108.0039018  465.3741405  268.8652749  234.6011805  199.1225157  132.9945789  289.8647833  267.263875  654.6821588  -45.52322755  83.32933454  465.9517437  
219.3016736  244.5608712  94.62452305  204.2246115  75.59701066  370.0146724  -106.392916  469.7444892  263.7966595  235.2280353  200.8983173  129.6672235  289.237816  265.3244587  655.8753519  -44.9982928  85.34001621  468.6784681  
219.1262168  243.6990357  97.51721332  206.8549311  73.44049974  370.3467837  -107.1265019  471.5010153  269.0473667  238.9891405  207.0745476  127.3098015  288.6688918  262.8895799  662.5382949  -48.02108205  78.31962919  465.7267466  
222.3381939  245.2913841  96.01954899  207.818233  78.63066734  373.1455128  -107.0386532  468.2704824  269.4353441  236.8108633  205.4803513  130.6090733  289.3070842  268.9971906  657.7081615  -48.9516515  83.41385904  464.5093792  
218.5616189  245.2811867  95.8062357  207.3731188  75.61679857  372.1708307  -106.4167367  469.1355728  267.8109289  238.5959578  200.7743019  130.7251905  289.0164179  267.7726554  660.1535125  -51.08488177  86.09706849  464.8295379  
219.3990727  246.3235473  95.91391378  207.106484  76.56703815  373.0776345  -106.34244  470.2053631  262.2770126  238.3682818  203.7072112  130.304329  286.4996849  266.4281124  657.6423784  -50.96826408  80.90786396  468.1425894  
219.6272153  245.5013087  95.1929971  207.1926131  74.01194797  371.9413253  -106.104382  470.3518256  263.4676749  239.1765846  206.9930783  131.4829111  284.4066235  266.5334377  659.667802  -48.90489461  74.26287911  472.2211468  
219.1383103  245.4687955  94.67523703  203.6104178  65.50776096  377.0815864  -107.7176195  466.0084729  260.3402354  236.5626319  207.1245647  130.3991198  284.5803331  262.8968267  661.3692088  -45.81079116  78.8545725  471.8267383  
223.7403158  246.6957593  96.37403582  204.4324222  73.04037774  379.1971891  -105.1604522  473.3457625  264.6597803  240.4261821  205.0799822  135.2248757  287.5825227  266.206516  661.3500425  -44.85623456  78.14897642  467.8277461  
222.5864324  243.5183949  94.01798569  201.2213066  70.67405436  377.8090527  -107.4421829  468.3862856  266.0107922  237.0076285  202.0035206  135.3013967  288.6879222  267.5133466  654.9519545  -42.25827835  85.69319604  467.3157102  
219.7556134  240.9154543  92.71655085  199.0071132  63.69238265  375.0279807  -109.7079558  467.4651664  267.0679886  236.631351  202.2275244  131.4324655  285.5454014  264.288855  653.1922154  -43.04469046  86.82043142  467.0648111  
220.4583456  248.1114781  96.00164001  203.7035509  74.59305214  376.1106135  -106.5553637  470.436215  269.6739419  240.9550473  206.9381207  131.8806358  286.9827859  262.0807315  658.7783637  -47.33269882  81.78418295  460.0760189  
222.0050257  247.5152973  96.96787187  204.1740039  73.40535321  376.6594388  -106.5307926  472.2246772  268.9669618  238.9144597  202.8645515  135.6874924  287.1650346  266.0035977  657.629197  -48.92240521  83.85002258  465.6793008  
223.0451568  247.4568576  96.45819603  204.5951776  76.50685481  377.6198993  -110.1933968  471.7945233  269.0609977  237.3945229  206.1291661  135.5043255  288.0389498  267.9445765  658.1813076  -43.19160484  81.40205167  467.8004958  
221.6015089  245.7780363  97.09606031  200.9751716  69.23675181  375.44052  -110.9304622  470.4131958  263.7071904  238.5921114  203.6414903  131.2200292  292.1263448  264.2914487  661.884503  -47.51712129  86.01112952  463.9322049  
220.9878872  244.3517347  102.0436243  211.270019  65.29334734  389.0356172  -100.8936044  469.6830876  266.7944655  239.1471336  201.9233358  129.781972  286.2013144  262.1141904  659.4442755  -48.77781244  86.68191685  483.6044797  
225.1010793  243.0108961  103.1174001  211.0878532  75.7596438  383.1238988  -109.00568  472.8264272  267.8957664  239.7020712  206.8864847  132.7882507  293.6186427  269.3137179  664.6200303  -41.77066194  86.86958078  461.621787  
221.4463191  235.7045498  100.8033046  208.633193  71.18690661  379.5119602  -112.0333531  469.7973087  267.5157438  237.2453668  209.2257543  132.7552921  294.5352402  271.0593297  669.3774226  -44.30746047  89.45417911  472.6574847  
217.5914889  233.6462646  95.94957698  207.5654559  73.55195695  375.0875055  -108.6230778  463.762569  264.092469  235.6113391  207.6565412  126.4928632  292.6079897  269.4333442  657.6430214  -47.49140111  93.20470155  472.0409334  
217.1735808  234.5567938  96.44554077  207.0317947  66.95327567  376.2794348  -108.828287  467.9707288  265.4282766  237.6419032  201.7119429  128.0997113  288.4398873  265.143584  658.6905515  -50.34333373  85.77125514  462.9231202  
220.3881554  237.7566416  97.95925866  209.1384861  70.55851183  379.984281  -110.1901956  469.4602856  265.7092741  237.6899825  203.4134087  131.3414219  283.7636366  265.1839014  658.3960092  -48.595989  76.91331722  468.7744096  
220.3021937  237.2970276  98.08156233  209.7001232  68.99272278  380.8978852  -108.8567684  473.1454875  270.8852787  237.0247141  208.2664656  131.8515919  284.7001884  263.6460378  660.4857304  -46.92727365  71.50384766  473.1759629  
221.1038642  239.3122766  97.6378441  207.9471385  74.07704187  374.5057142  -109.5829343  467.5750068  267.0443359  235.6915763  206.7570609  132.9964781  288.3794393  264.7464166  661.581207  -47.7919013  80.56708578  473.8046888  
221.0336552  241.7570223  98.03757961  205.7754944  67.32554971  375.2069746  -107.7417455  470.8650723  266.2380511  238.3034112  202.8448275  131.8885322  288.7765338  266.1722026  663.61623  -47.89120312  86.97225702  459.5669474  
220.754239  242.8481021  97.12187824  205.3844496  75.71270158  375.6160074  -108.6978291  468.7584961  264.7773779  235.5424933  200.4107518  133.7111667  290.65554  267.4964046  661.5225377  -45.84735189  87.74975222  462.8025864  
219.9992046  240.7873784  96.64764834  204.0670661  72.42477511  374.557237  -108.1014165  468.9313534  259.5225646  236.3538368  200.0101619  134.1249743  290.592291  266.8967351  658.9732347  -47.2461886  84.10147174  469.0268583  
220.6299663  240.7423959  98.98531637  205.1031266  68.98446854  374.6685379  -108.8105896  470.227371  258.5925061  233.5965938  198.9173488  138.1863083  288.1835593  263.7279692  658.8277518  -46.53193796  79.17871035  468.3228342  
218.9672432  239.3743192  97.74465752  205.0319405  68.77746805  372.3819511  -109.3280585  471.3258073  260.7770285  233.5721664  202.1331545  135.5913626  288.2560756  266.0176855  657.9498361  -46.20100391  77.42365799  469.3550518  
219.7156183  241.4547673  97.56078968  206.7421043  70.51323334  372.8254908  -109.1082567  472.0944591  265.6005119  233.5626287  210.8721216  133.6971179  287.800865  263.9939431  659.672749  -45.4133351  73.27039886  471.155278  
220.0491967  242.8823086  98.54377289  206.3264927  70.85980348  373.2552388  -109.0590834  469.5740891  266.303738  237.0619181  206.1364033  133.9765758  289.3563928  265.9371939  657.7341755  -46.58983934  80.09488216  464.885571  
221.671225  241.0432006  98.46417772  206.806771  74.02352856  374.352012  -107.968737  470.6028894  265.3448121  235.8734513  201.3990227  136.8433437  292.0604784  267.6392035  659.8872318  -44.50785037  83.13134567  465.741873  
220.0997411  239.4245459  96.11510604  202.756829  72.1779634  375.3229604  -109.1038843  466.4449811  263.585056  232.7750513  199.6386463  131.8900589  290.4050385  266.7187802  661.6761483  -43.60780459  89.13052609  465.175448  
216.9843497  237.4011744  95.24449941  201.7080558  72.45740225  375.9270502  -106.3735162  467.2886841  263.7544086  233.9625239  201.1526576  128.7370155  286.1486028  265.0524307  654.8530747  -45.33340043  83.70096932  465.3560623  
218.8822274  242.888116  100.0461568  206.4376113  75.40292512  376.8299663  -105.7993732  471.494254  270.5982329  239.530122  207.4265656  128.4576718  281.8569071  259.0063336  661.7258169  -47.11517255  73.92174474  464.023594  
223.0381397  244.4469685  99.98726846  208.0045105  81.6217195  384.0894835  -106.6482444  467.1107938  272.4531081  239.4296943  208.8910117  134.5134082  289.3512498  267.4767483  662.7773878  -47.81251361  76.55449951  463.8487363  
218.9273504  241.8586613  94.96858775  207.4763458  75.47918883  378.0286584  -108.0730268  465.9893582  273.8176725  238.5411574  208.4441221  131.3078427  290.7480376  270.1965719  658.6932046  -49.35766686  90.49071807  460.9371829  
218.0695522  240.0478363  93.37595489  207.5725523  69.92808395  375.6861717  -107.8802882  467.7796681  269.5219742  236.2838893  201.1972879  131.2887984  287.8595726  266.0497008  654.8301502  -48.48057096  92.6267418  461.4144192  
219.0675554  237.5160532  95.67607602  205.8272177  74.44931025  372.0271301  -107.734247  468.3937119  263.6399135  237.364051  201.5048071  129.9430037  290.4865507  266.3743294  655.9632957  -48.69286095  88.00348106  460.3341144  
218.7108825  236.6251141  99.45877823  206.6283961  75.59036189  373.7561059  -107.4436448  470.4047308  260.4002068  235.2043335  199.3025352  131.0135767  288.9939456  265.7739368  654.7307962  -49.45720445  85.32532876  462.9972401  
222.3542551  237.185956  101.1977621  207.1418705  65.89762887  376.413142  -107.9255548  472.6592447  261.0620819  236.7539698  200.1626188  133.5076714  289.3503452  263.3468393  659.9033351  -49.14615703  75.25779733  459.7615109  
222.4630348  234.4496403  102.0738961  204.1533365  70.88337294  377.3605376  -108.3513752  471.0103014  264.2346475  235.7828102  205.4232142  134.1418755  288.4019254  264.9011364  657.9670039  -46.13446687  68.58344526  467.5611032  
219.8332025  238.0276538  102.6460482  205.6556288  77.59348488  379.3686049  -105.3990808  470.211091  270.5971298  237.2456039  210.4287594  133.0285621  290.4133351  267.5808312  665.3421782  -47.20934598  74.36330278  471.894959  
218.2456881  240.7418251  96.97870231  204.8868185  74.97040985  377.4139478  -104.9598022  465.8240339  269.7787491  238.3156324  207.2696892  131.1857185  291.9989688  268.2240465  665.1074327  -49.38574379  80.73245094  467.9416332  
217.2090833  239.9513688  94.58424045  204.2951688  73.05598529  376.0411052  -104.3407221  467.8224105  267.136461  237.4514243  201.9291266  126.3016026  285.0461156  267.4038919  659.9648141  -51.32667713  82.65994745  462.767281  
219.99664  242.519497  97.90992905  207.8815665  72.4368825  381.7958666  -106.4678177  467.8908645  268.8728734  238.036564  201.3255098  130.7285943  284.294948  264.9798159  660.7300188  -49.06004792  72.80264572  471.1321869  
218.0642421  239.3623587  95.15617346  205.8598033  69.23889019  379.9287885  -107.4383044  467.1356282  266.5818725  235.9528953  201.6771265  130.9936646  285.1866931  267.072454  658.1484004  -46.92456128  80.37245179  468.6034573  
217.4761563  234.3499037  97.75546814  204.8015604  71.66394774  377.5502142  -107.7926716  467.5746965  269.0713055  235.5866048  204.4190885  130.2204745  282.8606567  264.2686104  656.9116604  -44.07542841  77.61247462  467.3731194  
220.0680882  233.3235389  97.60887519  207.5349826  68.00922406  376.857353  -106.6545899  470.5520967  267.7969818  237.0314547  204.8506042  135.1869466  285.6523493  263.9111328  659.8077771  -46.45595181  77.28443475  464.6236712  
217.5084871  235.1193508  98.76850809  206.374514  71.45572992  375.2749643  -108.8914514  467.8023598  269.3587662  237.5509774  207.0473373  131.1746535  288.1302257  261.3525041  662.0881049  -48.59970127  78.35232362  465.7231093  
219.8104615  239.4034474  102.5385727  207.5175051  81.20808402  380.3563845  -108.1831918  475.1155248  270.7615282  235.7225181  208.1830805  135.5649434  289.1736715  266.1679939  661.6665024  -47.59767806  72.84934861  468.3142963  
221.3493674  241.439002  103.7697504  205.0274669  77.68921849  371.4746577  -105.964485  473.2618847  268.9529555  235.987034  207.1738475  133.5814969  293.5135155  268.7131609  665.3218635  -46.79092876  82.38748006  462.6332712  
224.5118446  245.4084783  98.46427529  200.591979  79.01845751  370.7237893  -105.1077517  472.2354866  260.2303204  236.4412048  202.7779658  132.8493785  296.4141438  271.2883761  657.7903053  -44.2692806  92.5787135  466.5783978  
223.1677215  246.0983213  95.63447882  201.7528263  73.89886551  372.9325949  -105.4820666  470.5356509  260.6468423  238.4881135  201.4691633  130.3848879  292.388816  265.6234102  659.3464196  -44.35718218  89.71571821  467.3091562  
220.591425  245.4469627  95.12082738  202.8432556  68.2222011  375.3959976  -106.200335  470.4104228  262.5892778  236.8296551  200.6399227  130.6173588  285.4401253  264.0685728  659.37969  -46.85879501  82.79175165  468.3389965  
220.2249266  242.9496218  95.39214723  204.4338907  70.36246999  376.8786931  -105.6670984  469.0604092  264.3853326  236.9559359  205.4085155  128.7406215  284.2341257  265.8645595  657.8245209  -47.8094212  76.82094673  467.4198758  
220.4589994  243.4317975  95.19031331  207.2360133  72.51216066  378.364396  -106.7917087  467.2364776  266.9189547  240.1401031  208.6567475  128.0801841  283.3535383  262.549481  663.2802385  -50.25446148  73.02872969  468.0450963  
222.4807677  242.7424142  93.53726731  207.4751808  77.05992549  381.9453714  -107.1319901  465.7297317  268.7144524  239.6725958  203.0630013  132.7971259  286.2687305  268.9502099  660.0718305  -49.845444  79.79841053  466.5996411  
221.8845194  241.338144  96.04141591  207.3851587  71.94603071  378.5770387  -106.9686808  467.321643  269.2147179  239.6554863  202.4091086  137.4769273  285.9663152  268.2722902  658.7670678  -45.01082982  84.54941585  469.3095385  
219.6974076  242.4763047  95.44752054  210.2743914  67.24855575  392.2219399  -109.0773834  465.2391447  271.0855563  242.3864514  204.5587978  133.6990513  293.6353339  264.406659  664.9961943  -40.79691349  86.98480429  474.9523525  
222.3784713  241.7164061  98.07350255  207.7483136  61.46323508  381.9274761  -112.3631655  475.1187834  272.0028517  238.3437916  203.4242749  136.5318317  286.796837  262.7956168  663.9440631  -43.42399233  80.03068936  469.530329  
220.2199268  238.7902196  99.08558603  200.8136307  67.2218361  377.7950235  -110.7342561  463.7060115  265.9083309  235.9996121  205.6830781  132.1427283  292.52721  269.9109278  663.7979019  -45.84836715  91.82145137  470.5952447  
219.8501688  235.1564228  99.19325566  200.14431  68.74176488  377.5404467  -108.6616345  464.2116997  259.322389  234.6076527  201.8164885  132.7983895  291.3899627  267.6613306  657.9157656  -43.29153752  96.55091341  462.1947143  
219.0412648  238.1590431  98.36760425  202.817721  73.14025569  378.3553664  -106.6096969  470.7132405  261.7543352  238.7159391  199.6036375  129.8105443  288.6549888  262.3044971  659.8618629  -48.60167573  86.42527699  461.9867088  
220.9565628  242.0317552  97.87512966  205.3436217  70.67188918  379.3741012  -106.3883635  469.8805203  264.6776753  237.3356344  202.4693302  132.8016243  284.3665542  262.2594321  658.6866257  -48.64454628  74.21861059  473.0220824  
221.8368856  244.5758997  94.33080597  205.6055599  68.96246652  379.2351269  -108.0464278  470.4868698  266.0772154  235.9445465  206.0550579  130.7928523  284.3137821  265.232235  655.3486692  -47.93024129  69.98108465  474.105738  
220.5067871  247.6343906  96.12782242  207.4590084  68.90995851  372.4602599  -108.7126152  469.3487522  267.337039  237.4699615  209.3889057  130.2042979  283.2004843  261.4308778  660.3235209  -48.45349352  77.13351056  469.6125979  
221.0171762  250.4371801  95.64295354  206.0858332  72.70895282  371.4619941  -106.9317006  469.3730328  267.0413307  236.3006193  206.0386407  130.7603752  285.3493261  266.39608  656.6726017  -48.35405487  82.80587634  465.2251383  
221.3989331  247.6681674  97.85496818  205.6720676  67.79924554  374.9956332  -108.0393134  473.1734206  263.5038136  238.3729691  204.0249534  133.9024493  286.4901628  263.7730961  653.8812203  -46.86403141  83.33761396  467.5763338  
222.4796483  239.5616033  98.91008107  202.6589406  72.67490743  374.0774896  -109.3728165  471.5160992  261.7445319  235.4038171  205.512521  133.26771  288.4039919  265.0357441  654.0518977  -40.08933934  83.3302188  465.1899528  
223.0848479  237.6737211  103.8822817  205.3466477  75.50795146  372.5828636  -108.0396735  471.7729243  264.0653812  236.1791657  207.0435195  132.1326152  293.4930374  263.0168085  661.4755271  -43.58531059  85.17210294  461.7056391  
222.7705172  239.4493219  100.7628332  207.7331286  75.99677465  371.4630614  -107.4211004  471.592802  264.9125755  235.2922325  202.4147253  130.1846076  292.8031346  266.8562208  659.3083874  -46.33326577  85.34795756  461.5665133  
221.7457721  241.579121  98.8150348  211.4772068  73.90726476  372.9037303  -108.9839656  470.415751  270.4830473  233.977692  204.1503973  131.2201979  289.3602249  266.9749564  660.4420537  -44.3386423  78.33909895  470.8204983  
218.7919048  240.3371744  97.0990651  210.1908153  69.54984545  373.2871825  -109.5179007  465.9386268  271.2984627  235.8557509  204.1771138  127.5851828  286.7434952  268.0026886  663.4742045  -50.56478528  84.63479398  469.8694778  
218.920595  243.7834856  97.03405123  211.3854327  74.27562995  374.1850714  -107.014055  468.3361147  269.432918  237.6468577  202.7793873  130.8384584  286.6875148  267.0585689  662.1749556  -51.00126585  83.69362387  459.8923244  
217.4967707  239.5946138  95.93258146  209.6813463  69.09044839  375.7413763  -106.6638843  470.4049117  267.3067544  236.0687167  203.8605975  132.3936481  286.9960918  266.0118687  659.7692011  -48.26916536  81.21942244  473.4655514  
217.5200967  241.148966  97.76264613  210.815533  76.80821689  375.8142077  -107.5950299  468.0565672  267.2464423  238.6080629  207.926764  131.2981007  287.1595016  263.8441602  662.9116272  -48.08669779  79.93402385  469.1208289  
220.6708033  246.6067819  97.39004304  208.8961578  73.57031657  377.8337127  -106.5400386  471.1203946  264.3236336  239.1597963  202.4626706  135.1533041  287.1603596  265.0047709  657.5515622  -50.82375489  86.1159067  465.5463861  
220.9449033  247.2343016  94.89115567  209.4641084  77.52055278  379.6477964  -107.5843611  468.676561  266.1216167  237.4543486  204.6854643  135.0811893  287.6447078  265.9805933  658.7199271  -48.45864589  81.90067997  473.5863989  
217.7670539  244.1626652  92.38280807  207.2898494  65.65497914  375.6813768  -108.9978687  469.5645944  268.1763609  238.1686228  207.1690206  130.3881598  286.8657742  264.2849147  658.5576202  -48.49144162  82.58404042  471.7124327  
217.5325781  241.5047744  95.73243476  205.4708138  70.64346394  375.1138768  -108.7080755  466.2427077  266.8774629  238.5891255  206.7731728  132.1885725  285.5860546  264.4835625  659.5288415  -48.8706138  84.52894108  472.724478  
221.3243983  237.5848718  99.72186148  204.43407  75.50451079  376.7435526  -108.512701  468.3910684  263.9788188  237.6146622  204.3001626  134.7414199  288.5357171  269.6025585  657.5013982  -48.0481407  83.84728484  460.4752818  
224.4201027  235.324393  100.6556433  203.9336413  74.60560776  382.0592407  -109.1199081  471.3667352  266.5958256  236.1313323  204.854366  133.212371  290.4045843  266.7439357  660.8301247  -46.55952992  77.28634015  467.4821932  
222.287012  231.659698  99.00399405  202.3195772  75.65904405  380.3679443  -110.0811721  469.4664273  267.1909749  232.6552693  203.6715782  133.8237375  290.0068982  267.7686622  656.482527  -43.88002729  78.03784696  468.6198026  
219.3337532  231.6433083  99.05604861  204.0863606  73.72028402  377.0947038  -108.4620615  468.9575255  267.6343634  236.6688316  205.9250071  132.1289161  289.0937327  264.4308861  657.8305149  -45.74566021  78.78212033  466.4266587  
215.7250873  233.4103965  100.1705976  206.6306105  77.68313824  377.8959478  -108.8994538  468.2257971  269.6764698  237.3063852  207.5910111  133.1199174  286.6793774  264.2517935  659.5798563  -48.79083542  77.22726511  467.9793089  
219.2873306  237.2382368  99.72408399  206.3492586  71.74373406  383.0714373  -107.3185421  471.8455481  269.1286023  237.6191733  204.2511983  135.3516313  286.6121646  265.3145972  662.0134109  -49.9446655  78.09848263  463.4440218  
219.963798  238.3703751  97.41619575  207.8544006  75.77976703  385.3618886  -107.0620502  471.0972505  269.4320077  234.8181698  207.461105  136.7168271  287.18485  268.2622784  658.1617609  -46.75541321  77.10714788  470.836363  
219.7103495  240.8690172  99.14778366  206.6170102  71.25850317  377.5025516  -106.8470513  468.4019554  272.0693471  240.3877192  208.5288508  134.3626559  291.6255197  267.866159  664.047623  -47.64629272  85.04320184  462.9319686  
220.0833327  242.5666299  96.19202946  204.3409163  72.19937502  376.4223676  -106.464121  467.1759057  270.9920099  237.9927298  199.364621  135.9146648  290.5858657  270.1978407  660.1110314  -48.18835256  87.33798086  462.2345411  
219.2642365  243.7536125  97.04129582  205.0640745  72.23624807  376.8630591  -106.8225188  470.7715304  270.0192609  238.9646267  199.7604683  134.2978701  289.8104892  267.3405775  657.1324907  -45.93341617  85.96774787  466.6951842  
220.3460654  244.1758408  95.50936408  204.8264824  69.65062603  375.3818107  -107.1326627  470.1260012  269.2269638  236.4486905  200.8914355  130.3624567  285.9047892  265.2116431  659.4109285  -45.65952953  79.32811614  472.2950085  
220.6747091  247.3549397  98.50899227  207.3122752  77.01449644  376.0928853  -107.5706277  468.441257  267.555319  237.575276  205.1507305  131.1620113  287.1948812  266.2964611  658.877621  -47.89842782  82.84559985  467.1722612  
222.5610106  246.4614554  98.5730726  206.9483975  71.49443974  379.6772881  -107.3481627  472.2525495  264.8021482  236.8874999  200.3428644  136.1567047  290.2293223  266.1625671  662.2818911  -46.50120634  87.69283569  464.8426455  
222.0551572  241.7104414  100.2884868  206.3495575  72.75674702  377.7584488  -108.9606392  470.2995103  263.6617417  233.4185003  201.5352438  133.7806163  290.815772  270.0542743  659.3474115  -45.93471932  87.16403592  466.4632887  
220.9553426  239.0920051  97.94464597  207.689869  71.06668345  375.5311487  -108.0814299  471.6514339  263.3461382  233.2381071  202.6321452  132.067604  288.1476232  268.0201791  660.0128447  -45.0193279  82.76543034  468.6217128  
220.6652913  239.7396042  99.42849534  205.1357143  67.32610149  374.6394734  -107.1719223  472.6694113  258.9666459  234.1852112  205.2665879  129.4945949  287.6239453  265.0433771  663.8430588  -45.90186511  78.49249719  469.2759537  
222.6104664  243.2746457  103.7889904  204.0420404  70.11925678  376.2171605  -107.346142  473.0426037  256.4257655  236.5829555  207.1576944  131.232111  287.8225035  265.5313038  663.6227547  -45.81577036  81.17853262  467.3973693  
223.7495207  240.7015578  102.792535  202.2269224  71.29435459  382.0750713  -106.6080903  472.6499407  259.4549842  235.931581  203.1822981  132.5915953  289.4577724  265.5763731  664.0720009  -47.29008356  83.41277953  468.1673995  
222.956309  238.0773733  98.57824821  204.3778913  69.99975973  380.2969039  -108.4335434  468.6941289  267.8619007  238.432895  207.290161  133.2657233  292.2390718  268.4879363  663.5124983  -42.54268252  80.59823249  468.8672398  
219.0796993  237.9893053  91.36544073  203.3863285  68.1880323  378.1403238  -108.0988064  462.7361663  266.5531112  239.1647148  203.5646603  131.496421  289.7041582  262.7572141  659.0570229  -44.89427784  90.20685408  465.1893492  
217.2361769  243.6952699  92.73862391  205.7578348  68.77671598  376.837405  -108.3736651  463.7988624  267.9391775  240.7468022  204.6316261  131.7730844  286.5034904  264.231546  656.5073012  -47.89179205  85.49637459  457.3159099  
219.6956491  245.7137402  92.9393221  205.1572807  69.33469341  375.6957993  -108.8002265  468.6872615  266.3083756  239.0450715  199.4081394  134.8363085  283.1362996  263.6780199  655.0647492  -48.20304181  81.11119854  466.2854377  
218.8416876  244.6783409  94.78769137  205.2672979  76.29190678  375.1171123  -106.8282761  467.9301912  269.5115915  236.2256752  201.8110311  134.3728703  286.3608441  266.2510085  656.1487759  -46.46141445  79.3958755  470.7732257  
218.6625894  237.2709608  96.86573198  202.0705774  76.55569244  371.4672835  -106.788105  468.3915268  265.6158871  232.5272557  204.2213024  130.3580335  286.1670787  266.2900212  656.9299167  -45.79974326  79.13124964  467.4796071  
218.1190697  234.1657443  100.5984789  201.234495  73.72677403  373.2913916  -106.4401865  468.4676732  261.2670133  236.6081169  206.6886119  128.1664446  291.7973305  264.5996362  663.0849567  -47.39031637  81.55793757  468.4429744  
222.1661036  238.6618989  101.9148252  202.9788546  73.91076824  373.2572998  -106.219213  468.592708  258.2022342  236.6145844  204.2961837  130.1887648  291.0411164  265.8775089  662.4567269  -48.55092751  78.20972163  462.581101  
222.774361  240.2316308  103.1027149  204.9943375  76.79828788  376.1105462  -107.5826512  468.874384  258.9185857  236.3802806  204.0103867  129.7075876  290.0824869  263.5781798  660.6413883  -47.88825011  76.2872284  464.6728055  
219.3230327  239.4291956  97.34130746  204.6171372  73.1551074  375.9684112  -107.6183828  470.6713041  262.8420436  233.8990648  205.9214855  128.4742411  286.5597209  265.6970067  660.8931776  -44.02037436  74.75845318  471.7030288  
217.6186779  239.7264397  97.53218177  205.8920301  75.0821996  372.0658509  -107.4401769  469.0114208  264.9770767  235.4380907  209.0650041  127.5445016  285.2604318  264.0742966  660.5493183  -48.04321582  77.82721812  469.6149584  
216.8783472  241.7135395  97.12753726  208.5441779  71.32754868  374.2106189  -105.544571  467.8406484  269.1177161  238.2345162  205.1133507  128.1793397  283.4947966  263.7130019  663.1151881  -50.09081905  77.82334491  462.2132314  
219.9214913  242.048321  98.05586912  209.550828  74.58015347  374.6170385  -108.248539  471.312902  267.01912  235.6984867  202.7219752  131.9135979  287.6346719  269.0739229  658.2628114  -50.57286039  76.13387235  465.5347001  
221.8845086  242.0565813  97.99603111  210.1806461  73.86257704  375.1220716  -107.6329564  470.7420008  271.5905378  233.7349848  203.4895775  136.2734255  287.2006516  269.0330475  659.0833214  -44.88327696  79.03631744  466.8815513  
221.1872936  240.5614437  95.05463532  207.9887217  74.70663426  369.8364302  -108.8939617  470.0269849  270.6874967  234.3827241  204.87388  134.8033886  290.7179081  269.0355989  657.2526154  -46.01635264  84.62875899  466.7491584  
218.9578777  243.8173666  96.22025319  209.6709684  73.82597558  371.9872435  -109.0164621  470.0098949  272.8670592  235.2189916  204.3567202  131.1079851  289.7037807  265.0617819  661.7474842  -47.67895007  85.56201568  465.3817425  
218.8226202  243.9894201  95.92081828  209.1250463  71.51190701  373.0289427  -107.0681138  466.3699327  270.4323286  235.8313848  200.511626  128.9358945  287.2543894  267.5047977  660.7012083  -51.5000143  84.01721836  465.4604204  
222.655516  245.4426741  98.7690927  209.5844858  71.97801656  376.4117713  -108.5344793  468.4189152  271.5654519  236.8648448  200.6674271  133.5959982  288.2243251  269.0300958  664.5267258  -47.63790822  77.30362652  468.9027365  
224.1977781  242.8368137  97.53289928  208.9587389  70.79556296  376.5212866  -109.6318609  469.9470642  267.7241547  235.9740795  201.1209378  135.4317331  289.1339248  267.0624718  658.2101331  -45.62926592  84.41663597  466.4560096  
223.696149  242.7751181  99.08919847  207.846746  70.65999894  379.4562824  -108.1446855  472.4815464  269.8143429  235.1779391  202.7607234  134.5109651  288.2137269  267.7181591  657.0447389  -44.36907697  81.47434186  469.195821  
224.8259349  239.6387202  101.1957568  207.6981579  70.90898439  378.3774994  -108.6706496  471.4777575  270.9067864  233.9364786  204.420687  135.6464515  288.4683788  265.7465024  657.4140303  -43.86367126  79.13295791  470.3085733  
223.0738498  239.8213169  102.302509  207.0850093  74.62502672  378.3256732  -107.2930443  470.5860549  271.2092193  235.7504916  208.9823271  135.5170362  291.3697349  262.7993788  658.9339125  -44.20972  82.70451603  470.4046655  
222.1141124  240.7228736  99.69882653  207.5462186  73.15414631  380.9604384  -106.1251083  467.988568  270.5312676  238.269477  203.7410039  134.83774  293.3564547  266.9856668  657.2672266  -44.65573107  85.07962889  460.9653401  
219.5871639  240.353985  97.34285344  206.3699663  78.58127352  380.7035635  -106.5756557  470.2088357  267.1629343  239.2328561  201.7850279  133.6017363  294.3144934  265.7611319  654.4521697  -43.18094874  91.44883296  461.8296216  
218.8900217  239.124408  94.15778573  205.4662871  74.2364929  378.4488598  -105.2735776  468.7021768  267.9286082  240.091428  200.2194526  133.6107947  291.115818  264.6149963  655.8638034  -44.87792962  87.12918048  468.9947581  
218.2051503  239.9492526  95.91428645  203.8442827  76.83943641  377.8136983  -106.0037657  469.884016  266.822759  238.9653772  207.6031378  134.9351002  290.1294369  265.3495724  655.0271812  -43.69248701  82.56923369  467.6698851  
220.2206377  237.8928136  98.64831173  202.1368994  74.57299424  376.2658991  -105.7104586  468.0185652  264.9030112  238.6398181  207.0781669  132.7067357  291.2337111  264.9078195  660.0877183  -46.46107923  85.03681003  467.1249073  
218.4345877  236.1341387  96.92527896  203.0504036  75.73263612  377.832833  -107.6001293  465.8101727  264.5296529  237.4761356  205.7706527  131.8132069  290.4868945  264.7105579  656.2964163  -47.51782823  85.21916575  463.0164138  
217.3123747  237.0142752  95.53787387  204.6667512  64.96813381  378.4547771  -105.8027981  467.3135188  265.6766169  239.2767749  202.9593821  132.2881881  285.7298172  264.1363284  655.3700157  -50.58596134  82.07222882  460.6401505  
217.704878  237.8213174  98.38232712  207.6286592  75.63180544  382.0332218  -106.9276072  472.0222396  268.0812235  240.2747624  204.2931813  134.6353573  282.9531971  266.4188845  660.2371151  -50.51156495  71.86928245  469.8127177  
217.5890507  238.7160685  98.60707774  208.0510501  68.7104765  378.2090117  -105.7404013  472.1194781  271.2513815  239.7310258  205.889377  135.6491471  284.5889273  265.7319493  665.3864592  -50.07404146  74.90817123  472.2203  
216.2243988  241.8305651  94.7054105  209.6061107  74.84341093  376.9757045  -105.2805722  468.4278716  271.3572527  239.764131  206.3662402  132.8861062  286.090096  264.9074786  663.903811  -49.74006834  81.3625069  472.0053462  
215.549285  242.1630844  95.15441893  210.9881088  69.21234068  376.705573  -103.7951443  468.1760295  269.1953354  238.9878793  204.5858028  131.2513007  283.6054509  263.5145733  662.3923425  -49.90860426  83.81960351  469.9912454  
216.566563  242.7036372  96.25956617  209.9341675  72.94564814  376.2116948  -103.7575567  468.6188554  268.487431  239.0449982  208.1676073  131.1378472  283.3793271  264.2244862  661.4326675  -50.64889329  82.33459129  466.0115588  
220.6801217  239.7922842  99.72140776  207.9611403  74.28538683  381.1955778  -103.9782043  472.8154136  266.5179501  238.1880474  203.2138506  134.5098974  285.4432592  266.3761699  660.821076  -52.54711957  79.90819884  467.5101821  
225.0127479  239.7291197  100.7747515  206.0893524  71.59306414  381.5843156  -106.0974934  471.8244023  270.3333857  236.3005473  206.2127017  136.4520259  286.1075047  269.8324509  662.0140319  -44.19558168  73.51074327  475.7841565  
224.436401  238.0868394  97.62766305  203.9623079  73.80336822  373.8919543  -108.0950767  469.9896483  269.4670206  235.3885677  203.4590348  134.9301134  294.6167215  266.5709299  664.8312415  -42.59127315  87.44619305  473.8423555  
223.9430557  238.5556697  96.28329489  206.7477174  78.14517312  378.8583761  -109.3105872  471.0926204  268.7023865  234.690105  205.8321043  135.4910244  292.230585  268.935484  656.8470582  -42.59469458  88.93222261  474.8419458  
225.470472  244.1691018  97.31935419  207.5066731  73.26398035  383.1092693  -106.0625302  468.7669514  273.9333024  235.6001688  208.5334424  130.4106577  291.4903988  267.8131912  666.7817842  -44.35863669  89.26357648  476.3746944  
219.123251  241.3537738  97.5167434  202.5198648  72.53298187  387.0571776  -113.4892124  467.170135  266.5527659  235.7934772  203.4983576  129.62712  295.6672403  267.887911  665.565296  -45.17982773  101.2616758  464.5716354  
219.8982709  241.6731616  103.0630601  203.7660165  77.691695  381.3845695  -111.6687639  468.6118456  270.9885399  237.7192421  205.0762841  131.0047032  288.7274996  272.6849153  664.0129317  -48.32242385  88.7425649  464.9247261  
217.5345142  235.8285239  98.48996834  199.1593835  73.41918942  373.3200695  -113.0105327  461.1174735  266.1289108  233.2712431  203.2585229  129.2558878  289.8380537  274.2533124  661.695112  -47.97434988  92.39136316  471.3876579  
215.0188449  234.1908727  91.4182863  196.1560525  64.71047081  364.9998217  -109.3759349  462.0611873  255.3005015  234.1876844  197.5652626  125.1557785  290.0183499  272.2609918  656.7964537  -50.32009634  91.18223923  463.7474146  
213.7700934  237.3695037  93.72591081  199.8232685  63.08275413  365.7511311  -108.0715187  463.8151651  252.9716503  236.0387415  198.858741  123.3352078  282.9250937  266.0852504  657.0273592  -51.57081852  78.50224672  460.1988069  
217.8662199  242.6961313  95.11822848  201.4795349  61.95270565  368.19395  -108.0016844  470.7554603  253.1190718  241.3175167  198.5936981  125.711139  279.8697312  261.4929827  658.7272637  -50.60424995  65.39871346  465.6315235  
218.9747482  243.0622529  94.42554487  202.1549044  66.72733833  371.2486428  -108.6778459  468.5202884  253.1735978  236.4980498  198.745438  129.2574836  282.0130407  261.9587222  657.1647743  -48.82224954  65.87816207  471.3270084  
220.271589  241.8096466  95.68743063  203.5753119  66.17527913  374.5199667  -106.6540156  470.1152365  253.0145614  237.421577  200.9340735  131.3195219  283.0992774  258.9254277  659.0251579  -49.67426336  65.05270949  467.2199681  
220.8324582  240.17396  96.70698371  205.995273  65.51111458  376.1178816  -106.2589786  471.7249109  256.3522178  236.9133586  203.5952979  131.6610065  282.4412643  259.7042396  656.4809161  -47.65234386  65.73174319  468.210728  
220.0673536  239.6108244  98.71893527  205.5241735  66.17294137  373.9255908  -107.4078513  470.1026164  261.6544849  236.4050005  206.9059211  130.5312136  282.8460752  260.1481014  659.3993018  -47.29402136  63.66039575  471.111138  
222.1853843  242.5859118  101.7098265  206.3540716  67.58318225  373.0190076  -107.1602978  471.6481067  263.1164295  234.1775843  208.1322113  132.2254918  285.7211411  258.4952263  656.7024259  -46.42567946  70.59331067  469.6664435  
223.452124  243.4579151  101.9011467  206.8636075  72.69016186  373.0905285  -105.2330947  471.3943775  265.5144341  236.7935868  208.5599821  133.2650837  290.3060574  260.4967724  657.257176  -44.94868761  77.75537199  465.6274792  
225.7664915  245.8544507  103.3863028  207.6025056  73.55872099  374.1558759  -105.8298695  470.3531085  263.2412224  237.0507957  204.5726538  135.0231498  291.608662  261.4461754  655.1366985  -46.41137342  78.94700547  461.2890764  
227.9104769  246.7151391  103.0981304  207.2555047  74.4248423  375.8454258  -105.1166199  474.8028375  263.6684465  235.8835326  204.9898081  136.4906724  294.0085129  260.7759435  656.0301417  -44.49498041  78.18639964  461.7890533  
226.1246203  243.9995825  102.1284256  206.6870156  78.75805884  378.5627668  -106.5582594  473.2506088  264.5455749  235.1998394  205.8243368  135.5647002  295.9533849  263.3284885  655.6057412  -44.41459886  81.0363825  466.5697674  
225.1931868  240.9193864  102.6277499  206.2208382  72.56599575  377.7637215  -107.076304  473.8392953  265.9575185  234.1267306  204.874407  136.2825252  296.5568049  266.1292539  658.4165193  -40.22686137  82.10690164  462.3444852  
222.111233  238.827844  101.8937427  207.0967151  75.48490487  376.0032159  -108.0203354  470.8602288  267.8762588  235.0290906  206.623521  134.4835631  296.6265929  264.2238369  658.1795291  -42.85779213  81.51377263  466.0486911  
222.5758736  238.8197388  102.7326062  207.6816637  78.06144596  376.6557284  -107.4903796  469.8470275  266.9477271  236.1244933  205.9236091  133.6156689  295.8444382  262.4169822  660.6204763  -43.77304618  85.44829086  462.9273322  
221.8461738  240.7655188  101.5723428  209.1416614  75.35088346  377.7698128  -106.5476014  468.7653154  265.4832748  237.5338996  203.4452661  131.2580564  295.0149454  265.4620892  658.6282413  -45.14499442  84.4291572  457.4345567  
220.6224915  240.3197293  100.3162257  208.6664564  77.66683887  379.1817647  -106.5463429  470.1878465  264.421179  235.3631598  201.4399673  130.0973162  289.6060244  264.7707843  657.5557802  -45.06998879  88.66534075  464.4746333  
217.8641927  239.5325317  99.67431065  210.1356487  72.68488663  378.3834866  -106.9432924  472.9040382  270.468271  238.2620447  206.5262594  133.7628502  289.0826337  267.8861461  661.1147537  -45.35733588  79.8256252  468.6337446  
216.5531492  240.0752733  96.34929649  208.9873356  72.15119441  381.0548276  -107.3939528  468.8171052  271.3086764  237.958763  206.5639185  133.7417506  287.3186454  269.6839939  661.151725  -45.59513938  83.81799679  467.2126691  
216.286596  241.6125668  93.29083339  206.3923496  67.24091658  380.0460348  -106.3399703  469.1299873  271.7028902  238.2337476  206.0593675  130.8517026  286.7914541  264.9071484  665.9195821  -48.69698973  90.79204765  474.5923329  
217.7420894  242.5103691  95.01104189  207.2370836  73.59796537  381.1185329  -107.8410506  465.2693298  272.1248645  239.680052  208.9013759  131.8100039  284.8307674  266.1219865  662.6492533  -50.58979851  87.06946858  467.7734442  
219.293342  243.9636625  96.66251211  209.5711465  74.23958661  381.6275889  -107.3882879  467.9350748  272.715633  242.0806081  207.1978065  132.2903707  285.219729  269.9248743  660.7801068  -54.03903954  87.51379249  461.3173464  
218.3558069  243.0129375  95.42806192  208.4746636  75.5155318  383.5292468  -107.6557074  466.1364856  272.8019469  238.00733  203.3138483  133.4152809  284.3301991  272.6492074  660.9922757  -52.63496119  86.36031106  467.7530556  
218.74585  244.8695469  93.08989001  209.1079614  72.6679499  380.2472095  -107.8577283  469.552156  273.9643676  237.379683  203.5992318  133.3340873  285.4302279  273.213397  662.0941605  -48.74798616  85.85873673  472.0176791  
218.8296016  243.924231  91.25955523  208.984758  74.07497032  380.3835941  -108.9251671  466.5418502  274.3307614  236.6005174  205.3072835  132.9159305  284.2301426  271.9349142  660.17792  -46.21017489  83.61779681  471.7135922  
217.8069133  241.7969008  91.68182592  207.8891382  71.86057291  377.5393069  -109.0217549  466.9987268  274.0193132  239.2175492  207.3394207  131.3302258  287.133053  268.3218744  663.9167171  -47.90317562  88.64561799  469.3828709  
221.1891767  241.5637353  94.85903629  208.2275553  74.94973787  381.0614259  -108.2833867  468.4201332  270.3681458  240.236966  204.2077559  133.9570852  287.1970565  271.3012521  660.3530655  -47.20123274  87.33013222  460.5637409  
221.5543028  241.177822  96.25662943  206.4167249  73.7260934  379.5526741  -108.7966174  471.8035449  269.554582  238.397144  203.5275849  132.9541878  289.3402377  272.8638972  663.4528926  -48.24823655  88.39468203  470.0409732  
220.9182288  241.9183972  95.53873503  207.4117369  76.21482804  377.6574539  -110.0188906  470.5722921  271.9807196  237.9332324  207.2457115  133.4550887  289.2514586  271.1672828  665.3557771  -45.31310285  83.00033195  470.4009786  
220.9406181  241.828237  94.27311808  206.7417931  70.83847331  378.6359441  -110.5273527  465.6698272  269.6447444  237.567528  205.1562848  129.9998597  288.7445709  269.9619135  661.2105533  -47.6488726  91.1075286  465.7472798  
222.2268927  244.0898524  97.12168193  206.7485324  73.51551528  381.0310288  -111.0969849  471.1309311  269.966075  237.7190897  202.4270208  134.2684221  288.682414  268.0049315  659.5721604  -46.48884166  86.93711789  461.6596954  
220.0926271  240.1095717  96.12722992  205.2244057  72.2501005  377.8702328  -110.4652504  470.5141838  269.9359614  237.0733095  206.4112724  131.1283992  287.5434391  268.6916882  659.702726  -45.16591486  85.65847132  469.4063473  
221.204576  241.1950689  98.45261782  204.5979078  75.65277779  381.4244637  -110.3331407  469.869972  268.2131677  237.5895189  208.1422371  132.7785489  290.6857596  266.9785712  662.8235917  -47.29242085  87.95139503  464.567578  
221.5200635  241.3333483  97.27711744  204.0504059  70.18751175  378.4951431  -109.6216818  470.7951508  264.2503433  236.3826615  202.4631342  134.1304202  289.5756099  267.916695  657.0720857  -46.70914748  91.74892696  462.9603653  
223.1964229  241.9758566  96.92447992  204.9896336  71.27972092  377.3979085  -114.6524831  474.2528313  265.6199106  235.7774942  207.2343907  132.0271371  289.3312191  267.4378669  659.1451319  -40.90449217  83.60807148  462.1140371  
220.1703318  239.5781458  98.83967153  205.7539957  71.88446747  375.836019  -110.720953  464.6659918  263.9074591  240.3063601  211.8763142  131.7414881  286.8910078  266.1915562  654.5290728  -46.98428276  87.16288743  465.5951931  
222.4297696  242.3657627  100.5808637  208.9994109  69.83060378  381.0926665  -113.2011769  474.6107567  270.9149441  238.9416039  206.7744165  132.1553949  290.5301126  261.1274119  664.0731489  -44.11096368  78.06599011  474.0363325  
222.2088027  238.242649  100.8157305  203.8635473  71.39536049  382.5497537  -109.1645789  468.8788615  263.8927523  233.8245242  199.1098808  138.3014546  293.6081453  267.7121465  659.0463732  -41.41075944  89.58775263  472.4904329  
218.3021217  235.4812757  98.12349309  203.2831419  69.51397758  376.4637224  -110.0810358  467.5380152  263.2233259  233.5729794  202.9655796  129.965045  289.2180763  264.2059245  660.4456246  -44.13155908  91.44177153  466.8003531  
219.161492  238.6937315  96.96485434  203.7191323  68.22499379  375.1594537  -109.3125544  468.7699047  263.1784452  235.8279805  203.3565592  128.8693426  286.6980449  261.2349794  663.8055682  -46.6998708  84.37380714  466.2896682  
218.0134657  236.4146168  97.27835536  203.9801999  71.30113634  375.1044779  -106.9664085  466.1463385  261.9732407  236.5527615  200.745509  126.264977  285.6232093  263.585673  660.7492947  -48.92021002  81.3329928  463.6275985  
220.1888159  234.7916217  104.1192718  202.2131119  71.7409994  378.7753427  -107.4865337  472.3111234  261.0126755  236.9056622  199.8753198  131.6282212  287.7103772  265.4912075  665.4816117  -49.71271182  72.662806  465.3023279  
220.9531528  229.1126977  102.2590058  198.6489765  74.55441143  376.0080944  -108.6091067  471.1600388  259.2559809  232.9448265  201.2596328  133.9927451  290.8912316  267.0908128  660.11262  -46.18896338  73.31497435  468.5104258  
223.214446  234.1271325  101.1600552  200.0154191  71.15201858  373.1979174  -108.7589855  469.8049626  263.9121951  234.3442524  203.1352897  133.7715315  293.2373437  264.3846942  659.206748  -44.14826816  70.07362136  466.0546126  
221.8046925  239.7514262  98.18466857  202.4200004  71.44708943  370.5118882  -107.1829264  466.1237901  266.7568962  236.1536227  203.3241383  130.2734286  291.4170196  263.4239538  656.2767054  -48.02230062  73.05242003  469.9242434  
219.9843594  243.706215  99.25489588  204.3360248  76.70903906  373.6271298  -106.3594712  470.5399139  268.8353271  237.5862222  202.5807789  131.5024028  286.9560873  264.815846  658.8429769  -48.50443157  74.79470386  462.6988237  
218.5899875  243.6205279  94.73077789  206.567684  72.58515298  375.0529474  -106.3040777  471.1836993  269.1765028  236.9780784  204.3550458  132.7573634  287.2855853  265.2899921  658.6217911  -48.85499712  72.25119598  470.5273417  
218.7054605  246.4415999  95.92891763  207.6626967  76.54090159  374.2197599  -106.8331604  467.8778625  268.6777729  237.4012594  209.1836013  131.1464888  283.3993063  263.7604118  657.3234966  -47.73924162  79.54449411  472.9194294  
218.5054891  247.9992622  93.82054516  208.0647603  70.66888028  376.2105671  -106.9359955  467.6616008  267.4159821  239.6590312  204.9977522  129.8234677  287.2495308  265.0504064  659.2410221  -50.72704786  84.32139717  463.7488938  
220.0675147  248.5346315  93.5600819  208.6278724  69.62283195  376.0448468  -107.4816364  466.8359176  263.9231224  238.4086397  201.2810806  133.744384  283.7697484  266.8254118  653.68627  -51.21609589  83.21892378  466.5399436  
219.1715594  245.7754391  92.68427303  210.8408731  66.34423597  375.974924  -108.3574892  471.8729468  266.2579453  239.3285164  203.1459278  134.8861339  282.5636679  264.9894946  659.0112838  -46.67512683  79.15695081  472.3116471  
218.2859723  245.8440707  92.16433681  207.5606902  66.03232881  374.8144403  -108.142003  467.1516656  263.5293739  239.2150464  205.9266942  132.5773994  285.6865968  265.5354698  658.8268211  -47.42452438  86.38089172  470.4900839  
219.3236795  245.9505077  95.42571608  207.286688  69.97492049  378.1719395  -107.3464899  468.1671299  261.4565716  241.0079228  205.0080877  131.3647744  285.4922013  264.3043154  660.4590658  -46.7661424  89.07488494  460.110765  
219.0578008  237.2892653  98.034934  204.4225789  73.22393357  378.349161  -107.1256824  473.1875005  258.5506382  238.8093239  202.4489786  134.1197548  286.9980253  265.6386835  655.7214049  -46.05156529  88.56489223  464.8941068  
222.3876344  232.1705975  102.5432659  201.5931382  80.20357821  375.473942  -106.9304418  471.2476488  262.2647678  234.849028  207.0594268  133.0457049  292.1204795  266.4767826  657.5684567  -45.46734509  78.73517471  471.067661  
223.3607545  231.1547807  105.162581  200.25102  71.26164901  375.083703  -107.4035903  472.0576963  262.0005872  234.9129639  206.6991558  131.8966436  294.8707795  263.2861959  665.9982796  -45.59139933  78.19897988  463.4247959  
222.4504366  233.9251882  106.3874441  201.6916948  76.31846278  374.4487329  -108.1924117  470.3246615  260.236766  234.923673  205.2666406  134.1713199  291.5694177  263.9037456  659.1252144  -46.51527379  77.81207077  462.0082318  
223.2651378  238.8078947  106.2819202  202.9983443  72.75245834  378.823948  -107.4873851  470.9817362  261.2337735  236.8157341  198.5162971  134.3500567  290.6607025  260.9516209  660.7379265  -44.93913245  80.08915355  461.4394967  
222.2127917  239.5009376  100.3101573  204.2622312  69.86721919  376.7899914  -107.4546135  473.8132559  262.7730696  234.3851158  202.5305378  130.5023778  288.5833292  263.8929375  657.5846447  -45.22618418  76.14767003  471.0843266  
220.5680283  243.3780162  98.79383217  206.5664206  72.05398229  375.3940986  -106.1061762  468.2874789  265.9198835  233.8513115  206.4552924  128.6772506  283.8817137  262.4756688  660.566916  -46.26285698  75.72368062  472.382968  
218.839886  245.8948151  98.21760784  208.892557  70.31874945  373.6167668  -105.6066653  467.4114821  269.2309363  237.4869902  206.5215405  127.8246253  283.5391923  264.0261289  665.169493  -52.07719905  78.68464745  466.9726464  
218.9925269  245.5119207  96.26808019  208.9937864  74.56260212  376.0702883  -106.3621508  465.3989155  267.8693541  236.1181476  204.7929808  131.6912421  286.3286553  268.4582618  660.7668252  -51.01523183  81.94101271  463.4032004  
219.0466825  245.7590298  96.21905876  211.0722519  71.71475411  376.4621835  -106.9355268  469.9320063  267.0532263  235.9367617  200.8846601  133.1325159  285.8017099  265.1035258  661.5231645  -49.50120337  80.49498284  466.1605786  
219.3021753  244.3744585  95.28443806  209.0339899  73.31975144  375.8898292  -106.9555575  471.8968612  266.0242249  234.8849845  203.336092  133.9769244  285.8872928  266.3487758  657.8084504  -46.44853815  78.25184369  472.6337468  
220.2169138  240.7848321  97.89462737  210.0855885  78.61374731  375.8148095  -106.1878756  469.2393406  268.2149319  234.8765747  205.1933489  133.8114852  288.9775938  269.3640812  658.732706  -45.81553416  80.1190711  470.8634291  
219.6329547  240.8036025  97.37810593  207.7206553  74.35015262  374.9143749  -106.8292153  470.9467849  271.4737398  234.688833  205.26584  133.0085179  289.654121  268.3963271  659.9605742  -45.50163774  79.37443806  469.5511957  
220.3487506  243.0468922  95.509694  207.4048838  74.21553517  375.5226297  -106.7512268  467.3825032  269.1982009  235.0719851  202.2263972  132.5835376  285.7851364  270.9895537  656.2685144  -47.47875583  82.71003553  469.3724362  
217.7375045  244.2736319  93.95829397  208.6435822  74.80097159  376.5839909  -106.6624445  469.8819528  270.3700664  236.1169848  205.4050112  130.5796773  283.7430489  267.4255591  661.9900757  -47.77246156  78.48792373  469.0513097  
218.2192068  246.9853867  94.21392902  208.9989196  70.36058162  374.7193248  -106.8596897  467.5032937  273.3538803  237.9982253  208.3919461  131.3610828  284.9955222  264.2875722  663.2801665  -51.13579626  77.99414289  469.058503  
222.0463734  249.0288545  95.29831149  209.874268  73.54353555  377.2758554  -106.2955435  465.8793385  275.2225339  237.6339031  202.6234298  134.487034  287.1345907  268.6500849  660.7979799  -48.04280344  84.01118497  466.9007785  
220.8143939  246.3515155  94.47275503  210.5108465  72.03108277  373.7028024  -107.5431105  466.5546862  275.5371862  235.9634018  203.3166905  134.1308664  290.750225  271.3040938  660.1782524  -48.4405825  91.86753082  459.1362032  
217.43897  242.695721  92.25987273  208.6306641  74.46586358  370.2252693  -107.8249402  464.4389149  273.6279806  234.6483628  201.0748061  131.3069112  286.4994772  270.7984131  654.3088257  -48.1055578  89.9179898  461.9677695  
217.193751  239.5502297  93.77532492  209.4594017  77.02222518  372.2539777  -108.5804243  467.144752  272.3253706  234.2808562  203.1399399  129.8060346  285.4119177  266.6162666  657.3083451  -49.11737642  88.27812652  459.0705148  
217.4079311  238.9988606  96.4408793  210.2453075  73.4861286  372.6541695  -109.5654615  470.8534047  272.8400491  234.1120135  203.1713379  131.6603476  285.4918716  265.9119295  655.57152  -46.41344455  82.15231665  464.7374503  
221.4391698  238.5388983  98.04620084  206.9827957  76.85017314  374.7092453  -107.3409749  469.2709302  270.1640569  234.6718839  206.6258747  133.3600768  287.9324046  267.7723711  657.8392323  -42.74458228  80.8493002  469.9517178  
222.564457  232.9194489  96.46894058  201.7834734  75.24752528  374.5955084  -106.2050739  467.9883432  262.0118814  236.6064098  205.6769022  133.0882935  295.9855546  267.7920041  660.2083493  -41.24956673  93.61524354  468.2184846  
222.8211084  231.9135168  100.9222451  197.7737386  72.99273466  375.0790894  -106.347631  469.0987477  257.5846598  236.6469041  204.6491847  133.5719443  295.8004887  264.3997264  659.3914487  -42.4741422  90.46566524  466.9235654  
222.1701101  235.5417518  101.9264268  200.5987722  67.42497136  376.9904098  -106.162035  470.0177632  258.3258352  238.9013081  206.0796964  133.2219672  290.3135389  258.9428806  662.8409749  -47.80755009  80.86318917  467.5384971  
221.7666646  235.7159388  103.3509999  201.4999722  71.81033245  378.2227702  -106.2568452  470.8076019  260.2661367  238.5333885  206.567574  134.6435641  287.3320498  257.8054566  657.9145001  -48.14095219  74.92481947  470.5489764  
222.4828971  238.2469947  104.7709572  205.3825862  67.52930971  380.7358815  -108.603126  471.6450416  263.0040372  240.1280041  207.9358096  134.5881864  289.2540098  259.9144991  662.1551082  -47.38469241  73.35870482  466.9369905  
226.4609994  240.333832  106.2966636  205.9666572  76.10107315  382.8271989  -106.1678655  470.5907414  265.7305985  241.7991872  210.3536813  133.2430812  286.7514123  263.1060366  659.8071289  -48.32863794  69.93769699  468.0256369  
225.236658  240.1330462  102.7585955  206.9309826  76.5203512  384.7856611  -110.12252  472.7610723  273.5584269  239.2973251  208.7437135  135.1975582  294.4008995  263.3072499  668.5040702  -40.7529825  73.7250329  473.7506165  
221.932895  242.5357314  97.22580688  206.1892879  68.64198077  381.9352229  -109.2159723  467.6789166  269.9753035  238.3189819  202.0306523  135.2599439  295.1384953  273.7645495  664.2308717  -44.64098897  95.56897624  465.0222515  
214.4676785  242.9414408  90.94754423  206.207238  70.57475929  379.3470101  -108.9367323  462.6500215  264.4800986  239.4540411  200.6080337  129.3689589  289.1094537  270.7864583  660.9149143  -48.00323929  105.9715799  465.2414111  
212.1391267  242.0266122  89.76969814  207.3441316  64.38080191  376.0655048  -107.1124738  464.6275319  261.6530247  239.1232633  196.7674811  128.5523151  284.9631735  268.7318507  661.446986  -53.44140121  93.32176562  468.3471465  
214.6132244  241.1778785  91.93282989  208.9258232  68.03374464  376.2398342  -106.8705239  468.521924  261.3378597  239.0240751  198.6186776  127.3570313  281.6432713  267.0040271  659.5198611  -53.43648673  82.32687672  467.7493945  
218.0925146  239.353619  94.69316273  207.9594474  67.05261749  377.4575035  -105.9954276  469.53044  259.3360381  238.9256955  199.7173023  129.7493403  282.6305053  267.3395723  663.4718178  -52.50287802  72.27517958  470.0483909  
218.6378015  238.2188561  94.32655681  206.4580484  61.87371824  379.6483843  -107.5051853  469.6847826  260.2241243  238.4821255  200.4109876  129.81537  283.8173689  264.8017427  663.5760189  -47.09823844  71.1668339  471.4563753  
217.9505234  240.1924984  96.64794684  203.6013046  66.91548577  376.9268542  -106.6568846  468.3833679  261.6539326  236.2229194  198.8806941  128.9483402  283.9492854  265.9297993  661.464871  -48.87518761  76.01858327  470.0822504  
218.5187162  238.9086005  96.67302622  202.4321949  71.37029057  378.90252  -106.5835668  472.3988843  263.1198668  236.9959778  202.9680008  129.5190374  284.334997  265.2098538  662.2247666  -46.21755847  73.72989987  470.8664728  
218.6033821  240.8596323  96.83692003  202.6463493  71.15542807  375.813734  -107.4186744  471.3250837  265.1877044  236.297578  205.7099148  130.2071091  286.2080123  265.9299254  660.3640256  -47.33831171  74.67826024  468.653374  
219.1286759  240.8613859  96.97463516  203.2881062  74.56670863  372.4955544  -108.0636625  472.2449286  263.49501  235.1990947  207.3238623  131.5226957  287.2450836  266.2660898  657.9764947  -45.91510055  75.10368777  468.3763127  
220.0972709  240.199801  96.47483125  204.0228854  72.81722047  370.8220927  -109.1526872  471.8914488  263.7646314  234.6161498  206.2922416  131.7518088  288.4250771  266.6882076  656.0122602  -45.29002888  77.89774517  466.2291804  
221.855087  240.0147338  97.2700343  203.9261546  70.12062995  372.6515642  -109.169005  469.8444279  265.8002201  234.9281328  203.3123298  131.5410542  287.8391411  265.4344626  653.4160643  -43.57289138  76.5596337  467.7990097  
219.1638554  238.5642126  98.77687092  204.0410011  64.58773221  373.2314141  -108.8384483  470.7101199  267.1072633  235.2750976  206.2364795  130.6316638  286.8933725  262.8161254  656.8490575  -44.28209601  77.65040374  466.9885335  
223.7863314  244.3659942  102.565172  205.9555618  67.21224784  378.38067  -108.626778  469.902446  268.6743549  236.1835324  205.0112382  131.202091  285.4812644  261.8177338  657.2273978  -45.49690555  76.31961723  459.9076077  
226.3304675  243.6644378  103.3176045  206.8389853  77.21409903  380.7435925  -107.9152407  470.4910823  271.4667603  237.6213783  205.8738551  136.07202  290.7799149  266.63556  659.332379  -44.35555459  79.83478514  460.3591288  
222.294362  238.9578864  98.65005034  203.6565594  78.74027278  376.2616938  -109.1984689  465.574388  270.6446218  233.9886414  203.0705729  135.5325869  295.5666639  271.1984113  655.0773773  -46.11239183  92.4001781  464.0444744  
219.1298596  238.9745343  97.19753972  205.9946647  73.38769518  377.287684  -109.4059999  469.9844765  271.9307308  238.4955413  201.5827985  133.0569862  293.6670387  267.6736252  656.8755889  -46.12914868  91.42557632  460.7395173  
216.4173381  241.0463962  94.52459274  207.0451602  76.86451269  378.1272412  -109.1258568  467.7663483  268.5326868  237.8891157  202.8814619  132.3862333  291.3629595  267.414902  660.2402285  -46.86416574  90.45921234  465.7391871  
217.5958145  241.6383211  95.56237598  207.800047  75.34472864  377.1263968  -108.4523589  469.277729  269.6764352  236.0876344  202.0716763  133.1237338  287.6000872  266.1878766  659.9076419  -51.52056984  86.79881687  464.8991574  
220.0931457  243.206582  98.31876437  209.1078606  76.86111602  379.3099752  -109.1114407  468.4667819  269.8097613  236.7901506  205.0651957  133.675866  288.3820438  263.8170157  658.7511697  -52.13595762  82.7786692  468.8007686  
220.863147  240.5603354  97.59519831  207.7961948  72.63266057  380.3276471  -109.3352519  465.2919434  268.8991569  237.4006627  202.0684916  133.5107258  285.5974178  266.6229612  654.1480147  -49.70944549  87.04101062  463.3286633  
223.2879767  238.2067879  96.57539608  207.6479679  78.26579468  376.2234155  -107.7269416  468.7032204  266.6842751  236.859451  203.5205493  130.5081239  288.9129631  266.6030052  656.6444659  -47.10705348  84.63653925  467.3191235  
224.6353081  237.3431802  97.43775188  203.519752  75.45958398  373.65981  -107.7240871  471.7855403  261.0702159  236.3463938  202.7293401  128.9886195  290.9569161  267.732145  655.7913481  -42.13925926  83.69871247  466.9283355  
226.2231828  237.1779012  99.22311242  203.6672076  74.57848408  375.5093883  -106.9759325  472.5782443  263.1110162  234.4461471  204.3466798  130.7635866  293.8838049  264.8596002  659.0751149  -41.48948974  80.1598235  468.7753127  
224.4704463  238.6520803  98.85986312  203.5822097  73.61203983  377.8129335  -109.5023897  470.9534846  263.3965955  234.4632067  203.3696902  131.2695524  287.5839148  264.2577093  654.4981048  -43.36314846  80.39106405  469.3078784  
224.6164436  239.831098  100.9021757  206.2257884  74.12426683  380.2760284  -107.9130551  470.52072  264.762367  235.4938342  207.5760511  134.8204249  289.6116811  262.8673676  655.9788059  -45.39872671  76.71793991  471.4303894  
224.1340437  241.219714  101.2331871  206.0135107  71.33405764  382.1857519  -107.0715575  469.4279147  266.5639614  235.6019782  203.56287  135.5930583  287.2912966  260.6917137  657.4106499  -46.51174816  72.02369507  469.1497749  
222.0031965  242.6360505  101.1410872  207.1760103  74.77119002  380.8085996  -107.2199562  471.1031441  266.7037498  236.2023609  209.4295995  131.5255652  285.9541958  261.6339658  658.6460904  -48.77533595  72.11565841  471.0886728  
222.2381515  245.5999266  101.5883851  211.0759494  72.06760701  384.0278001  -104.7574084  472.7627168  269.0605149  238.194129  210.3525155  137.1711855  290.9851556  261.4472715  667.4774161  -49.77588189  71.43690851  467.0148028  
217.5310053  245.801364  100.1809148  209.089131  79.30509118  378.4381215  -104.2083285  469.9744798  270.0290098  239.2329152  210.1995958  135.9224774  286.5886448  265.2886052  658.9334194  -50.56342248  76.69941041  467.7117699  
218.2174628  246.4066948  98.55150065  210.9835945  78.78217976  375.6897981  -105.1816559  470.0543018  270.565174  238.7920359  210.353142  135.4261154  291.2603112  263.4609964  661.6035127  -49.3753902  77.46878934  468.1329933  
221.549121  247.6457824  100.5863261  209.9296077  68.64596914  374.2864674  -104.5273595  468.9069159  267.2773164  238.6507291  205.6511194  137.0773035  289.5397244  263.466104  659.6081591  -48.09429922  82.04913141  456.9532351  
220.7140119  247.1169256  102.3997155  210.2246865  76.47933076  376.8333967  -105.7626234  470.4149061  269.8441201  237.4454678  204.7401073  136.1728897  290.2892966  267.4373223  661.3454642  -48.00357719  83.83011897  459.8650133  
223.8222383  247.0184887  103.6042811  213.1780862  76.22700468  379.7643454  -107.1771999  478.7721666  274.9463861  237.8446352  209.8849512  139.2022935  290.6938924  268.3331112  664.0887581  -41.14170183  73.60813692  467.4142356  
222.7669365  244.0106662  100.4414269  209.3467055  78.14218055  376.8940231  -107.2024562  473.064888  274.2604296  236.6964844  208.107836  137.022891  295.076317  274.2726865  663.3646845  -42.36689458  88.68660171  466.6614907  
218.4653199  241.2557666  93.83235196  207.7126611  74.70032881  375.8052547  -109.3991395  469.50478  271.8740637  237.0983382  206.5346841  134.0510031  294.1961624  273.7154858  665.8581808  -40.66923225  97.65159088  465.7836876  
213.762237  236.9611481  90.22652938  204.6076377  67.70158446  375.366878  -107.8445636  466.1053417  263.0854743  238.2746049  202.457057  132.925247  290.6457346  269.9308292  663.9977903  -47.03391934  102.0934321  462.1019849  
212.9475072  235.6924626  91.26671355  202.0739885  68.76462825  375.0578077  -106.0598629  469.4523385  258.4278074  237.9398658  201.9286156  130.1791192  288.6768384  268.3213797  663.5510903  -48.20605073  93.77208525  464.744247  
215.71761  234.7486811  94.39398517  202.8422347  67.69918288  374.2190345  -106.5676313  471.5085594  259.5606361  238.1417677  202.2375689  129.4342752  286.9099734  264.5000311  662.8015912  -50.3046516  83.1165263  471.8392076  
220.5891532  237.3780455  95.15796179  203.2749473  61.06628028  376.4431365  -105.7645167  469.1320032  260.6545812  235.6199599  199.2468508  130.9264875  286.1621639  265.6773225  659.4685002  -46.3075725  76.62103735  474.1597936  
221.3010013  238.760084  97.92677954  203.9620646  67.79244464  376.9440592  -105.179752  468.9709151  259.3416222  235.8659285  202.582247  130.8278846  286.4537688  263.6167527  655.0211765  -45.50595222  76.81512192  471.7187697  
223.8228459  241.7160644  100.8010923  206.0665255  69.01912704  379.2048838  -104.247806  466.8247522  263.0183228  236.9218184  200.8513589  132.7804283  286.3525092  260.5314337  656.8743368  -45.28683562  76.82997577  464.8270481  
224.6354514  241.8635078  99.9086314  206.4171099  72.85744272  379.9217842  -103.8847075  468.7558405  263.4876728  238.1162081  202.8722494  130.8651796  286.1398518  261.2561863  656.2622605  -46.91423952  81.32126419  464.9946773  
227.4259952  246.2980733  100.8545019  209.9431606  77.47977052  382.6379045  -102.9762301  470.0274993  266.4003514  237.0036163  204.9190637  132.2423951  288.9165739  259.307658  657.5444112  -47.76188153  76.473521  467.0456126  
226.8946033  244.6881472  99.66523504  208.5753332  74.32672081  379.3632038  -103.3563566  468.3459328  266.0023047  238.0006619  202.7318824  135.4520098  289.0033836  263.194838  659.1195424  -45.390227  79.51671234  466.4328131  
227.2855379  243.4137657  99.55752061  207.8367202  79.45915571  377.9931765  -108.3846856  470.5272593  265.2854569  234.3891867  203.9151467  134.8778808  293.3014819  263.1681382  657.0876491  -43.05312049  87.85579991  466.6579635  
228.936325  244.9340586  101.0938089  208.5262015  72.17372799  368.8211846  -115.4116384  470.8211928  269.6495027  235.4837812  205.9780072  133.1931567  294.806888  265.9948218  661.6208344  -40.62767616  81.65693825  469.3453817  
226.9575592  245.6537876  102.6885367  208.000742  81.14143812  375.6119709  -103.3671263  463.168408  271.0501726  237.1168532  219.2534956  132.8916641  289.7164787  264.414912  656.5422724  -39.44471081  85.10046756  483.8516629  
223.1427502  244.6922266  100.2587229  204.7059487  77.76571913  377.0807656  -111.3802262  474.0951481  273.7719701  236.2657617  207.4729652  136.2292912  301.5685394  264.8704799  662.7777871  -35.02143817  96.24712988  472.458258  
213.1331411  236.5582561  98.89176106  201.5082767  78.44800884  379.3939227  -107.0108  464.4492441  269.5776029  235.0655451  205.5987921  133.9962722  298.8790032  271.502523  666.8014974  -42.01018383  101.5304364  471.4866508  
206.9930475  238.8128621  92.51238745  203.7294317  71.55029868  375.0698777  -106.3228193  462.4538478  270.0665627  236.8763083  202.4253382  127.9507668  288.5493197  274.0064134  663.127823  -52.17430483  99.04617253  465.2876713  
208.5525876  240.6725381  86.83997676  205.4417571  64.29410596  371.4247345  -105.9045758  464.9881695  263.4134903  238.969653  199.5366525  127.3305226  282.6893164  272.5794591  663.2835512  -57.37467804  86.68131742  467.9620124  
208.272049  238.997018  87.58907631  204.7585359  61.50970996  369.6578874  -105.4231699  467.4800731  259.7400058  239.5826169  201.3397031  125.4891561  278.8154642  268.7374111  661.5495093  -58.60076306  74.90016618  469.965928  
214.0145383  236.9034612  92.59577076  202.9364944  67.81178664  372.3768604  -105.1485201  467.8202492  260.6891237  236.8295637  199.2348397  129.4806244  279.7691058  270.6032346  661.3662096  -53.51429792  65.80905871  474.1324677  
216.901377  232.0058371  94.93286105  200.3621649  72.56205947  371.79169  -107.0700797  466.505894  260.0067611  233.4791466  200.3575174  128.6332042  282.0207561  269.7633948  660.4493282  -49.84246861  64.68093844  476.7577652  
219.6211972  237.6162302  98.50968219  204.5571617  67.04261212  371.804359  -108.3270187  472.2989529  263.0943982  240.5795356  206.4295071  129.2656332  283.0504894  267.7145475  664.9899435  -52.74559139  66.20074039  466.9443161  
224.2912077  237.6924646  101.490446  203.2153809  72.23481877  382.4818292  -115.1765818  473.5628905  269.2174001  235.1857233  205.3854128  131.8647879  290.1562154  264.0307887  665.5979988  -45.24414853  65.88193982  475.8084282  
220.7994912  235.5736571  102.0628932  203.5005317  72.50040596  380.1785326  -112.7812064  468.4011737  270.0147335  236.4794047  207.3649426  130.1224313  294.2071285  270.2028769  666.7627616  -44.60324543  83.44403985  468.8443987  
214.0982981  233.2021309  96.21126263  202.297209  71.1246327  379.67391  -111.3937279  466.6465716  266.3709314  237.4994296  202.3686045  129.4698343  289.1099269  274.1561094  661.7519551  -50.11128117  93.41293516  464.7559409  
213.8079054  238.1584534  93.36919093  204.8231775  70.07673996  377.7638741  -111.6553788  465.5115211  268.4328435  239.3574446  200.7046076  129.2969022  282.8385548  271.8388262  659.9869112  -51.22541843  85.37715581  470.5095523  
213.2071262  237.9406568  88.95965266  203.8692837  64.06467686  376.2159472  -111.2833372  463.747972  267.1479337  240.0230201  199.5592438  126.5136469  279.9261919  267.8750728  657.8782058  -52.83752918  85.20986605  465.7497465  
211.7604274  235.6409527  89.77573373  202.734546  66.97822554  374.7074146  -109.888379  466.3844671  264.6503599  240.6564585  198.4293712  127.0559903  279.648206  266.2838056  657.606929  -53.70849541  76.73196819  465.2634654  
213.3591609  236.4563323  91.94995848  202.6601405  70.99072594  373.1616785  -109.3397258  467.9979574  264.9862202  240.3060709  200.7242692  127.2483807  279.6063395  265.367725  655.5917572  -53.41206808  69.05467384  466.5081469  
216.5622167  238.7691922  92.13888505  204.7027103  65.74925219  370.6410319  -109.9163028  468.7441994  266.9171871  238.4294152  198.2290791  129.0428444  281.6756216  265.6643736  658.0942031  -52.69002853  71.28085594  464.1420858  
216.153326  239.4601376  93.31658471  205.2035215  70.05198701  369.6569721  -110.2154663  468.8940572  264.4722183  236.4118577  200.7183736  128.8233825  282.6044214  266.1366054  656.2399871  -53.72778386  73.02228131  463.0661678  
218.0818765  236.027931  97.4337929  202.4453465  63.13354551  373.9773538  -111.4426363  468.2311257  262.6995771  235.5821154  199.7954864  129.7640525  280.8886063  262.8526269  652.4796251  -48.68941452  75.61521833  461.2804513  
221.6076812  238.6070814  99.26772118  203.5554749  66.90766442  375.9996021  -110.6793779  470.0951978  263.7231536  234.7780503  201.6595805  132.2254915  283.4765864  259.9307804  653.6307967  -44.20658675  77.2516195  457.6112566  
222.5537409  239.6694628  100.7099084  203.6801752  68.33312769  379.2980023  -109.6789858  467.9917863  264.2911675  234.2646009  201.5821196  133.5315775  284.8997691  259.416273  651.5199242  -44.70731694  79.78060745  458.4194572  
222.5937909  242.1186263  101.7822413  205.1268877  70.63675688  381.4153268  -108.3948783  471.3718927  265.1693046  235.5789496  202.5207006  134.358493  285.1222791  257.453748  652.7625214  -44.17979272  87.10886179  457.7584123  
224.5516445  244.6395673  103.0263326  208.0367199  77.95991519  381.387995  -107.1833865  473.4281703  266.1663295  236.6043763  206.6162829  136.3453125  286.2566896  258.2186291  654.8267706  -48.29769047  79.55437646  461.2540729  
225.1430911  244.4342875  103.1219134  207.8811771  80.06871006  384.1955725  -107.7787833  473.0904156  268.474626  235.0302809  207.0288105  136.1924712  287.9662285  263.172145  660.3313046  -47.28319241  76.37352264  464.6630972  
227.8266543  243.5939285  103.5629556  207.9751158  76.20397048  380.9889113  -107.1472312  471.7702507  267.0538512  235.429363  204.7713137  136.8401213  290.4462761  266.580489  656.5777559  -45.62019496  79.19897587  465.3873041  
225.8814079  243.7704088  100.573395  208.3096133  81.41959207  382.6319584  -105.7491924  473.0439523  268.8861546  235.6800964  209.0182604  133.5430149  291.5423969  265.1266756  658.6799911  -45.99308154  78.85143004  470.8490854  
226.3046079  243.3020094  99.78430493  210.2145836  70.9745188  378.9607819  -106.3825428  475.3864932  269.21758  238.6811061  207.6030625  134.8135182  291.9280276  263.7520022  665.8853906  -45.72311901  77.95939484  465.1593573  
225.0396457  243.8173663  101.0732813  209.2724617  79.43907895  376.0080843  -106.7193524  468.7262384  268.1491781  238.3433337  210.0726617  132.2300425  290.086013  264.8370307  658.2442081  -47.49076505  81.70941225  467.3118877  
226.0573146  245.4462095  101.9560764  209.7037702  74.53609608  380.3292826  -106.1011542  471.553714  271.0665929  238.8276219  210.2919473  134.1302654  293.3350314  266.3475731  667.3047052  -47.02626785  85.49946034  461.4087178  
225.2532941  245.941187  101.6382642  209.3146671  76.992966  380.073025  -106.9963444  469.6517066  267.6705033  239.0525592  205.1688735  133.2954296  291.0626707  271.4289174  661.4748543  -48.07373208  85.48207978  461.9294035  
224.5920773  243.5763515  99.63443428  207.0338033  79.75264538  380.8865792  -107.6996773  470.5998627  268.682315  237.0706126  204.2987425  133.3777556  291.5104454  270.321201  661.7443929  -47.11590249  88.91264685  466.3214345  
226.2809686  244.4076175  99.55882674  208.0476605  67.85680546  380.9573491  -109.0697256  473.4666313  268.5501473  236.7823748  200.9245779  136.681065  291.7801868  269.0091057  664.3499071  -44.00542511  80.5899327  466.6324656  
221.0160365  242.3894048  98.28356314  207.491342  74.08496074  378.1888864  -109.1981199  470.5091821  268.4093952  235.8085137  204.2029585  134.2084932  290.678353  271.7164653  658.5513714  -44.00580785  83.64139091  468.6790386  
219.0058365  243.5872218  98.33514594  208.0042533  73.37816081  378.0973151  -108.8433315  473.3090908  272.1436875  237.520637  207.7043344  135.1464634  293.2215036  267.9095857  661.0027685  -42.77057859  84.58259616  466.9889766  
217.9496225  243.4822214  98.23328568  208.3319944  72.13080654  374.5196464  -110.0115114  469.3808485  273.3796067  237.9232633  204.9427454  135.3392287  294.9915  267.7559441  660.4903104  -43.17157173  86.98669043  466.2557484  
216.4856354  240.5239542  96.58830712  207.7603546  78.67089815  372.0413495  -109.9885468  466.9510776  272.4781404  235.7259675  206.3287433  135.2384882  294.0796669  269.6491956  658.3921679  -45.24295598  87.97863649  469.5879972  
218.0251757  241.8109708  97.76723859  207.1459305  70.45058053  372.4656589  -109.8238694  468.6539323  272.7358561  236.8098646  202.5477595  134.6810795  294.8470353  266.1449059  661.0611596  -43.00574381  89.36830903  460.9336429  
217.3065069  239.1729127  96.99320613  205.6668353  75.78935066  371.1292807  -108.5870656  465.498292  269.2371812  236.0189678  205.5301917  130.3271292  289.4710988  266.0067365  655.5959226  -44.29880618  87.73151933  466.3414997  
218.3790046  240.9111258  98.78572566  208.1811037  75.87820618  377.5066176  -106.9785964  467.0971171  270.3158056  236.0317541  206.3608696  133.3819006  290.7193903  264.0814443  659.0064881  -45.75144017  85.18769292  467.2109919  
220.8765434  242.7565484  99.14002367  208.7137903  68.46809898  376.4396788  -108.3881404  466.341161  268.2432741  236.0160433  204.1004185  134.0333898  287.5102715  263.895924  658.0385076  -45.60958629  84.90797626  458.6847536  
223.1835727  243.679961  97.5400805  208.2303674  80.66804331  375.5024409  -107.298084  468.019629  267.6485887  235.4464583  207.2365857  132.3850675  289.454855  266.8926703  658.4567191  -46.66737662  84.92885288  466.1702438  
225.7525269  246.2831319  99.2424672  208.4665168  68.96448664  374.6324622  -106.8037139  472.1887499  265.8848686  237.7781934  206.0955917  135.2243589  292.4612052  262.6134264  661.0939055  -46.15952216  84.60652855  461.4890406  
224.1677434  244.4570692  99.30422934  206.4945553  78.91955827  376.0171056  -104.6615351  471.2851448  262.6222503  236.9627052  209.0427623  133.9298094  291.4178457  265.2353108  659.3253513  -47.99556522  84.01766039  468.2464381  
223.1029164  244.3244463  99.94495209  206.7959331  74.05007487  376.3931668  -105.4975178  473.4714426  262.0306349  237.513495  208.0200192  130.929355  292.1756148  260.444181  663.8110614  -47.12398581  85.22317683  465.874396  
219.4975925  239.7597366  98.17683639  205.8184135  76.24915884  374.7179575  -106.5219608  469.0041181  258.2248609  237.3339946  208.1785651  130.6816194  290.6466044  262.4832099  655.0110061  -45.5120551  82.34488402  472.6592367  
220.0430119  240.4136707  98.55306401  206.0524614  74.95631321  374.5449595  -104.5138257  472.5957493  257.8556856  236.3967235  207.3262463  130.3533892  290.0296835  258.1828889  659.5967762  -43.48308137  81.72003225  468.2981458  
222.9782437  239.9160292  100.2271164  205.0791692  70.55666124  376.0582844  -104.2914858  470.575678  256.9523359  236.1421911  205.9501947  130.2577162  291.5877703  258.2506806  660.3005615  -42.87362756  79.40567167  467.4996199  
222.892964  238.4715057  99.70250531  203.5989524  71.27030184  376.5398908  -104.2482149  468.7157979  256.0958174  233.3051327  206.0971265  129.9921439  289.6760918  260.8608665  660.7126703  -42.41260242  80.34356758  469.4220016  
224.6254694  241.8392732  101.5884626  204.5258692  65.54668307  377.1347721  -103.7299002  472.0816019  260.4549094  235.2328709  204.3433349  133.0976374  291.4574655  262.4178751  663.797609  -38.77057249  80.7851444  459.4036394  
223.2236199  242.5985636  100.1739921  203.5240357  73.64423696  371.982328  -106.2011837  468.2619055  260.8437334  232.1287594  200.9760325  136.1636477  292.8834521  265.313162  654.1731349  -38.7244501  87.840315  461.2673973  
220.20298  240.7482551  97.15136081  204.3482221  68.49101397  372.7451416  -105.1687332  471.3548659  263.2860154  233.8882355  202.1824573  135.5419008  296.9737611  260.2021308  659.7508122  -40.03219219  90.93615017  461.8802866  
219.2578343  243.2957274  98.7265585  206.6128498  71.24206207  369.8310533  -104.2803679  468.7099262  263.7230789  236.473989  204.8931543  137.5424281  294.8223013  258.7047929  656.9569848  -43.47645584  84.14155612  465.1451884  
220.4653178  241.7042522  101.2994838  205.7123863  74.01321591  372.5768288  -104.5018111  469.0203215  265.7667133  234.8619608  203.7457938  136.2948759  290.914146  255.7032027  659.2352275  -46.84715153  77.42657659  469.268808  
222.0070881  241.9140277  101.5871559  204.9543762  72.64152287  372.8417108  -103.8532427  472.3424709  267.2468124  236.8308752  202.27851  135.2707091  290.4858089  257.901461  660.7895051  -45.95826166  76.6779957  466.6817581  
225.1618006  242.8867065  99.87711352  204.0324237  76.07111336  379.8675143  -104.5070452  474.9763628  268.4975056  236.7715429  200.5072438  133.3251355  292.9312208  268.0735683  666.351192  -45.58803632  76.28319337  477.0184939  
223.1478469  242.5344736  98.34019522  204.5049721  78.60641027  382.3927527  -105.1671931  468.6112641  270.8444021  238.9215308  199.6728656  135.7766641  291.2024528  272.8211682  663.485053  -46.43343293  82.48743223  471.546803  
217.0493779  241.0301204  91.05253985  205.6292046  74.34450179  383.3047162  -107.3053617  464.0121074  269.958255  238.7580248  199.1884739  131.6715365  285.0868795  275.8975138  659.9636786  -51.08182709  92.32934264  473.8895101  
215.0464446  239.9364985  89.33663812  205.2033863  70.75091488  383.673962  -106.4211544  464.7450087  270.5082452  241.4249816  202.721277  132.603989  282.0607675  273.7459021  657.5327762  -51.77775862  88.71838128  472.1724179  
214.699052  241.9226794  89.81525574  205.5026607  70.45292299  381.2322288  -108.859521  465.2961128  271.3622951  240.1031164  203.63785  131.0525011  279.6573126  272.0627859  658.6733349  -52.14276046  82.70317402  471.3985377  
215.4733807  242.7888033  89.6276838  206.2135482  68.24277518  379.4131078  -112.3916325  466.007008  270.039824  239.4774802  204.7048523  131.2330817  280.3090245  270.9527913  660.0403801  -52.13073494  82.25506241  470.1550029  
217.7654685  242.7143749  92.37759259  207.194026  67.19265671  376.6328049  -112.249651  466.085287  270.5638052  242.0493553  210.2530736  132.1002992  280.6767476  270.6386604  664.0473709  -52.87158927  80.20186487  472.8347535  
221.718341  241.8065994  93.19595313  207.7643284  59.84126886  381.181954  -112.7172214  470.1204559  271.8592477  242.4156823  204.8587395  133.1235267  283.9156221  269.4199856  666.7512196  -47.54388162  77.77642442  469.1259503  
221.5143088  242.0049509  96.69101086  207.4504403  65.45351761  381.5387278  -109.9800705  467.390153  271.1069059  240.228278  201.6401952  131.7446845  285.0447299  275.122456  667.152606  -47.31779695  88.31135527  465.7722694  
218.409206  237.5782446  93.05429694  205.5776699  65.74942381  380.744899  -111.2420466  467.4233346  267.1601185  237.6056424  200.3059557  127.4391378  282.8234822  275.1333579  658.0504607  -48.55757343  93.2434688  470.5742922  
218.8932773  238.7260442  94.06595262  206.2229735  65.45024629  380.4954674  -111.7341392  469.0468013  266.9258994  239.2756784  205.0707288  127.9962755  282.2908041  268.4022231  661.2903484  -46.30228316  84.1913008  470.2299631  
217.960238  239.1362867  94.43222908  206.1158729  70.22649485  376.1469395  -108.8559362  466.5087365  266.3235169  239.592978  207.8266199  125.1620182  283.7831999  268.2905636  662.8110946  -50.94795464  84.93548732  469.2398902  
219.7961199  238.8587087  95.99112764  207.3308187  73.72059642  379.6667513  -107.6908966  468.9255071  266.897433  238.5758925  204.233221  126.0475092  283.2342544  269.0642375  662.6291025  -50.64670895  81.51273651  465.1147468  
220.006694  236.3260077  95.1068507  206.0993298  71.85879573  376.1330286  -108.6923842  471.6664622  267.150161  236.183936  204.3969733  126.5453308  284.345169  271.117041  662.5583208  -48.9061295  76.6168933  471.5374455  
219.4690214  238.0510483  95.26776026  206.4167406  76.16201979  376.8162962  -108.0026635  470.3207109  267.6119531  236.8863759  207.6355966  125.7383037  285.4171971  268.2863498  663.7349162  -47.75445475  80.56279048  472.6600328  
216.7984208  236.3796209  96.81253834  205.5814107  71.51717571  374.0370515  -108.919831  469.2776895  265.9908083  236.2546303  205.6236704  125.6611651  286.8774209  270.3608074  662.6404341  -50.28666318  85.92733364  465.7247276  
218.8214976  237.2471022  97.20261741  208.5451709  75.35076676  375.0571048  -105.9338245  471.3662676  265.4752056  235.4724794  204.5564846  128.5822549  284.6725119  271.6654348  659.258597  -50.24970425  84.23285914  463.3904962  
218.7048242  236.4621898  96.08394348  207.9436457  72.65097763  371.4773158  -109.521503  471.5690212  268.0353627  234.4226393  203.4082097  128.4815161  286.3153503  268.4525589  658.0963836  -47.33362968  76.61810243  469.964308  
218.1130759  235.9362557  96.93321827  205.9268963  74.27089135  370.7932796  -109.3055566  467.2494246  266.9807535  234.3968835  203.8625939  127.8974474  286.646165  267.9341245  660.4904497  -48.60291761  79.9185341  472.1270413  
217.4560601  236.3585286  99.15851507  205.7011342  71.37903757  372.2038569  -107.8980549  468.0669858  266.355575  234.5168838  202.1407443  128.8260368  288.5031912  267.4364393  660.1093868  -48.17951392  84.74079084  459.2023608  
217.3860752  234.5837448  98.76815615  203.1672101  74.90830309  372.7115466  -107.4525274  469.7504131  261.9682895  235.0528412  197.5093687  128.6597088  285.8978899  267.478648  657.9106852  -50.36614054  82.68755155  465.4337204  
217.1200022  235.3383937  99.8019599  206.1230882  73.70641191  376.7549465  -108.1919937  471.6507718  263.2494291  235.0178854  200.5248036  129.9851484  285.8138666  265.9603621  658.9826256  -48.48547495  72.773087  467.5529834  
217.4011271  235.236118  99.68592896  205.1155219  71.43966541  374.0272641  -107.6542089  469.8051229  264.6765399  234.4025326  204.8389989  128.3854273  282.4074868  263.3459949  656.1269115  -50.45384729  71.99401369  469.8009446  
219.2931402  235.4783837  102.059763  203.0350139  74.93509822  373.933662  -107.38785  467.9337911  264.4847084  235.7126366  207.0043056  130.0692525  285.3846033  261.170163  659.082502  -50.33383948  73.1807759  468.0619151  
223.3048584  237.6140711  103.8787305  203.2429823  73.99156369  374.1273998  -107.4698032  469.0189105  264.5869803  234.7908403  205.0073151  131.4435603  287.8563314  262.5631466  660.8222605  -49.46505044  77.73772795  459.8361732  
222.9057643  239.2072717  103.5616478  204.7965641  74.69020112  377.1997453  -107.6440199  470.3031363  261.6803742  235.1511272  202.3547892  133.9121739  287.6360974  264.3652828  659.355191  -49.17061825  78.36300925  462.0150755  
224.9966592  242.8117481  101.9640871  205.8703244  78.77660987  379.1324187  -107.5633274  472.3950944  269.1175931  234.906911  205.1225185  133.9713228  291.0160966  264.5169427  658.1895946  -45.21027867  72.43922749  470.991618  
223.6395677  244.6725479  99.51490676  204.624643  76.89217842  373.5629198  -109.4071162  470.0959689  265.1154285  236.2107998  208.6461248  136.0789369  295.4726609  263.8217138  659.991965  -45.59709094  81.98105283  467.3156564  
222.061269  242.3301818  98.6725604  203.9780942  76.41179298  373.8497861  -108.5998278  468.2339895  262.1696183  235.594812  206.4537763  136.6600704  295.0085834  263.1736724  657.1725249  -44.51885233  83.95870268  466.2248983  
221.451262  244.0863231  100.2333861  204.4435995  73.02041968  375.9339148  -108.1653763  469.5168253  263.7102684  238.1182092  205.1598519  136.4387568  292.3590022  259.1072041  661.4484647  -45.45526629  80.04986202  463.5021979  
220.1459418  245.9102316  97.97705242  205.4751939  73.90849601  378.6206049  -108.2120723  466.7142784  264.2817398  239.4982567  205.7553376  136.3254833  286.6973081  262.2514601  656.6148677  -50.27080274  76.67058249  464.9537433  
218.6129145  247.1973827  97.8329274  205.8043326  66.96837693  377.078098  -107.788636  467.7782557  263.8404374  241.9235649  201.9371779  138.81397  287.8913123  265.1655726  658.1700139  -49.39019621  80.10460669  458.7882424  
219.879717  245.4550632  98.92244388  203.4917881  70.76963738  380.1665826  -109.3770978  470.6373149  261.4544463  237.092994  199.5856102  138.5697496  286.7101408  263.6875919  657.4469565  -48.43924431  80.20019501  464.4250435  
224.004568  244.2602609  100.3811599  205.2826033  73.38088415  384.5255953  -108.7429397  471.8787775  263.6805185  236.2483071  203.8548603  138.5469915  289.9271513  264.4107898  657.5713588  -44.68710071  78.50142015  464.6800354  
223.7323679  241.5371086  98.85041038  204.5336304  68.2308913  376.9673844  -109.7788074  471.021528  266.0103453  234.8681014  203.6313163  138.4862744  292.7502799  263.6918932  655.8041602  -41.86617312  83.35474932  465.0925671  
221.0619605  242.577508  98.56065609  205.3789383  73.78874177  376.6708004  -109.089148  467.0168964  266.1427415  233.2777368  203.5637015  137.2160348  293.120791  264.5972994  655.748118  -42.96956533  85.3894888  468.3411328  
218.4693333  240.3792731  97.27403125  206.5763363  72.39651289  375.1324696  -108.4243056  469.2215481  266.3524718  234.213143  200.6152218  135.0744204  291.3202541  260.7620807  654.5543412  -43.5735735  83.25481069  465.7245787  
217.0613233  243.0502289  98.40472883  207.9644999  78.63353067  375.6972186  -105.8024371  470.0600418  266.1163504  235.7503151  204.3236021  132.148255  290.1241405  261.2117392  655.3609838  -47.88369562  78.35553869  469.3955784  
218.2530868  244.19967  98.76717479  208.8210096  78.64712712  377.6464154  -105.6709516  469.5915979  266.1098964  234.8266799  205.4620144  131.5640001  288.8991971  263.8075306  658.4073502  -47.55192408  73.09390477  471.404169  
219.9813262  243.1634582  100.0605223  207.3541535  74.00066984  376.4298996  -107.1637691  468.7591662  265.9052685  235.9672041  206.3400343  131.7194303  287.9920733  262.4634106  658.3117508  -47.35934027  72.51183293  469.8002884  
221.0581115  243.6180517  100.0436196  207.5287871  71.70632224  377.549526  -105.0964857  470.3482723  267.4030459  236.0321709  206.8355287  132.9901098  287.278066  260.955595  656.7855051  -44.88572249  77.38907578  469.5363035  
224.5970366  241.7997474  100.5064928  208.6024724  70.34916009  374.7159955  -105.0200876  472.0389988  269.0775474  235.1296109  205.6887597  136.4585801  293.2951389  260.7265689  659.3695895  -43.61383311  80.51353484  466.7082106  
224.1917677  239.3649427  99.6470177  207.4579468  73.11006901  374.0274157  -107.459222  470.426364  265.7830571  235.4477108  205.8207433  135.4163816  294.5683041  262.1540625  654.2468799  -41.4535124  84.25566807  468.5473486  
223.0942103  240.1529997  102.3056207  207.6455523  79.02406185  375.0086131  -105.4457199  474.2164349  266.2140557  235.2588975  207.4879478  135.0971463  294.8162878  259.4449495  656.5064064  -42.15815384  82.94487319  464.5234384  
223.1800314  238.6619009  101.6329785  206.155264  71.03867643  375.5698491  -106.9959678  475.411206  264.2539125  236.2945958  204.2690412  136.2004212  295.5972245  259.0313427  659.5165202  -40.15749307  80.77133066  465.3817905  
223.0416017  240.5169133  103.5980831  206.5031095  71.50657147  375.9727737  -106.0071871  473.1495302  266.0146515  234.890218  208.5168521  135.2419126  291.8220841  259.0517021  657.0953832  -38.99330307  80.0798488  468.0231823  
222.9710697  242.6412765  104.3415668  206.1372951  79.43518772  372.885831  -105.0008978  475.07564  269.4149848  236.474952  210.1985776  134.7862553  295.1805556  259.328002  661.1979282  -42.76377446  81.81331747  467.0792635  
224.5864565  244.0909677  100.9592747  209.1790413  82.45182558  378.4325819  -103.4067519  470.052351  271.736895  237.9190472  204.7090586  135.4058884  296.5882908  271.4743814  659.4002305  -44.1657847  82.71948183  468.7576274  
222.2878481  239.6357446  93.54600912  205.1109793  67.30369968  380.7372241  -103.5544299  465.1609593  270.4320322  236.0423424  199.106274  133.5280019  294.0312169  270.0830612  663.0264484  -39.57266599  93.21094053  470.8018582  
215.5495196  237.4906708  91.85368447  202.9952184  67.2465851  382.2114141  -108.2013263  463.7053262  266.8994268  234.8071051  200.1470755  132.6674058  287.8866479  269.7058123  658.0561764  -43.2955078  102.3052541  472.505491  
214.9475527  237.9415106  92.91398964  205.3433566  70.22039987  380.4989355  -106.3077136  468.2002311  270.7335635  238.4802004  205.6993674  130.8287996  284.8795869  269.3775557  663.6531267  -46.91171547  92.40618655  469.5177801  
217.4434012  241.152233  91.19612699  209.4931808  67.46095985  379.1182086  -102.2742686  467.1707357  270.3637872  243.7828133  204.5489202  130.0927453  282.5783574  273.011556  664.1186741  -53.47225741  90.00787447  464.8696109  
218.6449614  245.9160516  91.7699981  209.7782806  62.4233175  385.4031191  -105.3416241  474.4784292  266.2983541  244.478207  199.8849579  125.2155238  294.3120993  285.4654428  673.5676723  -51.44946267  89.29145219  438.1651956  
219.0541457  243.1464436  93.09122582  209.0034241  68.79281681  376.9709865  -111.6373455  467.6319046  270.7511411  240.5391622  206.0047279  130.2866893  285.8651795  271.3750689  670.0169079  -51.24299641  84.86547599  477.4808807  
220.7347018  242.0535747  94.38588044  209.2824517  71.03104787  380.1972047  -108.2333351  466.7564566  268.4205364  239.5508606  205.2257388  129.7535453  286.1825701  274.7730624  664.1411095  -50.23597444  93.12676369  467.7307876  
216.9281535  237.5714385  92.33806184  209.3770439  67.02896246  377.3527399  -109.3736768  467.2778203  265.6559711  239.5189274  200.5836567  127.9527813  283.5702327  272.6928766  660.7433273  -51.49586777  91.95947953  467.6059589  
219.4032101  239.510829  92.92438383  204.5920978  72.44429694  378.5818491  -108.7999756  465.2370199  264.1096115  237.8843279  202.2125581  130.2055715  280.9989161  269.4156682  659.9545045  -49.104303  80.43813678  473.4871459  
219.4690085  237.2417123  93.40377129  203.8456274  68.68381497  376.847985  -110.1275565  469.6767842  265.6692532  237.43984  208.0409867  128.3170015  281.8706099  265.9121074  661.968607  -47.45945733  77.88708876  473.1173583  
220.2737413  239.5842261  95.03083043  204.9043322  71.81516638  377.7286191  -109.5197501  465.1880113  266.8881506  238.6530445  206.2561212  131.0526421  283.5682086  265.4730557  663.2292069  -47.19922646  76.36599451  470.8007875  
222.2400439  243.2333002  93.70533665  206.4489142  68.54318647  376.2979783  -108.290008  466.6660882  266.213478  239.04383  205.2041777  131.6810434  283.9921313  266.2461801  660.3783405  -47.9183676  84.57723664  463.570337  
221.2498603  243.8672106  93.84038459  206.2671848  72.9965921  375.7297088  -109.4544558  466.8529662  266.0812188  237.8835426  201.2593232  130.1268203  283.6490602  266.5668012  659.2085343  -48.72990846  86.57530053  465.2681249  
220.4704846  243.4666523  94.33003915  205.3499372  71.23003417  376.1667554  -108.972931  470.4391293  266.0117307  237.2278236  201.6453207  130.3568933  285.4437197  265.3878224  655.6279038  -49.10008146  83.4947062  467.0790192  
221.1427847  243.1873079  96.97703569  204.3941112  71.09256803  376.8304655  -109.6897916  469.5771188  268.1510308  237.1915539  203.0430705  133.3891323  283.4202549  266.7797724  658.1438619  -45.52378604  75.04875598  472.638905  
219.9045614  241.6119492  96.29122076  203.8797414  72.76422373  371.4669786  -108.9772021  468.5862973  268.1039196  236.9915632  206.0850454  131.867292  287.9959196  266.4106491  659.8997062  -46.0669205  84.28658231  468.7698686  
219.9927968  242.3412754  98.03184361  204.4192078  75.41497906  374.4212279  -106.7677668  468.5605268  267.34498  237.2014452  206.4988236  132.3940298  287.6636755  266.5731317  659.6081674  -49.17905221  81.8804275  468.0824345  
220.3980473  241.9822029  97.90079812  204.6779769  73.61857428  375.7343575  -107.5156253  471.8551079  265.852842  235.7441774  202.0374839  133.8002402  287.6739885  268.4932101  659.0801362  -48.15097197  81.23643174  468.5495466  
221.7697509  241.4425717  98.19793438  206.1189261  76.28974002  376.5859745  -108.9962679  470.7484784  267.509002  234.9614792  206.160195  131.2106025  286.3068972  267.7557874  662.7404902  -45.33700426  75.86945097  471.4383398  
219.0556857  240.4266381  96.20368084  204.8478574  71.72526126  374.0785769  -108.7784187  467.3954035  265.1323859  234.2586747  205.3961874  126.6334307  288.6563142  265.6322624  664.4065935  -48.81620474  84.15870917  473.6104399  
219.5442666  241.9904647  96.76036507  207.6193371  76.70540686  376.1347279  -107.1045596  467.4622493  266.9615242  235.9699596  206.8096503  127.5565892  284.4109882  265.1434906  661.0313465  -49.57160424  79.7632824  466.4547911  
219.7625337  241.3912882  96.62805651  208.376085  73.90694939  373.7908999  -108.7450125  468.1904161  265.8677315  232.6545903  200.9800478  128.6189583  284.0676288  264.3672845  656.42975  -49.71839764  83.53039797  465.6485108  
218.6535889  239.7330267  96.13125364  208.9326708  75.32577199  373.7728587  -105.8217865  469.8131706  267.7342891  236.190485  205.9583276  126.4488692  283.0477581  266.6876723  656.4428482  -48.00829209  76.15559804  472.0604231  
217.0405121  237.9332936  98.18017504  205.1675003  57.03648449  378.7206775  -95.38411766  466.3147676  265.1235477  239.9393733  194.7483084  122.5953393  285.9418888  263.6261317  657.4259032  -57.35064906  81.56748579  459.5465381  
223.5310306  245.4089213  102.7812188  211.4541585  72.46867643  375.8169528  -109.5030405  471.9323371  273.7308044  240.0166679  207.6040487  133.0609802  291.815605  264.8684928  667.8042413  -43.59746781  74.17220508  463.9892603  
223.0326617  239.822371  100.0531945  204.6205142  76.67805552  376.6433835  -110.828764  467.9088812  264.7147584  233.0634947  202.5305057  135.7108899  295.0915337  276.8032236  661.2188343  -44.23616761  90.13091695  464.3485176  
219.1217238  237.1157721  97.87236891  202.9345293  77.03726739  376.53839  -109.7211173  467.5151285  263.9602517  237.5664132  201.8510472  132.8525259  291.6136178  268.7029451  656.14385  -45.48332953  91.97225178  462.699794  
217.1898832  235.4005122  93.81605937  203.0641004  65.9298364  375.4293719  -110.2307701  468.8914088  263.2912488  236.684271  205.0391499  130.4128011  287.3734346  264.9648873  658.5379584  -47.2585278  79.39480454  467.6372689  
217.6267225  238.6033906  95.99435746  204.9969595  66.32749663  374.9570842  -111.6691925  468.4675642  263.0116264  237.4878555  206.0821337  131.4457776  284.8951873  260.4125248  662.1920805  -46.69949355  72.50025676  467.4222335  
217.8633628  237.6550159  97.69945766  202.8940506  66.55797975  372.0518546  -108.3898485  468.1477641  259.8529602  238.3563594  205.7573566  131.3584811  287.4166223  262.0748316  661.206441  -49.8397007  74.84996608  466.31082  
220.2530646  238.8981189  99.00910154  203.530361  73.35430001  374.8627266  -109.2239756  471.2031424  262.8754509  239.6840909  207.480676  132.2744873  288.0549946  261.1238799  661.7434499  -48.18209373  73.83174346  462.9799929  
220.916851  240.437663  96.30161758  206.1111594  68.56666993  376.0711402  -110.4332025  469.2286052  264.0072424  238.0344284  205.9468093  133.2409712  285.7259988  263.6474066  657.7913876  -47.75508329  79.40131127  459.4327614  
219.5857831  240.3182688  95.94450017  207.1857168  73.18571853  377.1245107  -109.9873391  468.3282127  264.166938  237.4830078  206.6645935  132.0277671  286.9679317  266.2749483  657.9102233  -48.17234001  82.31196002  459.8432849  
218.5451449  238.8656955  97.97544131  204.6926408  70.55517036  374.7228524  -109.3591747  471.7980852  263.5694406  236.5328654  201.625582  133.6672482  287.4913225  262.5713757  656.9282124  -49.05413156  84.67346802  462.3288364  
219.4181926  238.7611989  101.5861787  204.1627892  73.13362073  377.3114342  -109.3674627  472.192073  263.8564779  236.109552  202.7980879  135.3966752  286.6404669  265.1181251  657.2730276  -48.40770026  75.1728463  467.7167803  
220.0096672  238.7054819  102.178204  202.9954955  74.02237516  376.9654845  -108.0965403  472.5692163  264.731707  235.7223183  203.7454504  135.1635284  288.505775  265.247114  658.1827264  -48.42724586  75.04547909  465.0490567  
222.6164244  238.7207363  101.2968149  204.9288488  78.86266647  378.2016017  -107.6244298  471.8545122  266.0466409  235.6628838  205.187348  135.1587669  288.8131895  265.5395612  659.3475707  -46.49281725  75.37987378  469.5836414  
222.5413935  237.6721485  102.5244201  204.2018046  76.09376261  377.895014  -107.6200875  471.8160786  265.7615723  235.8109696  206.0585357  134.6628829  289.6304904  265.9273883  658.5058146  -47.49048144  77.5809114  468.7889409  
221.0015234  239.1439713  101.4143685  206.2325971  75.94054482  376.9357789  -107.231494  469.0083317  265.7731651  235.4807239  207.9495695  130.1835103  288.5693652  263.5169429  660.0009215  -47.80712178  75.491113  471.0791316  
220.3659065  238.4185115  100.8212095  204.9838043  73.37973146  376.8346577  -107.3415225  470.0173455  266.9307137  236.3757432  205.6876117  130.2848225  290.6468033  263.5838793  663.2747442  -48.20400407  75.2790621  471.2795784  
221.2068657  240.26552  101.5617421  203.9168589  72.98126273  378.3325825  -108.3402575  467.3410258  267.8494321  239.0569826  204.3956653  132.5890947  290.1103097  265.3290339  662.7751258  -48.17829201  80.16857184  464.881257  
223.2438781  241.2762521  101.4015488  202.286693  76.84414148  379.386235  -107.113353  468.1072373  267.9941599  237.670745  203.6616075  131.5471176  292.966854  268.6769532  662.6334493  -44.72236986  86.38987786  466.0642268  
218.4313843  244.0580861  96.81862317  205.0808908  72.36394306  377.7750759  -107.3373138  465.0179439  268.3297992  237.2485051  201.1032829  131.2159019  290.8585946  268.6685811  661.2478148  -46.20282202  91.51862993  468.0048203  
217.5457989  242.5001106  94.84111752  206.8119923  72.1237493  378.1969934  -108.1555903  464.0951682  268.7306178  237.5964425  201.143614  130.244763  284.9140847  269.6343547  657.1343755  -51.42533335  88.43185239  468.8737805  
216.9198302  243.3018699  94.16478522  208.163475  68.59697528  378.372165  -108.1412017  466.1618858  272.0880357  237.3731604  200.9446301  130.5436141  282.9569054  267.8288889  657.7422004  -50.60209868  80.0735981  467.6139889  
214.9393065  238.7550041  93.92280621  203.7321825  68.95258564  376.9392664  -108.0122952  464.630918  266.2675124  236.6948954  200.3305365  130.8068405  282.0851428  266.7425209  659.7781814  -53.33417971  82.37120852  470.9489875  
216.448985  237.9229574  99.03966867  204.2521762  67.99657853  377.9914033  -109.242993  471.8890499  265.8095569  236.7153965  201.8713633  131.3681452  282.977461  265.1229989  662.7583437  -51.56050578  76.92229389  464.8112463  
218.3890935  237.8247055  100.3737369  204.335365  72.48791952  377.4468728  -108.6047223  474.0850579  267.8133129  237.0618654  207.1671757  131.9601472  282.1659261  264.2362519  662.3284846  -50.30675774  67.43125756  471.276158  
222.2705103  239.7021912  98.9843306  204.9869948  73.07841682  382.6232483  -109.5563116  471.2166435  267.9830421  235.7809123  204.9618795  135.4740667  288.6677004  269.3388654  663.1518343  -46.4147501  71.63898081  468.3342812  
220.3145148  238.220367  98.01829708  204.7810294  77.18779625  374.3368486  -108.4862624  469.6100445  266.4142916  236.9474525  204.7759494  133.4001074  289.4622089  267.3832727  658.2162047  -45.01849394  80.22158402  468.0490471  
221.3618115  239.4771511  100.3059976  206.7490058  70.21699724  377.8181975  -109.6058683  472.1181736  264.493276  237.1605439  203.9119324  135.5018642  290.8522618  264.9776983  658.256892  -44.18170397  80.72963506  467.9309342  
221.9156384  240.40042  99.63380095  205.8884186  70.19036799  377.027079  -109.9071146  468.1752334  263.0598802  233.7836512  201.6079364  134.2489175  287.619002  261.4631409  652.6821847  -43.6008128  83.36610251  464.508397  
223.1309655  242.7094172  100.3198069  207.0939824  69.57820639  379.1757797  -110.1402984  469.8393922  264.5774314  233.5453439  201.8503228  135.8962717  287.2014692  259.3677392  655.0087786  -44.45018854  79.20197392  464.0154044  
223.9464184  243.3609199  99.69934045  207.6269971  67.8217465  381.13399  -108.337806  470.1923694  265.1661168  234.7759684  202.7874369  135.1916223  287.625014  260.3916234  653.4943834  -42.92430698  79.61657959  462.3198142  
224.1132209  245.4759534  100.0438187  208.6519548  72.40280943  380.8488846  -106.9842197  471.0017901  268.0962492  235.5642555  206.3152918  136.1820529  289.8536277  259.5338702  655.4571983  -41.55615471  84.10727824  462.8198363  
222.3782843  245.9822261  99.32778528  210.6599104  74.63763302  379.1259515  -106.9439498  469.7893337  269.7849978  235.8781402  203.1776687  137.9517454  292.0214099  262.6010431  655.5189687  -41.37168035  86.45349523  463.1210127  
221.5670273  243.7285925  97.80891872  207.9553577  73.28794021  377.2540574  -106.8322167  468.1376055  267.6260266  234.591588  204.9242124  134.6358717  290.9936882  262.29459  650.9615272  -39.98964055  87.89458714  464.0764507  
223.616036  245.4556116  99.94346151  207.0018053  74.61407943  376.2346623  -104.750698  473.9573861  267.3206183  234.6506863  204.2549848  136.2040461  292.4760308  260.3946942  656.1216373  -39.82970054  89.00741773  461.2423972  
225.53466  245.1651983  101.4287991  208.0301195  81.96159887  373.5027846  -105.8330787  470.7424591  266.3862588  236.1286165  204.1823511  133.6707711  292.8224336  262.5689732  657.1530066  -43.10172847  85.93663847  466.2217597  
225.3409267  245.4518121  101.2435788  206.8302754  80.24704541  375.2832349  -105.267696  472.0422258  268.5600658  236.0186721  207.6353036  133.5133603  294.102962  262.5422532  657.4190872  -42.65080692  85.59183332  462.5711979  
226.1763693  246.6911948  100.7451077  208.2161936  77.9352873  377.563435  -105.4288063  474.3501615  269.0063644  237.0793392  207.5976444  135.7318399  293.1323517  263.5710491  657.041692  -44.50700747  83.09948737  463.7075817  
227.7281076  246.1362568  100.2912313  208.7336927  82.95837547  378.8511468  -105.7220386  474.1679494  268.2122738  236.1312272  209.7954549  135.7644781  293.0307943  265.0541376  658.785903  -42.4248105  82.31667995  469.4665381  
229.354319  247.3068535  98.42242654  208.0542576  75.99926807  377.0399367  -105.4594339  473.4727586  267.9938701  235.5043714  205.7353943  136.7899487  297.5907417  265.8459546  661.6632371  -42.3416574  84.85959288  467.4673405  
227.8121757  244.2877757  99.4444349  208.4316523  76.59520917  375.3890616  -105.7828894  473.6613967  268.8174303  236.0930102  206.8825227  137.2731968  298.2804574  268.3709519  659.106234  -39.99883102  89.6878406  468.9963273  
226.7617987  243.0864067  100.0117175  208.9381017  77.7318983  375.8799928  -105.5278077  474.67214  270.3881909  236.4412151  205.3484124  137.888589  297.4197201  266.5141312  660.0518731  -39.00574508  90.45299272  467.7649544  
221.5685754  241.0541852  98.29687458  208.1997308  79.68925963  374.423727  -107.3999563  468.4393889  271.7504468  237.9552341  205.3512037  135.1241333  296.1464352  264.2806132  659.622594  -40.72274593  91.10801011  470.7018236  
218.9679968  242.5099815  96.72193562  210.2692806  81.45391621  378.3669343  -109.2087948  468.2353117  275.3800623  240.4144741  208.36377  133.9004678  293.8782988  272.2919756  662.2774269  -41.20817044  92.93780971  463.0545309  
211.6611521  237.5162055  91.06623953  205.3714794  73.94249089  379.1963832  -108.2655986  463.5005531  270.6694797  239.0327301  202.9621171  131.4512038  293.8077311  272.2855079  665.0567553  -47.15933699  103.4917684  461.8173476  
208.4401993  234.7900923  94.93156394  205.3125351  73.97980332  378.5315922  -105.5917882  463.2532008  268.4994244  239.1450067  207.5356925  129.3488859  286.9970856  277.1463079  662.1847238  -54.15677884  97.22614665  466.9711694  
208.1031573  232.3620288  95.63762807  202.2194009  66.82569418  378.389922  -107.1015039  462.2668368  265.8135295  239.7004203  201.9984069  126.3176899  285.8691119  275.6730001  665.7541043  -55.4097766  92.70848512  463.0678923  
209.075062  232.8268193  93.70705773  200.3713153  66.93831215  377.8403269  -107.2471646  463.8202845  264.9055604  239.2514572  199.9754623  128.5743035  282.6205178  275.5808221  665.2310709  -57.49943816  83.59287051  469.0856881  
213.762031  236.9856353  91.40444505  203.1026421  66.16363827  376.5378365  -109.1386592  464.3172415  268.9215841  238.8007866  199.7270832  126.9131688  279.5549679  273.4956201  667.1841969  -54.27537781  72.18690903  469.3240004  
213.2796428  234.1442357  88.04396146  201.4553698  61.14791173  376.2148192  -108.2043743  464.7575257  265.0348365  238.8743637  199.8674401  126.2708854  279.4098655  272.8477644  662.9673465  -53.82998841  76.46117945  473.2070226  
212.1514985  234.198931  88.96502354  201.2660854  64.39743512  378.4843353  -109.6091921  464.195957  262.1234457  239.2459428  200.5708879  127.8197012  280.3249443  269.6796207  665.9032552  -52.67600074  75.44994324  471.0329921  
213.0261703  233.8478075  89.74222287  198.5079787  62.53156044  372.9877151  -108.0961745  465.5711521  256.4579512  238.5709142  199.8586718  125.259934  280.712338  268.1807858  661.6036289  -53.03688496  72.97398172  473.9034822  
213.9754066  235.9311115  90.5365678  201.0381442  62.72788318  371.2769715  -108.7149548  466.470005  258.3193382  238.3064928  200.6685781  127.6208351  279.8776322  264.8915914  664.2055194  -54.32032571  67.64869409  472.1584986  
216.4207649  238.87509  90.66920204  203.7427115  61.66630059  370.716315  -109.2639336  467.0586331  255.9521494  237.5988425  199.9075355  127.2173955  279.7006873  262.2601092  662.2835262  -54.94027529  65.94125923  469.285209  
217.2759236  236.5995325  94.06503226  203.2963653  62.27327042  373.4236832  -108.0152413  468.5178503  254.0289353  236.8161863  199.7088095  126.0189535  277.2137994  262.4387836  659.8341875  -53.4247351  66.98836796  473.2506525  
219.6729868  236.608809  98.69057061  203.7381669  60.58846042  374.8620513  -108.1346447  468.2559522  253.086443  238.0552501  199.7558815  128.3082087  275.2315864  261.615184  658.596285  -51.64665218  63.86417386  471.6889807  
220.8029117  239.1419141  99.39138035  206.1143684  64.42761446  379.799811  -107.1154378  470.1330683  257.4869301  236.0797258  202.9416503  128.3152438  278.80879  259.72044  660.2171357  -50.6586942  64.5386826  472.2176975  
223.1773977  241.4207971  100.1192295  205.5962942  69.0148237  378.0198109  -106.8191164  471.8998653  258.7133563  235.7469706  204.2207307  129.1747344  282.1030875  262.4499476  657.8214561  -48.07970451  69.65461749  471.4664139  
223.1549665  241.8326836  101.8582182  207.1765282  70.46396522  378.9221035  -106.5038051  472.0117164  262.3920794  236.1939806  203.7749652  130.4693698  286.1022933  262.1178733  656.4283617  -46.72964874  75.33379861  466.6647987  
223.5310606  241.8187758  101.6894764  207.6752092  68.56400148  377.5789971  -106.3564369  471.128225  263.2829631  236.6674279  201.4072857  132.5617857  286.6046174  262.483001  651.3874558  -46.74156438  80.04895858  464.1271839  
223.6831155  240.8955801  102.3195318  206.3958111  74.19088606  378.5930986  -106.0670021  472.498628  265.7790136  233.6730067  205.0171634  132.8499211  288.339028  259.708615  651.6540689  -44.56960495  81.59380001  464.7438383  
224.3018871  243.9194516  102.705545  208.7451535  73.77257298  376.9970339  -105.1824011  475.0211456  268.7275463  233.8963073  206.4489942  135.1438122  290.0591334  261.9475736  654.3978518  -43.87695699  78.80499999  463.213782  
224.6410004  244.6953163  104.2728006  210.0380069  81.30567497  378.1709743  -107.7259337  471.4822652  271.0236693  235.0114986  210.6297353  137.0561864  292.709219  261.8912157  656.6798819  -44.79422206  79.80954909  466.8632252  
222.6818969  244.0745567  100.762153  209.9313421  81.53768125  375.86949  -105.5820862  469.4486272  272.5018935  234.8606291  209.324196  136.692268  294.3385424  262.8120457  655.8919131  -44.53150886  82.80430687  467.7098352  
222.6118332  243.4664025  99.41255634  209.8945937  75.15006849  372.1503778  -105.8736846  468.907961  270.6107415  235.4730309  204.9766717  135.5666749  293.1649866  260.7006686  653.3455303  -43.41946037  85.08717449  464.6082689  
221.3843007  243.1073937  98.15609094  207.722624  77.05399972  370.2498587  -104.8604686  467.7785743  267.6289635  235.2037123  202.9054877  134.2941695  289.338478  258.6256284  652.1178871  -42.96768238  82.59220646  467.2765985  
222.4697243  244.0433633  101.3053784  208.805175  74.84540735  375.3939695  -104.5796262  473.1614231  270.0372208  237.8781397  206.5475337  135.8108265  290.2515575  255.769395  661.0382454  -45.95498496  78.73113939  460.8594073  
223.4239742  246.2949864  100.5938334  208.6158148  77.00435652  376.6953644  -104.9789302  470.0667594  266.8488586  237.5862705  208.3279601  133.0424317  289.6703545  262.3187703  658.3383946  -47.22721015  78.72855338  463.022216  
224.604578  246.0446677  100.0011143  208.5887462  80.39263234  379.862485  -104.7222795  469.8685421  267.1746949  235.9846295  209.1247432  133.5386103  293.0393241  262.3803519  664.1094721  -44.30907345  81.56049557  470.3473077  
225.9668954  247.6384268  101.5353699  209.310982  78.66037815  378.1344961  -104.0514402  472.5968003  267.1803782  237.9206098  209.6009392  134.5339723  294.775359  263.4241143  664.4022033  -45.7850089  83.69433322  468.7641842  
226.301568  245.129449  100.2299045  207.3232607  77.41584263  377.6560866  -104.5888715  471.4968765  265.776843  235.9611147  209.9474907  133.8148156  291.9401272  263.3691745  661.6352841  -46.52791092  81.81706596  470.235453  
222.8012289  243.7933207  101.1650144  209.9494737  79.21999391  376.9836013  -105.4790391  474.0788918  267.6065653  236.5477911  208.6811804  132.0319746  290.6549369  260.5704975  662.8750307  -45.4229055  80.60298619  468.6713275  
224.8642686  243.9290829  100.6434136  207.9870549  75.3265344  376.2171529  -104.0622072  471.7354746  266.1634234  236.2125981  205.9933676  131.6532132  289.8158483  260.9626761  661.4448146  -44.24582558  78.66908781  465.9940721  
228.8957701  247.1135958  104.7328928  208.8627048  72.40702327  377.1761895  -104.7596392  478.846219  273.7172631  239.4616998  206.4859579  133.5997129  294.8124693  259.0769527  665.7186531  -42.62800835  82.0280853  469.7533835  
230.1768448  249.2836949  103.695819  209.4727134  75.06531754  376.9334309  -111.4579272  475.860714  273.7714871  238.894477  209.4155202  140.9708987  300.2322437  272.5126837  664.088014  -37.0517186  79.50304584  470.1679991  
232.1879595  247.5581933  101.4421983  208.3504045  83.14136835  377.8853408  -109.4836323  477.6291163  271.7418418  233.1686017  203.3346644  143.899178  308.1759961  277.1069769  662.4380637  -34.18969034  97.97456465  466.3520527  
226.2148222  241.1552481  95.05418784  205.7377643  80.9733554  372.8850418  -111.078223  469.5620681  273.0763967  237.1174609  205.5229804  137.2977249  306.6483207  278.1413949  658.9502874  -32.00594405  109.5371335  466.6719202  
217.33896  241.0625975  92.3813356  207.1782944  77.4480024  372.2737194  -110.4453814  465.738064  273.0271994  238.5138997  203.9692461  135.571488  299.9652815  275.3212389  656.2721751  -35.98344186  113.4557506  462.1473403  
213.4963491  239.8485067  88.88871683  205.2551066  78.07782932  372.0400175  -110.1847541  461.9023713  269.7491106  241.9376933  204.2251952  130.3796704  294.0094802  275.0181321  655.6768475  -45.33059545  106.4744255  463.8064141  
211.954235  237.4386257  91.33271991  205.3412567  59.82730388  380.2685979  -97.6477077  462.0009961  266.4399546  239.9939007  194.9128564  131.1634128  286.9076784  276.1369843  660.3939292  -55.55525777  92.34132361  460.4684954  
214.9292573  237.8192306  95.13076166  205.6647196  65.23162341  378.0177679  -110.0112159  472.2020433  273.5418447  242.5959495  206.7890692  131.8261196  288.7524039  270.4740649  668.6062079  -49.03577036  82.51169608  463.498529  
215.1367864  236.6457868  92.13186235  204.3470544  67.63674946  375.0836219  -111.9252743  469.3790221  268.0046665  236.9416122  203.1174628  131.3258083  286.8828888  273.1252447  661.9116437  -50.61673343  85.84283585  469.5230236  
214.5426346  239.115567  93.53625655  205.1885439  69.6726163  378.5199334  -110.8926355  468.3010161  267.132147  238.3338469  204.1617233  129.7859716  283.0371952  270.9093436  662.8974346  -52.76540221  78.69576886  469.6601158  
215.9671198  241.1367045  92.95278514  206.1552885  63.6799308  375.5140561  -112.4395053  467.4125381  268.1580963  238.1828382  203.2295943  128.5909392  283.7444571  270.894401  666.2732027  -53.06188315  76.26752175  470.585054  
216.3983436  239.3095601  95.06765832  204.0487118  66.30068799  380.8364972  -112.9086535  467.6257272  267.0499678  238.6766223  202.9026421  128.5559647  282.4912469  269.2012778  664.199981  -49.56781319  73.36312934  469.9871218  
220.5843699  240.2927727  96.76611601  204.4731799  66.87141404  379.2782798  -112.4878938  467.9503565  266.7659562  237.6948561  206.3017478  128.721012  283.0301706  268.46166  666.9570019  -49.70212199  76.75099132  469.631462  
219.4123385  239.7518919  97.56097813  204.5639192  72.63188585  379.7353924  -112.4278949  469.1937207  267.8870187  238.2331085  206.8826971  128.7348015  284.9147109  267.6317168  662.1792084  -49.42123659  80.38843445  469.2993535  
220.7355305  239.7328739  96.59765151  205.5669997  66.82811022  379.5626541  -112.3933666  466.5944911  267.7361872  238.9286109  205.2379582  130.601443  285.1082207  267.6190137  659.9336136  -50.06688685  85.85572633  461.1098364  
221.2413732  239.96689  97.1273097  206.3632386  61.73943056  381.555043  -110.9693078  471.390021  268.6394814  238.8995143  201.810175  130.7873426  287.8248944  268.8139073  665.0429533  -47.91752539  87.48851597  461.3445544  
218.8700713  238.4969292  96.36814333  203.6663207  67.64530413  378.7397961  -110.8332084  472.7027649  264.5300335  234.7684751  203.2474071  128.5067885  284.9364239  271.7520453  658.8131291  -46.40845863  82.18490936  469.5286725  
222.2760167  239.7955058  101.6060099  202.8163158  72.1421932  379.1021433  -109.9860623  467.1805382  266.5013921  234.931077  205.0121099  130.7607014  286.0496911  265.2562751  660.7424396  -44.58935121  81.94283486  467.4741642  
219.0696725  235.2851469  97.22361125  199.7379672  70.92683752  380.035229  -107.4660886  466.6688459  258.5557973  234.6487855  201.0834437  129.2326656  286.0233391  265.337629  656.5383954  -45.60022534  95.37302614  465.4397575  
219.2220856  235.0263805  97.70642341  199.9890819  73.05096439  375.9272841  -107.4273854  467.079697  257.420167  233.41809  203.2431504  127.4697864  282.9951111  262.9666448  657.0720906  -44.56331279  79.59998479  471.8002031  
217.9771894  237.0284716  96.61476111  201.7319091  77.52775203  373.3364388  -105.1944945  463.848666  254.9907747  234.0065523  201.8751731  126.4191731  286.0499505  262.5822218  656.4673255  -50.7856569  79.49677528  465.1637687  
217.8521389  237.6101557  96.66644582  204.3650281  71.9225313  368.4010395  -108.3504708  467.0548784  257.3959982  234.1767375  203.7787746  122.9987178  284.0947684  263.9643789  658.4938372  -49.49392274  68.79720604  471.1728972  
218.637673  240.7945494  97.20823024  206.8646427  74.79462791  372.8739756  -105.206006  468.6243467  259.264704  237.2779218  200.1635808  128.6203723  282.4744085  262.7907843  657.7699704  -51.57692326  73.54824858  464.7754477  
216.804549  241.8442827  94.58561536  206.1760191  69.11540445  369.5630574  -107.5283046  465.2326946  260.7855645  237.4983764  202.0491801  127.2883838  283.6021671  261.5601503  659.9034121  -52.46115828  71.53152262  465.0887165  
219.2074839  240.523209  96.27890405  206.1368793  71.075366  375.504994  -106.8510825  469.7654166  263.3495108  235.9851692  204.3759006  134.0114495  283.3758956  262.3492518  660.9766864  -49.55121  65.06434101  470.8251268  
218.2056538  238.4251159  96.61253634  206.4736558  73.58884674  375.8017166  -104.0166557  466.8479451  263.5947174  235.8333999  203.3564587  132.0607758  285.4954311  265.155653  658.100087  -52.18815666  74.37709287  460.3218557  
217.5853101  239.7924354  95.98018525  206.8285376  73.04572715  373.409262  -106.5465294  466.9951675  268.4008991  238.3843111  206.7894308  132.9150284  285.9167713  261.9273375  659.744974  -49.59865014  68.20884787  470.5782492  
219.0654971  239.2261511  98.57547261  207.7078883  72.93570079  379.4945435  -104.6793007  469.7496286  265.6836217  237.5800895  199.0701763  137.7772245  286.2434731  264.5274428  659.2566528  -47.50442108  77.14156593  463.1247111  
217.3394582  238.287037  96.80106873  207.9807752  69.68581883  374.0705801  -107.2159449  465.7703176  266.5647516  238.9528381  204.6298929  132.9119314  286.0217414  262.8453568  660.0935414  -47.11774088  77.04742683  470.9100774  
218.9157633  242.2328342  99.27668924  209.1756918  75.89022799  379.6865924  -104.8915268  473.5964578  266.0089375  237.5994907  202.7883551  135.7587197  287.0453544  263.162703  659.1031399  -48.94558626  80.33422547  463.0778981  
218.5583951  241.2582221  96.31926441  208.6785568  73.58589023  374.0739359  -106.2478346  469.109288  269.6180161  238.2443718  205.4472461  135.0029678  284.8369028  264.1007413  657.2026325  -47.82422335  76.09187473  470.179368  
219.4420581  243.0603081  97.04264116  209.5703223  78.93927145  379.9036229  -102.2716724  469.7498215  268.6903202  237.740181  204.6900045  136.323485  286.8414413  269.0478024  656.9878707  -49.25535984  82.89718084  462.4784984  
220.1631471  239.750459  97.64600607  206.7376742  72.22338228  376.7722945  -105.2979475  467.7509538  270.1779989  239.5123312  207.4522099  135.863953  290.3657337  267.5257848  660.9481546  -44.65483982  79.17588575  469.0112537  
222.3240726  240.337345  98.45059267  204.6908275  74.43858039  378.2853601  -108.8880981  468.0267796  265.3976319  234.6239445  201.5874178  136.588128  290.0778478  269.823447  655.3738302  -45.46990662  86.1095247  465.9396448  
220.777217  241.3852111  96.19464781  204.5860387  66.2728109  371.7229316  -107.8163332  468.4958027  269.0580917  235.4848668  211.2656422  134.1177048  285.002072  257.8210797  655.7160622  -44.12375626  86.43841906  476.8331968  
223.2002563  243.2604245  99.99661559  204.9546616  75.09640936  383.0027328  -110.5735867  474.3147043  270.7560401  236.5081751  203.0252393  132.9153286  297.3536473  263.9315214  660.2542167  -39.40141683  93.96833878  457.6256928  
224.1491445  243.6588639  101.9025541  208.4059294  71.74421385  381.6078809  -109.9991066  478.1278977  272.1004026  237.9020053  208.0166262  134.975838  290.4199587  264.395169  664.6287415  -45.38101727  82.28342222  466.5646202  
223.0544988  242.0418117  105.327028  205.631808  78.12216339  380.6662448  -112.0006623  469.8690264  271.896822  236.9653169  206.310832  136.4569204  295.9624206  275.3911098  664.0859815  -48.86017008  89.77821995  461.6355947  
222.7562288  241.4281945  101.9596998  206.5481549  78.18346316  385.4150675  -111.5211202  471.5954606  270.7786345  237.5866463  203.5244876  136.1237678  293.9148318  273.010989  661.7258847  -46.96741547  88.76158603  464.5787682  
217.649193  238.5168375  99.31459562  205.207525  77.93003965  381.5414879  -110.9042215  469.2524376  271.2725737  235.7870138  207.6656679  130.1651654  289.2875163  268.6357409  661.5895543  -47.0368852  87.259307  469.6586148  
219.6470732  242.7299019  99.59148636  207.373875  83.04999016  382.3402712  -109.2020409  472.2649671  270.6531405  238.142285  206.4271227  136.0991773  289.2858316  268.1205115  658.1702724  -50.71677883  82.80906666  461.4733918  
221.535055  243.6255181  98.98117561  206.3817701  71.58834658  379.0940948  -111.3049247  471.6922421  275.3111256  235.5229991  204.0683746  138.1582212  289.5736477  269.3045156  661.2284453  -45.53440873  77.43366959  467.9156307  
221.4073481  244.5681525  98.68606514  204.1729585  83.11373501  377.5501913  -107.9928734  469.3308614  271.0987864  232.7087363  204.4038408  133.5521932  292.8024352  271.9657288  657.4711607  -47.77407258  90.38762044  465.1298938  
223.9932126  245.8881125  99.22530577  205.960689  73.43774929  377.3383578  -109.157122  471.254605  269.1026899  236.9927907  206.1244695  134.2453068  293.0483095  267.9155711  661.0440829  -42.21163177  82.59773844  467.1833349  
222.270346  239.4166364  95.74854617  202.26391  75.60487596  376.3766915  -109.3855225  465.0046435  264.0061813  232.7428873  203.8232115  126.2349724  294.0180204  268.8384538  660.3775532  -44.69378844  92.79268272  478.5381903  
223.1690063  242.2572062  100.2604972  203.7320146  69.53497342  376.7071624  -105.9854293  472.0630917  264.7795702  237.8795248  204.0324652  129.2193262  288.4187462  262.4119576  662.7827603  -46.51840802  91.9412783  463.3763483  
222.607458  237.122242  98.61196023  204.9851348  70.33999743  377.5727475  -107.891783  469.9854484  264.8292257  235.7235778  208.9198652  131.2031254  286.6904889  266.1560128  659.1041772  -46.65632639  78.45933024  470.7927541  
220.7712666  236.7218339  100.3429183  205.5847186  73.56535027  376.3859342  -107.8400777  467.6705739  267.8815138  236.453338  207.6681853  131.2708317  289.5047328  266.234763  663.5046412  -46.4445869  83.36106164  465.6376835  
219.3740967  235.485379  98.48521599  201.7269624  72.75175202  374.4661511  -106.4566732  467.3377258  262.9119183  236.6252712  201.4255564  131.3357396  290.8485633  267.780134  655.7212071  -47.89741643  89.33642157  462.2128452  
218.4893776  239.9367502  96.92603549  202.2127022  72.93007555  373.8986385  -106.2874817  470.2490108  266.079265  237.57718  201.354178  133.6023066  284.9499827  264.9426614  657.9227343  -46.60626612  76.90849398  470.9392204  
218.9589327  243.5548958  95.93928094  205.476046  67.1672549  373.2153853  -107.3047411  466.6201441  265.0910642  237.8825173  203.2914862  130.7489374  285.8509759  261.0952377  656.7620717  -48.92656837  76.07303541  468.329443  
220.7547249  241.8930393  97.02045183  206.8296031  72.60607867  376.2225471  -108.9549442  469.6529018  260.770035  237.009512  204.1140805  133.334447  285.5510373  262.4565931  655.8761214  -47.10430374  77.10038525  473.4286973  
219.7637827  240.6407908  96.95331321  206.9222889  64.99854726  376.3149042  -107.9470514  468.5936618  259.65314  237.9081842  203.6782976  132.1772727  287.395041  262.5586279  660.7053012  -44.96298786  82.49842472  467.3940361  
221.1496956  242.2972492  95.59209813  208.2260563  63.0595268  375.0024611  -106.209002  467.3473301  257.7044526  236.0660756  201.3616818  131.8763821  284.9137948  266.7571606  655.4566188  -46.5529169  86.59565966  462.744867  
219.1690619  243.6921467  92.65277436  211.2453923  63.29709741  374.2514719  -104.0262582  471.5544984  258.4846909  239.1988756  202.8903674  129.4370742  282.7409045  259.984844  657.8461402  -45.80418787  80.32873839  472.4994736  
223.5299697  248.4741398  97.08432501  209.7543758  57.43710894  383.6874154  -105.3194837  473.5797681  258.3390887  239.4369744  198.5961408  127.700606  289.3633468  268.1848871  662.4458259  -51.31703  78.92386852  448.39369  
223.179355  247.7420211  99.88059269  211.152699  68.11941144  380.6429815  -107.0051808  472.1558981  265.3998688  238.9592564  204.307506  137.5043498  289.7421134  263.9279644  666.9069867  -46.14840015  82.57512653  463.9906163  
219.2333453  240.7424473  100.7565516  207.6172676  68.64069716  378.2067092  -112.0490957  468.7892684  264.8379796  239.1176595  207.4875588  135.7803804  292.1340538  269.382573  666.7891432  -45.35088771  88.59456888  468.379645  
219.4075353  237.7753559  98.266831  203.4405295  71.61960638  377.876905  -107.8161368  464.544058  260.358989  237.6411979  203.0234081  134.1511797  291.5588327  269.6537992  659.6412207  -46.23533383  98.28942551  460.2453175  
217.5496031  240.2123329  95.34594899  203.770085  72.71736861  374.0353673  -105.7909365  466.3762919  261.2150353  236.9949671  199.2654857  129.5396174  285.8325394  261.7989853  657.518171  -51.21460118  85.72266494  466.373061  
219.2809699  241.9466928  95.46465178  205.874787  77.32714084  374.0328829  -107.3454217  466.924254  266.6259424  235.9197132  204.3578528  128.4712083  281.210816  264.7928071  659.7746343  -50.06346115  66.31620341  474.0249315  
219.4411956  243.183312  96.77485315  206.0361058  69.98661689  375.3504962  -107.4826672  468.3356749  270.4252381  237.9905853  205.8370118  131.133585  281.9436652  261.5943374  660.6034291  -50.69264504  67.24398766  467.4476679  
221.9871886  243.5029466  96.3514997  206.6657522  75.641634  380.5139953  -108.3163661  467.3049354  270.2177067  235.9575568  202.4842222  132.692666  285.6382816  264.8756873  656.9829287  -47.36065168  74.26452843  470.2134651  
221.3808717  240.0971232  95.3922359  204.4617036  70.27550329  378.7125094  -108.4065737  469.8593589  270.9576615  237.3346593  204.9383338  135.4067907  288.7440967  264.092156  658.1905024  -42.90334948  79.69877084  469.3502624  
220.4462508  242.6459305  94.48576202  207.059815  75.31189905  373.9611765  -109.5568758  466.6112045  268.5869937  237.8975748  207.763815  133.6949065  289.8346227  266.0564889  657.047443  -48.12767054  83.92203022  472.3889527  
222.2546717  245.8171533  97.20509371  209.4405073  65.83413235  379.41625  -107.1836115  472.8343817  266.6929203  239.6121947  202.4989965  137.1879301  289.5359364  262.1657504  659.145387  -46.26219392  86.9827155  461.1992273  
220.4165851  243.8284002  95.09802047  207.5878102  70.40294941  376.3066626  -109.387038  470.7091967  268.6282718  236.939599  205.9769063  135.8903835  288.5203678  270.4107561  657.7782949  -46.71567078  82.83741456  471.0474064  
219.2405376  240.0501273  98.28603343  208.7001819  76.72085129  375.7753816  -108.4586869  470.5195772  269.628062  238.3263382  208.6891394  130.7105789  289.7908987  264.1638026  660.7830693  -47.00568301  83.6518636  468.7242956  
219.9835612  236.6620382  99.85020316  205.1004548  75.55279843  375.3515249  -106.7078276  469.4202848  266.5722627  236.8892162  203.209072  129.7665464  289.3964538  268.8276472  660.2705552  -48.54372521  87.03914314  463.9042932  
222.1558527  236.4647625  100.5303766  205.943016  82.18682315  377.1672491  -105.9916598  471.3754803  266.9492258  234.7745623  205.0391749  130.2249413  288.4008401  267.6006451  660.5404486  -46.78805255  79.2698652  471.1657564  
221.3910515  234.8966207  99.56846256  205.6903098  76.0794413  373.4724754  -107.7983638  469.9861783  268.3474004  234.5050269  205.8578106  128.228743  291.2067997  267.2730258  664.1508187  -46.412874  78.50207814  469.4902596  
221.7134616  234.5063863  98.52152332  206.4810855  79.28279818  375.571845  -106.4974904  468.4941502  263.8827114  235.029038  201.4302302  128.976249  290.4699118  268.8327806  657.0181072  -46.67024342  84.78312511  465.0665734  
220.6720994  236.7078553  99.08298037  209.0140275  70.75014319  372.5053263  -107.9518665  473.050541  268.1392479  236.2421842  207.2092206  131.8506369  287.802627  266.2203222  663.1198049  -46.11096746  72.74400328  472.1430261  
222.0761831  242.3978445  98.51856389  207.01177  75.35609854  377.2184987  -107.262037  467.9818288  267.7832629  236.100065  206.0735854  132.0899297  291.6018961  268.2857696  661.0307682  -45.67157688  86.11856208  469.2322895  
221.4340838  241.7209065  96.91964046  208.093909  71.79038136  378.4181516  -105.6957548  472.8314518  264.0369886  236.5654093  201.7852686  135.4978066  288.9605752  263.9563998  656.4864567  -46.57842112  87.6300708  466.6855914  
222.9596363  238.5551491  98.20620218  206.2214708  66.26246815  377.718239  -111.5666036  468.5187671  263.8920795  233.9678058  201.0258656  134.3477654  289.0330366  265.2211323  664.5871135  -44.45723379  79.79232268  469.0561325  
219.4482072  239.942854  96.82780951  203.1241948  72.70528843  377.9501734  -107.0666321  469.3186135  265.3424515  236.8808544  204.0301571  132.8338007  289.2455318  267.2728164  659.1630241  -46.06227698  89.39080114  459.2094612  
219.0650519  238.4501922  97.21435148  201.8139807  75.18239671  380.0881372  -108.5943417  470.6029058  266.8095943  237.7786816  206.5852873  132.7989756  288.6390749  266.3898273  660.5330035  -45.55254208  80.16586356  470.2030379  
218.687405  243.9951335  95.33356365  199.4870186  71.46027621  380.9666477  -108.2744184  465.0068832  267.4732706  239.9033256  206.581499  132.1146669  288.6505759  266.8965353  659.351386  -49.97765343  86.68984803  467.8070597  
218.9193867  247.4620871  94.9294587  200.5230386  73.24531248  375.5927666  -106.5520133  465.4740564  265.181522  240.2412217  202.2953235  131.9018803  288.0106813  265.3070025  658.8637396  -49.13254871  84.21500904  461.7361192  
218.0775383  242.5519229  96.44799245  201.0079485  72.01012602  373.7818172  -105.335951  468.4195039  263.0828419  238.310638  200.8438277  131.600967  287.2312701  261.8451991  657.4275409  -48.92192546  77.1852087  468.9587652  
219.2727677  237.7461543  97.28537182  204.3642397  70.52257187  374.1205386  -107.662266  467.7771828  263.3586095  236.0329277  205.4269983  129.7700188  286.3203428  263.4272629  664.3282969  -46.76277618  71.58826795  470.7438302  
220.22884  240.5733438  98.42208286  205.5026138  70.46761676  377.7002835  -105.9206128  471.1541137  262.7310092  238.4811407  200.4090713  131.4744738  286.5381697  265.2388223  658.6227558  -49.24090897  80.37802421  462.6339186  
219.3187762  237.6293702  96.74666312  207.104117  72.18922721  380.8466795  -108.5460382  470.8075432  264.6286394  237.1498495  203.7680665  133.1599183  284.9325608  263.8595216  658.5373943  -44.72326016  74.8992912  472.5473037  
219.8368698  238.6170149  98.12817667  205.1156523  68.11136777  375.726446  -108.7462473  469.158665  264.7597887  237.7770998  206.8210788  129.3843583  287.5260591  263.8922247  662.0055751  -48.89512477  81.64123741  469.0283198  
219.7387151  239.3132182  98.20526736  206.8917009  72.19803035  379.7042966  -108.2483803  469.6031349  264.9847569  236.9318157  205.1315166  131.4516039  286.3741462  265.0366052  658.581053  -46.86758646  84.55398978  459.5093486  
219.5915953  239.6621898  97.41192485  206.9020686  64.32519236  377.1361381  -108.6815132  469.5883396  265.6472022  234.0919004  201.0670278  132.3503108  284.8029865  265.4173179  656.045156  -46.43918777  79.43607358  466.5875314  
220.9415319  240.8964985  97.40982567  206.8533166  69.58966255  375.4979022  -108.405551  466.7786536  269.8981902  234.3464853  206.2006927  130.740385  285.7208593  263.3284196  657.0184567  -43.96766883  77.64770907  470.748559  
221.4751909  241.2848928  96.19348836  206.6287257  60.96492539  374.5914986  -108.8823678  464.0535173  268.459388  235.4037122  200.0981603  132.3642415  287.3098831  268.0979919  658.6664379  -45.2445416  83.30060754  456.5732448  
221.6008203  242.482623  97.73128816  206.585795  73.76228514  374.2804815  -105.9876551  473.4180383  267.1900898  234.9319836  200.9492624  134.8475883  287.9637952  267.4420677  655.9651211  -47.90731349  85.00937584  465.5970921  
220.185916  242.6406091  99.74687056  209.0986077  81.64669404  376.2830257  -107.2453723  472.8457236  270.5611709  238.208034  208.2426969  131.5565629  290.0649389  265.0568427  664.8964827  -46.45510341  82.68403606  468.6247343  
220.8411548  241.7634574  100.2984176  207.9991981  78.73079031  378.9222899  -107.8810809  472.0947616  266.467448  237.9742379  206.0970039  134.5075513  291.7721466  268.8410605  661.9932917  -48.19043672  84.50027421  468.2048444  
221.3443351  242.0466961  97.32740048  206.8878409  78.03385322  377.0595022  -107.5052927  467.5987688  266.2438406  239.2969304  207.5379221  133.4808551  294.1240879  269.2376084  661.9323807  -47.64442174  85.30300582  473.892769  
