# Supplementary material for: The Foraging Brain: Evidence of Lévy Dynamics in Brain Networks
Source: PLoS One. 2016 Sep 1;11(9):e0161702. doi: 10.1371/journal.pone.0161702 (PMC5008767; doi:10.1371/journal.pone.0161702)
Supplement: S1 Dataset — (ZIP) [file pone.0161702.s001.zip › time_course_networks/dr_stage1_subject00004.txt]

240.256274  277.9296028  149.7025962  218.1775736  203.9605253  320.3218626  -8.333712796  483.4747142  286.9858916  270.0131999  299.2788665  204.6878225  263.6811089  200.4472597  688.1416879  -109.6998506  -127.5572396  634.2749066  
240.8912392  281.4424244  154.7473255  220.6078333  202.5335913  317.2757057  -6.447235459  491.4644916  289.5915233  271.3588788  306.6587403  209.6311939  260.0712159  191.9314151  692.371412  -110.4726249  -139.5457762  635.3896424  
239.2666834  280.0441013  158.0610862  219.8822492  201.0989087  319.0413293  -4.75240118  491.0833466  290.936156  269.946629  305.7537426  209.2193247  259.6450512  195.0464818  690.2493834  -111.5376937  -141.9485036  636.3689566  
236.3729935  274.7583604  161.2602687  223.1341424  209.1154293  324.202155  -4.543278361  490.9188105  290.2565869  268.9326137  305.5764303  210.8167353  258.1464472  197.8561638  688.3247448  -114.5546801  -138.1014911  637.9187941  
232.9219283  270.915669  162.8924977  223.169571  205.707315  326.4274444  -4.709908128  490.8449891  290.6634854  270.0727483  304.8594775  208.6055591  256.5548542  198.4937433  693.8699563  -117.2943858  -138.64332  625.8601544  
232.9620966  274.5097496  159.5026821  223.7610331  203.8399659  324.9164359  -8.067131768  488.1713848  291.2798077  270.7025189  304.4432988  210.7141191  256.3266455  196.9298749  693.2068397  -118.9899309  -140.9570084  636.1568903  
235.3570679  278.4618539  160.6330798  223.1722176  204.8893282  323.500558  -6.885346313  494.4374788  292.0066397  272.3764791  304.6926335  209.6519464  256.2246979  195.3961923  694.355163  -114.4817504  -146.04526  632.4047172  
235.6742666  277.5392731  156.3754259  222.961406  206.4404992  324.157599  -10.07012917  491.0970916  291.2141356  271.2929555  304.8342869  210.3076226  261.6462231  201.0625206  691.1320411  -113.4934926  -143.0266089  636.6516118  
233.8592881  280.0745155  154.1980306  225.663805  209.3874867  323.2337274  -8.347428407  496.2766816  296.1098076  269.4412171  310.7287566  213.0172375  258.6726302  197.2367773  687.3035228  -108.3233297  -133.3175522  636.5635155  
232.3559556  277.3043504  151.2227049  222.7205945  205.4404719  323.5847812  -7.090127028  490.5109952  288.9911557  268.4724937  301.5480275  207.9276633  258.8606869  201.1498827  685.369319  -111.2093412  -126.6091728  631.8845342  
235.5077995  283.0298768  154.9785082  224.3911305  201.2052694  323.1159427  -6.438889609  493.6365907  285.5715598  271.006486  301.470847  210.4209831  260.2940663  197.2343608  689.9893886  -108.7577192  -127.4747626  628.585159  
233.2437905  280.9210141  153.7572529  223.4088225  201.1131585  323.1412486  -7.237466525  487.3480334  285.9285217  269.9438796  299.9806223  207.8834437  256.9716571  196.8660417  689.6852383  -112.007876  -130.2034362  630.377196  
235.2482305  283.7073312  154.3217688  222.9666766  202.3172658  321.8020663  -8.942396637  487.9842889  289.1621706  269.8775788  304.1432856  212.4176007  256.5739406  192.0687594  690.5958378  -108.896974  -139.4116747  633.5588994  
234.1941666  286.7491613  151.9066641  221.3964628  199.6579094  320.0130869  -5.659887935  487.3536461  288.6261255  273.0296253  302.7923566  208.6891996  258.2996775  192.8798428  689.544982  -107.657949  -132.8422119  628.922867  
234.2322604  284.5373554  153.402365  221.7259113  197.4281313  320.3532057  -7.673827564  488.5749948  284.7796774  269.7885492  300.4152457  211.733135  257.6396344  196.0850218  685.1662629  -111.4692394  -131.6263035  633.12662  
236.8235854  285.213633  157.6263587  224.9438701  202.4410572  319.7276434  -6.636089419  491.9208771  285.7894508  272.3075701  303.6570029  213.5960049  256.9164457  193.0083046  685.6856969  -113.549869  -130.2752167  635.3997768  
237.17685  286.2973464  157.636029  222.6477825  200.6684411  321.8049582  -7.443602714  493.2637695  286.1523144  272.3153337  301.108751  211.4495248  259.2046631  192.6523371  692.6388317  -114.3426745  -132.6786554  629.5518382  
234.2055972  284.7127443  156.8597271  221.8339766  196.4634737  318.5370989  -6.278059281  490.9392071  285.0609069  270.7550223  301.2501267  210.6874177  257.253502  196.2319197  693.0448061  -115.1809285  -140.4761471  637.9192329  
236.7739271  284.0708482  159.4253815  225.7365113  200.764843  321.0392064  -7.744215768  492.5067782  284.7433421  268.4858532  302.0802724  213.3558129  255.4344294  195.5968551  689.9867198  -117.7413082  -139.2722581  640.9786965  
238.8794809  281.0751777  162.4929977  224.4609588  206.8632793  323.1015795  -7.735471691  495.1528377  291.6165146  268.7377322  303.7598408  211.4381578  256.6349799  195.9844649  695.5696309  -113.2300593  -135.7705806  626.7027202  
241.2974872  274.5194419  157.6934109  220.9178758  214.1370521  320.785912  -8.541144482  488.5656779  294.8070818  271.1267995  305.7165822  209.0900733  268.0624158  203.3370598  696.7440274  -111.596437  -132.0452542  633.5251446  
239.0921215  275.9711051  152.79752  220.6661376  206.3675753  324.882904  -8.036639772  486.9479  295.7244299  271.2439362  305.8383983  210.928451  266.9734167  202.6672895  687.6354774  -110.12643  -129.8725911  636.281692  
241.574287  275.1409347  153.9124049  219.8697574  204.8755348  324.7708643  -7.113163737  491.0185966  292.719371  270.9067964  303.8404868  207.2592282  262.1721762  199.0866884  689.4948707  -109.6095823  -126.9737327  625.6904968  
239.5626128  278.3085602  153.4031035  220.8589675  203.771076  326.9257991  -5.702205115  485.6113187  288.5123381  270.4458799  302.7611659  204.5677575  264.5750195  198.2617251  692.0399858  -111.8395742  -133.3747708  636.2663012  
242.5680136  272.9654745  155.8888947  220.651446  211.7068283  321.9645604  -6.848940068  487.4132766  290.5749493  268.3613341  309.2941908  207.4539043  263.7942839  194.9831122  690.9726166  -108.1802093  -138.0455105  633.067773  
240.6293628  268.0779739  156.717134  219.8209007  205.5116347  323.0900098  -7.794635672  490.6533638  291.0309014  264.6777267  303.7586307  208.109218  265.2020669  197.2364682  689.7869889  -113.0496156  -135.7402359  628.501601  
237.8218133  269.5183062  159.5816504  219.2220513  202.2119502  324.4802  -9.109176206  489.1873235  289.1231715  265.7689105  300.8528605  208.4129319  262.877914  195.2869318  689.38392  -115.7686848  -138.3204458  633.3670996  
234.6979849  270.537691  162.3752479  221.0772399  206.9849988  321.7505997  -9.075963923  490.52458  288.2508105  267.7628553  306.9333488  213.9425986  261.8997306  193.564155  688.4066841  -111.719439  -146.9323796  636.3971049  
234.4396085  275.0942918  164.0478662  222.4012181  207.6955524  325.9300491  -7.424810674  496.2440217  291.1553938  267.8039053  307.6650152  213.5151398  257.2377338  193.4160077  690.0620504  -114.2209633  -149.3047814  630.6540675  
233.3433562  279.3568418  159.987478  221.149308  210.2077444  323.6731856  -4.832263789  491.9641941  288.0945545  269.1845968  302.9116457  211.6939364  259.3228299  197.2975597  687.5966534  -114.3185764  -139.0532923  630.0715468  
231.8193862  278.3187674  158.8046918  223.4497852  208.1401119  319.9162096  -5.833143453  489.7271072  283.7976681  271.1721874  305.5068551  210.0671321  261.4088798  193.5513248  688.1439629  -111.0448294  -135.9803091  637.4385336  
233.6534758  279.6409986  162.5996832  225.4797102  207.9908426  317.7591949  -3.67483842  499.3642311  285.6140713  271.0039204  307.7604306  209.0802852  255.4107305  196.612254  688.3777222  -110.8952554  -133.6361219  636.007371  
233.1326622  279.6571858  159.7742528  223.6158142  204.1985825  322.1536785  -4.53045919  496.5135499  284.1554162  270.1981454  303.7324127  207.0980159  253.071957  198.8512733  693.643041  -114.9886085  -133.1694049  630.4833048  
235.4102661  281.5273662  157.2571004  224.4858541  202.4054268  319.9185022  -4.701890798  491.0710994  286.4754468  271.8215659  302.2683327  206.9854194  256.7035261  200.1919321  695.8566669  -114.9261635  -134.8230846  634.7801507  
235.5138895  283.6153901  154.2835942  223.2902764  203.2860161  318.1927698  -6.777492017  488.1855842  290.330697  271.4683297  304.7163476  205.7104319  253.9441119  199.831764  695.0319139  -114.0914278  -138.2149136  643.3068244  
236.2364675  280.6972625  154.1380768  221.2813614  206.3426183  322.8183329  -6.893501327  490.732772  292.5014384  271.3095535  308.8232647  211.7979036  254.8719434  198.7768981  691.5032701  -112.7556698  -135.2927188  638.4504109  
236.1622252  277.4042018  152.9875615  220.8401705  201.0843244  326.2950191  -4.742062698  488.2315835  291.3194849  271.2127754  302.3538433  210.2065876  257.9636328  200.7570674  690.1127633  -116.0459928  -138.5897411  629.3010779  
241.2545229  281.0757103  150.4174402  222.0718766  199.9499546  323.7059602  -6.106187215  485.5426403  291.4856834  271.4567145  298.3427531  207.2385813  259.1474103  196.362054  691.5406129  -114.8791553  -139.5956107  630.9051039  
239.8668244  279.1399194  147.4140342  222.3870424  200.3527569  320.9543201  -8.529119249  481.8592845  293.6476005  272.4159047  300.1227075  207.614112  261.9401545  196.1831096  689.0396713  -111.4668301  -136.9476495  640.2854369  
237.0138224  273.5540676  151.4895615  222.5839413  198.414911  318.4954751  -7.616512351  488.9784382  291.7318948  271.6525115  300.2436642  209.5775621  261.1417673  196.1262354  686.8545484  -111.6389367  -134.3757819  634.1669043  
234.3226152  276.0571996  154.554131  219.6812393  198.1120437  320.1989693  -6.786726703  486.6965331  282.6285935  269.9481446  296.9408285  211.2087481  258.4700857  195.5228011  687.6968009  -113.6904627  -136.8945563  625.0634201  
234.0461174  277.6226079  158.3049472  222.8960744  194.8569173  320.0780271  -8.496884321  492.3702526  286.6838378  271.1319109  301.9395972  210.3646112  257.347823  193.9609583  695.0262442  -117.8422805  -145.2114181  626.978619  
235.2294192  282.8472972  156.2119044  226.6221683  203.1252317  320.9675765  -9.425911579  487.1988254  292.9796163  271.7598704  302.2829104  211.7309266  257.4335145  195.0503132  691.4191123  -115.5029679  -147.8481994  641.9713157  
232.2682411  282.6723151  155.719694  223.3842276  203.9430715  317.9516332  -9.940049065  490.8331738  295.4969714  270.5320692  302.8359255  210.6007906  257.0497941  197.8116246  685.8887814  -110.4698479  -136.3950244  636.4221564  
232.1629384  281.0267084  157.8559215  219.416428  200.9188608  319.2608153  -7.274810838  491.7003408  292.9728842  270.4811685  304.6847347  208.8976188  257.8273002  196.0969149  687.2246679  -111.0116057  -130.5837143  628.6762105  
233.4747629  272.3280468  159.7225524  217.0125945  198.4353051  322.3466121  -6.419807171  488.9060604  290.8005893  268.3049038  305.702687  210.1806797  256.8091176  195.4453672  687.0975627  -113.8422802  -145.9636215  634.5893172  
237.9703557  277.8801406  159.1002847  219.3259165  204.0600481  327.4345127  -7.346039771  490.4995083  291.9701182  267.2970238  304.8510181  211.2507592  257.9547596  196.3062167  685.6237268  -111.2562092  -147.2572407  634.0548105  
242.7670113  283.5310644  155.2433791  220.6099112  210.018496  326.2674554  1.211746189  489.2503423  292.066833  271.6703886  303.4595937  206.7995875  262.9405039  194.35507  686.7763931  -112.086387  -138.3602573  624.0357383  
241.5084726  280.7165181  154.3571763  217.4876363  207.1120807  321.5028343  -3.640716268  488.5308479  288.5511848  269.8603325  303.5905882  204.0265735  262.7994581  195.0929402  690.8771777  -111.4317037  -137.751608  627.5896777  
240.5420785  283.5094472  156.3370119  220.1931453  205.7409024  322.281173  -4.767686406  486.2604335  285.6228867  271.1922146  300.6801472  207.8935486  259.9046595  198.2648245  687.6372637  -114.3513714  -129.8642601  629.0028054  
235.6200624  283.9869009  154.8341116  224.0051769  200.8347749  319.4541962  -8.912030344  486.4914497  288.1519063  271.0453807  305.6421098  211.2776703  255.9832738  194.2095064  687.051329  -109.3063179  -135.2267214  637.5133796  
235.0787406  283.5996994  156.7489209  224.2739233  199.6617838  322.8110624  -7.002978961  493.8124482  285.661922  270.5932235  302.047478  212.1415807  255.3096177  194.1565952  691.1407309  -111.1811348  -132.2107732  629.7458151  
235.7855114  282.5181892  156.4219029  223.8298469  199.4084997  319.8974135  -6.260000778  493.2465605  284.2048582  272.8815968  303.887131  208.6022475  257.3358533  194.3845042  696.4926246  -113.7354581  -138.0041099  635.8116729  
235.1787632  280.6032258  158.4585185  225.5015984  204.8194388  323.8438558  -8.068822416  495.061958  289.9129031  270.0653638  305.9595476  212.472785  257.5507381  200.3214381  692.4460701  -112.9175125  -138.234076  644.7197718  
233.061521  278.1096455  158.0882149  228.2892229  204.678873  321.9867426  -9.210616711  491.6728383  293.4188332  270.4059966  306.1092962  207.596183  258.4585261  196.4653929  695.3644908  -112.0701108  -129.4707061  637.0860606  
232.1334727  280.3519392  158.5301348  228.3576235  201.9087469  316.8117582  -9.85502336  497.6707795  294.6882436  270.3123711  310.3892647  208.1109782  256.6252894  195.6939433  695.1452637  -109.0587731  -134.989918  630.8888478  
234.0443287  282.4344297  156.425641  223.6357315  201.8969736  317.2875717  -6.283956277  493.3890224  288.161246  270.6054003  301.6776205  211.6098437  257.8202416  199.933027  688.907333  -113.6212123  -130.1785652  638.0844956  
234.4598387  284.5814465  156.447094  225.9199487  201.3926581  319.5206414  -8.720963791  490.0980342  291.9718882  271.8321904  306.2932637  210.779372  257.4811075  192.7795843  689.4315182  -111.6285894  -133.76644  640.9662459  
235.2318774  280.0169091  159.974612  222.4970335  206.950987  321.6138068  -6.00880328  494.8274787  288.8842011  269.9257918  306.1927443  214.5103392  259.0928756  195.3621363  687.2314843  -111.070767  -131.7486418  638.3610714  
236.8707155  276.4344533  162.5369297  224.0446392  207.0607318  322.841438  -8.635119889  493.7737192  289.3380088  268.2384933  309.4580733  214.8603155  263.1709737  191.9656214  690.7686073  -110.6664352  -132.752192  634.468177  
237.616276  274.3755902  165.6213998  224.7756794  211.152098  325.4223306  -7.946267866  497.8871849  291.5907216  266.8035279  307.4158207  218.3737605  260.9184233  195.2529024  687.1228188  -111.8082541  -137.2481537  634.379618  
237.6869765  276.5629394  164.7690748  223.3403509  214.8114177  327.2466296  -8.743330043  494.7427435  292.3277409  269.3762612  307.265605  213.7269594  261.65415  197.0980866  689.9814341  -115.7900332  -136.3507767  634.7187019  
238.8249275  283.3351224  156.8167203  226.8214006  213.0319115  330.9734435  -6.695302865  491.2041157  297.6375881  274.0146916  311.6936717  212.5294971  261.0898703  197.0486457  696.9786013  -113.7594381  -143.2045019  637.6608242  
242.7438545  279.0145056  148.6294619  218.4160166  212.0903291  329.377247  -5.676998688  482.1421603  291.3554908  269.0825035  298.983003  209.1676738  266.2792194  204.1994638  692.1137449  -110.900696  -122.9137  634.9380154  
239.5516331  274.6054894  152.1705229  217.4921524  206.8385677  326.1184857  -5.425053098  486.2648626  284.5724728  269.80077  299.5727794  201.7087652  265.5980161  203.5094609  696.0532334  -113.6560633  -126.9060352  627.9928118  
240.3279415  274.0337417  153.4945655  215.7857473  205.5660376  323.4282554  -6.797449648  486.3039947  286.3604465  270.4633586  301.9034474  207.3588692  261.2283955  203.213102  695.4012225  -111.3652217  -136.0623515  631.7571895  
236.3734408  272.0477527  151.5165948  215.4565578  201.7302907  323.5717473  -8.214719602  484.1288221  286.3429982  269.1138526  300.8012672  206.4117977  259.971277  202.564952  691.9691146  -110.6935492  -127.1603242  625.9888282  
231.4967442  273.424743  153.0658899  216.6909266  202.0882877  315.4173419  -5.91059145  485.7068592  288.9079617  268.4113728  301.1373937  203.8937446  257.2858833  197.5907032  690.1818991  -112.6114008  -141.241395  629.3885898  
231.6924286  276.3426096  152.6516804  220.8363797  203.8235497  314.9822108  -5.913077328  486.1497929  283.7677405  267.4413992  298.7281054  203.1823056  254.6576183  197.1715294  683.745072  -114.7852991  -143.2565121  631.3351458  
232.3119903  281.5520357  154.766439  222.8572147  195.0845011  311.8753242  -6.978573791  486.4360743  280.2886143  270.9298349  301.5834335  207.0944014  255.9786433  190.1305335  688.781057  -116.4043718  -148.3927673  633.0968647  
231.6042811  283.3675363  154.3675004  222.3183362  193.0097272  314.718285  -7.547004773  487.6950701  281.8924445  272.2091405  296.4600325  210.7843265  254.0687366  193.2748225  683.5712099  -116.9445399  -152.8545166  639.7493155  
233.3621328  285.0095325  152.7005964  223.7715807  193.6591815  318.7794677  -7.07251361  489.3620013  286.528581  274.0745303  303.5610003  209.8964141  253.5501438  188.0420746  690.1369443  -115.8910736  -149.8101291  635.013098  
233.7315122  279.4199433  158.1912071  223.363275  195.1273701  324.5312841  -6.34179521  496.2948731  290.4667255  273.515688  305.9344358  209.0754819  252.7607973  190.7674395  696.7955044  -116.9915478  -156.4932901  633.4496411  
237.0532795  277.7728106  158.5407256  224.8064351  202.8066657  326.0283255  -5.750300294  493.9406035  291.2530215  272.6562889  304.9171169  213.7989886  258.1806261  197.3476235  691.0560688  -115.3596145  -140.4705821  635.426089  
241.1257174  281.0979909  162.4728299  227.6371834  208.2160232  323.6686843  -9.160312377  495.1048744  294.7096446  271.3950021  309.8668421  216.427605  262.8118923  192.4044629  693.4844471  -110.4233832  -138.8349023  638.1856841  
238.2093917  280.0239375  162.1485222  227.6667701  206.5219531  322.864666  -7.562015964  496.306543  293.6861672  269.9880244  305.3657448  214.5641123  265.2176228  199.6331823  688.4603197  -106.5598791  -131.2105708  633.2948729  
235.663346  282.4821574  156.3648441  228.7661937  205.6795854  322.9832876  -7.27786637  491.9348652  291.7242574  269.8054311  302.0771349  209.7451817  261.3905552  199.8894289  683.9715308  -105.2284139  -121.4702688  638.5783084  
234.5017796  284.2993786  154.6470296  228.7882508  200.7043677  322.8040919  -7.954614202  492.238077  295.2293864  268.9699741  307.9416073  210.1132944  256.8607994  192.5798703  691.2540993  -104.3408337  -125.0902257  634.7586035  
234.4645384  277.5432047  158.3243431  224.4588614  205.7685755  321.1824864  -4.070906546  497.5356858  291.3555482  267.8181121  303.2235818  209.4614085  261.3238041  197.162354  685.2032855  -110.7345055  -121.1456407  628.897483  
233.9889823  275.2394291  162.3016861  224.5301852  204.8965008  320.6456728  -7.105384306  493.0858922  290.3524943  267.1875075  305.4507242  210.7593285  260.4759635  194.8247182  688.7275776  -111.5251443  -130.3321121  634.0007462  
235.6436313  276.1589142  162.9225106  224.734557  207.6303383  325.0035348  -5.45564202  492.3713742  290.6159504  267.5144656  304.7923991  214.0936104  257.89031  198.8478132  684.8031586  -116.7905076  -138.5966672  640.797648  
242.6805005  281.5009996  157.6847283  223.7761658  214.4164723  326.5723344  -5.517335292  488.6862855  294.3730289  271.1068046  308.0815055  212.1649387  259.0434232  196.149274  691.6354457  -111.3014986  -140.801361  635.7520311  
241.3291607  277.1837555  151.3348434  218.3090358  205.6315694  324.6725399  -4.675827003  486.1208896  293.3088091  269.8132989  302.50767  208.8665013  265.9546748  204.6912642  688.8413631  -110.2640157  -129.7205103  635.4770859  
237.4839417  272.3104039  151.7115117  217.1020003  204.8595038  325.13636  -5.332066373  486.9442097  290.9336932  271.8420368  303.3534748  204.8826891  260.4001135  198.1979395  690.161809  -109.7160893  -127.7000359  634.9492606  
238.9035736  278.8397963  151.333187  219.2237185  207.1196954  321.8927878  -5.468547034  489.1382219  291.4966525  272.4017762  304.4115445  205.3435524  256.4955346  196.1543623  687.3704199  -110.3327578  -129.061822  631.4451489  
235.556986  280.2177152  151.3585811  220.8769826  205.9402914  322.8582061  -5.67268685  488.1908484  294.1998354  272.7642903  306.8629275  204.7771472  254.3277173  195.9706502  692.8256086  -112.0846698  -139.6190941  636.3530382  
234.5761893  276.448201  151.390903  218.6573132  205.605929  324.6056504  -5.686105526  488.067326  290.3697005  271.1654678  302.377109  209.2139581  256.4939945  200.2764655  688.1001702  -113.1801759  -135.899644  638.588977  
234.7916107  279.3363683  151.8879834  221.9610387  200.9877943  322.1976998  -5.908903714  487.2309622  290.3898676  275.2163526  304.5429748  208.9117516  258.4941503  195.0299092  689.8355298  -112.0446541  -135.1015146  634.4203177  
232.1424718  279.8987627  151.6813746  220.5579993  196.7849704  318.3374737  -3.530187631  488.4766582  289.8231516  274.4763629  303.7747197  209.5952669  255.5821259  195.5883795  691.8287903  -112.6729674  -142.790045  634.5861931  
233.1966689  280.1700158  155.3852819  221.3975702  200.0193812  320.9195013  -7.761948917  492.3722701  290.7315247  269.9853986  303.6713464  209.5802042  254.8818673  194.4189668  687.9084307  -111.5088241  -139.0016964  637.2008515  
232.0989667  278.2620167  158.6883521  219.4500039  197.0890461  324.6906773  -7.008792946  490.3483643  285.5596415  270.2385233  299.633102  207.4445816  256.6723194  199.0036256  692.7871451  -115.7233737  -139.5999427  634.1600694  
234.8862793  277.8645256  157.3083333  220.9110232  194.4208549  323.9124163  -4.937355906  481.1932839  278.6533945  270.3761738  303.3900664  207.0907301  257.2547484  192.1690046  694.626077  -115.1015774  -140.5764093  630.5141673  
233.2698112  276.2886386  154.9449279  222.3336175  195.2248888  321.4279376  -7.837610373  494.8845213  286.4783919  268.7858537  303.237269  212.3181941  259.5460988  197.9459863  690.7403245  -111.0781766  -137.3671541  638.8657812  
235.4684423  279.268065  158.528899  224.8789278  198.8379586  327.0304178  -9.878766947  490.2461035  287.2787976  271.9309997  306.2361544  212.0259849  254.7326994  192.7777412  695.2166761  -116.5986988  -145.2339838  638.1193921  
235.6826324  278.8429666  161.9345402  224.7170257  203.3559477  330.171824  -7.720461235  494.0469785  290.4653988  270.2242557  308.6907496  213.1252001  252.4494921  197.9610769  701.9123634  -114.7312095  -151.5306941  632.52542  
238.0751339  278.1275504  161.5682104  225.1413461  207.8615959  321.358714  -3.467724219  493.9247357  290.134509  271.4010511  302.5601158  209.9447247  258.8253879  203.2360218  693.2457778  -118.5871883  -136.2506353  626.1906605  
241.429834  280.621865  156.1223062  226.0359378  211.59429  317.0043  -6.468523028  488.594412  292.7955767  272.7148958  304.4098754  206.4477625  264.2413575  199.73051  690.3972108  -115.8907579  -134.4290741  634.9305905  
241.3308862  285.4344341  153.7387583  225.1450586  210.6324077  317.5487166  -8.996320026  493.9386668  297.1477896  272.1756408  306.3516668  211.6477395  262.551999  195.9930515  689.7297485  -109.6768946  -129.777353  634.7690397  
235.6885919  282.0667485  154.1382699  221.4488497  207.012622  319.0649041  -7.405962105  488.0849932  292.7483488  270.6664919  300.4890705  208.0364507  258.6564379  201.170475  688.4936158  -113.3597921  -128.4841257  626.3923629  
233.7570453  283.9548603  152.5835233  223.5343257  206.3009131  319.185339  -10.46949917  485.3448019  295.9529046  269.5478361  304.1219328  208.3063099  256.5385042  197.7356256  685.8601694  -108.6346771  -132.9951051  636.6447192  
234.492211  280.3357592  156.3820913  222.5474932  207.3037763  320.6284512  -7.800766003  494.4425244  292.4321553  266.4484862  305.7105931  212.2608523  258.2118865  195.4327431  685.7190853  -107.7295095  -132.4951994  633.2067861  
233.9484769  272.1051989  158.3625626  218.5666112  203.6947817  324.2326649  -5.067252856  489.6161339  284.2284459  267.0759254  298.2499702  208.9970435  260.438456  198.3916717  688.7947027  -110.8426175  -130.6836064  625.9824539  
235.0797514  276.9865631  156.8356733  220.0129108  204.4520843  320.7980819  -6.874597248  488.7222751  290.0217965  272.9600101  305.3714453  210.5469932  260.6665945  196.0460697  690.2901976  -110.6743808  -135.9324143  632.4251699  
238.559176  283.187923  153.7264482  225.0078535  205.3569278  319.7502881  -7.155116624  492.235031  290.7682256  271.8321394  304.0115188  211.9385282  260.2505803  195.2848453  690.4747453  -110.7283627  -134.0685986  634.4229557  
234.4162947  280.4292168  154.9747233  221.1606038  203.501015  320.28993  -5.659102229  490.8064219  290.5199809  270.7332288  301.3062182  206.9407673  256.6985712  197.58928  691.0900239  -112.5725535  -131.5497908  627.3852345  
234.6302274  276.9147018  153.880725  218.6936562  205.6674346  322.0080419  -7.524014651  485.0800671  291.9257321  271.3924901  302.0654103  206.8263297  258.8515289  197.9520629  692.9713154  -112.7329638  -137.1367569  634.6779783  
236.1619059  276.9853988  156.5517368  220.2998207  204.4623018  324.4750602  -9.340858962  491.0834774  292.9741983  269.1744745  304.9316751  211.9195171  260.6026165  193.8424482  694.2766357  -109.644734  -138.8552777  629.7030856  
236.4066129  272.7152807  160.3956572  217.4331085  201.7666849  323.5448253  -6.866771719  495.6422127  286.0215445  268.2879174  302.6277618  208.97787  262.4699155  196.5755773  689.4373292  -111.9794933  -133.3394623  627.0470121  
237.5754045  273.5115599  160.7683386  218.2650329  203.979842  320.4846199  -8.203458209  492.2149337  289.2354306  269.3432543  305.2292109  213.1011204  261.3615008  194.2631963  686.9609396  -111.9000523  -142.7836613  638.7711762  
238.4121111  277.463273  164.4003267  221.7394634  209.174418  321.4244504  -8.622794825  495.911171  290.219119  268.0836311  305.8710381  214.3954949  258.4017864  195.3708939  685.7962675  -114.1826977  -138.9970879  634.1587399  
238.8349963  278.9351273  166.2741052  223.6900783  211.3040793  326.3019278  -8.136537272  495.883669  292.8474216  269.2802397  307.6645764  212.3012769  257.4083831  195.0867047  693.639586  -115.9855682  -145.0538219  630.5955112  
241.5231363  280.4745206  155.8354555  221.8759614  209.7183711  327.1745787  -8.169060899  487.9374463  291.7987087  270.1085341  306.3955404  210.5844964  263.6123127  199.8327528  693.1940596  -110.9388006  -139.5089613  638.7643978  
242.1549471  282.3234793  152.4687749  223.3426749  205.2721009  321.1711397  -6.921452377  488.9359214  285.0100567  272.8750159  303.0790523  208.8958249  264.4705297  199.6344404  687.2749622  -107.0360801  -119.4870188  636.3855484  
235.1706961  279.0865991  154.42798  222.2276857  200.5733304  320.806787  -6.992990723  486.7800147  288.9260549  271.4953247  306.4737429  206.794754  258.5939864  195.0085372  694.5028495  -110.3593377  -130.1213797  634.1090553  
232.8086496  275.9008858  154.8169554  222.0737756  200.2287481  323.9223121  -4.688571291  488.7560188  285.1717683  269.5811632  300.4754659  207.5634912  256.6320375  199.1733605  689.6656863  -117.0742447  -134.0053811  634.2804422  
233.8614103  281.9040157  154.2082525  225.766971  199.1249458  321.5450071  -7.935757144  487.7765174  283.8556792  269.7434206  304.2763957  208.6855258  258.0489201  193.3103229  691.9104049  -115.1079766  -140.2024138  639.1157787  
231.4973736  278.2742785  156.1536074  222.7704587  198.294952  320.3598422  -6.25313667  492.2129972  284.5839591  270.4656548  303.6922488  208.1393303  255.2371349  195.2077155  691.4235163  -113.007602  -142.1789653  634.2677538  
234.1800203  278.1416816  158.9511546  220.6384313  206.7604517  321.812848  -5.150263036  490.0318261  284.274155  269.2529003  305.2320523  209.83461  254.187794  199.1266274  686.7911437  -117.155492  -144.1613133  635.5345136  
241.1696354  277.9448134  160.8177322  221.1747427  204.8068872  325.4212719  -7.329357616  489.2345249  286.9733436  271.2893333  301.70944  208.2524751  262.1300585  193.748961  698.365068  -116.420439  -145.2993344  628.8334562  
239.4003803  276.3154111  151.8893618  219.3586335  200.2141444  324.0913663  -6.994475373  487.8157591  281.4716584  269.5471801  300.294637  205.960206  262.3632399  200.2441338  692.8472297  -111.0527452  -133.1359546  632.1659393  
238.2865244  280.4188889  152.561151  221.997759  199.8011557  324.7116244  -9.431600335  488.2266814  282.4504139  270.6324141  301.2954921  207.8276634  260.1119159  196.5431185  691.7993915  -108.6454747  -125.4245574  630.3275373  
234.1014126  278.1935059  154.1513252  220.3262349  198.4968483  319.182446  -6.166731188  487.3416149  287.3139453  272.3140351  302.8078616  206.5583845  257.1277305  195.0867994  692.858169  -111.2115799  -136.1070558  629.9401942  
232.8598992  278.7470635  152.7819405  220.5506279  201.055186  322.9885086  -5.924205987  489.1312006  287.4081785  272.289869  301.3108849  209.0732962  255.4798634  198.009009  690.282676  -116.7128351  -139.3943247  632.9024242  
234.7957083  282.3970174  153.3955948  224.697188  200.8290932  323.3038192  -9.100981166  489.0868111  289.3200752  273.6524886  308.0442782  212.0447559  254.4496156  190.8107127  693.6115123  -116.6721869  -144.9262275  637.190458  
234.1300661  280.2388315  158.5907273  223.7195325  200.6027798  322.1222971  -8.256614276  494.3284742  287.6905332  270.7500111  305.3158037  214.1536308  256.1116748  196.5270028  693.1779749  -115.3221251  -140.3345721  630.9022627  
235.2257286  278.8994692  163.8274917  223.7318371  203.9201334  320.3344185  -10.09119896  491.7417931  286.88081  271.7689484  304.0932739  213.7057263  257.3654787  195.8523323  691.257251  -117.7539256  -140.3071607  630.9761196  
235.098733  276.8988453  164.0574005  222.9568074  211.0810281  324.5417915  -11.01617133  493.1984057  292.9361483  270.7253276  310.2938752  216.2005803  257.3065984  197.3362982  693.4432149  -113.5227817  -145.6520996  640.3403195  
234.5915994  276.0451038  159.3891588  220.0058468  208.2986604  320.0036865  -8.160894057  493.1543036  293.014179  271.4500224  300.9649768  210.6036407  264.3247008  202.4990703  691.1226314  -111.5553032  -129.2854  629.4626574  
233.3455663  275.8367437  152.8141129  219.2820937  202.3685307  321.6184301  -9.149700114  483.3880789  290.676346  272.1051012  300.5195514  208.9023536  262.0618827  200.7252591  690.4165359  -112.9810373  -132.3420589  638.9678947  
236.944905  279.1141743  154.534912  222.4358927  202.5517324  320.4867271  -11.21138268  491.7776934  295.1678745  271.7095418  303.8470836  212.1588685  257.8528433  196.912838  690.3785081  -113.4197114  -137.8062383  636.334705  
238.1606441  281.679809  155.330389  223.390218  200.9199406  319.1198538  -11.08467203  495.387002  295.5733819  271.963296  307.2185144  206.235561  256.1562866  196.1645485  691.1010277  -114.8453031  -133.8674192  627.37222  
237.5893374  281.6270978  152.5992831  222.6668398  203.1173213  319.3538784  -11.71469568  487.3279914  293.1785766  271.9853974  306.0209337  209.5068093  257.0980885  197.3684202  691.509505  -113.6214792  -136.6958098  642.4526164  
236.6120099  277.3567651  156.9216433  222.3827674  206.8301141  323.7266652  -10.28767134  492.9797319  294.6767849  271.4043652  306.6169142  211.6986241  256.2161897  198.8439348  690.6845812  -111.4175637  -132.9300221  635.1003616  
232.7135259  277.2797757  152.0300529  221.6895495  201.2540779  324.4880661  -8.487636616  487.3353215  291.4009418  272.051105  303.5529705  207.5741084  255.9324722  200.4619208  694.0115919  -114.6252971  -129.5757704  633.4205238  
234.6459855  279.7565281  151.7672103  224.3393476  203.6237563  319.5039078  -10.51799162  489.4234693  287.9421057  270.2819068  304.8671074  214.7383968  256.7938387  197.4258575  688.3979628  -114.1908687  -134.4478542  643.9572079  
235.6223461  277.9769028  158.821162  224.6730522  199.5873486  321.4706661  -11.18925336  490.5577407  284.2574265  268.8884611  303.4503317  214.4118534  256.6570279  192.91687  689.4962515  -116.0573423  -135.0268703  635.412748  
232.5455588  283.5207376  164.8132828  226.2052038  197.9987043  321.3092587  -2.043081997  497.2641843  288.6173052  268.5160318  305.6363875  211.5379235  259.1467269  189.8993741  689.5031284  -113.8754238  -150.9351922  626.4151879  
237.6062539  284.5958883  159.9208316  226.1132406  207.5446614  327.556504  3.563388752  492.3784987  290.5490187  267.513935  300.1005806  209.3074748  261.1754709  199.5632397  682.5134117  -112.4258843  -145.2857146  632.822781  
239.8929304  287.1997318  154.4026176  226.4129719  205.592116  324.4233792  2.994861752  488.5365889  295.1076976  270.9614738  304.0065622  204.4261271  266.3671391  194.8833306  686.3806181  -106.7488981  -135.0851533  625.589718  
235.9536889  282.0287239  151.6231528  222.895357  200.3681373  321.5178402  5.307052571  490.395671  288.6023981  268.5935618  296.9691339  201.2489505  267.2678876  199.4676748  681.5639674  -105.5484937  -125.3526414  623.3087768  
238.7318952  279.8258772  150.8975552  223.4826837  203.5338976  321.6384786  -3.960437005  487.1102234  288.5344295  269.8546623  304.5071533  202.3372193  262.7466184  195.2117299  688.4590382  -108.9256802  -127.8029157  630.7087154  
239.0201217  276.9014074  155.0711979  223.6442422  208.2188238  321.372025  -11.29410416  491.0687768  290.7257501  267.5421829  304.9531479  205.7845516  259.5239124  198.5871898  686.4325188  -111.0344823  -133.0721558  632.975304  
238.8180537  275.1042875  157.3100756  221.1054344  206.352129  322.1610768  -8.838309325  490.0723782  294.0246332  268.9627591  305.1017909  204.9376323  256.3836447  196.6607645  694.7953767  -112.401759  -134.5729064  628.2218831  
238.3229588  277.2025034  154.7138906  219.578768  206.2921169  323.9625301  -8.648699709  487.7120785  291.3410125  266.5706432  306.1846091  206.1237749  258.7186437  197.3950958  691.8326048  -111.7895352  -145.0611612  636.5395505  
239.1807162  280.3852671  155.4676755  221.8078572  211.2009232  322.6045452  -7.433066855  486.6861658  288.1325718  269.4994164  303.4907051  208.2897213  259.1155263  196.4067411  688.9347739  -109.3148241  -129.1837872  635.7076514  
237.2401705  280.1642848  158.5277609  221.619401  205.6317124  320.6603865  -5.373723309  492.5567523  291.9204346  269.2548821  306.8578728  212.6393661  260.1253386  189.7969451  689.4286573  -104.9219681  -132.8627588  628.5735148  
238.7676466  273.8148477  162.456631  218.7208662  209.8319125  321.6238334  -6.012292805  493.180554  291.1164008  270.5207199  302.825661  212.45845  260.648458  197.1107828  686.685443  -111.8066523  -132.3190051  631.3218222  
241.2841091  276.6456326  159.4118866  221.1941262  212.1538449  321.4506636  -9.832713107  489.6687279  293.4109055  271.0306015  307.2393294  209.1347652  261.6937114  193.6511187  690.8754099  -113.0117776  -141.719737  638.9902221  
237.1620993  277.1983336  159.2801448  221.5793136  211.0334987  321.8570131  -2.731626598  494.3923694  294.5648219  266.3560134  304.5345849  204.804287  264.3573367  196.4516065  687.7404882  -110.177877  -143.1357191  625.3455554  
235.8663323  274.1967627  159.6026033  219.9167151  211.3184538  326.7120041  -3.086646209  489.0020042  292.318292  266.5591032  302.8418161  207.2533529  261.1839006  199.8191681  686.1343545  -115.158207  -136.3091564  629.7348498  
236.3776557  272.6904864  159.0533334  222.1257977  210.8024957  323.7795796  -8.977102243  493.5032614  293.5468936  268.767384  309.1454951  213.2208068  260.797083  196.9718137  689.0530089  -112.7152485  -140.4031024  639.0434947  
234.1016445  276.7088985  163.3201612  224.0878293  205.9400551  324.2082066  -10.08717339  493.193036  291.0698986  268.5491051  304.6567406  212.42145  257.8497997  194.1505374  692.3665309  -113.8066508  -132.5443895  629.4293181  
233.4006762  276.729938  164.6817949  224.0353422  204.24727  325.2336558  -7.60589555  492.0228362  289.9834561  268.8357864  306.409974  216.0377063  255.6733567  198.3499303  690.7570554  -117.0256072  -145.5549505  639.5717367  
240.4577868  282.4343246  161.5480335  227.1789788  207.9389662  331.7421389  -5.953864705  493.9709111  292.5309178  270.6780964  307.6015665  217.4400404  257.4690354  197.076904  691.7992378  -114.1028868  -145.6121189  639.46398  
239.0483294  284.1330209  149.3207603  226.5679994  202.1542491  324.3138598  -6.251375857  485.751699  293.0171507  272.0060928  301.2447289  208.9827886  262.1793485  202.0089111  692.8346223  -110.7900545  -127.7346528  633.4942719  
233.7462277  285.3083333  146.2234514  225.8625749  203.3071897  320.2537211  -4.788521423  482.7332543  290.6800383  270.7959843  303.3100492  211.4339423  259.9218311  199.9110805  685.7334458  -107.7974383  -125.2168782  637.3026781  
234.2090953  285.3924927  146.4208667  218.5262895  199.499668  320.1724328  -2.976269975  488.2972186  283.0815041  270.1481646  299.6995026  210.2648517  259.5074524  199.1999613  688.4820181  -108.2849388  -119.4797092  628.4809317  
232.9380158  285.1014096  148.5336336  218.4544164  194.831242  318.1618669  -6.868595992  487.4483768  280.817595  269.9267507  300.3508585  204.8346114  257.5689926  198.3815513  690.5449742  -109.2134785  -123.8260765  632.3923174  
233.8370878  281.5502459  152.9120766  220.6537867  197.8873117  318.8079479  -7.526000826  489.8664937  287.2584984  270.6003363  305.1443746  209.1725609  253.7502515  194.3423739  688.215753  -109.6678175  -135.0837324  636.4689411  
231.8020718  278.7688629  154.0252538  219.8479799  197.3903147  321.4269477  -5.839621402  491.2167508  283.8456895  271.2511206  302.7464461  208.6196026  255.6177928  197.9491262  689.1134278  -116.2667552  -136.5685859  626.6212454  
232.2072391  283.9091358  151.7552371  222.2386449  199.3668969  321.0405406  -7.870496585  488.5317087  285.3376215  272.9974824  302.265535  209.6541959  255.2636101  194.2302963  691.0573985  -117.2902703  -142.4480021  635.6890945  
232.6844732  282.9363098  155.2342605  223.1944092  203.5470665  320.3229053  -7.745300509  491.8921789  287.0028363  272.8713736  304.7705613  211.745278  256.7748733  190.6713923  695.5176314  -113.5483451  -144.4877865  638.5116575  
230.0554346  277.8683161  160.4914699  222.2494713  201.9433756  318.9987589  -6.466444074  495.407936  281.5785066  269.8651847  302.132525  212.5094918  259.4932312  196.8877516  692.0297445  -115.9944893  -133.6697168  628.3327863  
231.5059834  274.0560132  161.7637375  223.9632719  200.0184933  320.5090003  -8.027145032  491.6847736  282.6282807  269.3286241  303.5198644  212.5726361  257.4785926  193.8935676  690.0885081  -114.0934754  -138.3142074  637.8475705  
237.0974097  277.9745426  165.1409139  225.3016137  205.3229594  325.8331128  -8.313739375  497.1260173  287.1184526  269.1468343  304.7490387  216.8241872  254.0882434  191.0777373  688.1954123  -113.9207507  -141.8833928  641.4543072  
237.1087436  275.1237388  165.8079016  224.6512746  207.5534082  323.9005726  -6.348467009  494.0420783  291.6474489  270.2770769  306.4401866  212.8853086  260.5025324  198.3944393  692.4557327  -115.0115749  -141.4698737  632.1363601  
239.8099521  273.8954781  156.3749031  221.0493624  210.9741562  326.0865949  -9.982277448  489.2669516  297.6003989  273.5250162  304.3918352  209.5560665  265.6199729  200.5901904  695.1471774  -108.2941886  -139.1207362  639.3811627  
242.5934343  280.2720009  153.4382038  224.3001796  209.9471713  320.1365354  -8.201927503  493.1469667  290.3240852  272.3849461  304.7047726  207.6316437  267.1701796  199.4524004  689.649432  -103.8199875  -122.6879136  631.8727291  
238.8622054  278.7556609  153.4201046  220.0643456  200.9051507  318.028046  -7.095899776  488.8726853  288.6485705  270.6451702  301.7268687  201.8757215  261.8315312  195.8249398  694.8965574  -108.0149862  -129.8666034  636.561622  
238.829092  281.5522148  154.3581356  218.8136925  199.3868256  315.6961981  -6.067254325  490.4836596  284.3614986  271.519927  299.9848142  207.6578392  260.1377675  197.2345286  688.181372  -111.4655079  -127.9854271  636.6795369  
235.8631227  280.7362161  160.5008012  221.2653534  203.2982153  317.4753949  -9.232000951  491.0717115  287.7726449  271.9074593  306.656742  213.230752  254.5889585  194.1626836  690.4333702  -113.3490643  -138.7468325  641.8492924  
234.4804675  277.9019928  164.5364871  224.5068717  204.1420798  324.4704062  -7.487397327  495.3942354  293.3250096  272.0526847  308.77735  216.0919259  253.8983569  198.0895525  692.9846254  -116.7090693  -151.1535132  638.4387097  
238.0140972  278.5575931  155.4074703  222.5102348  207.6096162  325.9648757  -5.633613239  488.3186337  291.9081101  272.3687024  302.3856466  209.7459513  259.2940826  202.7238369  691.515285  -116.8035571  -136.9557384  634.9809801  
239.2818399  282.9222407  149.291748  222.6457125  206.5340135  322.3935277  -11.99217713  485.3085346  295.0217155  273.2668843  305.5604216  208.2025542  260.3966983  196.6613474  693.9027246  -105.050795  -129.1427182  635.6499043  
237.8077401  273.5279246  151.9817592  218.4622525  205.3632865  320.2286375  -4.936349369  487.113481  295.3068039  268.1899859  301.8074893  204.3877075  261.4027528  202.0159819  688.4888487  -108.2344315  -128.7587766  627.9672434  
238.1715898  273.1107563  152.3686518  217.9026478  201.1410073  323.722955  -6.514053354  481.8916346  292.0687664  268.3193781  299.8239307  203.3851272  263.4065258  202.1798202  686.0123535  -112.4478019  -131.2474485  630.3778505  
238.7848319  279.8270796  149.9312276  219.48721  201.5179244  319.8553765  -5.40776683  484.9889674  293.0682024  270.1892963  304.8963257  206.0351818  257.1544921  195.2170529  686.3925657  -111.3498953  -141.543715  628.6440987  
236.7022865  279.5720408  152.3437744  218.5309462  201.3776233  321.6716725  -1.504239047  489.3076578  291.9679506  269.9748955  302.2655727  205.8278898  256.6791939  200.2003545  689.5823005  -117.663009  -141.2336953  630.2417104  
237.9488159  275.5739992  154.9062271  218.5682681  204.8993763  322.8666063  -4.174247246  488.2165442  290.3418518  270.1596189  302.2730501  205.7304325  257.5604047  199.0140783  688.3324642  -117.454096  -141.1966193  630.4303473  
240.0585452  275.5105559  159.0489589  219.0818531  202.6240199  324.7783389  -7.027039692  487.4503415  288.800163  272.327922  303.6739133  205.2745156  259.2120586  197.5485176  693.700209  -115.8586311  -146.5322024  627.1325019  
240.340186  279.9718402  157.4364629  220.1746551  201.3586684  325.2689181  -8.622991996  486.3872375  285.0361166  272.1096395  303.0079058  203.623787  259.1164052  197.9927197  694.9977534  -117.5968146  -147.0849895  631.029936  
241.5297013  286.3619397  156.1924294  225.6220063  198.9567515  327.2265066  -8.643430474  491.5178565  289.2093342  273.1506534  305.9474505  210.826896  256.2731124  193.189024  699.4255853  -113.3787795  -140.0824701  630.788982  
234.5497269  282.1367075  155.5961576  222.1988298  198.0584726  321.4797785  -6.575525433  490.6261568  285.3171331  268.6597251  301.7295936  206.7429387  255.4867068  198.6906796  691.3076475  -115.5371794  -128.3970296  627.795002  
231.0313358  280.6811715  156.7313232  223.0909071  200.4665644  319.8736847  -6.668165934  486.5988001  285.5391598  271.3666635  303.4999994  207.8011998  255.8374703  194.9221399  690.6464662  -115.186784  -137.9927648  634.505111  
231.6496985  283.7762213  160.230246  223.3106985  202.3442558  320.7720822  -6.129861893  496.1685508  284.6773137  271.6758923  305.8778361  213.6640483  256.8593963  194.7921219  691.0488483  -114.6659238  -143.3039599  639.1770865  
232.6979237  284.4802009  163.8129622  224.4238259  206.3211182  320.9771705  -6.720311346  495.0985652  285.9596627  271.1957006  307.3674675  213.9754723  256.8247572  193.4631368  692.281852  -113.8225633  -137.2771509  629.9472904  
232.9122913  279.1462537  164.911233  223.6334418  209.8855624  322.316663  -9.356351451  494.2901576  291.2974753  270.3164527  309.2191686  215.2809774  258.8786496  195.807858  692.6694944  -114.3599646  -143.7873846  635.2376592  
235.1882221  275.134576  161.3201792  223.2134658  216.3017252  322.7264816  -7.797985795  494.8267604  296.8421112  269.3765479  307.2573867  215.4872186  265.0608207  201.6007913  685.8444948  -111.5822506  -136.1944865  637.292416  
236.4954818  276.1751056  159.9852676  222.4298495  210.5581965  318.653149  -9.505839175  491.9514701  294.6134214  270.0112718  306.7798016  210.0836046  266.1050449  198.8944427  693.7856571  -113.544955  -134.548773  627.0271008  
235.9891802  274.6199594  157.4420089  221.3179627  207.0139246  316.6150139  -8.477629062  493.0249421  290.5477988  269.028609  301.2630074  209.6859324  262.5226607  201.0108233  685.043931  -115.7341046  -126.7028047  627.5322895  
234.327389  274.551689  158.8256129  222.9435837  208.4932509  319.9956638  -10.14172865  489.9458587  292.4506209  270.4845606  306.2943236  213.7041895  258.8142776  196.509551  689.1361801  -113.3590959  -138.4249704  635.8127666  
233.7528055  274.4389078  156.7082362  224.0229255  203.3844057  324.276594  -8.421504111  492.7943034  295.6679813  270.7919269  303.9608975  211.8195318  258.7456982  199.5276357  692.9893637  -114.4413291  -139.1003085  631.1593525  
231.4753703  276.3744654  150.411577  224.0375394  197.8409404  322.2152376  -7.924903302  485.703446  291.3337537  272.4569405  300.2744902  207.8600361  259.2130192  199.7997426  690.1161334  -114.943373  -131.249181  638.1903834  
230.2093541  273.0721167  154.6114733  224.8501867  201.5610901  322.7464622  -6.972934417  495.1991225  287.7956791  272.5870952  304.3534792  212.6682253  257.1757673  197.2760745  689.1619921  -115.5811108  -131.3520007  638.1861542  
232.8819818  275.9058597  158.6004591  225.7824624  200.6256262  323.6897087  -7.763350288  494.4300771  290.0314208  271.017642  305.421506  213.9135472  254.2597723  192.0932372  692.8364094  -116.045475  -143.9318695  634.6231352  
235.3812568  275.7658826  159.9772791  223.8450343  204.7597608  323.3443175  -7.737153746  491.6486711  288.0166313  269.490867  301.4395973  214.1476725  256.2583912  197.7655768  687.0518155  -117.7391608  -138.6254226  635.6138926  
238.3999083  279.5918604  157.3907058  226.8704947  207.7780999  329.4634991  -7.957921794  490.3226385  294.0762603  272.0374411  305.7522346  215.5182056  258.1840633  190.7689172  693.9903086  -111.3198567  -143.7764861  640.4317766  
234.2087577  275.3243252  151.851946  223.7952379  204.7796762  321.4774772  -4.98474789  491.8216694  287.5695969  271.7492412  301.0060956  209.6427507  265.2067093  200.0004617  687.1261746  -107.9031804  -128.9885515  635.8737382  
235.0674428  276.7418132  154.9833297  225.2211664  203.8074977  320.2260832  -5.819102847  491.7599403  286.5352005  270.6446713  306.6132476  212.6343239  259.6936546  193.0303293  684.7594923  -109.5452928  -129.2476046  638.9970084  
238.9807059  280.6879309  159.4982996  225.6333266  204.9999303  322.4425385  -5.732386327  492.2857425  287.1167203  269.1770077  305.6037539  215.3242708  258.3012631  188.3931259  686.8714908  -109.8723697  -129.3690566  632.6933196  
238.9236367  280.0986965  162.1345373  225.1810924  203.8252495  321.8092683  -6.337385988  495.6906576  288.6332879  267.7339155  307.2266436  215.1040676  257.9066594  189.9317011  686.5595307  -112.2545398  -137.8122948  636.6055634  
242.284036  284.4801801  159.3942164  225.9612355  209.4656943  323.5888305  -7.863503272  489.4959107  289.0061823  265.9513785  305.6025717  216.0537006  257.0056776  190.2620371  681.0226534  -108.6904093  -136.526887  642.6946705  
243.0196921  287.8021994  161.3801849  228.4371618  209.6629368  322.0772906  -8.886105361  496.7527466  290.8236426  264.69088  306.6626582  212.2237297  267.5805939  190.0405676  688.6403655  -102.7806477  -140.9308985  635.9413601  
242.2874246  283.1103863  152.2528566  223.3930137  212.8661655  326.3784302  1.714183639  490.0511152  287.1765159  267.4247608  299.4040334  208.3231642  273.690304  199.0394276  681.353381  -102.0049542  -123.6690277  634.502103  
237.4616263  280.8621273  152.2783473  220.7028786  207.4410895  326.8139586  0.749609571  487.4180619  289.0570035  267.5621888  303.5018989  201.7254772  269.2619671  195.417227  688.0231476  -99.34313767  -120.3495665  622.7786094  
232.4373766  274.1339614  150.6911347  217.266361  203.0553566  325.8410279  -1.153868209  480.9553447  288.9400814  265.3345211  300.6725773  205.7060604  259.536118  203.8520366  686.5547328  -108.3632221  -125.1772505  636.8719831  
235.6354354  274.4551733  150.0329315  218.0476475  200.2112176  324.3584719  -2.416893128  482.696417  288.7069523  269.4966242  300.6361098  203.8529154  259.7204316  197.975102  686.6592903  -110.3863869  -128.4982068  628.3065977  
234.517404  278.7285619  147.6951898  217.3289362  190.6113602  322.711986  -3.755861983  482.1001446  291.0624779  270.8322121  300.1420463  204.2906136  254.4302357  193.3901478  689.9775671  -109.8412877  -140.1837228  631.1212207  
233.8173069  275.0710689  150.706322  216.9765884  195.053402  322.7563905  -5.717508491  485.1735456  290.0055191  269.1397397  298.4012409  206.379017  254.6109897  197.4070589  688.2184783  -108.1060777  -138.5195884  632.0656499  
238.8995263  278.0377186  152.337249  223.569413  200.0998709  321.0546417  -3.657316015  488.3955765  290.8025341  273.6831549  303.4174661  204.7497156  256.5870782  189.3659495  693.0779557  -111.4672032  -145.1306189  636.307102  
238.0573755  280.6970454  153.0795023  225.4292022  195.8583237  322.4895194  -5.185904399  491.5476576  289.7239418  275.2581055  304.86358  207.5151675  257.1000031  191.0031082  697.2183977  -111.0479412  -147.3129512  632.7644862  
237.2695709  279.5272033  154.4826007  224.8234893  198.7227046  320.621974  -6.129332499  493.7329792  284.5981707  273.916773  300.514169  211.8528031  257.6982919  197.162576  689.7683979  -112.8499768  -135.7128967  636.6943556  
237.3113886  278.4682675  159.5308363  224.2980649  205.1087442  321.8124955  -7.577321809  495.1790826  290.538798  273.4464657  307.9906258  214.9969795  256.7200038  194.5851055  688.9765971  -113.9558382  -135.1727524  634.7337697  
235.7551519  283.4226471  157.1902365  224.2011845  205.9980886  322.0802666  -7.462919229  493.6965146  293.8944337  275.8024987  307.0321569  211.4855102  257.9894124  194.4648692  696.9617553  -114.9227492  -137.0860582  630.7847832  
232.3990422  280.1908455  155.5438331  220.7500356  211.4127558  323.3595755  -8.311490266  489.5611294  292.5241884  272.754281  307.4347733  209.7628203  257.3345535  201.1115217  692.6869932  -114.9415306  -131.9560657  633.7589527  
230.1619553  275.4161265  158.3497652  218.1504693  208.939099  327.7926664  -5.332871865  491.4967525  288.702645  269.7196794  305.6600229  213.7533907  255.3522519  201.4619644  691.7470928  -113.9521315  -129.8427408  633.8758296  
231.865826  277.8088351  155.3170053  215.9123103  202.9613585  328.7336185  -6.659856234  487.5582837  283.6412929  267.9086947  301.0397056  209.661624  255.6571661  201.1492707  690.1700722  -116.2015318  -135.812653  633.4204073  
238.8414809  283.9018024  158.5436922  218.0836859  208.6859013  326.4768218  -8.080841768  490.0664576  287.3016401  268.1549529  306.7399714  206.5710544  257.0237002  205.2459276  693.8074382  -120.1571001  -149.4752606  633.423441  
241.8701139  283.3140414  156.997262  214.8642566  213.2461002  325.5047155  -11.14816684  483.4930322  287.2382353  266.5072338  307.6663597  206.2698289  260.0498934  205.3197235  696.9972666  -116.3473086  -145.7023485  633.5988992  
238.8586254  278.9699751  155.7438438  217.1827341  206.2343334  325.8410693  -10.24847961  488.1322047  287.159469  268.8163088  300.5953054  207.0145575  261.7361749  205.8528154  691.984668  -112.5194801  -126.4006149  624.42568  
235.2723659  280.3534134  153.3964635  220.5707692  201.4162629  317.4004858  -8.084082956  487.5997064  285.1729435  270.9248232  303.9845229  205.9455553  259.4951612  196.196658  689.1252297  -107.529837  -126.1879254  631.3467585  
233.0757088  277.2864784  152.571206  220.8337685  198.4862732  311.9722961  -6.534669153  490.1790191  282.8144868  273.1374676  305.0937257  202.5143129  255.5873651  202.275486  688.5757747  -116.4745117  -133.3333182  633.2768303  
233.9110218  278.1392449  157.5821663  219.0392422  193.663207  313.7677385  -9.497199073  489.3816051  286.3232416  271.9269312  300.3547546  202.9277965  253.5090228  197.7984068  697.3678922  -120.0248156  -143.1805952  628.843283  
232.3966443  276.0353285  158.3588265  218.7155299  192.7161591  314.6524806  -8.433085292  487.7535447  287.8696041  272.8156761  299.0130199  203.9458935  252.9643851  200.6323647  693.2711137  -120.1901389  -145.7192908  634.5254272  
233.5633286  279.639664  157.6209207  223.3402054  196.4473773  317.4451306  -9.492619671  492.0102045  290.0454059  273.2706747  303.3094265  206.2902145  250.535042  192.4764158  695.5109844  -119.6378339  -148.3728353  634.9014063  
233.3276972  282.2236705  157.2852777  223.6582457  193.3850276  316.304634  -9.572829606  491.9220021  290.5308431  273.8771715  301.556166  204.9529405  251.6631284  193.0559988  697.9538858  -118.4204414  -149.5246306  630.7032098  
234.9281324  281.4145373  158.7956261  226.6718484  200.1647594  321.1062425  -10.00653993  489.6965133  294.1410712  274.1941729  303.3290627  207.9741715  251.9300472  198.0030528  693.0740317  -117.3462795  -152.2780777  637.5589879  
236.3303653  280.1663203  154.0084492  228.1180044  204.4044727  321.038466  -8.877755203  492.6648028  298.8359414  273.4067757  309.0417655  211.2988398  256.2144577  197.5490969  692.957179  -113.8363262  -138.6170451  635.8726619  
239.0241631  281.835011  155.8134873  223.2860208  206.1937896  316.7577936  -8.977325174  495.1553353  294.7824511  271.9063919  303.8323843  210.5598882  262.1276869  197.5055567  691.1672341  -108.6778463  -124.6430838  623.1868694  
236.44918  279.6224252  159.6217865  222.7071033  202.4068701  316.4761574  -10.12961068  494.7190965  292.1748264  269.3375686  304.2905878  208.5639934  264.505053  195.1451375  694.2809621  -108.6173701  -127.7039727  624.9032442  
236.9967881  275.9878334  161.8117786  224.8253529  206.9282883  317.6853179  -10.27291721  491.5225214  293.270704  267.3791512  305.3765609  212.9513689  262.6525142  197.7244621  687.5493363  -107.9447385  -135.030897  630.5534467  
237.0298615  278.7179894  163.2009781  225.3679413  212.9689508  321.5106389  -10.00498218  495.8858883  293.8164975  265.8999972  305.2699373  214.1486693  259.3321138  195.8043433  681.8071799  -109.0916158  -134.2887862  635.0367031  
236.7425697  280.0448864  165.4738261  222.4927782  210.8186287  322.025404  -6.159622506  496.272239  291.390637  269.1847898  306.5265432  212.6098634  263.1137228  199.3647978  689.1994062  -113.3092101  -134.5807645  626.3565604  
239.2877566  283.473255  154.3224685  220.21048  209.2756508  325.547199  -7.220647436  484.6498197  287.945102  269.4308866  304.3499552  209.3317975  264.0127993  200.2568017  692.0247736  -109.3131472  -132.6806465  636.2240185  
238.0758775  284.2976588  147.6065468  221.3650748  203.5154726  323.7526813  -6.501566355  487.4967396  284.2416217  268.8328587  303.1873639  207.9271989  262.6524984  195.4916499  686.2659394  -104.2388052  -121.4236424  638.5681384  
235.3852985  286.3779757  148.435508  222.378309  196.6306993  321.8858055  -5.856043889  489.2331811  286.2064902  268.8638257  301.4733474  205.6904449  259.8779838  189.4445665  689.1339639  -103.9265746  -123.4750218  630.2268434  
233.2167354  279.932643  154.3224868  220.79839  195.5613973  319.7974821  -6.065100224  493.88856  288.3494171  267.3736979  304.7730493  208.4126465  257.7193908  191.6589738  687.0361323  -109.0845059  -133.9451171  631.1063544  
233.8914994  275.7875434  159.589699  222.6516221  203.0888565  323.3733152  -6.488034905  493.4225989  287.4282257  270.9041373  302.232995  212.7186208  259.8698122  194.7086354  687.0875909  -114.1620975  -133.3345892  632.802841  
235.937275  278.0760594  161.1182491  226.1353689  208.2631128  324.0762836  -8.135110077  491.8227982  291.673848  271.5226818  308.5151365  218.5448475  259.5916708  191.4698173  683.576141  -111.4463518  -139.3158393  640.9266263  
238.6105974  280.0893591  162.9655298  226.3891719  209.3649346  326.6940114  -7.004156187  495.1837067  290.0522282  270.998707  305.0087933  218.9782695  261.1865002  192.1515028  688.4813446  -110.8342942  -130.0526359  630.0990264  
235.6928939  279.0869527  162.7391682  225.6950051  206.6224058  326.4829867  -7.01577363  496.0675402  292.1904039  269.0408883  308.3143986  217.2136842  259.5477138  190.2380971  688.8591652  -106.6023285  -134.9610832  633.2373613  
238.9583114  283.2746499  161.6740962  228.4332773  212.6686995  327.6271722  -5.109537964  496.3795284  289.8538959  269.788318  306.8376246  221.5093574  260.2737101  193.5091098  680.6468208  -107.0495637  -128.7590631  637.7709463  
240.842679  282.5274653  159.896231  229.6302044  214.8997842  326.4292639  -5.466121162  498.8962677  295.781351  270.4837771  310.1015552  222.1311873  265.0296291  189.6902194  687.4203205  -102.9794133  -129.7351162  640.3479666  
240.6780876  281.6150232  160.2219157  226.6780226  215.9956277  323.0916974  -5.304383655  493.0918914  291.7964164  270.2770971  304.918978  217.2179752  263.5633538  195.3347978  683.5529485  -108.7481486  -121.6417659  635.7364919  
240.5955461  283.9282095  160.8270093  230.0315844  217.6473543  329.9209667  -5.410145667  493.2840269  298.5987732  271.0952652  314.823414  219.3151064  259.2776491  193.2039478  688.9793299  -110.5491843  -139.003808  647.4192357  
241.4124157  281.6357613  151.5603263  226.7845609  215.0203414  330.2790289  -3.063716984  488.4285512  298.4445111  270.519535  307.811168  211.0950182  264.8320015  202.8748774  697.1391613  -111.6396092  -132.3749559  642.225735  
242.1730463  276.4613354  152.8517153  222.3087846  216.4317185  326.1293075  -1.892239491  491.7694455  298.2587424  266.3218233  308.4699887  209.1615708  266.2778966  212.847087  691.9122472  -110.6196067  -113.3696824  648.454654  
239.7739654  268.3911771  153.8879983  221.766344  215.1856281  328.8154481  -8.587996722  486.5417578  290.8390511  268.5309088  297.3903934  201.5021506  268.4720385  212.3877311  699.5455695  -115.6332494  -118.9272771  638.8085463  
240.4085096  269.6392974  154.8752736  219.2642301  213.2976253  327.7418025  -7.315531947  487.5346757  289.3318251  270.2076629  300.9340298  205.4509848  262.4661055  209.2838826  693.8970076  -115.0013686  -127.9249513  638.8813963  
236.2460641  272.3713866  152.0659124  216.2655842  205.2474498  322.7435341  -8.332109125  483.9666148  287.765786  268.775074  299.774613  205.7482317  256.4594385  203.573084  691.0841663  -111.830312  -133.3912953  639.9965101  
230.6405593  273.9316598  149.0928411  220.8386121  194.9189948  317.1662723  -7.158214729  484.6947327  281.2765792  271.4895152  295.2776998  206.5774421  255.7993081  204.6807314  685.4262198  -115.6683326  -132.7371286  631.0662873  
231.3937009  274.4023563  152.6813998  219.8432168  190.3656701  314.0005835  -4.52162174  481.1015811  280.1325655  270.6768972  296.2508163  205.0528668  261.6197239  198.5135252  690.0677333  -114.112727  -136.7721953  619.4775903  
235.0950721  273.1465698  154.9740286  218.2146576  191.8609517  314.3168354  -5.746275318  479.1665136  277.8459097  273.2929073  298.2164861  202.289364  255.8798219  195.6503571  690.0428896  -119.1721096  -149.9398105  628.480008  
234.1357632  265.610387  154.4440295  214.9881589  192.2194418  316.0431673  -8.888100605  481.5261994  280.0031165  269.8922527  301.141  204.5992023  253.373618  196.4924989  689.0009438  -116.9251725  -153.7685641  629.9920394  
231.2029271  271.4206609  154.5297863  217.1194939  186.2911246  315.0768595  -6.569077231  488.3699055  281.2173924  273.963388  297.882048  203.4436497  254.2151776  194.0915677  691.4798627  -119.5441474  -156.1438723  623.1957411  
233.7182049  279.1948083  154.6276612  220.3628806  187.953057  312.4872265  -8.146431583  484.4472306  284.8514618  274.0747234  299.1290105  204.4571155  251.1088069  190.6910544  692.183494  -122.6736085  -167.7190842  640.4141391  
233.9259312  282.898542  155.5086508  225.0692057  191.1371053  318.4664232  -6.256421232  492.5229366  287.7849253  272.9118715  303.0485883  207.9118044  248.2132053  190.6824031  692.5064681  -118.7221321  -163.39541  636.1124684  
234.7127546  280.7941427  155.8432247  223.1726655  193.4558164  319.565265  -5.410306603  493.5190464  284.7409744  273.7239396  302.1984367  208.3830028  251.7528773  191.602703  694.8213645  -119.5955331  -154.6287789  630.5125889  
236.7995185  282.3578463  155.3986545  220.6046312  199.0423189  320.4049813  -9.433318707  490.1623701  287.8331736  272.5181437  303.979959  209.1784842  256.909096  191.2784554  695.6843753  -116.4948152  -151.6754283  638.9100904  
235.5188948  281.4264185  158.6785696  222.4888999  203.1051693  319.0568356  -7.891982351  494.4147098  289.5338935  272.152671  303.2897052  211.7376551  259.0952746  195.8190307  691.636814  -112.8973135  -136.8866694  629.3919894  
231.8151642  276.6071511  160.4096686  220.5803176  205.3005419  322.4043233  -8.501251025  492.6661014  291.5251976  271.8889676  306.1465835  206.1266844  257.1457134  196.9934566  696.2553215  -115.4707805  -135.7223582  629.9032182  
234.0131714  278.145947  159.0558768  222.770271  212.0641539  325.0326025  -10.76252233  491.056742  298.4572425  270.7048539  311.484418  208.8366976  253.9496916  195.8593211  694.8296374  -113.7017565  -140.4202377  637.0392163  
233.7570469  275.6589985  158.975448  220.3459556  211.7349404  322.660626  -9.785011397  491.2052997  295.5839462  267.8381611  304.6087165  211.309424  260.62882  199.8613089  690.5512895  -111.9314984  -133.9209543  628.8136336  
230.8717552  271.7618171  158.3040938  220.0753786  207.211072  325.9270875  -9.638406588  486.7891518  291.1670581  267.5130127  301.8627258  207.9275823  261.2930581  198.8630246  688.3830021  -111.6303898  -132.3654967  632.1383738  
231.634547  278.7995396  154.9255752  222.446579  203.0241314  325.6298983  -8.670366003  487.4022243  292.9727817  269.2306756  307.7199094  212.6069198  259.3863704  194.8538466  689.6582796  -111.5496307  -141.5263345  630.288372  
237.1319063  286.803118  154.0838157  222.5965961  201.5631606  325.157991  -6.782143963  490.7260595  293.7487567  269.0157498  308.4553302  208.2483791  256.8804027  195.5764121  691.2514215  -112.7569606  -145.6933327  631.8679135  
240.2883201  287.4595893  152.9943674  218.9037138  204.4905478  325.6700579  -7.380499793  487.8520801  292.7332774  268.7127707  302.3182501  205.8210102  259.8362252  199.7816125  686.6605113  -108.9498241  -131.2753282  632.0044044  
239.2628809  288.8075867  149.9523159  220.8676693  200.902945  324.5311695  -7.791804799  486.3824686  291.2056155  267.8522323  306.6668694  205.7771123  263.3065405  191.9108688  692.8784087  -104.1472753  -128.5371443  629.1413462  
235.9621263  284.4353493  151.1759012  219.8358272  197.7852949  321.346734  -5.261071316  490.2799589  290.4316713  266.5761447  302.4191024  204.6426923  260.4208223  195.6433952  686.2220562  -106.3551165  -129.7294698  628.9652881  
236.2190804  278.808922  158.754055  218.5847698  202.1563772  324.4860294  -6.168020655  491.1672503  284.0481509  266.8180819  299.9155454  206.6022395  257.6613602  196.3403928  686.4317991  -113.0872348  -131.7894281  630.947451  
238.2006626  280.6609342  160.1792599  223.1522611  202.1751516  325.8024751  -6.762360101  493.814788  286.0439494  270.0505677  308.1186578  209.5254932  257.3976782  191.7954323  694.5145855  -115.9126789  -142.0342991  635.2449178  
240.3061704  285.5608119  159.9799347  223.715312  202.2206946  320.2832368  -7.029579999  494.613886  290.4463168  270.6659507  306.1217934  209.5790523  258.5985633  194.4056027  695.0151765  -113.5041294  -141.4522494  636.1530017  
238.0379209  285.2670664  155.3926525  221.0945225  203.1902586  319.4885222  -7.516246163  491.4568241  291.2056737  268.7998701  300.8992356  206.3091232  257.542623  203.4209056  691.0160404  -112.4706087  -131.8088644  634.5761698  
237.5677795  283.7387053  155.5901219  223.4050763  207.0155251  319.7014562  -7.549261981  490.5092324  289.6711402  272.1301468  305.5364685  209.1667341  258.997208  197.835883  693.4595181  -111.3447747  -123.4307179  628.3536704  
233.3515509  284.2741622  158.5093085  220.1174375  205.3088613  316.6341178  -6.852037604  494.4262059  289.4723792  270.0500063  308.1452052  213.0022539  259.6235812  194.5116328  695.6314069  -110.8174302  -132.3285533  630.8693522  
232.6696503  281.0857838  162.161399  221.0487153  206.2834478  321.7109335  -6.123059104  496.3038621  287.2585024  267.507556  305.1944145  212.7136255  257.0081482  198.6757363  690.0320851  -114.3848786  -133.3028154  628.2431678  
234.1899854  278.4588109  161.806483  221.6553661  207.2641877  324.5409015  -8.582978119  492.7874751  287.3964153  269.8504694  308.4194819  210.884455  257.998901  192.8553236  692.3099438  -114.4114088  -136.6422941  630.2733829  
236.7472686  276.9333261  162.8889711  223.6598823  213.3099599  325.0212171  -8.483602586  493.570786  287.1016622  267.654047  305.0681819  215.2557887  260.4230457  197.2350922  684.9906031  -113.8878707  -137.8361601  638.5896128  
239.4289449  281.5143901  164.5112364  223.0880939  210.8108798  325.2889049  -9.095869446  496.5912062  290.5808179  269.6452222  307.4307292  213.143959  259.3232843  193.2332385  694.4349303  -112.4289591  -137.4669268  629.6456878  
238.541906  279.5389672  156.5608029  223.766531  214.0990436  326.6752098  -8.052875834  488.1728536  297.1960799  270.4596198  306.721131  213.4970298  263.6390842  203.3030655  691.92943  -114.2314213  -143.1827139  640.6150338  
238.4167414  275.8053057  151.0154234  223.8678274  214.047171  325.4163227  -7.657425053  485.900325  298.2175314  273.5717908  304.1696558  209.9547158  263.8753563  203.0798481  690.1286034  -110.7107612  -124.0451894  634.1515122  
233.8721119  276.5712268  146.8616846  219.9090048  200.5245355  319.7143065  -8.463250559  487.023823  291.5108494  270.2641686  301.2001834  205.6995725  263.6657426  198.9888466  689.4001008  -109.378793  -126.1233137  631.4277145  
229.8778684  271.314431  155.6323647  221.8126924  200.9016654  320.7714606  -6.538144908  486.4203331  284.7228295  270.252996  300.2503858  207.1541098  260.3781283  198.1099953  687.3636007  -115.9025262  -129.4977961  633.7926277  
234.15375  272.7202587  160.3432015  223.838076  201.5292335  321.9419789  -7.868258385  493.4053846  288.9994959  269.8154557  302.5534923  213.3658484  257.0435485  193.8619193  687.4811466  -114.2955034  -143.1506633  634.7538608  
237.1560544  278.3003824  159.8464843  225.1572491  204.9324872  323.3856494  -7.119061665  491.6429564  291.5193868  270.7690539  304.6657848  213.3989059  256.5283074  191.0658149  687.4747264  -116.9557698  -140.8636318  632.5232022  
240.1564993  280.662591  160.6904619  226.1023436  206.2394472  325.3266314  -8.08658773  496.0809759  294.6562799  269.9287004  306.1932433  216.7431697  255.5644704  189.6151293  690.6060179  -112.9192315  -146.7844366  635.3751875  
241.4272288  279.5866705  160.8429637  225.7863203  210.2368896  320.4856951  -6.758087375  494.7045854  288.8849327  270.1157369  303.786289  213.2997123  260.0369139  196.1921663  689.1350912  -110.2926656  -130.2982785  624.9621292  
243.0503723  277.3093187  158.3936519  223.4823422  209.8134101  318.9688903  -8.762383896  490.4579003  286.7923196  268.2335338  303.7923795  210.3570312  264.2424549  197.9049216  687.093371  -108.7053264  -130.752119  639.3272611  
243.292951  276.4772784  159.7460212  222.4888196  209.4808816  322.6063519  -6.568600661  495.3202629  290.0304692  270.5189215  305.1857063  209.5419452  263.1738432  198.5651615  690.7933054  -110.3864908  -133.0045683  634.4573631  
240.7073229  274.4498911  153.061675  219.6943549  212.0058209  326.3440558  -7.963392809  487.1821093  290.3951015  271.4297663  301.6150849  207.7127769  266.807826  203.8999846  692.8981578  -111.8619954  -130.0857934  642.2030854  
231.5256494  279.9599083  151.8096625  223.3120515  201.6979072  321.8115439  -6.629332454  486.5611747  287.83074  272.4663006  304.5020057  206.458071  264.5790738  199.6632289  697.1471243  -109.167349  -128.2592073  635.6839452  
227.6105014  278.2458422  150.911824  219.4472514  200.3929604  319.66442  -5.262075774  486.3172764  284.6442037  271.8583206  299.7680639  206.0111158  258.4912335  204.9511012  689.6921172  -117.1393611  -131.4536192  639.4278195  
229.940328  278.6315415  151.1800692  219.6448704  195.3905701  320.8412659  -4.839847876  480.4181983  283.0456254  272.4377285  298.5481593  207.1646472  259.1184715  200.218334  689.9076422  -117.5007164  -135.5729699  635.4082957  
229.3802897  282.5587557  150.5172158  222.1439794  193.7574967  315.6102514  -5.546118331  486.2507239  285.9313018  272.4566336  300.0867105  209.8815768  258.0871095  193.246061  686.9249668  -116.046083  -143.1015487  635.7298524  
230.6535616  279.2150465  157.6825074  221.6992104  192.6353896  318.9609229  -5.188358021  493.0727688  280.7556885  271.313214  299.8431943  207.0471559  255.2203804  191.662073  691.0869064  -116.4650723  -142.4959811  629.8787566  
234.3450204  275.41817  162.9897492  222.1709112  197.008404  318.1939211  -6.303846445  492.0248216  286.107671  269.422265  305.5264717  209.8782275  252.8148899  192.1260991  688.0928551  -116.061716  -152.6124602  637.6491724  
239.2583436  278.8157376  164.0090168  224.7912055  204.0687222  326.3642084  -6.459523462  492.8627516  290.1306474  269.8147897  304.0591099  214.1832035  254.0853682  191.5503403  688.4225182  -113.2921388  -148.3285573  636.7616539  
241.0114317  280.7234977  162.4086975  226.7053748  207.080164  322.7261274  -7.081174753  495.6833199  295.0321912  267.9629237  308.1817421  215.873291  258.4294962  189.501453  688.8216029  -108.9456745  -143.6993813  634.3414827  
240.7722663  280.1292236  162.2996862  226.1437263  210.0757134  323.210117  -6.991449657  493.7113  290.6807957  267.4225998  304.5753293  214.9558305  259.7158294  195.9012843  685.8550318  -113.7210652  -134.1619704  629.2452665  
242.6490495  283.8687262  159.1878984  228.3462742  213.0000924  324.8764913  -8.60807956  492.463313  296.8675832  269.3866282  305.7293272  213.4304307  263.0876514  192.326299  689.6888512  -106.3010451  -134.7158973  635.1037192  
237.5934494  279.2262333  148.3634936  222.734255  210.2471872  321.0080578  -7.027840523  486.9239789  298.1024639  269.8079021  304.8569091  206.3907024  267.320732  202.5814988  689.6594218  -104.3265691  -126.7132262  635.0957198  
235.9069164  282.1116401  144.5147038  222.8362953  204.5145646  324.433129  -5.505498894  486.5877543  293.242043  272.8564992  302.5246548  205.6596842  261.3065261  200.2823456  687.9339432  -104.7039301  -119.5878302  636.2579412  
232.2206236  280.9311501  145.2836019  219.9355137  194.6165669  324.0073588  -5.036409373  487.0585653  288.3200524  271.7220611  302.8125175  202.3322173  258.4097149  195.6219588  694.6120266  -109.1256797  -124.7166691  633.4625449  
229.1025129  273.4901866  154.5234134  221.1032368  193.382106  318.1939833  -4.682700129  491.5602034  284.5016159  268.8940801  299.8111095  206.134927  257.4504836  199.2161424  685.5925924  -115.1297313  -130.0529583  629.6393407  
231.9624627  275.0869947  158.8464015  222.3408702  197.6783404  319.7836868  -5.820792454  490.2493018  288.1981914  270.0762649  303.5645081  211.3160307  252.8464966  192.2685323  686.001051  -117.0936801  -144.9972478  632.874103  
234.5269209  279.1413768  162.2490626  223.646215  202.8236012  322.7265294  -7.780019993  491.7955526  288.7601427  271.3400594  305.8926571  214.1704171  252.6514624  188.1812112  691.0673845  -118.7694994  -147.7375488  632.447215  
236.6485063  279.4192249  163.2476737  224.3669071  205.702697  323.2883983  -6.081213442  496.0985616  289.0744389  270.5835914  305.809517  214.914864  251.8601475  194.0495817  688.5745277  -118.9905491  -150.3466899  637.8250196  
242.2233309  285.0386522  159.0784023  225.5261146  211.9288954  326.2324372  -5.950544632  493.3581931  291.488288  271.472223  305.1762385  215.2134437  254.8457681  193.1153951  688.7054214  -111.6300827  -143.4418409  639.2433498  
240.4410734  281.398415  149.2578672  221.8170113  208.2554488  320.776931  -5.850874242  488.0070056  293.7956356  273.1512068  306.0413938  209.0605261  263.178991  197.8724565  691.8649761  -109.3764443  -134.5423473  635.7839679  
235.5016955  274.1848271  147.8987517  220.3858241  205.8198559  324.907109  -5.3474292  485.2152447  292.7333633  271.5089796  301.7186188  207.2456751  262.7073239  200.3640467  687.9506526  -107.1147709  -125.801888  636.030506  
230.853773  271.7138103  151.6561362  218.3708052  193.0499097  322.6164106  -5.090416649  492.4651334  293.360989  269.8383273  303.4841369  203.8545008  260.537397  196.080757  690.5733661  -106.0122984  -132.5410752  630.7793449  
234.6710003  272.9165432  156.9593627  220.8260911  200.3415259  320.884554  -4.555026891  488.5772626  287.808094  270.4956481  300.2870002  207.8091359  259.3488474  196.3272649  686.2058097  -112.3559669  -134.5597977  632.7623485  
238.7525631  278.1417858  158.1338617  223.2334525  205.2743914  321.1849336  -6.817242696  493.2232856  291.0828275  269.2298167  305.0938193  213.7790608  258.216505  191.8025119  685.2733967  -111.9110549  -141.9913442  635.3241935  
240.8385483  280.1128449  161.5041209  223.8165422  206.8590439  323.9827237  -5.57858009  493.4735703  289.4251747  271.6185954  304.2605234  213.1742038  258.7092379  193.4516104  690.984097  -115.118634  -139.6933214  630.7578611  
242.1991303  279.890413  156.2109808  222.7236592  214.5126456  326.7786987  -7.026449249  491.0622277  293.7603169  270.704759  308.5943935  215.1865191  260.5537873  197.6694558  693.3737724  -105.5388713  -142.9453347  644.8891689  
239.0683715  277.560293  151.4200543  223.4758102  207.6511681  324.773869  -4.385511104  489.9392831  289.8937715  275.0633324  303.507869  206.5307923  264.4113202  203.3794966  695.0281566  -108.0254554  -123.1577189  631.6439693  
239.0341052  277.2086403  149.3791624  219.0607084  206.5060085  325.6112227  -4.993448432  485.0808405  290.9139243  270.532637  305.6961673  203.5452697  259.1539489  201.2806024  688.7357831  -107.6186722  -127.5422092  639.5488898  
236.8135788  273.4359152  156.3901356  217.6059116  204.8699647  326.9924008  -6.601714739  487.2997506  290.4800603  269.4012936  303.0999575  203.4030706  256.7203214  199.4087904  696.2602241  -114.6750853  -129.242472  623.7994973  
235.2548283  273.0439997  156.5952272  217.3907011  199.9083515  325.185942  -7.623727981  483.4776929  288.1945791  267.6152278  302.9235684  203.5270339  255.6232046  202.1981907  692.745187  -116.7402217  -139.0629989  634.2647025  
231.7068716  279.8408454  154.1655415  221.1509266  198.6776525  322.4982501  -4.513955663  488.8267557  284.5351108  269.4666924  301.17871  207.2087767  256.3528104  199.1963745  689.8761137  -116.0067425  -137.5076784  631.9458071  
228.9889485  279.6023888  157.1809695  221.7457398  193.2917716  319.2005425  -7.00323294  491.1775097  285.6204524  268.7134651  304.1353516  205.8510196  255.2568536  193.4781492  696.8241394  -116.519243  -145.8579573  627.9274794  
231.8672803  277.9489981  161.0278894  221.3033467  195.0376661  319.4007544  -5.349327057  491.9540358  284.2363346  266.8225087  300.3160087  211.0281752  254.7745656  195.6126676  687.5462359  -118.6435361  -145.4139518  628.0831012  
234.4468098  280.9582355  160.8521389  223.7321927  198.3600493  320.8254952  -7.217305719  489.3249072  287.8913679  268.3774195  305.6411269  212.2000415  254.0912954  189.6901705  685.4716319  -113.158721  -150.0054137  636.124453  
238.6278319  283.8854045  165.7336572  226.7229929  202.9000676  326.8461497  -4.9121975  495.7218167  289.0035419  268.471452  305.065005  217.6010786  254.9328119  188.155774  688.978064  -112.9430894  -142.274871  629.5142291  
241.8702555  284.0063821  167.5964125  228.5989194  206.7576911  322.1056153  -5.693608271  495.3391664  289.8776363  270.9694312  308.104966  218.2744626  260.2620976  190.3157757  693.7478132  -112.9874645  -137.293777  629.7985549  
242.1369685  283.6550495  163.7484201  226.4695161  214.6403934  321.5290073  -7.706607059  495.9310608  289.5218942  269.3533613  306.884531  219.8297951  263.9717925  198.5904423  685.7383931  -109.3444607  -129.4618368  637.6742052  
242.2514866  288.5033276  158.5418633  224.4470757  212.8015838  321.470238  -5.924509029  498.0384427  290.6779449  272.0233126  305.3989653  212.776941  266.3311819  198.9077344  688.088235  -105.8961809  -121.7397319  631.1922011  
236.5335734  286.3750875  146.9564513  224.7375397  208.7373998  320.7913977  -7.487023191  486.0896402  290.4649089  273.8998718  304.2812784  207.2566128  266.3384703  200.1056523  691.2598485  -105.9037889  -119.2244748  642.923715  
230.2368249  282.9524064  151.1371949  225.5872697  202.2846763  323.7900403  -4.245835371  491.9930296  294.8361312  274.4149829  307.0217099  208.2703498  258.7089851  196.0097495  695.3521792  -108.0887638  -125.1252504  632.168856  
230.8492541  279.0847776  148.3564402  223.0451927  205.3160829  322.6965962  -4.870825242  486.8364801  290.2606826  272.4363197  299.105896  206.9231  258.8249759  204.3233415  689.0185484  -113.929516  -124.231889  638.2944463  
232.167096  278.7702115  150.2748506  222.0988447  203.0699351  319.1141091  -5.619209056  488.8093726  288.6937963  273.48048  305.1201755  206.5660124  259.2935999  197.2622643  694.345933  -110.7184697  -126.4669048  635.1053624  
231.8109196  275.0637285  152.1746096  218.9470561  200.1629844  316.8650812  -5.609124228  489.7983128  285.5528245  269.8320966  302.2982908  205.780048  257.1349981  200.7726022  691.229447  -114.3402248  -135.4214802  631.686368  
233.1659629  276.8416326  153.3870973  218.3715214  201.2216069  316.694796  -4.991345848  487.4279625  283.4741037  271.5817648  299.9826348  203.9791119  257.1468991  200.4783262  688.6172981  -115.7122487  -140.7066868  633.6854892  
233.779968  279.3797281  155.3036296  219.1609298  203.8096175  313.2598324  -5.087495431  487.9219841  287.7553933  270.9461731  304.7955501  207.6729384  254.7133063  193.9379919  688.0948823  -113.5814831  -147.5945333  635.0132417  
234.4577349  274.272654  160.0726625  219.0016518  201.6780434  320.9312495  -6.310939761  494.0606195  289.4475088  270.6843564  302.6497864  210.6860953  254.3652566  194.3468091  690.2653442  -114.9475018  -147.4324326  629.7926962  
234.8626128  273.5571754  160.8179493  220.8237208  203.2788996  323.705154  -7.269197736  489.4688166  291.2059676  271.1491802  299.6951  208.1213808  256.2274448  197.162543  688.9147496  -115.9410314  -149.8449166  633.0338597  
236.2272535  277.7184107  154.0759226  222.7953462  205.8881758  323.2329087  -9.233865666  486.4879208  293.628955  270.7048309  303.3737283  209.0101032  258.0575985  196.3036717  690.8122775  -112.0261245  -148.5820567  639.4765874  
232.8057131  277.5246334  153.3411065  223.8384696  200.17523  320.6690254  -7.796522979  491.3712285  294.3947917  271.569809  303.5876777  206.0818441  257.883817  199.2157117  691.6172219  -113.2104692  -140.6661101  632.7428084  
233.9155182  282.3802464  151.7018018  224.6183942  204.4434999  322.4109869  -7.053808979  490.9564485  290.821796  271.8339328  302.842798  209.5855741  254.2892423  198.1598816  686.2087813  -113.4675998  -134.1855209  639.0265912  
233.8331679  285.5884234  153.2685822  225.1299223  200.7346041  324.1050965  -7.727986144  491.6575357  287.6586503  272.4086584  302.8936554  208.5602925  257.9488789  191.3067932  694.254944  -113.2703944  -132.6960787  632.9779129  
234.101531  280.3336581  157.7746573  224.3603052  196.7660454  321.8121605  -7.580810003  495.2779564  282.4517568  267.2165936  302.1886678  209.607828  258.7400992  194.2059457  689.6961319  -114.7748771  -137.1230281  631.6129923  
237.0668868  279.5234278  160.783298  226.8280356  202.217045  321.3249983  -9.128560094  489.3507325  284.9692444  269.1100048  303.2227425  211.7211063  260.7021241  192.5946275  685.0662767  -113.217917  -136.3549063  629.1488313  
239.9103566  281.3769173  164.5969306  226.3909156  203.4261938  328.2414687  -8.700944921  496.2775036  289.5262438  266.5103959  303.9359385  216.3449691  256.3600851  188.732746  688.4402976  -111.9078527  -144.5670268  631.8233605  
242.6285305  279.9577529  165.5210813  224.769203  209.2365203  329.2252005  -9.234803563  494.5993373  289.6126864  268.4977097  305.5250371  215.6181781  257.2784069  194.6162141  688.8779579  -115.5609703  -141.4739263  632.4779443  
245.5900664  283.7715655  161.6834327  227.806225  215.5348846  328.1838805  -6.715989195  493.1803916  295.5340317  272.6523393  314.6062875  217.3783696  260.730945  194.5456861  697.724328  -110.6803841  -139.4360565  640.5453199  
239.7918027  278.580525  153.1096017  220.8298813  220.0021895  319.7900904  -10.54885739  488.7855285  294.6711401  268.7742603  305.8312243  211.7752071  272.8463055  204.6089936  690.0332107  -102.7124925  -112.5070564  637.337445  
232.1075312  274.4174328  157.8176888  218.0411426  206.5815116  320.3618041  -6.332463271  487.8996321  289.3372463  270.1797666  304.8067853  207.8371566  267.2821643  208.347669  689.8222686  -106.9972113  -115.2175573  629.9130416  
239.7035134  274.244287  152.0010554  216.7907848  204.3783895  321.8168589  -7.943948468  481.4814537  293.5859385  270.8574804  302.6068277  205.7578176  264.2620726  204.0241313  692.0943588  -109.2516895  -125.3999918  638.6117471  
241.299673  277.0433787  152.9898385  216.2810801  200.0678457  320.9802993  -6.969701984  488.1833775  292.1818169  271.0753001  299.692602  204.3474241  261.3072609  200.0861597  690.6763864  -111.9166273  -126.1162823  622.4309378  
238.4925055  275.3462227  151.6266417  216.2170834  201.2381605  319.4006116  -9.297778843  482.2274101  290.5447654  270.6252608  302.3464949  204.4822762  256.9393408  199.2561935  689.1975418  -114.4408294  -136.1433092  636.936354  
236.3466881  271.361727  154.6832997  217.8984708  202.8292538  321.2878755  -7.832796226  487.0966101  288.568194  269.8914928  302.5048344  206.8977655  258.6008427  199.0212008  689.5913516  -115.0548395  -134.726259  630.4117265  
232.3119714  270.5072375  155.8131874  217.8568289  195.3395732  319.626597  -8.59898132  486.1727889  285.1590088  270.8895512  300.7009646  204.6584021  257.7160881  195.3037877  695.7955665  -115.5551667  -143.7426634  630.5842251  
230.7115497  272.6463553  155.0894874  219.390748  196.0364483  320.2482651  -7.849335419  487.5602832  285.5988288  270.19844  302.5012708  206.6906473  253.6113459  200.9661922  690.5019281  -118.4408126  -151.0182598  635.1153801  
233.9253307  275.5948765  156.3928601  221.0333454  200.5076292  321.9134901  -7.824135433  490.194674  286.9099914  272.9952539  302.4359132  207.2988975  254.5442066  195.7865825  692.2545121  -117.2567461  -149.23589  633.0316329  
236.5676141  282.4278729  157.0659666  221.957557  197.4649249  318.8534084  -10.69816497  490.6192328  288.2913565  269.7605178  304.2436756  206.9434687  256.2915439  193.4652756  695.6919792  -114.8570539  -151.9930014  633.4123878  
234.3481662  284.3508577  155.1310985  221.1935557  197.2364838  320.3445507  -5.816076392  489.8458632  287.4345729  267.2959746  302.4837132  207.9452139  256.3845807  197.4447946  688.8153815  -116.5633329  -148.8263062  633.5070651  
238.7280639  284.4539994  153.9341877  221.3722378  203.7605194  322.1894076  -5.746907821  489.663371  286.9988972  270.1193955  304.1969197  208.7412988  256.6768987  195.4896072  689.5794229  -114.3882072  -139.339834  630.8972906  
238.3177724  285.64877  154.3969166  219.3961721  200.7911362  318.0642571  -7.369049131  491.3924711  288.4711841  269.2635049  305.8350236  206.7258362  256.4226561  193.071583  694.4473  -111.6756443  -140.1002808  632.5024654  
236.5902079  282.917885  158.6497618  218.8107975  203.2076426  318.9952597  -7.431744616  493.0174373  286.3463283  265.4560492  303.4084276  207.57845  255.2437421  199.2144316  689.9364591  -114.4312626  -138.4890162  635.0092995  
236.1500242  284.6419464  159.3718392  224.6558026  206.6455827  325.912875  -7.428269295  493.1026194  288.8331306  269.8913512  306.8229043  212.7337855  254.5294847  195.2396862  691.6141818  -113.1041391  -137.6539413  637.1332293  
234.9333152  282.5605726  156.6575112  224.4920474  206.2284056  325.2197854  -8.018800586  496.1324547  292.4560116  272.0888106  308.9132899  214.1933211  256.7767675  193.6334618  694.6956096  -113.2181153  -140.5877957  634.9056354  
234.0985586  277.6052081  160.6435546  224.5168642  203.9356259  326.4348962  -8.475719618  494.847191  289.3128359  272.8049935  307.3247864  212.4481822  260.7919198  195.063008  695.2016289  -113.8958084  -129.8805912  627.8112491  
232.7370635  276.4516938  160.5598254  223.5968855  202.4946275  326.1592582  -7.980486876  494.1960045  290.2937502  269.3040081  305.7548916  214.352451  258.1828168  197.2118277  688.5719284  -112.7229804  -138.9160493  635.8493616  
235.2996636  278.969273  162.2746017  226.535165  207.8863385  326.7627503  -7.924342531  490.4943411  292.6892574  270.7979237  307.7368802  215.1023805  258.6073974  194.5681235  686.5301804  -111.5480491  -135.3411812  634.4062353  
236.3214461  278.7615375  164.1562956  228.7582028  208.9490718  325.3047022  -7.74862774  499.188975  294.8414385  269.7301575  307.1670642  218.8346892  261.8483498  196.549061  688.6484394  -109.3280771  -134.8656229  629.7032332  
235.5391488  278.0480147  162.4632475  229.28064  213.235503  321.8078934  -9.243365112  492.4399031  294.1156285  269.4370157  306.1820002  216.2964699  263.0272967  198.1115656  688.0327634  -111.1440173  -133.0417796  635.3694042  
238.59316  283.4600334  160.3425508  229.476772  216.3281445  326.3182008  -6.911855679  497.4784895  298.0145487  271.2856182  311.5087346  217.6981891  263.0832625  197.891395  692.0916528  -106.0471838  -139.0940043  639.5430225  
238.7016601  281.9247585  147.9490302  222.9107138  217.9732845  322.7474436  -5.683739641  487.6466532  295.8304034  271.2339745  302.6545832  208.7388849  268.3045409  210.1438984  687.6515274  -106.5769776  -118.4392847  638.3691885  
239.7442387  280.9911333  146.1478987  219.2405732  205.9433641  322.7096067  -6.472645733  483.5197038  294.6318336  270.2902291  305.2745912  206.4608789  265.262415  201.567613  693.8692922  -104.7747491  -118.0477861  636.6539914  
236.6349501  274.4730125  147.8844922  216.3764923  199.5170467  322.478501  -4.692236471  481.8773216  291.7289127  269.8829029  299.7166706  202.3016192  259.8800647  207.9874473  688.2021615  -112.8529449  -119.7779374  632.9640272  
237.3147503  279.4598833  145.8571875  221.7924292  197.8091171  320.2521483  -6.930641427  481.0076778  289.4925547  273.5383214  301.7366886  203.3948023  258.0190107  196.9197818  690.9470247  -111.9934133  -126.9485952  637.3882894  
235.4110563  277.559907  148.3429458  221.7826311  193.5961376  320.0402308  -8.27438983  488.3511435  288.5430088  271.59456  301.2087835  203.9454381  254.5937452  198.0277652  691.1224477  -112.4643964  -130.1724401  630.6877596  
235.3486393  274.4020698  152.3533436  218.1789693  191.2010679  319.6122422  -7.468977228  487.6276555  282.5034102  270.1315184  299.4000021  201.5052012  258.4146974  197.1842962  692.4694158  -117.111895  -132.9837744  631.7112051  
231.9415646  275.4859594  158.1087979  219.528114  192.7707702  317.7481785  -5.577005197  491.2992848  279.0255671  269.4795061  300.2282236  205.0433953  257.7508775  198.6554856  691.0042368  -118.3799867  -142.9011372  630.6901183  
229.4772968  276.0480747  160.6888271  223.6405295  196.936672  319.8452801  -6.425900392  486.8884007  283.8828636  271.3607086  305.0249974  207.895055  250.3132613  193.536751  687.9334022  -119.1810674  -151.6460218  634.5261187  
234.4940886  280.5042228  163.4393683  225.5638808  202.4573174  325.925652  -6.321621569  493.7774711  288.5643258  270.5687725  304.2707003  211.9740829  248.7411385  191.2940621  689.8661134  -118.0808241  -151.5183768  632.7370291  
236.1520427  280.3315157  164.5832674  224.4182191  205.0234013  323.5809524  -7.938676397  494.2122774  291.2743852  271.0868203  307.2496104  210.2254986  253.6369559  193.8323452  695.9906356  -119.3965916  -150.7410174  633.0251801  
234.5178575  274.8176907  159.2512463  221.8963059  213.5287164  323.0771128  -6.17175655  489.5149969  292.4538498  270.6096404  301.4779296  211.7863002  259.9793419  202.3300738  685.6684833  -113.9763356  -139.2221486  641.1359539  
231.2937645  272.4365015  156.2223956  222.3115312  204.9938496  323.2249849  -7.880037541  495.2168592  293.7220003  269.5879357  303.6633136  210.1231221  261.193693  195.2879721  692.1193933  -111.1529668  -138.0206832  631.188559  
231.5249548  275.9608725  159.3449481  222.6891626  200.8241768  325.1662376  -8.272639061  494.5338051  291.1531186  270.3666071  305.2370308  207.0505377  257.3422863  192.1402392  695.4724437  -115.8512366  -135.8905499  626.7215225  
234.7035325  277.8156839  159.5405061  224.503135  205.9954676  326.9192266  -6.56162519  491.0578686  292.1598829  270.240903  304.0272326  213.3860682  253.0673546  195.9822121  682.0402147  -114.6105083  -139.3537824  636.578384  
239.081216  283.0670802  161.2728344  225.5994352  207.9860584  329.0917139  -9.055904662  493.4843702  295.2990739  270.6382811  307.769084  214.6471193  253.2969113  190.2818804  691.4624592  -113.5109101  -145.7874364  637.6596037  
241.6215548  283.878217  162.3118823  224.6672904  209.8143408  325.2922366  -7.757760305  495.4775708  293.4055578  267.9784566  304.5223364  214.8043598  259.598657  199.0505341  689.9556955  -113.4829611  -138.0003434  636.0700427  
241.5051268  281.580545  151.8336121  224.6964807  214.3727197  318.0995354  -6.97339  489.9073834  290.096928  268.3830056  307.2706455  212.8734533  267.8239763  196.6381804  685.3985157  -106.5014732  -129.2779883  639.1615097  
242.4302014  282.281126  153.0304673  224.6629367  207.7431034  317.1073884  -6.20852542  492.9771672  287.5052714  269.4148968  305.5074951  207.9414514  269.3091224  192.1794884  689.1501686  -103.2602588  -120.1615077  628.0852769  
241.773129  281.119508  159.6203935  222.7109237  203.1514879  320.4611578  -5.587514487  495.253332  288.262748  266.5572154  303.9010041  209.5291868  265.3546547  192.5294149  688.4202671  -108.0769129  -127.2032409  627.0089492  
241.9295998  282.4086305  158.2766719  224.4179052  209.3994216  322.1005508  -7.668308036  490.3418834  290.6712957  268.3675777  306.9961088  212.0726291  262.4418922  191.3350418  688.4515428  -105.6670531  -133.1807126  635.9539271  
244.6375419  285.08669  161.3461477  225.2071576  212.311701  327.0784808  -5.006160109  496.5219058  293.4195864  270.4722054  307.1549171  212.6868392  262.0622467  194.2917596  694.6160652  -108.3556084  -135.834488  631.2256695  
244.6535953  282.35104  157.4414608  223.8112482  213.9342182  320.0595583  -5.898686104  492.7279839  289.5944013  268.9417409  306.882497  210.3473393  263.3251486  195.7769635  691.3435466  -107.2316397  -125.2632533  635.9863853  
244.0566358  283.2818549  156.5921814  222.8640696  217.42351  321.8131451  -8.398284855  492.4208793  287.1972122  271.1215165  306.4100293  213.441207  263.5065848  194.9327176  688.1406386  -102.4693543  -120.5367068  630.2382387  
241.8943606  281.1668151  156.1855336  221.3408273  210.0567942  319.1509102  -8.259023028  492.1797419  287.565074  271.6980938  304.4322288  209.0315649  261.3619764  194.5828883  691.3007745  -107.0368324  -130.5216392  631.8806189  
240.4340242  278.9893211  151.7028771  222.1660108  211.1619287  323.1166781  -6.440856927  487.1268047  288.4143706  273.9821364  300.661655  211.7275722  263.4987419  200.9314859  685.844312  -109.0506182  -126.8206158  636.3335965  
231.6085314  276.9987086  152.0184841  220.7600531  198.8839942  318.8021616  -5.024150602  490.6999285  287.9768448  270.3627678  299.8144296  207.1527816  265.561855  197.2153727  686.8855199  -108.1328266  -126.3148915  632.5185817  
228.6929387  276.4438242  152.3882867  221.4193051  199.9709291  317.1130335  -6.826107635  483.7738129  289.450014  267.8154259  302.0129064  211.9473632  259.4075705  196.705484  680.5221342  -113.0561983  -130.8835951  641.1973161  
233.7685375  279.2908103  158.8893601  222.0450544  201.2185094  317.3237623  -7.651143092  485.165743  287.7085964  270.7603574  301.5331319  212.5182664  256.4209895  190.7603812  684.9630098  -115.975575  -138.2205603  633.8340018  
236.062816  278.9442766  161.1453082  223.3345929  204.0661055  320.3133955  -8.057541466  493.2994213  285.1955781  270.9017456  302.7869926  213.9992291  257.9716529  191.847374  690.9713003  -113.4130037  -139.4400024  628.8201875  
237.5962835  278.9275822  161.0283109  220.265279  202.7987338  320.8430883  -8.166024052  488.9592537  286.7321953  272.6703168  304.5320557  211.0830182  257.7341299  194.8690225  695.6456217  -115.9663737  -143.6911434  631.3853807  
237.3526242  279.1190823  153.9233946  219.694298  205.7164173  327.5192561  -8.396585116  486.6607224  288.2538455  271.7689178  304.3094753  212.6909244  258.2208767  202.4120383  692.5842614  -112.9862218  -145.1127151  642.8248793  
231.0960414  274.9108889  150.3351518  218.8957997  200.0043825  322.591063  -5.505146868  485.1117141  287.4091852  274.2430814  303.0453104  204.4493528  261.9769868  203.4936845  696.9993985  -112.4894466  -131.2408985  632.0382835  
227.0579087  269.6486653  149.9101543  217.8007907  197.3637376  327.036156  -5.938034404  484.2409425  289.4013542  272.2041888  298.8292859  204.2843199  255.3191898  206.2231806  693.631084  -118.7225832  -137.589001  636.6307017  
226.7752379  269.3903308  150.5829783  217.1343166  192.8637156  323.6727507  -6.628682217  484.6019719  291.7071704  273.3914124  303.6734713  202.9396774  254.4389752  200.910749  694.4071405  -117.0160249  -142.2443437  632.6995073  
226.680968  270.8363043  150.5923582  217.7508514  190.4412375  322.9327366  -4.754570111  487.5816882  291.2330596  271.5218148  297.2937154  201.8003858  254.0718308  203.1183578  690.8790277  -117.6155438  -144.3429036  629.3102844  
228.2435122  273.8855966  152.1027091  221.374655  190.9681173  319.8038434  -5.761383564  487.6011437  289.7559608  270.7473842  301.7931559  205.8139177  252.7194261  194.9308397  689.0722179  -118.05833  -152.2455391  633.9255257  
227.6988989  278.9983186  158.7491508  221.8815545  192.2335163  323.6268726  -7.335530196  489.0404006  289.5275161  269.1167598  300.5569445  208.4841637  251.3431223  189.9696683  691.5861402  -120.447516  -152.8653034  625.3851688  
230.8688842  278.9600452  161.9947493  222.8704491  192.5446763  325.8549589  -7.574245975  493.450116  290.9168283  266.6384721  303.8205477  212.419036  249.3896402  188.3531643  688.2337596  -117.9154659  -159.560354  632.5445814  
237.5679768  282.0386884  162.3399188  225.2755305  204.4866862  327.9412374  -6.725864981  491.0036616  290.1166069  270.9941554  302.5669969  215.444607  251.45429  190.3745064  689.0627067  -116.310659  -152.1996011  633.8019048  
241.9133853  284.2251252  162.8454727  225.2738332  209.0288782  324.1614477  -7.123901122  496.7069217  295.4488977  273.1195814  309.0856701  214.7506015  257.2341402  194.5305387  697.6236987  -113.9368569  -150.6209346  635.4655015  
244.3061244  282.0748703  150.2551819  223.5007772  215.2580908  316.7290332  -6.028409825  488.8079131  291.3741936  271.6467941  305.2892605  211.5876241  270.6165703  205.0158712  686.3490544  -107.1690158  -122.0715012  636.6782816  
242.4310971  282.3053587  152.5902627  224.0368976  208.5695028  314.5917286  -5.36743166  493.0717339  288.354009  272.0071364  301.8068361  208.3687423  271.664593  196.6392993  690.295596  -105.0076264  -113.4593659  623.1613288  
236.344458  280.4291832  154.4581319  224.3021146  206.3360986  317.9579447  -7.188831165  491.5489226  285.2425926  268.0183953  302.2473101  211.6299714  262.9310826  198.4730676  680.4939716  -105.8807212  -124.0896805  637.1904615  
237.4208553  283.5848306  158.832328  225.9916118  207.009192  319.0530796  -8.711006145  492.2362471  287.8447477  270.1555141  307.4714212  216.6488489  263.357328  189.0948582  691.8120031  -106.5409454  -130.2609432  630.703156  
237.1224932  281.1041831  159.3803884  223.1511084  208.245727  319.6255386  -6.425441435  492.8426358  287.6342869  268.9693205  301.3028557  213.7230254  261.6653842  197.8712373  685.7048981  -110.9318018  -130.4399668  634.4397961  
241.0595191  285.1173702  156.1527808  223.8874604  212.4759426  322.5323718  -7.833727179  491.0901756  290.5575798  271.9790143  307.4175283  215.3588194  261.0753275  194.3360895  691.0534593  -106.0703982  -133.4357545  638.0691486  
237.0428225  280.5756419  150.033685  223.4563985  202.3861566  319.799002  -6.501873675  483.6687832  286.3742673  269.5416142  301.9702986  208.2732737  263.4428682  199.6032856  685.6948613  -106.3448902  -119.3945046  633.3068702  
231.7713334  278.1672648  150.968369  223.947659  200.8448369  319.9137694  -6.32048152  484.6179692  287.1430416  266.2609264  306.2250981  210.8122888  257.8865321  193.0021398  678.3442305  -105.7826136  -117.7860983  634.66731  
235.0104009  281.653175  158.1541392  221.2742778  198.3708265  325.7279139  -5.634765943  496.9415683  285.250339  269.2988018  304.0410957  212.5264934  257.5221785  184.120009  690.5744421  -113.8571308  -131.3875012  623.3493035  
235.4489738  279.4070473  159.10569  221.9501365  202.2167875  322.4809225  -7.675376904  490.3172057  287.8463865  268.1091205  308.0127658  211.498112  252.6057757  186.3031718  684.0162278  -111.0929253  -139.8008368  632.9021084  
239.4953723  282.2559962  160.1932269  222.6048312  205.8638008  329.4178326  -7.111917896  494.2778549  289.4499848  269.1945984  305.0035163  215.7979472  252.9972859  186.4312859  689.4101973  -106.4709071  -138.9429019  632.1804274  
241.7681879  281.3509386  165.1017384  223.3847518  205.8091395  326.224378  -5.381290327  496.6535483  289.0780794  270.1017711  305.5095654  217.6617127  257.0761187  182.3047427  696.0367642  -108.5560716  -138.3570557  632.2848076  
244.4603173  278.2122454  163.8199592  220.5947151  214.6872245  321.8611667  -6.167547927  492.500713  285.4255622  270.8071208  302.643686  215.72478  259.7204506  192.5322683  689.383721  -112.7010422  -130.4247308  637.1032051  
245.5989314  276.0606915  160.7128858  223.1195899  213.5698259  324.4930514  -10.26200961  487.3849761  286.2454483  270.9678642  301.9276532  210.5902268  261.9949235  199.2927808  691.0418123  -113.4227295  -136.974767  642.8644832  
239.8054429  280.3008747  156.2989513  223.0288197  210.0145943  328.4883728  1.189521026  493.0124252  293.5141629  270.3850208  307.6781466  203.4671064  267.2677972  201.88834  694.3410764  -108.9789687  -142.6337239  641.3746968  
236.6380547  281.1587459  150.6954269  221.0825428  209.1698089  325.5874774  3.294920125  490.8173674  291.2264081  272.0496621  305.4808642  200.7114168  267.5202141  204.9974616  690.2803421  -108.3034634  -126.1523838  635.485103  
231.6315586  282.2462119  149.5980509  221.2830794  202.345015  326.7390454  2.50754206  488.308454  292.037186  270.9648408  303.0103872  203.9323195  259.9202708  201.0417543  689.94417  -110.7773313  -128.3539172  634.4908735  
227.4608822  276.7984591  149.69127  217.2651457  199.8652953  319.8224295  -0.2813415231  483.5394777  283.367336  270.253599  296.5544575  203.4290194  255.8856846  208.4813108  688.4711103  -118.5536953  -130.0598786  635.8156622  
230.5342902  271.2453434  151.3702545  219.5184012  190.2502217  320.5282996  0.2441031703  481.7810192  291.7595172  273.7600723  299.7300913  200.9894464  258.9701193  202.8218913  690.3828298  -114.4821619  -136.4343736  626.9955642  
235.916026  267.9591685  156.0636862  215.6533283  194.8001344  313.6430974  -7.290109775  484.6206644  291.6626363  273.11658  302.201569  200.68242  254.4940572  198.7836333  698.5642991  -116.7846307  -150.7531338  631.1001708  
235.6151741  267.6151768  155.830285  215.9672196  196.5012391  318.5525498  -8.043617083  486.3706068  288.9648844  271.5838778  300.6664335  200.5304075  253.2585703  203.6662954  692.70112  -121.9426832  -153.626127  634.632514  
235.9452258  273.7604916  155.3160346  218.3062547  196.6350812  323.5013545  -7.436331778  488.9679087  289.8138251  273.2952021  303.2858493  203.51026  250.5177534  199.0664475  693.3822852  -120.2580275  -154.985685  633.3101361  
235.70475  279.1437904  155.2729889  219.4411455  196.1523459  322.2846953  -7.709625253  488.3054498  288.9390437  274.2452891  303.7084446  203.5246391  253.3899308  197.3906115  697.0601964  -120.5438761  -155.5214079  633.5522887  
234.3770799  280.8156636  154.4069554  220.8489131  199.5351418  320.7509433  -8.539633628  485.9927096  289.6617157  272.7756409  304.5949618  207.5740671  253.3390212  199.9004411  690.0093758  -119.724665  -151.622354  638.4835932  
232.7592006  281.7661426  156.2154806  222.4485375  196.0374688  321.2153706  -7.601308973  492.2527475  293.8393617  272.4021388  305.8744933  207.8178781  252.9223743  200.3997851  695.261115  -117.5679835  -146.9435135  632.8771465  
231.5408476  281.744851  153.6127979  222.6332613  200.4994614  321.6552165  -8.018676136  490.0860913  291.9244323  270.1725501  304.2632485  207.6294769  252.1336795  205.5329468  690.7789622  -119.8692995  -141.9393571  635.4485394  
233.6960946  284.0899498  155.2326672  224.679424  204.1357029  320.7745929  -8.50441225  494.6023338  291.1639169  270.177505  304.2731285  208.674772  253.1866816  199.4847039  696.1414948  -117.503591  -133.9483013  629.6850224  
232.3806884  281.4463774  155.5032948  224.975806  200.4371237  318.5955299  -9.794605651  491.7433047  288.6249002  268.0946819  301.240766  205.7272552  256.7331213  201.4867206  694.7721282  -117.873958  -133.5006747  630.5969935  
233.4391906  281.9694746  157.1390043  227.1403451  201.1813256  319.2860503  -10.68857413  489.9634689  288.2483125  269.0126455  305.4914172  208.7760964  255.3772234  198.392354  691.8070967  -115.917353  -137.5701173  639.5954371  
232.5024039  279.8259032  156.8431248  226.9021702  199.0630841  319.7325784  -9.288862583  496.3779651  289.2229689  268.8399369  304.4052448  208.9375496  257.4459937  197.6532274  694.2070222  -114.5442505  -135.9606476  634.2611494  
231.0834054  274.8057015  158.078897  220.7866981  200.5970014  322.5415021  -8.603761882  491.5653888  284.5141403  267.5199236  300.1646302  207.366231  258.8796475  202.2592716  690.4378419  -118.4709611  -134.3169833  631.2199566  
233.6606773  274.3290305  161.2739362  223.2717169  204.2979931  319.848271  -10.53404546  488.9302851  285.2577842  268.3323485  305.6218136  211.2049811  259.6647919  197.4863039  689.6634258  -114.7986922  -139.5957276  637.5968183  
235.1789456  276.6252161  164.2926198  225.1001066  201.8530871  325.4431796  -10.11236511  496.6639051  287.973805  268.3121534  306.7391875  213.7657092  258.1427922  196.4957275  694.7389819  -115.7796742  -142.8031076  631.4866052  
236.7878802  278.0620955  162.1839552  225.2224532  210.8738776  325.9541262  -8.941442581  493.4905532  291.4489622  269.6670185  306.8061968  212.6550816  259.1597122  200.5008672  692.5405652  -117.1271323  -141.6261951  632.0649636  
237.9221755  278.3225616  156.2375979  226.0075852  212.806494  322.6331567  -9.621640121  488.6525508  296.3302531  270.670465  308.7743666  214.8269024  267.1235643  195.5133117  692.8349189  -110.0810639  -136.5404673  640.4319267  
234.7005993  275.2031792  159.3283507  223.3375946  206.1009708  322.5848148  -10.21830144  495.2292845  292.850551  269.5869505  304.4807273  212.6094287  268.0268934  197.9408183  691.7450618  -107.8202789  -125.4041904  627.8565244  
235.0712723  278.3487323  160.5322802  222.8522204  204.1580166  322.5492629  -9.338548369  494.0481908  292.2184897  267.3850173  304.8272027  211.9081649  261.7145791  192.8854668  688.2776179  -109.6311432  -133.0966217  632.0568423  
237.0101348  280.6022508  160.7373743  223.4550755  208.1045731  325.6321999  -8.398561874  491.4500748  289.4315184  269.9753127  302.7599088  215.6126751  257.9045046  193.4808149  682.340099  -111.040901  -135.1263621  632.1412614  
239.1967819  283.0086012  163.0241138  224.9413127  209.7204405  327.7043531  -9.643712408  494.5962619  292.3512128  269.7813393  309.7372014  215.8974807  257.004148  188.0018355  690.1307428  -109.6015468  -144.6196481  637.1944296  
244.3003519  285.1486507  166.9337393  226.008135  212.6836147  325.7929495  -5.86598626  500.3764088  293.6078495  268.7539903  310.4444378  216.2084731  260.9035678  191.3925283  689.5830989  -110.5214529  -136.7791774  629.6358571  
245.063083  284.336822  158.7705721  225.8093373  220.7406262  320.5769185  -6.401392447  494.3689773  292.8001552  267.9972925  311.188945  218.3477762  264.9494649  193.4008202  682.5214903  -104.0153702  -124.4713936  636.6624049  
246.9092571  284.4448522  159.727859  225.0529532  219.4442424  321.6106907  -8.073304754  496.1170661  293.3921621  269.9440361  305.8259438  214.9111484  270.9206219  189.7980036  688.2711879  -102.2523854  -116.0772112  620.9021351  
245.0341886  282.0077499  159.4679641  221.9537637  214.7206586  320.6436005  -6.532334327  498.147457  288.6848547  267.5426503  302.74241  212.7932921  269.0724526  190.0414774  684.9773546  -104.9520124  -121.6646977  632.2885101  
245.0560319  282.1165175  158.2831558  220.6508068  216.178478  320.8116663  -8.319287995  490.5079957  288.0319514  268.3335715  306.4775418  214.1470728  268.4145426  188.4120901  687.5122273  -102.4273612  -123.5012893  634.8952745  
245.3930699  283.9755666  162.2117694  223.3294121  217.2732918  321.9901087  -5.829222367  493.7484844  292.8050793  270.2883105  308.7099151  215.0464645  264.5298555  194.9813636  689.7651143  -104.0978594  -133.3838289  637.2519802  
243.3796938  279.151559  154.0580888  222.2250381  218.9754012  324.775611  -6.106818961  489.0011569  292.0682462  271.0691739  305.1411522  211.4363643  269.2756513  202.6370094  692.8037711  -106.2275784  -120.6965588  643.7335059  
234.1951673  274.8180318  147.7889188  219.6899021  208.7475887  324.6331154  -5.839916744  485.2122608  292.6544345  270.9254068  301.3309943  206.8813589  270.326658  201.9416884  690.1437119  -102.5616358  -113.8560742  637.6911142  
229.0500992  273.9133718  144.1258828  218.6838026  196.9536388  323.1465353  -6.906988081  478.5758812  290.6590989  272.8821296  299.1797587  206.2034033  261.8135665  201.516438  688.0731697  -108.3231225  -116.2220087  638.9343701  
229.0632736  276.6419308  146.8165483  221.0167538  190.5030521  322.0965319  -4.519835348  486.2311287  290.8152553  276.0513355  298.4765725  205.9951549  254.113917  198.4712104  691.730199  -113.9248967  -127.218414  628.9378247  
228.2957805  278.0882998  146.0436291  221.4422351  186.4295615  318.686977  -6.116576779  479.8234852  290.7173978  274.1669627  299.5834943  206.6364628  250.5212982  198.7663728  688.9061908  -119.0050748  -141.9768098  643.1998761  
230.1159465  274.5079929  150.6728318  220.6970147  193.6988528  320.1930538  -5.841228546  484.4633906  288.1233468  273.4729731  300.5618544  207.7123915  251.7612208  199.4391466  689.9923666  -121.3899404  -145.1002555  636.5337183  
234.4463587  275.6729523  152.6918029  218.3845283  191.5948786  321.7389005  -9.4502348  488.6750569  289.9474181  274.0788739  304.0130475  202.3213665  253.6209157  195.4478311  699.392411  -119.032476  -146.6094722  629.2925784  
235.1678285  279.4245684  148.9394109  217.818633  195.0250977  318.5220002  -12.71807439  482.2155314  282.901889  272.3247823  302.1617047  207.5440882  252.7455867  201.812895  689.9763907  -116.6065042  -145.9170246  637.3318038  
228.7590406  277.0109297  152.6716594  219.0713771  198.9859389  324.0416536  -8.735258865  488.8580977  284.8758023  271.9091299  305.3369587  208.1414944  250.0810267  199.5790184  693.4133402  -119.0693167  -146.367534  629.8557697  
229.9745573  277.5218772  154.7986036  220.9005461  196.2528272  322.8583958  -5.054807639  490.5959342  289.3054941  272.5855503  302.8414161  206.2636863  250.6257957  198.5073953  696.324244  -119.1416801  -147.2971175  631.0431856  
233.7240251  279.2118952  154.3722146  221.7931191  197.5378842  320.0739732  -2.966674505  484.6376703  287.7626449  270.2592481  300.9517702  201.5581537  254.6085256  198.3850947  692.5338283  -118.2856477  -150.7523863  635.1314334  
235.8559577  280.2122759  153.9480321  225.2252439  199.0100948  318.1448925  -5.35195646  489.6971743  288.7248267  270.3786353  302.3326411  204.4744041  255.221411  198.8836902  687.634897  -114.1448243  -147.0622502  629.7558538  
236.2801631  276.7648024  157.1145308  222.478225  200.368881  323.2805887  -3.838815366  490.8637438  288.7323984  267.4504603  300.6697676  203.9461862  253.0935232  198.012288  693.8935332  -118.192646  -144.4538052  626.5812017  
237.1635304  273.6976072  159.2921459  219.196707  201.9349978  322.518405  -7.404655847  486.4052718  289.2396126  265.9439551  302.3938229  203.5531786  255.2479046  198.7700682  694.2145067  -118.8361046  -147.0689853  634.3953888  
234.8786695  275.5313618  157.708231  218.3327907  201.0034355  322.9077605  -8.759982825  490.9373839  290.0200476  265.1593679  305.3827055  209.6010376  256.3151409  198.4015619  686.7090239  -113.2166894  -147.8760109  638.4219642  
235.2827724  276.1176756  163.5136075  221.0782839  202.6282773  324.0872416  -5.501902932  496.8744403  290.5024651  269.0727457  303.9016718  211.6970925  256.3896798  197.2538532  691.9028948  -117.3662407  -141.8231682  628.9458009  
231.7151483  276.7874646  162.8380387  222.7139014  199.6134791  326.0103662  -8.237550606  491.748482  290.3127875  268.3578841  305.7134983  210.3925211  256.6535814  194.1608548  694.3038127  -117.5522438  -145.5147893  636.3170593  
233.6393777  279.4412061  162.1415601  224.5451756  203.4168191  328.1733804  -8.337914322  492.352542  291.4115093  266.7664724  304.7282357  215.3161762  258.0508985  199.4936159  683.5167877  -113.6374483  -142.0708618  639.0399872  
237.769437  282.6448556  164.8268295  227.6290081  206.2852166  329.4377679  -6.98058993  498.9577404  295.5840366  271.2969887  308.1584793  215.1831703  260.0896514  194.4092769  693.2096982  -113.4668233  -138.7471612  629.7518713  
236.3989415  283.666977  158.7629828  228.5446989  208.9657682  320.7531378  -7.688202745  499.7171073  295.7150579  268.1848361  307.371814  212.1824979  265.8146824  198.6196882  688.965217  -108.1596447  -132.6300592  637.6971685  
236.6125847  282.0256662  157.4596366  227.6772912  215.7424263  320.2218624  -6.099221535  491.312326  291.5924947  270.4806922  307.3831346  213.1556056  266.7507043  197.3802605  682.3547912  -104.7072566  -120.3761007  631.4230983  
237.0150684  278.9578854  158.945207  224.4798022  217.5392128  319.468012  -6.950029491  493.7321036  290.091341  268.259084  307.7669078  215.1663299  264.3436116  192.8573069  681.4508166  -105.2529017  -126.7278441  633.4891629  
242.1630063  282.1387286  162.1073905  223.6219873  215.1058038  320.5767803  -7.365609101  493.8347324  288.5987464  269.4133536  304.050278  211.6883942  264.8107155  189.4973812  689.7729954  -107.3861775  -126.6964966  625.2159948  
243.6470893  283.1884923  163.0684601  222.9232179  209.7611986  321.6326689  -7.177096663  496.5540688  289.6607967  267.470265  305.6904566  211.7139841  263.390272  191.7621088  690.1236982  -105.767135  -133.3747103  631.1307309  
246.9163933  281.9389576  160.0532188  225.5920808  215.0146334  321.7993156  -6.188375577  489.7512973  288.3738696  271.5995716  303.527712  211.8571017  264.9060754  194.3919453  685.6617441  -106.1524134  -124.1065081  632.0505299  
245.9220224  278.8799061  161.344725  224.8234957  217.604056  322.027677  -8.61537658  494.3542442  288.2397928  267.8523495  304.1041582  213.9094581  264.4458203  192.5277675  684.9198879  -101.5659579  -121.6897276  631.0890547  
244.2377785  275.513913  160.160428  221.4063553  210.2528875  324.8003373  -8.266143771  490.6427447  286.6326934  269.0039815  303.8716508  209.1820114  262.2615564  194.319971  693.923404  -107.0602699  -127.3318519  637.1502639  
241.7718274  278.2657518  155.7549022  222.3057729  211.9608786  330.8187312  -8.304361184  491.2421021  290.0445221  270.2089244  308.8925603  213.0078907  259.9766604  196.7401648  693.459889  -105.1903722  -136.517264  643.6246289  
234.857644  276.6071015  152.4927056  222.8983542  204.792472  328.5996652  -6.205108271  488.5806898  290.2016281  272.3668674  304.3030574  206.5530638  262.9576461  202.0634582  696.663709  -109.7593025  -122.3891064  631.5769823  
227.1158813  275.1329448  145.6690979  221.4433452  199.124806  326.5255742  -7.114999905  480.3314  291.0268826  271.5041241  303.0504779  206.4822453  257.4377916  203.4928356  691.2649009  -111.6080449  -128.3489862  640.3115958  
229.9045933  278.869462  149.3824491  220.986128  197.7881315  317.774913  -3.44442474  487.4631486  286.3553458  272.9382032  298.8303301  207.8929341  257.6369261  198.8596681  692.5375383  -114.7672914  -127.6842375  628.1387656  
228.9178602  277.9691306  149.4847777  219.2431397  193.2191377  314.3495382  -6.391391344  480.320304  286.3427988  271.2101093  300.0483836  202.0639359  254.8608419  202.1542578  692.2791386  -118.6566878  -139.3082567  637.8064549  
227.7290573  280.9702608  152.1147028  222.5989944  195.0370544  315.6102641  -6.720469225  486.9403294  288.7282254  274.0786025  301.5901034  206.3481083  250.0322995  201.7477699  691.1606432  -120.7600015  -142.6708469  633.5635509  
229.7673109  282.9733688  151.5810688  221.5891358  193.2294747  316.6420332  -7.792039979  487.7497265  290.2273662  274.0539115  301.611563  205.1795603  251.2217676  197.6844807  696.2129814  -120.4322512  -148.3116304  630.3441022  
230.8981702  284.2485725  149.3938822  219.6104006  191.939051  315.3975828  -6.269675839  486.5036622  287.0783733  273.3645599  299.366056  206.6004528  251.2200043  201.796259  691.2966004  -120.8104758  -149.4199016  637.0230142  
229.2468194  285.1123005  149.9166282  219.1215386  192.3889613  318.3964907  -5.777023603  484.6156029  285.9866872  275.9583721  300.1411152  207.1419992  249.5687016  200.0371702  689.0470671  -120.9867367  -143.5409969  638.8139762  
230.6259459  281.3858522  151.7112817  217.2233971  191.0404038  318.9866083  -6.728826398  489.2021265  287.4039816  274.3428827  303.8336353  209.7735945  251.7008681  195.1038612  693.9742444  -119.1964643  -149.9487806  637.2942265  
232.8520582  281.5443481  158.1985243  216.1760751  191.7782074  320.495162  -7.219139526  495.1148963  286.0783536  273.3079193  301.0920397  208.9858213  255.079364  195.3453912  695.8809006  -120.3211455  -145.7963783  625.4621609  
234.2065392  276.9696839  162.2800487  218.6303137  195.2376299  321.5691771  -8.577327202  496.5739575  289.2570307  269.5061439  304.3979914  209.5003429  255.4456258  196.048964  694.8541665  -118.2939816  -152.7864009  631.222018  
237.8521861  278.7236344  163.6808312  219.6684082  200.9575857  327.3949564  -8.436718567  493.4633472  289.176768  268.7480682  302.7579721  211.347019  257.8822705  195.4705015  691.0472429  -116.6759068  -144.8668629  625.9967765  
240.0872424  280.4616319  163.4211674  222.134453  202.997736  325.0088825  -10.30594035  494.4899936  291.8993794  266.817297  305.6608399  215.0276527  258.4907011  193.3659192  688.159974  -111.7200087  -145.8136141  629.4322375  
242.2112702  283.5640141  161.994273  224.1141062  211.0463182  323.9477146  -9.86492495  492.395371  291.7889166  266.4528713  305.9443659  213.3160683  260.9105793  192.634384  683.6483747  -111.4054729  -138.823261  629.4229373  
243.0563077  285.5835059  160.35857  227.661608  216.0304347  322.2135056  -8.217148697  497.9994948  297.3256291  271.4638198  311.029623  211.9089508  264.1568439  193.0328325  693.7308783  -105.0835261  -138.9065633  628.2260405  
244.196806  278.9384938  150.5422827  227.3392761  222.3336541  321.0600189  -5.832372918  492.0053993  291.3757583  271.9154261  304.4129307  211.3163806  273.1895099  204.1095043  686.0581235  -104.6743427  -119.7595529  638.0280916  
239.9548761  276.6280274  150.2128136  227.5070334  209.7941552  320.2109652  -6.377178643  492.7606291  290.0258222  271.8502785  306.8140338  207.9885624  270.0153584  194.1347086  688.4838993  -100.7681532  -117.8766482  632.3298472  
236.9445946  276.8435253  156.7191599  224.8362358  203.9321155  321.8333284  -7.843345506  493.3552154  289.98571  270.0948244  305.5656916  206.7080214  261.9983327  190.3751449  692.8563361  -107.6365659  -118.9156073  625.7383787  
237.1523825  276.1128569  158.331674  224.4163438  209.2320372  324.3303178  -6.947105372  489.1207363  287.866606  268.3293584  302.6229408  212.8190001  256.4906714  193.9536456  684.8152255  -110.9657592  -125.0376439  631.9212615  
239.6154157  278.7053335  161.5282513  224.1594485  212.0421762  323.195019  -9.676558462  492.1878082  290.7496181  269.4216671  307.0320074  214.3535357  255.0376937  190.8589063  686.8115369  -109.7922509  -139.2254631  635.7302774  
237.2409053  277.5504555  160.282403  221.3247435  212.1151216  328.0599797  -8.675470216  494.1799935  292.8865405  267.7014513  307.486795  213.6322961  256.6154841  199.9989057  690.80166  -110.6989566  -143.6699224  636.4226262  
234.0418871  277.3105982  152.1429429  220.5900813  209.8845489  323.6803804  -8.103696231  485.5411456  286.8776293  267.7099015  302.4994716  209.6074175  266.1059569  203.6012872  691.6468037  -108.3219681  -127.455833  638.9494095  
228.2936154  273.9282016  152.9433299  221.7183353  198.6239916  323.5674875  -4.819728892  486.938147  284.2498099  272.1973945  300.2064693  207.0046267  265.1756173  201.5852319  694.9196283  -112.0530761  -120.6223734  625.9522901  
229.6576859  275.1140284  152.6911822  221.2580506  194.8015871  318.5555217  -4.938328471  488.0570975  285.9603808  271.0908441  297.8701608  206.3619504  260.8784027  200.5110285  687.833266  -115.0171364  -131.8578797  629.6611198  
233.573988  277.969708  158.0972188  222.1455547  197.8630875  321.9227887  -7.19213258  486.1350422  288.6926936  269.6313764  300.3720172  211.0731618  256.3146491  194.4741932  684.2746022  -116.9188396  -145.3461544  637.1537714  
237.2822074  279.9501309  162.5071053  222.3944615  204.0235625  321.2005125  -5.518239648  484.6863715  290.1583815  270.9456068  305.4080988  217.082922  252.8596465  190.6713605  684.2078552  -117.5628763  -143.9950901  641.2616756  
240.4753228  282.6127668  163.425819  222.5878129  209.9009312  324.177989  -7.889151174  494.2747402  290.4625287  271.2476997  306.1566988  217.5434068  255.6216108  190.9607984  692.1823262  -115.686251  -147.1922089  639.4184724  
242.9480699  277.7651463  165.3543993  220.5361511  211.1245593  322.5492702  -6.588777742  495.6745603  289.6625788  272.2474757  306.9258701  207.6714978  259.205463  195.6715154  696.3929394  -116.1825902  -138.7712973  630.4513114  
242.1560922  272.8101045  155.9821847  221.4252024  212.4986499  323.5893429  -5.411061976  489.3745613  292.8783661  270.1756259  305.7559071  208.2005952  261.6397939  198.315432  689.2960925  -110.5355554  -135.2955697  649.3375732  
240.1861987  277.4976918  152.007571  225.3070068  210.5816268  317.8677226  -9.241034555  489.5346143  292.6869508  271.506251  305.3152017  210.5373309  264.2878809  193.4672787  688.4343447  -109.1182554  -129.1338983  638.1987581  
236.4157752  277.8998358  154.4617997  222.1800533  205.3318801  322.3526929  -8.573378746  488.3709504  290.4587752  267.893411  301.0922149  206.3783269  257.8084423  195.2037502  685.6396849  -112.5308067  -132.0948648  629.9157905  
234.0534489  278.3039286  148.976339  222.2371683  207.4379273  319.8995955  -8.078630468  484.4261988  291.0678217  268.4268449  305.6199594  206.5978862  258.570079  197.1799244  682.2990593  -109.1699028  -140.1012967  641.3537199  
232.8665063  279.5030232  153.0284554  222.9072993  197.6914329  323.5069989  -6.599799702  495.4296751  288.0363998  269.6774691  303.319881  209.2010257  262.2145011  193.4697778  694.9044789  -109.1389233  -132.7047196  624.495698  
232.2746657  277.0744985  155.3445413  222.4591482  194.8024213  319.7324488  -8.945069811  489.9853269  285.4673379  265.7358396  301.4809995  211.0691548  258.7596211  195.3724259  688.1225682  -106.3767876  -135.6990253  630.1603127  
236.8389084  278.0174014  159.1587822  222.9619154  200.0302603  322.563716  -8.400025106  490.5988224  284.0072184  268.5483667  301.9047473  213.7955901  257.0984325  197.2856156  688.0571415  -113.9586478  -137.3987666  633.5175369  
240.8222  279.8933819  156.1142996  222.3312229  203.1261404  323.9971928  -8.237958437  489.8788816  288.2035182  270.822779  305.9405978  211.7188706  261.3581447  195.1311324  695.5938484  -108.0441081  -143.2276303  637.2779092  
237.1761664  278.0286782  149.1462548  219.1327393  200.0848378  315.5570562  -4.0030311  486.962237  281.6329928  271.8359457  298.8830645  206.1427541  267.7398432  203.4892642  688.9021546  -104.3529782  -121.0699328  632.9273058  
236.0897112  274.6450328  152.0924781  220.4823263  197.4953887  315.7550171  -4.441685573  485.2465183  280.5643162  274.564907  299.4797322  209.6088725  265.9306729  196.5452908  688.544692  -107.5783805  -123.7280825  632.7356463  
234.0407207  277.07174  157.4175039  220.0680825  196.8122383  319.4792646  -6.678045194  487.0875846  283.2942898  271.3675269  301.2154042  212.6395481  258.1371756  191.5853323  684.2074006  -111.2677065  -139.3207283  634.459889  
236.7091782  279.8738792  159.7181614  221.9886312  200.0589965  321.2636806  -6.439136136  490.899711  285.5963883  272.5786849  307.6524473  214.5448392  253.9042198  186.328177  690.0864175  -115.1792809  -145.6785888  632.548913  
240.9426463  282.7987789  160.802079  221.9046362  204.3581275  326.9207672  -7.922181504  493.2340681  285.9113989  270.8116668  304.8252282  217.4348184  254.3380625  188.1542644  694.5228289  -115.7435284  -148.7762557  629.9259547  
244.0926465  285.6221651  160.8008494  222.6461353  208.1027648  322.1548511  -7.396104907  492.5835939  288.3586546  273.1488224  307.2370661  218.7403982  255.1090632  187.2169179  694.3840643  -112.2265679  -143.7951402  636.498412  
243.2329711  283.1462762  159.1922005  222.0366937  214.4515433  322.1269683  -8.660459869  491.3111156  292.6564915  274.7310071  305.4658213  215.246123  258.855815  199.5834391  696.0380634  -114.755258  -141.6618444  638.1998047  
237.9361003  283.2761224  152.0917548  223.1522092  213.5711289  322.9906641  -7.821548552  491.2343412  294.8770013  273.6164026  310.6655036  208.2717526  263.2995332  197.9322795  689.9595795  -106.1831418  -121.5397548  629.5034804  
231.371731  274.8353758  148.9540033  220.29341  204.2818234  322.4336108  -1.062563171  488.63614  293.1205867  270.0601733  300.2816641  200.0858468  261.9489764  204.5192203  688.4156247  -109.5651096  -121.2216002  630.4576212  
233.8696066  281.1972375  152.628348  223.0718592  204.2009859  325.1309637  -1.751229971  489.5667246  295.6661098  271.97231  305.7231986  202.4279124  256.3501253  195.2222833  692.5088039  -112.5367644  -135.4147961  630.472997  
232.2563366  278.139914  149.7445381  219.6882244  202.3980209  324.5579555  -0.9024593357  487.8484423  297.5581639  268.7916808  302.7368907  200.4689178  254.6819946  204.5766798  688.0202519  -118.5424564  -140.2152329  634.5453531  
233.7081986  281.3069242  150.4898096  222.0978819  200.5309179  324.1230207  -1.543678273  487.3788295  293.2240613  271.0135395  301.5272587  202.6535236  254.7754004  201.8433952  688.0584663  -115.9589517  -134.406628  631.0271423  
232.6670181  279.793941  150.1689445  220.6374168  195.7623668  323.6243177  -1.179495869  486.1347079  295.3395678  270.7823588  300.6863522  200.7096694  252.7735353  199.146723  689.7611602  -116.2888161  -140.8282065  631.8128408  
234.3926632  279.6473014  151.7157378  217.1669601  198.2808317  321.8229361  -2.902211456  486.0704776  291.2976718  269.0002985  299.1422319  202.2703168  253.3173813  205.0538311  684.7507796  -118.7438298  -142.4428044  634.2112563  
232.8733823  277.4491101  152.6040898  219.4698487  193.6014144  321.5528742  -3.245214865  487.0064358  289.6523511  270.7815826  300.4366257  201.2600801  255.3391506  195.5490053  694.0831198  -115.5504874  -143.0600051  631.1853235  
231.0382049  275.6398621  154.3302792  221.1946082  193.594682  320.5380194  -3.914072058  486.3683269  288.9522131  267.4286836  300.2819979  201.3679836  254.4768226  199.6960624  687.6320525  -115.5284138  -150.6301112  630.1334922  
229.5623503  275.8227798  154.2301388  220.1487983  193.3820944  322.8116966  -4.287370215  492.6433689  286.5769033  266.5219973  301.4664072  203.0179673  252.5329721  196.8015819  685.70089  -113.2834428  -146.5844842  629.2071357  
233.542101  276.5728507  160.7747763  222.3113338  194.6122112  322.9334211  -6.423036533  495.3007395  285.1140488  271.2518381  303.8381784  206.1873316  256.7705745  193.8312048  699.7821967  -119.2015022  -150.8390687  628.7859803  
233.1105672  278.2548873  162.0270817  223.2547169  197.48266  321.8735225  -6.783938702  494.38441  284.3421084  268.3109633  301.918351  211.4390468  256.4728376  199.9069787  691.4784915  -120.8636642  -147.8088162  634.9455834  
231.8972412  280.9859112  163.1217527  227.2759989  202.1242366  325.663392  -8.947621415  489.038233  288.4047044  268.7432028  305.3206407  215.4132327  255.7586339  195.7736015  686.2683639  -115.5245632  -143.5860511  639.5349567  
235.7443094  281.7323436  164.740264  228.3589946  201.7615079  329.4661207  -9.595843333  497.440296  290.5688326  267.8939193  306.436588  218.1352386  258.3324942  190.9921218  692.4524403  -112.6680094  -142.858335  633.4842371  
239.4941752  281.1465775  167.2498763  228.9243295  205.8822339  326.319343  -7.186787079  495.3959722  290.7996091  270.595156  307.0431463  216.0045721  260.0375748  191.9659345  690.5505345  -115.200627  -134.3677783  631.783814  
241.1216284  280.7360064  163.9645724  230.6879352  214.3205134  325.6691949  -8.2588579  497.2764114  293.6429255  268.9676299  310.7198318  219.9597712  262.2007704  195.0777317  685.0373665  -109.1725231  -135.4260943  641.0033061  
242.5641237  285.2410662  163.5203026  230.3898223  214.9761008  322.550246  -7.300776752  498.745374  294.6550045  272.0042767  312.5096905  217.5742589  268.1449788  188.3121793  693.5892967  -106.9877831  -124.3580556  632.3646206  
240.625241  282.5461264  164.6619371  226.4262573  216.2996902  321.6922802  -5.835928786  498.6447949  292.7708357  268.1065559  308.1154236  217.7315546  268.1911822  193.4661278  685.6694311  -107.2927586  -120.2106693  632.093305  
238.3422614  279.7116697  161.0290902  227.465114  214.8968143  320.9579749  -6.607497507  492.0732858  290.7474087  269.2467542  308.9304276  217.832422  265.1462766  187.9563929  684.2038167  -101.2063116  -123.2114526  634.6811067  
242.3058069  275.6777653  161.3051218  225.7345764  218.3411499  323.9228199  -8.232579792  494.9343136  288.7645349  269.4430959  305.0232053  216.3563502  265.5085749  193.4833063  685.1284068  -100.8088686  -120.9491724  633.9704877  
245.4428905  275.4057931  158.9974477  224.4578476  218.5507637  325.7237326  -7.575044852  494.4262415  289.5297967  272.0017857  305.1658885  211.1238856  268.1154638  202.0669672  693.5988311  -106.4233419  -127.4032335  635.1205051  
244.7828049  276.9998463  151.1773425  221.0938932  213.9198724  323.5101789  -8.624218596  489.8818298  290.1695976  270.7934564  305.2376755  210.0846393  270.8637749  202.4841078  696.9656705  -102.3285763  -121.5511275  638.1348998  
234.2314197  276.4468148  147.8894495  218.2254055  203.5336838  323.5695363  -7.066106641  484.0134668  287.730545  272.7294885  299.5371323  204.199524  263.0429736  205.5808948  692.7934105  -109.4133136  -112.6510337  632.6466203  
231.767717  278.1354356  149.5370226  220.5786723  200.913746  319.4961817  -5.08585491  487.8502897  290.540077  273.1863392  301.5282607  210.7628345  258.0850881  200.2353715  691.2855251  -112.5812413  -127.8046882  634.3078664  
230.1698118  275.6278871  146.9212505  219.2839055  195.0951704  315.1017511  -7.694419277  479.9608242  287.7301444  273.1286381  295.5572548  202.6567934  258.260219  202.8935129  687.5183395  -115.8746451  -128.18944  633.6589908  
232.1375385  274.295073  151.2317977  221.452356  195.5954486  319.6741287  -4.718294533  485.8133735  291.8892991  273.2132579  300.5413616  208.7880263  253.2254347  200.2289832  689.9244042  -120.6720524  -145.4936499  637.9713375  
238.9203744  273.9993915  154.7652763  217.6210983  203.6400738  319.4683027  -3.642756051  491.2759883  290.8138289  273.2108518  302.4138121  204.6126346  254.0247137  199.559664  692.9855163  -122.0147972  -146.6737451  631.9767437  
235.7636525  273.7837703  155.6376447  217.5332101  207.6676616  321.5142699  -8.371382189  485.0177784  290.1420899  272.652091  302.5252451  203.7585957  257.4075527  201.3107947  689.9710534  -120.3438662  -143.8560262  637.8818311  
229.1687009  274.9729315  158.9404962  220.4527353  196.4356715  323.9502073  -8.120165331  490.9269559  291.3215851  273.3897659  305.9564989  207.9138735  253.8432488  196.5741208  694.9801942  -116.3426314  -145.4866807  631.8596651  
227.9228334  273.5297064  158.3313551  218.6897238  199.0309936  324.7791864  -6.779191956  490.6805814  286.1356457  269.1595713  303.5937424  207.2306036  252.7677572  201.6530276  690.2071041  -118.3411147  -145.7997148  634.2752622  
230.0871453  274.5818388  159.3104949  221.470228  199.5122077  323.1040023  -9.560963167  488.1023756  287.7564018  269.0061352  306.5395478  207.7657951  253.7141014  196.1918271  692.4146381  -112.5810349  -146.1594912  630.3679682  
230.5695839  280.1351197  157.614133  221.7793082  194.8071795  322.3907669  -7.72516965  491.56705  290.8271887  267.2378014  302.5970224  206.8152471  254.3175421  195.1364019  694.2564728  -112.7958366  -148.767602  629.3684528  
232.9231157  283.9262695  154.1188716  221.2709463  196.8720078  324.1417805  -7.29249163  489.67823  291.6044385  266.6076735  303.4565049  209.9256607  253.2287261  197.3926943  692.4882045  -114.2751896  -144.7646314  640.5563985  
235.6860311  284.6936779  156.322815  219.6668764  203.1256004  325.0182387  -5.176106394  494.0152538  288.8052848  270.9545305  303.1512442  214.6914022  257.4150961  194.0524907  695.8590673  -110.5980264  -132.7917087  631.0845996  
231.2839599  281.543077  152.4652425  218.526632  201.1825449  326.7857021  -8.267264723  489.0420313  287.7324148  267.7426266  305.540413  206.9935992  255.5778472  196.7311626  695.3007872  -110.9149333  -130.8328848  633.5489891  
233.8994464  279.3824349  154.8420768  220.7853921  206.5628861  320.8051313  -6.469860182  489.0206921  290.4962084  272.1145284  307.4530423  208.4748883  254.2815726  195.9940498  689.3341174  -111.5668477  -132.8258133  637.0620295  
236.4616946  282.333557  158.6261624  219.5951918  205.0038089  319.0627715  -7.412971796  492.3733817  289.4510653  273.375446  306.6771304  211.2539174  256.3145173  195.1097019  698.551927  -112.6139484  -139.4061376  631.815159  
237.0613989  284.4090241  155.40714  220.7375769  199.3798863  318.9471715  -4.503477014  491.5151818  287.8174772  271.2219744  303.039687  209.4376099  257.1929876  200.3016982  689.9038026  -115.1992377  -137.1909879  637.1564343  
237.4498132  283.2104159  156.6329341  220.3635671  203.8124178  321.9126598  -5.53702724  488.7437966  285.2802825  272.2054224  301.996781  209.7103287  254.7932675  198.5782898  687.7524573  -114.3592335  -136.2888239  638.3115643  
235.203381  283.9461429  155.5751483  221.514091  198.3726751  323.4241023  -6.052346944  489.9638829  285.8528597  267.2393723  304.0099535  205.9991608  257.3191169  194.4077919  692.2804955  -110.459257  -138.1218679  630.5721418  
234.4165596  280.3013039  154.7599223  223.6191199  200.1074026  324.4075206  -6.996305628  487.9875058  288.4667693  264.8084316  303.7522861  202.1182988  257.6320537  195.5903813  689.9114209  -112.0653504  -143.3847088  634.781678  
239.9685652  278.4613247  155.4319783  225.3967771  208.9821548  324.6467715  -7.854353627  491.4068426  292.4119139  267.5160914  309.2173704  205.571021  257.5600908  191.7605057  689.0686754  -108.5803902  -142.0070423  634.0133303  
242.215662  277.2825211  157.23885  226.0187022  209.2567445  319.3302696  -8.478410825  495.6011698  293.0084069  266.261912  306.7088299  208.9976776  262.8745162  197.3845149  689.9507289  -110.9684728  -134.7000539  629.2324735  
240.9126243  276.6560537  159.3026037  223.9095404  217.0840483  317.2396777  -7.897846487  490.6215407  289.6555531  267.950719  303.5433921  211.2392185  264.1187439  202.0166919  683.438364  -111.5450384  -129.3302615  632.7380828  
239.8255003  279.695787  159.2934815  222.0023103  215.4655744  317.8497297  -8.129430724  492.7456174  290.048619  271.2233759  306.121368  214.2816018  267.1969003  195.1866169  690.6598138  -110.5309824  -130.601545  632.3608544  
236.595551  283.4405143  160.529163  223.0075629  208.8419717  314.7510937  -7.580413757  493.4297288  290.6830224  270.2870384  305.0441082  211.3665645  266.1029475  192.3793697  694.5722375  -110.9991459  -137.8575425  632.0817427  
234.1480675  279.9505228  162.8959422  220.1463366  212.1055028  317.1955209  -8.425170711  490.380484  289.9221937  267.3833897  305.0675388  213.58441  262.7042387  199.0963667  685.825732  -112.0604887  -140.7039654  633.8849206  
236.5679083  275.0010958  162.2928729  222.1312354  213.3736082  326.2590482  -7.358110217  494.2092736  293.7230528  269.4626733  305.5323983  216.0717181  262.1309724  197.2536401  687.6308861  -111.115906  -141.1741276  633.121805  
239.0578382  275.0437778  155.1128755  220.2595315  203.6924071  324.5075931  -6.248473608  489.741272  292.9752948  271.6640495  299.1091754  208.7418365  262.1236006  198.5391332  686.6038242  -112.4832521  -132.2262593  628.8102275  
237.5296748  276.4965525  154.3861769  219.1422402  203.6378002  323.9949073  -9.331823652  484.0302711  291.819747  272.7219479  299.4218674  208.001673  262.2933323  197.7587082  685.9018904  -109.7575137  -130.2916176  632.6322452  
233.1886209  278.8509056  154.8496731  222.9909868  199.5435692  320.502841  -6.987145526  490.1824499  292.8253877  271.759019  304.6983822  211.5449744  257.5703533  195.2541516  686.3168125  -113.5587917  -140.0193894  630.7384191  
234.7603852  278.6308095  154.7586979  224.0434172  195.0888263  323.3943268  -5.00540727  490.8618902  293.7749859  271.2870121  302.3686632  209.9317029  254.8025856  199.1560362  687.1595275  -117.6704371  -143.3418031  634.5148279  
239.1350236  282.208758  152.115464  225.0368068  202.9010038  327.562044  -4.866226479  488.4035179  292.7947935  272.3011709  301.9344205  211.2225196  255.312294  198.2214928  685.4825221  -113.0885785  -141.7666437  639.7056299  
240.2062764  283.0315842  150.8770546  222.0783937  204.1458751  324.4778717  -3.316272422  491.8658671  286.3940716  273.3356403  302.3267499  210.8021467  260.0054126  197.9306265  692.0046791  -108.3397537  -126.6195663  628.9702375  
239.0731476  277.2908312  152.6895311  219.1594602  200.7170384  328.503761  -6.502081647  486.0097373  285.1004354  271.3695121  301.7286335  210.0901252  260.8816289  201.5008477  692.2798367  -108.7944888  -123.1005196  634.9862088  
239.6839629  278.4448587  156.228037  220.9571335  202.9009125  322.8808305  -8.296054461  491.9911359  287.4580084  272.4869813  305.3892493  210.564126  264.2043965  195.3084149  695.3446609  -106.9304404  -124.3648981  628.0641418  
236.2769617  282.1840238  158.030666  219.9607771  198.2478817  318.4239384  -12.86369338  496.2061403  285.5163659  268.6914392  305.3450299  203.5528981  261.3361468  194.6298287  694.1953349  -114.3275616  -132.6815801  639.6443597  
237.6801929  282.3364566  157.9364072  221.9636525  200.7427892  319.6846454  -5.875353366  489.0611269  286.7022831  272.3443161  303.9381827  206.9451542  258.4069675  197.4645176  699.6616016  -113.9185341  -130.9030341  642.9217375  
236.1100599  278.843407  160.715085  221.7406892  201.0796964  323.7117162  -6.304206784  486.7130765  287.7684656  271.790458  304.641309  206.9548501  255.9428844  200.478311  696.6622476  -116.9798629  -134.1104169  640.7635344  
233.3612931  281.3024523  157.5385814  225.9470425  199.0337048  323.7389442  -8.962999483  488.506821  291.9308809  271.9606824  307.1766125  208.5987881  255.3846417  195.2919947  700.1676077  -113.2940918  -137.4516678  636.0805233  
233.5704462  277.402066  152.0039481  225.5945297  196.6083209  321.5551311  -6.318676618  488.9873944  290.5067013  269.0734231  303.5372788  206.4782279  253.6212292  198.4587482  689.4923903  -116.6158401  -138.4080249  635.827672  
233.4052885  277.1854695  154.937529  224.8964325  197.2246437  322.5600148  -8.703711403  488.2693206  290.0598262  268.814172  301.2431212  206.457096  251.7494456  199.5684472  686.4459881  -116.6900757  -142.5446876  632.6766324  
236.0171596  280.8542237  157.1403749  229.8902368  200.4956613  326.4942316  -10.53496161  491.6718123  296.4411005  271.069084  307.0977819  210.535401  253.8284778  191.5839743  695.9549954  -113.8290601  -145.5618067  634.3177775  
236.283731  280.2369492  154.0651745  229.3040021  201.9223827  320.2625654  -7.329745792  492.2238089  296.071937  268.2250191  306.337157  210.7251691  258.2930191  196.3600665  690.2133327  -113.0949074  -141.5134019  635.0945067  
235.9335896  278.0191616  155.9312167  227.1581041  207.3042195  316.8952757  -7.06194036  493.4294636  288.8797708  269.7627057  301.6732399  210.7246455  261.5949087  201.8475011  686.4585539  -114.6476388  -130.1900883  633.92274  
235.36522  280.5016072  158.0118234  227.0779454  206.9001978  316.354383  -8.27347904  490.2738325  284.8717939  268.9989197  304.8456279  212.066901  262.8370967  192.8668054  685.7267481  -111.5401715  -131.5084779  640.2330288  
236.3370206  276.6446294  163.9695952  224.9331869  207.807419  322.4386277  -7.650074365  501.4809151  285.7402164  272.1108407  307.7493907  215.7454198  263.4924131  192.235777  695.7755233  -111.002773  -135.4185845  630.3771687  
237.0973639  279.2947011  164.000656  223.0056785  207.5367778  323.5378395  -7.682233108  498.0956002  289.2959097  270.3434724  306.3063429  213.7748584  263.8071059  192.6144277  693.4472041  -113.284603  -132.943661  626.8433049  
238.8103537  281.5127193  162.4218118  222.3035462  212.2256208  324.9620348  -7.558509272  494.6814178  290.3310386  267.1116939  306.4153263  218.42497  262.0635218  192.9858109  686.7734412  -114.267047  -139.1461518  638.2401981  
239.492868  280.6115025  163.5940533  223.5221891  218.5816093  324.1933429  -9.800470642  490.7246898  290.0291824  267.9962276  306.7677286  218.2141865  260.9229554  192.5055329  680.0539382  -112.7480285  -135.5499803  634.5511171  
240.1466627  278.9783249  164.3806532  221.0981858  217.7126945  325.2903302  -9.059362229  494.2721297  292.844086  269.2680908  307.981298  215.9512138  264.8093227  191.8578385  692.7649347  -110.4539179  -141.3425249  631.3864579  
238.3211053  276.7823251  156.2727173  219.5133584  214.6557537  327.4015684  -7.892659678  489.463341  296.6897144  270.4050092  304.1892752  214.1044114  268.1337028  201.4738311  689.6034419  -109.6306694  -137.2125351  638.8434314  
233.1722708  277.8243239  151.0316654  222.389657  206.3279144  322.5364479  -7.294303383  483.5705355  293.8668983  270.5733053  301.7443688  210.521402  266.7370829  198.855487  685.047976  -107.0376385  -119.6527758  637.9514471  
233.3272017  270.6575179  155.1275869  217.5153484  201.6005804  325.6706859  -5.319624983  488.3232336  292.3953826  268.9299916  299.6645532  210.4630272  261.2538234  198.3351491  688.6127236  -111.6194046  -126.5970053  632.2443245  
238.4676765  274.1972671  152.7409855  216.3586016  200.5052989  321.6192888  -7.450024471  488.5530036  282.4208914  271.3583755  299.1776305  205.4727901  263.122631  195.4295834  691.9003228  -115.1719677  -135.0195287  626.7334711  
233.7220795  279.5383398  155.0245929  220.0093525  199.5516403  318.5758811  -7.530297101  486.887912  284.0928314  271.2688338  301.5994129  205.7720355  256.0040298  200.2598165  691.158575  -115.3847047  -143.1484443  635.4091831  
234.0942155  280.9421419  153.9004281  224.8287523  200.9116089  316.5064177  -7.550382448  488.5930356  286.8391414  272.5296393  306.6092096  204.6334867  252.8962476  196.3394556  697.5173852  -114.3809306  -145.7682958  634.8033068  
235.2493408  279.226177  152.4121226  224.8267387  198.3925558  315.9059248  -5.783142321  490.5119132  286.4309077  269.9302729  300.6717151  203.78658  256.4172765  199.2095052  690.2898069  -115.8197923  -136.7827972  629.1183876  
233.7692409  279.386266  150.8947247  223.4468668  195.9503648  317.9643453  -6.543011982  485.8423305  285.8179967  272.7175999  300.2586429  203.4540644  253.411825  198.5439687  692.8416742  -116.8346427  -139.8804749  629.5374827  
234.1755759  279.5545318  151.9114352  222.8154505  198.1629939  317.303118  -7.90383622  483.5858165  287.3428772  271.9152967  301.9351094  204.7303359  251.6480842  197.9499995  689.531635  -114.9126432  -145.0125825  634.7006536  
234.3304873  284.0989984  151.5938524  224.2237664  197.5799126  318.4198687  -6.139356908  491.2221577  287.9471935  273.6297746  301.7730829  208.2898712  250.1000274  195.6325247  687.9128857  -114.7613315  -140.7583949  628.5838271  
235.2891513  287.8069268  153.3074735  223.323839  195.4599987  319.0879456  -6.900363293  491.095275  288.5140623  273.6636959  300.4830867  206.6807745  254.2346294  192.4778865  691.502728  -113.9891496  -143.4502762  626.6608408  
236.1591052  285.7447247  151.4317225  223.0432079  201.3071891  316.5158723  -6.669147368  491.2884195  286.9253841  268.8191691  302.4182981  209.0425311  258.9537751  193.2224545  687.270407  -111.8005933  -139.9808638  627.8433799  
232.5005811  276.964304  154.3580849  220.8633819  204.2473  318.9960217  -6.746402779  489.2365816  285.0136367  268.2035579  300.0293823  207.1854153  256.5497872  197.1547745  683.8441116  -112.225986  -133.020573  625.6227856  
234.0681399  281.0820197  157.8789744  220.4086628  206.4543327  317.6675161  -7.033043571  487.6260558  286.7979196  269.3490791  303.5753873  209.7814614  258.1731733  193.1418744  684.7168704  -110.4947224  -138.8486854  631.0686312  
235.8463344  280.6753067  157.8044275  220.6418361  207.5835127  319.3417099  -6.601085268  492.9264401  290.8079007  271.9417442  306.2395735  210.8369861  256.8432697  194.172636  689.5332388  -108.7600849  -140.9918659  629.9061296  
235.726669  277.3790897  155.4650676  220.0389088  208.7871059  325.1413521  -6.623056739  494.1435866  289.7461009  273.2875876  307.7141826  210.7878346  260.7297966  199.2729595  692.3322944  -106.4464862  -129.2183349  631.2782449  
236.1440389  273.3912966  158.3605431  220.9597619  206.9555391  328.4790151  -8.71135257  486.7103053  289.9617167  272.9106917  307.6326761  212.285101  259.7906464  199.6655584  694.1382376  -111.3687412  -133.2044187  638.4947492  
234.7257094  274.8049303  156.4536416  221.8035255  201.7991815  331.201456  -5.729447135  488.9089214  290.5528895  270.7994031  305.4720904  216.0502523  257.9026007  201.4025079  689.418563  -113.3040653  -130.9891466  634.900155  
236.5373722  275.7068053  152.5174489  220.6944238  198.3598441  328.4210462  -6.187054122  484.4460199  289.8617765  271.6758685  303.0766265  209.6862751  257.6455346  196.4923911  690.4316258  -113.0595916  -134.5531177  631.4796539  
238.8402048  272.3571118  156.6659462  218.1442216  199.1290979  323.1700225  -7.408938679  485.5115902  293.1971195  269.6515157  303.2890858  207.1076794  257.5508378  197.3414843  690.8834605  -114.8879058  -143.0342335  631.2118327  
238.5332228  276.3205879  157.2800851  223.3067273  203.2685107  322.0984652  -7.762697684  490.9815807  296.2897209  269.8502625  306.3190085  208.56502  252.5169224  197.4957882  684.977679  -114.081203  -142.7192044  635.4581156  
239.1954108  279.3666898  155.3671389  226.051644  202.7333346  323.0791837  -6.169801103  491.1346075  295.9676156  270.0679951  303.0531724  209.1220621  257.4946832  197.8530636  690.3840763  -115.3714839  -141.0827218  633.2030515  
239.102257  277.2413064  154.5293213  222.547073  203.3016903  326.4017251  -9.22205405  486.8919159  293.7776587  269.2782851  303.5242676  207.7496607  261.2405738  196.9327523  693.3855303  -111.8445716  -137.5430734  635.9712473  
239.1890264  275.1778199  157.8364908  218.3285077  209.9519108  322.7394811  -10.89106032  488.6321892  293.7362464  265.9642222  303.0911483  207.8012287  264.1974683  197.6804713  686.3953863  -107.3587277  -133.3849897  631.4872209  
238.8584384  273.8694673  156.124086  221.4754819  210.7886647  321.2198412  -6.60060303  492.5822466  288.9314047  264.6130946  304.3046216  205.3770768  265.9981831  196.1814839  685.5044982  -102.6389837  -127.6834136  627.0028221  
239.4819777  270.9343728  156.6874321  220.8558895  206.1908051  321.7195346  -7.118551697  491.8678097  289.0906728  268.5385368  303.2893297  203.6465494  266.1021446  194.6922803  691.4414865  -106.0952872  -128.5475016  631.2872685  
241.1382329  273.7329526  158.5899123  221.3106348  208.8206525  320.8337693  -10.34468581  488.4228006  288.7938327  270.9040104  303.6898398  209.9823293  263.2444994  195.3278124  689.9657525  -110.3135958  -137.0985977  637.4669539  
238.2925695  281.4579791  161.4870865  221.9106874  207.5018274  319.6565846  -9.129324938  495.0107948  286.1851269  273.9492594  307.3138699  214.4910235  259.679646  196.105632  696.8880979  -111.1157847  -139.8542504  637.7021816  
234.4101111  281.6205476  158.5135825  220.7861675  208.0768944  322.6082588  -7.956087091  493.8118655  287.0684615  271.1564765  304.5320969  211.5396009  256.2483426  202.2705354  693.451688  -115.6257655  -132.4241859  636.1224504  
232.6084278  278.4746274  157.1632583  223.8986582  209.9757904  325.5655566  -9.022761031  490.637916  289.7025263  270.7084434  308.9451647  209.5187619  254.4932307  196.8563894  693.195137  -113.5605056  -133.9860856  636.8881354  
232.8318367  277.1219314  156.8576335  221.8348033  202.010125  324.5169263  -7.012736818  488.7262318  289.7212082  271.6419259  307.0031233  211.8348038  255.9652578  196.6288541  691.8036738  -113.9480673  -137.3356315  635.7458847  
237.5552097  281.3299932  153.8491306  219.8919299  199.8081764  321.9681284  -6.733942582  490.0637944  287.1348734  270.9683508  301.2526651  210.2188311  258.4156674  199.0771249  688.0974631  -114.4926833  -139.1015161  637.3973583  
238.8213452  285.1499904  154.2647077  221.3834392  203.5146335  319.6615265  -8.813464781  491.358256  286.4093756  270.6438994  302.9076368  212.5164086  259.2887265  195.7206354  686.912924  -110.5952755  -133.7570925  636.1871044  
236.5315319  287.1633078  158.9667495  225.1264473  201.6405504  319.298054  -8.367919553  491.4984141  285.4071156  273.5629458  302.739798  215.0045946  260.1752671  193.3818245  688.2852586  -112.1514489  -132.369868  636.5636878  
230.7687133  283.6127701  157.7257527  224.2869085  200.9290631  319.4612678  -2.106728138  489.699189  288.5481024  270.3601144  305.4690311  211.5957653  261.5449053  197.6818346  688.0658233  -116.8248755  -138.5426586  637.3332847  
235.2318794  278.6757358  157.3805891  223.5416387  207.722014  324.9097244  -0.9580966864  494.5809408  292.4938258  267.6966641  306.0653757  209.8842266  260.2730259  197.4117169  687.6660437  -114.9277915  -136.8860977  636.8216998  
239.0742389  276.9492062  157.1175413  219.9061908  207.738424  325.1929421  -1.937498905  493.0221239  290.6507159  267.7495675  304.1938018  206.0269134  261.2049217  197.2145339  694.1781259  -116.747348  -137.2776926  630.1249527  
240.4801093  283.5928242  156.0779324  219.1930655  205.3031444  322.1402917  -3.843490272  491.8556233  289.2762827  268.7839382  302.9744978  208.886569  261.3752285  193.4308225  695.1752802  -113.3028323  -135.1866516  632.4406073  
234.8389198  284.9666022  158.3013891  220.2027067  200.9480002  318.7975707  -7.651194175  488.9668303  289.8090143  269.4701628  302.3109172  207.1402713  260.2123424  196.6059573  691.8754957  -112.6488069  -137.0175323  637.5495903  
232.304857  287.1717136  156.4503744  222.6945184  200.4723429  321.0763645  -7.587271202  493.850561  291.912761  269.8565365  304.9900023  212.0293686  255.022534  194.2473408  691.7925327  -108.7462029  -138.4896611  634.4133331  
231.0359097  285.1763205  152.9327401  218.9515035  198.3864574  322.9140253  -5.874484145  490.0450473  284.4490374  269.0046808  298.2185078  207.7881044  255.9953757  198.3318492  688.6426029  -114.7044449  -133.0097242  630.0767195  
233.3356068  284.1128093  153.8406123  222.0317139  197.4874117  322.2181799  -6.41078444  486.9801095  284.6396082  272.4721845  303.2236861  211.6805064  254.3172257  191.4713102  690.0154244  -114.0854919  -142.2511096  638.0252856  
234.3503526  283.2468081  159.7057601  221.6749772  197.7933234  323.695541  -6.963440295  493.7898005  288.6898572  270.4914517  304.4883468  212.7975157  257.438712  193.6498307  694.6069701  -112.216596  -146.4160965  632.4034795  
235.3210738  275.594171  161.0105059  221.6434102  205.4520902  322.0157235  -5.956334877  495.1158868  290.88568  267.9634265  306.1181424  211.4314892  260.7569452  200.391837  691.3216513  -114.6711968  -140.5672465  629.2557213  
240.2724891  277.1641373  158.6991631  222.9764748  209.7112498  323.3040916  -6.088312173  491.8169695  296.6104733  269.055433  304.5293437  209.8928212  263.2112415  200.9664528  687.4832794  -111.0660971  -139.0153137  637.2947396  
243.6696394  281.497101  153.1914631  224.4613361  211.0151872  317.885873  -6.696386898  488.7180696  298.2495938  269.4885068  302.412149  210.2875605  264.1318648  197.2946698  689.5682628  -106.2198535  -127.9818362  634.2451041  
237.7564269  275.6117384  154.5283641  221.4316946  205.4987138  321.6809441  -6.185662617  488.6419837  291.5650577  268.1394393  302.6221073  205.6157254  264.3835784  202.8021929  687.7779601  -110.580987  -123.9109423  629.742099  
236.5501694  274.4244126  155.0732372  221.5814112  199.1964734  325.7695688  -7.386522966  484.4488782  286.2700371  269.2651947  301.2435154  207.2831153  260.4823134  197.1543414  682.4302906  -109.8958451  -131.7064351  639.9315726  
237.9451402  278.5724159  158.8854261  225.9529008  199.7114083  325.3682405  -6.473786963  493.6073337  287.5360256  271.9607757  304.3198908  210.9509792  256.5587426  193.8089537  691.6454902  -113.7652811  -134.8380529  633.8864845  
234.2349516  277.6942932  159.4626409  224.3815215  196.9285455  326.5723573  -6.918196937  490.9486141  283.94666  270.896228  302.5371214  209.701254  255.4019751  193.7723239  694.8677221  -115.9984119  -135.9010114  631.915327  
232.2847442  273.4228092  160.3906836  223.4366041  202.0640891  324.6885205  -9.546233249  487.9464779  287.5799518  269.5154797  306.4467698  210.2736027  255.4983181  195.3760352  694.8404695  -114.7076117  -142.2744675  636.3868624  
233.8071472  271.4286051  158.7223015  225.7553322  208.1241909  325.6642756  -8.164415213  492.0844109  293.65601  270.6969524  306.1532368  213.15591  258.2342358  198.1352193  690.1487865  -112.9080873  -141.178015  635.7684311  
233.9667267  274.8141186  156.0660931  227.575195  208.3849365  322.5868555  -7.183711905  493.0060719  294.437552  273.4805057  305.4898229  211.2222413  257.5309381  195.7507129  693.339079  -114.1508958  -133.8167831  627.6121825  
231.3713063  275.7178835  156.3602747  225.5975791  208.6621648  321.7500051  -9.310958871  485.7531677  294.3040728  269.7210966  305.0918826  208.1955592  256.3888661  198.1707592  692.0364452  -114.7603461  -138.6878775  642.054098  
233.7482701  275.8940436  158.3378495  223.9055094  211.740951  325.00891  -6.881556162  494.9967178  291.8985179  270.8274306  308.225648  211.7063627  257.9385598  196.1822463  691.5167791  -111.3290433  -137.058513  636.4924873  
234.1359281  273.4699976  157.5538142  221.4558463  209.2907621  327.0163265  -5.506800746  494.2617921  289.3280365  269.9280545  304.9398754  211.0901712  259.2508904  199.3877888  693.3457934  -112.8800965  -133.6238254  632.6154902  
234.271683  276.0347665  156.6741972  222.8328536  205.5780072  328.3654901  -6.207439204  487.7605764  287.8547603  269.6797039  303.9065689  211.681077  262.9482829  200.9411764  688.2592082  -113.1592076  -135.3479052  637.9248925  
237.2054105  280.728563  155.559972  224.0381742  203.6072791  323.5231119  -6.19834598  487.9071166  290.1863028  270.7586799  306.695624  211.310849  262.3567243  194.7840855  689.3727965  -114.1448879  -140.2399492  633.9844865  
241.5592089  281.2355323  154.8109669  220.7734788  200.7608882  322.1980369  -5.729551367  488.2579919  291.294228  270.5957662  302.6765902  207.0943824  259.7097416  192.8602106  693.7102265  -111.5473949  -139.1474237  633.1284612  
240.0333232  276.0233748  155.8631411  221.5883636  201.2390054  321.7264858  -7.0975435  487.5413011  292.5644312  267.4438281  302.184377  206.0120357  260.3880488  198.7518919  688.7235327  -110.0011033  -134.3905624  634.9585065  
237.6523429  275.163024  154.1986722  224.1492522  200.9137336  322.7898473  -7.3751706  489.1785899  293.339402  268.7141625  303.6760728  209.8674744  258.050008  198.8932106  685.0316244  -109.2797876  -132.0352864  635.2326924  
237.6200195  279.3251318  155.2253158  221.7972701  203.0837493  322.5820441  -6.027595762  494.1695068  290.7298117  272.3156152  303.6164013  211.889919  259.5943733  197.3659204  689.4784633  -112.1163157  -132.9560762  628.2446479  
235.7253698  281.9413602  154.1144535  220.36451  202.3820551  321.1016288  -4.089684131  489.4046791  286.0440304  272.0428436  301.9857122  208.4020776  258.8630142  200.5862194  690.5071538  -114.4516038  -133.1718634  633.1406294  
235.2736656  282.7069902  154.8657828  223.4938412  201.5653495  319.892807  -5.959229266  486.0064198  287.8724223  273.907769  300.2984198  208.6059098  256.9840589  197.1463542  688.4458279  -114.0738444  -132.2509044  634.4672346  
235.1620329  281.1720291  157.2168799  224.3860959  203.8321341  317.1123854  -7.403649741  490.4269376  288.8003764  272.5725779  306.839752  208.0316517  255.5118251  194.0629375  689.8938935  -113.3823247  -139.5672623  633.9014103  
235.7621495  281.3288951  159.0548696  223.5339151  205.9842156  316.2214425  -7.222260506  494.7493496  286.1559248  271.6334338  306.9004175  208.560524  256.4354489  194.0833613  691.7485994  -112.5254326  -139.3938076  628.5545474  
234.9242368  282.3717361  157.7090898  223.2965816  205.2370504  320.0986274  -6.073377078  494.3096899  285.132261  269.3393061  303.8295303  207.4520894  257.8349084  199.389089  692.4032602  -113.4418428  -135.5725033  630.2829355  
235.6615753  282.8415978  153.6580638  222.4210058  205.3751665  320.5445628  -5.294789921  490.1064489  287.1810517  271.0761414  302.4675068  207.4763501  255.7669908  202.3429941  689.0401678  -112.5638821  -132.1035814  632.6101778  
236.1025762  285.3324687  152.6607933  224.1023019  206.8473009  316.7245078  -8.25572548  488.0017739  287.8464886  272.558963  306.9391183  210.7769936  258.3319817  196.9568638  689.2082881  -111.3265447  -131.9445073  633.0451827  
234.4339736  286.0696758  153.640256  221.5358164  201.9110241  318.2282951  -7.642355381  490.915425  288.6702324  272.4481237  306.0743729  210.7827954  257.383541  194.2535043  691.1817187  -109.8243063  -133.8356132  628.8320961  
235.3341691  284.4098536  153.4391342  220.5604214  198.7254611  319.2777481  -6.386743998  493.414326  288.0491502  271.037323  303.9097205  210.4108331  257.4479831  196.4116892  690.6737358  -111.2167832  -135.1227068  629.0064763  
237.3142196  281.1626909  156.5424656  221.3001491  205.7952127  317.2810895  -6.918664638  491.2927304  288.2731999  271.9364749  301.8707055  209.5256461  260.1703605  199.6207922  687.0212129  -112.2895857  -134.1683749  629.2028184  
236.9859885  282.5295118  157.4270572  222.8542424  206.1123926  317.8529299  -8.370015273  489.4410394  290.2257013  271.2800078  300.7076367  207.2671562  260.6618407  196.1153126  685.3617052  -111.3897106  -134.0120212  635.8714126  
235.5814896  282.1935832  156.4373132  222.4945464  203.6991996  317.9388201  -8.092950719  489.5186521  291.5758396  272.6431511  304.6534638  209.9244463  259.2024615  194.6606532  688.7131518  -108.6147825  -133.1502117  631.0284358  
236.1606355  280.9857879  153.4911886  220.1600687  200.132933  319.277948  -7.172613398  486.9240718  289.5765642  269.5664543  302.307196  209.3425879  259.7660459  196.7175355  687.7702716  -110.2247158  -133.6428572  630.2512386  
235.3906317  279.1153565  154.9577452  218.591309  200.6132432  318.877042  -6.974428743  487.0646398  288.7864654  268.1930603  300.8129694  208.532116  258.1710754  198.4920133  687.0011074  -112.548502  -134.3445091  630.5889276  
236.3207784  279.4530327  160.7499297  218.6750208  204.005802  319.0529623  -6.567106952  492.4256115  287.6438828  270.5949385  300.2834148  208.4816275  258.9173968  195.5185636  688.8803884  -111.9121013  -136.7295843  630.0440733  
236.7151571  277.803673  157.8598072  218.2524422  201.7313306  323.6033174  -6.900910705  489.2729277  287.5838828  271.9028271  303.601412  210.1621544  259.9754422  192.7387752  697.5173532  -113.9173126  -140.6302509  632.6703886  
235.8542153  274.7661716  154.9858731  220.6658114  204.3705883  324.8911779  -7.154714752  490.2024795  287.8804892  271.3451784  309.202223  209.6863094  256.7366919  195.4997539  696.5999185  -113.9105846  -145.9627345  637.5226593  
234.3895999  273.2273447  155.0881512  220.7669231  205.560961  327.2634805  -7.507571706  488.3693394  289.6708386  268.4118139  303.9348251  209.6325562  257.2387562  198.2750508  691.8966237  -112.5505943  -140.1270856  640.948272  
234.8390517  276.6070436  154.5431403  219.189105  210.9594107  322.3858156  -8.700800638  491.1335436  291.4808507  268.9045934  305.327365  211.1344696  258.6920441  196.7927772  687.205604  -111.0974099  -136.5338013  632.7232226  
234.6522602  279.3403129  154.9011504  222.1487162  206.848552  321.8233216  -8.741352595  491.3400739  291.0225831  269.0940652  303.4233151  207.6998978  260.7921288  194.4374809  692.4082335  -110.6711519  -137.0807498  626.1256154  
234.5021185  279.0868179  154.2036277  222.6567703  200.0644129  322.6642241  -7.736164979  491.5204628  288.0960611  269.6089166  305.1146944  206.8501532  258.8459952  191.6957055  692.9250954  -113.5964881  -143.5030053  633.2391025  
236.3147133  273.9348458  160.9486821  224.0122617  207.512327  326.5290638  -7.209882768  494.05551  289.0275949  269.7066257  302.7122135  214.0880614  258.866572  196.295757  688.098412  -116.4218551  -142.9628652  638.0412462  
240.6584769  276.7865039  161.8558176  225.8114231  207.408695  330.2552967  -8.1827126  494.6954937  290.9527439  269.6731414  306.4187171  214.4881232  257.4445239  194.6107618  695.1145078  -114.5739685  -143.2360738  631.4083702  
240.2285251  277.3239302  157.1122108  225.9924097  201.5826923  327.7008935  -8.106953369  488.8454837  293.4934084  272.0051074  304.922897  209.1720717  261.1493413  197.7766803  695.3304118  -116.6740471  -145.1194409  637.58824  
240.5866925  279.5339987  154.1194639  224.375587  202.9911264  324.5815022  -7.019987047  488.4696073  295.1249777  270.6453895  307.2921434  208.6084346  260.2822318  198.0212974  690.1383901  -112.3063999  -139.4037942  646.2687595  
242.5075483  281.1308779  154.8586242  223.178606  201.960935  324.3859336  -5.240718647  488.4950301  296.4676207  272.4682691  304.1511311  205.8121155  263.970105  196.9224407  695.7207212  -107.6576535  -131.2612589  636.7352373  
239.5435108  277.7152867  156.5747678  221.0629667  204.7676545  323.6318319  -8.080087359  487.0437561  294.6963265  270.4774894  306.0016313  208.5761712  263.5223794  203.5220348  690.6487513  -103.6560656  -122.0906023  638.7076327  
236.6740035  271.4481833  159.9573966  223.1528606  204.1903203  325.881429  -8.663802017  489.9423606  286.696522  267.6645018  303.5117875  210.0570417  260.9910625  201.4231417  691.1262468  -106.5980569  -112.2775444  628.6143137  
233.7680377  271.5930901  157.9297911  221.9138322  198.9139948  324.2658091  -8.115435413  486.5378381  286.1124568  268.8706347  302.3684409  205.5452906  259.9985236  200.276156  692.8704206  -116.0979649  -129.1958106  632.9401433  
234.9260654  280.6663435  155.0486369  222.2407319  202.577781  319.8522757  -6.966946975  486.6858268  287.795456  271.716684  305.045757  208.612173  257.0507967  196.4489053  686.5417384  -115.3290764  -142.6258164  641.0286132  
236.9979009  282.8165682  156.307591  219.8976716  201.399327  321.5326887  -4.130320522  494.2790777  287.432565  269.9709779  303.5607046  209.941606  258.3681592  195.5751606  693.4720827  -112.9513075  -139.602613  634.9838547  
237.3727251  279.552782  155.655612  219.4229424  202.2040452  321.8029682  -5.425632942  488.910812  285.6382619  269.4804427  301.4479919  210.2642017  261.0317326  197.3307038  693.0820875  -115.2808862  -138.1318281  631.679268  
237.0863977  280.0426708  158.0231219  222.5717117  206.2049798  319.8383619  -7.933875763  488.3727827  288.7408519  268.23744  304.0396687  215.9192073  261.6162591  195.631573  686.7716059  -115.4314103  -143.4978234  636.3197534  
236.07983  279.1176163  163.9368128  222.6400008  208.8173892  323.5103777  -8.195784898  495.7379097  289.7864606  267.6644082  306.1719087  217.7131942  258.5826037  194.6186067  689.3568013  -115.8610771  -141.724897  627.880424  
235.7924055  275.9433826  160.8320782  222.1533185  207.6825463  321.4348207  -8.266179075  495.0148463  290.9748681  267.0975788  305.5402313  212.2051394  261.873348  195.7593873  689.1354168  -115.7657098  -143.9122061  632.833779  
235.9863096  275.2278477  160.8368079  220.6255608  210.2995412  320.9448481  -11.47973507  491.7404723  290.0847259  269.3384037  302.6370757  210.5242038  259.3092706  202.3061126  684.5367092  -116.4057628  -133.8117121  633.3174387  
237.0495165  281.9072461  154.5164041  222.7590639  204.9429345  319.187295  -10.62065154  488.4879611  289.7868153  271.9665595  306.1151522  210.5916515  260.6675658  195.778534  688.4404708  -111.9387064  -136.9385599  632.158337  
237.878604  282.9775657  148.9600856  222.6967527  201.5086127  322.0723661  -4.571066353  487.4256455  288.6079605  272.5344586  301.493511  207.1946011  256.1547244  197.8470528  687.4327313  -113.1546382  -132.8647988  633.8678472  
236.6128454  281.2622443  150.9322705  222.8177281  201.4283151  322.6611158  -5.449927059  484.0176086  289.4932682  271.597433  302.1419819  205.7830607  254.7638063  195.6602998  690.9556476  -113.1816048  -132.3612778  643.4084142  
236.3916897  274.9229182  155.6493741  223.2277402  203.5266916  322.1105564  -7.59298251  492.0495206  291.2506356  272.7553333  306.6834368  209.2311344  257.6105701  193.9287881  692.3269876  -111.1167328  -139.5949642  636.0071661  
235.0123928  276.2326901  163.3734292  224.150587  203.6006824  322.0759822  -8.108597064  494.5600448  288.2457499  270.0190458  302.8578763  213.3325232  260.0722875  193.5416635  691.6054248  -115.2101434  -135.4552037  626.9123261  
233.1675761  276.7918576  163.5131853  223.7995244  203.5978723  324.0716465  -6.330137638  493.7378069  288.6467966  267.8795456  303.508783  215.0729485  258.4520851  193.9975267  686.1735884  -116.7129196  -143.5863508  629.7171818  
234.0201966  279.5525243  165.115987  225.3618948  205.6173833  326.1970494  -8.085801404  490.49691  291.8636983  266.9502304  304.3991779  214.7710941  255.037522  189.7792834  683.9741364  -114.5046997  -144.1486044  628.7685552  
236.7117357  279.6692451  166.237078  226.2652776  210.0194011  331.7563141  -8.8194309  497.046112  294.4569352  268.3213674  305.9676988  218.1042977  254.9308442  189.7104809  687.415979  -114.0813084  -146.0078364  629.9764936  
236.3684258  280.6932356  164.0602047  227.477828  210.5128268  328.8960868  -6.675270058  496.4788869  295.5959415  269.9107136  307.3301629  215.5776293  256.9784724  196.3877845  691.8004565  -117.1620226  -143.6025279  631.2720706  
238.5404499  280.085218  154.4688418  227.4284489  218.9273091  321.6652271  -8.036844434  490.9096255  295.7054165  272.4975806  304.6872614  213.9455381  265.9679614  199.3572908  685.634434  -107.6615238  -134.6203473  639.6724694  
236.7002727  280.5152321  148.4086436  224.8315347  209.3583007  320.4371766  -4.739229117  493.5308449  285.2755072  273.277184  300.444666  207.6431688  267.0526017  201.0852857  689.1167186  -103.5009657  -113.9440838  627.9386446  
230.5339533  279.0776576  145.7511764  221.3456847  199.5606873  320.8155025  -4.233709399  486.2244222  280.568923  272.8522556  299.8820127  204.1319087  260.9419731  198.3268367  692.9922975  -109.2856211  -116.7792238  635.3107784  
230.9726395  277.1173185  149.5185661  221.2954393  203.173029  319.2105968  -3.197323289  487.1665082  283.1590293  270.9619078  300.9401821  206.7719016  257.2165741  197.5370231  687.3418357  -114.687617  -127.2063714  634.8412336  
231.0777687  275.6469347  157.0746948  218.6918568  205.4860873  318.7635573  -4.712507028  491.2031858  286.1584019  271.7296075  307.2470207  208.851854  256.4188484  196.5211455  690.3996145  -113.6731618  -132.4848031  632.455454  
231.5125441  275.8956113  160.5706163  219.2155192  199.7141956  322.0656914  -7.356957267  488.6838312  291.0689041  271.4340317  306.4242555  204.1759638  256.9672096  198.5453317  700.6998833  -112.4937076  -140.7481769  632.2391547  
232.7089489  280.6876705  157.5414307  217.3047053  198.254293  321.4547041  -6.839111416  485.1704888  287.4560973  268.824092  304.1486412  205.5918162  255.9618449  201.2843479  696.5633425  -112.1147544  -138.6078163  637.207665  
232.1231865  284.7723405  151.3962706  218.8564738  199.5080263  317.8022707  -5.259894536  487.1315454  286.53844  269.9689494  303.1838603  206.8914189  253.4240951  197.9008466  687.7372156  -111.4858785  -132.2834137  633.391634  
231.5815211  285.8762735  153.1976881  219.3498842  191.4538309  312.9648717  -6.586612982  489.4042401  286.7726569  270.1194583  299.6754545  204.2228648  255.524431  189.6107646  692.2190031  -112.8685455  -142.0515497  630.4402561  
232.2799344  283.3603287  152.7495728  217.2509818  192.2696233  313.798884  -7.725353146  490.6456336  286.2064396  269.6382105  298.7724655  207.0662603  257.0259794  193.6524344  689.4480333  -111.3770659  -146.8609488  627.8541187  
235.1848477  278.3594601  156.3190383  217.990995  204.8896537  318.9582109  -5.756271818  490.745359  287.8919889  272.2833179  301.1814495  210.7933945  252.6155375  197.4916912  686.3086139  -113.3708808  -150.883192  629.2869826  
235.4441945  275.9976974  155.8020474  219.7997761  208.6719845  324.5597676  -7.491062049  491.4734766  292.3180735  272.2635697  307.196333  211.2267314  257.6145336  198.0477269  693.1943226  -115.400584  -148.5720636  631.2789706  
239.080485  279.7470694  150.9596578  221.9365881  206.1854376  321.3131088  -5.898859716  487.6849763  292.284327  272.4086832  307.6676134  208.2397046  260.016326  195.6388167  691.6606955  -112.2071258  -141.7210826  630.2800272  
239.2796154  275.5310408  152.5065671  218.5578269  203.0969315  323.7608962  -6.215249883  485.2186846  288.3898317  268.2055012  300.7918274  208.0269658  260.6777609  200.9802336  685.8198035  -112.2815737  -133.3321869  634.0243749  
241.6308068  278.5828278  155.0348394  222.8412423  202.2250801  323.9648572  -5.080004238  491.4805699  289.5482041  273.0058844  304.8600215  207.932407  258.4241251  196.3362159  690.648644  -111.6322329  -137.5894543  631.0903356  
242.6869598  282.2410501  154.4690816  226.3838751  200.0589706  325.3424683  -5.670678608  493.1896946  292.4342941  272.901588  307.6035629  208.1158717  260.7526897  195.6147135  695.6991666  -109.5405197  -139.7421142  637.4560474  
240.4063535  277.7288871  155.7445828  224.6282554  203.6992022  322.837593  -6.068533979  488.7863739  291.3804223  269.6924095  301.4026384  208.8589849  262.5906363  204.6857013  688.2298214  -109.9616155  -124.3357533  635.3501307  
237.6394905  274.7280403  155.4824856  226.3322634  201.0919477  323.0192401  -6.367512468  488.3035239  286.1533483  269.5911334  304.7023556  207.5009307  261.4055779  198.8007352  688.0698901  -107.0972822  -125.8283628  636.2170184  
235.0671769  275.9738356  154.5530223  223.1630005  193.6908093  324.2038581  -5.938977352  486.4632857  283.6397193  272.0227237  298.9578308  206.2826885  259.0299127  198.6039771  688.9249168  -111.6557499  -129.6345565  630.7091992  
234.4280573  276.4574829  155.4175632  222.3667552  195.9193517  322.0079385  -6.159594823  488.8813345  287.5337873  271.6213686  302.2212956  208.116879  255.9601554  195.2169294  689.4638028  -110.9520723  -140.8242894  638.0153191  
239.2619111  278.1265972  158.4737409  224.526539  204.9269389  324.0221412  -6.021841  492.9238368  288.2535824  271.3932455  303.8250193  210.5759084  255.4013106  194.1920671  689.5200554  -113.0173383  -139.3695195  634.6895828  
240.8126136  283.528872  158.3734829  224.6308063  205.2989332  324.235419  -7.546537858  493.7398582  291.6606706  271.1758646  308.9598703  210.7875705  258.1745402  194.459802  693.2487494  -115.5723257  -142.0220896  635.2508791  
240.6201841  288.0998017  152.3475648  224.9615925  205.1436197  324.8020543  -5.702035257  489.5051973  291.7723552  271.3088003  304.5083414  214.371287  259.7491682  198.6450135  691.4127006  -116.2275793  -139.0257448  642.6255009  
238.0422348  288.1321995  151.0657699  226.097991  204.1166749  321.4961259  -5.447604653  486.2429986  290.6780308  272.4370941  303.3278315  213.6941225  260.2115928  199.1147329  686.73056  -109.6588573  -121.0103898  635.7468388  
234.6553789  284.1310645  151.6151262  226.0774048  197.2317439  319.3678307  -5.223961193  490.5461834  290.5976868  273.3452829  304.0928876  208.3739169  258.1537875  191.902411  691.9103316  -106.7495745  -124.3732156  633.683441  
234.198815  278.135107  155.9525858  223.8075789  196.9723019  323.1159626  -6.310405264  491.8121126  288.9344361  271.1410118  300.7700967  207.6608852  255.6813611  198.2337249  688.2256164  -110.6567563  -127.732196  636.9112671  
237.354388  275.2153544  160.1167023  223.6126768  204.7186659  320.3001  -10.18269789  490.2706483  292.1749667  270.6012627  305.0761623  210.4056101  259.9015951  196.9947456  687.8249388  -111.2720555  -136.2634999  636.3512355  
238.4843031  279.6011546  158.6030096  224.4176991  206.1103739  320.1591135  -8.863977486  494.7905737  291.9182402  269.5303324  306.2754769  212.5634022  259.7123702  192.807062  693.7597071  -111.0053  -140.1876221  634.9653433  
238.7657935  280.0087972  160.8571106  222.7379747  206.0883803  321.4176404  -8.284441667  496.0888097  288.1454734  269.0258226  302.4110668  211.5333203  260.4344097  196.1199566  690.8596909  -113.866281  -130.4701345  628.2922714  
236.9906726  275.3147635  162.1985639  221.8225956  205.387272  324.2089371  -8.747105045  490.5304014  290.1317186  269.711284  304.6317389  210.7026297  260.3945295  198.7001422  692.3472434  -117.3439003  -139.8060397  635.4870697  
237.9299774  272.9281436  160.2009283  218.6556331  209.477233  325.0337358  -9.635509058  488.1391551  295.3229536  270.7381283  305.7765499  213.2513269  260.7319478  198.2520187  690.0996342  -114.1381704  -140.1608586  638.8883919  
237.5799184  276.6495275  157.3043964  221.1079902  205.5907736  321.0779804  -6.544980402  493.126631  292.7851605  270.2307789  303.82038  209.8757509  261.8849823  199.1469838  689.9029634  -113.3101232  -136.2604379  632.0372865  
240.1015798  278.2882572  156.2586198  221.2907795  207.2195847  322.2385663  -6.320104547  490.2208023  291.5934059  270.5032112  303.2383173  207.3339136  259.6303597  200.8122121  689.0121958  -113.8068148  -135.9491416  633.0564473  
240.7128664  274.6129474  156.5580795  219.0226895  212.8702928  319.7554156  -11.20960396  488.4216949  290.3458215  270.6716621  304.9829731  208.370045  263.4228024  199.9424463  693.608035  -109.4089033  -129.3028279  634.9739308  
239.9682648  273.7114366  156.417627  219.4626469  208.072511  320.5519169  -7.584717794  489.0318361  290.7991678  267.8496374  305.731384  206.5728476  263.7986873  197.2246781  694.8315976  -114.0372136  -138.2822132  632.1731146  
239.5131367  276.0162763  153.7686186  220.7298516  205.9485208  323.4262102  -4.814211809  489.036605  289.4684064  269.5769981  303.0551482  204.9317763  260.1457309  199.9094624  690.6302682  -116.9850018  -136.9033365  633.0314268  
239.4766141  281.0632757  153.5604711  222.1430235  208.8000164  321.8486001  -9.793340044  485.6804359  292.5121138  270.6864967  304.6481602  205.5516076  258.8144853  197.4166329  691.8827935  -117.197525  -142.0018788  638.9677009  
236.3746906  281.2620122  153.4763513  222.6136345  207.693588  324.0090028  -9.547592588  490.5986614  295.340133  270.8467811  308.9874675  207.9532462  255.2652566  195.4977893  694.4339778  -112.5145867  -140.1188681  633.5373972  
232.585205  275.993198  154.9507227  220.3606641  205.5153711  322.9394562  -6.848796917  493.6759622  294.4063796  270.1678091  306.1220211  209.5155675  257.8304057  199.8236957  691.8539091  -112.73857  -133.8664426  631.7196508  
231.0028938  276.5915319  158.6892041  220.2081927  208.7954708  321.0289581  -8.380199933  492.0140108  287.3700228  269.9414397  302.9231762  211.2640666  259.8514706  201.7657826  687.8824958  -115.31501  -132.2313081  631.3589425  
234.7601955  282.3820915  162.473357  223.9534214  209.9162857  323.7179733  -8.288513311  493.9102448  291.9095882  271.9250177  304.6029768  217.0812026  261.0770494  196.1512713  693.5530812  -114.2696421  -138.3660444  633.7133142  
232.1787748  278.5820377  155.0982008  220.3725064  211.6034892  322.7212612  -10.46540221  482.1208889  288.6962786  266.150932  301.0146953  210.2707381  264.4591926  200.8920727  689.835825  -113.180581  -134.5766247  637.3163523  
227.9396871  281.1303508  152.3283843  219.2040902  202.6162418  320.3704166  -8.935198823  485.3133777  291.0392546  268.4176395  305.3817996  207.4994359  260.9519373  198.9521464  686.778322  -107.6173973  -132.5949337  633.6322752  
229.9711982  281.9304064  151.4918374  218.3188895  200.9634633  318.0453042  -8.358785077  488.4187075  286.3739821  266.27493  304.1766274  205.5448275  257.4085798  196.5073993  689.724713  -110.1146054  -135.4724381  629.368533  
228.5803793  283.5212209  154.2014905  222.3538838  194.1850268  321.1555513  -5.511504603  492.6418474  283.9504867  269.5090073  302.2977313  204.7067536  255.7074408  194.9443618  687.9858791  -113.2843203  -137.0990973  630.2381528  
230.0496798  280.9735756  157.8504461  223.00193  198.2074659  320.5239978  -6.269577251  489.6321651  286.1032489  271.809469  303.8221476  206.0713586  254.4703823  194.1258381  691.013022  -115.8434451  -143.8510153  636.0738112  
233.6363727  277.8362127  161.7260641  223.7960429  204.9583664  323.3985046  -5.926711407  493.108677  286.5775862  270.1733435  305.3856926  213.3369675  254.1976079  193.5817654  686.9437598  -115.9726532  -145.4835614  638.9146868  
234.7970055  277.1862778  162.584114  223.2420327  202.8970884  326.4588312  -9.380725378  490.6935951  283.6989878  267.9872026  305.8179725  212.0077349  256.9367461  190.8187611  690.5110288  -114.4167587  -146.8913378  631.9931  
235.3312171  277.0680793  162.9266265  222.5764338  204.0843178  325.1852529  -8.722088804  494.7170549  286.8182839  268.695788  307.6509718  212.4445452  257.6535348  191.871438  692.0984592  -112.3492727  -147.3690481  631.5208636  
235.8128715  277.1029853  160.885471  223.007738  207.894927  326.5400367  -4.41823244  496.5732497  291.2892716  271.5682209  306.0564026  211.4204546  259.2072406  196.6301728  689.3527356  -113.4073957  -140.2327843  635.3694997  
235.9219539  276.1977921  156.6756645  224.3728364  212.3248724  320.4838185  -6.606902476  492.4530224  296.2727284  270.4488838  306.8524438  211.4943568  263.5324903  197.636064  688.3785563  -109.0943113  -136.6243156  641.2725645  
236.145458  275.522853  159.2847557  223.3026685  209.5631018  321.1124252  -6.852028494  493.3681692  292.9304524  269.0420737  304.7536011  212.1575243  262.6029429  196.8286985  687.6769381  -111.0689148  -127.0352054  631.5732078  
236.8259071  276.0232609  160.8960754  223.1262839  205.7000472  325.1365232  -7.377694  493.6568206  289.1830558  267.9885614  302.7918545  211.6691436  260.0733131  194.1021523  690.3108159  -114.0656712  -132.3142446  623.8165122  
236.0340706  277.9300994  161.350652  223.0429783  205.3839073  324.0867626  -6.406858293  491.3304858  289.3139002  267.8095159  303.5427418  208.8778116  256.1034766  192.1318736  688.0181262  -115.3511078  -140.9036063  630.2410687  
238.429401  281.1241837  161.1054502  224.9111522  203.001899  330.4940375  -6.153501551  494.9042963  290.8796625  268.5985193  303.0056951  212.6643963  255.572753  191.251171  688.5774332  -110.3231159  -140.7883559  629.6576659  
241.5518907  279.4498963  160.4081146  227.1705928  210.3660889  328.4637723  -4.110923098  493.5604919  293.4954495  270.6855946  308.0708691  215.5560294  258.555919  189.5132817  686.2060704  -111.5259463  -141.7844155  634.2621728  
244.986589  281.9467623  160.3844709  227.6437716  208.8591873  328.2106652  -4.429419285  494.8441454  292.9249195  270.3201895  306.7484946  214.986215  262.6424734  188.3744625  693.6685534  -110.081691  -133.5897851  623.5776241  
245.6046083  278.59875  154.7866094  225.0727557  209.6195671  322.2366948  -7.746650155  491.0179741  291.9539238  267.5553701  300.7712896  214.434984  268.3012053  196.0866391  685.2862969  -110.7142531  -132.2709395  637.3333494  
242.706295  282.7553173  160.3043196  227.8057393  212.6129145  323.9428367  -4.183379037  496.6293966  293.5787826  269.0880747  304.3147977  213.4030767  264.7387565  198.4166008  688.8652687  -106.3225035  -135.1893233  630.6379043  
244.7797198  278.2611709  154.1068383  224.4965101  212.0903854  326.0473332  -3.579263911  484.7719329  290.6012605  270.1520155  303.7239692  210.4875141  268.3091216  204.5452759  692.4002078  -104.6421027  -124.6145048  638.5562344  
238.9286152  277.0360135  156.1314944  218.315224  210.5466712  321.8277948  -6.625846892  491.5649782  293.2358934  270.9352781  310.0300546  206.946047  266.7374111  204.9001643  695.0876825  -98.90679762  -115.8590292  635.8202163  
233.7753206  269.9646765  154.8265239  216.502441  212.0081699  321.3472309  -8.15076752  482.8219804  288.9350062  269.402994  303.8429299  207.4028828  262.2248166  209.1799555  688.6121872  -106.9328447  -108.4289149  638.4298824  
232.0344646  266.8435674  153.9642144  217.8358772  195.051405  320.309472  -5.21380469  483.2463144  291.5382343  270.8043027  302.6516893  206.3860249  260.8657533  203.1517574  694.7077252  -112.2163874  -127.0838006  632.0161009  
238.3560724  273.904093  147.7665269  219.9045849  194.9192372  319.8047667  -4.502490313  481.9347518  288.63662  271.7575858  296.9031613  202.6140107  257.6016456  203.5451757  687.6413371  -117.5395036  -138.2255692  637.2551493  
237.9266668  278.7490858  149.0629767  223.4117508  192.9498971  320.2313911  -6.923651798  484.6602752  288.8278853  275.3615895  302.6449431  203.9485448  254.0584972  193.1908686  695.6183217  -115.3888589  -142.0557222  633.8489505  
234.3339484  277.4655211  148.8064268  219.9231919  193.5511087  318.8432937  -7.715431823  484.4371158  284.6087139  273.2044882  301.9040222  204.9610709  253.2920216  196.4544238  692.2182902  -118.3890051  -148.6881611  635.3182879  
231.9100923  278.6249767  153.0107268  222.6492011  192.9558627  318.8088509  -6.071190314  484.5769202  281.8738126  271.9109503  299.0653836  206.6730734  252.4262306  199.2339952  688.659881  -119.3941533  -148.5092153  637.4092241  
231.2730746  285.1115125  153.6169674  223.132532  191.4991665  316.0241304  -5.162512029  492.8381438  284.5753236  273.8803215  303.17187  207.221469  250.836456  193.7667706  691.246992  -115.9784017  -149.2911451  633.2768893  
234.9343256  288.3291937  153.4119723  222.3262012  195.1064611  316.6980733  -6.22958164  494.2342923  285.3652782  276.290449  301.4825049  208.7139496  253.9558333  194.8563389  696.9297884  -118.1373631  -146.6375368  635.7489157  
233.4648059  287.7969664  151.8785443  221.2605968  196.2977527  315.5220873  -7.509382772  489.4103679  287.1820617  273.3120318  302.8048993  209.9176327  253.1824181  198.025759  694.4176901  -116.5160684  -139.9572513  639.9365339  
232.5383671  286.4792617  153.7276627  221.3307678  198.6873765  316.7864736  -6.979189565  488.4809664  288.4643186  272.3448698  302.238847  210.1106723  253.0342806  198.0974326  686.7210341  -114.3999516  -137.076235  642.8665556  
232.6234307  282.5090538  155.007825  218.5183013  202.3119337  321.3728476  -7.488892409  492.2973295  285.8224787  271.1287794  302.4084877  208.2736531  254.8926999  195.1347702  691.2522276  -112.8770029  -133.9139615  631.3152569  
232.614551  282.0819911  156.0096718  219.2715948  197.7911416  320.6741113  -9.04817305  490.8861707  284.7414655  267.6997448  301.8573885  205.8337913  259.4983424  193.3966059  693.7282839  -113.823473  -139.2570056  635.1002125  
233.2288578  282.4664678  160.4791418  221.4801226  197.3185945  318.5945653  -7.171745477  496.7257481  286.4009323  270.268734  302.9275235  209.6117024  258.7161955  192.6085441  690.9439131  -113.6733561  -141.4862073  631.7742229  
234.9812225  279.8870205  162.6348409  222.9799509  202.9092303  321.1284356  -7.50762071  492.2319859  285.4610479  271.1512573  301.4073091  212.9272754  259.1655833  195.2724036  686.6687709  -114.9982138  -140.9915272  633.0838508  
236.4394108  281.7725063  164.8557655  223.789468  204.0333584  326.0740383  -7.595465952  495.8864041  289.9265193  269.7718315  306.3543717  216.406379  257.5845488  186.7602406  693.6428879  -113.7359318  -148.1266654  634.8782725  
236.21492  280.9702903  167.2319489  223.8423068  206.2829125  322.6057536  -6.888415796  499.5888926  289.7031312  268.2230504  305.6776131  214.27744  261.3778431  193.5851376  689.907663  -113.69292  -138.186505  625.2032147  
238.2670159  280.5971728  164.5377019  225.2892495  208.5465682  323.6495437  -6.908134384  494.4810106  290.3900489  268.1745906  307.2420077  214.1557115  260.55075  192.3004873  690.4927915  -112.9865877  -136.8733946  632.2547416  
242.2787886  278.1745118  165.058519  224.8770941  214.6095728  325.4072371  -8.400616625  495.3677034  292.427585  267.5669041  305.8249176  216.9225417  263.159879  196.1617838  686.9258301  -111.6895839  -131.6324015  633.50525  
243.6832606  278.6131352  160.3529511  226.925664  219.1771612  326.8376199  -6.503980221  497.3753238  292.0050405  271.8754964  309.2102256  215.5563408  261.7825663  196.3284127  691.1654313  -108.9174043  -131.4333228  630.1332678  
240.4707439  280.3449269  150.6787701  223.6319137  214.7509246  324.5292593  -7.258094387  486.3774908  290.858479  271.952686  305.5937389  211.3387883  269.2460674  200.8973427  694.5174657  -107.2710325  -124.5412765  642.3265516  
234.3480251  283.4706033  147.0515047  223.0268936  208.1805492  320.0208384  -5.613131995  486.4224845  289.4746278  273.1181493  302.1908069  211.992846  264.5712306  198.6375699  686.9806013  -107.0666754  -111.9173528  636.3998272  
233.0574062  282.4566303  146.7702709  222.1277029  196.7222193  318.8858605  -4.975476894  486.6151243  289.8799381  273.6928338  302.5558834  206.9213181  257.52841  193.3659644  691.2163642  -110.9299977  -126.2182151  636.9343408  
233.9110114  282.1108643  150.3569002  223.1346495  195.960926  317.682315  -4.508706349  486.5120656  287.8843392  272.0219847  298.9222358  207.1300499  256.0016822  198.3195153  687.4781043  -115.7693709  -130.8059971  636.2505355  
233.2200913  283.063838  153.3889743  226.5997936  198.0791895  317.7653191  -6.136982006  488.4598341  290.9722313  273.947423  302.3748672  209.4112917  254.2324535  194.2178028  688.2743184  -116.5357291  -140.1527205  637.9908756  
233.9483812  285.4253901  154.0584754  225.1235457  196.5850956  315.777942  -5.339807456  493.6352672  295.767473  273.7132319  304.0156254  208.7814065  252.0774083  194.5781483  693.5751032  -115.1149406  -143.5215922  638.003606  
235.2563613  280.0972814  152.4983359  221.8088746  201.6168105  321.827835  -4.330644053  489.9106945  294.7091307  271.4553456  300.4090051  207.9095757  254.0316718  200.3801979  689.9438351  -113.8391866  -132.3303802  637.5640722  
234.1956871  272.651409  153.8919888  221.1526953  203.3216906  322.7661465  -6.992059662  486.1475985  295.3378815  270.7831072  303.4172532  207.2893268  258.1545676  194.7330547  688.4487342  -111.4364251  -134.1987377  636.8515127  
230.9624379  271.9692864  154.8321698  219.1216157  196.6798394  324.2367131  -8.379307111  490.1365475  295.472135  267.2184402  302.7004426  205.393653  255.9595271  194.6074087  690.3667904  -109.8987401  -139.8007606  631.1777749  
231.8764306  277.4130741  155.0458811  219.7717483  195.9607254  323.3381034  -7.337551487  492.5460445  293.8256814  267.09395  303.491539  205.233253  254.8748897  195.2255436  685.6016012  -112.5153983  -142.0113738  628.8323721  
233.1457919  281.3510061  158.0603958  221.6311694  198.7863169  324.515492  -7.874633039  492.5850302  293.0725798  266.4500071  300.7706006  207.8074713  256.1538883  193.8120351  682.5976014  -110.1890548  -146.122801  635.6668342  
233.4113831  277.7750248  161.6039601  226.6151034  204.7789123  323.8782651  -7.376171342  498.2208266  295.3046577  265.7176657  313.1118095  211.3659183  256.635913  187.7615895  687.8415729  -107.9625664  -141.9745457  638.7268604  
238.4042809  282.1244473  165.0056499  227.3072746  201.4900635  324.0433519  -9.206190489  499.5722681  286.0417923  270.9958007  305.5163859  209.1104114  261.1410974  186.8482064  692.3237962  -116.8263769  -137.6727179  632.9472599  
238.9871107  276.6748938  159.4599609  222.3655509  211.3446134  326.4308113  -5.574100819  490.9130286  286.1379969  271.5784448  302.5218806  212.8571414  262.5133708  200.7810199  689.7738031  -113.6000935  -136.0082946  634.0889191  
236.4942944  272.9622107  158.6917315  219.3819544  211.3453962  328.1819999  -5.769036716  491.0162108  286.8701943  272.1129516  305.7908363  210.4179938  258.2620741  200.5152034  699.839001  -112.470593  -137.1651298  625.4143719  
234.9799476  274.5352125  152.4186576  217.5296358  208.8573159  326.3228205  -5.045725516  486.4493274  287.8344291  273.5949177  306.2433297  206.8692442  256.0402588  202.5339801  696.5436703  -113.4495879  -130.414688  628.2776375  
233.5513845  270.1814769  152.6302616  217.1533349  208.5602643  324.8488722  -8.211835414  479.9238546  288.2282275  270.956497  305.0696898  206.9537995  256.8022907  203.3706649  692.5802742  -112.1155198  -132.5106662  633.3483505  
232.4304132  272.9597302  153.6216316  219.4037238  199.4093788  324.3447287  -7.154883897  485.028664  288.5291661  271.1934808  303.1116262  206.8233736  255.1228707  199.7483318  691.3429217  -111.8020794  -137.8716448  627.5638437  
234.2348956  279.2290469  151.5839443  219.6723847  197.4118039  321.7855817  -6.169318556  486.670838  290.618076  269.7420716  302.295812  206.0128029  252.6118203  200.5478558  688.8016331  -114.4706469  -140.2278105  627.8001802  
238.0012736  280.9909653  152.5355515  222.0468159  204.1842428  322.9984761  -5.10688973  486.0947116  292.75462  272.6668002  301.8047351  209.988768  253.4932764  198.8989339  686.0064499  -114.2583155  -136.5069224  631.5905788  
236.8990145  275.8859706  153.3596133  221.9706965  202.1533118  319.9322562  -10.20547828  490.4491656  290.2446528  269.4052782  305.6485251  209.8264972  262.5434705  194.777863  692.8459177  -110.5835694  -137.2740528  627.1089814  
237.6737632  271.3745688  158.9594811  221.6583521  204.4467292  318.2201125  -6.247571458  491.4268265  283.7151989  269.2166154  299.9356205  211.0619833  263.9633095  198.9639364  688.4174637  -115.2798206  -132.6807551  625.9900574  
236.9653168  272.7918977  160.7912707  222.3996059  205.3523623  320.9207484  -8.641362688  487.0473871  285.1325472  269.6515878  300.697488  208.2201444  261.7217085  197.5482537  689.2667323  -114.743861  -140.1677249  631.9986597  
237.0092386  274.6240087  159.9118982  227.3519666  207.7778284  323.3673616  -7.790160404  488.4851536  288.2623134  271.776202  308.8356042  213.5133175  259.6756366  194.5460973  692.1232305  -113.4296539  -145.5961761  636.4444612  
237.4941004  274.2710878  160.0860477  228.2643844  206.3186683  324.3948981  -5.636290631  495.1524993  289.214802  271.8359582  305.2687347  211.065096  262.126055  194.7018173  693.0020681  -113.1873441  -136.7995081  628.7348526  
236.5950739  276.2509458  160.5479207  225.4008311  205.4637525  320.1709101  -6.55993438  491.8292611  287.584858  271.48182  303.4762127  210.059468  263.4179845  195.0685228  691.4376173  -112.1640268  -132.5300383  630.8774149  
237.3856287  277.6505217  160.9769589  224.5985183  208.8534662  322.5304783  -5.416394727  492.340721  288.4131081  269.2743321  303.2095521  216.5849161  261.4125801  196.9235906  684.5067768  -114.2342992  -137.5135128  637.5001163  
239.1412791  279.5665825  161.4309076  226.1606546  207.8138271  323.4369058  -5.07112987  493.1963775  285.9642043  271.23107  306.5914712  216.9943214  260.8909198  189.8387922  690.4976528  -114.3145456  -135.312602  630.4680182  
239.2942317  280.045318  163.0916746  225.8193951  206.4746063  322.2567244  -4.383566314  497.1055284  289.1735472  270.3925408  307.5433644  216.5983913  259.2949339  190.9577784  690.2918221  -113.5892014  -141.8469598  628.9213528  
242.4675736  283.6270226  162.0151506  226.0032098  211.973289  325.0275464  -4.090983036  493.2569425  289.7950931  267.2861737  305.6831476  216.8326129  261.1171754  196.7016427  686.5128677  -112.3317017  -134.8425579  628.6819594  
243.2946438  286.5664485  160.1027588  226.4169837  216.7575882  322.7694666  -4.841419223  492.215387  293.964614  269.0145386  307.0775505  218.6423427  266.0807003  195.652938  687.1543223  -109.3651115  -135.0779781  637.2348119  
243.0076106  288.3941464  150.1811269  220.0836635  218.6571776  321.3221821  -2.102537076  487.2825648  294.9067932  271.3334041  305.7138397  210.8347031  272.6211148  201.6231258  688.7428533  -105.3645272  -126.1635613  633.593566  
240.6646866  284.0810924  145.4759607  217.8402109  212.5957366  324.6902625  -5.046681683  482.7677875  294.0838476  269.9662601  304.5838483  204.835495  269.6649919  203.3574671  683.7726422  -101.8884347  -114.5227148  638.0673814  
236.4108345  275.0871736  151.5218007  214.67924  201.6079811  326.5941441  -2.99413744  485.16242  289.1891637  267.296314  299.164961  201.498836  265.1029955  198.0410626  689.6426974  -99.50697909  -114.9432654  626.341767  
237.2598868  270.1403125  154.3290586  219.2185927  201.6302403  323.0736666  -3.370047024  481.6491964  290.8009755  268.493095  303.2893591  204.6478802  260.6146028  200.6429346  689.3587048  -105.0338826  -122.3860001  635.3323514  
233.09163  269.6278194  157.5266779  221.1892855  199.3971375  324.9892922  -8.654779777  483.7460418  289.942043  265.1523295  304.9331677  207.3656583  257.1305435  201.0696274  687.8914905  -113.6999077  -131.623518  632.674999  
232.6504703  273.8273037  158.2086888  218.2611226  207.2200408  321.5821491  -7.560626597  487.1633151  287.0654422  264.1118054  306.2085889  203.4488653  255.3812633  206.7354559  685.2703379  -118.8245653  -144.2314697  631.9096435  
236.1949054  281.0476855  155.0923572  217.1314874  200.9657151  323.5631512  -8.684337264  499.0134943  291.6322579  267.7164032  306.6092072  203.9968527  254.7131253  199.7061481  694.7993613  -108.4225493  -147.8148598  634.3582773  
237.0709369  277.1337594  154.8682668  220.6674087  207.6865928  324.6643872  -7.850108036  493.3027626  291.7543276  269.3786293  304.9502423  211.3723929  256.5341567  201.9495455  693.8204327  -113.4302137  -139.9685559  639.4492604  
234.112643  275.1424596  151.1559108  216.2688553  199.543161  323.7094935  -9.462423312  484.9320881  288.7155523  267.5751415  300.7904016  204.2293645  254.35089  200.3236027  691.327832  -113.9941228  -136.8970927  635.8893885  
234.6686663  281.894649  152.7490805  216.0700284  198.6329105  318.6576038  -8.247713788  486.4759223  288.566122  269.2166405  305.0516992  203.4610529  256.3353601  195.8343384  688.2751535  -111.9467921  -141.4105109  631.0241376  
232.7931233  281.4193573  155.4356789  217.784227  195.899594  320.2351471  -8.933234147  483.6864843  283.9844275  271.6323154  298.5883512  205.8782088  256.681834  196.5462029  689.6059904  -114.3658781  -144.6987405  637.969009  
232.2775239  281.6523264  156.7545485  220.4843842  190.2581373  319.9163252  -9.084958542  488.5869333  282.2397833  272.3455366  300.5076974  207.8809008  254.7159246  192.9003261  693.8352388  -112.5160187  -145.998018  630.047713  
232.9485652  279.6591484  155.6089445  220.1923992  193.4431994  320.1173681  -8.355745399  488.5230078  282.4272179  271.4413167  302.6273018  205.3322852  255.4788699  194.5246216  694.3852477  -116.1669189  -149.1494292  631.9177685  
233.1646631  278.9076448  155.2255354  222.8046097  198.5737891  324.320042  -10.40465744  487.5625154  288.1833272  269.698246  305.8276248  206.5796125  253.4921186  195.7719428  686.6898733  -113.6783259  -153.0131327  634.8698004  
235.877978  280.2616009  157.2130519  226.1159543  197.6053512  325.2996146  -5.969507102  494.6504961  294.6196454  273.8388097  306.9468889  209.5720575  254.9693247  194.1713877  694.1669378  -113.7025728  -149.2631824  633.7567163  
238.5643107  277.3893285  157.6352582  223.5775173  204.4200286  320.7055938  -7.392292734  495.6176436  293.004642  271.0935205  304.5237872  212.168342  258.6040594  200.3049744  693.4621402  -115.0831328  -140.8931026  636.155308  
240.3090774  279.4815915  157.0880551  223.9303532  208.4872303  319.8856731  -7.04719619  490.5444538  286.0022462  272.6032407  300.2670482  213.7608474  262.0143943  198.4616693  688.4458113  -114.6594268  -128.7956047  633.2098099  
237.8935405  280.5844143  156.3537504  222.125293  203.5941684  317.4403585  -8.704192668  490.1457398  286.0867104  273.2329556  303.9100329  210.2561464  261.4607278  193.322767  694.6543496  -112.6939313  -132.0057489  633.0127219  
236.2707206  279.3639957  156.379607  222.636519  200.9081308  319.883271  -7.753870881  493.5967794  288.0039169  271.0216739  303.6202709  208.0668944  256.3682707  198.3151048  692.6759504  -117.6950699  -139.3041101  635.1809043  
237.596703  281.4363802  160.2874159  223.7379901  204.4661484  322.7864994  -7.871695776  491.610747  290.9134806  271.3399867  301.8178106  209.7464805  256.3004223  198.9710501  691.33671  -116.0468188  -141.6204986  636.7146555  
237.1436919  285.468146  156.1202317  225.5736085  208.3289665  320.647662  -7.831720294  494.21275  293.2161987  270.82096  308.7838869  213.0493554  257.0743044  195.3704423  692.7538896  -111.6898213  -140.2833505  641.0329811  
236.0084724  284.0507539  155.9478162  222.5124187  205.6918784  319.0985942  -7.663644958  494.0510627  290.0900948  272.3706023  302.6041035  209.8712457  259.8981686  198.8375738  690.8739705  -112.7708698  -127.1943159  631.4465582  
235.4061583  279.8294455  156.5034722  221.0114562  205.8313031  323.0214755  -9.357642216  488.0709725  290.9957747  271.7915934  303.0059935  207.6241075  259.86899  199.0743785  693.2228997  -112.7398462  -133.7853796  638.068845  
235.8801332  278.8306241  158.133098  224.8808532  209.0830006  322.1809014  -6.384969257  489.4170686  290.6960727  272.4401694  310.7028696  210.4974091  258.0088667  196.3772579  689.99875  -112.0726587  -137.8029783  636.2421621  
238.2127929  281.7294589  158.6319042  224.9459404  207.7746565  319.3624806  -5.309269922  495.1197215  288.3383935  271.9097443  305.2581579  210.8239538  258.8688953  197.8813028  690.5675147  -110.9740413  -130.43906  629.8528029  
236.1212748  279.3147694  157.5966132  221.9431859  202.7107946  321.5131823  -8.615674613  490.0334252  286.7755305  271.5042111  302.1490706  207.8826635  259.9922773  198.8596432  694.5749822  -112.9951195  -131.1271568  636.5021827  
236.2117068  279.7778025  157.1101718  222.5811956  204.0858076  322.7566743  -7.160856184  488.7118053  290.2203311  271.4920825  301.0858992  211.2178108  259.8981968  198.8546743  686.7632956  -113.2198658  -136.5495075  639.9351561  
236.5461591  279.0362169  157.6667892  224.199416  202.0458253  323.4041968  -5.491761021  489.8652635  288.0202849  270.3842664  305.6150226  208.731483  259.8602996  193.1308381  689.5051456  -113.2104294  -134.8445681  630.1276703  
235.8603369  274.297795  161.7860687  222.8442548  203.0175522  323.3710725  -6.812273581  494.4876295  289.334862  269.2885882  306.3644351  211.6600506  259.3755078  193.3306301  690.3607321  -112.5342773  -142.7394945  631.0703164  
237.4586986  274.7092176  165.2842449  221.8140468  208.0471868  325.3951079  -5.248494557  494.5478862  287.3642282  268.6578426  305.3266014  214.0972339  257.848369  194.8884938  690.6488237  -113.4348692  -138.0327801  626.6748512  
238.3592758  277.9415409  164.9081298  221.3023692  209.6231849  323.799324  -7.105512803  492.6367728  289.6683756  269.3752833  304.495015  212.500002  262.4373925  199.1545808  692.9531149  -113.9443318  -142.0265204  639.2106419  
237.8042832  282.5024463  157.8649348  223.0757453  211.6524568  323.252976  -7.467195592  494.7226447  293.5898812  271.2734134  306.5682571  214.480756  263.2668468  198.4820361  690.9475566  -107.8995219  -134.8877958  637.7098749  
234.877823  282.6629445  148.0470461  222.1895255  202.8484166  318.2766918  -5.546620294  486.5136279  290.4562271  272.922968  299.5620765  206.3499226  261.5283832  200.6982698  688.8296754  -110.9194296  -120.7467622  629.0971551  
234.924023  281.1477744  148.7003773  223.5048513  201.3351752  321.2451549  -7.633766761  482.6348634  291.1888335  272.5259002  302.5917833  206.8683844  256.6228366  201.1179771  689.2222382  -112.8049307  -131.1951429  640.3678767  
234.6364781  279.4143023  149.1053577  222.2432447  200.5116039  322.5758981  -4.700706328  488.3402281  290.8120835  270.58965  302.2818842  207.0963026  255.5737199  195.9444888  687.4450466  -112.3547989  -129.6325563  632.2450092  
233.6607157  277.2781511  151.5185688  219.7411934  198.9553141  322.0237249  -7.365491617  489.2036407  289.5015764  268.0708711  304.5950509  205.2839253  257.6324374  192.2085547  690.8653685  -111.755258  -141.6374944  633.3071411  
236.5703574  276.6944118  156.9862371  220.8977633  200.5873918  323.120427  -6.204746798  492.4258098  287.5118623  268.9889069  301.5929112  209.5132209  258.4346768  196.4362242  689.6612019  -111.9612021  -137.6247885  627.7328144  
237.0497651  276.3923155  161.0712831  221.7541813  204.2166712  322.9410665  -9.326255886  489.0311393  288.7172059  267.5530626  306.4778935  211.3498722  258.3418727  194.5714036  690.7429924  -114.2181452  -148.6926131  633.2431135  
