# Supplementary material for: The Foraging Brain: Evidence of Lévy Dynamics in Brain Networks
Source: PLoS One. 2016 Sep 1;11(9):e0161702. doi: 10.1371/journal.pone.0161702 (PMC5008767; doi:10.1371/journal.pone.0161702)
Supplement: S1 Dataset — (ZIP) [file pone.0161702.s001.zip › time_course_networks/dr_stage1_subject00005.txt]

266.422058  360.0774399  183.9272503  220.6394067  190.1477541  313.2650408  -56.19248779  544.4970807  287.7012824  282.4477051  288.6268561  286.5572744  396.9579843  125.0320196  651.4519761  -110.1017785  -31.88561135  456.1761393  
267.7766105  362.4443224  184.7648433  222.6744483  187.4166076  312.365938  -57.11089879  542.1935785  291.1440396  283.2745674  291.4450397  287.5751428  402.6702895  121.7992087  653.9782601  -110.2534834  -29.17724879  456.0048965  
267.8079617  365.0287336  182.990122  223.5004508  190.2057866  312.2602682  -57.21120865  543.1442552  290.4909057  285.3343733  288.3641086  289.6209262  403.6150386  126.133597  653.8609396  -109.7289465  -26.6878475  448.7801979  
267.00106  362.874974  183.6207578  220.5473977  192.4530356  313.5475095  -56.61127832  541.3610084  289.4778004  285.2632619  285.7927971  288.5679715  401.6728254  126.4641765  653.5103916  -108.0650072  -24.76198699  452.4538578  
265.8633603  358.4861608  184.2822272  219.2303641  189.4748903  315.4012459  -54.81859281  541.4491765  286.5755489  286.1348327  285.6291573  287.9261675  399.8273331  125.816983  653.6903762  -109.4036752  -32.01473431  454.3633945  
265.8999194  359.2512851  184.2479767  219.7885854  189.6003636  316.6973162  -55.54486553  544.4402549  286.3872906  283.5182514  287.2871344  288.5771874  397.2802065  125.9975943  652.2628512  -108.6333262  -35.03506797  455.8221129  
269.0042267  361.7274263  183.0634458  219.1870542  191.4732069  315.517009  -55.40843008  544.7017325  288.4179348  281.8035517  289.4253107  290.4286214  400.5952667  123.4945535  655.5920763  -104.9966025  -30.65028076  453.6441678  
268.8051044  363.4900838  182.0290735  221.5882191  185.4489918  310.5826363  -55.32560983  541.9457511  290.4068048  285.1999421  291.720235  286.8513092  402.6025221  124.547832  654.2887586  -107.5713053  -25.72779623  453.4961668  
268.8698626  364.0448052  181.2945429  221.201972  188.7091765  311.7226435  -56.07090194  541.6871363  289.7828739  286.4410043  285.38365  289.9249741  403.783254  127.4730885  652.155682  -107.4170371  -24.86055792  451.4552095  
269.0462601  365.5351973  181.8105461  219.733696  190.3648126  312.3327969  -55.08612298  542.4396101  287.5182756  284.8361376  284.7346687  289.259273  402.85529  122.4341487  651.5605239  -107.5166233  -27.9066805  454.1408265  
268.952813  366.0645341  179.8106255  219.7958695  187.7135337  312.0197606  -54.57747702  542.6095276  285.3084775  282.9830841  290.3179908  284.647066  399.2365969  121.2119412  652.7129476  -107.565855  -27.97827549  457.3892191  
269.087899  365.9682156  184.2754774  222.2978136  186.4700924  311.8453273  -57.27829077  541.3074055  287.4511664  285.6759294  290.3500893  286.1840743  401.5244216  121.5887596  654.1003382  -109.737262  -28.07783463  453.5959967  
269.1593428  366.9154196  185.4558172  223.4420832  189.7736269  313.0410689  -55.30009441  541.5496223  288.9265847  286.93511  287.8918557  289.7932501  400.3736389  125.2139274  654.6942764  -109.1214755  -30.4103351  448.9527615  
266.1829437  363.9974455  183.8994042  222.0196224  189.9333689  313.5863672  -54.96461142  541.4189172  288.7992234  285.7810213  285.0652129  289.5919425  397.2104442  126.7279689  654.0152668  -110.4874893  -33.11855118  455.8008809  
264.7552108  360.8485799  182.8851719  221.76562  189.8766387  315.5336934  -56.05185104  544.2652347  288.5689168  283.8319502  285.7969299  287.6153514  397.5923017  125.5493392  652.2240593  -111.5545707  -35.12560624  454.9426259  
267.794191  362.6485455  183.2097954  222.4616384  191.2649958  313.5807053  -56.00480823  544.3779246  291.1041404  281.4099174  288.5867293  288.7650376  399.5119496  122.7203078  653.0746974  -108.7855315  -36.45275772  454.674753  
268.6650361  363.4389309  182.7272112  222.9941519  189.143132  309.8099934  -55.58082375  544.2701867  290.8326765  282.4966629  291.3834188  286.7063826  402.4669849  123.1787235  654.8793781  -108.0248101  -26.00961319  456.7764416  
267.1241832  360.2540861  185.2221683  223.7693815  187.892607  310.372061  -56.17759558  541.8288725  289.6833229  285.0036004  290.7333559  288.2739742  404.0386382  125.2180503  652.5051872  -109.6325068  -23.83528415  452.6527006  
268.0447637  360.9538074  185.4724532  223.405036  187.7358847  312.8013949  -55.07214535  541.5980859  289.017346  287.2974387  287.5194516  292.2965229  402.4967788  125.8211923  652.9670612  -108.3976191  -26.01067324  449.0341385  
267.2485578  359.3657553  184.616589  219.8780823  189.3366621  316.3498008  -56.18528246  543.5617006  286.4170659  286.7711404  283.5923183  288.1180843  400.9500381  128.7634805  651.4404293  -110.9931772  -31.71598371  456.6418515  
269.3489665  360.9256364  183.9541628  219.9915256  190.9793438  316.452928  -55.34876773  544.5751922  286.9429  283.8618773  285.7504565  289.6160791  401.7302419  123.0750417  653.855492  -105.6268679  -27.52070752  454.2069216  
268.1284772  360.0978636  181.413542  219.8730782  189.308988  315.7118637  -55.2264504  541.9914993  286.6801804  282.6438888  289.8612399  285.7815779  401.1082907  124.0365116  653.5080919  -108.016053  -25.26574293  456.6739828  
266.4371576  360.8070568  183.8617542  220.6715171  185.8624796  312.0241518  -55.26321834  541.6960345  289.3813087  285.5370722  291.7637173  284.2974277  400.1458586  121.6755255  652.534586  -110.3958866  -27.59872315  456.6137747  
266.5848779  362.1599239  185.3429375  222.5678422  188.915625  315.5364058  -55.07338968  542.340792  290.5059938  286.4297309  287.9898572  290.1209479  400.0165675  124.8231066  653.7498779  -110.1594531  -33.24437265  449.2731424  
265.8526854  362.8919403  184.5503152  221.4415788  190.9039835  315.7301816  -53.92040872  545.7510364  288.8634524  284.6231468  285.8904662  290.3714186  399.9779087  127.224394  656.7906958  -109.1841253  -37.46111022  457.4520171  
267.4780336  363.0475016  181.4984639  220.1721562  192.9110318  312.0496267  -54.46031831  544.4334005  289.8807325  282.7230972  289.9403465  286.0183722  399.4651405  126.1175692  652.321134  -109.2300184  -30.14315102  457.3289597  
267.7841075  364.3445886  183.171037  222.2188214  190.1430852  308.8227036  -55.89720934  542.9210735  292.5889283  283.3257988  290.9413813  285.6685113  401.6256848  120.1085605  653.1148184  -108.3645035  -24.93737049  453.9153515  
268.8167444  365.1338775  185.8795056  222.8390158  189.8767803  312.5346685  -56.20412745  542.5172046  291.4164464  286.6798931  286.7212463  289.8011301  402.5150745  125.2792985  654.6985762  -107.9345768  -29.28577162  446.485195  
268.2236907  364.7042531  183.0803214  221.4105846  191.6341479  314.3813649  -55.45560731  544.9211195  289.7455545  284.3612395  284.9620155  289.8191558  401.9081195  127.0569865  654.1357452  -108.4201565  -33.45073444  456.6690323  
268.5728883  365.7801491  180.0608179  220.4968697  193.189565  311.5555032  -57.03905277  544.453112  289.6553198  283.0154275  290.7514759  286.6310899  400.9826888  126.3385179  651.0332302  -108.8166855  -28.16785488  457.7605054  
268.3362999  368.2713066  181.7682609  222.2873082  191.0270816  310.166669  -57.20301197  542.4455953  289.8658122  282.4294469  291.6567851  286.6825484  401.3112577  120.8546994  653.6615119  -107.8344965  -20.25583442  453.6809033  
267.2226103  367.758757  181.4138401  221.5211581  185.7529411  312.5111424  -56.21746662  540.0749683  287.4041011  285.9829869  286.9514633  288.1774321  400.2037437  126.059369  653.095968  -110.8396327  -26.81826577  448.836669  
268.6624479  366.3935987  182.4050314  219.9894935  188.7023614  313.1621611  -56.7990311  542.7760793  286.3756274  284.7541621  284.8077702  288.7342616  400.9076577  129.0870159  653.234793  -110.6779609  -34.83703236  459.1958384  
270.715316  365.2757318  181.1385525  218.4888052  193.9303916  313.8260717  -56.76547875  543.9451056  287.4261604  281.8525529  288.0643581  289.7920679  404.133509  126.4356267  655.0472604  -107.3725547  -29.10741349  455.230697  
269.5085683  363.3971223  181.003011  218.10029  189.903037  310.7343004  -55.890708  541.7867732  286.7083004  283.7800132  291.6914874  286.0024391  403.5296084  122.1471951  654.4913712  -108.0680044  -20.05140122  455.3136212  
267.3697782  361.1526443  182.8105713  219.420686  183.7015895  313.5855094  -56.80952988  540.0070495  287.8271671  286.8234613  289.9127302  285.1165073  400.3986127  123.81447  652.897511  -111.4034991  -23.88019052  451.6141725  
266.8546213  360.9680077  183.881337  221.7236822  184.5492435  314.353542  -57.75155789  540.8493317  288.0975792  285.9267735  288.853018  287.5975347  399.1152402  124.6358667  653.1349559  -111.5687692  -30.92673081  449.8577095  
266.7002853  360.908149  184.7674782  220.3364134  186.2477232  314.0003095  -56.77591184  540.5620835  287.4930653  285.5375604  287.025386  289.294418  399.7157199  125.5253628  653.5396918  -107.8402116  -30.73045106  449.968401  
266.2863929  359.3343954  184.1790599  219.865183  189.4215529  314.7795873  -56.75892603  542.5606845  286.8745955  285.5141033  285.6363646  288.8814574  398.9412443  126.2169164  653.6498327  -108.0753458  -35.8518614  456.0646357  
268.900584  360.7589112  183.6194948  221.1172723  189.9495305  316.3576096  -57.1849512  544.9413459  288.8988055  283.0328738  285.7583148  289.2381406  399.7598922  124.5205934  653.5180087  -105.3804706  -31.7388284  455.5647438  
269.2405337  363.0990627  181.3978816  220.2853824  189.6115558  312.3703788  -56.03796468  544.6033957  287.3781497  282.5071697  287.408459  286.9721739  401.8388796  122.4704867  653.8763608  -107.1669736  -28.44227726  455.1830388  
268.2018935  363.7491068  182.6536651  220.3456507  186.4380561  310.6075993  -56.52749005  542.0726338  287.9051383  282.714954  289.8401294  284.9929323  402.764334  121.1701419  653.4362043  -109.0403221  -22.25147125  453.9827622  
267.6525071  364.3925974  184.3163705  222.1667889  185.5511851  313.3494345  -57.43082537  542.1017116  288.3887799  283.8691527  291.0445949  286.5069501  400.9801096  119.8251469  652.2042983  -110.1135871  -25.34373159  453.0287837  
266.8427548  362.2041623  186.7392474  222.8182489  186.25076  312.7987735  -56.06848646  541.5426815  289.2114013  286.3544442  289.9708751  288.555877  399.2253028  123.1525493  654.5936605  -108.5088922  -31.13747859  448.844389  
265.4958599  360.8658711  185.2951791  221.8184043  187.435225  313.5579215  -54.76297676  541.7411354  288.296445  285.9085123  288.2436955  288.8640521  398.8393282  126.7465572  655.9067338  -109.1593681  -32.38502572  451.7163647  
265.9209748  362.9717525  185.8034801  222.1673139  190.4462883  317.9389238  -55.85803528  543.8136446  288.3945984  285.0705025  285.9741298  291.1415421  398.4576916  126.3475742  654.9207845  -110.6445014  -37.97921992  454.9501275  
268.0859797  363.5915302  185.1168402  222.6331992  193.0019061  317.8119948  -56.11755189  544.41569  289.5019494  284.1798427  284.4391518  294.1503212  400.2924117  127.0740412  655.5496574  -108.947327  -33.99726004  452.6317224  
266.2561136  364.2524149  181.3303798  222.0694582  193.1812536  312.2244147  -55.51905501  544.2159909  289.068054  283.5866744  285.8943198  290.9923908  399.6390984  125.5086029  652.5999316  -107.125004  -29.77019232  454.1372684  
264.8017754  362.2742612  180.9117654  222.7365458  195.4622583  311.4159249  -56.74766615  545.4791342  289.6349419  281.3734529  288.2710215  287.7695926  398.1233853  123.8183531  650.02835  -108.0487337  -28.49952071  454.0437218  
266.5247821  363.8895772  183.3898553  224.3033724  192.313303  310.8966266  -55.99493518  543.8290148  291.7607886  281.2482576  292.0542496  286.5524258  400.1400037  119.7328972  650.5806315  -108.1312844  -32.42433556  454.0399331  
267.7996217  363.936804  184.3924042  224.1141406  188.8393392  309.8954679  -57.1246278  541.0663314  292.6554145  285.1104968  289.3508168  289.342442  403.6415715  122.5976888  653.6345622  -106.838054  -28.07507101  450.7606275  
267.5164165  360.7788119  185.7139315  222.7167226  190.330748  310.8044586  -54.98175634  541.3962246  290.0414134  286.8824269  287.8715156  289.3098769  405.2511268  129.4750211  652.5897481  -108.8591006  -24.72110014  452.6410862  
266.7605566  357.5491943  185.9607323  221.7453638  192.3184253  314.7159065  -55.69535141  540.3814481  290.5673656  286.3304222  286.757359  290.2105001  403.3017906  125.928081  652.175775  -107.7695189  -23.08377968  452.0484086  
265.8761137  356.2091617  186.4148144  219.9035013  187.9680698  315.4115204  -54.18511299  542.7015884  286.8688613  285.0405888  285.9690572  288.7665867  399.6469176  125.1530464  651.7619101  -109.849729  -32.86273224  454.7745825  
267.8691192  358.6146225  185.3057743  219.6181058  190.8648496  315.3480578  -55.70790143  545.4819197  287.3972443  284.6617072  287.8008726  289.0821869  400.0744146  126.3483938  653.4462642  -109.8623133  -38.62928901  457.1044043  
268.7446671  360.2826687  183.4359532  220.9640091  192.4060757  313.7366808  -54.49256513  545.3238936  290.1896177  281.8723727  287.6688042  290.1576878  402.1821277  124.2275845  654.3136276  -107.31065  -28.86121611  456.5321335  
267.0536034  359.2576464  182.2224378  220.4292004  189.9626781  314.5918746  -54.16648415  543.9393701  288.3606878  281.4543934  287.2337807  287.6120069  401.1180381  122.5901394  652.0297237  -107.1558241  -24.1004384  456.6426298  
266.6905364  357.8014427  181.4734405  218.2272786  189.7979991  314.1569198  -54.15656311  543.175624  287.0384543  282.9618261  290.1060538  285.8629203  398.7354854  121.5977066  650.5220998  -109.7499802  -27.65903671  457.3618131  
267.5377868  360.6348881  183.3011433  219.976406  186.3539638  313.0500423  -54.75727363  541.9434362  288.4969342  284.6300519  292.9518455  285.5908196  399.2602634  119.9287538  653.0985476  -110.0643066  -33.51231877  457.5078711  
269.4929315  364.3969491  185.4322613  222.9642374  187.2722386  314.0929758  -54.98434058  543.6977413  291.0859665  286.823166  290.819067  290.2363461  402.5736015  123.5241409  656.3918984  -108.8779555  -32.7126371  448.4578083  
268.6759554  363.8417123  181.8606064  221.8662264  185.5881597  314.1913388  -54.33823362  541.741328  288.1637917  288.0704478  286.5467973  289.757613  404.0425974  129.1937362  655.7670266  -108.3163933  -26.4299135  453.6338426  
267.9497373  362.1729589  181.2381575  220.0754846  186.611264  314.466034  -55.70887342  541.150535  285.5650022  286.6616337  284.2573309  287.3267299  401.5985678  127.9229366  654.1399041  -109.2980346  -25.83247183  456.4891625  
267.0349671  362.5871373  182.6236558  220.396973  189.9597788  316.7090795  -55.24047207  543.8917132  287.2540362  284.6307765  285.6356317  288.0114243  399.9021854  123.9926772  652.00216  -108.1670616  -28.19406207  454.8131793  
268.6838548  364.2222671  181.6093198  220.3084099  187.7015879  314.1802859  -55.26774621  542.696969  287.3880594  282.8148441  290.8474302  286.4790292  399.7866942  120.1416739  654.0703512  -107.602679  -27.40355779  455.4470504  
267.2718208  364.4305132  181.9814006  221.1433554  186.0054851  312.7664686  -56.16328578  541.0362431  289.5820819  286.4349822  290.6727629  286.7317506  401.4656533  124.5472354  652.1135629  -109.5729654  -26.76248507  451.7750278  
267.1056856  364.5528095  182.9328979  221.2412503  188.5344779  314.1580109  -56.03419616  540.4314313  288.8060267  286.8521204  287.1486604  290.1962977  399.8826484  126.0116153  652.100096  -110.6066783  -29.46742654  451.6415347  
267.1875805  364.0322224  184.724856  220.5486218  192.8061144  315.8868566  -55.84484614  544.7141223  289.7106701  283.9526804  285.8153691  290.7699711  398.9125148  125.4631447  653.1600057  -109.449956  -33.88816792  454.39788  
270.2746547  366.1188088  181.6715809  220.7977391  189.7443749  310.8656263  -56.85201854  542.4717253  289.1668578  283.0481849  291.0464168  287.5326265  401.4541656  124.4237697  654.501827  -107.3149722  -28.39962595  455.0831126  
270.7179035  366.365252  181.4262344  221.7252828  187.4067167  310.9073422  -57.75791906  540.0828951  286.9704618  288.0225335  286.8511853  287.9078727  406.172932  126.4494349  654.3673947  -108.3104405  -25.0301501  449.777083  
268.334815  363.9713175  182.1781722  220.5170968  190.2093302  314.209455  -57.7847144  542.2212941  286.1216019  286.6090033  286.0419225  288.5544324  402.8902795  126.7050333  652.1560341  -109.1395952  -25.75023784  452.4568723  
268.2005505  363.4835787  182.4215979  220.392158  191.4897733  314.1331345  -55.11268588  544.2286911  287.5258046  283.2415417  287.5049766  288.2192938  398.8953474  121.8970375  652.4684194  -107.8488744  -31.12714865  454.287463  
267.1154232  365.5429214  181.7137093  219.9282903  188.1600525  311.089145  -56.08681034  542.0280792  289.0539538  282.338766  291.3824952  283.8886784  398.3612789  120.9393635  652.1786946  -111.0236859  -29.09354061  457.4463947  
267.1796317  365.9399253  183.2345743  221.6656678  184.526033  312.0813799  -56.59572749  540.1604736  288.9935806  285.4073766  289.3997093  286.4900455  399.5270298  121.8521352  651.8205014  -111.5776154  -30.84048604  452.5932055  
268.5040937  365.5626092  185.754786  221.6852616  189.4217277  312.5290641  -55.68924144  542.5033474  288.2627795  284.401702  284.7406634  290.364194  399.8748642  124.8972407  654.1214215  -109.0023887  -33.23522468  453.2184089  
268.1905328  364.8017457  184.0908309  220.3619879  189.4267726  312.8393876  -54.45314607  544.660976  287.795124  281.6494445  284.6857597  289.0790643  399.8726974  123.835924  651.5797152  -108.5059784  -34.1905501  456.7062907  
268.3458945  364.0460437  182.9161608  220.8287794  188.9864533  311.2106012  -55.90580308  544.0071508  289.3733561  282.7419555  289.5896907  286.7798068  399.514026  124.9475442  652.9113473  -109.4343238  -33.03008888  457.3251438  
268.1251078  364.6522705  185.6311422  223.8398764  189.5736682  311.8924633  -56.47357281  541.6089013  290.0827073  285.6332091  288.5154609  290.9749546  401.9044835  123.2804501  653.7285267  -108.793666  -30.83771534  450.2162483  
268.3902428  364.3172344  184.9313714  222.2871506  193.6627217  313.9588644  -54.95422424  544.0239885  289.8057786  284.6756893  284.7715706  292.284795  402.5239947  127.0601775  654.3574695  -107.1381323  -29.94435785  452.5279635  
268.440052  364.939153  180.6925179  220.365347  192.934915  312.4459293  -54.40511649  545.4793571  287.61818  284.2130957  287.604745  288.4678697  401.4514141  126.3964718  653.3287813  -106.671945  -27.50167734  456.2127544  
268.4833151  364.6175406  182.4539886  220.7675284  189.7246592  309.950982  -53.93488381  544.2028997  288.0328594  283.2476513  291.9863548  284.8896013  400.0627619  124.1637706  653.8702034  -107.9665455  -22.78280108  456.3877022  
268.1734942  361.560112  184.6587176  221.5565939  187.761646  312.4561921  -56.47799905  542.4994565  289.94087  284.7450117  291.670909  286.0379503  402.0857748  122.0763824  656.0359828  -108.4967864  -24.08438206  452.7614817  
267.3159557  360.5264915  184.7151333  221.9662262  188.1256964  314.8522277  -53.70245181  541.3057712  288.6821991  285.5897524  286.1660686  290.6745328  399.9751962  129.1360908  655.7255149  -108.5527381  -26.36615012  452.5304415  
265.0722424  358.3596311  182.8683843  219.7937481  190.8611799  317.6067087  -55.46362812  544.6777432  288.096979  285.5567838  286.2159746  289.0776752  398.2822782  128.3195389  653.4469237  -110.5283205  -32.37665327  459.1472951  
266.5355954  358.348799  182.9866864  220.5039385  191.9279073  316.0617511  -55.49449008  543.2834389  288.8582588  282.5469667  290.1963142  288.2360271  399.01142  123.5009326  655.2767973  -108.1927723  -29.76187568  454.5538045  
266.2184235  358.3427468  184.9343969  221.0591475  184.9241191  313.5610655  -55.56158245  540.9418939  290.1369082  285.5248475  288.8328174  287.7570098  401.3070681  124.1140005  655.3126927  -109.6060152  -29.70360889  452.1536275  
267.0721798  360.0643617  185.3412192  221.1286604  185.9783447  315.3190446  -55.75278062  542.0732354  288.1031883  285.7502746  285.44272  289.4779453  402.2878983  129.9423594  656.1401603  -109.5375868  -31.88233928  452.7845092  
265.6114311  358.8759783  184.5909744  221.2787824  193.4851589  315.8545506  -55.86386449  544.9697944  289.2773336  282.6021148  285.8704425  289.3333755  399.8756891  127.8835952  654.2037736  -108.5030819  -34.24544385  454.5899277  
265.6377139  360.2506391  182.6799414  220.7152938  190.9291199  311.3579444  -56.54172106  542.8591293  290.4391498  282.8063028  291.0454106  285.5893503  399.0733049  123.9228797  654.204663  -107.6939979  -27.36324218  455.8506549  
265.5675637  361.1281262  183.0423681  222.3766424  185.8203248  313.2584901  -56.54077884  541.0259028  290.3386889  286.4331468  288.2098162  287.1755105  399.9883408  125.5369589  653.4793574  -110.498125  -28.1187931  451.3111413  
266.5968175  361.8165319  183.4105732  222.4500085  190.0139716  315.455803  -56.4476331  544.4213246  289.2038677  285.9474921  286.0019225  288.1644017  398.0288479  126.9512546  651.7915903  -110.9424402  -33.78845298  455.9003083  
269.2650799  364.6403826  183.4722902  223.252612  186.518958  311.0463067  -57.08424997  542.7298536  292.1266311  282.099803  290.2925076  287.3441018  402.0838262  124.5068179  655.0146542  -108.9223064  -31.62856588  455.9781746  
270.2714928  365.8452637  184.3593744  223.1428819  190.9880739  311.8209843  -55.77176572  543.3537293  289.3690147  285.2564095  284.8391693  290.9642299  404.1849482  128.9504767  654.868922  -107.2437931  -26.64396698  447.8500603  
269.8874051  366.4525416  179.4890537  220.8179189  193.602593  312.7299956  -56.88609237  545.9211731  287.0142801  282.8779923  287.2998365  287.7783776  404.4483721  128.5434002  653.7202302  -107.3260642  -26.88094366  456.6068591  
269.6323013  365.9972595  178.8756759  222.3256841  189.9364282  311.1420204  -58.1759149  541.4148818  287.6853846  283.132495  290.7446936  285.5284216  404.0780625  124.4323747  653.351615  -107.7422714  -20.16058545  455.668229  
267.894526  365.4005777  183.0015809  222.4436175  185.6469118  312.4015972  -57.32385047  540.6099329  289.5107162  285.7291715  289.3069451  287.786872  401.6461789  122.5658914  653.8485299  -109.1225464  -22.77313209  449.9824325  
268.0064833  361.678041  184.2148268  221.02574  186.9871418  314.2117975  -57.57510178  540.8012503  286.9875521  285.0162794  285.2829897  288.7878752  400.7000774  127.256872  653.7659931  -110.0269679  -30.74565165  453.0226958  
267.1063086  362.2403358  184.9321256  220.5680832  193.407815  313.8039272  -58.29156799  545.9307713  287.5189927  282.5965945  286.3355409  288.9682913  401.0137952  127.6023511  653.3788862  -107.4257241  -35.25800785  454.8031212  
270.0595423  364.9362357  183.1554487  220.3496915  191.5896398  308.7918482  -58.27338754  543.5478784  289.0568891  282.7649219  291.5177563  287.0575897  405.4298578  123.7697472  654.5259954  -107.2274935  -22.15213984  454.0157294  
269.4033086  365.4364788  182.7207624  221.1296008  186.7932417  311.39164  -57.34674886  541.8746923  285.7797611  286.6721724  289.2031015  286.2112242  403.9872921  125.3033847  652.5119865  -109.0509099  -20.89420146  449.0922742  
268.6763108  363.2681512  184.8572092  222.0367928  186.6271917  314.1101102  -57.68028899  540.5506516  284.7537772  285.793414  287.3036524  287.3436661  400.1703182  124.6124844  649.8786041  -111.2118128  -27.21276379  450.5141557  
267.8033459  361.6645632  185.6919182  221.4712603  190.0432876  314.559185  -56.40723848  542.10953  286.0431338  285.0366721  285.8427399  288.4838218  398.6707364  121.2432201  650.733743  -109.2510372  -33.75697628  452.7009457  
266.8177389  362.0338935  183.6935329  221.0823463  190.0249287  313.2812116  -56.34529433  544.244384  286.9008121  283.0521785  286.5654484  287.9303376  396.629254  120.963156  649.6826624  -108.1122295  -36.47817579  455.8368144  
267.62545  362.9667346  183.050007  221.4880614  190.6654209  312.4178556  -56.82222791  544.2409467  287.8997305  281.9572332  290.4476091  285.9379472  397.7692354  120.7223907  650.5892404  -109.661471  -34.50125016  457.5149571  
267.6883421  361.9333264  184.7043747  221.9293511  189.4864206  312.0241591  -57.54725566  541.0289004  290.8968441  281.9117762  291.711504  286.0339015  400.7764841  119.708344  651.6327629  -109.2602295  -28.70958544  456.2294739  
267.6780025  361.4436864  183.2342287  221.13  188.7773014  310.1612054  -57.1674719  543.4169184  291.8723571  284.3977212  292.4497129  285.5999591  400.6845949  122.9473925  653.1003592  -106.310345  -23.76610556  452.1560896  
268.3867704  360.6346635  185.1823656  220.4481477  187.6460707  312.4840821  -55.29876325  542.9362388  290.4881327  285.8471651  291.0948651  287.2836325  403.2623205  123.5069804  655.0397535  -110.258928  -27.5822728  453.6304152  
267.4002746  358.9463938  183.0176627  219.4264432  188.1212224  315.1059136  -58.42924343  540.0942069  291.368143  283.7473866  288.8796267  289.3622874  400.5002512  124.3474529  653.2002586  -108.2577556  -27.52537704  449.8750553  
267.022686  359.4610977  183.5619328  221.5655708  189.9777537  312.7418996  -56.84231089  541.6855859  291.106364  286.0408834  289.8683758  291.4785389  399.6891406  124.428938  651.9120495  -104.3039046  -26.05621582  448.3046596  
265.6236898  359.5011056  184.1423348  221.8753264  189.7664743  312.8272227  -55.15222427  540.3999496  290.5918138  285.8949436  286.8085628  289.1637857  399.2852017  124.6220406  652.4741777  -107.3710261  -29.9589783  451.7002861  
265.2930039  360.1619204  184.2966986  222.453256  190.4008297  314.9244328  -55.78576377  541.5864784  289.2019003  285.1347417  285.7897304  289.1082463  398.1084233  124.9236812  651.3590281  -109.8300768  -33.75876651  453.8790893  
265.5845129  362.0416988  185.474041  223.6045116  192.1311385  316.6391585  -53.39684905  544.0745158  290.4427483  284.5233115  286.046761  292.3974704  399.1391376  124.4487439  652.7555841  -109.7928638  -36.34611136  453.9971399  
265.4199198  362.058901  184.5689766  221.9226222  192.5524917  314.9500144  -53.2216172  544.8335899  290.0037694  283.8559196  284.8914169  291.0920079  400.1810429  126.4900451  652.9333224  -110.1821513  -35.36611263  455.1667163  
263.6549595  358.2652414  184.1576944  220.3335345  194.8211552  314.4522565  -54.68922597  545.6621767  289.3704582  283.2654744  286.0680096  290.30039  399.5517564  126.5584482  653.3012348  -109.8948838  -34.31133493  457.5954623  
264.764607  356.0419922  183.8707413  219.0045697  194.4743261  314.5283188  -53.49434646  544.2330778  288.6555366  284.1910593  285.5394808  288.6501702  400.5442762  124.4369162  653.6562377  -108.2600069  -30.46422814  456.234147  
267.2459245  358.0562868  183.6365583  217.8571112  191.8041017  315.1663403  -52.95949803  543.7289519  287.2909563  283.0556936  288.4202967  288.1161373  400.340529  122.0825404  654.0496918  -108.2203563  -31.68038633  455.1996305  
268.8324796  361.5285444  183.5226745  219.8509731  187.5327146  312.3957982  -52.40954908  544.279414  288.9391813  283.8508682  292.0131229  285.6629977  400.0807836  121.9600839  654.712009  -109.4540833  -32.69802888  457.1301253  
269.204915  363.5232308  183.4390228  221.7143  186.9331956  312.3727341  -54.61519557  542.9134915  290.2843318  285.8062998  291.8967634  287.7459693  403.5417067  124.2689267  655.0351604  -109.8568858  -28.11381178  457.1666031  
268.5105782  367.1338808  182.7177637  221.2886813  188.2468969  311.6620651  -54.3030071  543.0040414  290.7091876  285.8064472  289.6781881  287.374134  403.4871101  124.8377451  654.0421913  -108.4327532  -20.92890072  452.8214332  
266.7617288  366.3120888  182.4296998  221.1031049  183.5934179  313.6379182  -54.0120969  539.9589259  286.5386517  287.7020094  287.5603988  288.3668271  401.5579881  127.3516954  652.7278268  -108.4606437  -25.47456469  450.6240495  
267.4420451  366.2062993  183.1386453  220.4892158  185.769929  316.2226226  -54.73985385  541.1117284  285.0222364  285.6225016  284.5115779  289.470372  399.3980347  125.5623523  652.3571218  -110.3615615  -30.90555839  454.7629467  
267.2744139  365.2482498  184.2658804  221.1024172  188.8874726  315.5238005  -55.27552754  542.5496807  287.2990828  285.6331031  284.1458308  290.9171953  399.9277521  125.9111041  653.742075  -108.3963592  -35.7195026  454.4412895  
268.8837052  365.4359063  180.9657787  221.2354901  188.9297181  314.9953709  -55.19866001  543.123402  286.6749494  284.2575364  284.1059688  289.9400911  401.5198302  127.8754948  653.024061  -108.080901  -34.30382642  455.7787893  
269.0399942  364.9639832  180.8097517  220.2988499  189.1290935  313.9817218  -56.69262256  543.5791676  286.2505821  282.3833468  283.8150206  289.4670254  401.285872  126.9592941  653.6697357  -108.5422149  -31.21135088  457.1588342  
269.0760601  366.2225135  181.6842093  219.984258  188.4650153  311.8702327  -55.74293075  543.9335238  287.095361  281.5010783  284.7654645  288.7697643  401.8333518  125.2154927  653.4961314  -108.1202204  -31.39944231  454.5109764  
269.6413917  365.3506934  180.4044547  219.9572071  192.0730121  311.5526621  -56.92819846  545.9460017  289.264519  281.9731199  288.9350264  287.575537  399.8326439  125.7563424  653.5235956  -107.8351287  -33.17305809  456.8877523  
270.6042741  363.9878235  181.186838  221.1437557  193.1152962  312.665553  -56.51263851  544.7859808  290.0864457  282.6140405  289.8746265  287.4868934  403.4534964  125.1756441  655.3846376  -108.3370708  -26.29925339  455.7492019  
270.2815373  364.7523731  180.4033854  221.0051692  192.4573221  310.0000929  -56.76104142  543.6466577  288.4137873  283.14106  291.3181236  285.8382933  405.1487414  122.2773264  653.2644529  -107.4361312  -15.769141  454.2535321  
268.4977054  362.6651028  180.1460392  221.6278404  187.6929488  312.4784713  -57.9519793  540.3357522  286.3347923  281.9016805  290.8081798  283.5594538  402.002363  122.1947337  650.8836042  -108.2316244  -14.59478337  454.7591295  
267.3813034  360.8367623  182.2238631  221.1331968  187.3355039  312.4361286  -58.70689875  539.3271086  287.6142956  281.73664  290.4986941  285.6961842  400.1469441  118.7941962  653.061129  -108.2111974  -19.17975972  455.1889596  
266.9480119  360.2005025  185.0521361  222.8264121  185.1231298  312.7710576  -57.35903979  542.5787002  288.5685678  285.519222  292.1802524  286.4565261  400.270456  119.6015083  654.5407605  -108.8355277  -24.94652091  452.3981919  
266.6790581  360.1447827  185.6361531  221.0147397  184.5641403  313.5019469  -58.55071314  541.1825516  289.2111708  285.4293669  288.6350802  287.0829127  400.1191697  122.4512063  655.5493519  -109.3996788  -33.09933271  455.2227805  
267.5942513  359.7675613  186.0596571  223.7856877  187.2776414  313.0225365  -58.08063792  541.6209549  290.9088538  284.8698641  289.4989776  290.593161  398.4682635  123.1925423  653.7776854  -106.660109  -30.43043157  451.3668541  
266.3989463  360.8107191  186.1668636  224.6242307  184.7779852  313.108449  -55.40413315  541.4126772  288.2057072  287.5637135  288.8638942  287.8502923  399.4906746  124.0990528  653.0259151  -110.3267821  -29.58081111  449.3942304  
265.9789588  359.5433151  184.5628921  221.3378519  185.9732987  313.7325706  -58.186489  540.6987828  286.7294086  285.0119095  289.3547009  288.3931795  398.3524223  123.9790853  651.7087894  -106.9019897  -30.94479072  450.8861191  
267.6731015  359.6960948  188.3926258  220.8287813  191.0020031  313.7412982  -55.15420674  543.0481128  288.5582947  286.1913106  289.4364336  290.5068097  400.7011909  123.6943852  653.2947812  -108.070377  -33.93291878  449.1807813  
268.0324189  359.3374569  185.8876209  220.5350584  190.7010173  314.2635332  -54.84976391  541.1660167  289.4608505  285.7706671  287.9318079  290.4342158  400.8035806  127.9657751  655.9127037  -106.8190688  -30.589548  451.2399039  
266.5922789  359.7493597  183.3568826  220.0304871  190.0020078  314.9386668  -55.67709954  540.3153528  289.1905071  285.5466255  287.6962859  290.0659036  398.9651763  129.2887497  653.2232686  -108.2926377  -29.34659892  453.7778736  
265.1262832  362.7801528  184.3197337  222.4245214  189.5649995  314.1995431  -54.49643523  541.2483735  290.3455244  286.4408473  287.9710614  290.6332408  398.1093629  123.8631212  654.1597493  -110.0253273  -30.31715649  447.6500889  
266.0740356  362.2106393  184.4279843  221.9766818  188.8217398  315.3447911  -53.86563262  542.2100993  288.6377089  285.2744015  286.1851814  289.8462125  397.6237247  125.6016854  654.4182002  -110.5902783  -36.61253047  451.9520625  
266.2191382  361.3135455  184.7709667  222.0321653  190.7739742  318.3293478  -55.0420798  544.4137537  289.9897722  285.8542569  284.9714585  290.8691354  399.5297968  128.8274979  654.6474676  -110.9573449  -39.42678915  454.7983115  
266.5995216  362.2044984  185.0203569  223.3363647  193.1495144  314.3607748  -54.01768421  545.1593317  291.2463961  284.862068  285.183146  290.4790781  401.4455886  126.9045498  652.9226351  -109.8677964  -32.9419581  454.6596806  
267.4850789  362.9103873  182.6511524  221.4890571  192.7366394  313.3315836  -53.32031626  545.304487  289.3191571  282.9871591  286.2255736  288.204237  400.6717039  125.6001062  651.3914831  -109.3268404  -30.18006048  454.2126731  
267.7382075  364.618449  181.2268948  219.6809356  193.1671729  312.2150357  -55.21710266  545.7490018  290.2458855  282.7679947  289.6537697  287.8410784  399.6924133  125.6861232  652.3436399  -110.6380718  -31.53155865  456.4707227  
269.1669637  365.8517233  183.2386369  221.1494526  195.5669983  312.7066145  -54.89010453  545.8638105  290.9600017  282.3279358  292.2927166  287.8180559  401.4748282  123.264865  654.6034015  -111.2207324  -30.7006003  457.1144816  
269.8860656  367.620752  181.7420074  221.116996  192.6165048  309.3952491  -55.02274645  543.8352087  291.6230822  282.044219  292.5882626  286.745975  403.2307452  122.8388528  655.4421353  -109.4465413  -24.62653175  456.1168384  
269.3624184  368.4393997  182.1115613  220.4863226  186.1873331  310.0046571  -55.77902905  543.4110825  291.1919176  285.1490726  290.7630458  286.5143909  404.2664236  126.4293047  655.2674663  -109.3994616  -25.28758028  453.7510191  
269.157033  367.1091424  182.5819992  220.4337961  186.9137532  312.1632316  -56.66727706  542.2419799  289.6236663  285.7921649  286.4575275  288.8310819  403.8914658  129.6693035  655.5777713  -109.4166453  -26.66261539  451.4428728  
268.5389565  365.4018929  183.9330272  220.5908451  192.4620301  311.7116068  -55.47868079  542.5167457  287.930656  284.9057078  284.9624056  289.6495568  402.8561584  127.8286587  653.2950753  -107.1404992  -26.31820544  452.642965  
267.6839944  364.1817226  181.8657558  220.2311599  190.3559742  311.2683651  -54.60219044  542.9740661  286.5030245  285.24665  283.163561  288.2249255  402.7633236  126.4521138  651.5147784  -107.3257366  -28.51124868  455.7658449  
267.9793104  364.9186749  179.7987418  219.2146958  189.7920686  311.0308511  -56.48694053  543.2528987  286.9189331  281.6250656  284.2879306  285.4286395  400.2860898  124.6072065  653.223733  -107.2304151  -28.54661122  458.5865248  
266.9448226  363.8824813  180.4289551  220.3946769  190.0509166  311.9224897  -56.53672608  543.1985347  288.345208  281.2797391  288.8030895  284.9990638  400.3665048  121.3844539  650.6814802  -108.3892282  -28.92216395  457.6396624  
268.2411213  365.8194893  182.6113436  221.2813001  187.977642  309.8354918  -57.25718317  543.0939286  288.6171593  283.8246258  292.7467323  286.3344751  402.740483  120.303882  654.5548826  -106.4369674  -24.94516391  453.9218366  
268.797414  365.0031178  181.293412  222.1747257  185.3412394  311.8965981  -57.9501583  542.2260231  287.9866048  286.5918042  289.3863849  287.5074328  403.4987307  126.7456669  654.1907992  -108.2597502  -24.54407672  449.4057335  
267.6507452  360.8160369  182.7871017  221.7952544  185.9359414  315.0519627  -58.98326712  538.4933318  286.9213998  287.0871675  285.7600127  288.5524049  402.7059225  127.1177119  652.0638191  -109.574231  -25.29711755  452.5189266  
267.2516278  359.5496488  184.04475  220.4466675  186.4435348  316.6234165  -58.29026727  539.0487508  287.7871284  286.1013358  286.4795046  289.170744  402.0702975  125.4824956  652.4835958  -108.0562672  -26.33941575  448.4695922  
266.6948097  359.2291014  183.6631104  220.4171081  184.846097  315.207663  -56.37173717  540.9316202  286.8606188  288.1140693  287.045121  287.3147379  399.9186695  126.8888705  653.3710203  -112.2775791  -35.08864563  451.8393623  
264.675659  359.5679535  183.2261887  220.9089545  187.4593107  317.2514854  -58.31224576  541.0661917  288.801617  286.7679949  285.3537891  288.3527381  397.183549  126.9080075  653.4285918  -111.7159092  -38.0568697  455.2340708  
265.0824794  358.9557206  181.776826  221.2478351  187.8187371  316.7893005  -57.32445482  539.822273  287.3780627  284.1099154  282.0489265  287.9991565  399.1649113  124.5990898  652.9353055  -111.2287491  -39.91967883  452.9569938  
265.8993187  359.3610809  180.91768  219.4561141  188.3085393  315.0567178  -59.30054948  542.0716459  289.0158707  282.7424662  284.5307874  287.0636035  396.0917385  124.5154877  651.5135735  -107.4274297  -37.03637179  451.9202509  
267.6222417  362.4458582  182.238555  222.1678138  193.8532152  315.0068022  -57.81519001  544.3098547  290.600983  281.9063767  288.4257111  290.7826863  398.1339061  123.1746593  651.1109101  -104.8564289  -33.04616139  453.9524542  
269.5623574  365.2153043  179.5636466  221.5317795  195.0732581  310.9450462  -57.57626524  544.376007  289.2185829  282.5513855  291.3726674  287.9400606  400.4389401  121.7323521  651.4270691  -104.0590576  -22.82494312  453.62317  
268.8964934  363.971953  180.2931173  220.4961277  192.1869039  309.8737091  -58.03946026  542.4379635  288.1561743  283.6590476  293.0040805  286.2553815  400.511104  119.5439602  651.346103  -105.4816899  -17.1509313  453.2329297  
267.1087465  362.4944601  182.9652313  221.7076877  190.3317907  310.5558492  -55.90518265  542.9664595  289.67685  284.3719376  293.9145345  285.5547426  399.8909928  117.3745718  651.5235572  -108.906323  -19.18343379  453.3329913  
266.4216501  364.0729539  185.0196122  222.9811162  182.017023  312.276351  -57.13979621  543.7175602  290.464979  286.0217571  291.9699952  286.5437299  399.3319473  119.799818  653.9650496  -109.5300377  -27.39470534  451.9224862  
267.8640064  364.6818037  186.1415919  222.8766651  185.7572488  314.1949213  -56.24553687  542.9803383  288.8607264  286.9453506  286.0576462  290.4543153  399.5593516  125.3340511  654.9226864  -111.3152674  -34.26941712  453.4731278  
267.4518207  363.671742  186.4423345  222.7872743  188.9142602  312.4375973  -55.0575674  543.7961126  289.3624988  285.3687491  286.7069445  291.0348289  402.3237515  127.7008869  654.578744  -108.7045795  -29.43608758  453.4292048  
266.8942615  361.8255447  186.4597485  221.0273437  187.3711775  313.2465666  -55.39020453  542.9358967  286.7952425  285.9742594  284.608227  287.8734954  400.1638811  126.7645371  653.1153972  -108.9934057  -30.38295757  456.3457938  
266.6295993  360.6282062  186.0107131  220.6366011  188.5692679  316.0325375  -55.2583686  543.1096886  284.0891873  284.8524376  283.8385527  287.943108  398.713501  125.727765  651.8492529  -111.0066743  -33.46762579  454.9125894  
266.0669911  362.9986196  186.4460789  221.1298948  192.0987778  314.5630536  -54.81203034  544.1396755  285.7905099  282.2701557  285.5586117  289.7094362  397.1795078  121.303755  651.1492267  -107.9548292  -34.57414136  452.0991558  
269.5342069  365.0353838  184.99812  221.1285007  192.7140231  312.1071019  -53.58826934  545.6856686  288.5999571  282.7916773  290.3741303  289.4015429  399.9833308  121.5840733  652.9296523  -108.8343263  -35.02533944  454.779863  
270.4582444  363.8552787  183.5616303  222.0424567  193.3010315  310.3691115  -55.01922324  543.912561  289.5543837  281.6467313  291.32657  287.092639  404.7818518  124.1046207  653.9963994  -109.6594467  -27.15706699  457.0031891  
267.0548301  359.9003452  182.4846391  221.3486143  191.2253787  311.964337  -55.60886697  540.9247527  289.2890414  281.8809532  291.282526  285.9988162  404.2446652  121.6275432  651.2187105  -107.9035535  -15.98018361  455.96548  
266.0720558  362.1744802  184.3566881  221.1354501  186.0513714  310.3025246  -55.4324216  541.4253266  288.7725104  283.1303584  292.9261393  284.7067804  401.6216129  119.1870374  650.1554232  -108.4055155  -18.60791324  452.6560032  
266.6362247  362.4747875  186.5189382  221.5632319  183.4230106  312.0093573  -53.94240818  543.6066387  287.3379622  287.5785883  288.999372  287.7965061  400.2219327  123.3560041  652.6006934  -111.4418854  -33.7272138  450.6174086  
268.6967449  363.2423852  186.2371541  221.1009769  189.7465608  316.7176718  -54.2088954  543.9418892  287.2281264  286.2825746  285.8614867  291.0216806  400.8112615  126.9715472  653.2285566  -111.2436735  -38.0046258  456.9535352  
269.6194006  362.6414542  185.299106  220.4863605  193.0200088  312.9899621  -52.11083745  543.4691647  287.9949919  285.2444282  285.3435969  290.482689  403.1492639  126.2824711  654.8385927  -108.140137  -32.59880991  455.6209602  
269.1664023  360.9216986  184.1521835  219.6732319  190.7458386  314.0076666  -52.36075795  544.0310304  285.7745122  284.6738469  285.8332366  287.4732237  402.5932759  125.0560567  651.672074  -106.9134415  -27.25040911  457.3543353  
269.6967876  360.3832421  183.0016236  219.4438648  189.8714676  314.4142059  -53.63777663  543.4548651  285.9473486  283.8411062  288.3772377  285.7024612  400.1737088  122.4416171  652.6157788  -108.4160289  -31.12716584  456.8309578  
269.0488342  361.0549213  185.8185311  222.387435  188.2774787  311.7420765  -54.50471674  541.7914939  290.0216089  284.4752487  292.5552609  287.3644181  401.3265806  119.8366259  653.3781723  -109.6433767  -32.35536567  456.4407381  
269.8729587  362.6779687  186.8386933  223.3897162  188.6600556  313.6099385  -52.83971919  542.3068955  289.3754648  287.3272798  288.4760487  290.2841169  405.1800448  126.943883  655.5705456  -109.0530501  -29.64598725  449.3444112  
269.5906788  361.0638356  184.3943092  220.8313945  189.8431584  313.7638033  -52.59207389  542.0579904  285.8731752  286.9574664  284.5870793  288.4129687  405.4490104  127.8990507  653.3403914  -109.5574668  -29.08814712  456.9758041  
265.6951144  359.3860022  182.1452969  219.1169934  190.7404969  313.8929207  -53.95948992  542.0966663  286.2700449  284.0823072  285.2464423  286.156715  400.3152667  125.6924832  650.5351809  -105.8030776  -27.77031022  458.077095  
266.6591571  360.0957304  182.5096892  219.6971429  194.0801518  311.5142138  -53.37610091  542.9937215  288.3544214  281.2783625  290.4816691  287.0115601  400.0553126  119.6180317  649.5851474  -103.2687213  -27.41961862  456.2190742  
267.4234903  362.8626061  183.8490823  220.5456973  186.9511624  311.1132303  -53.56380999  543.5884659  290.2346285  282.774676  293.3918875  286.6274507  401.7218111  119.8609976  651.8851508  -104.0950884  -25.42970351  454.5626826  
269.8471773  364.3378489  186.3030879  222.4313845  187.6491843  313.2171704  -50.85643663  544.9541021  288.8224763  286.9170446  288.3699365  290.8431288  403.7360515  124.9035285  653.3623657  -105.1883843  -29.98012304  452.9974148  
269.948309  363.2359867  186.909814  222.2475031  190.6289466  316.8025431  -50.21936338  545.008428  287.5737625  285.5314791  284.7063933  291.4746705  404.147601  126.4226406  654.9221336  -110.6344275  -36.48531087  457.5311387  
270.5520253  362.9714655  184.8846246  220.6014684  194.2913503  316.4131383  -50.37868189  544.8239736  288.4066916  283.4692858  285.3418471  291.6299439  402.6807893  128.5017164  655.0603037  -108.7138754  -34.15546056  458.0582002  
269.4774023  363.8066537  179.2085941  220.9125864  191.9143243  315.2091859  -51.431598  543.6280822  287.1623899  282.4010049  288.8089133  288.3095659  399.146935  127.7048366  656.9180202  -108.9680286  -28.56173042  459.5242381  
266.4818117  363.0192373  178.9989411  220.8014079  189.3583171  316.4101698  -53.46556056  540.7852213  288.8324121  283.4365831  290.0558669  285.4899687  397.7690304  125.371978  656.2283012  -111.8939755  -28.38390838  460.4526739  
264.5599438  362.5404678  181.2667113  222.9721951  185.3474467  313.3830012  -54.40571956  540.3283518  291.1136773  284.5098053  290.9031691  286.9225961  398.6676955  122.5626392  658.0182807  -111.4945535  -27.91930863  455.8833318  
264.3340647  363.885848  181.3030543  222.6551226  184.2368571  314.7346167  -54.39543783  540.9967961  290.8328944  287.4815865  287.2371484  289.901382  398.0395885  129.5456712  657.3703637  -112.0066456  -31.50489224  450.9316868  
265.3204092  363.0510976  181.2228572  221.8478182  188.0066749  317.2560377  -55.22549915  543.13572  289.1638584  285.3205597  283.4486972  290.3390673  398.558225  131.7372503  656.7336577  -112.3981056  -36.05757801  456.1943045  
266.2492728  363.5329177  180.9472405  221.0067382  191.9948182  313.7739056  -54.95934534  545.0900187  289.5407417  284.7960573  284.0392777  289.5049769  399.8542814  128.3566033  656.0812631  -108.644909  -32.47143987  453.738615  
266.3053731  361.9299228  178.8376787  221.079303  188.3874547  310.4354105  -55.70371282  542.046526  289.0403272  284.0678156  289.608928  283.2105591  399.9948038  126.142313  652.0924637  -110.7900017  -25.94353002  455.9357999  
265.4067882  360.8251213  181.318866  220.9268768  186.2391839  311.9277191  -57.38229035  539.8367566  290.7297396  284.5489462  291.2620892  285.7644643  399.6942532  122.5907994  651.4661206  -109.1150959  -23.11517369  450.8429866  
265.5585294  362.2307252  182.387398  221.2621798  185.6670962  311.6080675  -56.93685749  540.0033951  289.7022758  286.4054299  287.2886468  287.8895413  397.3214592  126.4326931  651.1645168  -108.9556885  -28.079665  447.863536  
264.6779124  362.1455367  181.8385736  220.4174478  190.2493187  312.1894327  -58.47562974  541.2470822  288.1610991  283.6497599  284.9826168  288.3851784  397.9628621  127.0841427  651.1982357  -107.1336875  -32.60369311  455.1653972  
267.1801465  363.0495902  180.5828411  220.8316669  194.534225  312.2182049  -57.52083769  544.0040858  289.7196037  280.9837186  289.1545917  290.2561801  397.710315  123.0193562  652.5657744  -102.3044585  -28.83161041  453.8201916  
268.8513762  362.9239333  181.351324  220.2720287  191.221678  311.7324303  -55.21917414  542.7591669  290.6215327  282.6708113  291.6061625  286.1946763  399.5861453  121.1595986  654.7148539  -107.6354243  -22.73240258  457.1274654  
267.5798585  360.1381623  183.9281439  221.4583801  187.3911997  312.5497  -57.51153956  541.7424484  291.4720096  284.3525456  291.6789295  286.3915936  401.796188  120.7503623  653.4582477  -109.2182273  -22.20121106  452.9619691  
267.2290309  360.450241  184.534838  221.3344272  184.8310462  311.8807075  -57.10537544  541.0703038  289.8794699  287.6987179  288.0197271  287.4926816  401.7405566  126.8203999  652.6173763  -110.6525397  -29.37304806  447.533529  
267.7195686  362.091511  184.624645  219.7300209  187.5704796  314.2738413  -56.88133416  542.6515944  289.5928302  285.7424411  285.519137  288.7564932  401.8095327  128.5707244  654.6321873  -112.3552494  -36.83407277  454.2912133  
268.5310276  362.790129  184.9152606  221.1255727  192.0170368  315.8969402  -57.21194698  545.2653895  288.8084449  283.3975638  285.5259845  291.3081565  399.4761715  125.5124148  655.2950238  -108.3321352  -38.26486803  453.9628197  
269.3854731  364.0816184  181.4277287  220.8824439  191.2407028  312.923156  -56.24854941  544.1407073  288.2263747  283.2596889  289.6809899  288.5565172  401.2673466  124.6288802  652.8857176  -107.5703364  -30.22415082  456.4154351  
266.6473221  363.919601  181.8844989  222.3632568  188.0258752  311.9502958  -58.28451839  542.3480652  289.6244859  284.3434208  292.0860967  287.3433963  400.112566  122.0485258  655.6192499  -108.9107002  -25.08597969  455.8759348  
266.928037  365.8719224  184.2786293  223.8988199  189.9390914  312.7379784  -59.54699337  541.9514851  290.840514  286.2935999  287.4774722  291.4223451  401.0745372  124.3688515  654.7494935  -109.4167593  -27.50504895  444.5590239  
267.0792422  365.2375441  183.8815131  222.4159038  192.8620426  314.2298195  -57.97417645  546.2887124  291.0953178  285.0076688  286.295597  291.9882684  399.4759698  128.4660115  653.2891242  -110.3211044  -34.52095962  454.6014716  
268.8947006  363.4301606  181.9799926  220.3205496  194.8263243  312.6149956  -59.53240535  544.5730741  290.8673154  283.084995  290.5321602  290.0521108  400.8087583  126.7715258  653.3103723  -107.5015265  -27.76832382  455.9030247  
268.132281  362.9389148  184.4361749  221.9382403  190.2553332  313.019899  -60.19448303  542.5302903  290.1155907  284.5156507  289.7161619  289.4304169  405.4526684  124.1356668  655.6429389  -106.5691059  -16.94691341  447.177643  
267.484673  361.47515  184.701302  220.9659568  189.871871  312.0715331  -57.57853618  543.9183612  288.5872921  286.0997711  286.2339643  290.723791  402.8074083  129.368878  654.4796068  -107.9968753  -26.55609183  451.7720398  
269.4385562  362.0467877  185.4746096  219.8331954  194.3381699  314.6431162  -60.93658921  546.6715169  288.6377738  281.6603419  287.7024202  289.3213924  402.9442614  126.3534163  656.186449  -108.8549378  -31.46842399  453.084215  
269.9126245  362.2479677  185.0334801  222.3355163  191.4776578  312.2506982  -59.16870973  542.5573538  291.8883094  281.8536033  291.6359566  287.5937069  402.6080749  121.5199296  655.210841  -106.2240384  -22.61781988  455.2153644  
269.6841905  362.6250724  184.3013003  222.2367855  187.5285608  313.2632021  -60.56485898  540.6294832  288.9671959  285.0023391  286.7463844  288.7267196  404.6802391  128.5336323  654.8559038  -108.5538529  -26.00907723  449.8338249  
269.4678566  363.5118906  185.1534432  222.3768079  189.4253102  314.4002438  -58.28817263  543.2039218  289.4208754  285.022383  285.3115866  291.6458309  402.7818032  126.8971807  654.4766997  -107.1662526  -31.1311155  454.3546457  
269.1673563  363.4842568  184.4400125  218.7596611  190.445059  317.3083901  -60.95739048  545.8867621  287.0240144  280.7101478  287.698481  286.0336607  402.6795034  127.8314607  656.0696388  -107.2595031  -29.76074128  447.9157433  
268.2350637  362.9403902  183.2720117  221.4612084  190.85733  309.0149938  -57.48760369  541.9920071  290.8776847  282.4671855  293.498418  284.9116536  401.9280338  128.1518339  654.9085381  -108.6677356  -24.17389197  452.5322564  
268.9516582  362.8560047  185.3811183  223.5148315  191.182042  313.2237799  -59.02968388  543.1707148  291.4258292  284.1168191  289.8561813  291.3045825  404.5998914  126.7337296  655.4170949  -107.8606207  -24.23663883  452.0763304  
269.7206395  362.7329324  183.528069  221.2415301  191.9316557  312.3155326  -57.83314816  541.3633331  288.6456964  285.0018646  286.4593901  292.104548  404.6049369  130.9800874  653.4105111  -107.6730054  -22.25945765  452.3018468  
267.6781334  362.9459666  180.547067  218.285884  190.3360169  315.9142637  -57.27934314  540.6935502  284.4385897  283.5720475  283.9785503  285.0741074  402.7804591  126.2152282  649.6196277  -108.378642  -20.22559491  455.3746152  
265.7479211  362.0020425  181.862025  220.2862896  189.0749438  314.4259628  -56.30018418  538.2536975  283.2655886  283.2459773  283.3875763  283.9867168  397.7022792  120.3445127  648.1560222  -108.9130526  -28.30031534  451.2154128  
264.949734  363.4098522  178.9051754  219.5024854  184.1411014  310.9320005  -56.78686846  542.8627315  281.8826611  282.5885715  288.208394  282.0890363  394.0710826  120.0213207  647.9275886  -108.467805  -28.95585791  453.5314885  
266.1642794  364.6108876  181.3938406  221.0442777  188.2473057  311.7867618  -56.11937376  543.6922428  285.8625738  282.510248  289.764243  285.3506392  395.8590752  115.2945348  651.3803469  -108.3560048  -35.35268317  454.0004485  
265.6400133  364.40424  181.6612312  221.8508836  185.9976394  309.1676774  -56.05963223  541.3329947  287.27787  283.1845227  290.843373  282.8394086  397.4711938  118.7913491  652.1881163  -111.2092205  -35.23908235  455.5944187  
266.9169011  362.3880765  184.6534717  221.6590271  186.592662  310.0582657  -57.59478289  543.3082114  289.5762189  285.6967233  291.9493844  286.7633257  399.7847593  119.7169398  652.5928688  -108.6056279  -32.62044553  452.2910981  
268.5214509  360.8553433  185.7009225  222.3104983  187.4404952  311.1206665  -55.80673517  542.6637068  289.1237612  288.2327807  288.7717846  289.9551929  401.5605525  126.3792217  652.5830525  -108.5304817  -33.33455535  448.1236705  
267.4425253  361.3758025  183.9595916  221.7827947  188.0620674  313.0447412  -56.25425072  539.3360751  289.1805982  287.2536961  286.8181545  289.3935584  401.0908259  126.2294808  651.4389927  -109.8323338  -31.26880397  451.4600889  
266.5564898  361.3668808  184.6523714  221.0522519  185.1418642  313.9094319  -56.07279298  540.5559369  288.9738558  287.9169488  285.1560187  288.7555051  401.1834571  122.6048259  652.1914755  -110.6760717  -29.53162483  449.4821598  
266.0473551  361.2896458  185.1799067  220.5223524  183.4670145  316.1557892  -54.62131704  541.6444015  286.1069678  287.1035689  285.5576299  288.3263093  398.8807219  123.8389936  650.2517558  -112.3147758  -34.87600218  453.7488869  
265.8457657  361.2371244  186.1216896  221.5059028  185.4548113  317.131557  -55.46286499  543.555287  285.7661083  285.5233118  284.6333206  289.4301972  398.2602145  125.1267174  651.2461388  -113.7153125  -40.03122376  456.0362701  
267.1106112  361.9042085  186.7496502  223.3106063  188.5254387  316.7627451  -55.94086983  544.0975867  287.2353501  284.9246775  285.1003711  291.2809882  398.4323355  122.902795  652.2491896  -110.7408793  -38.83151652  454.9726625  
268.950297  361.127026  185.8501292  221.5645332  188.877342  315.4541135  -54.33991841  544.8298566  287.8232017  283.9256674  286.8985105  290.836322  399.7468884  126.3013768  654.7008108  -108.7272514  -34.31685051  455.0251436  
268.1619429  359.2123367  183.0206349  219.5179362  191.9779707  314.050028  -56.94779378  543.8850416  287.6159952  282.0711315  287.0172005  288.5261191  399.9585135  125.680043  653.2472104  -107.9914796  -30.46310527  455.2853308  
267.8388218  359.9598869  183.3531558  219.7200324  193.9919398  313.9632485  -54.83834595  544.3450469  288.8748101  282.4113187  288.385463  290.1643079  400.0751038  122.1715609  652.2762422  -108.6609595  -29.5700935  453.4837177  
270.0647834  364.2489369  181.8516739  220.6825066  193.8531784  312.1290428  -54.54174336  544.5700527  290.0684704  283.1523841  290.5598469  288.92716  399.5926684  122.5987932  653.514606  -108.1953602  -28.58971193  455.9791987  
268.7833748  364.3697275  181.3307583  219.817197  194.0297537  312.1555615  -55.0050123  544.3179389  290.0720735  281.8327123  290.3938078  288.2426984  401.5617908  124.3032336  653.5873307  -109.7110899  -26.52428241  457.5861891  
266.9494904  362.8228304  182.9666117  220.2376318  193.8759369  314.0034676  -54.99598635  544.6012115  290.5424364  281.7211073  289.7778156  289.2178891  402.0487249  120.5857947  653.5689616  -107.7362306  -24.31149921  456.0229212  
266.8091234  362.2225434  182.033373  221.1811217  188.1986435  311.3208568  -54.54471492  543.2277914  291.9194621  284.0315768  292.3864681  285.9711759  401.6064249  122.3839343  652.910363  -109.2212609  -24.48288918  456.1405991  
267.4045248  362.7977366  183.6719332  222.3038132  187.5022249  313.5053319  -55.53805682  542.2599135  291.9144558  283.9901061  292.0134294  288.9206877  402.949486  120.7806558  654.6777781  -108.7783825  -22.59022983  456.9311837  
267.9907338  365.0083936  184.368921  222.9079836  186.3021485  311.7066029  -55.94110564  544.5003206  291.9546093  286.3737095  291.966047  288.611186  403.7280305  122.9276725  654.7548399  -108.1325725  -22.81316044  452.2673758  
267.4005165  364.7571331  183.8972948  223.4813258  183.6716427  311.5750114  -54.95786303  542.6141156  290.1093554  287.0947305  288.6877251  288.0027949  403.7079742  125.4764899  652.5314634  -110.2952188  -27.39367978  451.3363528  
267.0336071  364.6433269  185.7192479  224.6017097  185.8837092  313.3384862  -56.88920161  542.8849533  290.7181104  286.5057529  288.6426518  289.1388134  402.14764  127.6255859  653.3544339  -108.6979321  -27.93788627  449.3507003  
268.7444146  365.7411318  185.6312204  224.4823366  189.2873319  314.8355304  -54.65522817  542.9100754  289.6295138  286.5498303  288.1275306  291.2810769  402.6653839  128.7053273  655.2573308  -107.3696203  -29.90495389  449.1626977  
268.7803018  361.8803662  183.6573691  222.0172019  189.6106555  312.965155  -54.08206698  541.2557562  287.4519514  286.6051025  286.1696882  289.9712871  402.0097426  130.2403036  657.4461788  -110.0562633  -28.77819893  454.9982717  
268.7069705  357.8178366  182.8645164  219.2466485  189.4292886  315.6958051  -55.5348566  539.3819683  286.265388  286.2999436  285.272379  287.1146125  402.9108515  128.011999  654.2964036  -110.1800215  -26.45862877  455.9964872  
266.5082516  358.2619966  184.9302608  218.9309494  188.6592757  313.7717222  -56.29032842  539.0275857  287.6200339  284.9363984  283.812012  288.6072293  401.6597112  125.2535586  651.9324342  -107.9965299  -27.51573891  453.334041  
266.3992507  359.2259988  183.1180218  218.7572247  187.5254607  314.6522811  -54.54741555  541.4400397  287.4094713  285.5264574  284.6262465  289.690608  399.1984096  122.1408931  651.0399112  -106.509857  -34.57636152  454.2185089  
267.7870876  359.5295805  183.0656546  218.5445521  190.2469352  314.5575504  -53.83579271  542.2349534  287.3068096  283.8482782  285.87602  287.317481  398.2296612  122.987428  650.9792333  -107.9431612  -34.646948  456.9149213  
266.1817359  356.664079  183.9689476  218.6452391  190.9056618  314.1093565  -53.35718981  542.1426699  286.104916  282.5499471  286.9294346  286.9271299  398.5532497  122.7868879  652.4167695  -106.5136271  -31.95755086  455.5486522  
266.2600221  357.4825384  183.7771774  218.065236  188.8964854  313.8612949  -52.12723382  541.9016485  285.6170055  283.6624609  286.3171812  287.3909543  398.3808871  123.0339161  650.9596102  -107.8352805  -34.66018325  455.5258344  
266.1030238  359.0856552  183.8999861  219.0710839  188.9976232  315.1011467  -52.85365937  544.1182406  286.8085976  283.6817925  287.0526746  287.455286  397.1008232  124.1667588  652.6332006  -109.4336496  -39.81919771  456.3545104  
268.8901946  362.0497898  183.645366  220.5240917  190.9736195  316.2785163  -53.76130779  544.4602483  287.7271831  283.9440785  285.6382018  289.8176727  400.059793  124.5843182  654.9752124  -109.5332027  -38.11857867  457.2312199  
269.6375773  364.1829348  180.4955153  220.1209057  191.2957912  313.5676172  -52.90272234  543.9926771  288.0986553  282.4562895  287.7318339  288.8655008  402.0131638  125.0966694  654.7558936  -108.8135491  -30.63302474  456.6656335  
267.8927721  363.3515694  179.8918134  219.99876  189.9630197  312.8796223  -55.52483062  541.7764278  286.4335182  282.9712053  288.9083924  283.6068556  402.5815439  124.6717083  655.6550731  -108.3532588  -25.28754788  456.2536809  
267.4721401  364.4953668  181.5878537  221.5915421  190.2795142  312.2063143  -54.50447131  542.0678109  287.7130165  283.7459976  291.5989523  285.2352846  401.3460458  120.1996736  652.3561029  -108.6299201  -24.54389627  456.3827412  
266.9893116  364.3919746  182.2625846  222.2697629  186.590202  312.081448  -56.29025848  539.5328708  289.6363732  285.0347155  290.7722189  286.8359684  399.7382881  121.2529635  653.4333885  -108.3760893  -26.34531408  453.299795  
267.3728619  365.7813007  183.7979789  222.8491826  184.6651194  314.2328187  -56.16391745  541.8811779  289.1780393  286.2317641  288.6141988  288.3673309  400.4017225  125.2846414  653.5586277  -109.941877  -31.75662352  452.2092828  
267.6773146  366.5854982  184.9429123  221.8675183  189.0389731  315.1009473  -55.9875163  541.0699186  289.988215  285.3657579  286.749838  291.9223556  400.326094  124.708811  655.2218865  -106.4746883  -28.65623099  449.8800927  
266.7691316  364.8472295  183.5775943  221.2078811  189.3943098  313.7856431  -55.50853601  542.5176718  288.8358571  285.4784074  287.0338416  289.0861025  397.6015656  127.2552204  653.1003105  -107.413019  -29.87807678  454.4938936  
264.7076839  362.9172757  184.0308156  220.7929087  191.3559752  314.6225357  -55.2387007  543.4564238  288.5453621  286.2233583  286.3358604  287.5826572  396.4935017  127.9357551  652.659615  -110.2748757  -31.4424773  453.875768  
265.4937589  363.6172915  185.8937203  223.0085943  193.2290332  315.7206063  -54.65557718  545.8916099  289.9969607  284.7569831  286.5441414  290.6979422  398.1259733  125.2958016  654.4885311  -108.9041336  -37.30902135  451.9123595  
268.1063382  364.8444712  182.4076973  222.5168812  194.3455983  312.8167147  -54.67395138  545.5552242  290.3473103  282.9272687  288.5724185  289.1958326  401.3036608  127.7616629  654.9656082  -107.3632403  -30.59573953  454.2333187  
269.9155253  364.5258978  179.5178264  220.3039986  196.0186343  309.476475  -55.50733693  543.5010769  289.2405927  282.0026373  289.3434921  284.7252977  402.9032357  127.0137872  652.2877878  -109.1564741  -21.79792664  456.9920231  
269.3655474  365.4146758  180.2597035  220.0350668  194.988535  309.9483157  -54.9874085  541.9804768  289.1839039  283.6256076  291.4914405  284.2896837  402.5708258  121.2113896  651.614204  -107.7877995  -19.36932957  454.0630339  
268.4927575  363.9932597  181.7964672  219.4979632  189.0835085  310.9710892  -56.70617654  541.2744729  289.4145491  282.8477543  292.2201002  285.208616  401.1110479  120.9185081  654.021793  -107.3266367  -21.83929199  454.1051399  
269.3390992  363.1789694  182.2627189  220.9559961  186.0683838  310.3793629  -57.03756196  542.7497397  289.2473497  284.9790498  291.2146914  286.6323568  401.3125238  120.7131462  654.8453028  -108.3018167  -25.40350114  454.991043  
268.6962932  364.7160806  184.3412707  222.6390685  185.2662  311.4930482  -56.82778992  543.4077984  291.6201101  286.3089298  289.7424561  288.2410087  403.0917832  123.408737  655.0542567  -108.3306148  -26.57324248  452.9172591  
267.2602569  364.069604  182.9289813  222.7295631  182.1555242  312.4259732  -57.44527276  542.5158634  290.0697336  285.9645924  287.9925994  286.6314849  401.0997241  128.2512263  653.7121109  -110.5168632  -26.8484452  450.4850549  
266.2165522  363.2619253  184.5645911  222.8852722  185.3600659  315.4605921  -57.85278133  540.4232697  287.9906041  287.2627447  285.6858564  288.5385881  400.6157975  127.4835901  651.9822402  -111.691326  -31.18311982  450.5745212  
265.5110999  360.7329937  186.1947355  222.7921267  185.1087555  314.8192689  -56.09429919  541.8413884  287.3169417  286.7057696  285.0493881  289.9042169  400.3909931  125.5487243  652.2451242  -109.2671173  -30.9944216  450.429555  
266.5695134  360.1378523  184.9490607  220.4299518  186.0813353  315.5938046  -57.71287646  542.4460103  285.9368003  285.124074  283.7715075  289.6721073  399.6312847  127.6413651  653.6045933  -111.0837754  -37.18968442  454.8048513  
267.5345592  360.6203349  185.9959072  220.9152006  190.8480953  316.851123  -57.23445823  545.2062885  288.5202758  283.7402878  286.2479581  291.5142352  398.5479833  126.5357696  653.9441704  -110.0271695  -39.48841364  454.3058812  
270.028873  363.6354941  182.1969649  221.3372805  192.6927978  313.8041339  -56.08826324  545.8638017  289.762968  282.0078564  287.9124566  290.3409577  402.0460298  127.7170588  655.46406  -108.3485568  -31.77086937  453.3626312  
268.4115385  363.9542328  179.0340267  220.6082549  195.9648266  312.3116911  -58.17084267  542.9001241  289.2772264  281.7624988  288.4726305  287.7540334  402.2452266  126.3063908  653.225685  -108.4803487  -25.04042314  454.8179779  
267.0241173  362.6789177  179.6325395  221.0781915  193.8634663  312.8814941  -58.0749758  544.3002396  289.4703875  282.4851722  290.615228  288.3391237  398.9572857  124.0447409  649.6307202  -106.9653982  -21.57983403  454.0969103  
266.240074  363.3896001  180.5900997  220.9632065  192.7212734  314.5910839  -57.01577955  544.5854512  289.2195211  282.8071827  290.8293424  289.5400346  398.6401645  121.5496085  652.2947113  -108.3313633  -25.89878797  454.0164015  
266.9972647  361.9375471  181.0995537  219.9667905  190.7195288  314.2583867  -59.01498849  543.1946621  289.3796383  282.6703688  291.0741181  286.0637635  398.9886016  122.0399406  653.5784787  -109.4869436  -29.28875805  455.7734556  
266.8624002  362.5444633  182.2256557  221.3219165  192.8393537  315.2855499  -60.09775643  540.4409084  291.0486975  281.6609859  292.9435545  288.3183522  400.3413221  120.5377458  652.8105574  -108.6919279  -28.94074924  455.5019735  
267.1108302  361.8898604  184.0511357  223.1130733  189.8168239  311.2667067  -55.87886633  543.6734949  291.417716  284.7081923  294.4047307  287.7626344  402.3690546  121.0701888  653.2745803  -107.6768461  -24.26460237  454.7272563  
266.9432076  360.4383789  184.0968745  222.6799154  187.0827314  309.8068504  -57.71590182  543.1422697  291.1293493  284.268067  290.7167728  286.2470533  402.3056952  123.2059039  654.294851  -109.570729  -26.6474584  453.9493598  
266.7730328  361.3052944  185.421182  224.163026  187.2552693  310.9565731  -57.69504101  541.9914128  291.4067239  284.9175113  288.5545833  288.8496834  402.1773599  124.773654  653.1824018  -109.5137471  -34.62989113  451.3874276  
270.4928063  365.0949954  188.0598837  224.3533637  190.7580327  311.6470668  -55.01457274  544.0280321  289.5001098  287.6628856  287.0780066  292.9615493  404.1283174  126.6396349  654.7661752  -106.5314767  -30.04702831  446.2383541  
270.8637052  364.0281982  185.6108754  222.9211108  187.4066097  310.6278697  -53.07346301  543.2863877  286.4609979  288.1114842  284.1908471  290.2745787  404.7304261  128.4953906  651.8026644  -108.3696527  -27.03341853  452.8652157  
268.6205057  361.5794251  185.5052634  221.5752479  187.2353211  312.5629788  -54.18314697  541.8329211  285.4187953  285.9508258  283.3613619  287.3202898  401.7191456  125.9653183  650.9269921  -110.5925463  -28.6337512  456.5893799  
267.2187713  360.8714915  187.3694038  221.5582809  188.3201718  314.6882002  -52.82354519  543.4942236  286.6095677  285.7617987  285.0461804  290.1061828  400.3754728  122.5837778  651.2967932  -109.2882445  -34.55351989  453.7298492  
268.0960266  361.4781597  187.0452397  220.7345804  187.6839796  314.9083311  -52.23131141  544.1230712  287.4812422  284.2761162  285.030367  288.0328893  399.1772209  125.3168742  652.5074515  -110.6462982  -38.38118641  456.81754  
268.4329953  363.54431  185.5993306  221.1281759  192.985254  315.0720658  -52.60889657  547.6657317  288.1954505  282.2863015  288.3840528  290.1220612  400.1266647  125.9156089  654.263562  -109.7250911  -41.12515995  457.5946506  
270.9072546  364.2827609  183.2817988  221.7672786  195.3686234  311.7326956  -53.11502325  545.596431  290.4181509  281.2156128  291.0578227  289.810882  404.8730755  125.8237402  656.7715401  -105.7727095  -27.92546235  457.6043192  
269.3631149  364.9721047  180.9999121  222.6551342  188.9470497  307.7609414  -53.80720456  541.8464155  290.3653346  283.4592775  289.964376  285.6086019  407.2211006  124.2301143  656.1223734  -107.0127814  -17.67077934  454.9719799  
266.4868317  365.0512362  181.9688456  222.1355358  185.2554807  312.1013397  -54.78184427  541.0636484  288.3537619  286.2346828  288.0537229  286.6846743  401.3483615  125.2749955  654.0619565  -109.5289214  -22.63793234  453.642681  
267.5036025  365.6830734  183.7700658  222.7916145  189.4743326  312.7721489  -54.79395878  541.4501871  288.2460114  286.0833148  285.8782097  289.9939331  400.9771247  126.1776052  654.1638  -109.1527888  -27.37363023  449.63992  
266.8839049  364.4865256  181.6073033  220.4000705  190.1971547  315.5612711  -55.11711077  543.3249558  287.9637405  283.9147822  285.2528067  288.2387689  399.433634  130.0345583  653.5582001  -109.0196439  -31.96510659  456.3299942  
268.0316209  363.6360396  179.1926504  220.9895528  196.5438851  314.7221612  -59.29899791  542.1117367  288.9262267  280.2986633  290.4406526  290.7106316  400.458309  127.1140261  651.7236195  -103.842407  -24.12372741  455.1261202  
266.4492766  362.9448436  176.5293251  218.8753098  192.8176758  310.5879682  -59.88424241  539.3473802  290.8346345  281.541465  291.0447313  286.5606535  399.8496143  123.0588339  653.6173737  -98.51043848  -8.794727816  453.8110459  
266.322451  364.9895314  180.3558851  220.2985231  187.6190851  312.0006798  -54.67412418  540.7612074  291.3941484  286.5338306  288.5600649  286.7611362  399.5623898  122.0182677  653.4173852  -109.9278888  -17.97021997  450.9874944  
266.5044485  361.0392091  183.0769019  219.9366805  188.2798104  314.1809799  -58.25034503  537.9744999  290.1951225  286.0336898  286.8146688  287.6304766  398.9580559  124.3454712  652.3658105  -110.1352255  -26.8661042  445.3461222  
265.9599295  361.1723222  183.6655161  219.1806361  185.8719839  314.5689564  -55.39618064  539.4468506  286.8960079  287.2953955  285.0888918  287.8249593  399.7135058  125.9292186  652.0079272  -112.3358985  -34.05464707  452.4481394  
263.7032512  360.9200885  182.8364705  219.2528054  186.173501  317.1859679  -58.08941904  540.042949  286.4602444  285.2295652  284.0350281  286.7343272  395.9270967  123.9132268  650.6035637  -111.4641052  -39.6029069  456.3960608  
264.9487951  362.7722647  181.8595666  219.0288618  188.769143  314.7270283  -57.57689708  542.2469753  288.036356  282.6235333  286.8871825  288.2810049  396.2398298  122.089116  652.2998677  -108.9318545  -36.75347801  453.5917363  
267.6801513  364.2476123  182.5512254  219.8029794  183.2667936  311.9164945  -57.68705686  541.6599814  287.4348983  284.8377295  289.346512  283.8201959  400.7758128  121.8876239  655.8053234  -109.5938925  -30.91155552  456.2449491  
266.57732  364.0358897  184.3307127  222.0552354  185.9856264  311.6655841  -58.01999975  541.2750362  286.8279396  286.9644616  285.3905482  288.4180142  403.8160721  126.8748702  654.1180778  -109.2417049  -31.38482374  448.2387424  
265.4241898  362.4076158  182.8073865  222.0518839  188.7463468  311.1211704  -57.12603495  544.5233404  283.9961911  286.2901855  283.8370246  286.9276135  402.3018439  126.8132053  652.3481492  -107.4379816  -31.5043654  455.6145526  
267.5886598  362.7752254  181.1145197  220.1020054  187.4190682  310.2389121  -55.49786869  544.769494  284.2605454  283.4621968  289.5351762  284.103225  400.2090085  124.238581  650.7406031  -109.6084008  -28.09125283  455.9394533  
268.1310875  361.8909809  184.1168876  220.0608599  186.9221907  312.4196886  -55.89668193  541.9345915  285.6185316  283.3423539  291.3647521  284.2082166  400.2831102  120.2136569  651.2229032  -110.7913548  -23.49398302  455.2482397  
267.8340841  361.5406544  185.8131919  219.9110636  182.1695595  311.0136136  -55.92661288  541.5237593  285.8988505  285.8427002  290.2100783  285.736383  400.029128  119.8893196  650.9986273  -110.6504213  -27.93190147  450.7700159  
267.5034037  360.9104426  186.7953797  220.4098886  184.2235032  312.3012663  -54.93140795  542.0527842  285.9293505  288.0150424  288.6588991  287.8722259  398.4964444  123.5497736  652.0518333  -111.0014729  -36.81179441  452.076743  
268.0515176  359.2208576  187.9439711  220.7671414  186.7432601  316.1877752  -54.97606504  543.736432  286.2366976  285.2994697  287.0494209  289.7453846  398.0580741  124.0705201  652.503239  -111.4717696  -41.67770561  457.6641214  
269.8545967  360.0518627  188.0730633  221.3593148  191.8463024  317.6871429  -54.7042153  546.0543988  288.5328284  282.1325863  286.6904963  291.4944457  398.9653978  123.534383  654.5308918  -107.9040333  -40.39399246  456.4458634  
271.7118323  360.9419607  186.2907344  222.0666324  193.7396847  314.6334987  -53.65682409  545.633909  290.4451292  281.413138  292.4011504  290.4194889  401.6145396  121.7659721  652.71609  -107.3748469  -32.85022429  457.9517168  
271.8847144  361.147739  186.1585277  222.6272873  193.9270334  312.4592103  -53.3036809  544.8257501  291.0836253  282.5832143  292.567834  289.0937577  403.9143366  121.1712281  654.7045818  -107.8317562  -27.295939  458.5661407  
271.6166356  361.7869185  186.2451523  222.445677  191.6748045  311.9530281  -52.36250431  544.4100335  290.7850152  283.4942053  293.1856712  289.7133836  403.7390792  117.1351891  652.729314  -105.8540233  -23.03113864  457.1872834  
270.5162105  362.7210514  187.8909686  224.5892911  189.5139131  313.5154898  -52.95616077  543.210147  290.2409366  285.4316753  288.0182678  290.3911393  404.3586149  124.5650201  653.741041  -110.7618899  -36.57646144  451.1674907  
271.0744132  364.9016667  188.5413949  224.287843  195.7918617  317.2205606  -54.26147554  547.8033023  291.013984  284.6040882  284.8785683  296.1062028  406.2468176  131.0169484  657.9038465  -106.7508473  -37.71499045  452.3827114  
270.6072137  363.7870531  181.2227995  221.6269201  195.075992  313.8173163  -51.43973078  544.8325564  289.0416186  284.3631311  285.6780498  292.4905551  407.3393815  133.2921417  656.2092529  -107.7154315  -28.89110865  457.38376  
265.8412757  360.6922477  180.2697937  219.8306915  192.4455844  314.4996353  -53.81000651  542.9982201  287.9296312  284.3417578  284.3083887  289.6071737  402.0619443  129.5035823  653.8520155  -108.2823432  -22.44910465  454.3461726  
265.8383607  359.494562  182.2185274  220.1360828  189.5121133  316.485945  -53.25241061  541.5205951  288.2367388  284.3663715  284.2076621  289.978373  398.7619329  125.2159632  653.072678  -108.757225  -24.34295119  452.3199569  
264.3788137  360.8694049  180.4612181  219.8348173  188.5184121  316.3805652  -53.02574242  542.1869674  288.4454428  283.3022631  285.8170778  288.1883804  395.9962107  124.6730365  652.283419  -110.9230424  -29.80427902  455.5428939  
264.0949935  361.9442216  179.61651  220.5670073  190.5728036  315.9602537  -55.25633392  541.804051  290.3915543  282.2760807  288.1602749  286.6584246  396.7192086  123.4096041  654.618043  -110.540525  -32.00908373  458.1037276  
265.1464274  363.3813308  179.1419701  221.5854446  186.9235107  311.1525824  -55.62022967  540.4911167  292.3443888  282.9968103  290.9849089  284.5214159  398.168551  122.1856753  656.136684  -109.124386  -27.00615371  455.5300066  
266.2337321  364.0837525  181.5625697  221.7978004  185.5680736  311.7260918  -56.98532726  540.0947095  290.8021249  286.9234687  285.9572089  288.1260595  400.4534785  129.8452619  655.5342643  -109.2080019  -30.81962568  449.9261381  
265.6759042  361.6605886  183.2429989  220.3171956  192.0597201  313.36106  -57.66683453  542.5807301  289.5294014  285.2961884  284.4080987  287.5761499  401.7657165  128.705328  654.4421114  -108.8911159  -32.63261641  455.055982  
265.8339263  362.2337999  177.7123876  219.9639898  189.8722405  311.6626979  -58.12776068  541.4936589  289.1228197  283.2718673  289.6268797  284.0263732  400.0979773  126.2187369  652.9356756  -104.9449973  -24.01630484  455.5199694  
265.860883  361.6833578  179.3175023  221.1498544  184.5993659  312.1983682  -60.7953591  538.8552565  289.8415956  284.7838885  288.8636255  285.135629  399.1556693  124.9364183  651.3420989  -105.1916008  -17.58422907  450.8995161  
265.3304561  361.760624  182.1618447  222.1550846  188.6191089  313.3507664  -60.19744379  542.209199  288.1711803  285.0525847  287.0419788  290.3772813  398.7167825  125.8350479  649.9425029  -105.0229872  -23.73471929  449.5288355  
267.6376166  361.8365969  181.8665682  221.3119551  189.3346027  313.185363  -56.4743065  545.2927646  287.3081315  284.9778879  290.2950085  285.2518904  400.0289136  122.9081258  653.35653  -106.2720307  -22.58296896  453.6775422  
268.6455666  361.1442996  180.9648763  219.1088562  186.0454453  312.481125  -59.73811617  540.2548168  287.8519429  283.3571475  290.357271  283.8762329  402.6145714  123.0318944  654.5537032  -107.8852115  -22.49725924  455.7591063  
267.92833  362.9268611  184.2127715  221.2701139  184.6588977  312.5613876  -58.89757232  540.7349501  288.1736454  287.5446546  288.2503675  286.3212925  400.8667039  123.6852027  654.9707432  -111.0447375  -28.32952451  450.4648896  
267.6152391  363.7821195  185.1915234  221.5781887  186.6225298  313.6111175  -57.69108249  542.6795736  287.4150602  285.9307494  285.480025  287.4444591  400.3866245  125.2795535  654.5163267  -110.6013534  -35.1023649  454.2990108  
266.0602259  361.9434311  181.7807674  219.2275668  189.5474281  313.6067952  -59.03903508  542.7237632  287.6487881  281.9103902  286.2622745  286.296465  397.155822  123.8187102  652.1599359  -107.5802673  -32.7881716  455.2567288  
266.0307055  363.1062518  182.8619356  220.8804051  190.5405559  312.432891  -60.50777331  541.6647702  290.8037319  280.9374255  291.6023953  287.5143025  396.9112849  119.8963278  653.0365653  -107.1824663  -30.96703765  454.5282658  
267.0241696  367.061898  185.2451268  222.2891763  189.8502833  311.3010708  -56.84700182  542.8186429  290.8295875  287.1475201  287.7680698  290.6712913  400.0038715  126.6364674  653.4144559  -109.8690919  -32.33787825  443.5659742  
268.5730596  365.8436584  184.2078929  220.7099508  195.1940214  316.0368972  -56.79652318  545.848884  288.9352975  282.8559839  285.5551881  290.9505583  401.057248  127.6768588  653.6359961  -110.4731106  -35.89264012  456.8693376  
269.9034791  367.3975403  182.0667577  221.0053066  195.9057172  308.8883858  -56.99091275  542.3227087  291.491451  282.4542908  292.4927954  288.0332798  403.143405  124.5716868  652.7183429  -108.9310401  -25.30791556  456.1735281  
267.6230592  365.2951969  183.8986598  220.1713266  190.4568073  308.9974485  -57.10269595  542.7313788  291.0915396  286.5609877  293.2985529  285.3082609  404.0609368  124.0809173  653.5602853  -110.5904418  -19.41384167  450.7704129  
266.3599899  360.1856518  185.4776096  220.053582  190.2146891  312.6461156  -57.71504902  541.8110383  288.3635402  288.0779288  288.0322158  288.1893793  400.7199735  126.8851335  652.9644635  -112.8249483  -30.08368741  446.8828341  
267.6031103  362.8822939  186.2368598  220.4285326  191.8106811  315.3250885  -58.22992847  543.6630591  288.0130439  285.5732408  286.1391498  289.8408907  400.3233989  127.5498292  654.5538416  -110.6433647  -36.74236891  452.6012204  
268.7429197  363.3219266  181.9130369  221.8716678  191.1515016  313.6513027  -56.6607858  545.8021597  287.5559181  283.6566337  289.2042704  288.7517025  399.9682964  127.1662023  654.0813651  -108.6644736  -33.79377499  457.0052678  
268.3681184  363.4556525  181.4487221  220.5167998  189.3786964  311.7698983  -57.78598929  541.8635255  288.4740106  282.474843  289.4973505  284.6454957  402.3551083  123.5188676  654.2713114  -111.3565284  -26.05968934  458.2460419  
267.166238  362.584983  184.5057523  222.4216529  185.2055914  312.0654424  -57.72579189  541.8265633  288.9801249  285.2412963  291.9731003  285.5118413  401.5770414  121.1584769  653.0061226  -110.8093979  -23.94065395  451.6738921  
266.246685  360.1745783  185.9769672  222.5823714  182.5000558  313.2523548  -56.5719966  541.1837607  288.0160455  287.7887523  290.3133995  287.9538134  400.1753319  122.954808  652.1696302  -112.8315538  -31.36431357  448.9549771  
266.9668789  360.805828  187.4415412  222.9368476  183.762087  315.6488275  -56.7079837  542.8947817  288.3125154  287.2219447  287.4544468  290.6871738  399.4582934  124.5369167  653.7067076  -112.0578592  -35.91748609  450.8417315  
268.8193923  361.6755318  187.3909362  222.4892999  188.9249938  318.1217471  -56.90730934  542.6324518  287.5145907  283.7076359  284.7637004  292.1237641  399.5719078  124.4629188  654.4804749  -109.9892386  -37.22401355  452.5149897  
268.9198955  360.0650092  185.7326033  221.3056753  189.0100983  315.5044217  -56.73642029  542.7746549  287.6728292  283.195365  284.7234223  291.3209384  400.2641659  125.5553541  651.857999  -106.8008632  -34.50234696  454.8133083  
270.2948131  360.9011555  184.4730455  220.8809375  190.9921318  315.0926995  -56.65889814  545.0892859  289.2219389  281.3555878  288.3798471  290.1824824  399.2539039  125.7500095  651.9893775  -106.353296  -32.71875465  455.8539595  
270.9116146  360.8210066  183.9358547  221.2088421  193.8452782  313.9454523  -56.35989167  544.7627592  289.8437839  279.3173705  289.4664848  290.2990867  401.1441854  121.9910824  652.1265073  -103.1684575  -25.61992875  456.0573023  
270.4448297  362.1835846  185.4908721  222.0963208  191.4367262  309.178687  -55.6045676  544.4142897  290.7164764  280.723237  293.0339442  288.8825847  402.4523321  119.3902388  650.6044718  -102.2256671  -18.98500603  454.2772156  
270.8978025  364.6192773  186.1977238  223.0328691  188.2817064  310.7865271  -56.39776117  544.0569443  291.7458467  284.0195804  292.2459547  289.8041913  403.2261683  119.9840305  652.8633802  -103.0295629  -22.48351271  451.4822901  
271.6447966  365.8535946  188.5075861  225.881573  189.0701652  312.9524804  -51.74254214  546.247025  290.5896745  288.1222781  289.0617914  293.6553741  405.0856391  124.577292  651.9780386  -109.2827554  -29.25128098  447.8321351  
272.5598303  364.0353331  187.131447  223.4461825  194.206964  312.1458208  -53.03167363  545.0452632  290.3637355  286.9789439  285.2337946  292.9918214  408.2683857  127.8194283  653.1138005  -106.4421745  -28.54373672  451.1610402  
271.4628537  362.6326071  184.6912534  222.9444009  194.561413  310.4369341  -53.14402823  544.4759471  288.3688921  286.0256001  285.0841252  290.7835517  407.9764685  127.9428176  652.4033669  -105.4812714  -26.01850202  454.788704  
270.1851416  361.3443973  184.7697587  221.5306499  191.8435307  314.6592109  -52.77173727  544.578015  286.1680652  284.820817  285.007365  290.113572  405.6847135  127.1568261  652.1760849  -108.4094522  -26.56310628  456.98834  
270.0651057  361.0999902  185.8197222  222.484445  193.4977208  315.3878192  -53.75738437  542.0280167  286.2769987  281.2975273  282.87718  291.60192  404.9003535  122.7375592  650.8506771  -103.9326496  -29.89607223  454.206881  
269.4609391  362.6353874  183.839781  221.8288982  194.1365012  313.746857  -54.48153556  544.9058318  287.5550975  281.8456713  286.458095  290.0362934  402.919139  125.5702541  650.4061153  -103.445839  -30.76634084  453.7517099  
269.8433744  363.4969654  181.8579019  222.0789616  197.2216897  315.3962557  -53.21003269  546.6272205  289.7918243  282.3474818  290.4367387  293.1553203  405.4649497  125.637453  655.1663003  -102.1710566  -24.98565338  457.8147986  
267.5525664  363.6263197  177.7557289  218.9853957  194.5074681  312.711113  -53.15693006  542.9297402  288.7545069  283.4021479  288.796149  288.8042155  406.8276608  127.8947005  656.2754755  -106.0600653  -14.31697569  457.760645  
264.0913114  362.7235285  176.985636  217.4560576  189.739216  314.1334867  -54.48419071  540.6320977  286.7854583  283.8460642  286.8601449  285.4188203  400.7107226  126.321794  656.5264129  -111.8771806  -17.52938717  456.9467536  
260.7899558  363.5985279  178.7953317  219.6012131  188.830266  313.3636523  -54.49337612  541.544412  289.4929236  284.5682636  287.166788  286.619216  394.8222085  121.6346874  652.3336622  -112.5818877  -28.1089849  454.9674063  
261.3368828  363.4070999  177.3708024  219.0169618  185.9894598  314.6104534  -52.61197143  540.9205932  287.2527529  285.2750138  287.5360307  284.8369142  393.6483676  122.4529094  651.7576693  -115.321879  -33.36513461  456.6336614  
260.4522748  362.5033666  178.6846912  220.8824082  187.6642708  317.0858467  -55.36802632  541.3937764  288.4124939  285.0869982  286.7507668  285.3230066  393.7843154  123.3807032  654.4174355  -114.7343205  -37.15147837  457.7620221  
261.0325505  362.5927975  176.9098697  221.0559073  184.8306733  314.3165048  -54.78470016  541.2191444  287.3920691  284.9929002  288.4767682  284.6364519  392.9234163  124.261828  653.4198611  -113.2067757  -33.66416442  456.1639304  
262.8102961  362.204096  178.6761221  220.6195983  185.1615695  313.7237953  -58.91018022  539.5826723  289.4614614  283.6395088  289.4036667  284.4339733  393.8816397  123.2671948  654.6213992  -113.1506161  -34.98737342  456.3170366  
263.7492004  363.4183472  181.4851364  222.1921126  186.1542778  310.7038253  -57.54394321  540.908832  292.9526855  285.4161394  291.6720733  286.9935844  396.9286929  124.3207607  654.6293083  -111.2040447  -31.42444159  451.3386356  
264.2850854  362.8728208  179.4401975  219.4028832  183.8599098  310.2818109  -58.84610149  539.1777378  291.7513155  286.950162  289.5230384  284.8143336  399.3524724  128.1513793  653.3426064  -110.7953368  -27.37699245  450.4780276  
263.3697021  360.5634464  182.0087409  218.2952505  184.6974987  313.7102655  -59.17749828  538.8301598  288.9165389  287.5820453  287.3379857  284.4977135  399.3938252  125.8776465  653.050156  -109.0308625  -24.25547605  446.7214531  
264.1799285  357.3814297  183.82612  217.0211284  183.2197513  315.0233655  -58.36617141  537.8186264  286.7589314  287.0543159  286.603923  286.320498  398.3246839  123.9750253  651.5547014  -109.2081207  -29.39016602  448.3581099  
265.6583391  356.8998455  184.8812595  217.0197747  185.8527378  314.4512986  -59.0990645  539.485485  285.6056483  286.4731358  286.2082958  286.1405185  396.5333161  122.5358608  652.8100964  -109.6719267  -38.33160863  453.1805839  
266.5285862  362.4835397  186.2054779  219.0600133  188.6803575  314.0173522  -56.96770289  542.4580142  285.3964365  285.0338407  284.70698  288.995616  396.9414904  123.0918966  651.9973234  -109.4107121  -39.19588094  455.4494171  
267.8152891  363.7329985  183.2830352  219.5086521  186.5627282  312.0884672  -56.02757737  543.4713444  283.8054496  283.0763718  286.6290216  285.17433  396.9091027  121.4852363  652.7341373  -109.8017062  -38.13589363  456.9307738  
268.7371753  362.6208702  182.9984171  219.4760285  186.9973672  312.1862786  -56.23559604  543.2071155  284.322328  282.305913  287.4052365  283.7805791  396.3955238  122.1737723  653.4004337  -110.7866965  -35.96392734  457.1634044  
267.8859016  363.2372908  185.2968781  222.1395637  188.6671695  312.666515  -56.3302211  542.6461589  287.0907241  283.0559869  291.3213465  285.0906271  397.6373603  120.6182567  652.9173068  -111.477036  -36.79546056  456.2308404  
268.9161447  364.5633291  185.2788644  222.0072212  185.9644803  311.3907088  -56.18869284  542.0699865  288.2799401  284.7493451  291.5094826  286.8188533  400.8061897  122.2394955  655.8747464  -109.7442263  -30.99877341  454.8063164  
268.4610209  366.3189225  185.8986569  222.5673915  184.3912287  310.7426649  -56.73876239  542.5987098  289.1774449  285.7627093  290.1014501  286.0766061  401.6656323  124.8135638  653.6928242  -109.9566402  -28.28237723  451.9289925  
268.9263038  365.1331408  186.2605904  224.6031585  185.3461459  310.3693016  -54.88920583  543.0433311  288.2312949  286.7728643  288.7065666  285.4764222  400.5488438  124.6335581  653.1342694  -111.3270255  -30.3281129  450.5268335  
270.1989681  364.1661807  186.9964677  223.3984845  189.4537335  311.4915316  -54.99661399  543.6285537  287.9660238  286.8658593  287.7000532  288.2883852  401.211521  125.3298199  654.2650364  -109.1384042  -31.94970962  447.4887639  
270.3203301  362.2737103  187.5690822  222.065383  190.0676724  315.4884522  -53.15609228  545.3435982  287.0058826  286.2808106  286.0485679  289.1321925  400.8676029  127.1343082  655.3721739  -109.5038809  -37.06410604  455.3230993  
271.6814254  362.6776799  187.1577852  221.6597886  191.356736  316.7021687  -53.9027813  545.3113708  287.2804348  283.9285747  285.8495003  290.993532  402.9225982  126.781774  653.9071298  -110.5504723  -34.62671857  456.656468  
271.8649959  361.496246  186.5963896  221.5775539  193.5106776  315.4652804  -54.76732581  544.2752893  287.818465  282.4782888  285.8942934  291.4421417  402.4253131  125.6409819  653.8991218  -107.4954233  -30.81546767  455.8316268  
272.612102  362.2783866  184.6093012  221.0501663  192.068551  314.6481657  -53.94113244  545.2208243  287.9694973  282.0998382  285.9262156  289.5760232  402.1246044  124.5064104  652.9192626  -105.1767231  -29.49483626  454.3149918  
272.6652233  361.7334395  183.5880444  220.7928112  194.376316  316.0915027  -55.07301111  545.7084806  287.8170711  280.2413527  289.9544048  290.114669  401.6356262  123.7395428  652.4055679  -105.118366  -33.50585367  457.5078403  
272.8745809  363.5817492  184.7082202  222.5917718  193.5550848  312.9127699  -54.31386484  546.9803403  291.8770733  282.0906918  292.8479173  290.88042  404.8175685  122.8355729  654.5708859  -102.6232814  -25.36175584  456.6757565  
273.7044192  365.1274974  187.0179289  225.6197962  192.588698  309.5416026  -50.45237911  545.5088013  292.8571977  285.3264309  293.6241099  291.6430344  410.7905134  122.3213905  656.10171  -106.5805486  -20.60850373  456.3108347  
272.6294425  362.6395576  184.6887825  222.9649336  191.1465268  309.0123622  -53.27827437  544.0373971  292.565714  283.1604497  292.5155439  289.5337964  412.2225422  125.6132819  652.9557469  -106.5793563  -18.06856214  455.6536876  
271.835406  363.8005079  186.3262958  223.3853072  192.9079376  307.3198475  -52.95346733  544.6419975  292.6099358  285.4710047  291.5377823  289.6354472  411.6489905  122.8743908  652.7354511  -105.4465935  -18.69826259  450.7909669  
272.3595833  362.8214897  186.1643681  223.4340226  189.988538  311.1049655  -52.61546693  543.6025739  291.2596985  286.5108208  286.9702081  289.6025227  407.7116564  126.2207237  652.4091294  -105.9111967  -25.39839772  450.0447321  
271.8689683  363.5353945  186.5400536  223.6130926  191.5617138  314.3826197  -52.87424106  543.9595579  289.1546303  285.2921902  286.6443784  292.6816266  407.0709524  126.5989327  653.0532441  -107.2987772  -30.69953767  452.9752599  
272.2644969  363.6331872  186.3237992  223.274865  193.8015556  312.6735487  -51.51918671  544.1046587  289.0599176  284.4640866  285.594877  291.4936272  409.0232539  130.3793627  653.7988326  -104.6081831  -29.07201134  453.4542692  
272.4048814  363.4064825  183.8750467  221.8592482  198.7004807  313.4830689  -53.74850014  547.0148876  288.9047092  282.7384061  285.5782557  291.8157355  409.3684085  132.4938553  654.297919  -105.1158202  -30.18960602  455.6515855  
269.5234995  362.6043573  180.5885619  220.0805115  200.9873529  313.3524112  -55.57881479  545.6952304  289.350933  281.6047078  288.3547218  291.2734882  406.7903985  131.1595012  655.8755894  -103.9588491  -17.76727165  456.3640804  
263.4221161  361.5707326  176.8294048  219.4706208  194.9541203  316.2101557  -54.91247214  541.7390573  288.6478456  283.4516477  286.0254542  288.2773465  399.9490243  127.1032623  653.4955369  -106.329384  -11.76435421  456.4590583  
261.7528018  360.7243002  174.9117506  217.8839284  186.1771314  314.3439188  -55.66792898  538.8669168  287.5038666  282.9973207  284.8745102  284.8844717  395.0116288  123.3041386  649.9272284  -110.7621756  -17.64283036  454.8343401  
258.701877  360.1927491  179.6707646  219.0579329  186.6189832  316.0082931  -55.02541758  540.3558285  287.9519236  283.9724886  285.5183964  287.006075  392.4017818  121.1055904  651.0700738  -111.8828744  -28.3710068  452.3154842  
259.0387826  358.4649015  176.4252638  218.399602  182.9176366  315.8169406  -56.93860195  538.3026671  287.0666234  283.0152312  285.4171581  286.3762201  390.4754369  121.4575838  652.8157125  -108.1968817  -31.63043779  454.7051304  
259.7002372  359.9127409  177.7715189  219.2296868  183.9227853  315.7660713  -55.62190139  539.2436006  287.8091364  285.386714  286.3971525  285.1688858  391.2934192  123.4070283  652.460984  -112.4694513  -36.39841617  454.4476884  
259.366897  361.8900102  179.2489872  220.5184015  184.4782134  315.0981927  -55.34957061  540.5371384  289.3061769  284.7767533  287.4533867  285.5245202  392.3661486  123.127662  652.6848697  -112.5997137  -36.58090412  455.4817099  
260.8147209  360.9522118  179.5291468  220.1980864  184.5033392  312.7329844  -57.08004004  542.1059183  288.3889593  284.4776584  291.0661149  284.4277463  394.7120184  122.5062361  655.0022133  -112.1273507  -34.65412479  455.8741114  
263.0346003  360.4778099  181.5811839  219.6346952  183.363333  312.4622402  -59.03325584  537.3680299  288.54504  285.7015762  289.8701544  285.6087098  396.6374242  126.2048492  655.8385073  -113.1793467  -37.05542952  452.1978564  
265.9286076  361.0905803  183.2161387  219.4387814  186.6656793  312.2368261  -57.34905711  541.7142078  287.6378868  287.730373  286.1343412  288.8664851  399.8071426  129.175743  654.1869675  -110.0640225  -34.56131621  449.3829068  
264.4955758  362.4591622  183.3095802  219.6643421  188.3157592  312.7484525  -58.29061384  542.1789857  287.1637645  287.6315302  283.2164239  287.7348731  400.4868805  126.5222911  652.10648  -110.2839619  -31.2548504  453.4325168  
265.0719997  364.7199045  179.8846511  218.1813351  189.938249  313.8307742  -58.60866852  542.2941481  286.5333969  283.4359934  286.8408559  285.656793  397.7998714  122.4418375  652.0738659  -108.6265661  -31.17447344  453.6341271  
266.5520731  365.3515032  180.5742768  219.8617358  187.1609577  311.2769131  -58.73604287  540.4238457  289.0288341  284.0757359  291.5089789  284.3378242  397.3180155  121.7052553  653.1492305  -110.5813736  -27.3888519  456.7662274  
265.8021845  363.7912156  184.0890975  221.8761129  185.4879986  313.1719584  -60.12440355  541.0156651  291.8985162  285.4236386  291.9304128  286.777348  398.3402249  121.2045726  651.3142211  -110.4173186  -26.87606056  451.2629294  
266.9391042  361.7264326  185.9058159  223.4810209  187.3689841  314.5593486  -59.86163456  541.0445272  289.4686968  286.8046295  287.4439915  288.7817401  399.3626552  126.7651344  653.4942657  -109.3629869  -34.14238087  448.681414  
266.9980906  360.2414889  185.1939711  221.1098709  187.1658332  315.7931877  -57.58211467  544.3489071  288.0040036  284.714129  284.3450773  289.1262951  397.587658  126.4633892  651.4119782  -110.9321938  -35.87982458  457.6453709  
266.13274  362.9824827  184.4111928  223.1324623  190.7441118  315.3400283  -57.39009438  545.2277785  287.6673557  282.8807726  287.9888795  289.4034361  396.5988873  123.4854622  651.0233488  -109.6778189  -35.64602684  457.5749571  
269.029779  364.1306668  185.2253231  221.9369894  188.1845592  311.8345837  -56.0819549  543.9951408  286.6484612  283.3158377  292.049371  287.1875848  400.5486679  120.7350596  654.2352925  -109.1444002  -28.03481974  457.5379316  
268.9073208  362.9230994  186.1652513  221.4255831  184.8704684  314.4575755  -56.05261214  543.406164  287.7201049  286.5643905  290.7162698  287.2848125  401.5905367  123.4142556  653.7910936  -110.1659933  -26.25555527  453.6386643  
268.6649121  361.064764  187.5235433  222.9179823  184.4060082  315.5306581  -55.43701638  542.4724476  286.686883  286.3530526  289.2850472  290.2082551  399.9731546  123.0985957  652.6395032  -110.4661055  -31.74148251  451.5799153  
271.1501614  362.4639566  187.6325998  223.6265537  187.9418579  316.940487  -55.2349171  543.4339879  288.5914963  285.1667831  288.2041145  293.1448723  399.9608227  121.6829414  653.0825336  -107.3678139  -34.10755159  449.0926688  
272.6720905  363.4085925  188.1788481  223.5248098  188.5740565  319.3058982  -52.20013723  543.4600748  288.1993495  285.6853072  285.642973  294.4312633  401.4909714  124.639868  655.0905617  -109.1129718  -36.2522314  452.8694541  
272.5862244  364.473618  189.1528005  222.8439382  189.52996  318.7103789  -53.69790215  545.9180241  287.2920635  283.5878145  284.3754129  292.4649402  402.3596472  125.5006154  654.9571756  -109.6400916  -37.15852026  454.398522  
272.8754793  364.0462238  188.7452493  223.5623954  193.0190186  317.4229183  -52.90129239  545.5989782  287.7708953  282.8818703  283.3430659  294.5444403  405.1013073  126.8586959  656.3893903  -107.0962506  -36.39104791  452.6552105  
274.9638416  366.1029353  186.972954  224.0999946  196.6546206  311.5986258  -53.84990168  548.3249308  290.9842412  281.2061777  290.12453  293.4193506  406.9363431  128.1058248  654.3335842  -103.2058604  -35.28050675  451.9741035  
274.9945584  366.2140562  184.2281395  223.2557912  196.7965078  306.2260425  -54.01141558  545.6507643  293.3100945  282.5313043  291.449256  291.7248525  412.3333605  128.3714402  656.4353365  -104.3176686  -22.10400592  454.0945204  
270.0622523  361.679548  180.4891709  222.509807  200.5559683  304.5425719  -55.48652375  542.2023047  291.8412207  282.964719  290.576056  286.8824557  410.8741075  127.7639745  652.7661243  -104.1265962  -9.747212623  454.6522811  
267.1865811  360.1705255  178.1250418  219.2820201  198.9859843  308.5079807  -56.54397502  540.3842214  289.3099259  281.4536399  290.8301192  284.7707852  405.7833951  123.6689834  651.4065465  -101.6329976  -4.902982594  453.033124  
264.9096098  361.4388879  178.0772585  219.2547703  192.4695756  308.5674995  -53.85122034  541.5243019  290.2484596  283.9553166  292.5533651  283.3951757  400.0959387  121.4620813  651.72499  -108.9532807  -15.76638069  455.2760247  
264.6059021  360.4410665  180.8481865  220.30218  191.1830984  311.7693897  -55.37037464  539.526188  289.6569133  283.4592143  290.7962004  283.8119021  398.1841466  120.211082  652.1791217  -109.934263  -21.38861958  457.6069578  
265.6056477  361.1900513  181.5599912  221.1703307  188.7380416  311.1624762  -54.99336801  541.0863387  291.869765  285.1714754  292.7108524  284.8595421  401.3133729  121.411531  652.7501127  -109.6097866  -25.94627027  454.1853706  
265.0936923  359.5426644  181.7017719  220.0476515  185.5857433  311.0766405  -57.52296774  540.5900906  290.3418762  284.7029862  290.216294  283.5247558  400.4146319  124.5079979  653.8775626  -111.5895468  -27.13070615  453.187634  
263.9651907  360.9158644  182.528816  219.7166287  186.2424737  312.8902727  -58.17159781  541.6007459  290.637317  284.4027429  289.4564632  284.2376329  397.7668226  124.5453862  653.0967343  -110.4749254  -30.03477935  452.4568069  
264.3305114  362.3887102  181.8164633  220.599783  183.6624263  312.0444271  -58.18410722  541.0178164  289.9943253  287.2431974  288.2678203  284.8614629  398.7490797  126.2638821  654.7892677  -109.0074114  -29.75650256  449.7370668  
265.6381277  363.8101734  181.668431  220.5708721  184.6502424  313.716775  -58.14214297  541.2073883  287.7035458  286.5612397  284.9485614  286.7764416  397.9033417  128.3489501  654.5232664  -109.1964486  -36.4566506  452.996434  
264.6992203  365.7193638  183.5387975  221.2399946  188.8985861  311.8787171  -57.16586818  542.7537328  287.215947  286.5630662  284.1399618  288.7374439  397.9018045  126.6645364  653.1863016  -110.4976797  -35.54845082  454.4850871  
265.9727149  366.9190111  182.0715491  220.1333359  186.8537936  311.2741048  -55.75059518  543.0931545  285.9900588  285.369817  283.2626232  288.5837497  399.1446321  125.1607074  653.1024384  -111.1201868  -34.87981666  456.2754637  
266.4196304  364.1202919  182.490465  219.3715949  187.7872633  313.9866315  -56.2659586  543.5231777  283.9005852  283.2563743  283.8902475  286.2208371  397.6932987  125.2162304  651.6958747  -112.0767706  -33.11183088  456.4080953  
266.1575231  362.6705366  183.431228  221.207198  192.4753272  315.4652283  -57.46867331  544.7947648  286.6239501  281.4572653  288.0600462  288.2104845  397.2604012  123.1061407  651.9055987  -109.7122989  -31.67393088  454.8627917  
266.7860563  363.2912716  180.576061  219.4983986  191.9181116  312.2542083  -59.51699825  544.0435595  288.7431268  280.0829395  290.6243072  286.2088578  397.8135301  122.2797568  652.1964591  -106.90428  -26.65943886  457.1735745  
267.4317005  362.2480085  181.7753491  219.8036884  190.085718  311.5251108  -59.62065321  542.1918294  287.699353  280.6775243  291.2139811  285.2916786  398.8757806  120.4179664  651.1956624  -107.4002947  -24.75392923  458.0581579  
268.5838056  363.6901854  184.3651958  221.9148989  188.0702618  310.5886126  -57.5729384  543.5405208  291.0970405  283.7819287  293.8443437  286.0423529  400.3582531  119.1839842  652.8725204  -108.3558552  -23.52583338  454.0318736  
268.1596906  362.8199322  184.2677407  222.5854316  184.4264603  312.0119374  -57.73129869  544.5189881  291.800448  287.3081161  292.5787099  287.9631943  403.0748912  124.0209905  654.3487863  -110.5543227  -28.27770376  450.363452  
266.8277913  359.5962192  184.8649592  221.7965908  184.9347997  316.4869969  -58.14239754  541.4941388  292.2669579  285.25076  289.8124881  288.1911469  401.6989217  125.8256032  653.2045462  -111.1350798  -29.83868464  451.1071456  
267.3616217  362.3275168  186.1480552  221.4555292  186.7061729  313.9145752  -57.71893672  543.2725626  290.8969574  286.886416  289.9590167  289.0220725  400.7701701  125.0842377  653.4275555  -108.2523087  -28.20300504  448.3074428  
268.0493015  364.0193873  186.0471182  221.5717091  185.1822567  314.4346549  -55.42376737  543.6304824  287.5397539  287.0229425  288.2062897  289.9484436  399.4190813  125.4214852  653.4144537  -111.1586446  -31.41081425  450.2693963  
268.2178902  364.344884  186.6139212  221.595747  187.5178498  317.0086841  -56.83788248  543.5359963  286.2781669  285.1662824  285.8892691  291.007415  397.4278919  126.0619237  653.2844476  -112.7462938  -37.51331657  454.6217247  
270.324421  365.8733268  185.1621001  222.7583284  191.3897791  315.7140409  -56.10780721  543.6546174  288.378006  285.4885069  285.3914229  291.4559628  400.0810874  126.484783  656.1448894  -109.0596395  -33.16350316  452.9448466  
269.7503944  363.8027911  183.1693328  220.5517145  191.9896415  313.1359466  -55.55458515  542.6706044  287.7194473  286.1276642  286.5219261  289.6582778  402.8278149  128.9479421  655.0586854  -108.5629837  -28.76679035  454.7121872  
268.0590964  359.9755084  182.7427055  218.9950886  191.0180743  315.3305965  -55.26432242  541.434528  286.2649376  285.4020957  286.4010034  287.6894835  401.8539915  126.3512539  654.4478844  -109.0401149  -28.25714998  454.5629218  
267.9152684  359.6135572  184.7019981  220.2489202  189.7302085  316.0346647  -55.95052677  542.2481944  286.3653039  285.4474818  287.017625  288.7593703  400.5195243  123.2787642  652.9562736  -108.4139889  -29.60915964  453.2063625  
267.1553346  361.0002442  185.1635778  220.8192488  187.7039347  315.5302127  -55.21639963  540.8882566  287.1219956  285.0386569  287.3001829  288.8118631  398.0210355  123.4616926  653.8856497  -109.5007  -36.10899084  453.0567092  
268.7424921  361.8909206  185.7397013  221.6485578  187.7443792  317.112894  -56.10791779  543.335932  287.3749558  283.6619268  289.0977657  290.1289877  399.3882274  122.9851318  653.5086679  -109.587113  -36.21352498  455.6846449  
270.0176695  363.8908525  188.3090198  223.4860428  190.4689637  317.7986484  -54.93352029  543.4496598  290.2592338  284.2847197  288.2634506  293.3542864  401.6054951  123.1418067  654.0376216  -106.7829002  -33.95364372  453.348189  
271.7660359  362.7732713  187.6611781  223.9083426  190.0440407  315.3101723  -52.31481761  543.0601949  289.4170914  285.1824868  286.7734757  294.3300997  404.7780993  125.7667317  655.2443808  -107.6715177  -33.23756456  455.1973507  
273.0599177  363.1966999  187.6525814  223.8850979  189.506025  314.7329384  -53.69336473  543.4203784  289.8321678  283.8568926  286.9439569  291.829858  407.4320326  126.8247038  653.2660467  -107.4673875  -28.08146714  452.0594234  
272.8330713  364.0078905  188.4285692  225.6825505  190.9107471  313.0276283  -53.09575697  544.5355316  290.4292834  285.3102407  288.0691267  293.2543101  407.0899886  124.615255  652.3576758  -106.2587732  -27.09836487  447.8200379  
272.1680071  363.0468444  186.5549776  224.6216417  191.4742506  312.0760241  -54.30615079  543.8102358  289.8652876  284.1429769  286.1149601  293.0919435  408.0456398  126.3323479  653.5972947  -103.8257662  -30.36195771  450.5369162  
271.7611074  363.7400493  186.5826153  224.4049867  196.6817262  313.9771638  -55.05930817  546.6489484  290.8078299  283.7127168  286.1664174  293.7177756  408.8632989  129.9243345  653.4928561  -104.4335976  -33.47229111  453.7705796  
270.6669336  363.8392872  182.7421954  222.2960359  199.793064  310.4757077  -53.40073556  546.4850872  290.7235705  283.2250411  287.5803803  294.0532304  411.4213199  130.2954547  653.7806278  -101.5829094  -22.43647191  453.3818648  
268.2213705  360.0505909  177.6000418  219.3957276  193.7757871  311.0806471  -52.53652037  542.5239435  287.5727494  284.762885  283.8326324  287.5630672  409.2689915  128.8250176  653.0146163  -104.9856308  -14.94789685  454.6380586  
264.2693405  357.9940797  179.6902646  219.4266582  188.2112208  314.4889442  -55.8750178  539.7137407  287.4568772  285.7020677  284.5299608  287.1019702  401.8925562  125.7288304  650.5883341  -110.914573  -23.17373706  455.0192501  
261.925119  359.5831123  179.8391083  220.4849226  186.7055273  313.5104065  -56.19793872  537.3948688  287.0800018  286.9273721  284.4288482  286.7735562  397.8712365  123.9438297  651.9341121  -109.3900109  -30.11196887  452.647106  
263.0192988  361.6214746  178.3204809  219.1742644  185.2947984  314.6233908  -56.99624721  539.6850117  287.9036125  284.4124158  284.3878734  284.9324785  393.7538497  125.264102  650.6353394  -109.981487  -32.89591814  456.7670877  
262.6804695  363.0337212  179.0563989  221.3651983  187.2287795  311.8934843  -57.28205893  540.6599736  289.0874222  284.878774  283.8869037  285.5119514  394.3401385  121.496043  649.4908464  -108.5436653  -34.58391792  454.377817  
263.2694916  363.3799389  179.3633606  219.2798998  185.1327783  312.0932358  -54.4959333  542.7801051  287.1250479  284.4502566  286.3464724  284.1979502  394.626216  123.1029948  654.2321673  -108.5270601  -29.03265293  454.3340893  
263.4957312  361.5188845  180.0861759  218.8146022  186.9586299  312.1824  -55.03147141  542.6394972  286.1958058  284.1892499  286.825137  284.1344558  396.0630685  124.2807224  652.9649976  -111.3960432  -30.24042393  455.89965  
262.3763587  362.3392276  180.6498216  219.9424859  187.0892553  311.784542  -54.10948515  542.1455075  287.6714114  284.1658079  286.8250183  284.2656952  393.7299117  122.4853657  649.7605815  -113.9946064  -30.85869264  455.8613083  
263.9416481  363.0388155  181.2749741  218.930776  186.1619174  311.4328734  -54.34108466  542.4993693  286.4313994  283.5477467  287.5745945  283.5402549  393.1456178  121.0707169  653.9409185  -112.8810672  -33.78328391  455.4858879  
265.6023552  363.1273125  181.3899652  218.6566244  186.6210198  311.1092544  -54.52118451  544.5462459  287.0982499  284.5619977  290.1589213  284.4257776  394.2628893  121.4529728  653.2536622  -113.2315693  -36.20988095  457.4012442  
267.5224491  364.8574711  181.8280719  220.6419726  189.4263471  313.0767255  -56.06693441  543.1037147  287.1817187  282.7841545  290.8167471  286.3930104  397.0920154  121.5379793  653.9328587  -110.8556927  -34.0436448  460.1921051  
268.8358874  368.1447354  181.3482275  221.294073  191.7119701  310.3988101  -54.97969193  545.0440753  287.5596584  282.7807291  291.5079537  286.3054798  400.4745624  123.0015755  653.8207176  -108.0076761  -25.70960291  457.6044544  
269.385192  367.1222029  180.4752415  221.1653952  190.8097426  312.0756719  -56.28611026  543.8679315  286.9480095  281.887646  292.483978  285.2519207  399.138614  124.0863722  654.6777646  -109.2220503  -25.59150196  457.6312251  
266.7974683  364.1904314  181.1845769  221.1429657  191.9318413  315.1564613  -57.8698892  542.9399842  288.4838465  282.0913994  292.33254  286.8320885  398.0423806  124.0858351  654.3982515  -110.7122303  -26.23121184  457.1432889  
267.0958367  363.7698508  181.7314427  221.9905682  191.5999607  312.3082053  -57.20331303  543.7417682  290.5017657  284.2899679  292.438098  287.1963682  399.8544336  123.0937329  653.9112855  -109.3788107  -27.80513653  454.8580753  
267.6041846  363.1423357  182.8511086  221.2760755  188.6524504  311.566996  -57.90913637  542.8791525  292.0870271  284.0680249  292.4011279  286.5857851  401.6578421  124.2132093  655.187623  -110.2471113  -26.4416784  454.8978486  
267.4429483  363.3914045  183.9659684  221.2327753  188.7099183  312.5852384  -57.96282999  541.58366  292.6614389  285.5725042  292.2706958  285.8331111  402.8170087  124.7286778  653.1043865  -109.8058568  -24.83206476  453.6098005  
268.468699  360.5384041  184.5807263  219.681862  189.7926522  311.3460724  -59.02762116  541.7232569  291.4908935  284.5371739  291.232999  285.1018404  405.432749  123.9037049  653.9822181  -107.5018449  -17.48085  449.2364412  
267.7770267  357.637172  185.306675  218.6448927  185.9501344  312.9753899  -58.7422776  541.921601  289.7334923  285.8740839  289.9466992  285.607057  402.5826023  123.3799089  654.2229129  -108.682623  -23.23162365  450.7697938  
267.6192708  358.1678048  185.9202544  221.0094914  185.6455684  314.5053811  -60.38044141  540.6440821  288.9729366  285.6974495  290.5320164  288.0591942  399.3448062  121.7831371  653.3264616  -108.3992117  -30.99212552  449.9722762  
268.8637039  361.4804115  186.4021526  221.404655  186.7392988  313.7883722  -58.32371755  541.757465  289.4495489  286.0498701  288.9316477  291.5810209  399.4347338  123.5426141  653.766436  -106.1459337  -34.82750064  446.5612043  
270.4940493  363.2895691  186.2549046  221.5914972  187.0249348  316.0763948  -56.11644017  544.6298905  288.9609484  286.0662537  287.3698076  292.4028406  400.6124993  127.6447274  654.7137973  -109.290583  -36.19506415  453.4366815  
269.5160847  363.364686  186.0891671  220.9951747  191.3546736  317.1607185  -56.03836919  542.0203365  289.054697  284.0176053  284.9954765  290.8830728  401.5628836  128.0553155  656.9250278  -110.0918319  -34.90034525  454.9154559  
267.3922048  360.0951491  184.9654813  220.3643827  192.2421051  312.005987  -57.06658883  541.0993401  289.4498931  284.4831727  285.9013313  289.7527709  402.6962536  127.8189398  653.3719576  -105.8064888  -29.15076448  451.7627688  
265.7440622  357.4321543  184.4165307  219.9861762  188.7716505  314.0871974  -56.19846446  540.4099951  288.4077487  284.2772864  285.4586027  289.1864435  400.6351405  125.7075958  651.2544765  -106.2853059  -28.33143436  452.7700277  
267.9506042  359.3083366  185.3041327  221.0752203  189.2717811  314.7780392  -55.86185825  540.6105852  287.5520965  284.3683511  285.7014378  289.6458231  398.6376134  123.8765743  650.3799265  -109.0531484  -31.77623772  452.3014594  
269.6623748  361.9098421  186.4065597  223.1578179  189.7109793  316.5090382  -55.6052607  542.3445213  289.5456453  283.77982  287.3763391  291.8629249  399.307738  120.4537129  652.8894941  -107.1293724  -34.1430825  448.427176  
270.8918785  363.6569295  187.0294631  222.8145849  188.6325386  317.4796669  -55.69322058  542.3612058  288.9922819  284.1771896  286.4160175  294.5381784  400.6418334  123.742627  654.8034561  -105.2747524  -34.43313317  451.1508496  
271.7394435  365.1515179  187.7145312  224.5389041  190.1266215  318.8452847  -55.02982129  543.5093585  289.4381987  283.9217968  286.6704555  293.4347008  402.95234  126.790929  656.0265071  -108.175547  -34.39354232  451.3574536  
271.8929467  366.068959  186.6683008  223.3748754  194.3712465  315.1179202  -55.70481137  545.0050403  290.370819  283.3741327  284.9796647  294.9222266  405.4871842  128.2369279  655.3064675  -105.762775  -33.16619165  450.7014465  
270.1418114  364.9604575  182.7872916  221.1828286  197.3210426  308.4798321  -54.98805324  544.8720207  288.977505  284.4493901  284.86284  291.3009725  407.4858787  129.2781033  655.5108517  -103.0451331  -26.12413877  451.5141862  
265.9111908  362.606791  179.1545065  219.8907219  196.7125341  309.5530778  -55.38092105  543.7976544  288.5533014  284.3194732  285.0951335  287.5504964  403.6877393  128.5996005  652.3845769  -106.5234666  -22.11415816  454.3173897  
264.5322303  361.1134288  179.4606885  220.6471012  196.5909666  312.4944171  -55.98447853  541.7972799  289.5189642  281.455488  285.3625827  287.293577  401.1124229  125.1833236  650.0231268  -109.396892  -23.75877634  455.1691001  
264.5959372  362.738715  178.1678935  220.4447434  193.7412288  311.2291008  -54.82564664  544.0485685  288.024084  282.701189  290.393711  286.7007751  399.271321  122.7348989  650.2647951  -108.186017  -24.16476856  453.9027553  
265.4730849  363.3446789  180.9409415  220.5362988  190.2537149  309.8326992  -54.38894722  545.0875344  286.4155908  283.5189873  291.1995165  284.3589223  399.9576666  122.0843586  652.8787462  -111.9781435  -28.9605244  457.9134868  
268.0615863  363.6043243  184.1773514  222.9207038  189.0061309  310.3710905  -55.28489274  544.1331073  287.6959882  284.3709965  292.026706  283.9525773  400.9348256  121.0849697  654.1412786  -111.9535549  -27.72326618  458.4430779  
268.8848931  364.3132375  184.6367656  222.3249569  188.2167102  309.0289902  -55.64645236  544.6180596  288.4855001  284.336524  292.2466467  284.5453266  401.6319872  123.7888951  654.950224  -111.1679905  -24.44210161  454.9011823  
267.5324982  363.49192  184.1788163  220.9521059  182.7247094  311.4619235  -56.08172839  543.5303922  288.0194218  285.6115111  291.7880302  284.8399597  401.6673721  122.9921754  653.8214635  -110.8761454  -24.05020284  455.1384018  
265.4481653  363.1362051  184.2953083  221.6722593  182.6568874  312.6365146  -55.67089982  541.0779651  287.9851169  286.3052158  288.9835747  285.6884113  399.6764818  123.2254071  653.6485395  -113.6186868  -32.76854718  456.4608611  
266.6626617  363.5410894  187.4319511  223.2419186  184.5728146  312.4548977  -54.20266766  544.4862217  289.3901679  288.5486715  289.5929478  288.1785946  399.6733385  126.8488796  655.4032461  -111.7673188  -34.61525952  451.7015248  
267.4978982  361.4515892  186.8115009  222.2425097  183.8166452  314.0431025  -53.29042276  543.9149012  286.0206769  287.1719594  287.535121  289.6777955  400.805042  127.91517  655.8276439  -112.24868  -38.30839111  454.3394498  
268.5312442  361.1970248  186.2921974  221.8339552  187.7789005  316.6420667  -55.38983656  543.9799498  286.440606  285.4390624  285.6821748  290.2345165  400.4282151  127.6883899  652.5372716  -110.5808876  -38.42575212  456.371665  
270.304682  361.7804059  186.3671972  222.204673  191.6408331  313.8422465  -53.37681112  545.2530239  288.0099958  284.4999703  285.8327717  292.6665032  404.5667268  126.6860151  654.2637325  -107.4313264  -35.17525434  455.3939715  
272.149671  361.6360504  183.7988313  219.7586689  191.7713053  313.4905999  -52.36062583  545.2508914  287.6920285  282.4032194  284.2868485  290.8798384  406.5846466  126.290406  653.6042039  -104.9111295  -27.29406202  456.300524  
268.7091768  360.4330921  184.5346696  220.0434626  192.9716317  314.1083668  -53.96922444  542.9048657  286.702092  281.5440645  286.7525022  289.2946968  405.5140109  123.6800758  650.4781694  -105.1824727  -23.93577386  457.632538  
267.9388055  361.1149806  183.4952563  219.5458226  192.5844064  314.9954823  -52.61599423  544.0366798  286.4140792  282.6761191  287.665827  289.5476812  403.242962  121.5879757  650.7447004  -102.2244428  -25.56310321  454.8752208  
267.7879479  361.2119086  180.3127045  217.8429739  189.6189376  316.1122357  -54.42473394  544.9850612  288.2715054  282.2264029  288.8271723  287.8475524  401.2645724  123.7403659  653.5813685  -104.0520097  -23.91448566  459.051941  
267.2411407  363.5709489  178.9329174  219.5245326  193.43584  316.3782731  -54.39327473  541.9813132  288.1875671  282.1634678  288.2616826  289.7846808  398.6059909  123.2634478  653.7282188  -108.4122565  -30.44257263  456.5024098  
266.5561296  362.1445852  176.6506413  217.8105222  191.0531305  312.7735513  -56.59207405  539.525867  288.6777263  280.6342549  290.0315985  287.157529  397.2489183  124.2723981  654.6295149  -106.2592749  -24.99302413  456.1673044  
264.498612  361.0194611  179.9438006  218.8177861  188.1126192  313.4320677  -56.3848132  539.7982189  291.1419281  284.2707015  291.9173423  285.3849022  397.2998872  121.8514045  653.5241928  -109.1871431  -20.48646865  457.2313716  
264.7088712  360.2436135  180.4942676  219.8536986  185.7166508  311.9999139  -57.38373875  540.7114827  291.3704955  286.2546102  291.1376249  283.3169404  400.2586294  122.8811599  654.2466022  -109.6460838  -20.97041003  451.2871077  
265.0130707  361.4233993  180.5959248  221.0772315  181.326983  312.8701221  -56.78628815  539.2993428  290.0708898  288.5056659  287.6463778  283.0598263  399.9790773  124.9531212  652.6745284  -113.1007561  -27.83721299  451.0679125  
264.2780713  362.8856225  182.472106  222.0048511  182.6259105  313.9691129  -58.38605277  539.4522682  289.9219294  287.040921  284.2462517  286.2372359  397.8522806  127.163929  652.0449851  -111.2453158  -33.63632664  449.0571181  
264.7488073  363.1040574  181.8701246  222.7332239  186.7519621  314.3012583  -59.11927628  540.8545007  288.7948655  285.0329097  283.4896771  287.1349703  398.0218612  126.1128688  652.61388  -107.3126285  -35.945158  451.6977442  
267.3329344  364.6697345  181.3682497  222.2504532  189.3348981  313.7992875  -56.6725446  543.0049383  288.8502966  284.1373975  284.2645399  286.4585683  397.6375558  126.6928411  651.5189111  -108.3285396  -32.83554892  454.2096963  
267.4775801  363.6927698  180.5770813  223.245714  193.3869413  310.9723066  -57.42308948  542.3020404  290.383691  282.5607676  287.9924727  286.3379115  398.9106918  123.5684189  650.8041466  -109.1474453  -25.91706998  454.8874179  
266.5185457  365.7043118  180.1713359  221.5233956  191.3822275  309.7662254  -58.18250663  542.7831111  288.0123876  283.5407821  290.9699155  283.8020367  399.7458027  121.1446644  651.008388  -107.2328462  -20.50591959  454.1341887  
267.4488016  366.242083  182.7076139  221.1567872  185.3396281  309.6935707  -57.55196326  540.6746039  288.5797478  286.5576224  291.5531746  285.1176955  397.9918217  120.0452126  651.7928522  -109.7043401  -24.44505092  453.7392625  
267.3114762  366.2441452  183.6919845  221.387896  184.1154039  311.3509694  -58.36530254  541.3356569  289.0961151  286.3397168  290.1541339  287.5244338  397.0143359  120.3652728  651.0503215  -110.8642997  -28.85424591  451.4007315  
268.481409  368.4643323  186.8145987  221.6866174  187.3413636  310.9476303  -55.41819455  542.6192122  289.14112  287.2902201  289.701125  290.9216419  399.4103604  123.9100549  652.6444695  -109.0874023  -34.5113504  448.2321765  
269.1525034  365.6575703  186.5091876  221.5635032  186.5651867  314.4087027  -54.79172092  542.5351054  288.1452122  286.4004105  286.0709543  291.0300848  399.8254521  126.2777757  652.3286252  -109.5274871  -36.19229688  453.5048364  
269.573066  363.9406448  187.3851775  221.3028369  188.0689868  317.9542298  -55.40858702  542.9934941  287.3800187  284.6607215  285.7439704  290.0315833  401.3557977  126.6019693  654.2043681  -109.4927768  -35.14433496  456.0965815  
270.0848334  363.3523718  188.5562894  222.020956  189.4095526  315.6861235  -54.51992681  543.8328845  287.2930385  286.122862  286.7873715  292.537239  403.2480899  124.6024641  653.6627778  -108.0203963  -33.237377  452.7619697  
270.7890377  361.6967413  187.7297191  222.2057194  189.0745056  315.8951118  -53.45513946  544.2857061  286.5600488  283.866398  285.5901798  292.5997812  402.9558155  124.2943869  653.1546983  -107.1618598  -33.54498167  453.0329903  
271.7558455  363.1849708  189.3005558  222.3476972  190.2902166  317.8512918  -53.11927231  545.6200152  288.1103323  284.0434036  285.0550905  293.896962  403.4892441  124.7025434  653.4181094  -108.1064574  -38.01678613  452.9852233  
271.4365033  364.0249509  188.5300124  224.7244811  193.1971829  317.5480119  -53.82179413  547.1944627  289.3877787  282.6245869  285.5719421  295.4856796  406.0012073  126.7538002  653.6038489  -106.8982801  -37.31251075  452.1964309  
274.9154851  364.798607  185.8940948  223.8452324  198.0253155  312.8780456  -53.96663312  548.5272962  290.3549915  281.0662233  289.5155327  295.93109  408.3041818  128.175477  656.376203  -104.5598937  -32.020709  452.7647484  
272.3876011  363.7577619  179.9273528  221.4533585  199.5392799  308.9231292  -54.26584662  545.7496647  290.8737253  283.5796824  290.3127513  289.8034337  409.125609  130.6617274  656.8815481  -107.1583988  -20.42236535  456.9220964  
267.5451381  360.2980268  177.8808987  221.9883881  194.9923684  311.7130726  -55.55854924  541.190868  289.9874591  283.5648305  290.1979506  286.3181033  405.5483282  127.277471  652.8667096  -108.7211142  -13.49521701  456.755841  
265.3433432  361.3394957  179.6104771  222.5090109  190.392483  311.5751599  -55.85342282  540.5998277  290.0994453  284.4827707  290.8346348  284.4435309  401.5887943  123.6263074  653.5503903  -109.7761797  -15.67987573  452.9383389  
265.0502127  363.0162922  181.0633768  222.081882  185.4453879  311.3039009  -57.23823607  540.7380979  290.0457087  286.0639407  290.7030704  283.9708865  400.2321526  126.0381762  654.347522  -112.3855657  -24.31224849  452.1755841  
262.8981471  362.5096622  181.7372267  221.744202  184.9613389  313.6134431  -58.17790326  539.5840095  289.3486595  286.5446999  287.8335168  286.0452795  398.3910293  125.4418858  655.8291425  -113.9149993  -28.93226328  454.0652186  
262.5939405  362.4663421  182.6054059  222.2749867  186.977661  314.3537099  -57.54557408  540.332011  290.0304337  286.1304141  287.0242684  288.5611105  396.1966961  127.7196737  654.9504224  -111.5330075  -33.73999698  447.925731  
263.4601555  360.3194259  181.6605545  220.3291613  187.4104551  313.477893  -57.09217926  540.5743302  288.7258893  286.0400749  284.3884536  287.6745429  396.8458494  128.2875558  655.8238832  -111.0371679  -36.00492227  454.6600751  
263.78902  356.5951703  182.8035511  218.4509253  189.2053827  315.9148825  -57.35850181  540.6988066  286.4776912  283.5904897  283.6538539  285.2726911  397.5742625  128.6495806  653.2997007  -110.9753426  -36.30052476  455.2556825  
263.7334939  355.4608426  183.8527673  218.5006802  192.7866806  313.6113643  -57.80289156  542.4251306  289.2134948  283.2564197  283.9750076  287.1928199  396.986793  124.9499865  651.9548076  -106.3724881  -32.76823367  452.4941864  
266.620124  357.7928363  183.4048803  217.9110661  188.0984996  314.0174489  -53.61906118  544.1109577  285.4899522  284.2750824  287.123531  286.7083506  399.008612  123.9697442  652.9501034  -108.6292813  -32.64096898  455.3086704  
266.9382128  358.3803325  184.3218768  219.5080797  186.7569409  315.4969138  -55.0835583  542.4612815  285.1556009  283.3339042  284.7181077  287.8926282  398.4871295  121.9461949  653.9285452  -110.2810808  -33.23637052  456.5205535  
266.6997651  360.9040619  183.4138971  220.9611092  187.51886  313.8661896  -55.78482623  543.0946382  286.3325427  283.5652673  287.0773806  288.6823911  395.8960464  122.2825411  650.6794328  -109.1961197  -36.48460579  455.2187608  
269.3605652  363.4339318  183.0583225  221.0109292  189.0190247  314.4136645  -55.78268799  545.9710869  286.1777212  283.0360302  287.9959379  290.0824024  396.6025908  122.8323595  650.101553  -109.5302547  -40.70762365  457.7449559  
271.2815524  363.9123682  185.4413661  222.1439019  193.9926185  316.6909423  -55.91254627  545.2829868  289.5800731  280.846935  289.8406915  290.8266683  400.2734794  123.8209159  653.89927  -107.1329241  -37.26458799  458.1547334  
271.5015166  364.7974022  182.9868078  221.0942317  195.1545185  309.6984791  -55.75903843  543.3771885  289.0760608  284.8532831  291.5972778  290.6981655  405.9167542  126.2081125  656.299127  -105.8531497  -23.40551096  453.6196555  
269.3379572  360.4518844  181.6368419  218.822913  193.280565  310.7402233  -56.9350591  541.0920906  287.2644022  284.6645612  290.0805224  285.6061697  406.0708448  125.3252433  653.7852047  -106.8521609  -13.23409696  455.1877134  
265.9865315  359.5421291  182.9936966  219.4812371  191.4945543  313.3002438  -55.85012434  541.6780872  287.8545175  283.980568  290.4336636  284.4880708  401.8980535  120.1186982  650.7321331  -107.7102496  -18.30656346  452.1962682  
265.4828618  358.850022  182.8854141  219.2712322  186.9089209  313.0962226  -55.68767496  542.0321396  289.7983791  284.4799925  291.3626496  284.6760193  399.1021556  122.8650727  654.0375172  -110.0249469  -25.03518667  454.1628607  
265.8651119  360.5596724  183.9637831  220.2039806  186.6396213  314.670007  -56.96114869  541.3167374  290.5320456  284.9854157  289.9720366  284.983192  398.4537896  121.5347938  654.8334077  -112.3117535  -29.85454072  457.4880607  
266.7029918  362.074027  184.5674646  221.0143422  187.5847299  312.3515123  -57.05025382  542.6496851  290.077088  283.8597897  290.7599995  286.6258123  399.4895878  122.0182911  653.6569571  -109.9042436  -32.18053013  453.4658201  
267.5630336  361.4013148  183.6503559  220.1846856  184.9687945  311.8616888  -56.03148601  543.0390245  288.9432613  285.5064991  290.8976199  284.7449619  399.6301491  123.645719  653.4123285  -109.9179647  -29.28398655  456.6962896  
268.3177426  360.8794763  184.6203547  221.1449234  184.9802061  313.6312578  -56.50126909  542.3798322  288.187961  282.3306374  290.3644105  286.022754  399.3479919  119.4510668  652.3273694  -109.5455711  -28.64719517  457.6787528  
270.4148536  361.2995918  184.8767176  221.8959907  188.6880639  314.3538178  -56.12105186  544.75024  288.5386931  281.8921642  291.8719131  288.9744091  399.9131334  118.4182553  652.2287437  -106.4130011  -28.3536846  455.8578116  
271.0776251  361.8810354  185.0963245  221.4591307  188.3610998  316.2347447  -56.28810544  544.4997051  288.5014212  281.7788662  290.5172301  289.2805058  399.4038184  119.5347716  651.9033588  -107.5194166  -31.19420837  456.6322968  
272.0364416  364.2566441  187.5393266  224.3571528  192.1758509  314.4137784  -53.92889414  544.55535  291.3507136  281.892736  290.1181834  291.8712236  403.6362858  120.36857  652.6956477  -104.6150056  -27.0543858  453.9382908  
272.1733151  365.6467816  186.2511661  224.4604052  190.5980525  311.9655215  -55.20677368  545.4568097  291.8349306  282.434212  291.0571775  293.7943636  406.6396437  124.7995287  654.1158057  -101.8134827  -25.02442037  450.2900443  
272.1927904  365.0521698  186.2702075  224.3592773  193.4186494  309.8252174  -54.44766292  544.9688309  292.2787735  285.6117116  289.7879763  294.5031128  411.2513073  125.9729043  653.3958032  -103.6687607  -21.28297027  450.0424139  
268.4415111  364.5437067  182.1099567  222.9862472  197.0423216  308.9428866  -55.28926876  543.3590013  290.913296  287.0310053  289.3325174  292.6567475  410.499104  128.6224821  653.6158153  -103.1124022  -17.71136274  445.0159843  
263.4913309  363.3031677  179.4647984  222.2506132  189.2896138  312.0606537  -54.11855654  540.7360981  289.4819391  287.2592465  286.836878  287.4121137  404.0832052  128.8722594  653.759559  -107.6610834  -19.35701055  448.6181211  
263.8668565  362.5319898  180.5677355  220.6991864  184.9147368  313.5643979  -55.55421232  540.4631478  289.8537176  286.7595666  288.1603899  284.5761545  399.3714694  125.8099653  652.8804382  -113.2513509  -24.08664225  455.420484  
263.2255446  362.9327896  181.8266602  220.6678525  188.8145889  311.3295902  -55.87555432  540.8901208  291.6029857  285.7711027  290.2395292  283.617638  397.5780055  123.8146547  653.9195532  -113.6522129  -28.27886687  451.6016052  
263.0850375  363.0014267  181.8662695  220.5839513  186.3936701  310.9360613  -56.5353678  539.7931885  292.1750193  286.8610519  289.5087842  284.6213242  396.4158264  125.7973973  653.5008621  -114.6917596  -34.45929898  453.7963322  
264.155877  364.4478175  182.3957834  222.5604542  186.7673723  313.6315244  -57.21004122  540.6221553  291.3275959  287.7922114  289.3628043  286.7654192  394.9196652  127.068549  654.6182562  -114.8735672  -41.08228192  452.6482602  
264.8951061  364.9932451  182.9146606  223.4138014  189.9087443  312.9876024  -57.1913272  541.5095065  291.9058867  287.3108865  288.5473936  288.8969218  396.7423596  129.6834973  655.0939467  -112.5050045  -38.7758057  449.4490663  
264.9498923  365.8365747  181.7497416  221.0065615  190.2876001  308.9847183  -57.31832262  541.1861968  290.0278598  286.3206567  284.5688532  287.4942037  398.6005741  131.9517264  654.8970546  -110.7313829  -35.9260042  452.4614127  
264.5296797  365.9552899  179.7833452  219.9377302  187.8582766  312.1525026  -57.37265021  539.1783874  288.2596698  285.973695  282.912914  285.8427778  398.6335297  128.2606518  650.6380504  -111.0745082  -32.56719951  453.3047176  
264.7716146  365.7940115  181.8355764  220.7065048  187.256829  313.6554671  -56.67451791  538.2716426  288.208198  285.7311123  283.778692  287.1189953  398.5183575  124.8894615  649.5950775  -109.7144001  -32.70802106  449.3255641  
265.9930182  366.6247715  182.3904307  220.3768241  187.0583873  311.7557437  -56.20722099  540.7113358  288.3361328  286.1569596  285.1877911  286.9411519  397.8295258  125.2311173  649.7673759  -109.6526373  -35.35302748  452.4559402  
265.7482493  366.2120108  183.278804  220.2781275  189.0401253  314.829866  -56.8547659  541.3134023  286.5694182  285.6126533  284.7341964  289.6002172  396.9403266  124.2384943  651.2802511  -110.1305824  -37.53490117  453.7575654  
268.3081513  365.231571  184.2949002  221.0059105  189.7850163  315.0112544  -55.89982396  544.0224175  286.0242584  284.7107166  284.0673858  291.0988897  398.0118335  124.0538459  652.4979928  -106.3302668  -36.63549237  453.2649564  
270.3373143  366.1377616  183.746811  220.4191047  188.2890119  312.764003  -53.60394147  545.7863744  284.8335969  283.8408784  285.2654798  288.6667545  402.0038867  126.0833636  653.1480047  -107.7008691  -29.50835475  454.9997013  
267.9163746  363.2318949  183.544661  221.088318  187.0857306  314.6149123  -55.25972353  544.2076192  284.3259811  283.2859663  283.5812907  288.6115752  400.7160564  123.4532919  653.6738112  -108.5964078  -27.4819202  457.5893904  
268.4781946  363.1421702  183.7852638  220.0219282  185.7545957  315.0752962  -54.85506963  545.4623892  282.8298126  284.4762161  285.1381698  288.496092  400.0067751  120.6408051  653.9053004  -106.9683383  -26.68038274  455.8864712  
268.8284809  361.7790759  184.8711607  220.9309992  188.2627241  315.2617197  -55.75723418  545.2263006  283.7547526  283.0760558  286.0365478  288.7390326  397.5699326  123.4429948  652.0303697  -110.1367871  -32.98593444  456.4370798  
271.4869085  362.252817  185.6741751  221.9637685  192.8636696  315.916263  -56.26625975  547.1752463  286.1738122  281.0254761  289.3956559  291.8539335  400.0761274  122.7631155  655.0786033  -106.7397224  -36.00415914  453.6716115  
272.5790877  361.5013499  183.0909993  220.9960674  194.5242171  314.0342887  -56.35470838  545.2775072  287.9223366  280.1998813  288.4895947  289.6827018  406.0054121  126.1226543  656.4538938  -106.3887342  -25.92853573  456.4678898  
269.7046754  361.5842432  180.968642  221.0098416  193.5097582  312.533737  -56.15759401  543.2164403  286.8648704  282.0109683  287.3654517  287.7101289  403.8227842  124.7589867  653.1070323  -105.0624711  -17.85595971  457.269785  
269.3778525  363.4931299  180.6667839  221.0394334  188.0207183  312.5621172  -55.38809948  543.863839  285.7389168  281.4504201  287.6641051  285.6533781  401.6244485  121.763562  652.042867  -105.8721658  -20.01117664  455.7607742  
268.2087338  362.2372129  180.71562  220.5080982  185.3760734  313.8557397  -54.38094318  543.9141019  285.2210586  282.8700485  287.8719407  285.3527846  398.9027969  120.5124225  651.7444385  -109.0685011  -24.8770418  458.3147253  
267.4531572  361.4160111  182.7548632  220.944746  186.819517  316.9304566  -55.72984508  544.655513  285.8535544  281.6620225  287.3467052  288.673624  397.5148752  120.5728294  652.1835706  -108.3088398  -33.1497217  457.4599277  
269.9093588  362.6983166  184.2981101  220.9071727  188.3848209  313.3031729  -55.80002738  545.8272197  287.8185019  281.81518  291.242414  288.7754496  398.6392973  121.0062871  654.1054546  -107.8823247  -32.8602279  457.1327297  
272.779979  364.1650126  186.1065725  222.3078449  188.5411448  313.3298015  -55.3773537  543.8705365  290.4784353  283.039568  291.5250247  290.6919118  402.6055598  124.3105867  655.2212429  -107.3547424  -29.63696985  457.670992  
272.9342885  363.6442043  185.1690031  223.0470751  192.6963751  308.7350501  -54.28644555  542.9805847  289.0997163  284.2976435  292.3358413  290.0283513  408.8104896  122.32503  653.1454605  -104.3360893  -16.20562441  451.4800391  
272.413548  361.9281376  184.2317398  221.3780854  192.3095031  307.808069  -55.33206237  543.2225124  288.4221744  284.1922349  292.2610019  286.7201607  411.1716845  123.4419283  650.5879713  -103.5503383  -14.32703473  453.1754477  
270.4310315  360.0114437  184.3250904  221.3344633  190.8051217  311.176127  -54.30971493  542.1661687  288.3212111  284.4584744  291.2107541  288.1801235  409.1240619  120.8491441  652.4338392  -104.415233  -18.859411  455.1255886  
268.4024891  360.7555491  186.3594913  222.2537269  192.3791007  312.0913189  -54.88755622  543.3344939  289.6936854  285.0828488  292.8568701  289.0191904  405.8902553  124.1933727  654.9092002  -104.8208208  -24.85148115  451.1118336  
266.4044462  359.3185085  183.5132956  220.0759281  190.2589347  313.675429  -55.74691612  541.5952566  290.8349346  286.114683  288.8039538  287.3890004  403.494024  127.8018196  655.9944527  -109.0793266  -26.70046264  453.9233177  
264.5921265  360.8657905  182.7255611  220.0624595  187.0684948  316.2952125  -56.51205787  540.229203  292.4865956  285.8486645  289.0075091  287.0369832  401.2759508  125.6359419  654.7150323  -111.8067907  -27.11124855  453.3056597  
262.8650756  362.2969704  182.7844109  220.716652  184.5542308  314.1900023  -55.941662  540.9479454  291.103105  287.897165  289.0321081  287.350819  398.0448975  126.1308374  657.1078672  -113.6041214  -30.74967491  449.4534912  
262.8662654  362.0113128  182.3762109  220.6024572  183.4383599  316.0824175  -55.86065148  538.9948657  290.2747762  287.1567375  287.1368434  287.2898685  395.1062123  127.7341556  655.8488779  -114.4274755  -34.77510278  451.8993356  
262.0643884  363.708553  182.8782844  222.9158945  187.4736023  316.3127644  -56.82889102  540.2560755  291.5004557  287.7288315  285.9386441  288.5453508  393.7077809  127.2380207  652.7195081  -113.4147971  -38.68581642  448.9837209  
262.5901606  361.9132082  182.9207791  222.2246119  189.7554153  314.8505561  -56.41489938  541.3275758  290.863865  287.2502283  285.33849  289.3348742  395.7995759  128.2672444  653.9826213  -112.223298  -38.25196677  452.6177784  
262.862889  357.4697631  182.7364063  219.2724834  190.6438807  315.5016401  -56.47949879  541.8775414  288.2126459  285.329356  284.5625499  287.2535484  397.9409528  128.9535328  653.0378632  -112.7776013  -36.39862081  456.6089745  
263.8637256  359.2696904  184.082999  219.677714  192.832608  312.8200424  -55.97976846  543.6224328  288.3154704  284.9871627  286.4438904  287.6827045  395.6552029  127.0111043  650.9831613  -110.6318702  -36.76649545  454.3058648  
267.9510769  361.7071558  181.7597066  219.9947386  191.6317825  312.1259974  -57.24030831  543.5255364  289.9175853  283.3083728  290.3720869  285.6237394  398.9460405  123.841224  652.8658181  -109.0669174  -30.09213764  454.7274951  
268.9547043  363.6174671  180.2320882  220.6164697  187.6616822  311.6357169  -58.09266737  541.1709822  288.9450313  283.1781169  290.0009579  282.7380592  401.2703829  123.5201417  653.1156427  -109.0215469  -21.24671251  457.0488651  
267.1218371  362.138886  182.3090245  221.8093428  188.273191  311.4242523  -58.32607529  540.313926  289.648372  285.1927995  291.1719981  283.6640348  401.2788207  120.7072714  651.6466508  -109.2262656  -21.15225976  453.8887477  
267.1772697  360.4690215  184.4694731  221.8486581  186.4061526  312.1582574  -58.38226665  540.9644  289.0516462  287.6238971  290.7182224  286.0470876  399.8856162  124.6093036  655.9740515  -108.8272791  -27.41912318  447.4476537  
267.2596131  358.8426092  183.9249568  220.5633435  186.3223143  314.0506692  -57.89130374  541.3830924  288.8953291  287.3685208  287.1753595  287.5364048  399.7765937  126.3542933  654.0827038  -109.1752502  -32.73659677  450.2846092  
266.7405331  358.2385698  185.9382799  219.6954185  188.4667094  316.8560958  -57.6419405  542.007699  288.1880109  285.1251559  284.7686314  288.3134068  397.9067407  128.4471925  655.6890891  -111.005754  -36.39421205  454.3289158  
267.2993582  359.5282643  186.617598  219.4876414  191.4403586  315.9522913  -57.5015049  542.963472  288.5486849  285.1253351  285.0810491  291.7712507  399.0934136  125.4195426  653.049636  -108.2424298  -37.74529279  453.8059351  
267.9426431  360.4867973  183.5985203  219.5450519  190.01105  315.6753006  -56.52149506  544.7465385  287.2443494  283.0789296  286.1845148  290.6009466  399.7387997  124.4016476  652.7664861  -107.8412749  -34.11057036  454.2446737  
268.0904019  361.728082  182.8308412  219.581178  188.5961994  314.7004309  -56.18210626  543.123736  287.0354951  283.2030065  285.409286  287.7815109  398.2025228  123.9533796  651.3783511  -108.5831318  -33.47374337  455.3494258  
268.8885407  363.6257184  184.7631226  221.0796936  190.5703168  315.6447056  -56.18676937  544.8896346  289.1938035  282.322845  287.1214355  290.082365  397.5851312  120.9246713  650.434579  -108.317674  -34.82653915  456.6681071  
271.0428555  363.9743534  184.5696931  221.8023994  190.8200535  312.9920134  -54.43047165  544.7850236  287.5993132  281.4656454  289.2183534  290.128752  399.4892474  120.8967325  651.8286448  -107.8063401  -32.97647738  456.796983  
271.5919997  365.8475667  185.0779917  221.9962679  190.4478225  313.7218678  -55.28791559  545.079532  289.3639835  280.9175813  291.389772  288.5759422  401.4533725  122.351262  653.2408964  -108.7777933  -32.98731016  459.1363247  
271.5758894  365.9043926  186.8057356  224.1366497  191.470328  311.8898926  -54.85946884  543.6822768  289.9396473  281.4352074  292.3005163  291.4327875  404.0631713  118.9804015  654.2253617  -106.3790564  -29.03274915  454.1503394  
272.884285  367.3543242  187.228108  223.6302997  188.2412688  310.7796122  -54.37769752  544.0410642  291.4737124  283.7986663  292.5992615  291.0790078  406.9723026  124.19345  655.2875968  -107.6133959  -29.28715783  450.410994  
272.8329928  366.3521963  187.7934257  225.3071891  188.5647592  313.528325  -54.0340123  544.7242206  291.0049668  285.1531489  288.2714264  292.8203927  408.6635834  126.0696863  655.1789332  -109.0524119  -29.27126154  447.8978564  
273.3904189  367.8231104  188.2924108  226.5553155  193.6635745  311.0785272  -53.22618764  544.7561715  290.8392621  285.5189112  287.8909018  296.6204677  409.2326421  127.4077916  655.4136494  -106.4372733  -27.7100968  442.2707879  
273.8757499  366.4622862  186.3613431  223.7903122  193.9323611  310.3839787  -52.44418432  545.3397055  288.4789483  286.2302856  285.027207  295.4310463  410.098312  129.7330725  653.3410266  -105.7956389  -27.43135146  449.7213812  
271.5794376  365.9209358  184.4402673  223.4592503  195.6983841  310.7696425  -53.74224297  544.7197967  288.2782434  284.4781833  285.4738866  292.5613197  409.2751278  128.4736233  652.2559294  -104.3735467  -24.99123338  452.6225151  
270.3046874  363.2494571  184.2215678  221.9554666  197.4230127  311.7872728  -52.58729596  547.252726  288.6945242  284.84076  286.6182237  292.871576  409.7079771  130.0056206  653.323093  -102.9535039  -27.72282621  455.2707983  
269.484871  362.8727316  179.3239184  219.7181385  197.9948772  314.3224777  -52.10519495  545.2775884  286.5257826  282.5087066  286.9735031  288.5208458  407.7989731  131.6243925  654.9457993  -104.8976456  -20.38167851  461.1841136  
265.9010627  362.5114733  176.5971819  218.1458634  194.1758689  312.8191388  -55.34120069  541.8140234  287.2268048  282.1916447  286.1062526  286.855243  403.9381115  127.0488018  653.561143  -104.9924222  -14.59813617  458.9299209  
263.05718  362.1799995  178.6125431  218.0581778  190.4418711  312.4530747  -53.40547187  540.7731928  287.9392246  283.3415102  286.0605127  285.4664349  398.2735661  123.3681915  652.6506845  -110.1302619  -20.60815557  456.4473095  
261.3024005  362.178547  176.357662  218.1738215  187.2182246  313.8536415  -55.49062754  539.1768981  287.6300681  282.8349537  286.7757361  282.3359895  393.8032668  123.5302365  650.0480549  -112.9345535  -28.26239291  456.7258744  
259.2766423  360.655761  177.4519301  218.9013893  187.6645162  312.5813709  -57.92740083  540.1397126  289.2626323  282.2156736  288.8771193  282.1825846  391.4168817  120.1222613  651.8755565  -111.4598316  -31.52725042  457.2884679  
262.0104718  362.3142711  179.5921239  219.6937626  183.8061016  310.038592  -56.30747497  540.7732449  290.2888387  286.5582666  292.1961456  282.4614678  393.2249853  120.682711  654.4829849  -112.107235  -30.95976176  456.5585236  
261.8076346  361.7199462  181.5926271  219.7503571  183.2097021  314.0565168  -58.1483285  538.950569  289.1978301  287.6591059  286.5269791  283.9632611  396.06703  123.9233677  654.8531049  -113.5227705  -35.23160864  454.6183293  
262.270815  363.0813922  183.0485036  220.4185809  187.8219888  313.4187094  -56.761238  541.1631074  287.7317817  288.5577641  284.5403319  287.9040856  395.2273824  126.9903869  653.9644442  -112.6980939  -36.50363871  452.4620337  
263.4741762  361.4852346  179.1137207  219.5592938  187.9454683  314.6421136  -59.54944871  543.065619  287.5130005  283.816027  286.5475021  284.1976292  393.9866678  126.8707655  653.1143961  -109.6120781  -34.19324108  456.0507985  
264.9900028  361.7258017  181.4759465  221.6485684  184.1731751  313.05083  -57.54220222  540.4418546  289.1970778  285.4982346  289.8272653  284.085561  396.5102793  121.423114  653.5092039  -111.2777687  -26.97604435  457.5245313  
265.3333038  360.8672357  184.2133958  221.9610627  184.4728759  314.9051137  -59.30558063  541.1768097  288.20791  286.9906532  286.8695581  288.0960259  399.0304108  124.7008453  652.9252342  -110.6983369  -27.57640184  445.6920474  
265.6897924  359.2835486  182.7902612  219.0640507  184.8583289  314.9567147  -59.87315447  544.2743523  287.2886727  284.0338407  285.811718  286.9852464  399.3371431  128.8360335  654.0921366  -108.7703797  -30.12426627  455.806322  
264.8339508  359.1488315  182.2732467  220.3616793  188.5478977  314.6805061  -58.39277482  543.702147  287.7816064  282.752499  287.7411214  285.9981278  395.1242283  124.8541472  651.7158016  -109.5579107  -32.55104928  456.4253125  
267.0845599  360.7585306  183.1655902  221.2749633  186.7061467  312.2884231  -58.99053265  541.5996873  289.0744736  282.3006123  291.9286577  285.9375751  396.9303871  119.9469384  651.8501287  -107.806552  -28.85042936  455.1463125  
268.3387155  363.5891589  186.4703358  222.7046357  183.0407026  313.1825982  -56.62648013  542.0751061  288.8808195  286.1543568  290.47298  287.1773341  399.3260074  122.8562612  654.3329836  -111.6917012  -30.39701549  451.8744364  
269.3834769  362.674144  186.744455  222.4306545  186.1301738  317.6152244  -58.63520485  542.6820073  288.2534294  284.4111171  286.5619909  289.4253822  398.2169217  125.4350219  653.4155435  -110.3171608  -33.4251453  449.8119528  
270.974037  363.7243214  188.3807306  223.652676  190.7788129  317.9117989  -56.36220428  546.5561235  289.5175501  283.5055453  284.7296997  292.4237478  400.1262832  124.5613046  655.3856537  -108.4270775  -38.23159094  453.5130868  
273.2959344  364.1374933  185.7026728  221.8922666  192.439443  313.9734127  -55.31275277  545.9104214  289.6350543  280.9631204  290.541941  291.2088673  403.0886509  124.4058039  654.6144791  -104.6005222  -31.67057472  454.842246  
274.079986  364.6881274  186.3237721  222.8391363  189.4277944  312.7310183  -56.9554756  543.2897974  291.0673453  282.8016424  290.2818391  291.9687212  407.344695  123.7064923  653.7213542  -104.9385116  -24.32176143  451.9678079  
274.4679734  365.4074654  188.5574815  224.6220902  191.5946001  313.310135  -54.30603807  543.629529  291.3684672  284.3777498  287.6737771  295.5186596  408.1430033  126.2411426  652.1362712  -105.0900507  -22.95217038  443.6091713  
274.8584697  366.18253  188.4546125  223.6709284  194.2368346  312.4920961  -54.57650507  544.6116631  288.8320259  284.3446977  286.2862981  296.4661409  409.9542888  124.6090396  653.6447797  -104.0081154  -27.0649096  449.4345095  
274.5707524  365.5881272  187.2515285  222.8846245  196.6974132  312.8549014  -56.17657178  547.0841951  288.4656718  281.9806124  284.7750717  293.8832822  409.5442207  127.115642  652.2500213  -104.9649468  -30.79954309  455.3434673  
274.9655774  364.9324649  184.3125133  223.4855314  202.4154152  310.9512392  -55.51291783  547.681584  290.7946366  281.1072644  289.7380197  295.3863291  411.0918252  126.3637263  653.5333952  -102.301551  -30.03048875  455.7416214  
273.2991507  365.4679051  179.9664148  220.7135954  199.3165361  305.8124725  -54.62298288  544.0134969  290.3531325  284.8876383  290.8773486  288.9442786  413.7997697  130.4289313  653.9241108  -103.7940211  -15.87960458  456.1528358  
266.8386288  360.8247952  177.5250796  218.7377567  197.475257  310.964936  -55.78537814  538.128414  289.5230051  282.6763451  287.8834226  284.3304908  408.0908005  125.470699  652.0821176  -104.0881442  -4.708033438  458.689111  
262.0010043  358.080456  177.8968981  217.5584033  192.1047044  310.5855062  -55.0939234  539.141082  286.741688  283.6870071  290.1752044  282.5065231  400.5678459  122.3275756  651.0013578  -106.6449822  -11.86948434  456.3255634  
261.6331111  356.6637091  179.2172212  215.9725933  186.6218425  310.8051086  -54.53252889  537.9478669  284.7418309  283.0201994  288.097258  280.0238233  396.0214697  122.0507996  651.6878242  -113.0267971  -24.33062725  458.547624  
261.1643234  357.4937128  181.9499526  218.0717146  188.8126924  312.0658589  -56.27910316  539.1499041  286.8120367  283.958661  290.6401477  281.6176325  394.0457791  119.5864393  652.3451457  -113.697504  -33.83398667  459.8563678  
262.0062721  359.9833034  183.4049718  219.1287888  185.6166417  311.1123754  -56.4623757  541.4529717  287.979841  286.5897553  290.1842417  284.0214245  394.3437283  123.0431772  655.0344296  -114.7313058  -39.26380697  454.6622036  
263.1987952  360.4193902  183.1277437  218.4824708  183.5224131  312.6898254  -56.33859587  539.512582  288.5464062  287.9971384  287.0532277  284.8130233  395.1507829  127.3108029  655.4054058  -113.8107097  -38.37993548  454.9062119  
261.5622131  359.5790156  182.5253656  219.3032825  181.7224041  315.4854056  -55.66550555  540.4867544  286.5368874  287.6962315  287.0943318  284.2668705  395.0480437  125.9221792  654.8587021  -114.4537523  -36.80229666  453.5941426  
261.731531  360.8246188  183.1092058  219.9359543  180.5016963  315.0192084  -54.83566673  541.3635696  287.6648821  287.5441801  288.213024  284.7286519  393.363873  125.0573534  652.209185  -114.7739387  -36.93369399  450.4461672  
262.7312746  361.5255943  184.9669805  221.7644072  179.8733046  315.1225301  -54.57511544  541.4725056  286.404708  288.379345  288.3437538  286.5146494  391.8051917  122.5057641  652.5298739  -115.4550549  -41.81131012  448.3969307  
265.9399883  363.2644556  186.3688026  222.1910311  180.7772673  319.2226371  -58.06093879  543.6289996  287.5204273  286.1366032  288.2608301  287.583646  393.8520335  119.468033  654.0350395  -111.5132786  -40.74294771  450.3177428  
268.9706339  364.3079239  186.3680326  223.1701231  183.8524362  319.8790338  -55.77025644  543.9258158  287.898751  286.5355368  287.1214978  291.1699112  396.8664399  126.6655926  654.7589978  -109.020553  -40.89797891  449.9624342  
270.4845592  365.0244881  186.1049038  222.9979068  187.895257  320.0316691  -56.31444054  542.9088441  288.7115414  283.432828  284.3043437  292.7083829  398.9626754  128.6197861  655.834836  -108.2677412  -37.33982108  452.9469741  
269.7362519  366.7749373  184.3479373  223.2486164  191.3755788  314.3334346  -54.4731413  542.1509142  287.916554  285.0858411  283.5346752  294.4310438  401.2016988  128.6368152  654.4340233  -105.719784  -30.92476394  449.7419007  
267.3976905  363.1320334  184.5827115  223.8419063  189.3647325  310.8934277  -54.59543086  542.7684182  289.7766244  286.9473879  284.0942129  292.4674295  402.5575827  128.2367253  653.9419888  -108.4964182  -28.11026801  450.8125014  
266.7325747  363.4234557  184.4317212  224.5364517  187.4274574  313.5859906  -55.16630722  541.5556846  289.2779963  285.6380913  288.0945422  290.1267602  399.7914385  123.639632  649.9872285  -110.0250519  -30.13611426  450.5281025  
268.0099406  364.2657089  185.8780424  225.2498239  187.762722  313.7208719  -55.18820047  544.0096231  290.4992714  286.587832  290.3045504  288.9273082  400.7470804  120.8088939  653.0468353  -111.6188527  -28.82666143  448.0567736  
268.0173937  362.6873529  184.4070035  222.6028452  185.164412  312.8005924  -58.45605823  545.8532445  291.747205  284.1605348  290.7415672  288.7494445  398.2256913  122.4427319  653.8034921  -107.6693523  -28.30606818  451.8685007  
271.9953035  365.656433  187.0510392  224.8215426  187.9754117  317.5624131  -56.30852659  545.3715295  292.4577456  283.9473419  290.8435526  291.8820283  402.3054731  121.6236228  655.7027976  -109.740074  -33.61881075  453.6423283  
273.2103668  366.5780884  186.2343484  224.4266692  191.5090831  312.7724402  -55.51132922  544.9318546  291.8543755  283.3817082  291.538911  291.7195833  406.8930636  125.5748764  655.6200397  -107.0314875  -25.84774499  450.6376121  
272.2943388  365.6119686  184.7515085  222.5125  195.1288148  307.9741057  -56.31489962  542.7724535  289.0843707  281.6272099  290.3684122  289.549034  409.1275729  125.2202118  652.9885883  -105.0439185  -19.16932854  455.4803969  
272.0342216  364.5099955  182.6918358  221.9112771  196.7866649  308.4744761  -55.98889627  544.586924  287.6338535  281.0068545  290.8711475  289.8930738  409.4263071  121.1733756  650.2522612  -99.90300823  -14.92189145  455.8632244  
269.606008  364.6384662  183.2213227  221.0602008  194.9561027  307.7225872  -55.45787156  543.7593923  288.9551479  282.6840922  291.0400143  288.9138624  408.6523228  123.3311963  650.3172365  -102.9050054  -23.34304771  455.634522  
268.7534974  362.0780191  182.2090076  219.8847939  194.7518682  310.6259217  -56.54870304  540.7681449  288.8956263  282.1595138  291.0511324  290.3606856  407.631673  125.2487434  653.5990215  -102.02311  -20.8797101  456.0111405  
265.5951355  360.822725  178.5580095  218.1195171  196.8593866  310.2805286  -56.87661079  539.9734281  288.7454779  282.6767435  291.4262734  285.4572308  406.4831201  125.5414529  650.4312323  -98.29766948  -7.227243051  451.7038154  
263.3972197  358.4080219  176.4950972  215.8536008  194.3880305  310.5040944  -56.69849683  537.8335151  285.3067313  281.7126912  289.6606657  280.6238632  401.6448553  123.7957532  649.2691912  -101.4911009  -4.08007337  453.0084711  
262.0650075  359.1905609  178.668956  217.5497307  189.4567607  311.0817279  -55.16211011  540.4683975  288.5683083  285.3287116  290.3208001  282.3675607  394.4620125  120.0674481  649.4721787  -109.3205613  -20.05484282  455.7023524  
262.950233  360.5960065  178.3762401  217.756821  187.9066929  311.5608738  -54.37814569  541.3435833  287.9794311  284.9795262  288.5813359  282.7577657  393.6054163  120.4183117  651.957835  -113.0860299  -34.25747214  456.7267079  
263.8670979  361.8447095  177.4626576  217.7132349  186.6934731  313.6395525  -55.32122131  541.3451496  287.7970627  284.7541455  288.639037  282.4549218  393.3850849  122.7618349  654.2145424  -115.5931551  -39.16851173  458.2982448  
263.0234521  362.4846684  178.827767  219.0416119  188.6036082  313.1449935  -56.16010369  541.9945841  289.1296715  285.2009768  288.8114632  284.0070091  394.3806067  122.7080864  653.0962154  -114.2159187  -35.77768481  459.4806548  
263.6863835  360.5354517  179.7855882  219.8486004  186.2221431  311.734569  -55.94303716  544.3672627  288.0149671  284.1601393  288.5851809  283.4556036  394.4954134  122.8865708  653.2782029  -113.1171456  -35.39274124  459.6349443  
264.0913493  360.9706367  180.9128792  219.882089  184.1549236  313.4576203  -55.75836468  543.3358798  286.0469192  283.8678574  287.0772283  284.0025447  393.2598714  122.4054278  650.9615461  -113.3036886  -35.70094108  459.2130845  
265.2288831  359.6468962  184.5009049  220.8252326  184.2307567  317.1987583  -55.39904725  544.2524367  286.2132199  282.9021556  285.555259  287.201547  392.5974381  120.7058799  650.3062291  -113.5539127  -40.96169772  456.7103262  
267.6287746  361.8431403  186.3718048  221.464183  185.9202217  318.671594  -55.69711817  544.3681426  287.3036033  284.3024585  285.7150889  290.1933139  394.9857807  122.1595364  652.386577  -111.1487161  -40.52679977  455.2995342  
270.4608592  363.3728098  186.1587294  221.2603077  186.9633415  318.876544  -55.06483727  545.4384502  289.4150687  282.45506  285.1746932  290.7378622  398.0462252  124.6235735  654.364045  -108.8106625  -38.2077443  453.175354  
273.0040082  364.3271829  187.8351555  223.4032417  189.0913908  318.3031877  -53.26577199  546.3239751  288.4463138  282.7342191  285.0690287  294.0695371  402.0800035  124.9297165  655.1067477  -108.6978504  -36.57888016  453.5196799  
273.4759848  364.9937845  186.5477974  222.5894881  190.1528902  315.5644248  -54.44719265  544.7465712  289.5496752  283.3580253  284.0509365  292.5734258  403.7472427  127.2121842  654.24294  -108.5744728  -32.71966897  453.5287136  
273.2185368  364.9765048  189.1850233  224.3032433  192.9340383  315.2283216  -53.73309537  546.094127  289.9351178  283.7565688  284.2584401  294.6988588  405.3705103  125.9527755  655.7396844  -107.6825969  -34.73507687  450.6658294  
272.9269525  364.6706627  186.7362829  224.4754545  195.080124  312.5884007  -53.00150235  546.2953478  289.3777255  285.0181434  285.420916  293.9125717  407.0302043  129.7055072  656.9752474  -107.7606218  -35.72880547  453.5721232  
273.5985  364.1544361  186.4289442  222.2442146  194.484202  311.5860548  -54.66144762  545.712338  289.0957447  284.6079621  284.2532991  294.110608  409.6454252  129.7056161  656.7965862  -106.1871255  -32.16786751  452.2019307  
272.5253769  363.2385364  186.2685236  223.3996366  195.0267202  310.8302849  -54.27316121  543.6514606  290.298337  286.6249209  285.2043012  293.5821149  409.8398233  129.0192973  655.11628  -104.1104751  -27.1986677  451.2449681  
271.6470931  361.5201442  184.2782281  221.2727654  192.5181628  311.9336306  -54.57782284  544.1069304  288.331363  285.4256985  285.3611217  291.2611971  408.2478274  130.2503521  654.7425818  -105.9440085  -27.7225957  450.2938053  
271.9256127  361.9841468  185.9988291  221.4144296  195.9942951  314.0996184  -56.37726372  544.336904  288.9893745  285.4942454  285.8136236  292.8166926  406.1596554  131.8095921  655.5629259  -108.0827429  -34.24209072  452.4213243  
269.9645629  363.631247  183.6181083  220.059004  196.5880461  315.2436793  -55.6922857  542.8092438  288.3796093  286.133337  284.0374891  291.5969423  405.2614724  132.4820433  657.5499584  -107.8967878  -28.99250735  452.0440232  
265.484732  358.9693385  180.3474479  217.5366488  189.7263702  316.3424577  -54.73939393  537.8644985  286.9350632  287.8302308  283.0283198  286.394986  402.9444723  133.3093451  655.4032202  -111.5138699  -21.84816504  456.1889704  
260.468374  358.2550372  178.7878693  219.5913325  182.7805678  316.5795917  -56.55631188  535.3949887  288.882625  287.4096902  286.0721156  283.7149461  397.3970535  129.7683631  650.4778965  -113.5136655  -23.93214448  448.6210416  
259.3418537  359.4616501  179.8014964  219.893229  182.4448895  313.8125574  -57.96106194  538.394965  290.4656464  286.4611  289.2930175  281.6194514  393.3661845  122.869625  650.8190879  -114.7614939  -30.20463957  449.3484735  
259.4650584  360.1577073  177.8491271  218.8218049  182.7243463  313.2238066  -57.40166683  538.7926754  288.4328398  284.9626767  289.7932734  280.1322317  390.5316197  121.3144346  651.3898946  -114.392885  -31.86588641  456.2370299  
259.3074122  361.5003234  180.350241  220.5431355  182.2371422  311.4669728  -57.0137566  538.9638881  288.363686  284.2894308  290.5911788  281.5591904  389.5954285  118.4543252  651.5462279  -113.1461589  -37.89097857  459.3802614  
261.687545  362.3768311  183.9065635  222.0651745  183.2764301  311.2401218  -56.57989595  542.3523888  288.6396832  285.6966648  292.1221677  284.471561  389.7938442  118.5813301  652.8184293  -113.0529933  -38.34973844  457.4742082  
266.9029493  364.1832419  184.1101961  222.5222672  184.8688962  313.7939236  -56.72244646  543.8359677  289.220708  284.3556871  290.8906859  287.5004177  395.2737352  121.6781897  654.2640866  -111.6535169  -35.85084295  456.0594499  
269.5668409  362.1050162  183.8110937  222.850766  189.6266855  313.089372  -58.12056334  542.3004092  288.1596117  281.392244  291.0428131  288.5872345  398.6130587  118.6335464  653.1509336  -106.2574568  -23.84183123  457.9324578  
271.2691723  363.7523617  183.7998574  222.1604185  188.0632466  310.9897392  -57.2210397  543.3364015  288.7382763  282.7178879  291.4807015  289.7237581  402.2945875  121.6569296  651.1364191  -104.3077891  -21.93253124  454.3373844  
270.8171088  363.0159865  183.6962453  221.848794  190.1150573  312.2026348  -55.70583465  544.4780548  287.9871788  284.1217523  289.8019452  287.3803364  404.4013896  121.5808678  650.9655089  -105.9135195  -21.8730999  457.5464976  
268.9544795  363.2509545  183.272746  221.9072264  193.1554024  309.9280999  -56.44676943  543.7843878  287.0995586  284.5171277  290.8295544  286.8343957  405.8401151  120.9598079  653.5071629  -103.8222358  -19.50437458  453.8234791  
267.6279017  361.6735273  181.2674905  220.2722719  191.9327238  309.9870737  -55.2985385  543.8774429  286.4869222  282.3694356  291.4699693  284.6986861  404.5283869  123.2334388  650.2905688  -104.4898659  -17.4346593  455.8765405  
268.3918516  360.9129999  182.7096656  221.5229482  192.3943835  313.6787618  -56.33331606  542.7679204  286.7948588  281.0199217  290.0563636  286.0185146  402.8672315  120.1171871  652.2753759  -106.0888837  -24.83161124  458.3631563  
270.7259481  361.8871643  185.8496791  222.6903972  190.568272  313.3699822  -52.97810242  545.5853571  287.7198697  283.4604999  290.7802539  288.0806495  403.2306546  120.4563059  653.6012494  -108.4303534  -28.75635448  457.480454  
271.0472724  364.341198  187.2088251  222.9328437  186.8901458  314.4756464  -54.85659516  545.2798678  289.5837089  285.3674443  288.6405745  290.5395219  404.7272271  125.6083675  656.9089512  -109.9373509  -34.97480166  457.2417449  
271.6923388  365.3353543  187.0194857  224.0255807  190.5917235  315.9425149  -54.9116652  545.3201667  290.6202162  283.9110049  287.4616041  293.1001206  405.8509142  128.5341118  653.9941988  -109.5064313  -31.63524675  453.0178164  
270.2499306  366.0088763  184.9777544  223.882628  191.2029221  309.7202837  -54.22102964  544.7123509  289.9027749  286.3393547  289.2603997  291.5354147  408.444731  129.1664133  654.4735522  -107.1294946  -24.4124913  446.8257789  
266.8651458  363.8702819  183.4367322  222.7060741  190.5438999  310.5072803  -54.73582781  545.360137  288.3787161  284.3722671  289.8159376  287.7609825  407.3628407  126.6630363  650.6505404  -109.1549507  -20.56318671  452.3024676  
266.8415641  365.4590029  184.6021871  222.9849481  192.7255551  312.2451  -55.17605417  545.0731813  288.9175055  283.5653127  289.4259085  286.5985721  404.1169034  120.8607774  651.4686643  -107.6062328  -23.77933556  449.9624056  
267.4701668  365.7742077  183.1045333  222.1646149  189.5631026  311.270499  -53.87736604  543.722729  288.1037641  284.1302217  290.4843796  286.3557421  401.3689956  120.9773824  652.0816923  -108.2431732  -29.99877199  454.2001124  
269.4950098  364.9125767  185.0829709  222.6412663  189.7321461  313.0738948  -54.1522097  544.1129426  289.0032395  282.5948585  290.3707302  288.1854621  402.7220404  121.2291557  652.4448802  -109.6214404  -32.13934657  455.9336943  
271.5144804  366.8530712  185.7361206  223.5037827  188.9914445  313.3329383  -53.3162146  545.0306416  290.0659514  283.9707261  291.6416431  290.1263582  405.240475  125.1006039  655.4759147  -108.1929338  -31.10750756  454.0011083  
272.1552652  366.9380455  184.889715  222.8837634  190.4632624  313.6963251  -53.80769862  544.9705858  291.3072712  281.7086189  289.7475654  290.5008443  407.1538233  125.7641116  656.2790686  -107.9103643  -24.84305322  455.9657437  
272.6530939  367.4177903  184.3325507  222.4157113  191.0121369  309.676143  -53.72007021  544.0932626  290.8545196  282.9804017  289.4477087  291.6732163  406.8901915  126.0573978  655.1140404  -105.5278777  -23.83684932  453.1215788  
270.8050603  365.0748431  182.1066694  219.457992  191.2926206  309.1352217  -55.88017741  542.064821  289.580176  283.9795805  287.8430017  292.1455193  407.5549376  126.984637  653.2784491  -104.339486  -23.31868507  455.7480498  
266.3936451  360.7438046  180.3269755  219.0447529  192.8745162  312.3226874  -57.02700969  540.8814535  288.4649074  284.6947377  287.6874038  290.6907533  404.6502479  127.5853983  652.7440907  -104.1809336  -24.35491288  453.4513417  
264.2773376  361.2256088  180.6215448  218.788032  192.5727622  313.6120593  -57.47601299  539.8797764  289.4383917  285.0329832  288.0808804  290.0702999  398.9898514  128.5917795  653.8995138  -104.6121671  -20.82199375  449.064061  
261.4373321  360.5105788  178.8896061  218.6828883  187.6637662  312.8926121  -57.4014018  538.9423092  289.471251  284.9408533  288.323619  286.5024145  394.7500942  127.9017039  652.8148885  -108.5217864  -21.05074187  452.2286485  
261.3506667  359.3105924  178.5056364  219.0072776  187.7057671  313.1001848  -58.33425525  538.4866483  289.9901295  284.8765522  287.9868742  286.1538859  392.0178362  123.3124047  652.0937288  -111.116988  -26.23374938  451.7683619  
262.1430906  362.6910945  182.7869238  219.9514418  186.9162513  314.0225248  -56.1503448  540.4914009  290.9416665  288.6211128  289.0953335  286.4343513  394.5948314  122.5735765  653.4183429  -113.4083416  -35.15091442  448.4713484  
262.0513878  362.7032147  180.7814511  219.0118507  184.0831138  314.9933673  -58.42973586  539.6058175  288.279214  286.9050205  286.9566228  284.9233318  393.1047542  125.7568256  654.7344445  -113.1850424  -38.76318677  454.285957  
262.4234293  362.2359825  181.7081179  219.4596836  186.2457927  315.1730426  -59.93019592  541.4804818  287.1721686  285.2039253  285.312308  285.1121976  392.845488  125.8257236  654.058069  -113.3010285  -40.4101433  455.5173159  
263.4799478  362.7196268  181.8296395  218.8790267  188.1490808  314.481918  -58.66610953  540.9308859  287.9603457  286.6354499  285.770433  286.5473313  394.6854549  125.3456898  655.5276635  -109.389076  -36.35973321  456.106009  
264.9052708  357.4491098  180.8201457  216.9868877  187.1863429  313.5939036  -58.88563775  540.5334617  287.7003855  283.8037477  284.9544725  284.1438706  396.7060886  126.4692388  653.9760556  -108.6994206  -30.28950351  457.3828335  
263.7738959  356.4497659  182.5388247  218.0230475  187.2485219  315.1918311  -59.51504507  536.977772  286.6248772  282.4151648  283.6881861  285.1433765  394.6870098  121.8766767  650.2439946  -107.209399  -30.49848429  451.7955176  
265.3561759  358.246403  182.6487059  219.7441714  183.4611888  312.6349579  -57.3214422  541.6455443  286.3023803  284.9965367  287.9551134  284.5618884  393.8125489  120.6451194  647.8975205  -107.3172112  -31.9268389  451.5160439  
268.5439282  360.6301102  184.4370329  220.7001817  185.2178067  313.7339623  -57.72952865  543.0410237  287.5038235  284.5431896  288.9603041  286.4985577  395.595351  118.3559332  648.9457729  -107.557593  -35.39276297  451.6391411  
271.4708055  363.6383916  187.2648259  223.0491952  188.1745772  317.2192101  -57.14941662  543.2381248  289.9179159  284.6454184  289.0547133  290.7395081  399.7919236  120.0913354  652.1753613  -106.7197305  -32.38908719  448.1581135  
274.0023412  364.2882638  186.925155  223.4081671  187.1238622  316.8764199  -53.61490109  544.0484921  289.6037406  283.8331209  288.514973  290.9711824  403.9429139  124.1455657  655.0744499  -108.9069464  -30.91603302  451.093125  
274.5456868  364.0438417  187.9103022  224.2070063  188.2869251  317.1032034  -54.75572155  545.4665409  290.2535685  283.4909653  287.0313996  291.8310579  405.4773199  125.0297807  655.0508984  -110.2008234  -31.05439883  451.7832579  
276.0035801  366.0122091  187.8195463  225.3033932  192.4642917  314.0351548  -54.93048621  546.6374495  289.9129262  284.1097286  286.6050982  293.4109856  409.3927702  127.9775614  656.8357985  -106.5715064  -30.30173813  450.0607103  
275.3064878  365.221413  184.4234087  221.9210268  194.1749212  310.7805367  -53.11209539  544.1895065  289.4669665  284.8999647  285.7259099  292.3445767  410.6839615  130.3422791  658.2983119  -105.767167  -27.72081409  454.2992634  
271.2203087  361.9051742  181.8403952  219.7573459  196.2451582  308.698709  -55.82700844  542.3779464  287.267268  286.0121476  286.6607242  288.1371726  407.7394338  131.0791424  652.9652241  -106.3100724  -22.20391932  454.1939412  
265.3750991  362.9482012  180.4896898  221.5466731  192.6897065  311.7327134  -56.02259246  541.4148645  288.2790937  286.2851999  288.9175453  287.7420289  402.9841078  127.140972  652.3605119  -107.1317976  -20.35156767  450.1251706  
263.4173866  361.1423831  180.7106338  220.7183105  186.1961394  312.9075815  -55.86861101  540.7883253  287.929664  287.6579818  288.4236315  286.3178164  398.2780991  126.4354334  653.7831141  -111.7061253  -27.09670477  453.1835164  
262.6450216  358.8304844  182.2170677  219.757424  185.7732687  315.2658695  -57.26722557  541.4151516  288.1533138  286.7034876  287.976648  286.8517756  397.8796187  125.5303001  654.0015207  -114.0557503  -31.88403978  455.0214165  
262.4655519  359.7450908  184.6556822  221.9642859  187.8534167  312.9841978  -56.90387593  541.9399881  290.0637534  287.5867802  289.0007979  287.3697791  396.4473956  125.6485983  654.9773371  -114.6084762  -33.73578284  451.2086955  
262.62584  360.1681552  184.672443  220.4258488  186.9852356  312.9436216  -56.47180075  541.3851168  288.0259645  285.4984986  287.0943202  286.1595514  396.0371415  127.7738291  655.8681708  -115.5543516  -36.94317355  454.3249386  
263.8671155  361.8943406  183.614332  219.5504494  188.6318103  313.4307744  -57.50347636  542.0277446  287.9232844  285.2003969  287.4804234  285.2910399  395.4335852  127.0501114  654.9392364  -114.6560634  -35.63690684  455.2191205  
264.1712987  361.1850326  184.4552801  219.7664335  188.7411664  312.9067357  -56.3976297  541.76761  287.0032845  286.5927785  287.9571328  286.9492393  398.4158643  125.542717  654.3468744  -111.2003554  -34.85651152  453.9040567  
265.2078136  360.6048236  183.3939182  218.3653582  186.9808243  315.178752  -57.53839891  540.6480267  287.6629166  285.0278472  286.2677669  285.5808409  396.1397199  124.7177458  653.1207025  -111.850608  -33.77571712  457.448628  
266.672809  361.6431553  185.4786842  221.8778484  188.2758859  315.0807021  -56.80918474  542.5558058  286.9686676  286.1314888  287.8056834  289.7810716  397.3638158  122.5292734  652.9237696  -109.6672867  -35.54094552  453.2095471  
267.8756043  362.4800633  184.8915591  222.9979259  187.7475492  316.7864576  -55.79038871  542.5669838  287.1352115  284.9281069  288.0815505  289.8266538  399.0176621  123.9622141  652.6157144  -109.1943095  -35.79463207  454.1074012  
268.9190848  363.4797147  187.5451883  223.3804481  187.8740802  318.295538  -55.60712092  543.2916505  288.9123138  284.1193991  287.9102133  290.6829278  399.834196  124.9291142  653.3418778  -109.7132662  -33.96320586  453.513143  
271.0806019  365.4382941  187.690064  223.6941342  189.5402833  317.5224728  -54.53383076  545.2384958  290.0680162  284.843515  286.4103437  292.9678396  402.5845135  123.249064  656.6592816  -107.0225665  -37.93976833  452.3610585  
272.7489046  365.9013712  188.0062161  223.5538628  190.7178338  317.9676035  -54.56483966  545.4832566  289.0656854  282.490547  286.6083417  292.8747905  404.8884799  128.3591115  657.682967  -108.3764172  -34.92495582  454.4722608  
273.6298844  366.3644859  187.9435296  225.0705675  195.763782  314.0677071  -54.71520524  546.9112665  291.3439274  281.4655322  287.0302408  295.0551054  407.2926923  128.4489888  656.1399046  -106.28803  -30.21226812  451.1585392  
273.4947662  363.5748328  183.2179451  223.1981287  197.3104803  309.5070895  -55.78532143  546.8466714  289.2257182  282.4246866  288.2304598  293.4848287  408.791756  128.639203  651.751904  -102.280539  -21.99523513  452.7307404  
271.6433121  361.6223756  181.0385246  222.8421235  197.2620396  308.5932578  -56.20596909  543.5924002  291.2909357  282.3563708  285.4669484  290.3807099  409.047874  124.5391092  649.0313208  -101.030952  -18.72829664  451.687178  
269.2609127  361.7430331  180.2006711  221.8624752  193.9635829  311.4840973  -55.58060894  543.5968404  290.0719089  283.9209133  285.887043  288.5138439  405.6198146  124.3739514  646.4862021  -100.8228584  -18.96598509  452.415258  
268.2506123  362.8121742  180.4146983  219.4392067  192.8682542  313.9580881  -56.47164136  541.167827  288.9732662  283.6624821  284.8225068  288.1939636  402.2472211  123.586795  650.9282763  -106.8085192  -23.42642676  454.4378189  
263.4931472  362.624452  181.9801725  219.1543097  191.8700018  314.3247134  -55.3043796  542.257328  288.8567207  284.4664691  284.8600899  289.2412405  398.2537788  123.4136457  651.9985633  -107.9450266  -25.17690398  454.2372774  
261.9358105  361.4735367  179.8419336  217.9158445  186.589784  312.7203697  -56.07738439  541.2330921  288.7765358  284.1981317  284.8725184  286.2411155  397.7292609  124.8791874  651.9575056  -109.3807527  -26.49146904  454.7020278  
261.9425602  361.3691577  180.2830437  218.5584489  185.1107101  313.0471714  -55.26689731  539.9587054  287.0697914  283.5717618  286.1917573  284.4791434  394.7074902  124.3756369  651.3090558  -113.3356602  -31.24937953  455.9221515  
259.230686  359.626024  182.9156161  219.2613316  186.0194243  314.6714347  -55.29195738  538.0982303  287.9278804  282.2521877  284.3202812  286.3531853  392.6829459  122.1559902  652.1200082  -112.8279627  -36.11293873  454.2262046  
260.6079858  359.9022593  182.6650721  219.7629573  184.5462169  312.500302  -53.7429735  543.4995385  286.4992805  283.823868  287.3518252  285.992438  391.6830883  120.7341582  652.0217415  -112.5870173  -36.35870421  454.8755676  
263.5312707  361.6254574  183.4851653  220.3990654  185.1238673  314.1017342  -55.87098911  544.4766758  287.1892134  284.2488706  288.1839527  287.1154429  393.7546904  122.2281226  653.2189372  -112.5104458  -38.67116058  456.8868118  
266.6059977  362.6740638  183.6448395  220.9330424  185.7632735  316.2358289  -56.0868504  543.6535285  286.1587354  283.8606649  288.4296468  288.9385658  395.2849863  121.0633767  654.4090604  -110.2904374  -37.9751204  455.8670616  
270.5814374  363.6824863  183.6798065  221.6703868  186.2316898  316.0977287  -56.36883303  544.2345285  285.7125727  283.1771053  289.4752539  288.0302488  399.1814354  124.2674867  654.8735123  -110.4576548  -35.93439528  459.6141203  
272.1176489  366.3975288  186.4489658  223.4318188  188.6175538  315.4417238  -55.79500002  543.9959169  290.4701994  283.1860089  292.0020811  289.8064887  401.6607346  123.6998836  654.7123732  -108.4541496  -31.88730963  456.0272919  
273.5374349  366.2709801  185.0200635  223.849355  189.9674812  310.6265668  -55.33876361  545.5682788  291.2036694  284.6297465  293.6516255  290.1268071  407.9170904  126.1689319  657.0549377  -105.617823  -20.45904416  453.5085456  
272.3997612  363.5618421  184.6710838  224.001477  191.7469476  311.7865941  -55.15212123  544.3046728  291.0848171  283.7129582  291.6980649  289.9918469  409.2031171  125.8763903  652.9386345  -106.3087094  -14.76559175  455.4873814  
273.396853  364.259191  183.7510548  222.9716013  193.5503055  308.3303856  -56.62883327  544.4305666  288.8645697  283.1240606  293.3147267  289.0098654  409.8452824  122.3344732  652.7657354  -104.5763568  -15.67911808  451.4265939  
273.2285093  362.7349408  183.646254  221.4429493  191.7932901  310.1791589  -55.88398165  545.3426931  288.5771771  283.3167447  292.2058931  288.0708798  408.1004633  121.7404834  650.895489  -104.5251676  -20.01074934  456.6047627  
273.0716152  363.4738787  185.5771875  222.5887248  195.8772871  312.0931115  -55.10699898  545.1538181  290.0001254  282.1489068  291.3336921  289.9583947  406.5824219  121.1465543  654.4648101  -105.9005821  -28.6642503  456.8416416  
274.9085684  365.3419552  185.3582583  221.9585551  194.8707276  309.1844688  -55.69266038  546.5636949  292.4352175  282.297938  292.6131031  289.3631442  408.4033261  125.3965139  657.4159913  -106.033949  -31.51317805  455.5306  
274.4024336  365.3240011  183.8700965  219.6602357  196.2976016  310.0507929  -55.95714469  544.8817033  291.9260781  285.0084428  290.429527  287.4749234  409.2422067  129.8456588  658.3690029  -108.0203357  -25.72556336  454.2314468  
267.9424848  363.1515576  180.454599  219.7598125  199.5207251  308.7373493  -56.55906475  541.3431423  290.4037619  285.4413964  292.1577237  283.9824344  404.328154  128.5688229  652.6080449  -108.5591731  -14.60560019  451.787909  
261.0189108  359.2467093  177.2982562  218.2487665  192.372458  310.9380532  -55.35614292  536.9388308  287.823176  286.1673108  288.9303913  280.678136  398.8474084  126.6632958  651.3157946  -109.9847829  -10.53843444  453.7719907  
259.4641912  357.4496512  178.9125689  218.5919666  185.3447999  311.5309757  -55.40223882  537.107638  286.3731207  286.0645324  288.2409527  281.1269124  393.4932519  121.1914473  650.5054738  -113.5725518  -22.8125917  457.030721  
259.9868418  358.5445106  180.0618697  219.6983636  183.977377  311.3960968  -55.94262109  540.669852  286.9285261  284.7932131  288.4545498  283.3258087  394.0969538  120.6233527  651.4332818  -112.2035486  -34.5528865  456.0816419  
262.3370066  358.0955294  180.3879684  219.1475556  182.7633692  312.0435456  -57.04847267  542.0898477  287.483289  283.7068347  288.0088377  283.7752764  393.6481623  121.556608  650.4296148  -112.1066019  -38.17887332  458.5172458  
264.0266764  359.9439177  182.3230777  221.5113146  186.1642535  315.4680336  -56.71270102  543.026733  288.1036301  283.1767123  286.7702393  288.1652419  393.5419296  120.0928464  649.9371843  -109.6628886  -40.16381961  457.6927377  
267.2090237  361.9539594  183.8906679  221.7928594  185.0756916  316.2225743  -55.5544747  544.1875751  287.144403  283.6298219  285.3668726  289.9250334  396.2216182  121.2642457  653.0592382  -108.3518375  -40.28574497  456.2956388  
268.7846339  363.0833405  184.6820425  222.2712605  186.8691087  319.9474975  -54.73064966  545.0179598  286.7331801  284.6837706  285.6010994  290.7736542  396.9155544  124.4160716  654.5127553  -111.2818219  -43.68566296  456.2667548  
271.2960074  364.4298921  186.0325937  223.9820553  192.4751069  317.6583384  -54.54107322  547.2732908  289.4025765  282.2145908  287.85141  292.9397108  401.5471163  126.1569795  656.8688852  -108.3692251  -38.37166821  454.6045459  
272.9418418  365.3393271  183.0286573  222.1450866  197.074918  309.6428172  -54.921052  546.3825043  290.8884806  282.9359696  289.9859985  290.0647123  407.3753081  129.513992  656.7900605  -106.1126935  -24.55589908  455.050373  
268.3916792  360.4731601  180.0279783  219.2731746  199.3217267  310.0067867  -57.22225648  541.4188341  288.493727  282.931518  289.1476416  287.6577548  406.718741  128.562263  652.1393495  -102.9392568  -10.49802078  455.4442864  
263.7410282  360.30063  178.7050747  217.9627106  191.3731144  311.4073906  -54.94903787  542.033526  286.1748503  282.716253  287.1569216  286.3745374  402.1807278  124.359287  651.6282698  -103.9389551  -13.55590967  452.3118962  
263.8410693  360.4627708  181.6441685  217.7289172  183.4375981  312.1358434  -53.56333272  542.359736  284.8379124  283.5567853  283.7363449  286.6164184  396.988846  121.4100561  649.4511059  -110.0900373  -27.16874611  452.2196921  
264.8333043  362.1383854  185.7171851  220.9895694  184.498788  315.0407453  -54.50528962  540.3138119  286.5205702  287.6547393  285.2967338  288.7171765  393.9998917  121.2823776  649.8642652  -112.2865088  -38.7291129  453.3179117  
266.983551  363.8089614  186.6848343  221.6801101  181.5716449  315.9942572  -54.84500699  542.1261588  288.3513612  287.4835407  288.4137639  289.2623631  395.4373237  122.1686376  654.9289205  -112.8976488  -42.34686035  447.8366221  
269.7314155  364.5212043  187.7929291  222.4377151  183.8876028  316.9335349  -56.78060781  543.7718618  288.6386383  285.9341226  286.4946318  290.5632774  396.3116726  124.3584536  655.8781163  -112.3978169  -45.6540992  450.2881415  
273.8826335  367.4498717  188.8701833  223.5665003  189.6820229  318.1388732  -54.91706369  544.4618444  289.6442683  285.0206263  286.3143824  295.6630721  403.4034332  129.0613665  657.4011577  -109.2269752  -39.49215435  451.2364136  
273.892233  366.7211774  184.8971655  222.0205374  191.9828154  314.6447691  -54.50551843  543.3292737  287.8389857  286.6170492  282.9479092  292.5660965  408.3006087  131.619549  657.1780088  -108.9069188  -32.36221839  454.5208703  
268.2601249  364.3370896  182.9306845  222.9228369  190.1826999  312.4760967  -55.5550264  541.4588132  286.5224287  287.20998  283.4127344  287.6891238  409.6773459  129.3552212  653.9893771  -108.1198127  -25.7455198  452.2673222  
266.6358329  363.925958  183.7975859  223.4663051  186.7394181  313.7297553  -54.67023744  541.541143  288.368512  286.0572267  288.441883  287.9348492  404.9096694  123.3894866  650.4917387  -105.6135994  -22.67462211  446.8777634  
267.1311305  363.1166381  183.2637592  221.4845683  184.2818396  312.8887293  -55.94177292  542.4454491  287.9018277  284.0822712  289.0185792  285.5691923  402.1014685  121.9245554  651.445438  -109.3032623  -24.20059739  452.5449794  
269.8386129  364.5349038  183.809125  222.9136575  187.2956813  311.9100699  -56.13673361  541.9369214  289.0286492  282.625361  291.2369462  288.3759725  400.1178376  117.7451604  650.8953601  -107.259332  -29.07544169  456.1214333  
272.4517317  367.3756774  185.9167038  223.5782873  189.8006321  312.9001396  -56.96434409  544.9587673  291.6462739  285.0032191  289.8108835  290.7337444  403.5118163  123.7851391  653.9467771  -108.1754196  -33.8922499  451.8469964  
271.2857513  366.6258158  182.5443738  222.2683076  190.468379  312.8099709  -56.58974026  542.1150266  290.858605  285.4085533  285.9610259  292.5073774  405.6720616  129.4391524  655.7208331  -107.9937731  -30.73307482  452.1916038  
265.4289706  366.3128028  179.5545115  221.2493085  193.3046864  310.4410215  -56.88769524  538.7412574  290.1622422  285.9551076  285.8581403  290.971987  402.593996  128.9701169  651.9327798  -106.7100464  -21.92992438  447.8008889  
260.9317266  362.5455559  178.6437631  219.5767372  187.0306497  313.1696894  -55.8393281  539.7747016  290.0279311  287.1504228  286.5937353  286.2777757  399.4141129  128.7796109  652.5683627  -109.3699302  -23.40052591  448.1188982  
259.3455066  360.344065  180.7934166  219.1116925  184.315923  315.3416796  -58.01124021  539.6052666  288.6639774  285.4847741  289.4072961  284.0826379  395.5190318  122.0747262  650.1712783  -111.1590801  -24.19897424  452.981002  
260.9424103  359.402466  181.6939411  220.050142  186.3868386  314.4429831  -56.38186646  541.3569627  287.3324484  284.4151481  291.9931029  285.238949  393.7664167  115.9169073  649.3593419  -108.9410437  -24.80841424  453.428262  
264.6946875  359.9756934  182.5113271  219.2500007  187.0830273  313.6003386  -55.34071311  541.6721261  285.3713531  283.3198171  291.2442001  284.8159656  393.3915721  116.5754339  650.8275548  -107.9865078  -29.05852686  459.0354021  
269.0370487  361.1198939  183.5327934  219.8029309  187.1200073  314.0594983  -53.92971136  546.1568221  288.471349  282.6873616  292.5227471  287.5033665  396.6182266  121.408164  653.4460876  -108.8547966  -33.33043285  460.1194716  
271.8929286  363.3578286  186.6597128  223.0024956  185.7328125  316.1314559  -53.90990709  545.1106068  290.1556376  282.1264695  288.8695859  289.7663241  401.1154688  119.6348975  658.0031255  -109.3364276  -35.10347076  459.838203  
275.5525212  366.9855927  189.3530809  225.767741  191.6940627  315.8338324  -55.19252739  545.9779152  292.3337922  286.3752659  286.4829599  295.5449569  406.9077276  130.8003264  659.5945928  -110.2304625  -37.6584707  445.3333087  
275.2895219  364.9894004  186.8266382  220.9116548  194.5923995  310.6583573  -56.96126614  544.5787192  290.6492228  285.0525859  285.0731626  295.3300627  410.2299709  137.4657926  658.8210238  -104.760889  -26.80239851  451.1651207  
270.9291387  360.3477079  182.3931915  218.3291138  196.3763308  309.1303675  -57.84761364  541.6954947  288.1136172  287.4835111  284.2339394  289.8448066  407.9524755  135.9461431  655.5787102  -107.0078937  -21.62835835  454.4045823  
263.2107933  359.5246577  182.4280456  219.3241307  191.0950549  314.3189896  -57.95842066  538.5170472  289.1178598  287.6196512  286.4005817  287.1846129  400.8267863  128.2850212  652.95107  -108.6237489  -21.10999882  447.969147  
261.4134391  359.6069892  180.845695  218.5145568  184.494243  312.8655858  -56.68188105  539.774242  288.5942977  288.9875739  288.0883336  284.410859  397.0663338  127.3734999  651.7557704  -113.1466599  -26.48042901  448.1266607  
261.1357671  360.1790641  181.4261716  219.7404568  185.8836162  313.2013156  -57.36158941  539.1114637  287.8259124  285.5989382  289.5390237  281.5422262  393.1996308  120.7937995  650.6487378  -113.41695  -27.00840242  455.8043792  
261.720637  359.7037824  181.4455062  219.9550828  186.828885  311.712221  -57.92250652  540.6372755  288.3132453  284.4944885  290.5102266  282.5439152  393.8361865  120.5257548  651.9377749  -112.4482165  -32.125809  455.2086782  
261.6989755  358.9913913  181.6526805  219.1664541  185.4412706  311.8763323  -56.94366679  540.4455188  288.0600908  284.1036211  288.9432497  282.2579627  392.1985855  123.5106549  655.4130749  -113.1420376  -36.57431781  458.5546406  
261.8203733  360.7202847  183.8537974  221.2127279  189.0406432  312.2135921  -56.32387115  542.3081033  287.0106735  283.4712178  290.6753729  282.9280978  392.3892608  122.6034161  652.511293  -112.2255037  -36.33969542  458.780151  
263.6817498  361.0174706  182.2802726  219.7905156  188.4317093  312.0732105  -57.7746157  542.1980242  286.3408558  282.1853255  289.0649283  284.6633989  394.8245115  122.7594473  653.1819361  -110.1846786  -36.6285251  455.9886607  
264.3699881  361.3544954  182.5367528  220.7503828  187.5390374  313.3387116  -57.55742619  542.8818356  288.3700737  281.8265245  289.6007642  286.228616  394.9957726  122.2332453  652.9033881  -109.0809643  -35.84630318  456.9772844  
267.2012288  363.5157147  185.5488148  223.036669  188.595826  317.0862492  -56.02591988  545.3469103  289.7738601  282.2453356  290.0837913  289.1328403  397.5909073  120.7948783  652.9326879  -109.6098804  -35.8113831  456.3228028  
271.2713925  364.4728171  185.5581184  222.800963  189.9041281  316.3918263  -55.03438088  545.4143282  289.8610494  281.9978727  289.6011798  290.3309669  401.1487251  122.0288445  655.2855125  -107.8355753  -30.67500193  455.9954756  
272.4942047  364.6888518  186.7441899  222.6814472  189.2886686  315.5594951  -56.69044756  545.76099  290.8503455  282.1587198  289.3008167  288.2567335  402.7082694  126.147183  653.8512917  -108.7892238  -29.57964562  457.7219046  
274.682438  366.7796579  188.2276393  224.8159425  192.1545216  312.5374467  -56.79883099  545.0905683  293.5270675  283.1649532  291.5005489  291.5480426  406.5563779  125.5863652  655.4908033  -106.0907073  -27.74759319  451.7050183  
274.0799345  365.2834197  184.8808843  221.9827092  192.3363472  310.290338  -57.67513342  543.68591  292.5607458  283.7917633  290.2701145  289.4095563  411.1952916  131.1267373  656.1831075  -104.9515321  -17.7872573  451.0256736  
269.2302624  360.0374039  181.4633317  220.6816971  194.8180317  308.704714  -57.58829031  540.8986049  290.274394  283.0050264  289.9696532  286.4701385  410.0091751  126.3632253  651.9025768  -100.8295961  -7.363336542  453.4632817  
264.6945057  359.2299527  179.2650723  220.4746238  194.5070742  309.9964516  -55.97842571  540.8320991  287.6396522  281.2457239  290.9719908  284.518678  405.022603  120.908727  649.7124215  -100.4436968  -7.482086594  452.5497132  
263.3993621  358.5090452  180.0194349  219.7226429  190.7341961  311.582683  -54.9296125  541.630852  286.6253018  280.7589993  289.1614797  285.7805807  399.1537491  119.004465  649.4536271  -104.5988977  -21.83589761  455.7250566  
265.8007367  360.7653029  183.079551  221.1430385  189.6808744  315.2401216  -55.60470101  543.5418813  288.6987653  282.462635  287.3077919  289.0994777  397.6356374  117.2524031  651.4955013  -105.5479645  -31.15590458  456.2755797  
268.4687303  363.9518174  184.6110558  221.3152445  190.3425763  314.5885439  -54.6418266  545.861999  288.1229436  282.7983335  288.0501959  290.7971046  398.5273857  120.9738087  655.1680205  -108.43765  -39.33291916  455.3015724  
272.0101116  364.9007495  183.3306697  221.5583276  193.9057909  316.3445247  -56.23555726  545.9178364  288.9619481  282.1880749  290.5924724  291.3087849  403.5931968  125.3528245  655.3924238  -108.3793708  -34.08951833  459.4264261  
272.7621885  363.6220824  182.0606833  221.9594688  195.5248082  310.344869  -56.19734459  544.6076522  289.7985201  281.6269907  289.253857  291.2989276  409.3013966  125.560085  655.11468  -104.3951123  -18.89984112  456.2138793  
268.9743813  360.5566777  181.0779881  221.6354912  190.7868025  311.3769571  -55.13468949  544.8940745  288.1650002  282.9818227  285.1162759  288.6910839  406.094231  124.3947393  652.1465163  -104.6055239  -18.53037259  456.2956897  
268.4110819  359.3504096  183.8316862  222.2978948  187.49211  315.7856036  -55.21314608  543.2795259  287.4967896  283.4227919  283.214696  289.2477125  400.5608595  123.5977623  649.547462  -108.6879158  -27.14612891  454.1688733  
267.6361324  361.6240127  187.6127781  223.1879941  190.7791758  316.4890229  -55.38712733  543.0134351  289.1674527  285.7899474  285.3085999  291.3685995  400.3307502  122.0587357  650.2553286  -109.1600986  -36.75609064  452.4119249  
268.5826889  363.1095118  185.0960266  221.7348086  189.663342  313.164931  -55.11576151  543.1454326  288.7480918  285.9111043  284.8104195  291.2165425  400.7353139  125.1242724  653.311636  -109.0152163  -36.55586258  454.4321911  
270.6556948  363.1570157  183.9862871  221.2505077  190.6767434  313.5515463  -56.65396349  544.8088127  288.5423983  284.9454507  284.7829985  287.8422832  403.9544713  128.496715  653.0190938  -110.6348263  -36.03369869  456.8691095  
271.1846933  363.0641492  185.0354906  222.4851904  191.370589  312.0721278  -55.28485069  541.8446195  289.1928382  287.0731633  285.1019911  288.4198605  405.3714489  128.1789631  651.9127467  -109.9532654  -31.63812792  452.658583  
270.6867776  361.6617747  185.3088942  223.9001002  188.5715527  311.963234  -55.42195289  542.2965308  288.0611041  287.7041031  287.011266  287.2518567  403.4951872  128.0534284  652.5535948  -111.3983258  -33.10484542  450.06376  
270.8950135  362.17874  186.0800819  223.9200119  187.6346395  313.7718957  -55.83864118  543.4249246  289.595757  287.1752852  288.923617  288.5133454  401.9908803  126.3691846  654.7284275  -110.7792067  -34.1998729  448.6387646  
272.4640609  363.6157845  188.0425762  225.0895016  190.4814678  316.8801357  -54.92682896  544.3887982  290.511828  285.9775299  289.1571055  292.8566825  404.1468751  124.549842  655.6922393  -109.3578262  -36.98811942  445.2676666  
274.6054801  364.8478203  186.428757  223.4152691  193.0180848  314.93588  -55.27552862  545.6392193  290.0094386  285.2905245  286.1365399  293.2871004  405.5626769  130.9941211  657.0672974  -109.4868578  -36.72319764  449.6724077  
274.0131092  365.9625986  183.7829314  221.5174089  198.5521869  311.0962642  -54.76831067  545.3814466  289.4876559  286.309711  285.1967038  294.6453339  407.8761771  132.7708064  654.4583112  -108.6443929  -29.66178979  450.9465644  
268.6812605  366.2801344  176.8255943  214.9061679  195.966924  307.1337937  -56.74132471  539.0571456  286.4067161  287.2492198  282.8434504  288.7440364  405.2990748  133.2065396  650.8509239  -103.3145258  -16.84976551  450.8086596  
260.4737129  365.1229986  177.3326371  216.1081929  187.0318983  311.7045628  -53.12966098  536.8788241  285.9260299  289.9103302  284.5887881  285.5769919  400.3866311  127.2231644  651.4236006  -109.9383125  -21.45300186  454.9229392  
256.3987253  363.3909263  179.6463171  218.1993885  181.0064636  310.6987078  -56.14245978  539.3704751  288.2608007  287.3037576  288.326451  284.8118087  393.1158766  122.8198688  649.7568162  -110.5965089  -24.40952336  447.9374904  
256.1423491  364.7317399  181.3801691  220.2510171  181.5315854  310.6896995  -53.77939278  541.5036946  286.8973291  288.1692783  291.4386056  283.3205072  389.7840638  121.8778317  651.3965189  -117.8255938  -33.68584039  452.4560154  
257.2252501  362.4057196  181.0640459  220.2293366  182.5469043  313.6385659  -53.78533408  540.9218532  284.1510401  283.2106265  291.0103636  281.2495693  387.5088932  117.5475775  651.3760616  -114.6401424  -30.83647096  462.7044416  
261.5965601  361.991253  183.2078742  220.5263795  182.8712651  315.9631294  -53.63050468  542.3337943  283.601976  283.2187189  289.3382767  286.0455997  390.767056  118.0219548  653.2776818  -112.3083043  -39.57015512  460.18959  
265.7893751  363.1215999  183.6583985  221.2882426  184.3130971  315.6513441  -55.17524261  546.592689  286.3873469  282.0690394  289.4842487  286.9767825  392.7890002  121.3399346  655.1893456  -112.2550928  -44.80387502  458.6716734  
270.0403801  364.9707678  187.2884467  222.9552404  187.5090392  318.5099673  -55.65751039  545.8919911  290.0792325  280.92451  289.6140707  288.655991  399.0016115  123.393352  659.4999748  -110.5103445  -40.50518207  459.0561617  
273.6229985  365.3138303  186.9184798  223.3063167  194.3833472  315.3867469  -55.03432086  546.0418172  289.5957862  282.5264377  292.3244656  289.8035184  406.1331256  127.5904071  658.7071494  -107.9802412  -24.58516417  456.8316541  
272.3723958  360.9555794  180.0414254  220.8373432  194.6471236  309.8528309  -57.77495295  543.9918633  288.5765738  279.4930536  289.857142  285.2003543  406.9542084  127.7656504  654.3603661  -101.759439  -11.7205259  458.2306906  
270.0046901  359.9739981  180.8661758  222.5394652  190.5734535  311.9962025  -52.24119906  542.8464276  288.4774048  283.0695956  283.8022515  289.700917  406.2496284  122.6704795  650.9395952  -105.3352067  -15.90035871  455.9752929  
268.1506973  359.7256526  183.1035259  221.0582655  186.0855417  314.9678025  -54.63762547  538.9515672  286.2177069  285.2773685  284.081599  290.3096121  401.4083068  122.6070573  649.8787571  -107.6905078  -27.49878572  453.4107114  
268.0327535  361.8488133  183.390121  220.1986398  184.4331715  317.8388082  -56.42570879  542.0637814  288.5774664  285.1480949  288.0299907  290.0042291  398.7272128  120.5993137  651.4763196  -106.5813652  -30.49716565  450.1143382  
270.042616  364.0904589  185.7491004  223.3804702  186.5823174  314.7129127  -57.26926825  543.5104439  291.0844777  285.1267019  291.0522862  290.8264296  400.7573551  120.1282937  654.1586995  -109.3984069  -33.7892306  448.1873391  
272.8220958  366.584481  187.1506308  223.2528589  188.5591377  317.3931553  -57.25250611  543.9990491  290.8913911  285.2312836  288.3212212  294.4828028  400.9491217  128.9903573  657.372629  -108.9648487  -40.53414535  447.5576054  
274.0471095  365.6179606  185.9343216  221.107649  193.6707707  316.4176166  -58.31282957  543.640669  291.3269238  284.7209751  286.3250583  293.8627945  404.0754107  131.1583214  658.3752434  -106.9458502  -32.3403719  452.8095388  
267.9894154  361.6994093  181.7998268  219.1802057  197.1551859  308.8863605  -59.22057814  542.7929299  291.373777  287.0949856  289.9853256  287.5610706  406.1320114  132.3976463  655.2384226  -107.2375291  -19.26894186  450.334363  
259.4311192  357.8298912  177.562916  216.7625785  192.7382272  311.0712589  -58.40487104  538.8817987  287.2609608  285.8881974  289.7595987  278.6442968  398.9155415  129.6481701  651.4250965  -111.2451759  -11.02486926  450.6197117  
258.1495954  356.5612923  177.9861182  218.7532722  187.2278937  311.6433251  -57.61474647  537.2331022  287.5716469  284.0826659  288.0597206  278.2235894  393.304768  121.4744417  648.8762406  -112.2579238  -19.46158174  452.7709863  
258.4078326  356.4897255  178.7878619  218.9197019  182.7395812  309.7789884  -55.40298833  539.0561473  287.4316541  285.3452154  284.6678249  282.2073374  393.2040118  118.7096507  649.2904732  -111.8434645  -34.27776453  454.2638277  
261.5434693  356.6893608  181.7012849  218.5053261  181.6236962  313.6934601  -56.37975254  539.247642  286.6127304  286.2527718  284.2318645  282.9750865  394.4714732  120.2286584  649.6242225  -113.1463457  -43.10329427  455.5789965  
264.5324626  360.3734756  186.9729925  222.7352106  182.420537  313.4804296  -57.35381376  539.5301131  288.3192293  287.9421691  288.0274105  287.7437393  397.1587898  120.880491  653.7857644  -113.4808724  -42.74524023  448.1704667  
265.8503844  361.3084799  186.1245047  223.2561893  179.890653  314.8648079  -57.40649594  541.7471358  290.8719739  286.1280674  289.9261793  287.8790214  395.9357612  124.5659135  653.7449793  -112.9809623  -44.35785954  445.6855538  
267.6433524  362.0643435  186.5420153  223.1087564  183.1946373  317.1451032  -58.31790625  542.9916317  291.2703238  284.558628  290.242218  288.0623199  398.2289037  122.0022639  655.1424179  -112.4588209  -37.69655538  454.570459  
271.222835  362.1998167  185.6288786  221.9753754  189.6779239  315.6685899  -56.71777023  545.1193977  290.1954287  282.7478747  291.2193319  287.5622847  400.9128257  121.573234  655.511372  -108.6636864  -28.37998965  457.1676362  
273.173791  363.5481043  184.2412366  221.0263973  191.1478928  314.8416342  -56.76130296  545.2920783  291.1642502  282.4525141  290.8931154  288.32057  400.7339273  123.1385111  654.6423981  -108.4223279  -31.68707689  459.4555163  
274.1808627  365.4934475  185.9181796  221.804088  193.61201  313.770874  -55.57576209  546.0869739  291.1793736  283.6496003  286.8141507  293.2096265  403.6472439  125.909238  655.1433247  -107.4683132  -32.57740746  456.0314776  
272.5046064  365.9851498  184.5107355  221.098252  193.9416346  309.5578733  -54.92892191  547.6156259  288.9207331  283.9042979  285.7659618  293.5568608  405.5102302  127.4861501  652.8814349  -106.2403784  -30.73017926  453.3524749  
270.5151561  364.6357151  182.3688864  221.0753896  190.895914  309.9382448  -55.08845992  542.7568363  285.4788653  287.0886296  284.7746721  291.7937439  404.7162097  128.0315316  651.6264887  -106.5346805  -27.99079887  453.2724134  
267.1566899  366.4527747  184.2743525  222.206672  189.3072134  314.2437926  -55.67112705  541.3784461  287.560495  287.2551323  287.7327098  291.3214553  401.7464787  125.5446857  650.0893843  -108.0946149  -25.759197  447.5589912  
267.2699603  365.4552444  184.1775461  222.082941  185.8143252  313.5479622  -55.66888605  542.4700562  288.6205092  286.5403749  290.5527725  287.8644737  398.8213165  122.7621077  651.5685263  -109.4610828  -26.28148934  445.2728964  
267.9618645  364.7070404  183.6489852  222.2879468  189.6669237  311.4051951  -57.03294033  542.3787345  290.0283127  283.8546618  292.5794741  288.2585227  399.6944942  119.4251581  653.2706791  -109.2529069  -25.47845535  453.3626278  
269.661051  365.23243  182.6320212  221.5641737  192.2211261  310.1085095  -56.04380192  543.2366361  288.7196527  281.5381062  293.3218688  288.682633  399.2669737  121.2364649  655.1256903  -108.1642  -24.14714028  455.6719324  
272.0031935  364.9701551  182.3480656  222.1388356  192.704193  312.5190652  -56.73177797  543.8502495  289.7414378  280.7838115  291.0121803  290.1276681  400.9080914  122.1320223  654.394078  -108.3132728  -26.51780352  456.8234643  
269.4333645  364.056425  182.5111268  221.9356441  194.6249908  311.1569127  -57.99386404  543.9288043  290.6286068  280.3223061  291.3336524  290.7194426  400.0508887  123.8744925  651.8060036  -105.4125685  -25.3082002  457.3938226  
267.6609321  364.588986  183.3318497  221.6519107  196.1588501  308.4939448  -53.34070012  545.9614134  290.1480866  283.9306351  292.5430804  288.2708985  404.3274589  124.6991388  653.865758  -107.8822112  -24.68734476  455.4113967  
264.5927827  361.0815014  181.3292299  221.275659  197.6159942  310.6822001  -54.61973431  543.087445  288.3269421  282.0483945  289.796626  287.4239647  406.5066435  124.9851025  652.9738533  -105.9590319  -17.88109018  458.0421189  
259.0836531  356.6027318  178.4767291  220.4607351  189.9656606  312.0724967  -56.41125155  542.5858272  288.2561733  281.4262862  286.4823811  286.445088  404.1820042  125.3072226  652.4573743  -103.8691268  -19.15054432  456.2896645  
261.4292203  357.0720461  181.9850558  220.0259344  185.8387461  314.9716079  -54.35624216  540.4579307  286.6334934  284.2136718  284.3565554  286.010449  399.9481475  124.7591692  649.2133802  -109.8996922  -26.71959881  456.7059509  
262.5259548  358.5217581  183.6255959  221.0251344  185.1890438  314.9252367  -54.68350836  538.8457097  288.8078694  285.1092158  284.6801346  285.15791  398.4070323  123.5122705  652.0022819  -110.7295809  -34.55347124  454.0918974  
262.1607684  359.4853644  182.854748  221.7687605  182.4768183  314.1951296  -56.10794981  539.2166067  287.6548942  286.1632197  287.3371873  284.2994771  394.1863535  126.3150741  652.6741454  -112.4049074  -36.0955235  454.2186789  
266.4592466  363.5132392  185.2486907  223.1214586  187.4513785  316.3359793  -57.05037341  544.2303681  290.1287686  285.6200283  287.5715562  287.9173714  396.9823683  124.7125633  652.9768724  -110.4813032  -41.27202109  452.0908636  
272.1291042  365.7450139  184.6413629  221.5880132  188.4988475  316.874704  -56.03507865  545.0981269  289.7241784  284.6464166  286.9118193  290.4472673  401.5440404  127.1104975  657.6707793  -108.2794425  -35.8723713  451.0797149  
273.909623  363.875946  184.0009851  219.9880182  187.2631084  314.1635625  -56.17115573  544.2400685  288.7880759  286.1373019  286.6590094  289.772056  402.8525945  126.3713962  656.5482178  -108.9599346  -26.96880547  453.1846325  
273.1195237  364.8967529  185.6261043  218.9229508  191.1398906  312.4686584  -56.28377983  541.4813796  286.1405801  287.1294727  287.7690523  289.0656748  402.2099862  124.1974307  652.6522111  -109.6072682  -29.50842317  450.9156959  
