# Supplementary material for: The Foraging Brain: Evidence of Lévy Dynamics in Brain Networks
Source: PLoS One. 2016 Sep 1;11(9):e0161702. doi: 10.1371/journal.pone.0161702 (PMC5008767; doi:10.1371/journal.pone.0161702)
Supplement: S1 Dataset — (ZIP) [file pone.0161702.s001.zip › time_course_networks/dr_stage1_subject00006.txt]

239.4889288  254.3694194  172.4116663  223.4501496  222.1825314  327.3286983  -3.314245363  464.1347509  291.5920097  252.3971275  264.0968977  212.7867773  314.2554352  149.2320755  641.7830169  -38.65876409  -90.18626819  502.6663226  
239.8513147  256.46359  170.1526479  224.0622319  226.4046467  327.0561215  0.02475004371  462.8784981  288.5632733  255.5725322  270.8349754  215.3073415  318.3300323  151.5812141  631.6024265  -40.6281371  -85.65175137  497.3756651  
235.6224423  258.0117191  170.6863338  224.9842379  226.3123249  326.9523798  -1.485408301  457.2187598  288.6053739  254.475309  268.3491637  217.5917614  316.2662687  147.2432884  629.0716364  -41.01783286  -79.39810635  488.6082564  
233.04809  248.7905627  173.6431298  220.1004844  225.5649024  324.1608427  -1.971449579  466.8097344  290.0204567  250.0787571  272.1371619  215.9139354  308.9695942  145.6802235  633.2078717  -43.98836021  -88.04117986  497.0585888  
237.1464055  247.7159606  173.6204045  223.8557424  225.9342888  328.3915791  -2.774668363  464.8382064  289.6646957  249.3256517  269.1149548  218.1351772  313.8329277  144.9363411  632.9981491  -43.21416228  -94.16230537  489.8696733  
238.7678383  250.4997308  174.6373023  223.0944106  227.1258481  326.6491753  -0.5549122562  466.641895  290.4423633  251.108623  270.8312564  220.1250883  315.0826566  146.686299  629.7867043  -43.1852161  -93.16561041  486.9145547  
238.1212106  251.2418161  175.4983445  222.9354329  229.3142464  329.2144561  0.08368517027  465.8873353  290.3677107  248.5168233  267.0060666  221.1895314  315.5061277  149.5849626  633.1670272  -44.37790545  -94.34804006  484.3721314  
231.7405302  251.106647  177.2858987  223.5854059  230.9440634  329.2444517  -0.9776316987  464.0095294  290.8448011  251.7958671  270.0598625  221.3629028  312.0836138  153.2723589  633.3069569  -45.00083764  -94.24220201  485.9708451  
236.891239  249.5827245  175.8395595  223.7215622  225.5320737  329.014713  -2.328248451  467.5279743  290.2959641  253.279212  272.3615376  218.0053859  313.9690305  148.1509302  636.7981246  -42.48615389  -91.45444291  486.4233258  
236.4105047  251.0975149  173.7858071  225.766728  228.7227557  327.7751031  -3.500338232  466.168618  291.5462916  254.4620594  272.6016425  215.7147085  317.5499699  148.9416876  638.1810201  -42.08343787  -90.08169761  488.5316032  
237.732515  248.8990408  175.1994882  224.3768973  229.2113546  328.1027225  -3.559360539  462.117765  291.2556436  251.2205293  268.4582638  217.310115  315.1689857  150.5128968  636.6905216  -44.84210369  -95.24775329  489.9024871  
232.9923129  248.4612241  176.7073539  220.7160067  225.2295995  332.5788132  -1.75734747  464.2153802  289.0762869  251.5232095  269.8797394  220.7761221  311.0560582  148.0852924  631.8107724  -45.31385286  -89.77282864  488.5030613  
227.548167  248.211154  179.7535728  220.7940431  226.4878034  331.350229  -2.855520958  467.6195159  292.0240435  253.5365941  273.7988842  218.3522827  309.3690623  149.4872337  637.2735392  -46.02428485  -95.25271758  490.4186113  
234.4771451  250.4834657  178.1432905  225.4989066  225.7654454  332.5313235  -4.382272039  466.419734  295.5839786  254.870567  270.6463953  218.0974916  311.7841801  149.6059097  643.0036863  -43.14798329  -100.4932779  491.8751709  
233.3358153  250.8220166  174.3998982  225.806904  226.4465955  331.9047261  -3.397120961  464.3094561  295.5554005  252.2368691  270.3383118  223.0101901  312.5009861  150.1399203  635.0172977  -39.99936071  -90.6320267  492.4234696  
234.9820676  248.6249654  176.9096735  223.6576523  225.2295618  331.1586939  0.1246857266  465.1932022  293.5329751  252.4720678  268.5034121  223.3720356  310.3433741  151.0203201  634.1175024  -42.37397637  -87.18346225  489.1471032  
241.1401006  251.6260555  176.6954464  224.4439305  228.0720276  333.18846  0.721538417  466.0456516  292.7487696  252.2328174  269.4328523  220.0407955  315.3764686  151.1762297  633.888614  -42.80653127  -88.31044999  488.6948313  
239.0441909  253.7821332  174.224597  224.7736669  224.4977553  327.339232  -1.77475146  463.0138308  294.3229098  250.2416455  264.6219975  217.1738665  315.6102616  148.7569305  638.5407404  -42.61116213  -85.88875071  496.5155423  
239.5038374  255.5882127  173.3668894  225.7335226  228.8358675  328.5406523  -1.574452778  462.5218678  291.4036454  253.7766233  268.0545608  218.0133534  318.7008421  150.1067359  630.9713104  -40.35371034  -85.03149651  495.8751482  
241.4216749  255.9054363  173.1428565  223.6137755  227.1043214  325.8896917  -3.197928053  460.4023903  290.7123781  253.5548599  269.8301298  219.5939516  318.5696491  148.3446359  629.9861363  -38.91337226  -86.6334311  496.0742286  
237.7777968  255.9190797  173.6567676  221.9090431  228.657569  330.3489626  -0.2097322528  464.9236729  292.2371533  252.4264143  276.7138785  221.8088461  313.9029671  145.865573  628.7592814  -41.20184137  -83.78951403  490.5538451  
233.790459  254.9519822  174.7013784  223.3393608  225.3397276  332.1169876  -0.604403334  465.2678657  292.1792846  252.7828184  271.0944678  222.2300019  312.3284069  147.8868709  639.785294  -42.55839465  -90.7479966  491.2206768  
235.0602335  253.1822597  173.9817177  223.6636322  226.2117071  330.7197596  -1.446326422  465.8582884  290.9072732  253.920379  270.6041927  217.1429739  314.1538044  152.6382964  639.7558353  -40.73290638  -86.62398733  491.477296  
237.9232279  252.245001  172.6699  225.2810155  224.922797  329.2952487  -1.62901295  465.7519398  286.8863733  252.7502507  270.0494006  217.3825723  315.1072803  152.3047933  633.6816202  -41.47616927  -85.82763168  495.0822167  
235.4393267  248.8120995  170.8513958  221.339574  226.1038252  327.5028235  -1.914359063  466.321242  287.1333396  251.5272123  264.6822572  215.7948821  310.7757759  149.6781854  634.8079095  -43.64534606  -85.46592036  495.7069628  
236.1882414  250.8631102  175.0937006  222.901027  226.2950105  326.5739022  -2.512692895  465.0265834  286.9848004  251.187148  266.9335029  214.435841  310.714849  147.0179665  635.4430186  -44.33621415  -91.39682024  496.7002367  
237.5875657  251.7566344  175.5631555  220.4059621  226.3916955  324.2598977  -0.9767085217  467.5733068  291.186418  250.9932796  270.4838638  213.2414683  312.548121  147.0505442  638.0443969  -39.49451974  -91.66595586  495.7037415  
238.4026151  254.459854  172.1227942  221.6037328  227.9626116  328.2300476  -1.550786667  468.4330096  289.872088  252.3528646  270.3112804  215.8131679  318.4655686  147.9134423  640.0416056  -38.89393265  -85.28127378  485.8683159  
239.8005996  258.3743914  169.0932061  222.3611487  229.7862134  327.2457948  -2.344747778  464.2375065  292.3227867  252.2123826  269.8001599  214.2369066  316.5956071  149.4419409  638.2733705  -39.76536479  -87.52707341  490.5470855  
238.0700492  259.3077678  169.1602505  221.9822407  229.3144601  324.4189037  -2.139368136  461.6103775  292.0375315  252.5150575  270.9859788  216.5518563  312.8167241  146.6274614  635.0742628  -42.26283053  -88.58656082  488.2309737  
231.8599933  254.1700266  171.3185528  221.7698942  224.7347481  328.5586708  -2.055642054  463.8301867  288.8629925  252.6518763  269.6656724  220.6451974  312.1128186  145.8081807  632.8175017  -44.78833209  -88.26380531  491.2795462  
233.6048087  252.6103381  172.2849555  224.9423443  222.8487616  328.7536085  -1.862624954  464.2832987  287.9659273  252.9973337  269.1091334  219.878551  311.7661215  150.0801138  631.4740882  -41.78011844  -88.4454272  488.5711653  
238.8314825  251.4337523  173.3092249  224.8132791  226.291541  328.9431936  -0.108544971  464.2442043  291.3596991  253.6073728  267.6515453  216.0667749  313.5428965  151.8440684  632.6501553  -41.62103577  -91.85723581  487.6831074  
237.1548264  250.8286498  173.7806665  223.5434191  226.3528833  324.9408499  -1.741232604  464.8659897  293.3635374  252.1833176  267.8167764  214.8265235  316.53515  152.1451194  632.7906949  -44.58416064  -88.02707763  485.5881125  
231.9791459  253.2068295  171.1351258  224.6545814  225.4962011  324.8653127  -1.980328085  463.5678776  289.4053478  253.8902365  265.9692278  215.5778703  310.37402  151.5835903  631.0020335  -46.43437272  -89.34857972  486.092659  
236.2529413  251.4180799  173.6554042  223.5744266  227.3756908  326.6646454  -2.306710707  462.2854885  284.1392213  252.3983649  269.4071072  216.2511775  314.8572946  146.6792212  630.9368231  -45.31574847  -95.89382542  490.1159504  
236.7203936  251.9909589  174.7164046  225.1197171  225.6747467  326.3253129  -2.889040749  459.6414812  284.5896028  252.6187517  267.3139486  216.3617373  316.988363  146.3035754  632.2356773  -46.08740359  -96.16267292  492.6076732  
231.2250214  253.8162253  173.1017422  224.2559911  221.7930649  328.5719308  -2.884345707  463.0980936  287.2421475  253.3853567  267.9777887  219.5766171  312.4969909  148.008862  631.2634199  -45.60587454  -95.53085553  496.4012636  
233.623786  254.1131994  174.0832201  223.3140404  221.679797  328.4364802  -0.1199868879  463.7659937  287.6386666  252.9299057  268.0979319  221.5179331  311.8513536  141.6488379  637.2993939  -43.85488892  -94.44776169  494.2671206  
237.0950334  252.2740746  177.6904079  218.6163686  224.5528819  328.8811889  -0.7632892477  465.6056828  288.2228699  250.6343953  271.0600173  219.7196964  314.3666675  148.7183331  635.4570767  -45.00917808  -95.75661726  488.6462837  
235.0319953  251.0742172  179.0480478  223.8502568  227.4607  333.2968751  -0.7423694641  464.2558064  293.7359805  250.9624595  268.3009641  222.329673  310.6777052  149.9556285  633.7965627  -45.77465058  -96.47355767  490.7784362  
232.4898308  245.880635  177.3093987  224.699283  224.8620241  334.5466315  -2.699506249  462.5139164  291.5803807  253.6766474  268.6801798  219.8556676  311.9126531  148.0097702  635.299759  -45.16479977  -93.10821909  492.818852  
233.2048863  250.8716681  175.4765807  223.7151558  225.6520787  331.3850674  -3.945412489  464.3292853  292.6163348  253.7658644  274.2106809  218.1567645  309.7202105  145.6056497  636.8768112  -43.88571648  -94.72613213  496.2901347  
230.8717662  250.1700378  176.6272772  223.3405083  225.4401175  333.8149175  -2.740567612  467.2102742  291.748606  253.554517  271.161091  220.8894309  309.542411  146.4601306  640.640638  -41.85013131  -98.08873202  493.5941251  
235.4646875  251.5835194  175.213576  224.9563918  222.2362122  332.400141  -1.817419894  467.9064096  289.3275033  252.1773863  270.6234273  221.0526588  313.9066873  147.1264464  637.787411  -40.15780737  -94.26042444  491.8224259  
240.978501  251.36067  174.6026342  224.8462615  226.7821505  328.8200567  -0.8316748337  466.7139164  288.970256  250.7912506  270.9080875  218.423839  317.7024576  153.1343585  634.8249315  -40.2537154  -86.10357439  493.07135  
240.8973992  251.1351161  173.9039265  221.305207  230.3239405  326.2795072  0.4122885849  465.1200859  287.1558587  249.9034427  265.5385807  216.4864672  322.1633574  155.6475864  633.9091037  -37.44100038  -80.72324714  489.0002447  
238.0835229  251.7188458  172.2275122  220.7264269  226.0450045  325.3421911  -1.189689023  460.215975  289.2894925  251.2874059  266.3003293  215.9412024  323.3666364  150.2240978  632.8860909  -37.12451531  -83.44857086  493.1678526  
238.9798671  252.1050629  174.4186392  219.9088453  229.9600301  325.7064004  -1.002862383  459.5696277  291.1262818  252.7934928  270.6647581  215.9821881  316.5697793  146.4610499  633.6283705  -36.73590655  -89.46708857  494.8951178  
240.078432  253.6512576  176.471518  221.5197863  230.9642224  324.4210031  -2.813028701  463.6460539  293.4149929  250.8078351  276.7351084  216.579919  312.5703841  147.2360754  635.7626935  -40.63422736  -93.25948658  490.4595404  
236.9385458  255.5223239  173.2224956  221.5207498  228.3913769  330.2049094  -2.818966183  466.8314342  294.1438386  251.460071  270.8365808  219.430408  311.9680463  148.0847422  633.3388262  -42.80765384  -89.79273094  488.2882348  
234.330087  254.6078803  174.6830984  221.6069347  223.7129383  331.6975162  -0.8936625736  464.1128305  291.4961985  250.9490518  267.7484962  218.9571973  307.9146101  149.5842422  632.7344417  -43.89546617  -86.57378986  486.3088994  
233.4582218  253.5756644  173.6468541  224.4022018  226.60943  330.2177224  -4.622753331  460.5699274  291.7049625  252.8276436  267.8241079  217.6060869  310.5193416  149.1742462  635.3749393  -45.24493698  -92.37809454  489.8971384  
231.7782131  249.7871488  174.6572673  225.4083252  221.6618769  326.7521207  -2.860693346  462.2357313  292.0586508  250.8183013  270.4127415  223.036036  307.857218  148.3248038  626.2052773  -44.36397599  -93.04091536  492.1241896  
234.862463  246.932488  175.681538  224.9830031  221.891672  330.2597762  0.1350643818  466.9791878  291.2035592  251.0798103  270.2062358  219.5674144  307.3519884  144.0859124  631.5756648  -47.9207703  -91.23625202  489.871783  
238.9780963  245.2234233  176.8991576  223.4781309  225.3134268  328.4813354  1.936296514  467.5749414  291.9319772  251.7665118  269.4458258  217.8466503  316.1582985  144.6861881  635.4194987  -43.77519278  -94.67283651  484.894328  
239.5657762  247.614885  173.7665836  225.3172687  225.9413462  329.4065258  1.032467844  463.1046702  294.9578032  252.6078176  270.8218262  217.7025813  321.4081595  148.0614078  638.0896175  -38.66627465  -92.21474023  493.6035041  
238.9725706  247.2388414  172.6223442  225.291792  227.4100903  328.3870166  2.034084123  463.1131529  291.0007323  250.3838952  268.9091983  220.4823555  322.3289618  151.5056371  632.6943768  -36.15149226  -85.07979867  495.4546666  
237.6261423  252.4213351  175.5720937  227.3005792  229.2120416  330.3164477  -0.9640523975  466.9497526  291.1038123  250.8885511  269.3332112  220.4029156  319.3721969  151.562966  631.6951354  -35.34618533  -81.15761513  484.7492088  
241.2736645  250.408931  173.3172203  227.4322791  230.0779829  323.6478079  -5.206925892  464.9029639  292.5759316  251.7840025  267.1302291  213.4290625  320.3944808  153.1150677  633.795208  -37.2712869  -82.57837869  492.0911767  
242.4633751  251.8020501  174.4711905  225.8235383  229.2831729  325.9002396  -0.9037129079  466.3060134  291.8119228  254.3622554  272.9122078  215.0268145  319.2268554  148.5426466  636.9582907  -42.7218937  -89.83553815  494.7860443  
241.1313692  253.9590778  172.964126  223.079048  229.8735172  323.5048303  -5.153821881  468.9027436  293.0463097  251.0764418  270.3625382  215.2909859  315.7219329  150.6542193  639.2661256  -40.86468094  -85.34215268  493.7758118  
241.0049608  251.9163627  173.7812005  224.8079439  227.7058482  327.6529072  3.109372032  467.8947414  289.4908283  249.9854728  264.9351697  216.2086469  317.3355918  149.2568045  633.3100109  -43.64568916  -79.83423356  484.9051338  
238.4620349  250.8126463  174.0547228  220.745828  227.1553398  322.2664663  -5.497083289  465.5850151  288.0592021  250.2717735  264.722655  210.454015  317.5591094  151.1903669  636.6307764  -44.01539075  -88.73156135  497.1452522  
238.0535562  252.6332176  176.6413278  224.3932501  229.1257544  326.3226297  -2.922895014  465.5923348  288.1730888  254.8639558  267.7806456  213.9519586  318.0348661  150.2641579  635.1335811  -43.0060774  -94.0975377  492.9340611  
237.7049837  250.1537583  174.8494076  222.0697403  230.3353729  324.9111599  0.04823014002  464.0978037  288.5744572  252.6222702  269.6136327  218.3857071  316.9547586  150.5024836  632.1462024  -43.33825885  -92.59830108  500.2825909  
232.0946802  249.0835585  174.8684243  220.5051686  223.7189866  329.8002287  1.163385414  467.3665138  287.4852036  254.5184006  268.9993414  217.658941  311.735235  146.7367377  630.9167483  -49.04004174  -87.8149445  495.7012566  
234.0427842  250.2881252  174.3178522  222.6639151  221.615555  331.499671  -0.4792721484  467.1915197  285.745769  252.7251172  269.1699784  218.9816138  310.3126345  149.3220124  631.1393097  -46.57618891  -88.31004114  483.2234929  
232.3406394  253.4278111  170.391107  224.6899685  222.6531765  330.5510632  -0.6660515555  461.4582  289.6368838  255.1851338  267.8052709  216.7591346  314.347609  148.3882751  636.5306154  -45.81336659  -93.86067799  490.3701362  
227.4168936  250.7286967  172.2535871  226.472961  220.2010467  329.6103462  -0.545231468  459.8355671  289.6770968  254.2533419  269.8357545  219.5359674  308.9690965  146.8807833  637.664402  -48.72129109  -100.0789588  501.0913787  
233.2535777  251.4646399  171.4201707  224.9746598  224.6881743  329.8741261  -5.091467952  464.8489484  291.0755091  254.5275267  271.9000296  218.9108971  307.1766635  147.0502404  634.7091353  -44.24085736  -97.08185414  497.3265996  
240.6021832  250.8732549  174.5995274  224.9711056  229.3837871  331.128868  -5.083238609  469.8849078  291.0004196  252.2895425  273.4668713  215.1886042  312.8220635  150.9523702  636.7879139  -39.20604645  -88.66546994  493.8374422  
236.9704384  250.5731594  172.2728606  222.7963163  230.020939  328.1202663  -1.653403905  464.5018716  287.8153585  253.4901025  271.9745953  216.6182311  318.1626093  151.2597033  636.9465487  -43.45779815  -92.5061937  488.8345901  
233.2422925  250.1092989  173.3163364  220.3249882  227.4051172  328.9260258  2.680277937  464.1486749  286.0902985  250.0350022  269.1000981  221.6332176  309.0575633  147.5796037  633.1579456  -50.79097675  -84.89257417  486.3186516  
235.4309546  250.8122888  176.1876748  223.5701544  228.3886349  328.0435709  -3.290514042  462.9487765  292.6910244  253.3723525  272.3325454  218.1973243  313.4620598  147.7979395  634.9474303  -46.71970155  -96.77797868  486.5096487  
238.2608887  253.2694802  174.25381  223.3976721  227.6449601  328.8262105  1.277444163  462.7060044  294.1720155  252.2181357  270.6554404  217.718541  309.1530744  146.6431375  636.0585869  -46.07315376  -103.6296615  498.9197253  
240.3944964  254.0910583  170.562977  223.2439368  225.1989308  326.1922491  -6.109671356  461.0393621  294.3066677  250.9311859  268.4227475  218.8958114  313.0926995  148.186122  629.2641587  -36.96982423  -94.98049958  500.1293343  
239.2508057  255.0030542  173.6914317  221.7400478  224.0882151  326.5573738  -3.390213246  463.7716427  288.1321492  251.612515  268.0872179  217.0669494  317.3937182  147.7795046  625.9230787  -32.28584286  -79.05678021  479.4121043  
237.569968  246.5432961  173.6607759  221.0660932  222.3141339  326.6165574  -0.7359192578  462.0555333  289.3397545  253.2255746  269.9925587  216.0640947  315.2627422  143.7043302  632.2815965  -38.70501337  -91.58709236  493.0809111  
236.5350777  249.1525654  174.3121138  222.4984197  222.3440439  330.2630415  -0.6981006378  461.4708615  288.333354  250.6340799  268.6476112  222.377669  310.7565541  143.0736276  627.6583365  -42.61089044  -88.24387155  483.3463232  
233.9418314  253.9227452  177.222007  223.7587011  225.262382  329.4257022  0.6869517553  460.8895747  289.2522144  253.4046164  268.4626469  217.4157449  312.7053047  146.7482228  636.9502007  -46.43272681  -96.00125395  489.8749949  
232.5147187  250.5190335  175.1617868  223.6440499  225.4034717  329.4135683  -2.860136248  461.4594602  293.9662299  252.3370556  271.466568  219.7726428  310.8302806  149.1556734  634.6511005  -41.11565834  -97.05623653  493.3451104  
234.1453897  250.5199128  176.3853198  223.8568942  226.8999478  332.4082501  -1.44780574  465.1072264  291.9063078  249.9634088  272.286162  218.9920159  308.0124914  146.5192444  630.8202437  -42.70238647  -88.28151517  488.2726037  
232.7731549  250.2313457  179.4757094  224.6874737  231.2535157  331.3726315  -2.553908656  466.3097213  294.8407472  251.9887501  269.9575364  220.1169934  311.2383733  150.4305998  636.3240072  -41.02697816  -88.77126194  483.3203384  
233.0554133  251.2609825  175.3361456  226.6460104  229.1204469  330.2554229  -2.441246107  463.5625731  295.5234275  254.5861533  269.8917457  218.2827666  314.847558  150.0802713  635.5737774  -38.45076345  -90.40779155  489.6535165  
237.1540911  249.2019957  172.4213871  225.419549  226.970117  328.3227281  0.9081705517  463.2103502  295.3128612  253.1695065  271.6813909  218.8574146  314.3513437  148.1745004  633.3334968  -39.54264298  -90.57566275  491.697078  
237.7802029  248.9519369  174.2614714  223.0512667  228.9685085  326.4479259  -4.563632818  464.2567381  293.194096  250.8370827  269.7825107  216.1589932  318.3431564  151.9418707  634.2306906  -36.81163434  -85.65349501  490.1060016  
237.2845587  245.6578786  173.1697537  223.5042278  227.2700913  328.44446  -2.26479713  469.7584853  291.8245173  252.7463602  267.5971526  216.3238547  317.8319831  150.7668748  633.0957993  -36.64190286  -84.17630028  495.3106598  
242.7352569  250.5154613  174.8988012  223.426035  230.8749052  329.1059471  5.737058657  466.6966279  291.8551566  252.2037005  268.41481  216.0464229  322.9039222  146.4534863  636.1645812  -43.38347983  -89.03322193  492.7978227  
241.5633089  254.1287975  176.4231248  224.9035732  227.5822516  327.2988549  0.6978761967  466.6800177  289.8556138  253.9755826  270.7005184  216.9486495  317.9189624  145.130542  642.052442  -46.05592395  -92.65503261  498.1560608  
235.3620565  254.3780528  173.7834226  221.1078208  225.6015729  328.3797729  -6.45356817  465.4307632  290.8873106  249.3126859  271.719731  217.7676467  313.1386793  149.4648199  635.2443004  -41.39231179  -85.49304787  492.4725293  
237.3266567  253.5941188  171.5650746  222.0073981  227.8170646  331.3007988  -0.2804986239  467.6200184  289.7953983  251.2036694  272.683634  219.6563796  315.0097473  150.2921379  632.5874671  -43.56745676  -84.21994329  484.8977114  
240.0242837  255.6256672  174.5079619  221.4256748  228.7049919  329.1577254  -7.16144701  463.6933907  292.1773223  252.378158  269.4350731  216.8449904  317.0717192  153.621514  640.1994317  -43.12124103  -92.08589666  491.8658695  
238.3310055  256.1305954  174.6389859  223.3560049  226.4064414  325.1898866  -6.187846977  460.4806407  292.7584254  252.687918  269.9431765  218.353042  315.7432761  150.1855656  637.8796703  -42.20289034  -95.50029021  497.6760249  
233.7908493  259.6104923  173.2946634  223.4079093  231.262915  325.836466  -6.677951697  464.1977272  289.4519893  250.8941804  270.7030402  222.1076272  315.0455956  151.0521759  632.6891973  -43.64528532  -85.40895012  492.3449856  
233.2627412  259.2248963  175.8146899  222.9007868  234.5064787  324.804547  -2.513094308  467.8997403  289.4412159  252.0006495  269.9647472  221.3036679  313.8432589  151.3949417  631.1718986  -50.51937752  -86.38676907  481.2144461  
232.2464742  258.1267744  177.7681624  220.0270416  234.4162637  327.9984895  -3.389076994  468.4023332  288.0157925  251.9042669  270.5349309  218.7900942  313.5643019  149.8687229  640.5142483  -51.23104046  -94.41131964  485.0925583  
230.6307766  251.3196253  178.9431132  221.2171617  230.4001646  330.7643652  -5.47288183  468.7178783  290.1704956  251.1236735  272.7146282  218.4198536  309.5019972  151.7166368  645.5683565  -46.93905772  -97.58684157  491.5834455  
229.0462776  244.7139059  180.1828621  222.3356136  229.002445  334.9376942  -1.477055521  467.0711479  292.4044964  250.1290205  270.4137662  219.7686052  307.9117576  155.1730885  639.3827947  -50.03839692  -94.65864956  493.4528632  
233.6367292  246.6976797  176.8461582  224.8823584  226.8359487  334.4499072  2.018876898  463.0068845  293.2259457  251.3169903  266.8093588  221.819466  309.8566901  149.9434101  632.4918321  -48.95523513  -94.09066885  492.5270471  
234.2061052  251.0605389  172.6807733  224.7218453  223.5306658  330.4483249  -2.51952871  458.805611  291.5315382  256.3237969  267.9932774  219.4722214  316.236409  148.809906  631.0176496  -39.70120937  -90.20954779  496.9580011  
234.0177233  251.9603646  170.1191837  224.9726231  220.3363144  326.4182818  -0.4065424038  460.3033713  288.2102528  253.1752131  270.6168547  219.7711538  313.716483  146.1821121  628.1810126  -37.78017844  -86.54991216  495.1297444  
233.8992043  253.0854385  170.7254345  224.5605127  220.2196966  329.7424312  1.620724882  466.2440317  286.9725011  251.0702444  270.1816609  221.3839747  308.5316637  144.5889972  626.1713029  -38.3654008  -82.83644715  489.849999  
237.8265302  255.3197295  171.480694  224.7314783  219.5885129  329.351978  0.3063714207  462.1841349  289.5299334  251.2780279  266.6595259  220.5745307  310.9802485  146.0728215  631.3183482  -40.09907556  -86.33236341  485.5759879  
237.1394442  252.1444862  172.5675119  224.4227641  218.9020768  325.5888938  0.9236188455  461.1452352  291.0211911  253.2228405  267.7022689  220.1391176  314.4066322  144.2339097  637.7190971  -40.69589212  -92.71216147  498.6108181  
238.5369768  252.1041367  170.8743654  224.8644943  220.9104804  327.2509761  1.004550456  460.323985  293.9321772  252.7113008  266.4540892  220.0348573  310.7866198  147.6067002  634.2178928  -41.08154201  -92.8117702  496.7415412  
237.5505353  250.0714713  172.1890182  225.2893911  225.8737449  329.0837067  3.941897428  465.2027737  293.7408489  252.0253395  268.3034624  217.9185655  309.6071159  148.4132353  633.0111062  -45.42164365  -88.78161535  498.9212216  
236.4784848  249.603669  175.8629353  225.9202368  230.1553391  327.757934  -6.812853867  466.3186883  294.1644116  250.9498431  271.7769805  217.951917  312.8211193  151.1551947  634.6142688  -41.08769287  -86.88433562  492.6418505  
242.1207005  243.4521583  176.6270662  226.4201036  228.7109821  328.7135383  3.195812798  468.5838953  293.0818635  251.282492  270.8435742  217.5381023  318.6583585  149.4705029  632.3530753  -41.1226188  -87.52298814  489.5249862  
244.404599  248.9710857  174.9400173  224.7313167  229.0782397  330.1940997  0.1138985779  468.9111191  291.6774117  252.1371201  270.1558548  216.8573239  323.1991351  152.1278993  636.9087867  -40.46237427  -86.54815201  484.9607414  
239.7515322  252.6874622  173.5602233  222.6074991  227.451011  329.4375845  -0.9764640528  463.4648993  288.7009058  251.6512082  266.4676008  215.5472091  321.2537336  152.0960396  634.6694525  -37.86414443  -83.98399769  488.7532467  
236.0379157  252.1475734  173.3216295  224.3379161  226.7618954  329.1274208  -10.04712037  463.4259251  287.3558178  253.6663326  270.8169028  212.7819969  319.2019973  152.7679289  638.7630559  -35.63660088  -82.13973024  492.4775933  
239.5213438  253.8007937  173.9155251  222.2379665  230.1633818  325.7171133  -8.401793961  461.03329  289.4080467  252.9636001  269.0583802  214.2427051  317.3615499  150.1635056  629.1748557  -37.33787383  -86.92207696  491.9639999  
237.0764531  253.7829377  173.8146965  222.6394595  228.4553168  326.3386821  -7.576799734  461.6684761  288.4476686  254.262154  273.4186514  213.9335476  315.1168976  147.8941948  634.9308217  -39.76184522  -87.64063991  490.2276833  
232.3854325  253.7342738  172.3048678  220.2631866  225.1421602  327.032221  0.04484034087  463.116155  287.159787  251.9740524  272.9097416  214.9124254  307.5827911  145.9064062  635.931545  -45.91523986  -94.12295935  491.396608  
237.2139718  256.026542  173.5911995  221.425075  229.7281842  325.8244656  -6.988787537  468.2174549  287.5001923  254.0248983  271.2098743  216.7775285  313.2675857  146.6955621  635.7775593  -41.59214808  -88.67874143  486.652784  
241.9904998  251.8586407  170.8905319  222.072921  228.2078415  329.0126634  -4.741903769  466.1416807  288.9019871  250.8400053  267.9083798  217.9966678  316.7757824  149.079133  631.6768516  -43.6169494  -89.57102227  485.8306806  
236.221605  250.9642416  172.9930514  222.780915  225.8637539  327.581065  -5.464312465  463.5189806  289.6658506  249.7375952  266.9044652  217.5532232  314.1489577  151.7254152  633.0285407  -42.92187201  -87.14778382  479.1757161  
233.4932139  252.2805138  175.2749293  221.7850372  223.6434335  326.921264  -2.378985159  465.3423962  291.7675844  252.0783957  268.6645055  218.1873787  310.4228662  151.1498461  634.2383597  -49.04351041  -95.14862512  486.0865123  
230.6829526  252.4501234  174.3085606  223.8932807  223.3919025  325.9926751  2.122294572  463.0486176  289.8003725  252.9511238  268.2706767  217.9409261  310.1637292  146.6316087  638.2745263  -51.51103789  -98.6341634  496.8676694  
232.9282269  256.3704074  173.4155263  224.5317528  226.4655969  327.8072799  -2.372815984  461.9395669  291.2042249  253.8525344  270.7487754  215.1647337  313.9606363  149.0538369  637.0633301  -43.93813048  -98.82019834  496.5300007  
235.5946387  254.7401301  172.4223678  223.3651539  228.6284698  326.4593559  -3.130383953  461.4377054  291.5114853  252.7516261  270.1137426  219.2097369  313.8916871  148.5679067  631.4572807  -43.18431956  -93.55459048  494.2570284  
239.0344127  252.2878667  175.2745438  224.1632824  226.9594604  324.4476447  -0.1107165115  467.018365  293.9810477  251.596926  272.0834405  218.8070498  315.6219434  145.4916436  629.6778118  -43.15504053  -91.98481295  496.8977695  
239.57707  254.0348258  174.8618139  224.5720107  231.4450062  326.5349542  -1.132878592  467.8506763  294.5466347  251.8473496  270.8325797  219.1760447  315.3431152  148.2261417  630.670501  -44.60548807  -87.60878009  488.2020032  
236.1840539  253.959347  174.3842587  223.9495776  230.2316456  326.1034266  2.436588133  471.7642828  294.5006317  252.1369665  272.4070624  218.3124431  312.8515466  148.9280303  631.5319937  -42.20194202  -86.18593447  490.2828358  
237.254953  252.4622526  175.1301176  224.6895087  226.8707009  328.9624731  1.085578568  469.3046029  290.2628052  250.9807272  268.7251117  217.5328287  313.6969077  149.2937753  637.7162812  -41.74188004  -87.07414616  488.1088442  
237.4042134  254.4485405  173.4105184  222.4556777  221.9835475  328.733811  -0.5265553743  467.9870447  286.8913058  252.935182  264.612964  216.751221  318.3874867  148.429791  636.0517173  -41.41555229  -85.3147478  492.5436873  
233.657176  253.005191  172.0380388  224.0941269  222.592971  326.0030427  -0.3476457734  465.1614484  288.5463098  252.1801986  263.3702072  217.4153203  314.755161  150.1110101  634.7760531  -42.60873587  -88.42830285  495.2012236  
232.3387687  254.1288777  170.3980103  224.8133714  219.2969779  324.1933266  -1.340800616  461.5526472  287.8338763  251.4662808  264.5944331  214.4873055  315.2739874  150.3526585  634.1820538  -40.95227798  -89.66660165  496.7341509  
234.6325431  252.1859013  172.6998877  220.9419865  221.4764384  326.8031008  -0.7272984838  461.8518849  283.2491573  250.9073183  265.245243  213.9675244  313.2333808  150.4454872  635.2715332  -40.17836786  -91.98263541  494.8150429  
237.5902434  252.6741188  173.738504  222.7460758  224.4770421  328.0997652  0.2079985501  459.6418326  287.306345  254.025546  269.6057125  217.0424085  312.6290272  147.619752  631.8748906  -39.12265117  -93.2155661  491.2975032  
235.2020661  247.2783676  177.3561528  222.7820249  223.9010421  332.9793002  -0.8204318649  460.8505478  287.676997  253.1866058  269.9919189  214.8765537  310.3419992  144.5058755  636.0571793  -42.25544836  -93.91096979  494.9620156  
232.3194872  248.3028833  179.2505157  222.4786409  222.1863143  332.8535846  -3.013669848  462.6996753  292.5575206  253.1714952  272.4162249  219.5670822  308.1513034  143.4662875  636.5617079  -41.82775919  -90.22135151  488.9926652  
234.8474285  245.2375617  175.7901726  223.5279243  220.9943448  329.4049305  -2.195031783  461.5382078  292.3696238  253.7408807  270.4663328  219.121229  309.9798707  145.4538015  633.9607309  -37.39262888  -92.38175145  491.9948782  
238.9147693  245.450582  175.1476297  221.7901826  227.205634  333.7766734  0.9964246887  464.0228397  291.8703274  250.9391868  268.1992002  218.3055808  312.8199295  144.6863568  635.9012647  -45.87413495  -93.33719243  490.794458  
236.5125635  248.1590571  177.2280857  222.6862681  227.0386133  333.9488292  -0.3599253095  463.176596  292.135019  250.7999953  268.5212893  219.7667055  310.286787  149.7085783  636.5746833  -48.16634295  -97.39768359  485.6204093  
235.6368908  250.9464329  176.9408765  226.3475297  228.0329846  331.5704081  -1.641680675  460.1142829  292.3550371  249.9682861  269.3292485  221.0535477  313.8681566  146.0067552  634.6500758  -43.9382615  -99.84330412  500.3846244  
237.1395013  248.712783  177.14274  227.510976  229.2347849  326.569486  -3.423097919  465.9248041  293.23365  250.4890129  274.5405407  222.9494324  313.9092617  149.9487253  634.7638436  -38.03117071  -92.59451923  492.7401438  
238.8385979  249.8063032  176.8823127  227.2336799  231.9564085  328.5186417  -1.160320778  469.5909582  290.0574148  248.5109899  272.5803751  222.8454129  317.6963586  148.5414705  635.8878114  -41.01227732  -83.41552156  484.5818601  
239.1063517  254.3253771  174.5715944  224.8977492  231.0376524  325.7792979  -2.075719868  466.6385696  290.115059  253.5387645  270.0772319  217.805607  319.1975755  150.5404357  636.4982781  -45.19840398  -87.28992241  485.8380432  
239.4716971  254.1271229  174.7838772  222.4417651  232.7505728  326.0744212  -3.20468986  464.9575666  294.2395683  253.9011356  273.1520224  220.044988  318.9754492  147.4024727  634.8153561  -41.54564039  -91.91128297  493.3846555  
237.6099731  247.125719  171.6469774  221.7909665  226.9921248  327.9109287  -0.5415898242  464.4652823  294.3261442  249.5655755  270.8114492  216.4936255  318.2968744  150.9705592  637.3955862  -38.31094631  -86.32241907  489.5349881  
236.4357296  245.0708191  171.3479125  218.7844124  224.8292273  327.9231122  0.1185117532  467.8588942  292.7154381  251.5495746  268.3194089  216.8361261  313.3692588  153.8841964  634.5972991  -37.64644867  -84.23748171  495.1336597  
241.1856454  252.161744  174.1715632  221.6392705  228.463878  326.7877644  -0.2789523432  460.9421133  290.9067077  252.7733562  266.5643389  216.6851274  318.0646466  147.8768236  630.428765  -43.45214009  -87.01455855  489.6052051  
239.7190101  251.5095164  175.8747226  223.4719064  229.4671688  328.6019224  -2.083120786  462.9019167  292.6729686  255.0748312  270.4281615  213.7451404  319.1749749  149.0411264  635.8232246  -44.55120737  -94.07907409  491.3297162  
241.0409064  247.3152828  175.5678437  222.3728799  230.6299733  328.6291552  -0.9900963981  466.282689  292.6204361  250.7964523  271.2692831  218.7009413  320.3204844  149.5407822  633.2849806  -44.59463696  -91.40069434  487.772283  
234.8191915  249.5581353  175.0835302  221.2263774  225.4239127  328.8744268  -1.785636223  463.2711024  291.7306321  251.3360562  269.2163222  219.0440796  316.5394011  149.5269682  634.9219574  -43.61724664  -90.84340658  482.755005  
232.5385591  250.9644847  173.9126189  224.551224  226.2827462  328.4162289  -2.205039175  461.2226315  292.313826  254.2635631  269.2097455  217.67328  311.9036729  148.8768725  635.8529779  -45.70901078  -98.4765021  494.1811012  
236.9198476  252.8079032  175.4196717  227.1040236  229.151478  328.5566281  -3.064793217  465.3246252  295.2195994  252.4167853  271.3811046  221.9634393  311.7578664  146.2942131  631.6062047  -43.5462943  -96.61461246  495.1206571  
235.997059  256.2991797  175.1668642  225.4379516  226.5632946  328.4274379  -0.2124206352  466.6910572  290.5544832  254.5429084  269.8145668  222.7186623  311.6661149  149.213354  629.3633897  -44.29492768  -81.07959301  490.399075  
235.1392604  256.0752865  174.753107  224.3382874  221.9956212  330.4534033  -3.27468283  464.5887874  290.0729574  254.4696746  267.4894009  216.1354757  313.5756088  148.6002282  634.7048921  -42.33934844  -85.03818826  494.6087406  
233.3032093  251.3502451  171.6287734  224.466096  221.2735595  326.53101  -2.016604929  464.6170154  289.9956199  252.8877268  267.8365311  219.6562055  314.1608263  149.1891258  634.6756997  -40.06060355  -88.25320854  494.6975287  
232.6853644  248.6400566  173.2427203  222.3634199  222.5152505  332.2011928  -0.4515724306  464.1729881  289.2216483  252.1922618  268.8581123  217.889129  311.4680383  149.6335859  630.3983528  -43.70349902  -86.34995614  493.1618015  
230.3571825  251.3259546  175.1433754  223.020132  224.7978759  330.6735104  -0.6577760032  463.3206689  288.2088523  252.006295  265.9461338  216.678625  311.850986  150.4014476  634.967273  -41.49688587  -90.6655019  492.153634  
235.3125651  252.1089791  175.4985037  224.4438021  226.2114629  331.2583363  -0.9786465801  462.5453003  286.7858235  252.5224791  274.1443454  216.1073433  311.4850329  146.3226611  634.7378259  -41.97465414  -96.85592926  498.5340389  
238.5245159  248.9054479  177.4896168  224.1698732  227.1230001  331.154849  -2.269414008  466.4493315  287.4821834  254.6171231  273.6404911  215.9650236  312.0987997  146.3554542  640.8542204  -42.63552949  -94.161126  491.7025294  
236.8738564  250.9307257  174.7574676  226.4247933  225.4214707  330.5039634  -3.642337019  469.448065  288.7017146  253.7301048  273.2521898  218.8027083  311.3177946  149.3135746  636.0159586  -42.54539728  -86.85700642  492.4749271  
238.9035111  255.5453016  170.8823112  224.1958332  225.8095698  329.3596985  -1.226220629  466.4682752  288.5513195  250.6991197  270.4501944  217.5371741  311.8882069  150.4919546  634.8996276  -41.392955  -86.51788202  488.7871775  
239.25881  255.9584973  172.2660461  220.9930027  227.0707402  326.8413458  0.6068429954  466.4449695  289.7575948  251.9931411  269.1721718  214.5314692  313.1774703  151.0955196  631.4082238  -43.67900232  -84.88025347  487.7493413  
236.7260212  252.6392895  172.0404594  221.6951171  225.3069266  329.8558782  -1.446121718  462.8008197  289.116928  254.1886685  269.4111806  213.5594207  315.1551473  148.6800283  639.7364571  -45.37249747  -91.44265013  495.3751766  
232.9911457  247.6205067  171.4708403  222.7445659  222.2143116  329.4015924  -0.3570034935  463.089517  288.2956959  255.1659562  268.7474764  215.7460472  311.7268613  149.5141303  636.8321966  -44.42976673  -91.69731716  496.6677929  
233.2559657  251.8435513  173.6201785  222.6665807  222.5738263  332.7958459  -2.040853225  462.9841111  288.7698376  253.2333517  267.8814843  219.5884453  310.6827949  147.1721238  633.4778598  -43.28381057  -90.89039276  496.4722428  
235.0436271  254.5927333  177.229568  223.706422  223.330858  327.2803394  -1.484943259  462.8100593  292.1825269  253.7383134  267.3975981  218.2992901  310.9689191  146.9083176  632.803078  -44.32707124  -90.79572804  487.6640759  
236.0391369  252.5000952  174.6692596  224.7158549  228.1369919  327.2324512  -4.20644515  463.054817  294.4251052  253.6057724  271.4731247  220.2730607  316.7113909  146.3656024  635.9795323  -42.54939685  -97.27736598  493.7255334  
236.0523556  251.4800058  172.9687229  223.4576115  225.3842793  325.6330503  -3.857329867  464.8523726  294.3341481  250.7120045  267.6251208  221.2966829  316.3629266  147.1374057  630.8730277  -41.72947574  -91.19195076  489.5144841  
236.883832  255.1362049  171.8197788  224.1366588  223.5879579  326.9741487  -1.334647696  466.8633759  290.9360883  251.116406  268.4817158  219.8949117  315.1562345  149.6165273  630.0701967  -40.22758259  -86.56835436  484.1143449  
236.2522013  256.3150224  171.5456879  225.7857486  227.2668376  324.7651684  -1.457259681  459.1321614  291.811012  249.8663853  269.0556465  217.3457062  317.8569771  148.7164953  632.0419102  -39.15265943  -87.40020411  485.4318844  
236.5478532  247.0008697  172.2334938  223.4213888  233.457449  322.8664188  -0.4200922456  464.8821089  292.725372  250.140331  270.304196  214.1008795  312.7055246  149.9035381  634.915624  -38.42005914  -92.65137161  494.9546464  
239.1460203  246.0507804  174.9109469  223.7086358  232.0478713  331.7473095  -1.195582134  462.9283926  291.3179151  248.5117635  269.3943866  218.9029818  314.4486231  152.2633153  630.7953841  -43.43737701  -85.87742678  485.3381071  
239.283099  251.2951171  178.3372343  224.2368861  231.0240903  327.871075  -1.441252613  465.4791382  294.8114388  253.3140743  269.2243611  219.6620246  314.5060244  149.7509136  633.0615804  -45.3247402  -93.98118411  488.6188443  
238.1304151  253.2491799  178.0832595  225.5682884  232.6377704  328.541188  -2.589708561  466.094129  294.2903866  254.7388869  275.7321333  217.0503387  318.4028042  149.3137383  640.2831942  -43.30570291  -92.85320881  497.441944  
236.8223346  246.309815  175.0119484  223.3205237  231.6644418  325.9339403  -1.443160953  468.5591952  292.5993286  248.7365043  270.1666597  218.0163314  322.5574614  152.3370149  634.9261574  -40.20841022  -83.63610886  486.8675139  
236.2635519  247.3513354  173.3020218  223.2526794  227.5327209  326.8969816  -4.317694422  464.3285366  289.4356556  248.3922429  265.6322403  217.6386335  322.7032968  148.4112555  636.7760628  -39.32574217  -84.94729451  487.3588599  
232.884826  248.6392455  174.1951867  225.20719  227.6008773  326.7916248  -3.142592019  459.2338309  292.3722419  248.0092056  270.3509518  220.1676005  313.324239  148.0355214  633.9481123  -41.78648245  -93.05618793  492.7498463  
234.3241755  249.214996  175.3113684  223.9369685  224.5609882  330.2440992  -1.250883734  463.7652913  292.3339362  249.2872157  271.874155  222.177481  310.4928997  148.8085688  627.6000745  -42.72828819  -91.09953943  494.0750339  
231.4442474  253.176229  176.351969  223.0751228  227.8709642  329.476306  -0.3765487765  468.3778203  292.6789706  251.3295577  272.5542347  222.2863521  311.5491435  148.9299013  633.288869  -45.61837045  -86.86883735  488.3894281  
233.351271  253.6926165  174.8659562  224.9342829  227.6560609  330.8661797  -2.07627091  462.8188417  290.6140933  256.7533019  272.5419406  219.0754972  313.7712913  147.0650815  631.5371419  -45.429352  -94.27716063  496.0227913  
239.9292  253.6413814  172.6214289  222.8251899  227.7633747  330.4121484  -1.44969205  462.6056505  289.792851  253.7668017  269.3245259  218.5754846  315.2698963  147.5461258  630.8280853  -41.46165129  -89.09618043  494.4279138  
238.0536381  253.5289411  174.4970105  221.0370556  230.1615274  329.4988237  -1.189467689  465.3530749  289.8909685  253.0719073  273.1446697  220.9300916  315.0625742  147.0002237  632.7102613  -46.58750146  -85.02153006  484.4928141  
231.0665752  251.3537852  174.2077831  221.0763362  230.4427057  331.4728605  -3.312638543  467.2047963  291.754137  253.8818406  273.2166368  219.4877396  308.9447802  148.6745739  643.8094934  -46.13440754  -98.02494668  498.0009834  
238.8106579  252.6594867  174.5170939  223.7826984  228.4981969  332.1684809  -2.62399122  467.2995879  292.6829309  253.9300332  270.7426747  219.8358547  312.456405  150.0387141  644.9775457  -41.7598038  -98.88131249  492.7225194  
242.5881966  253.2840659  173.4334396  223.6342184  227.8110241  332.6318387  -1.466700088  465.7419466  290.3206981  253.0672893  267.8755088  218.0252218  317.7679216  149.6057466  635.1472478  -40.61540341  -82.56496578  486.0269196  
241.6249609  255.4555928  173.012044  220.8633954  227.7756883  325.41914  -1.310839968  461.9616884  287.2601355  252.8648245  267.2490814  214.1743206  318.1163283  150.7372099  638.2007641  -42.69990649  -82.48028123  490.1381988  
232.5135471  257.8763794  172.2276887  219.7713585  225.3566172  325.406905  -0.2910569085  460.475681  286.915416  252.868551  268.058637  220.6532383  309.7056339  150.1203535  632.9767734  -46.30090475  -90.28451898  490.4193091  
235.5487505  258.6436862  174.5530828  219.8536216  222.1848809  326.106436  -0.1974488329  463.8678169  288.5426889  250.584183  264.3257786  218.593192  304.5297805  150.090347  633.8559475  -46.6829271  -93.51973707  494.5446052  
233.1477817  257.3719419  174.9685201  220.5200209  221.23556  324.0605982  -1.927627574  464.7689345  290.240276  252.0273659  262.8900488  219.0686602  306.2596323  147.7042525  634.0971285  -44.89203427  -96.94699478  499.8903435  
237.0585527  255.8487232  176.2170312  223.8001348  224.4622753  326.2764099  -1.756197686  464.0848335  291.4008226  252.0577483  269.1746167  216.90085  311.5943365  147.202738  637.0630349  -42.71005136  -97.35820571  501.3328268  
241.6309365  253.523051  173.0845083  224.8939888  227.2292985  325.8156433  -2.592515212  467.1413249  290.2181752  250.9743981  271.7339381  216.826816  315.7920706  148.7925124  633.1282352  -42.43722617  -93.19055902  490.2046384  
237.8838618  254.2509186  173.2823592  224.2628297  225.5551959  325.6455413  0.486958084  467.7849929  291.0382827  251.3090021  268.0964303  218.3524812  313.1700006  150.6550152  629.5478816  -47.89306042  -85.03554185  485.2009935  
231.6993157  255.3286346  172.3253564  225.7826146  224.7753752  325.1163347  -4.694089267  464.2486739  288.6283293  252.7081389  266.176473  217.6806059  312.4261194  148.9474019  636.9287774  -46.61059392  -92.02015186  489.4502992  
233.0242719  255.5200987  174.0128391  224.9679729  222.9311588  322.4804094  -2.467323818  465.3978479  288.827826  251.5284724  265.6912336  218.8265754  310.9410654  147.2206223  640.9681259  -40.22275464  -97.00318242  498.4390332  
239.0783354  253.1306949  173.7218352  223.8811232  223.2940575  323.5941998  -3.282387252  464.6168485  287.6808482  251.2009355  269.1710909  217.2994387  316.8273845  148.6443729  633.6092881  -37.59593343  -88.42167346  492.9345772  
239.3666829  250.9678501  172.3846904  222.5840386  224.8876535  327.691342  -2.274630512  465.8696315  289.8883355  250.7326556  266.8001193  216.0403464  316.2021922  149.4760444  627.9191056  -38.267733  -81.50457554  493.5700435  
234.1130438  251.7845457  170.8034891  223.4616121  224.4551928  330.4118949  -0.8562384929  459.7639042  288.0615725  253.3547948  267.409822  215.8478516  314.9425636  148.9027547  628.5071925  -43.29308745  -87.07713445  490.8306898  
234.5981767  248.8577581  172.4504437  223.2754425  224.2889569  328.1851314  -2.279100735  461.5897578  287.0825884  255.5593025  271.621636  215.8073801  311.1422251  146.4946571  629.365949  -38.89103927  -91.23340973  490.0114269  
236.4338915  248.3626816  174.0651454  224.9061298  224.6022133  329.5921892  -0.9647609364  469.0581712  291.611643  252.5516442  272.0722996  218.6999884  311.2674801  143.3608265  631.524641  -39.48249062  -92.32231962  490.5129902  
237.9473104  249.5528628  173.6885843  227.3100436  225.9883982  331.1909301  -1.588218379  464.4652377  289.0312221  252.49836  268.973068  221.5634771  314.2895851  148.9162772  632.7511382  -40.58502151  -86.18713506  486.1076082  
235.626899  250.41526  172.6207566  225.3838951  223.1215275  329.3992562  -0.8335803174  463.6328978  285.3947226  252.8444443  269.8158087  216.0386572  315.4993594  148.7937229  637.7510282  -37.18306141  -80.93361947  485.9622993  
234.9508291  249.0310358  173.3508161  224.9512814  224.2827815  329.494305  -0.4044103604  460.7512888  284.8396886  254.2308907  269.1604853  213.9767277  315.4232869  148.8151857  637.2442155  -39.86710471  -90.20936574  496.4409939  
235.2926343  252.0624888  171.6061963  222.6477162  223.1279445  325.3132819  -0.2282969046  464.2849876  288.7603322  252.4148596  269.3228205  214.6766321  315.3211146  147.0159737  634.7765472  -40.23944297  -92.98689595  496.7010737  
236.5838618  250.7735824  174.7268896  221.1490731  226.534315  327.7651531  0.5489834739  464.4044633  288.8761275  251.4196074  269.5250228  216.0730302  315.3062628  145.4748099  630.9668045  -41.77631035  -88.62477036  490.6063966  
239.1726656  247.6630039  174.0432721  221.5291053  228.6352275  327.7209612  -1.459582725  464.0645206  292.1253551  254.3070755  271.2669677  212.2841182  316.6036105  149.2649182  638.7634565  -46.26665795  -97.61002674  493.7456422  
240.409797  244.4680505  175.6659094  219.1992094  228.1613549  329.4640824  -1.886524295  466.7126437  290.4508011  252.3668622  268.3775574  217.5864672  316.6981201  149.1465653  634.2140967  -45.07032405  -90.18535398  490.0185263  
241.7746305  249.9393329  178.064731  222.1376577  227.7416921  332.4472885  -1.874537673  466.4597977  292.4099281  251.2418827  269.8476509  216.9201231  318.022909  149.2957637  636.3566943  -45.35935749  -92.0797311  485.0184196  
238.1748171  252.1579158  175.6522211  224.1121748  229.6862273  331.06989  -3.393470207  461.9982257  293.2353903  253.3236606  271.7331005  218.8019283  317.2657502  149.0360234  641.9746165  -44.74997219  -91.70774177  496.1138388  
234.1021323  248.0866343  173.6265728  226.1500308  229.1474516  330.147152  -4.489971917  463.4123227  294.7463881  252.3374195  271.281123  219.1811633  314.2942789  151.5019456  634.4449245  -42.25515549  -87.08132282  487.0760112  
232.2506136  249.1603109  176.1826395  225.3119651  225.0286443  332.3904963  -0.9721201576  465.3694391  292.3207193  250.9563334  268.4885007  221.3009243  310.2299564  149.533029  628.3097692  -44.81218541  -86.37882966  488.2016398  
238.444059  251.4454298  178.2506302  223.3419637  230.8627065  330.1790696  -1.450385326  463.2208038  294.7582674  252.579083  270.4445524  217.6829536  314.0010515  149.7311412  635.2990688  -44.28847455  -93.76922226  491.0854296  
238.6488235  247.8771324  174.9270044  223.8069144  231.8212565  327.0180377  -3.003616483  464.7282888  295.791489  252.3949499  273.8202214  217.1889809  318.708275  149.2406704  634.0682063  -39.93880621  -95.51414854  494.6381175  
233.2327973  249.4036351  174.212249  223.9375482  225.4885447  329.6029935  -0.9491671046  465.8425879  290.8874112  249.5134292  268.0165413  218.6160338  317.5400552  149.8653233  633.3353602  -40.25205071  -80.45251683  485.5224869  
231.2615437  250.9033033  174.1583334  224.7762614  222.9221049  327.7625069  -0.04781337503  461.6825213  292.1751871  253.5759275  268.6154297  215.6752943  316.7231393  147.9260567  636.4247066  -40.96126636  -89.800646  495.138833  
235.9108269  246.8613509  174.543761  223.3075494  227.8036333  327.7491535  -0.8381491842  463.9914064  293.4691992  249.8088598  272.1973517  217.0106896  314.9632269  148.5970101  634.2042229  -39.28729847  -95.89005819  493.9229688  
237.7602141  248.2479286  174.8538755  222.9679291  228.7508798  330.1156911  -1.393442208  467.3290529  294.0010908  250.2951369  267.6348056  219.4002799  314.2753651  152.6855836  635.9071069  -39.59230327  -90.299709  491.3876056  
237.2653599  253.8311294  175.5936669  226.1374952  230.9606161  328.7343874  -4.275882015  461.9559593  294.4232172  253.2475453  270.5055447  219.0456248  317.9310514  152.4663376  633.7448456  -40.67015676  -86.13955224  485.0577123  
239.4886763  254.1648114  174.8422313  222.6164263  228.8749895  326.7683075  -2.086133346  462.7235925  294.5313787  252.6936454  271.6567051  219.3071741  312.5725929  150.2429216  635.5314526  -41.71732288  -91.54505991  494.9207774  
238.8860721  255.0288565  175.4499526  220.5654494  230.0464491  328.5700265  -2.215485303  467.7505593  293.051153  252.6254315  274.4846581  220.6808575  313.5319531  148.557933  630.6008868  -47.44989758  -87.58518613  490.5279137  
238.1336772  256.8064458  175.6533516  222.3466128  229.4241617  328.1622256  -4.539172073  468.0288204  293.1153787  252.3426373  266.2477302  219.7552436  312.2201507  148.6624631  636.9060168  -45.09479098  -89.61479852  484.131954  
235.539552  257.2722169  174.6015263  223.458607  224.602435  329.3614532  -2.306684424  462.3891595  290.5569402  254.5417546  271.222531  217.9396542  314.9339887  147.3127029  636.5627414  -44.84190929  -91.18715111  494.1056845  
239.3416799  250.9474017  173.5462437  222.3658991  229.1644112  329.3387848  -0.9106230919  466.4599483  289.5394077  249.2758261  268.9267559  218.988203  313.4428502  147.7076016  631.6520949  -44.82703619  -88.31672667  489.5226661  
236.472903  246.9391889  176.6738039  222.2831727  226.5044925  329.6398773  0.2205907327  465.6333774  289.8969302  250.8680484  269.0785084  216.3931695  313.1511573  151.1837864  634.6793664  -49.4694947  -92.57655256  485.9588397  
237.8499095  250.7308462  176.5308972  224.3523746  227.3318102  327.1714091  -5.515456612  461.4395708  293.4980125  252.10356  269.0321651  215.8453352  310.6750433  146.5672051  642.5368638  -41.56349922  -98.61263003  498.3864036  
236.8153753  249.7222464  174.4779108  223.8182779  227.1621913  329.17987  -2.611732218  468.5801551  291.4931843  250.4716114  268.6278203  219.3837619  313.8811267  149.9033206  633.9828377  -43.68022537  -91.6723228  494.5759628  
236.2877171  251.3643029  174.1223424  223.9048285  225.0448529  328.1876834  -1.133157023  462.3382965  292.6295001  252.557623  268.9672291  215.5846531  317.5837401  150.1785047  636.4239146  -43.73424218  -92.43179627  494.5530557  
237.8480163  247.1423885  172.7614499  223.9709171  226.0124364  327.2881049  -1.264152851  464.4390548  291.2382336  251.8411167  270.8722296  217.4863377  316.7147449  150.1025302  633.3860475  -41.80016633  -93.51189414  494.5522172  
233.9482179  247.8503762  176.0998418  224.9802527  225.3408775  326.6536707  -2.351457975  464.1567754  289.2006763  250.5350937  268.5352746  221.8152193  315.9009346  148.8757112  631.9765199  -42.88017543  -87.33822959  487.9265838  
233.991111  252.3620174  176.3892922  226.1752788  226.7003523  325.265663  -2.338201574  466.075915  289.2448869  252.0037257  270.114494  219.8999719  316.6851134  148.7161844  633.717377  -40.66338847  -86.77940604  485.5771956  
235.9597927  255.0435231  176.0038255  223.5194068  227.0233727  327.7976603  -3.302967626  464.398415  288.5359356  252.9686783  272.1095294  218.8353557  314.9027068  148.8636488  638.9641757  -42.56219743  -94.33542028  496.0506406  
234.7278932  253.6308803  173.1759395  222.9751966  229.6028948  329.3163473  -1.613269291  465.0812388  287.4657469  251.6929622  270.064382  217.5621638  310.6451606  151.4236334  638.1538568  -44.23754145  -86.18816791  491.2763321  
234.3773128  250.7937922  174.1741348  223.3569036  227.9850178  330.9774693  -2.350908229  465.6133809  288.7976666  250.815643  269.4029503  219.62672  312.6621047  152.4530864  631.9447604  -42.92864762  -83.32750828  483.2491156  
228.6122518  251.0371117  175.2737312  224.804425  227.8600813  331.4840255  -2.694978398  462.9369152  288.8196875  255.3496851  274.2041661  216.8059334  310.0144718  146.6936435  633.2808128  -44.23148008  -89.84418589  492.0666461  
232.3633592  246.3897379  175.7328457  224.5949942  227.2997056  327.8227644  -3.320632187  468.1728286  289.7016634  252.5769217  272.5225223  217.665236  309.2865047  148.0827526  626.7450887  -40.57546144  -87.9422355  488.4894786  
235.2124093  246.4570177  177.4847101  222.3063772  224.5902455  329.1968646  -1.387873887  465.3298896  290.6681046  250.7528774  270.4309626  216.3031169  310.4892608  149.6952869  632.7850758  -41.01360898  -88.85529764  486.335132  
235.0544232  251.1935303  174.5871394  223.0661237  223.565688  329.0530395  -2.792656778  461.5208503  290.5032787  252.0250803  267.8760533  218.1424385  313.3434812  147.0901172  632.5962399  -39.59166714  -90.36695486  491.8477952  
233.8488959  248.9210713  171.6001296  221.87371  220.1664561  327.3397729  -1.189125866  462.7892816  289.3426947  252.9847039  268.0989989  219.1637166  310.4801474  148.6258369  631.4200273  -37.23914229  -92.2462952  499.6478461  
238.1803282  248.0027904  175.4985392  221.7359974  223.3227591  330.000889  2.023950794  466.0772665  287.9040005  253.6918693  268.2215157  219.3244483  313.3391537  145.9489372  631.1723325  -42.40155294  -90.24515638  496.3093006  
241.8756662  250.9530422  176.4690693  220.8338871  224.4204322  330.2894484  0.1859611915  464.7260186  291.582243  254.678118  270.2068089  213.5627816  318.9479762  146.2309766  635.46117  -43.10790694  -94.64391508  491.4290482  
240.293926  251.9424314  175.4927971  221.0585884  226.9087435  328.461114  -1.653322185  463.935007  293.0619025  252.6455715  269.8401598  217.3330459  313.0241115  146.4562352  638.0845067  -43.44133535  -98.13608626  497.4070884  
233.7032763  256.1128058  172.0398722  221.8108297  221.9336973  329.630666  -2.313349165  463.3476367  290.3333402  251.1331851  268.5796101  219.7094749  312.3661697  145.7248012  635.2563651  -41.82291464  -87.08188996  486.3995551  
234.1178902  258.3366271  173.4209791  223.3823725  220.3226291  328.8930931  -1.095131274  463.3418584  292.1135225  253.5233498  266.7183597  217.065334  313.1526738  147.1699412  637.1070945  -42.93717298  -88.3456644  488.5478161  
236.7777166  255.1944095  172.6248814  225.1137293  222.5456659  328.9423132  -1.809911545  462.8184283  291.96473  253.4288496  269.8569497  217.3263049  314.573874  148.0649866  637.7473527  -40.09923695  -93.75803624  503.2505453  
237.8934385  252.2038785  171.7571927  223.9399252  227.3936983  326.326164  -2.41814604  465.9350539  291.3625115  251.0826602  267.206075  217.1592174  315.0813605  149.4888647  633.9469173  -37.31798093  -88.86059587  494.2593072  
238.466618  255.0605278  173.5409602  223.9623538  224.3854961  328.8069416  -2.197784175  463.6845537  286.9195799  251.6682424  265.593679  219.7185574  317.4064223  149.0104571  629.5420068  -39.85696022  -82.72716082  483.3405123  
238.7752465  254.0438677  170.3413765  222.8373048  227.0652542  325.5815799  -3.601187713  461.9292696  289.3845994  252.622861  272.1039258  217.9623248  315.055024  145.86928  629.8164273  -41.14691781  -92.26649922  493.0886035  
237.1984942  255.187062  174.1074558  222.5082827  229.1675475  329.9643625  -0.6726571429  465.5275418  289.2515543  250.1395926  269.4781722  220.731043  311.4633033  148.4955602  632.7424068  -48.61240094  -89.08654249  484.4047673  
236.3455275  256.1389545  172.7472324  223.471574  229.988829  328.6704149  -3.222799046  463.6147649  293.0976093  252.9626712  266.2000682  218.3934361  312.4568776  148.7627656  640.5909248  -45.38339097  -96.46829283  491.3954306  
237.3728749  253.6993335  173.1053586  225.7822629  231.718212  329.2781234  -4.643509618  463.7192885  294.5102933  252.1917865  275.1588405  219.8589137  313.1905143  151.8839035  637.3149252  -41.32992108  -93.4538687  491.4933382  
236.9766562  252.0048776  171.8755569  225.5239307  230.9240042  328.323335  1.011334732  463.7901331  293.331447  252.8604374  268.5123987  221.8530339  314.8199555  153.8195386  632.8092422  -47.94626933  -83.96314902  488.5780201  
234.285579  256.0408366  174.2136598  225.9313764  230.8308309  326.1921518  -3.634650449  460.9287809  295.8298007  254.362667  268.3056225  219.4422858  314.6901385  148.5416682  633.2593842  -48.07954732  -92.71018355  492.7046417  
234.1844072  253.7407684  173.1795315  226.5550948  231.8696821  326.4187672  -3.202135504  464.8089247  294.2707085  252.7413801  275.6034296  220.2784981  313.7004329  147.7427639  631.2612611  -45.4095282  -90.04138398  490.310792  
232.115123  248.3673153  175.6562101  227.9987636  229.5847945  331.9361436  -3.288074844  470.6870909  296.2517248  250.9882466  273.3314655  221.9557494  312.6485993  149.6608517  635.1896238  -42.21474795  -87.88583117  494.1855631  
235.399384  249.1930014  176.3929875  224.6570787  229.9487342  330.3961996  -2.588804445  466.0816363  293.9149771  251.4598775  269.7364098  219.5329737  316.5621385  154.0701089  635.4263432  -39.41733184  -82.88020137  480.4609477  
239.0121581  250.2035626  175.0910916  222.7773832  227.1805882  329.812804  -0.8680540052  463.1855131  292.6900885  252.5963445  269.2094012  213.6840712  319.1954756  151.7141256  637.6985188  -42.12616649  -90.51971168  496.0636294  
238.4945303  249.9423581  173.0329241  226.4606056  224.6438737  329.0190594  0.4736486415  461.3791475  289.9824367  253.5177339  271.1315968  214.8887693  318.243464  151.5619646  635.3074356  -41.08894773  -90.5144348  499.4180624  
235.5869827  252.8299253  173.437352  225.8786994  225.3639564  331.0764509  -0.6561940486  462.7007054  290.3665257  254.358139  270.6298197  219.5415696  313.847863  146.5442069  629.3652714  -39.78231618  -81.09655623  492.6981341  
237.179722  251.0361198  176.3960849  224.0176259  226.4708321  328.8976023  -1.33708558  468.5533501  286.7471987  251.7510836  268.9231159  219.4842983  311.7476506  145.1995693  629.9050914  -41.78917826  -82.799785  488.8193428  
238.3864501  253.0761935  174.4558935  221.497743  226.4202474  327.5935016  -1.905330865  465.1088356  289.3908613  251.8438396  268.3180287  214.5788527  313.830737  147.9204375  640.2555111  -43.76702789  -91.56408985  492.3391589  
239.460758  252.4094251  174.2498421  221.10701  224.4480147  325.7374845  -1.133022341  465.3506331  290.8869489  253.3281986  271.3293043  214.5238861  314.3203335  149.3962111  635.1952012  -43.18894612  -96.4213719  495.6657069  
242.3973239  252.8398093  173.8165047  223.8732367  227.4457215  327.4105005  -2.039026919  467.2976  290.8108159  251.5251598  267.3565969  217.191393  315.8563406  146.6261119  633.2159049  -42.53536886  -88.61731979  487.4088132  
239.1892382  254.2321275  174.9323852  221.5191734  229.4072321  328.1067888  -1.194431005  462.8143104  289.6025993  252.7400615  265.8493754  219.1220813  316.3999265  150.1786232  638.0180931  -41.41818767  -85.70638836  481.6747125  
234.2554103  249.4699393  172.1971065  222.7410498  225.4089915  326.3691002  -3.348915621  461.4795836  292.1331715  253.429297  269.9127905  214.5979772  314.96972  152.8802219  635.8308795  -39.47728525  -91.99021155  495.6060906  
237.7849839  248.3043972  174.0855693  223.3521686  225.358924  327.3918624  -1.726308379  464.1575852  292.3242497  248.0302205  267.9133677  217.8495328  315.5838988  149.6529517  632.0157738  -40.38477166  -86.26590989  491.2403444  
236.0986023  250.8948301  174.5869543  224.5369366  230.4580103  325.8319898  -1.970271941  463.2560305  292.9716411  253.3831236  270.4638884  219.7133424  314.025645  146.9217791  635.7372845  -44.92869495  -89.9959305  487.2385311  
233.4433771  255.0049245  172.8678585  226.1307669  232.9270232  328.6374107  -3.055287372  468.8516938  293.6541944  253.0027627  276.8274655  222.7273027  310.7697622  145.8819905  634.9091625  -47.26446543  -95.43691162  489.8402893  
230.4745039  254.8706111  175.9679544  226.5859918  231.9861731  331.0815942  -3.137439586  473.3685847  288.7180394  249.4908485  272.0684863  227.6917304  310.8173609  149.8247345  637.143664  -47.10725215  -87.62001131  482.1577286  
233.2249776  253.8534893  176.3214866  221.8855994  228.7696825  329.7135016  -4.745385506  469.0048628  290.1806433  252.4237062  271.8603631  221.1713622  314.9592288  151.555814  639.2844204  -43.44651134  -90.49497853  488.4162233  
230.6841274  250.5884485  172.3619599  223.964486  227.1342195  328.776595  -2.749471798  465.5259468  291.3406559  250.0924637  270.7075256  222.1839367  311.3339954  152.243779  632.4910572  -48.44303987  -92.31564507  493.9034163  
234.6858424  251.87666  174.0692962  222.0514091  225.2656257  330.1641842  1.10031473  463.1216212  288.5016283  253.3223736  268.7057124  222.555797  308.9434388  152.8245526  630.0411086  -45.92555665  -88.95305411  485.6748965  
235.805447  250.8166688  176.5869426  220.1540526  222.7804882  329.4326571  -0.9391665895  461.2925515  287.6934661  252.4776892  269.4618715  215.2262839  313.4339795  148.8895167  636.0439836  -42.66265801  -92.92280531  497.9504921  
235.7666832  251.0263664  177.2640018  218.5865773  226.512659  325.2695553  -0.6718319017  463.8255863  290.0031628  249.1750056  268.5705778  217.1048726  314.1211566  147.8249161  633.0048278  -41.20774417  -90.37299713  497.8198098  
236.5155749  251.3856523  175.7328272  218.9704087  224.4634953  325.5172599  -0.792140576  466.01794  289.9540672  251.8199187  268.2765275  217.4020128  314.501312  145.889209  635.7008875  -42.69354928  -90.57942238  486.9808388  
239.3461596  253.728094  176.4181932  220.3060277  225.6319615  328.1899248  -1.431952171  463.2641449  291.6436076  252.2871874  267.1389106  212.9552856  314.6442471  149.2097515  640.6608103  -43.38809801  -98.04336717  495.1624882  
239.5224101  253.3821908  174.8802876  223.5944521  225.0171856  326.9293167  -2.743910132  461.003872  289.4984241  252.275473  269.7811152  215.7641612  316.3282458  150.3701231  637.4363064  -39.51433653  -93.5419036  497.7121106  
237.773368  249.69365  172.296751  226.6380806  224.7279736  328.3866383  -0.3956590455  462.1541107  286.9380423  251.4471342  268.0987502  217.3101172  316.2457596  148.8994639  630.890227  -40.64937138  -86.34331058  497.4282924  
236.437683  248.5239872  173.2005199  228.456665  223.7023497  330.0851688  -0.1922251127  462.2412833  286.4578868  252.4537247  266.8608823  215.9366774  313.8539902  146.6148405  629.0781723  -43.0083074  -83.8170735  491.1974921  
233.8005732  248.2376886  171.542953  227.1124566  223.0421622  329.4335118  -6.534870903  464.250386  287.3239258  256.1763303  269.324329  214.399889  313.5382077  146.9809493  637.2122976  -39.65903154  -90.81322008  493.4675611  
235.5386747  250.819203  170.8145404  223.597795  223.2703523  331.2756644  -2.737159753  462.6161434  290.4595527  254.4358355  269.472417  217.8628732  312.814222  144.9540003  637.4794171  -41.18919428  -95.64700358  494.909971  
237.6425012  254.7761604  171.81298  220.6366386  223.5635613  328.0069526  -1.93036425  463.6529868  289.382983  250.2565929  268.7292275  219.7997311  313.9308458  147.4908062  633.7943667  -39.93392478  -91.82639765  492.6366708  
237.3584579  254.4699871  173.7099747  219.9265119  227.8947957  329.9864314  -0.6180624208  462.9471354  287.9256434  251.3547266  266.7509511  216.8612497  314.3791514  150.7256425  634.9359176  -42.30213556  -89.67357524  486.6948008  
235.0416082  253.8382192  173.7648504  221.7612445  225.9062098  327.6987743  0.05855504366  462.3458641  287.6479721  255.2644709  267.9246497  217.737077  315.1845496  148.0624981  636.0913268  -41.52196144  -90.87036175  494.6933476  
236.6438134  254.3227978  175.6547412  222.029959  225.6239401  327.7689915  -1.912143625  463.2397615  287.5208563  253.11199  268.6756058  216.35365  315.4735658  146.4496214  634.032289  -41.38230181  -94.02940378  497.2740116  
237.412907  254.2390032  174.7766925  222.280865  226.6949087  325.2211392  -1.024679483  466.4736504  289.169418  254.3036496  273.4629872  215.2739504  316.6716749  147.0661628  632.4364744  -41.42487069  -94.5674726  498.222203  
238.1760229  249.5524472  174.6472917  220.9732515  227.1906592  325.0101364  -0.7674541152  468.5383323  289.7764138  250.7792908  269.0807096  215.9269107  318.3192309  149.7140556  633.1243802  -42.49611809  -90.25155798  494.9786812  
237.0207535  247.950044  174.1470779  222.1023433  226.6629261  324.7829856  -2.533607283  467.1205852  288.9714601  248.9204087  267.340354  215.7455252  316.5349768  148.9236733  631.1899276  -40.35061232  -84.39223628  486.7311724  
238.0339929  248.7189071  173.3926814  220.9863785  223.4027547  324.9322319  -2.326524988  463.0393984  290.3142516  250.0729304  265.801607  214.8798116  318.0889515  148.2086697  630.7662317  -42.18880776  -90.2428683  485.7094256  
233.3117921  249.9023512  172.18979  223.4615399  229.3953177  324.9167084  -4.387791569  462.2871876  291.4773447  251.0934938  269.5174951  215.6737368  315.1563158  150.9270228  634.4399902  -43.46401441  -99.94895928  494.8947146  
234.3816788  250.5289699  175.4658338  223.5618378  226.7416689  333.0823282  -0.8603860598  466.1540501  292.6832312  252.0349719  270.1920718  217.4570522  308.0978876  149.5921059  633.833852  -46.4673232  -91.22614579  485.9292495  
234.6157561  250.7173113  173.4218894  224.9224975  227.3768603  330.7693854  -7.629014092  462.9969923  291.0804766  253.0326211  271.4152092  214.7841837  311.833212  149.8211248  639.35214  -42.06708146  -94.39001669  486.54188  
238.1994052  245.5071373  173.0298186  224.8079939  227.4565192  330.9035353  -0.07697193801  464.2981151  293.8574673  251.6772819  270.3081819  217.557035  312.9278991  150.9394708  636.3757156  -41.90874753  -94.21924664  490.8391897  
242.1260351  249.8605122  176.3057405  223.4850015  230.797238  328.6262531  0.3983632178  464.8770611  293.5261063  250.9104402  269.6194844  220.0433251  313.290066  151.1883004  630.0875394  -46.63973736  -92.00289706  486.9972252  
239.6587792  251.8330365  176.7294299  223.9317119  227.0274829  327.6427541  -1.996332369  463.4665922  294.0906995  254.1354963  270.2228527  218.1584902  313.352341  145.3622912  637.349322  -44.03223069  -91.46770631  491.1653538  
234.4620167  245.8928965  178.4144029  222.928225  229.0189115  330.0744868  -4.087394252  464.8526593  294.6079753  253.6133879  272.8301984  216.2758999  315.8606968  151.1508506  640.5646173  -43.35401953  -87.36309161  489.4136183  
237.9772993  248.9269738  176.6597312  224.5995455  228.4107474  330.4701694  -2.547527169  462.7054458  292.1688344  252.367393  272.4544768  221.0035823  316.1141498  150.4067884  632.7477479  -41.16712469  -91.46412378  494.0712992  
234.2718754  253.3915923  172.3387783  223.6006393  221.9581013  330.3040922  -1.720695732  464.4222804  289.7996546  252.6085053  268.9275068  219.9798036  310.4763893  147.968675  628.4891566  -40.52517859  -81.93610197  484.5787404  
234.4545155  253.1256482  173.3767891  223.6958314  222.3357228  325.9904852  -3.08315182  463.8537198  291.3445498  253.6405884  269.2363017  217.8466698  312.3447038  146.2877686  637.1452696  -40.77673132  -91.38330537  491.8426712  
236.45076  252.4528902  176.3017814  222.9469065  223.6242413  328.9993555  0.5217142007  467.3939125  289.621421  253.6227049  270.2367244  220.3840996  312.4875465  146.4916799  633.2524206  -44.78433881  -90.67571954  491.7459772  
236.8836031  257.9841214  175.7404183  225.0064391  226.1734556  330.8139006  1.915875436  464.1851263  293.0326481  254.4769472  270.6308633  221.853334  315.8187775  151.2992948  638.4853407  -45.22217724  -97.47644251  499.040745  
237.418747  256.3171669  173.7736974  224.473513  232.1991974  330.5659052  0.1576361309  467.3972532  292.9028778  253.6397531  272.7186606  221.7004617  316.3515454  148.592222  633.5067018  -42.69352856  -85.97256983  494.6613085  
236.7833651  253.7427389  173.9553478  225.7908834  230.1291825  327.450581  -3.004553613  466.4833176  294.0828444  250.7190626  268.4905776  216.3702374  316.5807916  147.6866256  637.5205996  -38.83868084  -83.87534124  491.919232  
238.1357904  251.1927425  173.6803812  227.9194333  229.667929  326.5996045  -0.7103057599  465.6476454  293.5989882  250.136168  266.5708172  218.9736398  316.2511613  147.6885431  634.4467646  -43.56692825  -87.21682066  492.4802039  
235.1148956  251.885153  176.9890688  225.4180217  231.5198639  330.6580858  -3.514125901  463.9833636  291.2410896  248.7818588  266.8722714  217.4921785  312.4235789  150.106554  636.4617782  -45.5111228  -85.02612049  486.211489  
234.5847002  249.1112387  175.8148838  227.4736065  229.1947331  326.5920304  -1.940440738  463.5075627  293.2993109  249.3681512  271.8046126  220.1026506  312.3614661  150.6928382  631.4066748  -43.02657546  -90.86233984  500.4321917  
235.6289569  253.1076903  175.9083118  226.2606426  228.2404448  331.1175966  -4.596875464  465.4300315  292.423682  250.3463064  271.8490313  220.3806087  311.815564  149.7561904  630.3364241  -42.99813318  -84.79725405  483.3831788  
234.6975162  255.4002792  172.7636672  224.057122  227.00515  329.0528271  -4.694938501  462.2684026  295.2620761  252.0269204  268.6008532  217.4399872  314.6595764  147.7282798  638.649328  -41.98971243  -91.28829583  486.6659985  
234.7311072  247.2461572  172.1292395  221.7740774  221.5521618  326.2391599  0.1512725866  464.756624  294.5209896  252.1610109  270.1464923  218.6514288  315.973763  148.175692  631.2088908  -39.58789887  -88.02518829  493.9852056  
238.30623  247.8716909  173.5594661  223.1365367  221.440257  329.395676  1.994518129  466.1156324  288.715038  251.8430122  267.6637206  217.8373044  312.9635937  148.6691677  632.0067584  -38.69920722  -85.61182096  491.2835188  
237.5716002  254.6721155  174.7738091  225.1186468  226.190595  329.4571873  -0.02789250671  461.7396942  290.728637  256.4795727  275.9151669  216.8326325  312.64614  146.6391643  634.6858905  -43.07739887  -87.86423128  493.8552429  
235.1915789  253.9102035  173.5239528  223.0762643  227.2067092  329.3177091  -0.7947904619  466.5188707  288.0285581  252.8524791  267.8802714  221.3897751  313.3961657  149.4062976  636.9458464  -44.26348308  -82.02969891  487.0364016  
237.6113317  254.0855203  173.825819  222.6405174  227.7834237  329.9187142  -4.213638283  463.4607056  288.1138022  253.1810098  268.1065211  217.9698045  316.8699798  148.0148202  636.6084568  -44.64795857  -91.07002247  486.0007492  
237.6339578  250.3460982  173.6994654  225.2254536  226.3159774  328.6581934  -1.364035557  466.5707688  291.4414518  252.2366631  269.7477169  219.1238667  313.7567474  150.9597676  636.024113  -44.32547444  -94.86853762  496.6575885  
237.6902109  251.9545236  174.5838081  226.7452212  223.9909702  331.0181995  -1.22444366  460.8174634  291.7576592  252.4855631  266.7580211  219.6789253  313.2202546  149.5879443  631.5016491  -43.02832422  -87.46299895  491.7159774  
233.6951031  250.5538367  172.2566919  226.4125676  220.7728107  328.538824  -1.499058201  461.1251316  292.1956098  253.3129401  271.8861446  219.0435716  314.0934061  147.8944371  628.6476256  -38.44759777  -86.55911556  496.215856  
232.7792437  249.5110413  172.9278806  224.4780313  224.2731727  332.0910892  0.5594633033  465.921282  286.6525691  252.0614387  271.2859915  219.0832908  311.3664238  145.9360071  629.0597427  -39.86376904  -82.85732272  492.3779889  
234.1126906  250.9161236  175.046467  222.1264773  221.9604737  326.9058659  -2.445465533  467.071305  283.6520309  251.8898102  268.9601582  216.0894957  315.6149533  146.5546643  632.6950068  -38.08084772  -88.1083085  483.1340264  
235.5277829  246.7451215  174.4376976  221.3640268  222.2308328  328.4642305  -3.182760232  464.8115667  286.0471174  251.0912406  272.1284049  216.0369777  315.0441022  149.8782764  639.0691939  -40.21603782  -93.98274855  496.3280525  
235.0885283  250.8471624  172.6181629  220.6921223  222.4083715  326.0875925  -3.470596075  463.6296647  287.1428556  251.2382001  267.9625046  219.4870892  312.6230084  151.3708647  635.3420267  -39.56452391  -88.93472317  490.5309597  
234.680989  254.3276316  172.53588  221.2376571  223.5432994  327.1940655  -1.503376231  460.6107399  286.0464065  252.1767129  264.3333793  215.3042779  314.6419233  148.2544047  634.3885938  -44.20249978  -92.55352354  489.3062498  
235.3815801  255.7327092  173.7454972  221.6938624  227.9260211  325.6838092  -1.325606852  459.6435556  287.8609746  252.3015454  269.0817435  216.0636487  313.7154697  149.1328079  634.2394604  -44.08380228  -99.22752593  494.7074078  
239.4564041  253.7994203  174.9610938  222.6163909  228.3581396  325.2703521  1.525752014  460.4329793  293.8981644  253.3566012  273.7479936  218.5160394  310.4739461  148.408427  633.668967  -46.31851472  -103.1246458  496.7399632  
242.2353362  253.4427518  176.1660499  221.7128669  231.3220843  327.4487562  1.211721311  466.9723867  292.4428226  252.1142298  270.940781  215.7765713  312.8350361  147.6861629  633.5880718  -43.59049608  -89.98875665  492.3959773  
240.6820866  254.6636759  174.2017675  219.8731541  232.3102521  327.8006622  -2.576755634  466.7953446  292.3247197  252.5901672  269.6762183  215.7346651  317.1798618  147.9353578  633.1011887  -44.49852536  -86.86622931  484.8841475  
237.8138037  254.3653953  172.6839974  219.9098239  230.9921545  327.6669799  -3.370699637  464.8507157  288.3883652  254.9334589  268.0079631  214.328709  318.3420535  148.3741926  637.8638637  -44.38199597  -92.89981276  489.0348874  
236.4481864  249.8112802  173.569992  221.3237681  224.7523306  327.1875127  -3.584702176  462.139468  287.5479169  253.1049643  270.4113763  216.5654325  314.740579  149.8934998  637.537198  -41.37669277  -90.81521635  491.1504283  
234.6499723  249.0600871  174.1004194  222.7591786  222.7136823  329.8826491  0.5097229482  463.8536583  287.1002332  251.4118527  267.7081473  219.9370758  310.5456469  150.3301652  635.4439817  -43.63896581  -90.38179706  495.7318152  
234.3326856  251.6877802  171.5564541  220.5061317  225.4529592  327.8904053  -3.359990089  462.2088343  290.262716  251.8442853  266.3505701  216.0157794  314.4457956  152.3340064  631.9155203  -43.88967549  -90.83751763  486.258379  
235.1630002  252.9717614  174.0459703  223.5633548  227.3214368  323.2624407  -4.57522139  463.8016161  292.4839151  253.0814002  270.1039327  214.6517795  311.9393649  147.6529517  634.7823565  -43.74286172  -99.56461153  495.2641998  
236.2842217  254.1744556  174.3196108  223.3308416  227.0140941  323.2102129  -3.881544157  464.8899129  292.9405784  251.6433751  272.8105216  218.085496  311.3184704  146.3566011  631.4304745  -40.85302697  -97.8050952  489.7838016  
234.9353818  255.3492697  172.5798545  223.7235472  223.602739  326.7621345  -1.173704332  465.9921578  293.486177  252.154889  270.689178  217.4353624  308.5297452  147.8383586  632.9517042  -46.08333888  -90.74146856  487.6854674  
233.4239403  252.2422698  171.1207848  224.1771443  225.8142292  327.5948718  -5.530084469  465.0366382  294.2163539  252.5887241  266.457577  216.2060697  315.0875113  146.4865832  635.0168521  -43.10438658  -87.58571386  483.8024341  
236.1101878  251.5880395  170.3780657  223.3901735  223.5563236  324.0405102  -3.055891981  464.6023425  293.3299685  250.9342046  268.5993531  220.0615525  314.5183474  145.4142122  634.938216  -41.31816276  -96.76143397  498.610742  
234.6947045  249.0244752  171.757017  222.653424  222.6035393  323.6851442  -1.180445463  465.2152999  290.2504954  248.7600771  266.2298946  216.4367137  314.7423594  150.891963  630.322178  -42.36417477  -92.88929208  494.5177739  
237.9061771  251.948874  177.7026123  224.2877779  226.4020505  329.6655518  0.1419663175  465.5450605  290.3339446  251.2897053  268.4409751  220.3985592  312.6913282  148.5930818  632.5511711  -40.36107626  -92.16121971  489.0683179  
238.9315337  253.1499943  176.9531635  225.2210927  227.5940638  329.6384104  0.8112162297  462.2384017  290.681444  255.5764822  268.3693681  220.0761763  318.3671224  150.4842106  635.0185066  -39.47703935  -86.23955698  495.0185174  
234.969955  250.0382558  174.6609414  224.640941  228.08221  326.0457298  -3.239543584  463.0980154  285.9275144  251.9741475  271.5659171  215.1223279  318.8744582  149.4917974  634.6552892  -36.75864016  -79.86613193  488.2862707  
236.0817774  249.2806845  175.6302294  221.7231775  229.1560815  329.9188801  1.225204196  467.9494167  283.4461878  252.8221037  268.8505258  217.5401463  314.461829  148.7875519  630.507568  -42.54492553  -80.1924483  487.8808227  
237.46567  248.1846525  174.3759494  222.0909337  228.2832941  329.6520652  -2.1069711  465.5368321  287.1963423  254.0245613  268.4773029  216.7159274  317.2162095  149.4235337  636.1968856  -47.40403169  -92.15048483  490.2837638  
236.9380682  249.2614292  173.8376222  223.0056635  228.1362015  329.1152709  -1.57450076  462.8787292  290.0437195  252.1850619  266.8951936  215.7097845  317.7780115  148.289531  639.9050971  -43.7490486  -97.44189465  497.6306065  
236.8313417  252.3877234  173.6250143  224.4780118  225.6135773  327.0942409  -0.7492711552  462.0926622  290.200168  252.6939471  270.3605008  218.9969289  314.1397169  151.685683  635.6571065  -42.96313441  -94.77750979  497.149127  
236.0211837  253.7950037  174.6048318  223.7133922  225.5824479  327.4434698  2.131334377  461.926161  287.0490056  251.2561309  264.1500058  219.8983636  313.49669  150.7851307  628.2066311  -45.06756234  -89.14511206  494.8467011  
232.8018072  249.2051861  174.4999575  224.7173524  228.4916172  325.0282848  -0.3696773263  465.8671304  289.8423499  252.530676  271.563609  216.8501808  314.1312996  145.7759573  633.9032502  -44.88786186  -96.48329434  498.1678352  
236.5905603  244.8261065  173.4304292  222.1365937  226.2217868  331.3606647  -0.9229736347  467.0673661  288.7519549  250.0905483  268.7295429  217.0779581  313.3619556  147.3445194  633.488069  -44.65252427  -89.50912302  486.2120679  
237.9509922  246.1192364  178.9409616  222.9056171  228.7801533  333.1910771  -3.852176904  465.2601742  293.8076812  252.5285907  271.084955  217.2457057  315.0173969  149.3679015  639.9899271  -42.61858543  -97.7336062  483.8353183  
240.5122018  252.8234801  178.0384711  226.9607954  231.5516827  332.7750041  -3.833687933  463.0964214  298.829499  251.954693  271.9034868  218.1968148  316.7383091  153.0758716  640.8767843  -42.56534248  -95.45721452  496.1133501  
238.6166818  254.2760518  172.2463827  223.5139064  231.2877911  329.4869718  -3.916628179  464.3020182  296.1654557  250.4423623  269.3246364  222.0464634  317.9995485  155.9562868  632.082386  -38.86647003  -79.31588702  486.8853483  
235.0262414  253.3909062  171.9373879  221.8533947  226.3638602  327.8666049  -2.580258093  464.1870781  292.9188625  255.5027973  275.2938113  218.9337754  313.4108369  147.5422054  630.4119187  -39.55424977  -83.3987472  490.3061349  
236.7019823  250.2433026  173.8194523  223.0391176  228.6043036  330.3960945  -1.330541035  471.0171757  292.8727696  251.7314872  272.2108671  222.4329593  313.9705796  145.75805  632.2017724  -48.28841073  -90.13262969  487.0486437  
234.5385535  252.8527905  175.279215  224.10977  231.4984337  330.4350894  -7.170262292  464.3165213  293.8462484  253.5084123  271.3964133  218.2417838  313.6987601  151.9754002  635.784686  -45.34165872  -91.75818994  479.9306786  
234.1970328  251.2490611  172.9386098  225.4151542  226.9418153  330.610524  -2.326763039  466.6329746  294.8986345  249.49089  273.1820016  220.621061  311.6502177  149.0217824  634.2703776  -42.36278113  -94.28056389  493.685845  
236.226656  250.6077878  175.6835712  223.2685796  226.9244427  331.6500314  -1.963778182  464.4243421  291.8902844  251.1082643  270.487176  218.3977976  312.2741717  150.7632758  632.7862782  -41.89706858  -87.88108646  485.0337727  
235.1970856  248.180243  175.578023  223.7743136  226.47253  329.4076004  -4.875991206  460.5470485  293.440612  253.1084989  271.1537553  215.7562325  311.007647  152.3351456  637.3772172  -41.81851236  -93.09115924  494.4081791  
235.3621942  246.8300512  178.2426579  225.4664717  227.6626513  330.6132119  -1.821644435  467.1989045  295.5668563  250.6171708  272.8184428  220.4820995  310.9305568  150.1978002  628.8612734  -41.67369363  -89.36171238  490.1970293  
236.1902541  252.5519102  171.954669  226.0685241  221.8189607  332.0071146  -2.374695031  462.9468787  292.5913529  251.7247664  271.1014943  221.0356241  310.5571714  147.0752125  631.2122878  -40.40815989  -87.03965484  482.8743951  
236.427483  253.6493301  176.5457655  225.0877648  225.7341074  330.7332739  1.762614147  468.8096409  296.3314871  252.5438508  271.9198695  221.1271535  310.3239844  146.2093206  632.9584244  -42.32846032  -87.98104783  494.960506  
236.4081338  258.0654331  180.3597077  227.4772966  226.8456972  332.4382494  -2.983167447  465.6742039  292.2184759  253.7991705  270.1436899  222.516797  316.2385947  143.4466921  637.9355526  -42.53080551  -85.75225481  495.4655642  
235.2764983  256.5157617  176.1502173  224.6446866  226.1811563  331.9258822  -0.06230302427  464.4261375  289.6023126  253.8213429  267.7723168  219.9950045  313.7608925  146.4770896  641.3370412  -42.43183096  -86.87260025  492.1628999  
236.4608585  255.0031488  176.6909809  223.5946277  229.1342743  330.7234427  -0.1210386809  465.4834634  290.5434875  254.1243166  268.7905076  218.5100607  315.2312975  147.9835985  640.3500625  -42.4601729  -89.86753823  500.4928758  
235.5510491  251.0144432  173.4817281  222.1414765  229.583881  331.3223967  -0.3729814239  462.4853208  289.0263468  254.662628  271.1294832  218.576515  315.4638025  147.5957107  634.7661173  -41.33444042  -89.50431919  500.6026801  
238.3712455  249.6757182  173.0708387  221.6313774  226.6815483  331.3860261  -0.4973851034  467.1762129  288.0017143  253.254839  271.9474067  219.2361672  317.3239195  148.2238733  632.2103723  -44.58289564  -83.06577548  492.0517484  
238.9558098  251.9415378  172.9508193  222.7449227  226.3944161  331.8176471  -2.083585551  466.1230727  289.5798467  253.5202887  270.0705228  218.4268793  315.0346011  148.4493517  636.5620137  -41.40665846  -86.7901754  486.7310149  
235.3346921  247.8772076  174.6877436  222.9134369  221.6236135  327.1517739  -2.969133943  463.1679066  291.9475329  252.7118755  272.5379414  211.5339612  313.3363383  146.2370384  637.991552  -39.60782597  -94.0145419  498.29097  
236.3299675  250.3648734  174.0104169  223.4280344  227.4088624  326.7040209  -3.482798074  466.578615  289.0957187  249.4779939  266.0799156  214.5272848  314.9206418  150.4294049  632.1087427  -41.73198613  -81.62449152  484.4281467  
238.2540227  251.8180863  174.1778225  220.4780181  225.2856932  325.8884532  0.9299381572  464.0047818  285.5946639  249.9518011  264.4582246  217.5279924  316.4306479  147.6759573  637.0020919  -43.99038418  -88.5140074  487.5089093  
237.3317775  251.8520126  175.2020614  222.827959  226.8045496  326.9656929  -3.821430062  462.7373906  289.6260259  253.7548117  268.1422128  217.4240483  316.1333644  150.1687278  639.5629846  -44.13365952  -97.77494989  498.8521258  
238.0357196  253.27694  175.705892  225.7655034  225.5436692  328.5501463  -2.456481976  465.5125101  291.2860714  252.9620209  267.3402675  218.2715251  314.3786137  151.0887198  634.2293391  -44.97358922  -93.60431552  497.0001147  
236.9788464  259.1833423  172.8467662  223.9104192  227.5770975  325.5855061  -6.242454192  462.3504543  286.8357981  251.9202428  268.7817071  221.7258543  314.6471486  151.3800552  629.5360102  -40.80692092  -79.6653759  482.6066593  
233.9739189  256.9870984  172.4307994  225.5405143  224.8296394  323.8590468  -1.248541461  461.2786403  289.3753809  250.8924143  273.6723538  215.3576472  312.4643089  146.0551028  631.237087  -37.30617093  -90.78710324  498.1994171  
234.4024307  256.1133606  170.6589316  226.055576  223.9662154  321.4096304  -7.870747897  463.1258274  288.5009758  250.7590836  268.2884034  215.8040917  313.1527939  147.8669778  627.5349694  -35.73943519  -80.98768989  481.2599003  
235.6017958  254.3328  173.301971  225.8481718  222.2859801  323.4632935  -1.539827917  461.2058146  289.5573378  248.7442409  264.7150328  217.466458  313.7986634  146.7582692  632.9278802  -39.76363038  -87.70606658  485.0438523  
238.4224065  252.9428916  174.1751733  223.9331399  224.2796824  322.3811491  -1.785346938  460.8060747  289.865857  251.4485495  267.4683114  214.987405  314.6759816  148.4470842  635.9801679  -42.0138667  -97.69064188  499.0038662  
238.0297284  251.1581591  173.3845282  221.3733095  227.8226814  319.778065  1.104960055  468.207614  289.7985961  251.2619595  266.0826288  214.9704881  315.8633004  148.6318964  635.6982248  -43.70329012  -89.34625302  495.8614834  
237.3904744  254.9088808  176.7321554  223.1736375  231.231437  323.0184619  -0.474816911  467.5044239  288.705714  249.6394435  266.4579201  220.5937917  315.6076663  149.6375976  630.9052779  -45.41205059  -88.31097608  493.798784  
233.6286927  252.4549391  175.5141603  222.6935569  227.5571471  325.5447617  -3.821109026  467.0866584  288.4718251  251.7084788  270.76895  216.346831  316.3184637  151.3203794  639.1282163  -44.96750976  -91.91799821  500.1806544  
232.2998173  247.9093341  175.7797505  219.6920949  226.3035261  325.4903902  -1.772835026  467.2602503  287.3227841  248.7106435  267.2309664  218.0776627  311.9427909  150.5534172  633.386642  -47.33230077  -86.23095103  488.8967783  
234.418404  246.7336614  179.0536642  220.3048012  226.8668558  330.3898323  -2.861273697  463.9517337  290.8581134  255.4004479  271.3314926  214.1698698  312.1610967  151.136479  638.7528173  -50.06361876  -100.08936  492.2083411  
241.3905662  246.1829518  173.981695  223.3090095  227.0779918  333.8595966  -0.7124748667  464.8129725  294.09426  252.6165093  272.2654155  217.5143906  311.6325555  149.3315397  637.7516316  -40.21357583  -102.3027867  496.4350651  
239.4721387  248.9391662  170.5330542  222.4187725  222.7290412  330.1385658  0.5561903942  458.7784523  291.8290335  253.1802101  265.6697354  214.789174  315.1665546  148.3882216  630.6990797  -36.39654749  -84.62385625  488.1202507  
240.0150993  246.1750992  171.0837297  224.3994892  226.0272364  328.5242604  -0.3974987497  464.6399554  289.374724  251.7535616  270.9032213  217.5794125  313.6154386  143.5636227  626.9231796  -36.97092979  -85.67004031  490.2550165  
238.7702637  250.7906353  170.8445933  222.1895107  223.7686002  327.5311483  -1.498633968  462.6326879  289.9195437  252.9152176  269.454424  216.8793813  312.6979378  145.0075651  628.5639294  -44.69898271  -87.77722968  486.2904258  
238.6887842  251.7152681  172.9818204  220.6005926  231.4477308  327.0953223  3.181120583  468.4658746  291.9659705  255.3750943  270.2310087  217.1806631  311.7652426  142.486346  634.8932636  -42.55089553  -94.52319088  489.5283936  
236.4055193  247.8419038  173.3042058  218.8842395  227.5786836  332.1069451  1.65933493  465.6169399  291.1934524  251.1301302  266.9052793  218.2443599  314.2686046  146.9999157  634.185517  -41.3493754  -90.03159376  488.5974347  
233.1051137  255.0823927  172.1406619  220.1337709  227.6050987  329.9400048  -1.82150503  455.7433152  291.3664535  251.366253  268.3360965  217.3739487  314.6639077  149.7348762  634.9710301  -43.1324614  -95.70135267  496.2994284  
234.7717372  251.6638782  175.677459  220.3735449  233.8542505  327.7174216  -0.2036766021  465.8561366  290.6849229  252.7576611  273.3663641  222.3329191  311.1276921  147.9018406  629.8713983  -48.35756568  -92.62182665  490.5704847  
233.9581723  246.710565  174.7959877  222.8088427  229.7355522  329.8091428  -3.460347086  466.021604  289.4684438  254.1131864  271.0540409  217.8082921  314.2326181  148.8766166  639.1057977  -46.62284895  -96.59390388  490.8065021  
236.9540175  251.5997301  174.0029731  223.1880974  231.0121775  327.5856784  -2.401450279  466.1562351  292.6736109  250.7375201  273.0351565  219.9612696  312.6341153  150.8768394  638.5819126  -46.44290062  -100.1572273  490.3210169  
237.0103683  256.6733308  175.3256406  223.395928  228.3830111  330.0619525  -0.7335189612  461.8004855  291.1324075  250.2487402  267.3515487  222.0466434  311.5359882  151.780034  634.9026389  -44.8375621  -93.54112525  488.2855684  
233.578788  259.6229603  172.667848  224.8184799  223.5919794  326.3857981  -2.256665418  459.2161539  294.0857281  251.4863243  273.0804868  221.1786933  312.639194  148.6927603  633.5330426  -41.05282384  -91.29190505  496.2763626  
235.1467047  254.2588498  172.8366333  224.8293017  218.7557842  329.2923069  -1.800095527  469.1610007  290.8886873  251.7055442  271.8339977  222.6932756  311.2503046  147.3356717  632.5522422  -38.87392683  -81.73761184  483.0659855  
236.5251196  251.792823  176.1528585  226.2650273  223.4993098  330.4166052  -2.936369799  464.4143249  294.0519482  253.4891107  269.8829951  219.5176341  317.1295699  147.7368527  634.6726286  -41.65803222  -86.52910901  484.9503258  
234.8833807  249.9985361  174.9890003  226.7693177  223.0950332  330.0639415  -2.575970528  463.6811627  292.831584  253.2134335  271.2488691  216.6964162  312.1938309  147.6843761  638.030669  -40.07495081  -89.08704422  496.2919885  
238.3407136  251.7475282  174.5399375  224.4746154  227.4563032  332.1777967  -0.8244393035  466.6910321  294.4665745  254.2735069  268.9381782  221.8322503  313.7837722  152.6560764  632.0118918  -41.81704058  -86.632371  496.6137351  
237.2454381  251.88871  173.2497183  224.8604282  225.2571979  328.5495809  -0.7653601875  465.7515086  292.2824491  254.0081003  270.5682459  216.3755374  316.7605841  148.957936  637.8253839  -41.52174567  -83.53360551  489.3761412  
236.5139745  246.7156316  173.5835415  224.5399981  222.7065388  328.274654  -0.7646028104  465.3614143  289.3009307  250.8673664  270.0122657  219.7621623  315.1352591  147.3971563  636.2135502  -40.97196679  -88.14672452  490.3107504  
236.0275912  247.2554053  174.8893583  225.1945153  221.6600596  330.4165168  -0.5000754984  464.8725315  288.4409254  250.643008  266.6058461  218.6799746  312.2560695  151.1229616  630.9831793  -41.70451149  -85.40659178  487.7488725  
233.3668245  253.1917648  176.5075958  226.0732387  226.734645  331.6580352  -1.339127902  462.3149218  290.366638  252.8825797  267.8528279  219.0778659  312.4203765  151.4446723  633.1353021  -42.88204734  -91.49047663  493.9043779  
235.8364373  255.0673834  173.3223691  226.873908  222.5481593  328.2604759  -4.691720699  460.5030098  294.3512235  254.1940425  272.6412695  217.309144  311.7978773  147.5879186  634.4333108  -38.11118615  -94.2857997  497.6036738  
237.1650242  252.3335778  173.8718694  226.3331214  226.0902951  329.0843193  -3.083043413  467.3958017  291.5612845  253.8472002  269.8382422  219.264949  314.0512485  146.5750895  635.3832326  -41.19297187  -88.33403062  491.3368964  
237.1777742  248.8110756  173.5295566  225.4777204  225.1958507  332.5419216  -0.6148536315  462.6502194  289.1305888  250.6852736  268.1397142  217.1118723  316.6005816  149.1975928  631.8478728  -41.28546862  -79.44104445  483.0575401  
232.2622782  248.0852439  174.2370362  225.7549731  227.1363351  329.0742446  -0.7544847732  463.2874221  289.513697  253.6898483  269.1576034  215.6777703  317.9465158  152.4446934  638.2908067  -40.11609517  -89.90055654  494.7511816  
234.8376631  251.3401474  174.2482196  223.770151  231.25693  327.5251725  -1.961527927  464.0053039  291.2424201  251.404774  270.8547051  216.7221755  317.5381675  149.6068529  633.9052129  -38.83289252  -92.63873863  497.3198162  
232.7858978  249.8873222  175.0599613  222.6457242  230.2207386  329.1783357  0.816682871  467.4570245  289.3756139  252.1452538  270.081211  215.3632406  317.3026451  147.0802805  630.2199405  -39.87896142  -85.6251287  490.6132383  
236.7727634  249.7606988  174.302106  224.2670857  228.8210396  327.8020015  -1.681856894  468.3666229  289.9345694  252.9759719  269.3841621  215.1440051  318.3105791  147.459033  634.9478358  -43.48724198  -91.95780515  487.7669741  
237.9321318  253.1667345  173.0429824  224.9622747  227.6017025  328.2837083  -5.441777452  464.2872261  292.3185982  252.9054692  268.7613793  218.8218826  313.6660506  148.3851681  636.6833482  -43.92813208  -98.4665595  494.3453921  
236.1912967  251.4631708  173.6522719  223.8349193  223.4067066  329.4508476  -1.920672192  465.6317111  290.9427691  248.8249631  269.2734212  218.8684238  314.1194691  148.2710497  633.5922711  -44.19754361  -87.8700454  490.3427415  
236.023674  250.3988364  174.9760022  223.449753  226.7382137  330.0946528  -1.028868228  462.7887332  289.3127926  251.8509646  267.5713537  217.8594133  314.485411  151.8241383  636.7019625  -45.24036283  -93.26600769  488.8217793  
234.0993544  250.3999006  175.8317135  222.86113  226.8608861  329.5963533  -2.695483875  460.4713606  288.7561162  253.6188845  269.7067419  217.3030635  312.4664951  150.8125967  637.5298213  -42.8107861  -95.72271909  498.7134556  
236.8816293  251.883546  175.6670836  221.4522032  229.080929  329.3090306  -1.083287954  461.923845  290.6465656  251.5886338  271.3768548  219.3669684  313.8049928  150.4635283  635.1879152  -44.29354144  -89.45734946  493.3851388  
237.8928088  255.4217443  172.4222651  220.2670192  229.1663424  327.5666573  -0.1199192585  465.8412707  290.493365  251.914763  270.0864744  219.4184663  311.9047825  149.6907056  631.6872164  -46.17808567  -89.39258646  489.8943667  
238.6577084  259.3745456  172.6515972  220.6970416  230.7018381  324.966744  -1.271224509  468.204979  292.586928  252.1166691  273.2182563  216.9314997  313.2771441  148.8542951  635.1793466  -45.6243277  -90.09290043  490.8923025  
236.7474716  257.1688944  175.2280845  222.7931528  232.1252312  326.3848412  -2.930769275  467.7749872  292.9665413  251.9277269  268.225736  217.4119467  314.3263661  151.6305027  637.8582783  -44.32776399  -92.69950931  491.9626498  
239.4912527  253.6648847  174.5868159  221.3852168  229.2127262  327.8921036  -4.04414941  464.5350677  292.0594236  254.0275018  269.2984985  214.9479371  314.9327355  149.2708987  638.6401912  -43.87024748  -95.27927837  493.8892315  
243.219574  253.3295437  173.1289623  221.2741055  231.1899538  326.3945151  -3.030852202  465.1823677  290.7278521  251.3932301  271.3609025  216.009607  315.1415112  149.3196133  635.2877061  -42.79395241  -91.16507868  491.5609299  
240.0098087  251.5300915  176.5661955  225.2166368  230.6359983  328.4666192  -2.198601164  464.6047251  293.8893659  253.1054322  275.196193  218.0601357  314.2541979  146.9673527  636.2837055  -43.88367039  -87.87691228  492.1749303  
238.8615433  252.10547  178.3373317  226.4076834  222.419835  328.2500624  -3.072482105  464.7880042  291.8776624  254.4566062  271.4848999  219.5105104  312.9311646  149.2429199  638.0679202  -44.01255531  -85.89675141  491.1604146  
233.9848529  248.5286674  177.0490196  223.767986  223.8795242  331.4441843  -1.646837942  464.4556427  286.5502501  250.4310933  266.6038987  221.278904  315.2930182  153.3590342  633.1698915  -41.93567418  -81.29257452  493.3226955  
233.0580003  245.3379017  173.2732246  225.007795  221.7109578  330.169113  -2.636512979  459.4821022  287.6620342  252.8421071  268.0518801  215.8601955  317.3659072  150.7628337  631.1924837  -41.5116181  -89.55485734  498.4307713  
235.5041391  246.7852294  172.9793931  224.6082021  222.671247  329.3898039  -1.979673176  467.454637  290.2548926  253.3492211  272.6875503  218.4680398  314.8692247  146.7032609  629.5223213  -41.92099193  -94.7337528  493.3622816  
238.6872075  250.9151387  177.0732727  224.4790064  226.6569899  330.0311843  -0.6431966207  468.848222  291.9563487  252.2744425  267.7054843  220.8633534  314.5158006  146.2854127  636.6427347  -43.76174806  -91.41407813  480.3748862  
239.40552  253.3317262  175.7841904  225.4881052  227.70999  329.7141084  -2.437757527  463.3247044  294.1689935  254.0266003  271.0120978  217.0299144  319.0420046  146.0277097  639.5732774  -43.16161432  -95.9417099  498.6677546  
237.0923754  248.8976811  173.4680496  225.4340979  228.449906  328.9084172  -2.126199479  462.689027  292.2026605  252.3340162  265.3145313  220.7708586  319.4532546  149.9941687  627.5094445  -40.04303043  -83.74394658  500.1067621  
232.4868823  250.5899144  174.4699814  225.1965085  222.4468235  331.669264  -3.962978904  463.6602979  291.5642919  255.5126778  271.8608223  217.4548173  314.9905248  148.5264747  635.0895514  -39.97092697  -86.60231558  491.7055736  
235.7619609  247.6802295  173.7923413  224.2023208  222.0703817  329.8706394  -1.979101832  465.1621173  290.2644652  251.3271579  270.2968648  218.936317  310.5848777  145.9631246  629.7466876  -40.85701373  -86.98797662  483.5005421  
237.494404  254.7572709  175.3972856  224.2318726  224.4340271  327.490735  -0.08143210714  464.7456871  291.1203729  252.0077812  268.8156781  219.2344931  312.0105382  146.0126072  635.9903904  -37.60128827  -89.42993807  483.2885958  
237.0537912  255.8857839  174.6668407  227.5280016  227.0964559  325.5743109  -2.507673807  461.956395  293.5557016  251.6438338  270.7604906  218.0443154  313.1017888  148.993773  633.8975835  -39.9968008  -93.54809155  495.3373615  
235.1366237  259.2488706  174.3806327  223.9067802  224.0191782  327.2386323  -1.538399682  463.9188824  291.7910524  251.3926715  265.9825856  221.8496718  310.3056703  149.443067  628.2179273  -40.26669565  -79.26404736  489.7543472  
233.1774904  255.6482453  174.5423846  224.1374345  226.3008683  327.5977222  -1.818443341  460.8765226  290.6151083  253.6290004  272.5675579  219.4327068  312.4105796  146.0740818  631.0011752  -42.98224015  -88.35446574  498.1346005  
235.293323  251.9915922  170.8313016  222.8947276  225.2044498  329.5915912  -0.6089393049  466.5168758  291.4062484  249.8053196  272.4435325  215.918049  309.602223  145.8391406  631.3784147  -42.14024149  -86.75433496  492.7457592  
233.2119401  252.9314112  173.9303575  224.1293147  222.8017784  327.6908954  -2.129009798  464.5264909  293.4071073  251.0328132  267.8834166  214.6146939  314.3290298  149.7140084  634.4883484  -41.75490839  -91.39139908  488.3102306  
234.4251067  252.9520356  173.0610695  224.4483963  226.6181343  326.6840089  -3.234816355  464.9347488  295.5014095  250.7844748  269.1397623  217.5190218  312.7746393  149.5214541  636.6394172  -41.942455  -95.39805436  493.779666  
236.5056461  253.1623737  173.3620816  219.8114041  227.8907939  327.7154661  -0.1685978033  464.1960062  290.4503514  249.1961151  266.7273514  218.9667979  313.0046884  151.0772229  635.1931116  -41.89440441  -87.69322173  488.3534286  
234.7126342  255.4752719  172.1843681  220.4695457  227.2024704  322.248975  -2.821729369  458.7846719  289.0593065  252.6475384  267.8788688  216.2415421  314.3705813  148.0904836  634.2759341  -42.31450811  -94.68966334  499.5182937  
237.5243123  254.3101839  174.4296191  221.6184249  225.9558889  325.7900771  -0.9088762337  467.1857042  289.2827309  249.5224111  268.9151916  216.9178827  312.7269273  146.2459535  631.7953276  -44.93062511  -85.92303996  492.6669112  
236.4552536  256.3533505  174.0079245  223.4370606  223.9468149  324.7921038  -2.67925156  464.9767197  286.001435  253.4435922  266.4487316  215.3712614  312.6176741  148.1624911  637.0874509  -43.65218794  -95.36746931  487.5516262  
238.5122275  254.9464219  172.2830981  222.3270974  224.5757623  324.6769704  -1.720054307  467.7618293  287.8683335  252.3195224  270.1601805  217.0247738  314.8295017  146.191726  635.3739238  -39.45134765  -93.78646635  490.2514417  
242.3110714  255.2707522  172.568409  220.8611765  232.2781127  329.2681301  -1.430943249  466.2448967  286.197989  250.9085396  266.9587108  218.0693484  316.3616774  151.0786453  633.0998775  -43.12593445  -86.64166629  487.024564  
238.5758136  251.9073507  171.9401701  221.8008983  234.2276991  327.9987661  -3.865365412  465.5301727  285.4698749  254.1516681  271.0436918  215.4586068  316.2484182  147.599094  637.6115629  -45.09040932  -90.44844314  487.5704951  
233.2792063  246.3095003  173.8141089  218.5864229  223.5279588  328.9521803  -0.6451694182  462.9122401  282.9112397  254.0734914  267.8354159  215.5206197  310.9237253  149.1548273  635.8374216  -49.23227675  -83.31348053  483.7983381  
234.3429371  241.9690127  176.1378156  218.5963348  224.981165  330.1541514  -3.658728908  462.0855832  287.372058  253.3149341  267.4234176  217.0992354  309.2573226  148.7882189  635.1678361  -48.44833587  -98.70765708  495.9941558  
235.2293483  249.5021516  174.289623  221.756063  227.193075  328.8774548  -0.7152519828  461.7882268  288.8428438  254.4324358  269.9840607  216.9391855  311.2495102  145.3369313  633.6419401  -47.13600117  -96.80022836  489.0441292  
235.0028243  248.2281523  172.9900083  224.4064992  227.2860656  330.7140542  -1.303042125  465.7587393  292.0051833  252.6557775  273.7869358  220.4716468  310.2262069  147.0272083  634.7064695  -45.42547371  -96.92771096  490.8899447  
234.4474653  251.2648963  172.8385893  223.5193866  227.0844245  327.7175712  -1.503845575  461.2499929  291.1298421  255.0615119  270.4530051  217.0127079  314.7748237  150.3863271  636.4044596  -45.49167266  -95.50326542  495.6613744  
234.4112589  248.852364  171.5346008  222.5299912  223.5475609  329.899455  -0.9576566851  463.9639423  290.4917799  251.4996697  265.5846736  220.7585057  314.139276  150.9568888  634.1329553  -44.32058011  -91.72175179  499.3783101  
234.247099  249.8621811  174.3067231  224.3752644  224.3602618  327.9667778  -2.280345941  461.9526562  291.4097294  253.5353717  269.9834368  217.9211922  310.806939  147.8085905  632.7598443  -43.78700896  -93.37230592  491.0619785  
236.8057178  247.6588955  175.3408663  225.8160226  225.0274365  328.6429782  -2.410640498  466.4149302  290.2703082  250.1076252  270.3622946  220.1366861  313.2500523  149.2935485  632.9875371  -40.74790591  -91.37214715  490.3089896  
235.8876987  246.2588318  175.3940334  223.8588055  228.1141699  326.8032744  -0.5679390501  466.9828407  287.440756  250.3504628  269.4507286  216.4059787  315.3912941  151.8569812  636.5283152  -43.01437421  -89.03651466  485.444918  
237.027905  249.3986999  173.0691773  222.4093082  230.387946  326.5875936  -1.040958017  465.1287348  289.691622  252.783922  270.2323567  217.4139452  314.4847002  148.1550298  634.4030851  -41.74755374  -95.56494573  491.684124  
235.5805141  250.9334745  176.6250051  222.1170775  226.7630368  329.7552751  -1.340386653  466.0404499  294.3535583  254.0512158  270.8855626  218.3946243  312.6255134  147.5068184  633.1317161  -43.91963337  -89.50693017  484.465177  
236.8721018  247.19082  177.4113969  223.0784195  228.4452897  328.3759935  -3.437009173  465.4313527  294.6459822  252.7759316  272.5709551  216.2227438  312.9681804  146.5445994  637.7232019  -41.87908479  -99.9189773  491.9003462  
236.5698857  247.4143455  176.2303121  225.1611676  227.6477845  328.4297737  0.2677338897  464.5239859  293.4486828  250.9906342  267.9839257  218.1545404  315.8100722  151.8216771  634.3436853  -43.79733925  -90.3522249  489.3471713  
236.4060091  246.1377305  174.6542931  227.1460605  226.4867359  329.6013764  -2.231115146  465.0850174  294.6460021  252.0214183  272.8727886  214.0569304  317.5547691  146.1972114  635.3105327  -40.13378448  -93.78493005  499.6044931  
233.4256167  246.3426066  174.3812546  225.4581007  222.5119371  329.8452192  -0.8222445065  463.8985583  291.81726  251.2767438  267.7928272  218.2890842  317.6224098  148.963453  633.1372665  -39.14084032  -82.29054132  482.2090447  
234.3122435  248.3519862  174.1679073  226.6206293  222.2246766  327.9240514  -2.330410216  462.6904842  293.0374388  250.9070599  269.4408742  214.6734883  316.3226645  151.4295661  635.6301668  -38.25033916  -96.13976318  498.8813047  
235.1665982  255.4714814  175.9185763  227.7512191  225.5803311  329.717861  0.8207491045  464.3139535  292.6133321  249.5282723  266.9127078  219.3133532  317.2347337  150.5525915  630.3250918  -40.07294346  -88.7514278  493.9243393  
236.4866821  252.4897882  174.0858052  228.6308729  229.3204528  326.548668  -2.579828046  468.4376187  293.6932657  250.0700269  270.4929708  217.0334489  319.3986915  147.8347343  637.5584443  -35.40781437  -89.34817531  490.0947678  
239.4669719  250.6350153  172.945369  221.8810073  232.4851855  329.6463361  -1.058490097  464.1172207  289.7268808  250.5417573  268.398569  216.8070531  319.6903593  150.081475  635.2070579  -38.07487874  -80.11744531  480.2951298  
239.7249319  249.414261  173.8857635  219.8034999  232.1368293  330.1009913  -1.213230212  463.8945043  291.7116907  252.655886  273.6993484  219.5585115  318.9548197  149.9658472  632.6031564  -41.6900511  -90.6699638  493.6329669  
239.4613665  255.8401815  176.8097286  221.8336144  232.8245767  331.807838  -2.523180122  466.3531564  291.9471676  254.3784551  271.5721786  220.8148888  314.3365862  150.0132172  636.451452  -47.3315062  -88.43171629  482.0487311  
241.6176462  252.6793579  173.8833436  221.7077644  232.6066289  326.8031703  -2.240654358  464.1150258  294.5392799  250.6833747  270.9175672  219.9147602  315.9669637  149.6487278  636.6040008  -41.80672419  -95.35562389  488.2908539  
240.4969084  253.6586518  177.0426402  221.6957763  231.4537055  328.0124375  -0.8154594617  464.4041942  293.0832048  248.8086337  268.9578166  220.7497443  316.9855493  155.2138563  634.606674  -42.47624137  -85.07862935  486.9069063  
238.7080992  257.5609882  172.5684551  221.3188094  231.2973049  326.8382823  -2.562767745  461.7490442  293.5423731  251.1862962  271.5708965  220.9041664  313.7878552  150.6406763  634.5582971  -43.52161967  -89.77248116  501.7103937  
235.9548512  259.6192695  173.9630729  222.417194  229.4760925  325.3359266  -2.065655073  465.9978475  290.1785182  251.0482488  272.3637445  220.8492844  311.367468  146.7549866  632.009523  -46.04735354  -83.15879141  488.310516  
235.6923311  259.0366261  173.5095764  224.0158737  226.8936292  327.7341352  -3.237271637  463.9397188  292.3331229  253.1880946  271.1266583  218.0642437  312.3327892  147.8382467  638.3868285  -44.19008708  -90.6411551  495.9764123  
238.5610053  255.0072734  174.7900588  222.4031916  227.6440624  328.1003533  -1.280721876  463.8562168  291.686566  249.9391187  267.5050553  222.7616751  312.4391929  149.9289887  634.1276225  -45.13975159  -86.43566762  493.8509164  
236.7915276  255.0462154  175.0697555  218.6657683  226.2343716  328.6006594  0.1765162148  465.4082587  285.7112339  252.3492545  267.7600899  220.4884308  313.758337  150.3676874  636.9316325  -47.0038361  -89.14794585  485.5992333  
238.9050702  255.673762  175.2256253  219.5679636  229.1921169  328.7179286  -2.422495672  462.675629  292.5146051  255.5804717  271.4652597  218.4940286  313.7514133  150.4896875  635.42046  -44.76477041  -96.37562332  500.3754304  
239.2169272  254.019718  174.0073064  220.6916633  228.1790882  328.2853423  -0.3130781093  467.6318099  288.0703504  253.846437  268.5119785  218.0627197  315.1249825  146.6503564  632.2540798  -44.16013822  -84.93232071  489.2711805  
234.8689247  253.3413972  173.0971896  222.6635901  220.9951255  331.8274235  -3.219198444  462.9721321  289.4067798  256.2197032  267.0273916  216.1224128  314.1982232  150.1091404  636.5364282  -42.65180793  -88.9261299  494.858631  
234.5009608  246.1638342  173.3356863  222.915108  219.3442906  331.3486556  -1.914369695  463.8306179  286.9358634  253.8108545  270.7979715  219.3701361  312.0830636  146.5102977  633.315992  -41.41214122  -88.18055262  489.8863471  
235.326932  251.8425068  174.8729794  223.9061532  222.839506  331.4219878  -0.9877027979  463.3939482  290.7663752  252.4383455  267.6714925  221.2565779  309.1015184  149.2090279  631.2052751  -42.99471793  -89.95739444  491.2335767  
235.8498796  253.2426777  175.0173777  224.9453214  225.6983024  330.0230591  -2.854567652  462.5850454  292.9051978  254.4953913  269.2651259  217.9087678  312.2302071  146.9083948  633.0996686  -41.88897114  -94.05155077  501.1457925  
235.4023202  249.1942125  175.5931455  227.7898102  223.698436  332.3239368  -1.457097368  467.2257408  293.6628481  255.2315743  274.1567328  216.6782564  312.3945929  146.9116534  635.778509  -40.11122271  -93.2806463  495.5874801  
236.6939361  248.156419  174.0813223  226.6796677  223.0497976  331.0536884  -1.525819794  467.7334657  290.3486963  253.4459353  269.6157219  214.6452049  314.0544429  148.6100088  635.7644476  -40.62966121  -85.45712723  491.3878783  
233.6204729  249.9051655  175.1855699  226.2221225  224.1104675  330.9199713  -2.083737707  462.9526938  290.6523211  253.4932019  269.9754319  216.8562335  316.0077806  150.4602554  636.617536  -43.03467619  -89.31834458  491.2424937  
234.6514615  247.3243629  172.8553648  225.1854348  224.9220602  330.2076118  -2.553116944  463.7461826  291.2944409  250.9894393  268.4407415  221.3988832  312.3399224  150.8995793  629.1057299  -43.24846444  -87.59239813  496.1342484  
234.7222364  248.5600827  176.9449024  226.83514  224.7378579  331.4527201  -1.03178876  465.5219662  292.2502454  251.7596324  271.0105485  217.3123642  311.71854  146.3558843  631.9436266  -43.45445646  -88.96063843  489.2248829  
233.7169549  252.5831329  175.6987456  227.3742051  222.8431084  331.2341095  -3.602589385  463.7096755  296.8003937  254.8054826  269.5999745  218.2565874  314.5453967  149.2269839  639.578381  -41.75253109  -94.26455014  492.6316573  
232.4183247  251.4981346  175.8246747  227.4049116  224.3064488  332.0959481  -2.688757829  463.5208327  296.4584279  252.065716  270.9597199  217.4565572  314.0191161  154.6780117  636.8443155  -39.48838136  -89.73527476  496.183509  
231.1958105  252.158068  172.1607589  228.1382746  225.308416  327.4040224  -2.299406723  463.436471  293.0143435  252.5602466  267.3454435  219.9411374  318.2691785  149.6388908  624.6290213  -39.63915116  -76.4367044  487.321576  
235.2010564  251.3856695  173.2134097  226.4508271  228.0165971  326.8022054  -2.758964234  465.9289639  291.3119582  254.1963901  273.1930821  215.5772146  317.186398  145.9481606  632.9222749  -38.04806618  -87.10793418  492.7954107  
239.0326837  252.4681751  170.6651612  221.6749372  228.6078965  327.1502276  -1.332316423  465.5157576  288.0086648  252.8799381  269.0970647  218.2289979  316.9320581  148.863734  635.0228221  -39.97516892  -85.50740728  489.2214967  
234.7580628  251.8235185  175.3401251  222.5478883  226.0739641  327.2832924  -1.410704753  460.3335424  288.1980816  250.5974418  268.4184516  215.2265313  315.3137578  150.9012862  637.5489334  -42.69988603  -85.47059949  489.0756859  
232.964786  249.4029621  175.2073281  223.8389439  226.4569128  323.6806779  -1.377529315  462.2953624  287.1183798  250.5204654  267.5015436  218.7763086  313.3603649  146.8308854  630.5034775  -39.06000027  -91.69330911  495.8405831  
236.0262536  250.8469466  173.9032036  221.4172969  225.2254747  325.8306369  0.8725246128  469.6744582  284.9988915  251.8160202  266.9997593  215.4890575  312.3580982  145.377366  635.4251498  -42.43313448  -89.09568502  481.5983977  
240.9494922  254.0606279  174.4885713  220.2550126  226.6758885  325.2470315  -3.908534464  465.4852565  290.1952076  251.4484552  265.8388982  214.0850071  316.149074  147.6617371  640.3082478  -43.1582615  -97.48285188  488.591204  
240.7449117  249.9786746  173.1809926  220.9991271  230.9637831  325.4669432  -3.960332294  464.9735037  291.0331486  250.0616555  268.7603916  216.2024505  313.5017911  151.3034604  634.6947239  -44.13328532  -97.59919186  489.3383147  
237.3519943  254.2134711  174.2955106  218.3065768  231.6156054  324.9173559  0.0291036447  463.1113135  291.4866891  251.6063633  268.8761625  218.7771486  311.403284  146.5645752  627.789146  -48.93801467  -89.19103658  485.709965  
232.0654955  254.2195458  174.2377024  219.05369  225.4078031  326.5274852  -3.180928691  466.4269618  292.3060375  253.1168064  269.9788707  217.7236783  310.1658389  146.1034147  637.2304628  -48.0323421  -100.4560404  494.1342792  
237.929927  251.4277303  174.3935953  221.1216341  225.7274406  328.7876455  -0.6649381462  464.8955946  288.8831649  249.9069726  269.8738128  219.7586104  312.7868588  147.7348665  633.8648321  -46.8363855  -92.21596817  489.0422382  
235.1545366  252.7978725  174.6549288  222.8436636  229.7339731  324.1637741  -2.465594954  461.1647545  289.6256138  252.7426821  270.2003746  215.6246633  313.0891218  149.4641792  636.5886254  -44.3600675  -97.22499221  498.6336215  
235.0908179  252.6612934  175.988363  224.1458334  228.2327713  328.731169  -1.97432119  467.3443823  291.9867613  248.1091483  273.9824884  217.744951  310.5802679  148.2505028  631.5334536  -41.55185868  -91.96841866  497.5455771  
236.2829549  253.0565437  175.4186159  223.7345655  221.0671628  326.2401588  -1.187682114  464.2648805  288.2134859  251.9890997  267.0610268  218.3739997  314.3243076  148.764486  637.5173244  -39.66168481  -89.4477951  483.6518044  
236.4496154  251.9751188  172.4394807  224.9700825  224.1422358  325.7660504  -1.980480976  462.8019996  288.6498624  249.906986  269.2989254  217.1315867  313.8432312  149.3643101  636.3099924  -39.93307382  -94.84756716  499.4517715  
238.0898162  255.5947689  172.3592673  223.7818309  225.7247206  324.7175236  0.0134262947  462.3930251  284.8480123  250.6077976  266.9393915  220.2750004  311.9918038  145.4111384  628.7806078  -39.763878  -86.40978456  488.6565321  
236.4280023  256.447326  170.6011665  224.8992333  223.4913876  328.9370133  -3.864618664  463.8667136  285.7274827  253.9476653  271.323366  216.3190985  313.9760221  143.8349067  637.4447819  -36.30515168  -93.75217856  490.8427935  
238.5412681  256.8561368  172.6537388  225.3064477  227.808618  325.3159006  -1.100545963  466.3658683  286.6898831  250.8625063  268.3301768  221.4253725  313.2614229  147.8068327  632.965645  -44.77939111  -88.38765972  484.7931436  
231.5282903  257.794082  172.3028337  226.4978012  228.6904507  323.8250788  -0.2083080616  460.8085743  288.9079311  252.6901065  265.4150443  216.5605949  310.4424143  151.4626492  634.2444707  -53.9168912  -95.91980218  493.4041944  
235.5241033  251.3020301  173.6693443  225.9935412  229.3511297  325.7729469  -0.8824879183  468.0422064  288.3809635  252.2731189  273.0365158  219.0058471  312.3126816  147.7154019  634.227939  -48.11270864  -98.21108078  497.2562351  
240.3656048  251.721331  173.9554799  223.0136062  229.3876041  323.9083013  0.3494462496  468.9770691  286.877753  251.7103374  268.4336877  219.4561565  316.3033329  149.7264963  635.4120521  -46.11032274  -88.16111553  483.8848844  
239.4069133  251.4119769  175.0947442  220.4382921  228.6027568  324.3122473  -2.938472193  463.0311673  289.7192407  252.0602175  268.980601  214.1115782  319.7485284  150.2975844  636.953746  -44.11785325  -92.99348331  497.4462212  
236.5922846  250.4643398  174.6194008  221.9309019  223.6953151  325.5869001  -3.269361552  462.6217335  290.5829734  248.7580428  264.7979072  216.9441852  315.3749474  153.028277  626.6992198  -42.50230135  -86.89893154  500.9335201  
235.0681499  249.9748794  175.2095201  222.4198168  223.2783467  326.0863775  -2.949807479  467.69369  288.7783246  251.2049915  270.0282736  217.4367233  313.499229  146.0291338  635.5758409  -40.90633039  -89.86475934  487.9781557  
237.8287373  252.6201206  176.2589391  225.3829126  227.3165326  329.0349955  -2.688287753  464.7018761  293.123247  253.4836283  271.726832  217.4466233  311.923778  148.5978666  638.5381339  -42.24246421  -95.47822311  491.4943535  
241.6818078  250.1776825  179.3202503  222.9787738  234.5283837  332.3633784  -2.195582844  464.688742  296.4614884  253.0922531  275.5957281  218.4262389  315.4530682  148.0781507  638.5259293  -40.57945185  -90.92147502  496.462983  
240.4031827  246.8859185  180.2859346  221.9216007  228.5686104  333.1026071  -3.425168561  461.5580288  295.9156178  252.8548052  273.1265315  219.6862674  319.3830048  153.5796087  635.2677609  -39.86753196  -84.33058486  486.46555  
236.8054514  245.7131901  179.1956809  223.4611061  228.883881  334.1503272  -1.606729846  464.6828356  294.2796268  251.7286625  270.9104926  219.8356884  316.1508442  149.2028312  629.6055727  -42.56165237  -76.72435299  489.5125468  
235.7670967  246.7134621  176.2038739  223.766018  223.118193  334.0171649  -3.150086009  465.0148876  294.31012  253.632033  266.7572247  221.3292505  314.4133308  149.0436523  638.4083958  -45.10861517  -84.48867759  484.8814118  
233.4833709  247.6422613  170.1526894  223.6956542  223.3249898  330.3706377  -2.979763833  461.5921235  295.2273064  253.0846314  268.706329  217.7728279  310.8487576  149.6438255  633.2805462  -44.11957807  -93.23603339  495.374067  
233.4014901  253.3790148  173.2535576  222.6206672  225.0513622  331.1152582  -2.010515701  461.0657271  292.267321  251.2132955  268.6410995  220.0316622  311.319361  147.7114303  630.3710972  -46.73406942  -90.44423004  490.9023551  
233.6087748  252.9041498  175.3675129  224.0339997  226.6555747  335.5962191  -2.387313691  467.3328986  293.075363  253.6033081  275.280361  221.4403109  309.4649004  145.0839474  640.0328659  -43.97052261  -102.7097579  499.0905234  
234.3458255  253.5923452  173.4645614  224.6148174  223.8929495  332.6808272  -1.839645742  465.4625471  291.5864831  252.0956254  269.4731032  223.4060922  314.1101366  151.2432595  637.6255213  -39.70497287  -85.03517016  483.8761474  
235.0274336  253.8024617  169.0595285  225.5736201  226.7097935  328.2236375  -1.079664111  464.4743107  291.3700858  251.4119161  272.6352004  219.5397809  314.9438842  148.909361  635.7661425  -38.46219901  -88.36598154  494.4893463  
233.7754185  254.1275804  172.7680542  225.1213723  227.5746409  330.7739276  -2.114660655  458.4608927  291.3338606  252.6474933  268.4502996  218.9241137  313.9512139  149.2843667  632.7590332  -40.4019492  -79.47849507  487.222065  
233.7181737  249.4449599  174.2593963  222.1875815  224.7207753  331.3617053  0.3160603481  465.3667375  292.1299355  253.0968376  272.874635  219.295175  313.5223916  147.2394993  635.2808998  -38.97105145  -85.78093748  490.754656  
232.0002353  249.071066  175.8222025  223.8765348  223.0270056  331.078182  -1.803874842  462.8019658  292.087499  254.9752369  270.2824016  215.7722319  314.4260119  151.6560746  637.7952271  -37.93974637  -88.4341151  487.1298341  
237.7016693  248.1489979  174.8092535  222.0864428  224.4568939  330.0516164  -0.2095041266  465.3062133  292.0630771  252.0697348  270.6066418  218.1811248  317.5376983  151.6647187  635.472481  -36.86387233  -89.28653839  491.41194  
238.4909643  249.1126919  175.4136197  223.1222126  226.7091667  330.2158861  -1.400462057  463.2468783  291.8612841  255.0137274  267.5766983  215.7839106  322.3870157  153.9298658  634.7434203  -39.50399814  -87.66115879  490.6165663  
240.1925235  251.5728617  174.6300956  224.4228905  227.001743  329.7690214  -2.45338603  466.6548838  292.2284256  254.7191758  272.0812999  216.9049431  318.1508145  149.52989  632.4541846  -37.55165732  -87.87492606  496.4155215  
237.2873963  254.4014777  177.2358306  223.4860425  227.1266861  331.0633261  -0.2123815493  467.437078  290.2891446  254.1278746  266.8309523  217.7827318  315.6201073  149.5642216  635.6734315  -43.15586358  -83.16346563  486.0003542  
237.620138  252.5661895  174.0181015  225.0041755  229.2035266  327.4766401  -1.863758144  466.1816392  291.2257096  251.8008419  269.7784462  218.9956044  315.5400562  148.852984  637.1643314  -41.25041272  -91.644795  494.6885917  
236.4193332  251.6929953  173.4089628  224.7517069  226.1920717  330.5703442  -1.192071686  464.4341321  289.9770568  251.7883006  266.585928  219.1419956  314.0530699  154.3018429  631.1655337  -44.05309268  -84.19483524  489.0457711  
238.8973395  253.5760474  174.068224  226.4516767  231.9759757  328.4623672  -3.284273811  460.0726171  291.50992  254.3778924  272.0633287  216.0443496  315.2279156  149.4156055  632.5450101  -44.38314477  -92.48462331  500.0561578  
238.0458167  250.0307891  173.7095084  226.1013933  226.9440837  330.4543657  -2.274411678  468.8811472  291.1152748  251.5437558  271.2170656  219.7021435  313.1478178  146.7778822  633.1260406  -43.24358959  -87.23117708  490.1067181  
235.9120605  252.5895871  175.3619108  226.1572186  227.6969791  326.0390006  -3.297642247  463.7179191  294.5149321  251.6264697  269.6993328  216.7347888  316.27102  147.1362253  638.664921  -44.49625739  -91.32438477  494.7941111  
235.6136948  250.0250871  173.9876604  224.1152236  231.4276669  326.6442769  -2.190883605  465.0475968  292.5134617  248.8506396  268.5857013  220.247385  312.8823832  153.0208865  636.1732297  -45.34092004  -91.24596049  493.1515958  
235.9014408  254.2624811  174.4601398  226.4632587  230.8116163  327.6182235  -3.420357585  461.6333317  292.4996493  252.842707  271.4596947  218.4517383  316.1568046  146.9629569  631.3502097  -42.37700007  -90.26678576  492.2728034  
238.3411309  252.4800247  175.9264762  226.1916272  230.1766878  326.7715372  -1.978076844  468.5325922  292.2688903  252.5252301  275.5658162  219.1156779  313.7907895  147.3936443  633.5445233  -41.56901506  -88.57961933  488.7877783  
242.5096516  254.6918497  177.284067  223.3428502  231.5309621  331.6899844  -0.8163198423  468.9883859  292.6509894  252.0619717  268.9602521  219.4774085  315.5033416  149.7238624  637.4463429  -40.4003151  -89.24719265  481.4256955  
240.1310663  249.7821499  172.362189  218.4037559  230.9611194  328.1655651  -0.4202424949  462.7614806  295.6001327  251.9540565  268.5751404  218.402859  317.6910628  152.2483254  638.6569755  -41.64005699  -92.80364413  496.2834056  
237.783253  247.8509571  171.9659847  218.4146746  223.5014432  326.7133099  -0.348567726  461.5201823  289.9152647  250.9366268  266.6532969  212.453831  315.4414877  152.3662536  632.2149267  -40.54597415  -82.39874237  485.9445121  
236.7763217  247.1157957  173.9050384  221.9237838  223.071626  326.1989501  0.3557036487  462.7635095  289.3788457  250.8853834  270.5712993  216.5841543  315.3357412  147.4712695  627.9770515  -38.96677837  -88.67812675  491.0494295  
239.4456541  249.8360951  176.218959  221.9758555  230.6863745  325.4066358  0.4659216664  467.8827768  292.1308988  252.1522247  270.542592  218.60855  316.2856742  147.9090539  629.9747044  -45.95141271  -88.86575128  489.9622023  
236.6665085  252.7084392  175.775732  222.4079876  228.6866956  325.4062079  -3.318416016  465.4860716  293.6142059  252.543585  268.9503705  212.9121761  316.976812  148.2413482  642.0837279  -47.67271575  -99.88091255  496.1950893  
236.8182639  251.3999289  173.7436226  219.8236269  227.2104922  323.3258038  -0.8140729906  464.7868707  289.6279758  249.4846674  266.4267714  215.9293037  316.9578503  148.5329336  631.8068004  -42.66738677  -91.41522879  490.5209216  
238.7609655  249.6516112  172.7066456  221.7317621  225.1038224  328.0045782  -0.6148917822  464.6573364  289.0208147  250.3353994  265.7243459  215.6835456  316.9971851  149.8384384  632.3188423  -42.78744038  -89.33108168  482.9041328  
233.3747461  254.74413  174.2734586  224.3835933  227.0060184  326.7456891  -3.337003627  461.1452246  291.3844863  253.6871812  271.7353924  217.156601  311.4648491  145.0167307  630.5680315  -45.74569811  -94.66079103  497.7713658  
231.6794203  253.5473303  174.446677  223.1998646  224.0118114  327.0941174  -3.802364184  466.0458026  291.0053084  251.2825722  271.6699324  219.6743493  308.7326938  144.1883936  631.1631897  -43.12623024  -94.79055055  494.7596805  
232.6391982  251.8028664  174.7434219  221.8607539  224.5212563  329.6332363  -1.449638469  465.481491  286.6068697  252.558883  266.1923984  218.947706  309.1327022  144.9053232  634.4608661  -42.35993086  -87.40963091  488.1370555  
232.0585485  252.1260618  173.8351798  221.150842  222.9924914  330.0848533  -3.600625165  462.2050805  283.2352711  252.1054137  268.2316681  218.2148512  312.0290353  145.1053279  638.0957094  -41.16645322  -93.46884656  492.2822256  
233.1379402  248.3292155  171.5051415  222.7640885  221.5513558  330.0683566  -2.93397934  460.4981897  283.8213757  250.4637262  266.8133791  219.9938972  310.2398259  147.5149172  630.0514039  -44.23785957  -93.48172135  489.2231848  
230.6178059  250.1221933  174.7454729  223.283968  221.7148098  328.5243376  -3.597456447  462.3786545  285.6293046  253.2624805  269.715768  217.2921334  308.3333807  147.5963332  634.918069  -42.34341972  -92.37961938  488.4268428  
235.9966675  249.2692766  174.4336031  225.9663505  223.0701755  328.7130658  -4.168843333  465.2048497  285.5274871  255.5153038  271.0110459  218.1628881  312.1642295  147.3335032  635.72861  -38.42427441  -94.46168664  499.5776157  
239.716246  251.9406734  172.8473978  223.5554693  226.7386401  330.0506439  -3.776434616  464.8606645  287.0815896  252.740702  271.3995663  219.2286806  317.9767721  148.5377426  632.4578254  -40.53663435  -87.95711417  492.341896  
233.8998281  252.4080531  170.840404  223.5385222  224.3128424  328.5924722  -3.2159659  464.2648965  288.6498994  252.8142152  268.6201193  218.0238584  312.5040177  148.0248775  630.172132  -43.61468051  -82.16292767  484.3301454  
231.1090211  252.8409736  171.8574004  224.3850967  223.7306488  329.2362093  -3.803493356  465.8873561  286.809687  255.8468466  269.2821235  216.3532422  310.1656918  146.8711764  640.7870011  -46.75856482  -92.6970285  490.7519672  
236.8836151  250.2573064  172.9487382  225.0897329  225.6872351  327.0414541  -3.45980257  467.4852357  288.8541035  253.1085206  270.495976  218.7116271  313.0850443  146.3830172  633.3220662  -46.80749139  -92.59055152  486.4980842  
238.758816  247.0725209  173.3690132  227.3822247  227.2828383  328.6680877  -1.643215042  466.1215246  288.4875642  252.397699  268.008288  216.6979678  315.0891989  151.6156506  633.8770398  -42.97799371  -92.38267247  483.9823239  
238.9288394  251.5390001  173.338243  226.5702539  230.1943753  328.2915309  -2.136975694  462.3314952  291.6617934  253.7367827  267.9076101  215.5246133  318.4555097  148.4272489  631.4574746  -43.00440383  -91.96445078  491.9434475  
233.0988137  251.2745322  171.8402548  225.720786  227.3686802  328.0372603  -2.188030644  466.9629304  290.3062439  252.9601451  271.13241  218.762449  313.0091981  147.1080334  635.0584608  -43.50736702  -95.49191213  489.7723072  
231.5356764  255.792327  172.5314081  222.7377548  221.5675147  328.3488341  -1.123811325  463.607395  288.9334587  251.6720701  267.6169005  217.9204203  308.8733958  148.8612718  633.8039687  -46.01133343  -88.41135195  482.642423  
233.2907222  252.1229441  172.9923782  222.5948171  221.3735441  324.4669699  -1.528095723  463.0359668  291.0092568  251.5949001  266.6852395  214.9669026  307.0399308  148.840436  637.0199875  -44.5769011  -100.440489  495.8301211  
236.0588578  253.1570582  175.4367498  226.3571766  224.2250067  326.6839135  0.9229900862  464.0149271  294.5268261  250.389478  266.7740707  219.3264289  307.7067936  151.6144855  631.745308  -47.23311619  -95.00051579  494.8981795  
241.0739519  255.9838828  176.0028828  224.1822648  228.4076282  326.9603039  -1.746432146  461.7240459  297.4457684  252.6855786  271.2125974  215.5617703  316.1662662  150.4323004  634.7048692  -45.09773242  -93.24923506  495.9333168  
241.7718949  253.2455283  171.7935338  221.2595981  230.5041872  323.7370382  -1.946550852  467.1468706  294.7760725  250.6435779  269.9203923  217.7545627  318.7227415  146.5107151  636.9206671  -37.61169306  -92.00574807  491.0875169  
240.0335655  253.4128684  172.3809547  221.0728686  226.6191232  325.0633003  -0.05268154068  464.5159229  292.0870391  249.86419  267.0798815  218.0720101  318.8065305  148.1088906  632.0242751  -36.68299969  -80.33154221  484.6663413  
236.8568328  256.774278  174.3178166  221.0750842  226.6997475  325.0215399  -2.815020974  462.4434377  294.4413344  252.1675172  267.568259  216.4416608  314.1757139  147.6824073  636.3279432  -40.5726408  -90.545184  495.7392643  
235.4429367  257.7370302  174.7827822  221.2222816  228.1631262  325.587466  -0.5756826763  462.54857  294.7880895  250.6826326  272.2374939  220.9069538  309.919277  149.4168095  635.6227607  -44.00841346  -91.92983567  493.1800258  
235.761923  257.8484107  175.5621181  221.555092  232.0725931  330.7915687  -1.281828522  466.8461872  294.0438794  252.4785862  270.9734215  218.5188421  310.6923957  152.9170302  634.8435722  -47.4390401  -90.79649073  492.2218555  
239.8007069  249.0725177  176.1613525  221.7005902  235.248582  331.8926539  -0.9683846985  461.2044238  290.9196677  252.1828973  275.6109184  215.6723326  316.6077117  150.9136925  634.1444784  -43.82728778  -89.54071588  496.5450352  
236.6161628  249.2649159  174.8826792  221.3148114  227.2732721  331.2477846  0.1584182147  470.3458497  289.3664083  251.203785  273.7397773  218.9780243  314.2958028  146.7838878  634.0520301  -41.25688114  -86.53509866  490.5512552  
237.3570913  255.1966962  173.0675288  224.4384421  221.7408156  328.1548494  -0.4996812736  464.1291251  287.660485  253.1303845  267.472204  217.9272941  315.2307601  147.6110799  634.4044919  -38.75974777  -89.17456074  488.7142399  
236.9174837  251.369693  172.5487163  221.4742867  223.1539874  328.3168431  -1.623016166  463.7051087  286.0827426  249.5724389  267.6414705  217.5307094  313.8379842  151.0064956  630.8971294  -36.755235  -87.77858478  497.928321  
237.9835935  254.4750834  175.534065  220.7848359  226.5934881  328.3712234  -0.412201943  459.986536  287.9247174  253.4340736  269.5317069  219.6638354  316.820855  145.8554581  630.2084882  -40.62517985  -87.82097524  495.1496794  
236.7526633  252.3855561  174.1892799  223.4688441  223.569772  326.7902845  -0.8626831379  468.7364008  289.8316936  251.6581041  271.01724  219.2150423  314.0728634  146.7431954  632.5362926  -40.34768793  -92.24326752  492.8433233  
236.7790262  254.6254519  175.3900733  223.0216555  226.713146  324.2803053  -1.22975346  466.7491924  292.2012627  252.1759309  268.6398441  218.7720777  316.2259611  147.4930529  636.9504159  -40.90399996  -89.11502546  485.3043321  
236.6050382  252.5967303  172.7632671  222.473376  223.2825582  324.9784537  0.007819171271  464.0155275  288.4914236  250.4264362  267.2884134  216.7027049  313.2678643  149.7558498  635.8073233  -37.1300978  -92.38094373  493.7507402  
239.1950793  254.5707447  176.0523893  224.0229345  230.9052007  326.5460064  0.6447060532  461.279147  290.4295394  252.676757  266.3092964  219.0222216  316.0588786  147.9501287  628.153187  -42.61360233  -82.58255806  492.1186123  
239.4154803  249.400096  174.454082  223.369647  231.7617755  326.083764  -2.065477121  467.4653091  289.2748047  252.0572267  274.0864421  216.4978205  316.229862  145.778962  635.37803  -43.54342612  -93.56270217  493.8969169  
236.8195435  250.790173  174.387491  222.5510474  226.1504666  329.6555573  -1.738942885  466.3092126  285.7774375  250.2788184  267.5884602  219.4798531  314.6424143  145.6760122  634.1634899  -45.99585436  -85.85812889  487.9797551  
231.8912645  250.0705215  174.7489337  225.4270933  223.1249543  329.8799554  -3.771120511  460.1843626  289.0450747  253.3015751  266.6696411  218.8484935  312.7821784  147.078267  638.7341186  -44.3022787  -92.85057744  497.9958312  
234.1564408  246.4253579  173.6829729  223.8553943  225.7172743  328.4799603  -0.7035609706  462.7535071  285.5998043  250.3609604  264.5585622  219.0321112  309.9210155  149.1232563  630.5603712  -44.83281191  -91.49566528  491.789694  
234.2450216  247.2338039  175.4745069  225.5246044  223.132582  326.3027029  -4.23709089  461.9010752  289.8077314  253.0560491  269.8997978  217.2125988  313.7855257  147.2759946  630.3126378  -44.2413474  -97.96067705  500.2952651  
234.825712  246.8991613  176.5677108  228.9952096  225.4147117  328.7387628  -0.03812871354  470.5251612  290.8328871  252.7317218  274.4258485  218.7265276  312.8643576  144.3085075  635.7766579  -44.22330666  -98.62061829  495.4593598  
237.769108  251.4101267  175.9008973  228.5209921  225.4814888  327.5725904  -1.622550544  468.2519479  291.1088546  254.0586937  270.5541845  219.8108202  317.5687613  150.6127354  635.3568776  -44.12078547  -83.68374105  485.2784793  
237.2361841  246.925478  171.0553133  227.1451797  223.7463828  330.7174384  -2.246878965  464.4064568  288.3452112  252.2715513  267.9378996  219.3992139  315.8908688  151.7530356  634.4122551  -41.40747002  -83.4837975  492.946234  
236.1104417  247.6449491  171.8083535  221.7905596  227.2099715  329.7695124  -1.854727015  462.2617417  287.8577227  254.1630216  270.8087697  213.4250795  311.3380891  150.5330233  640.5247167  -42.96541996  -88.59754611  493.7457757  
235.8170948  250.4650504  175.8917342  220.8903847  227.0355358  332.4073144  -0.697108649  462.5585466  291.0547572  253.2336748  269.2540122  219.580456  310.3224758  153.2501392  636.1847593  -45.20170487  -88.43561723  486.1564436  
235.5332941  251.0165515  175.3684011  223.9219357  225.506072  331.8469644  -1.699869614  462.3510841  293.90543  254.6548737  271.1458682  219.206634  312.6261505  147.6886106  635.8171752  -43.64953345  -98.58624372  496.336459  
238.2127962  250.4632626  175.9563988  224.4768042  228.6155875  332.0839451  -1.806236398  463.673756  295.6550224  254.008033  271.4346692  218.306121  314.6816773  150.2255797  637.2401663  -45.1090962  -88.546257  486.0671034  
236.0212302  248.3021352  173.1351089  226.650187  223.84586  330.9422682  -2.963007621  465.8371387  296.1024803  253.4170928  271.4228635  217.3831304  315.9460373  148.5465826  635.9856308  -40.21488229  -93.26793067  493.6972253  
239.0864832  250.9223858  173.0716041  225.2204484  224.0751  331.3180958  -1.898309186  462.8997313  294.6966952  251.8674986  266.7769581  221.5653112  315.2085078  150.7940572  631.0490001  -42.79620028  -83.96835038  481.914548  
235.9170896  251.1941366  172.7359519  224.1923504  224.7363554  327.8924953  -2.194092316  461.7274956  295.8870481  252.5009831  270.3850269  215.9509941  313.1691489  150.918151  634.9722636  -42.90518786  -96.67513149  495.5688358  
232.7487125  252.6797356  175.0089222  226.5031928  229.1043726  329.8069816  -2.425999745  461.7479172  296.3570494  253.7027726  268.2916608  220.8566857  313.9314293  151.8686934  632.0238238  -44.55057421  -86.86058772  487.2292479  
233.5282205  250.1789645  173.7725951  225.5394367  228.902231  329.1268418  -2.339805249  464.9182218  292.6930714  251.1526925  274.5180125  218.2578877  311.4865217  145.6441372  635.3231394  -39.70562776  -92.53110009  490.9892601  
237.2191592  252.0373767  176.8476449  224.6869483  230.7662895  332.7554547  -2.422327141  468.316107  292.0364403  251.2865515  271.0894435  221.852761  314.2999697  150.4172221  637.2900101  -43.71638241  -86.29796619  482.0585533  
241.1913322  253.1975005  175.7982892  222.6825175  230.1230636  330.7686093  -3.005003917  466.2299346  290.4947989  253.671164  271.4303318  216.6550103  316.8210408  152.1361638  642.4617418  -42.01024135  -92.71042002  492.595821  
238.7284431  249.8772998  175.4513557  221.2842627  229.7181343  330.0669774  -1.693761066  467.8068204  292.6100309  252.0155783  269.8945155  218.7552693  317.3526138  154.1964126  637.5037012  -42.62140807  -81.60598485  488.485443  
231.1479781  250.8099244  176.1414383  222.0686008  230.4428932  329.8012361  -3.865837556  462.0903533  294.1931751  253.0284603  272.6363336  217.7328688  313.3009616  151.7559244  637.1039341  -42.68428991  -87.48510998  494.829009  
233.4575267  254.3095123  175.9607401  218.7649352  228.7357685  331.1245007  0.6229083781  466.0713032  289.2008422  251.5544895  268.492274  222.0478967  314.143704  148.5237218  627.8125969  -41.81160773  -81.78850782  491.5436992  
235.8014352  257.6104215  175.6926591  220.7514568  224.4368032  330.7330462  -1.093173479  467.875206  290.6213435  253.3123237  270.2927908  216.7570378  316.3131335  148.0469008  638.3818336  -41.63447835  -92.56467036  490.3471512  
237.8903361  259.4356309  173.7498152  222.9457975  224.5387348  327.4241027  -1.635631812  467.1584521  292.0318253  252.1964346  269.3321044  220.4945524  315.3284266  147.4434723  636.5232895  -37.91464177  -93.18274465  496.4619851  
234.9857389  256.5674402  173.6044326  222.3743076  221.7736663  328.6170766  -1.825499014  465.0365494  289.0942874  249.7423828  268.6245946  218.2476124  313.9626976  149.3085739  636.1761042  -37.21159658  -82.51449409  493.6484348  
234.2980702  256.6582186  174.2177364  225.3611981  224.6403395  330.6091304  -2.03967484  460.7172456  291.1289228  250.8898305  268.3008559  216.6122047  314.9364434  152.4076006  634.8124965  -40.60131039  -86.12294239  494.2114091  
236.2564024  254.7895641  176.793995  226.9143617  230.0283732  327.9503199  -1.197693724  462.8486702  296.2724614  253.9188047  275.4559135  217.0099854  313.464793  148.0847107  635.0372983  -40.02678346  -90.27815799  498.2638494  
236.2972459  249.4377018  173.9305345  225.699516  231.2966169  331.4548089  -1.245182459  469.0798072  294.5099822  249.7934095  272.4367801  217.9798569  312.6704561  150.3407105  634.9111407  -45.99670783  -81.40723586  489.2306327  
232.7617728  248.9334796  173.5011669  226.7194333  226.0301701  329.4403934  -5.266457304  462.3305749  291.2798208  253.81618  271.5256919  216.1582548  312.5624998  150.0903368  636.9895766  -44.97126392  -91.4551043  493.4539284  
234.9618749  251.9115143  173.3838221  226.7267155  222.0609543  326.9353151  -3.089682603  465.5058857  290.4919701  251.5932351  270.3267443  220.0468867  311.4958436  149.199255  632.4852799  -43.10609008  -90.7427536  491.5853936  
238.2277021  253.6863134  175.0437536  223.5794743  231.5704914  326.4257986  0.7982826282  464.1346734  288.3468463  249.9867968  265.4354124  218.8797293  315.059345  148.007316  635.7470638  -42.59743688  -90.7698123  486.734912  
237.230378  250.5182451  174.3432169  223.3672313  228.9006117  323.7406036  -2.046182178  467.0187906  290.8354648  252.7124261  273.8332796  214.9394151  316.0368579  146.2392784  632.7966199  -40.12320811  -91.34770416  498.2084944  
240.8867913  255.0225814  174.2192865  223.6166506  224.24067  325.2185397  -2.583268463  465.5014887  288.5503328  251.1829011  263.4287094  215.855754  316.1562117  150.2130616  634.7456592  -45.56052507  -84.29344453  486.4071903  
234.2908559  254.1050758  171.3643571  221.0145565  222.7518116  323.8877358  -4.475424668  460.3642394  287.6854453  251.0912672  266.5474098  216.3420618  313.1628955  145.5763513  633.1957583  -43.95787226  -94.38950335  495.445819  
233.0550687  252.1369147  174.3268917  219.3287642  223.0092476  327.5053556  -2.056138811  462.8706542  287.4809611  251.3735737  266.0881777  221.4101358  309.9649348  151.4994029  631.4079038  -43.92000285  -90.72422958  490.6017058  
239.2307472  249.9046918  179.1114885  221.3237185  234.0519433  330.5934645  -3.959193715  460.3422737  293.7709999  253.0721926  273.0640796  217.365298  316.7415908  150.0096322  633.3373516  -44.26365087  -96.6616124  493.2671836  
239.4461575  250.0157054  171.0530178  219.9414691  223.4720505  328.3460067  -2.936280936  463.6331255  291.8687425  251.2605681  267.0157081  218.972326  314.8319521  147.6461716  630.9420757  -39.10253571  -90.80630903  488.6852083  
232.8182503  253.1369639  172.2288795  219.9634062  216.1876855  328.7372015  -3.45831901  458.3435686  288.895122  252.4628891  267.4703522  217.4418692  315.4200257  146.0871411  628.4566344  -41.09346608  -88.26019195  489.1864812  
233.6531212  249.1626061  172.8706386  221.7560654  218.7159062  329.1969738  -1.749879416  461.8540747  287.2866549  252.7462813  269.0604242  222.8257825  312.9786626  150.6003242  628.9501764  -40.36710836  -89.48528153  493.9625966  
236.1774254  248.378982  177.1983743  225.2489098  225.8070678  330.4032027  -0.0601625572  463.7601613  288.8669039  253.9687488  268.3528761  220.7708468  313.5478451  147.1616487  630.9396421  -44.59426302  -92.86927704  489.5318315  
238.9426087  248.0309357  175.2162491  226.5249756  227.958292  326.6840268  -1.342197728  464.4757377  289.179776  253.5679355  274.2598592  212.6649892  316.1850582  144.8603642  638.4000593  -38.38226312  -97.15207212  496.5490783  
240.5903675  252.4498448  172.5758349  224.284378  228.946107  326.8785086  -1.145491028  468.3867222  288.6963592  251.8033349  267.4925056  216.3511965  317.3798227  147.0489525  634.924813  -40.30262276  -85.84744284  484.7498584  
234.907641  252.4993546  172.6628143  222.4310337  229.1672117  322.5690148  -1.777238238  463.8800815  286.2104813  252.8351279  267.7799287  211.7040398  314.9845496  150.3368467  635.8052466  -43.60039182  -94.20115233  494.5806245  
238.8725413  248.3442332  175.1974209  219.9084585  229.2003382  324.7467923  0.6849999501  465.1296933  285.3324529  252.2483382  265.6607028  215.9069158  315.8851646  149.2653834  632.5393031  -44.17093641  -89.71797933  485.3529327  
241.1780638  244.7525462  174.9251876  220.1581343  232.5383938  326.8238865  -0.2046260866  466.3210749  288.110332  250.8294714  272.1113011  215.59095  316.6359464  144.5374639  633.6745154  -43.4418442  -99.574234  494.8696993  
242.880617  245.9068234  178.0774632  223.2424645  231.1483044  330.4746611  -0.7307719129  471.4961021  293.3377769  251.9659803  271.0907209  218.8025957  317.9717209  149.7459614  637.8716105  -45.18619017  -97.4385163  484.5033423  
242.3897979  251.555355  176.8521125  226.2855648  232.8186623  327.9447972  -2.502022988  465.8522177  297.2074314  252.8812752  269.7635815  217.0898848  322.5573069  153.608717  641.8778452  -43.06001752  -95.04051995  493.4904205  
238.1609922  251.5357402  170.1207169  226.6979302  230.2874206  326.9586652  -0.7291918241  465.2415642  293.4210355  250.0847827  265.3288939  216.8353356  322.0284942  154.7581721  636.3819079  -40.11907218  -79.52597277  491.3085637  
229.727015  253.2576234  173.1117204  225.7392078  228.1927166  329.3355321  -3.977880756  458.4772484  292.7635315  253.364286  268.5318263  217.1546248  313.0048961  153.2129424  637.1232354  -45.03047383  -82.97903369  496.4147271  
235.1634518  246.6716626  175.8592007  224.31844  229.6228775  330.7160826  -1.357451959  465.8700988  291.1777121  251.7985291  273.8424238  219.8917929  310.5642478  148.0684029  630.3694189  -48.22981289  -84.73467468  492.2317734  
234.6066573  246.2385943  175.5490852  224.1962869  226.0677346  330.6207994  -4.227119434  467.2255697  289.2426231  253.1240754  270.2242036  215.7420596  312.9125024  148.7869415  637.1659442  -43.97966855  -93.9326478  491.4308879  
235.9047096  250.7711981  174.337546  224.3432982  224.3088329  329.3466644  -2.619528112  467.0062759  290.1996116  252.5463615  271.0719633  219.5360121  312.8078837  146.4051425  637.6074307  -39.5990035  -95.9642851  487.8843639  
235.1092629  255.4214983  175.208004  222.6453875  222.5599855  330.0014308  -0.001830160193  465.3367685  292.5705085  250.6864918  268.7807551  220.4073254  310.89247  153.5870358  635.7460546  -39.59026273  -90.65983439  489.7823885  
238.5441414  253.7267931  172.496587  223.6900424  226.9439083  325.9436688  -3.51182773  459.2675798  293.2079364  252.470052  270.830759  213.32732  313.9233892  150.4050267  634.7143857  -42.48556906  -95.67423681  498.7262504  
238.124276  251.3250428  175.075914  221.5725301  226.7728108  327.3106913  0.1567087367  464.3707019  290.673447  251.4448633  269.768408  216.2698948  313.2705347  146.6195801  626.6230073  -38.62339449  -85.21072503  492.4867355  
237.524415  252.3982129  175.4965707  222.5015565  225.9850971  328.592423  0.377146641  466.6902917  290.2937743  252.5606525  270.2206837  216.1062702  311.8006844  147.2068307  633.4916533  -40.66314944  -85.6746439  484.4788775  
234.030293  254.4940489  172.7729042  222.8364013  225.9697475  329.2094098  -1.355719125  466.1453001  286.2620631  253.7915748  270.9878936  215.609946  311.8029624  146.119683  636.389765  -40.22467038  -89.53099409  489.5720657  
238.6809502  254.5160721  177.5343525  223.487225  230.3764492  329.3466235  -2.030382528  464.3255564  288.3173577  254.1454371  270.4700586  219.8496519  312.0746467  145.3000991  636.0146182  -41.76005555  -92.86022489  494.1627759  
240.3661244  251.2366169  176.9186058  224.2691266  231.6151852  330.8089785  -3.480885968  465.5114439  291.8934701  252.8719121  275.6732284  217.8471938  313.5877635  146.8895948  635.6997871  -44.88319197  -94.26382193  490.6554829  
234.6999656  248.4654688  176.0798125  221.8205996  228.2733475  332.3763282  -3.240496005  465.3067341  290.5836397  251.0357985  267.6704956  219.2941751  312.7190723  148.9399247  636.7331954  -48.12966844  -84.06607175  482.4588507  
227.0380244  244.8645075  171.4985956  221.1710945  220.729114  333.0505659  -4.18546252  460.4304485  287.1082143  252.5742558  269.3590151  218.5092972  309.3881785  150.6387264  634.4143163  -45.06011622  -97.42299187  495.8152354  
233.4980629  248.6896514  173.3389381  223.0866237  221.7933107  332.2033557  -1.284577699  464.4337146  284.5380517  251.3963827  266.6201556  221.9778471  308.171387  148.8476925  631.8681912  -42.40011651  -96.5254167  486.5683305  
237.0986689  254.3623641  174.0871137  224.4142052  222.2658008  328.0200776  -2.433493227  460.01171  288.6980836  253.8290721  267.5170285  218.3286787  313.7664052  146.3233156  633.7065041  -39.77810898  -94.01834492  494.6129683  
238.8361919  254.561048  173.4310727  223.5155035  226.7393896  325.380963  -1.160806896  464.2223966  290.806332  251.3496471  271.6460201  221.0342253  314.734142  145.9011616  629.6854209  -38.9114447  -87.97004554  494.0903273  
231.8680662  252.5635448  175.514857  222.5710738  230.32457  324.1715132  -0.539117293  468.718308  289.7406755  252.6004935  271.4746312  219.0631558  314.7980803  147.8121924  636.4286303  -48.76971317  -83.99123451  484.1170541  
229.3723604  245.5107193  173.0915672  221.2661472  222.1979421  327.9771987  -3.749049119  466.9359889  288.7233824  250.0140953  270.0611773  221.1898828  313.1090192  150.1867771  632.8028632  -47.43534785  -90.1923625  489.2819528  
231.1697682  250.0645245  174.6712917  222.8898404  223.6320751  327.1045787  -2.820195905  461.1962763  292.5832171  250.9977607  270.1164498  219.0956447  312.8322222  150.2913195  634.1770527  -46.45999816  -94.88265987  489.6017702  
233.77104  254.8110397  175.3615281  223.7820167  231.2957299  322.9374024  1.206908273  467.7047973  294.5421693  251.6090277  271.8106534  221.6255712  310.7465744  144.8904494  629.7013749  -45.7748953  -94.27247638  496.159766  
237.3859271  256.3010958  172.5239344  224.1854885  226.3765628  325.7631487  -3.713423004  465.0210083  293.004126  252.2809158  268.1274917  218.0581795  314.5169965  149.8909959  637.9317102  -45.64592378  -95.80348248  492.4750367  
236.875227  255.873301  171.9588598  223.8950079  223.3156534  329.4868202  -1.54066059  462.1362415  291.2841694  249.7322202  267.2243571  219.9498343  312.1289332  150.4461562  635.6683345  -46.841224  -91.30591338  491.4630194  
235.0794565  256.3463726  173.7105158  222.582293  227.5506063  326.9517712  -1.817037586  461.3046768  291.6571383  254.5586169  267.7928822  217.3454702  313.228053  150.1636097  636.8693213  -45.0212911  -94.91890923  494.5917375  
239.3285266  258.0478483  175.9416029  223.8614173  229.3498003  328.1637868  0.1833773733  464.4216333  291.1869502  252.6969076  269.625558  219.7546333  315.0167612  146.1054411  631.4566942  -41.2443031  -87.997985  495.8769873  
237.8565066  256.7939953  174.0461176  223.6293885  229.3307426  322.5503547  -3.591472047  465.8668539  294.3297534  252.0680297  270.9753645  217.9337681  315.5110387  147.4279043  636.8508202  -39.64428195  -89.69365754  494.4452893  
238.1122536  255.1757963  170.2023536  222.1880203  222.1466338  326.2669834  -1.729076628  462.5747328  292.5463559  251.2041258  267.1442864  218.1596945  316.0351925  148.2007895  630.0111168  -38.99935024  -79.95283211  483.7958533  
235.851373  250.8899995  170.5085064  222.6151012  222.8002466  327.0008891  -2.552356622  460.6293616  290.4846589  252.0498825  270.0695399  217.4244306  313.5568171  148.9332391  630.2382727  -39.01436189  -91.6230418  494.2572747  
235.9567624  254.4657  173.8183535  223.9724959  222.5972689  328.1738643  -0.2166652384  459.0410214  291.7254149  252.2978485  267.9867353  217.8846812  311.6731582  147.2252022  626.3041799  -40.89887531  -85.56645025  492.3044101  
236.614269  249.3544434  173.9709118  226.5797239  223.2316053  330.0569593  -0.6660425699  468.4814406  292.5259239  253.5893256  272.2327009  217.1155101  311.7092132  143.0748511  637.0873819  -36.75302884  -93.20456355  496.664171  
235.5871776  251.1555186  176.029201  225.4403547  223.0921337  332.2338162  -1.268425093  465.5926792  291.7718601  253.8743145  269.0524131  219.843884  314.4210541  148.6303854  635.2555917  -43.47400403  -86.41538498  488.4975879  
235.8975432  250.8247228  172.9923103  224.5683959  227.266704  329.6814267  -2.514705125  462.3170107  290.7097668  252.3057546  270.4704494  221.0432132  312.6423938  149.9718539  631.5118974  -41.36230816  -94.19390849  498.2529535  
235.129714  252.1350063  174.8117949  225.4485121  226.1341067  329.8234806  -0.5831101778  466.6168548  290.2967843  253.2574951  269.2796342  219.8396218  313.0995092  148.4451853  634.1651098  -45.18982013  -87.99760633  487.0919529  
238.2198151  253.6274275  172.6851278  223.8631981  224.1317156  328.4896253  -2.052941371  463.6299279  293.3158355  252.9465603  269.2180879  219.8187219  312.1165686  145.4093372  634.6587386  -41.37894633  -93.9469839  492.6862874  
237.1456645  258.2036922  174.5975505  221.165664  226.817479  328.3658767  -0.2984319203  460.9505098  293.3264021  251.7951708  268.0602795  218.353241  315.6653821  151.4848886  634.9148219  -43.86658887  -91.8950307  490.5395087  
239.8786151  256.2257471  174.3445078  220.6711403  228.603202  327.9816227  -0.9193005509  464.4294604  292.9483193  250.9497503  269.6739724  219.2825164  314.8348353  149.850309  633.4195069  -37.83581978  -93.20608941  499.5507497  
239.1172914  252.8389393  176.31032  222.2969383  232.1980043  329.818709  0.9348318837  467.1232032  293.5740056  252.8105607  271.0553522  216.7218341  316.5511946  147.4797291  637.7877488  -39.01071747  -81.67305267  484.0408393  
235.3617962  249.5307412  171.7665495  222.0702619  224.6281668  328.2204307  -1.205181708  461.4756303  294.2521008  251.7636805  269.656168  214.9024683  316.9218924  151.4043852  634.5399325  -37.85895533  -92.31602285  498.6681606  
235.0759332  249.3443364  173.9062269  221.4974561  224.7560532  331.9850736  -0.1181695062  463.0561223  290.2443741  250.3079312  267.8116326  216.0410287  313.4281541  152.7512185  629.5911819  -40.81158529  -83.38251773  487.1911777  
234.3434353  245.9805933  174.7745355  224.3333298  225.8455732  328.5552643  -1.915338923  463.0137386  287.6565044  253.6777511  270.2502756  214.1369635  312.9650154  149.184969  635.9231788  -39.54678541  -93.86804459  494.1679581  
239.6281598  246.530626  176.3639641  224.2296366  228.9167463  328.8793341  0.1358574044  468.7474013  287.6957709  250.7136223  271.7604627  217.6586072  313.5458085  147.5396071  633.4830638  -42.23104296  -87.64298335  486.476925  
238.5368373  250.8267728  175.2088388  226.5337082  227.5525285  328.3967796  -1.718196783  464.8983236  291.6733171  253.598191  270.3917708  215.8784215  316.5592116  147.4640036  636.9239158  -45.70988497  -93.3897967  492.9183724  
241.679187  248.3417489  171.1775947  224.6328767  227.159928  327.2266298  0.1346639113  467.5413671  289.7256901  250.8710633  268.2737575  215.6082714  314.2827269  144.0480487  635.5647804  -43.14770141  -91.40487902  490.4151972  
240.2867865  248.7403725  174.3177471  223.7123188  227.7983525  327.7014063  0.2970368435  464.4496952  290.2529148  252.9821466  266.7958195  213.226137  317.7705941  145.9583807  637.9698718  -42.66560479  -89.93402394  486.1260832  
239.7198804  251.9987269  173.6281798  223.5353425  223.6846918  327.2270641  -2.147150086  464.7468218  290.4031788  254.6838142  270.7315883  215.6847169  313.5428368  147.1934689  638.1640155  -44.32568048  -96.74030699  499.7710281  
240.2802343  257.8625984  174.7037422  223.4490742  231.2125899  328.9826216  0.5212167656  466.4983437  289.0893104  252.4400437  269.0555498  219.7328931  311.2865579  146.6764262  630.7987075  -43.78832647  -88.88103561  497.0409581  
238.9294824  253.8576185  173.9705819  223.9213612  228.5184307  329.4728666  0.1561891585  466.7122377  288.3929512  252.3998332  269.5985132  216.7591174  316.9333079  147.9943317  638.9578324  -40.89519871  -86.52561278  493.6780379  
239.172212  250.5448602  173.6790657  224.7281839  226.9311945  325.7650623  -1.561973829  465.5731971  290.1747864  252.5245895  269.1399233  217.7690355  316.1513068  148.5594004  634.8596113  -41.28965483  -92.21492888  495.7987151  
235.6093344  251.9871891  175.0206506  223.6993961  224.8012835  329.0578072  -0.7156606356  464.5261966  290.3016996  253.3664584  269.5897112  217.905693  314.9760313  148.4011764  634.2975423  -46.123619  -88.61953105  491.6072001  
235.383133  253.7708535  172.2972934  224.720273  224.6876485  331.9291341  -7.097379533  463.3216411  289.6859645  253.5863648  268.0573203  218.440242  315.5026494  148.7578765  639.8851936  -43.82905372  -90.87262066  493.5650557  
233.7630579  250.5336353  177.1353778  224.9456566  225.2900161  330.5223768  -4.55754173  464.7812039  288.9819945  252.6633925  269.0147681  221.222864  310.8875855  152.8332566  635.250494  -43.89334299  -81.6005172  479.8401612  
230.5473489  246.9178645  175.166455  222.7529791  225.9477749  329.5342033  -4.849773639  462.8087065  288.9837634  253.7709095  270.3040928  219.1940002  310.8061437  151.8028927  638.3778617  -43.54554395  -91.32876307  490.4695421  
229.8958195  250.9033573  178.4321014  223.0634911  230.7537448  332.0800589  -3.475878865  466.6557671  289.9041003  251.9622068  274.1006329  221.9314845  308.2584551  151.6862515  634.2914162  -44.9523979  -86.74408604  488.2515083  
237.0634406  250.7398237  178.6250305  221.669583  230.6705736  328.759899  -3.87677474  464.8199878  294.8364279  251.7162141  271.4057818  217.0107726  314.0740665  152.6826632  636.1072176  -43.84552583  -87.78597763  484.3032853  
238.2440773  247.7501659  172.6239239  221.0023658  228.3202314  329.4977333  -5.715336286  464.246223  291.5255416  252.3432679  268.645584  217.7465438  315.7498551  154.2870847  631.2153486  -42.49780347  -88.17988255  493.541597  
236.0277455  253.5708397  170.6581115  220.9859802  226.2989267  329.4780342  -1.965236094  459.3479156  292.0948326  254.9506538  269.5657114  216.5091362  314.663153  151.2929134  628.9983274  -45.08147684  -87.16887876  489.7006276  
234.1366674  251.68091  171.163231  223.4067747  224.3164948  326.8677476  -3.388891692  466.2575591  292.3389481  253.0519322  269.9697864  221.2246089  311.3989592  145.3593753  631.8786573  -44.20203718  -92.83616664  486.1795889  
234.6716809  252.2453167  174.1219227  224.4750636  224.0036188  328.1715681  -2.986387566  462.2683668  293.9838254  250.8946144  267.2682729  219.4618812  312.3330971  148.683759  630.941728  -46.94188068  -90.10487833  482.2582405  
235.7858751  249.2701019  172.9477171  222.9363983  224.6252932  326.8849786  -5.442340115  461.1320383  294.9928645  252.6282192  269.9418872  218.769267  311.1774194  150.3510292  634.0882209  -46.64536003  -101.068785  496.2257193  
238.0359424  251.4954869  174.8476279  222.7979351  228.0094673  329.9192523  -0.663666594  462.667445  287.9504346  251.027649  269.3600394  219.5024301  312.4004146  149.9537317  633.2247428  -45.04010832  -92.4410382  490.8714891  
234.9678183  254.1198882  175.6748393  222.9779878  224.4442119  329.8476387  -0.6339481418  465.006784  284.5576746  253.9968565  270.8139265  215.4873941  312.6113223  145.967185  641.9076737  -43.27391416  -89.3969625  489.6301419  
236.0854872  254.0635511  173.4869968  222.2248792  223.4317038  327.8568663  -1.623785986  464.8295854  283.9783149  251.4423392  269.0317264  219.993942  311.1782553  146.5473423  632.2110889  -39.66140813  -87.91998246  491.969524  
234.7236799  254.8015004  175.0488408  223.3609308  225.6663841  324.4088164  -2.405536106  463.3817057  281.8452125  251.4465348  265.8307289  219.3592454  312.2597342  147.8324689  634.6037442  -44.1306701  -86.91384766  485.6102306  
231.1707101  252.0617391  177.3300882  225.3800048  225.3034072  327.9789809  -1.740265217  462.9104842  285.4054757  250.4363583  271.3032016  220.8523286  311.5597051  145.7114509  631.3615064  -39.79349624  -92.96237934  498.2132402  
230.4296551  249.0478492  176.9313386  224.2220423  225.7460272  329.3521231  -1.179477772  466.811667  290.6921913  252.1602043  270.1605488  217.3876156  315.5757913  146.7435195  637.8171861  -42.03860537  -93.82569259  487.6400893  
235.7132515  242.5065079  175.9650213  225.550899  226.0281326  331.193423  -0.008011013478  469.4646923  294.60243  250.7755398  273.062329  217.2809878  317.9436702  150.1243552  638.1390634  -40.5581298  -97.5158647  499.7257361  
234.0565766  245.869251  176.991357  225.6229695  231.8330775  330.4600396  -0.4157599224  465.5624368  293.8497424  249.7468724  267.6756629  216.2212799  321.7844595  153.9936793  636.536792  -42.53735375  -89.08050801  487.8667423  
237.6914407  246.5354471  175.9632497  225.1679671  232.1569714  328.9436879  -2.104784313  467.102589  296.7905429  251.195166  275.0964908  218.4173096  320.1874165  149.4502643  631.6143551  -39.14824326  -92.65128258  497.1089418  
239.2257044  248.365593  175.1052965  225.6944752  230.0385514  329.0587755  -1.512697092  468.1211319  293.6374099  250.728125  270.5396227  216.0728533  323.7109269  150.6753478  634.9216667  -37.24193796  -85.4743345  485.1595419  
237.6940026  242.8293695  175.037165  226.7177559  225.0036434  327.9276038  -3.326871249  465.8277082  295.5052654  247.9850768  270.888035  218.2419216  322.0798885  151.1800013  636.8539105  -35.9693278  -89.72467297  493.4510405  
236.5186292  247.3234383  174.1737008  225.0431904  227.5057102  326.4488173  -1.053465171  462.2478429  294.5965817  248.4753059  266.8387512  214.9270034  321.1192163  153.6880265  633.173917  -35.825299  -81.73618742  484.8025542  
236.0818213  250.8160942  173.0682027  225.2743661  228.2013225  324.6400255  -3.131212252  462.7588627  293.8401876  248.4431244  270.7406389  221.4502727  317.1005474  152.5386245  630.4075053  -36.85456683  -86.89150173  495.8987452  
235.7725171  255.0205191  174.6748506  227.1485556  228.6822581  332.0589802  0.7320497064  470.5457162  291.4809007  250.0284213  272.9957991  221.9230506  314.9753915  145.7542859  634.2041513  -39.29249687  -84.88529274  485.97921  
236.6556383  257.7660922  176.228973  226.7269531  227.3239527  329.7024141  -2.65119945  466.1366189  294.8862192  255.3479842  271.5273904  216.5901087  317.0226688  150.5179619  642.1741452  -40.6215132  -89.96585187  495.1311281  
240.721746  256.6582626  171.9087243  223.6136807  230.0352388  328.6372325  -2.721986421  467.6405112  291.3985606  251.2552852  269.5355846  220.4686691  316.0029026  148.2207491  636.7843235  -43.52016436  -83.28692306  488.9732544  
236.4483389  257.6392974  172.6360845  221.103774  226.8722443  327.0268965  -0.7820563518  462.2528086  292.9514663  253.7341194  266.4603796  217.741026  315.4289937  150.8014276  635.4642978  -44.81518207  -80.85696561  488.2091935  
238.2049231  257.1369283  173.3028607  221.552034  231.0038314  327.0834886  -3.624505717  456.8255554  292.908093  256.5130348  270.148852  219.0193807  312.98889  148.1127411  632.7045813  -47.93346544  -94.52503895  498.9854297  
239.9259914  254.5479024  172.5307003  223.4820528  228.6750584  330.4589209  -1.220809344  466.9995912  287.3550531  254.9154648  274.3540492  217.3991374  309.2809377  148.1517864  632.6751118  -47.56247155  -86.63269751  492.9208343  
238.5568336  254.9953977  173.7196486  221.6288987  225.0001308  328.6019645  -1.719517505  465.5036187  287.0721711  253.5798152  265.2030596  217.1683574  313.2425151  148.3107267  636.976552  -44.95644171  -85.64022359  489.9548941  
236.0838494  252.6597184  172.711407  220.3731802  223.3073458  324.5616669  -1.232091361  462.7923955  287.078229  253.614452  266.8996238  214.8143482  315.3527014  146.8345224  637.1597091  -45.40387293  -93.91939608  496.3620222  
237.2419303  253.2426493  173.2968676  220.8471237  227.4009087  326.3222944  -1.931602743  461.0819503  286.7513446  250.4533134  264.668056  218.0758827  312.6394094  150.5311022  631.4038982  -46.3847644  -90.99763117  486.8854457  
237.9546106  253.9626251  173.9027239  221.2189523  226.2178758  326.2902952  -4.289616764  460.039741  287.4230816  253.8297987  267.3629518  213.8261658  311.5587283  146.9387236  630.0018968  -37.77423122  -96.66320432  498.5389854  
239.2885201  253.9727447  173.4746492  222.7133769  227.2170026  326.9095943  -3.785271918  468.9067399  288.405032  251.9252349  273.4380541  217.9688027  311.5748836  146.4546815  631.0303662  -40.19917689  -93.04417327  489.5041573  
234.9755405  253.4660177  175.0358106  224.218488  225.7077525  330.0193836  -1.425364984  464.7919311  288.0715829  253.6666483  266.1753407  219.679245  311.4411631  145.1594061  633.8945622  -45.87306682  -85.29540179  480.6431801  
231.1770244  249.5095274  173.50837  224.2501374  222.073128  324.6798603  -1.443799741  463.4639071  288.90256  252.3943399  267.8685132  215.6091187  308.1348945  149.4656336  635.4992053  -49.2209341  -95.998325  497.7189502  
237.6108232  252.0532378  174.2684535  221.9548473  225.1005069  327.336924  -1.352539465  463.8900381  289.3521507  251.0471624  265.0287323  218.9064664  308.3129712  148.6410697  630.7035018  -49.92075236  -92.88172076  492.3340749  
236.8466106  253.3493775  175.0358561  223.6587032  224.2166885  324.7748321  -3.158132967  463.6853896  293.1437374  252.1116744  272.5209995  216.6746001  312.9037994  146.7618682  633.9650605  -44.73853837  -99.15498778  499.1877094  
236.1792918  253.4424064  172.3905817  222.2299527  221.4755782  328.033936  -0.2518143278  464.4910793  290.4868694  251.0465661  266.1764429  218.7093053  313.5114158  148.4865858  634.4397985  -44.31497062  -89.29659898  492.9459192  
233.8073437  252.0580201  173.6590157  223.9800277  226.6748384  324.048582  -3.873058085  460.7710683  290.0004568  254.4137017  269.0628659  215.9431817  313.2251309  147.2652084  634.844012  -44.71762571  -94.90169631  493.640536  
235.1287362  253.3920894  174.9521428  223.6769994  225.1573524  327.9009267  -1.524022889  463.3906979  290.9358764  251.4411179  266.9477948  219.3466593  309.6092631  147.7747415  632.1179066  -42.57724615  -88.86082253  489.1651691  
234.2093254  255.0074382  175.9492686  224.3796009  225.6065623  329.4139646  -2.406481846  466.2431909  296.1193122  252.8839948  271.4297407  217.1162928  311.7667713  147.9027978  635.4678218  -42.61230181  -96.3541413  493.4153102  
236.3016986  254.0374346  172.1526417  224.2940931  225.2898705  326.0457991  -1.18474327  466.5698704  294.6672328  249.9360162  268.4710298  219.6352345  315.3945134  149.5802014  632.6704832  -41.41943287  -90.47702677  489.3029815  
235.4429576  255.8463645  170.8132637  223.8965557  229.1964145  325.5665699  -3.415166902  460.2014931  288.8575862  253.6839587  268.4891519  217.053224  315.0707258  150.6574892  634.3602765  -42.92065641  -88.42165721  490.9444243  
236.7749741  250.2833186  176.1009248  220.9158198  229.474368  330.4756168  1.021921186  465.7840939  288.7219439  253.9038995  272.1100564  218.8128933  311.9031033  147.2803087  628.2996147  -41.88433755  -86.29286438  493.081927  
241.197255  248.5708644  177.331252  222.8877601  226.7524516  328.8608022  -0.03275983623  469.4305506  292.3165622  252.9596211  272.5545747  219.4715798  315.0789224  146.5745819  639.2366121  -41.94306783  -91.18244322  485.2364341  
240.562185  249.842209  179.0563058  222.1570001  227.8078927  333.8819534  -1.760830116  467.2444825  293.5745577  252.0675614  269.2131178  217.8588046  316.5042122  154.9331249  640.7770069  -42.00979251  -90.46400652  489.0324774  
235.8554743  247.5308397  174.6078264  222.913066  230.2994318  332.5710235  -2.571495732  462.9848795  294.3220306  253.0592621  268.5692717  218.5114866  316.8255275  153.0503541  634.0805476  -37.74958881  -86.65434489  496.9517738  
228.57884  243.2038085  170.3297487  220.4091412  226.139814  329.4758095  0.4121872863  462.6926335  290.9098522  253.4210065  271.4551033  213.5016523  319.2686781  151.0915626  634.5319863  -38.92035651  -79.96827802  488.9205636  
231.9289083  244.4814622  174.210319  220.74784  223.3796484  331.0042367  -2.381661211  464.8003274  289.1871733  251.8334722  269.1410122  217.5441678  317.1700461  146.7541219  632.5733515  -41.63623271  -90.51414365  489.4535721  
232.2522157  245.9141033  173.5541625  220.6925278  222.2509636  327.9371732  -2.751062254  460.1679353  290.2486413  251.5102579  270.5446789  213.7509024  314.827549  148.2597116  633.4940363  -39.9999787  -99.06042858  495.6644973  
234.0333973  245.8129627  175.5128151  222.2371041  224.1473968  329.1940951  0.05739998394  461.4792343  290.730182  248.7945073  266.9863511  217.9204702  315.0677382  147.1421974  627.3809859  -37.62775225  -91.15879238  491.952823  
236.7962579  249.2338779  175.3039599  225.3030165  226.1589737  327.6727499  -1.697807589  468.8318891  292.2179465  248.9656476  270.9580053  217.7061961  317.9791595  144.5652471  638.8843278  -36.47098277  -99.3648282  492.5794458  
241.4439423  254.6214476  175.7756447  225.3208369  228.215772  327.7220675  -2.093611689  465.9288108  291.3461433  250.1245776  270.2731894  220.431315  321.856195  147.8851328  633.5398304  -36.58452284  -84.1041486  478.8315135  
241.6828826  254.5104677  170.1523423  224.1825685  231.4842416  327.297572  -4.202412856  463.2127873  290.0025017  254.5316359  271.4855065  216.1608656  316.1398207  150.0620635  635.7978114  -36.07934407  -88.06948507  489.3507025  
240.5475278  250.4905162  173.5250114  224.0031412  229.1295551  329.2755808  -0.3342935106  461.9764664  289.9649638  253.0826649  272.235354  217.7793382  312.9826334  150.3019014  628.8389354  -45.02691035  -81.03829588  486.7032323  
238.3771303  252.7187411  172.6117503  223.5444119  228.4540469  326.0038399  -2.571201303  465.1856128  286.5454699  252.4221268  273.5578127  215.1214364  312.7211513  145.4477761  635.5652257  -41.94863273  -94.15126838  490.1855541  
238.5364879  253.8265039  174.5379428  224.9559338  225.6654251  326.2482626  0.312834755  464.7168742  288.0379913  251.8332451  268.5366616  220.6095609  312.5549141  147.8651209  633.0637631  -46.10366635  -84.80361021  484.8049584  
235.6298306  252.2674736  174.8044513  226.7281082  224.866627  327.6780146  -3.176512271  463.9223648  289.8756929  252.9515857  270.6949634  219.139407  308.7932276  148.1349006  635.1455022  -47.29200907  -96.86686465  495.623202  
237.3844773  255.2284549  174.5289639  227.6805165  226.4958923  327.7984192  -1.366515295  464.5321701  290.5975694  252.0761576  268.0478257  222.5408469  311.6159101  149.8088493  631.2953605  -47.19612424  -89.05179114  492.8761767  
235.0996332  252.6807537  174.4672523  227.4590402  226.521771  326.8132012  -4.537521452  467.0795049  292.5254158  254.7534806  271.4353072  217.9805626  313.6829817  150.2549115  637.0476491  -45.3904532  -94.15463693  494.7926967  
236.1145667  247.9608553  175.8172617  223.0097603  226.5765702  333.0214302  -1.784035814  465.2394785  290.1356291  252.2952726  270.2210007  221.150323  312.6776873  152.7784775  636.7966009  -47.53641031  -84.40218626  486.7565238  
233.4891956  249.0055796  175.8818392  223.1038949  228.3968086  332.0468859  -2.287010085  464.5926202  293.559589  255.9839683  271.9029472  218.5777604  310.6087394  150.1585692  638.7482072  -48.6389741  -95.16533339  496.2227471  
237.5177032  251.8807122  174.6784618  222.5385937  226.5902745  331.1788428  -2.449344443  463.441633  292.8695139  251.88515  269.1398461  219.4350678  313.2952654  150.7969142  632.1118993  -48.43492094  -93.2943374  496.0732106  
236.5759171  252.3588978  172.8212259  225.6157622  225.7390468  329.4717535  -2.755592901  466.3310933  291.8674209  252.7257791  272.4550528  216.7883179  313.1679611  146.7494686  636.1310589  -41.76138412  -88.97462407  495.0970845  
237.863768  250.8176256  174.8265002  223.7332438  221.890473  329.6238434  -0.8038727106  465.1926609  287.2268128  250.7069965  265.8523991  217.2509848  314.0903162  146.4366823  631.4767972  -43.26012247  -82.73234327  488.9723752  
236.1931004  253.4006073  175.3213436  223.6725973  226.1358983  325.4244778  -1.991508951  462.2982999  287.6832132  252.8622864  269.6933211  217.0789926  312.1429032  145.7791681  632.630292  -42.52836026  -93.68109636  493.6915373  
237.3217986  258.4326064  175.8610645  224.4790013  226.7417327  326.8203757  -1.104933856  465.0716235  289.4643456  251.3889769  269.075991  220.8536289  312.6383788  142.8968812  630.6575491  -39.9393006  -91.20613815  492.1070618  
232.5463455  257.4108514  172.5349078  224.7002448  227.2450733  328.7450047  -1.684289458  463.66347  291.8340404  251.0057617  271.0048623  219.3234967  313.7330607  145.6647568  639.1663994  -40.85125109  -95.60871122  492.6039737  
230.5246985  256.2166267  173.5747356  222.7585701  230.4467155  328.6680772  0.624735091  464.7031984  290.768319  251.9215567  269.2978469  223.9967926  311.5561372  150.6110379  633.8989615  -42.26781877  -87.47824631  484.9320705  
232.8855453  250.3143377  174.2301592  222.1127614  230.883611  329.3459256  -0.7851861515  463.5204828  292.6076248  252.4721637  273.581571  224.0351394  311.2634412  149.7637477  631.6681965  -45.62429516  -94.10213444  499.1560097  
235.6926949  251.9020407  177.5165344  221.8772146  228.9512968  331.6816097  -1.298124979  467.4408482  292.5825235  254.1425982  270.5305015  223.5734325  312.7079978  150.4012697  637.0523326  -47.8268996  -93.32901386  484.0426598  
240.2123318  253.9611231  172.3473026  220.2017357  227.9134019  328.3650708  -0.9533942979  464.824392  291.7861007  253.300765  269.8175184  219.806249  315.0039821  150.0841064  639.890303  -42.81049577  -94.84864575  495.0593108  
239.7821654  252.226291  175.6104592  221.0789893  229.0895433  329.515817  0.2091101283  465.8393288  290.3481405  251.8279043  267.6918553  217.7336371  316.8561494  155.28305  635.6455932  -41.58631504  -86.02937179  490.7660362  
239.560676  245.8178206  175.7831482  224.6891675  227.937396  330.328862  -1.042306007  462.3616907  293.8005836  254.4547579  275.3416476  214.4600875  319.3394089  148.4409016  637.3364547  -40.60819735  -89.70240903  498.1617528  
241.0097541  245.3154353  175.434447  222.9303015  228.1798157  332.9241803  -1.818161368  470.2351232  289.795856  252.1938331  270.8960697  217.0631027  316.3553308  150.7687816  638.5716333  -40.43369246  -84.29483895  487.5911956  
238.404715  250.8564474  174.9721636  222.372529  226.426381  333.0019  -1.870026185  464.4607594  290.778513  253.7943801  266.5800817  216.6714828  318.9082307  150.0530511  638.0407654  -41.03050241  -82.4097865  487.3513504  
233.9414075  253.8530273  173.8736569  223.5198614  226.073463  326.7440816  -1.710258873  461.5399004  292.8757943  254.4161576  270.315518  219.4531295  315.3645167  152.617229  635.8341342  -41.12797635  -93.54638257  498.5950944  
233.3474981  251.504803  175.9303144  223.1354078  228.2424315  330.0816968  -0.2730878456  466.3158002  288.8765641  252.1957301  269.4148263  219.0205559  313.2754363  148.5275201  630.590938  -41.11012868  -81.9478592  492.47904  
237.3421782  248.0891877  175.1203667  223.1577084  225.2889868  329.2726899  -2.47538696  466.5111874  290.617829  252.0353443  267.7277579  215.0042843  315.6521885  148.7405461  639.5246905  -41.13709638  -89.43768737  490.80123  
237.5221627  252.8952325  173.4163437  222.986031  225.2937017  328.8361036  -1.158750243  464.5858098  292.888987  252.1801714  268.4766195  217.5343192  312.690904  149.1424702  637.6093235  -39.0247891  -94.2799582  494.0973027  
233.2303479  255.3191207  173.0475721  223.4538636  224.5105616  329.7868911  -0.07876023558  464.0129271  291.181085  249.4497618  267.0890191  218.0297182  311.0939535  149.6513855  635.9651133  -41.20596409  -88.73543825  492.9112774  
231.2701505  254.8015209  174.2970577  224.4269305  224.7176804  326.5576014  -2.427683749  459.7986269  293.5390476  250.3992284  267.1433879  213.6518905  311.0049662  152.3186091  632.4941733  -41.70460368  -89.44085091  494.3558889  
237.9597938  252.8438624  171.7693591  225.0967208  226.6943703  325.9103048  -2.835831857  463.0571097  293.7051127  249.9931814  275.7570351  213.8185534  310.4715369  145.9072136  629.0339852  -38.17336303  -93.04250927  494.030142  
235.1690701  250.579708  171.2985391  226.3052036  222.9210359  330.2970166  -2.971615038  462.4530513  293.3569077  248.5907059  269.0033526  216.765477  310.7672723  146.216034  631.2388546  -40.34430674  -86.70522704  482.9752671  
228.0961445  252.6395586  172.444043  224.3369897  221.4830288  329.1469058  -3.2359196  460.657437  294.7261899  250.621628  268.1521451  214.2515166  312.6384537  147.692692  635.7329882  -40.43316527  -92.20056333  493.8257297  
232.6565296  253.4469663  171.4798102  223.7762296  227.0956105  326.8745786  -1.966914466  462.7804656  294.545242  249.1440668  268.3636105  218.9322089  312.9688142  149.4581604  630.7691686  -39.21068798  -89.29153935  492.8813176  
238.1868732  254.5397808  173.2266415  224.6807112  230.9083092  323.4293569  -1.31892261  462.4836555  294.970406  251.6638922  270.3109416  215.7691714  316.5037261  147.7215032  629.2260975  -43.97506544  -89.57642064  488.250768  
242.4260122  251.6344826  173.1614383  225.8474429  229.5752325  324.2723971  -4.191053941  469.8683539  292.089026  251.6476164  269.2309929  214.2814076  313.7440532  143.885233  636.4466634  -41.10135351  -95.3889195  489.4211573  
242.3714201  248.2016496  175.207916  223.6997088  227.9025467  328.1120411  -1.376793231  466.9162257  292.7920003  250.8865144  271.1594961  218.4220491  314.405443  147.7341418  632.779881  -49.70617518  -90.43572821  490.0539924  
243.7374189  252.5227124  175.991678  222.2610596  232.4589226  331.0179725  -1.091022288  468.4230559  289.7792164  255.0345355  269.9163393  219.9358928  315.9465625  146.9112005  637.1075998  -41.58354341  -89.44246593  482.6724628  
242.1565539  254.8607817  177.845617  223.5842388  230.5934411  326.9198053  -2.16199456  460.6719991  288.991662  254.5493099  267.265291  218.742387  318.0616513  148.8938119  633.4341502  -41.02832038  -82.47609823  492.5680181  
233.625385  254.3100472  178.0731346  222.6825142  227.6427708  326.8984734  -3.673347545  463.6906115  288.6959543  252.792526  271.1766468  217.614599  319.3558587  150.8222086  635.480363  -39.70878203  -81.40338501  496.0907326  
228.7575416  252.6088794  171.6252437  222.1101905  221.9684527  326.928776  -1.418818815  467.2006761  289.8229391  252.0761288  265.8299843  219.1837159  316.2096019  149.3638884  634.5806895  -42.93211665  -81.35683366  492.076054  
232.9247866  253.9116201  171.9877852  222.7740694  223.1646638  326.5150022  -2.180082791  463.4373666  287.469009  251.5235162  266.850761  215.1416304  316.1137473  146.4237281  635.8231481  -41.16403686  -91.8036414  492.628869  
238.3379379  253.2631449  173.8824593  222.4912241  224.9975267  324.2914054  -1.470396498  464.0642191  288.5895632  250.1159824  267.9065975  220.2995271  313.8724152  149.8270392  633.7932347  -44.54538209  -96.50100804  496.1224841  
240.2553215  256.252821  177.0281999  222.2216509  228.2883494  329.6542491  0.06452009611  465.9804287  291.2499671  253.1653295  268.8351485  222.7773144  314.8192298  150.6645804  634.3937846  -44.45090257  -91.58637757  488.325888  
239.0538419  254.4816023  175.5476527  224.0704903  229.5009414  329.7656269  -2.735806289  462.2362895  293.7338938  255.2715826  272.5965034  219.3057574  317.7740561  149.0654785  635.60831  -43.69702553  -91.55548933  496.2582441  
235.6885781  247.8514143  173.3908563  222.6522985  226.7977781  330.6423211  -3.163705599  467.3210126  293.0108669  252.9504867  268.6920916  220.0774683  314.2622083  149.7156783  634.5396334  -47.24835333  -88.592683  491.3284803  
235.3673288  248.6953556  173.1687886  222.2179661  222.2609894  330.4587976  -1.281013061  464.0428176  288.7580229  254.445038  265.8189072  217.3492119  316.4041955  150.8311733  634.2570769  -47.93785532  -85.01141419  486.7792474  
236.0212594  247.1594254  173.7778087  222.0659824  224.8506098  329.3035626  -3.083252845  463.400044  287.5878181  252.2885563  269.3340135  217.2981889  313.9524414  152.3767778  631.3997529  -44.6534411  -92.43754555  496.3957257  
232.8434065  244.9618683  177.7263984  224.2104297  223.164572  328.9726463  -2.997147955  465.5562104  287.7223145  253.514366  273.7264171  215.1264969  311.6374897  149.3414829  633.4349613  -44.10516889  -90.09896313  492.8461289  
235.9553535  246.3041464  174.6152244  222.4468748  221.8601836  329.6194535  -2.487876754  464.9471514  290.6932437  252.5426868  269.5137477  217.3692729  312.8725281  147.9101392  634.6556788  -43.23350244  -94.52554462  492.9404423  
236.8284819  248.2583687  174.1996962  221.9138273  224.8054569  327.6570475  -1.373924491  463.0702381  288.4456463  251.9002354  266.5238849  217.0956574  313.4841485  150.8027116  637.5010438  -44.98811143  -94.18828912  488.3215965  
232.7753517  248.9701499  175.2748793  224.0651045  230.3816171  327.8710017  -1.444893147  464.2828919  291.0904196  250.7675459  270.9526544  218.9211289  313.4932056  148.200455  631.3150844  -40.41838039  -99.01914426  496.8371633  
234.2789692  252.0223302  175.5381915  225.1045394  228.1018481  331.5485204  0.2378048421  467.2796562  289.0892936  250.92537  268.8436033  218.0111167  312.4597678  147.2358483  634.83774  -42.40047996  -92.48193868  485.58791  
238.1145793  252.7881426  171.5911113  223.9532386  227.7869256  328.7827178  -1.113466161  466.5243698  290.0764132  251.7018009  272.9324985  218.9379309  312.9446122  146.9645567  637.3451571  -39.94286208  -95.77065657  494.5480839  
240.3790256  254.9847674  171.5825924  222.6863359  225.3890692  327.8290432  -2.480245804  467.0826413  287.3242397  251.2750224  269.2543935  218.2226572  314.7227613  148.6200262  632.5504786  -40.70871285  -82.3462179  484.3203023  
236.8192879  253.0635702  171.9666764  223.9566474  226.0073067  325.8557249  -3.629926107  460.5475721  288.1104137  254.8273712  271.0034555  214.9526922  315.0989549  150.1151513  639.9150711  -41.46212765  -91.42213605  497.6457629  
234.1070089  248.1364679  172.3300604  222.3642074  222.7327348  327.5239557  -1.918720048  463.2018252  286.0204562  250.4406752  266.6416014  216.7486909  313.4690473  155.1249014  634.9582761  -41.70551292  -85.73736866  495.7167623  
234.058317  252.3262517  175.3130308  222.5908213  226.6540709  326.781481  -1.93300028  461.0362572  287.9350782  252.9502214  272.5526811  214.6909423  314.0845723  150.3357168  634.9921976  -42.18906877  -90.51126544  495.0631248  
236.3568744  250.1013924  176.3051843  223.687744  224.7672276  328.2408791  -1.690520023  469.0201241  290.4305235  251.9463872  272.5312343  220.4309299  314.4394596  147.7626673  635.3327648  -36.19194223  -91.94671217  491.7362439  
235.5730923  251.9560659  173.2400952  224.1049604  223.7626804  326.9250989  -1.545566207  463.7807966  287.4874785  251.614281  267.1517661  217.2537327  316.7873651  149.4199144  635.8110967  -39.18361441  -83.95080327  484.8950951  
231.7919438  254.5132863  172.7062817  223.9389175  226.2147973  323.3307457  -3.47153977  459.1036823  288.7755622  251.3299708  270.5551512  216.8692036  314.816304  150.3130041  633.7328908  -38.09498499  -90.83423931  495.4213798  
231.5764182  247.4075961  175.1133148  225.9892073  222.8347794  328.3713319  -0.9949656462  465.4049205  286.4876995  251.7801256  270.7344929  217.4330727  309.0267171  145.4813583  630.2327855  -41.27252125  -80.52359202  485.197095  
233.7991029  243.7646019  173.6836793  226.5885539  219.9206519  326.2555636  -4.792728427  463.5942031  289.0044716  253.6705909  269.4678214  216.0091059  311.5629968  147.2324823  632.2213717  -41.7423868  -95.58816739  490.6470923  
240.4556667  248.7745125  177.0606223  224.8623439  227.095942  325.4860383  -0.1934919526  465.3059008  289.7715504  251.5951511  266.7735989  218.085974  313.9847572  147.5407303  632.9052382  -47.20917068  -90.74089515  480.4646777  
239.8675392  251.0737734  175.2062499  222.0382929  228.4205532  324.2099294  -3.830790941  464.3458748  293.2871345  252.4400629  269.7633414  218.3191591  315.2296666  151.2201092  631.6895266  -45.96325613  -100.621707  496.9148926  
239.3303663  255.755026  172.9939885  222.4628041  228.44239  324.1855067  -2.761516249  463.5644455  290.7590487  250.8861634  268.7088065  217.8922307  315.5489646  147.5791397  633.1998862  -43.45840354  -91.12543971  484.4861024  
234.2354811  253.2409744  170.7811735  220.7565741  221.1446966  324.8619424  -2.619396121  464.3336033  287.8725879  250.2251825  267.1951699  216.6912801  314.9097437  146.6253072  631.5408041  -41.40717209  -92.16233254  493.6831138  
228.1792069  251.2262509  174.1997203  220.5711483  221.9634299  326.6175436  -1.575566707  459.287375  288.980075  251.9077239  269.0327275  216.3451841  314.1298801  148.4188085  631.1122316  -42.01285312  -93.91705597  496.748123  
235.9971129  249.8938877  174.3139519  220.6918563  224.125485  328.062547  -0.3517185281  464.8048941  287.1045197  251.2016898  270.5270851  217.8398267  311.8050915  143.6271056  628.4764386  -40.06144971  -89.69789522  489.8403641  
238.5636556  250.7764635  175.9414365  222.9636648  227.2381181  329.3227006  -2.335551824  465.558265  289.8111567  253.5685286  271.299901  218.3397386  312.6876267  142.709534  635.6227142  -37.50429594  -93.12793058  489.5938139  
238.2797066  249.1177488  176.526964  223.4255111  231.9267204  332.6646767  -0.8757501602  464.4950172  288.5506729  252.8318746  269.0807623  218.1639644  317.3147881  148.0095156  635.4029565  -41.94908398  -89.16416448  485.5963769  
237.9607481  250.5096941  175.5481897  225.1811873  230.8673767  332.2024966  0.008990232527  462.2602415  292.0933751  252.7735839  271.4981575  219.846172  315.4781308  148.2039019  633.3572165  -43.24898868  -97.42560177  499.1398241  
238.7889833  252.5150071  176.7138547  227.044129  228.7072844  332.7434313  -0.6850118569  467.4987156  292.0157677  253.902685  269.3679767  219.8905795  313.3522374  146.7944421  637.6139843  -46.00544895  -89.39921208  481.535568  
240.7119656  249.2745145  173.1160234  223.3930785  226.3993906  332.1172643  -1.648243834  465.4986926  292.840695  253.1411965  268.5365564  220.3599922  313.2258297  148.9813845  638.1509788  -43.97857332  -91.15817873  492.8797853  
238.2994951  254.3131147  174.2167848  223.6107844  229.4791331  329.1737627  -2.168744018  458.7188206  292.7461912  252.4811278  267.8538091  216.7282554  314.481188  150.888933  636.0216348  -47.7641322  -90.58342038  486.4580305  
238.6829546  254.6454206  174.2547221  223.606077  229.2964946  328.6874193  -1.655753306  463.0947155  294.2390023  249.0866436  269.627909  220.3685866  313.2414255  148.0221096  630.0584779  -45.79739589  -88.62412036  493.6137134  
234.859282  255.9820645  175.6314318  224.130389  225.6116995  330.4133916  -2.924152334  465.1132623  296.9934717  253.3098498  269.6813696  219.8650561  310.5281221  148.0876941  637.6754886  -49.36861398  -94.04231395  489.2968784  
237.8034115  257.4796122  174.2127244  222.6476458  230.0848269  329.13946  -0.8489380598  469.8990594  294.2298763  250.3713078  271.6060187  220.1434615  310.0176088  148.0757029  637.9896675  -46.04380207  -95.67452198  491.7280938  
239.0764708  256.30201  175.9883981  224.3392227  233.9048051  328.2054996  -0.7865405668  465.3841294  294.9718605  253.5554518  268.5652071  217.4935962  315.9163505  152.5080329  635.4142341  -44.90678682  -87.76902695  485.8703421  
239.2660661  255.0199672  174.1640376  223.9199212  230.5259262  328.5238906  -0.3399581022  463.6407221  295.106963  252.8319539  272.2936379  219.6909311  313.3074265  149.183922  630.01403  -45.05788492  -90.80890019  499.2875037  
235.070481  254.2661368  174.7431892  226.1746405  229.2967222  330.8437238  -1.063352464  465.8687809  290.4326952  252.9468256  271.5544233  218.6546964  310.8625746  147.4981924  630.3671643  -46.3160454  -82.94008793  484.3833077  
236.5950883  252.0514856  172.3575549  225.3728622  227.5348326  329.7458394  -2.361807406  467.3993929  293.6584477  254.8566256  271.6784382  215.5708979  311.6087371  147.3332602  636.8939335  -44.07984674  -92.84306157  495.8670691  
238.2133146  252.6500439  172.2542001  225.29612  226.8601179  331.0079781  -1.884681609  467.7720102  294.6092258  252.0748582  269.4237421  218.7633555  314.0034683  147.9138215  636.014097  -43.09669552  -88.01322543  491.1949296  
234.6438263  251.5152889  173.3118059  224.6610374  227.4129466  331.7904221  -1.178987315  463.8079873  291.2113525  252.3807146  266.5173528  219.1812691  316.2575112  152.7584075  635.8475653  -40.15550415  -84.96359481  485.4725787  
230.6059221  253.2249569  172.0239621  223.8256922  223.4237221  326.7924598  -2.595990751  458.6282611  293.8615655  252.6177962  269.8601532  218.1229007  314.2813844  149.963871  631.470085  -39.90806693  -91.77333158  500.3097927  
236.5484825  252.8108468  173.2870694  220.3474439  227.5769259  328.5035399  -0.6094133058  465.6560458  290.2866641  251.4695672  268.6958655  219.0315743  314.7817152  146.7041587  629.5209532  -40.80894492  -84.70193273  493.4522043  
236.8606849  254.3716369  175.3066323  220.2905773  227.6562258  326.1970682  -1.194392429  466.6738135  290.7790424  252.1097265  269.6851819  215.1809985  314.2518194  149.2338584  637.651992  -41.98072472  -90.92603413  492.002767  
235.099551  254.0750543  172.9093256  222.7214646  225.0081827  326.9840633  -2.661381228  467.0549553  291.1417026  252.3710394  273.2370223  218.5023044  314.4217056  149.7208338  638.9812887  -39.67359062  -93.67542124  492.6749672  
237.920433  252.524588  172.8641211  222.669651  224.7764111  329.1956617  -0.9262674096  464.1587135  290.9476311  251.6468511  268.7232174  220.0703943  313.5483611  150.9666417  633.9378615  -40.59789938  -83.87635036  486.611589  
236.3286819  251.9954911  171.8622474  222.894402  226.5036275  325.9429183  -3.077441247  460.2322422  290.9686611  252.787445  268.1386163  216.651321  314.3065227  149.2067626  633.9299396  -40.47379441  -91.49155948  497.2517428  
236.972475  252.8613823  173.2967066  223.9993607  225.9781096  326.5962381  -1.360640693  463.399402  290.2518796  252.3494954  267.7481426  219.8853627  311.8072501  149.0495981  628.8951509  -45.04036791  -88.74924089  490.9482305  
231.8307843  253.4823273  173.8832346  227.0338967  227.3597624  328.6571388  -3.384551295  465.5146184  292.432007  253.4347329  274.0284154  217.3739795  313.0104825  148.5306356  634.1115537  -42.8780136  -89.03218793  493.7125155  
235.1300812  250.8825682  172.1888738  225.0669448  223.3825594  330.9421149  -3.539937875  466.7353769  291.5147003  253.6236519  270.9420889  218.6777378  314.8417232  149.4147474  637.8966737  -40.63614865  -88.94820491  493.114468  
234.3964837  250.0351401  172.801847  224.2392703  221.3186587  329.495207  -1.824443499  463.9890674  289.0392319  251.9348874  266.8732698  217.5972752  313.6348419  150.5658099  632.7906237  -42.07708603  -82.89222577  485.9256165  
234.4265579  250.4477272  170.4295583  223.9209357  223.7411306  325.5898834  -3.875471572  460.4978163  290.4199318  253.4154917  268.4618138  215.9579029  313.2861302  148.4479886  633.4618688  -42.62447264  -93.11065277  495.2826818  
233.1404967  251.2056342  172.8027118  225.8865113  223.1182869  329.0364588  -0.5745705309  464.4713465  289.0421772  251.9186793  270.5211707  217.982168  311.8545719  144.8048521  630.9532368  -41.5087954  -86.39570936  493.1721388  
231.9434726  252.2639288  174.6908752  225.3094031  223.7598802  328.1336937  -3.523856628  466.8211234  291.8208926  252.73715  267.7219553  215.4716589  315.6806976  148.5291186  638.8466455  -39.82997873  -90.10959843  488.2391935  
237.7184712  249.9593758  173.6085903  222.8791071  226.2144137  326.5102858  -3.377984292  464.6100058  289.8105079  253.6424361  268.2487528  218.0166321  318.0965134  149.7745632  638.4558818  -38.18271907  -92.58700387  491.0447807  
237.3783887  251.7383029  174.1274242  221.6703471  224.9772907  324.6790433  -2.24195491  462.3605189  289.6952258  251.0830198  264.8939814  218.6770338  314.5450763  150.6585286  631.5281044  -41.91343705  -86.77519992  491.4372238  
234.6348963  253.0876782  174.4595264  222.6992854  225.1342003  325.5162368  -2.738199656  462.0243845  290.7760896  253.2783051  273.7007835  215.8973083  314.7968577  146.8078288  631.5243211  -45.22348898  -94.90260509  498.0107816  
236.7581053  253.5733145  175.7119102  222.8745296  226.3030305  329.9631928  -1.957843217  467.9453536  289.9052459  251.6607255  269.8629598  220.6161578  313.0898718  146.0971592  635.3948186  -41.13897462  -91.54878634  487.53971  
237.5874355  252.288196  176.7358253  218.5380572  227.6535183  330.5057652  -1.409962534  462.1554864  291.1309149  253.3797545  269.0162316  218.221375  315.5659998  151.9080699  638.1105028  -43.07412497  -90.29990259  492.4919342  
240.2092597  249.5315027  175.1223801  218.7714022  230.1187345  329.8816127  -0.8117976783  461.8411448  288.6203273  250.9512772  270.2994074  219.8227159  315.5919492  150.0452802  631.3957334  -41.54628198  -86.48413261  492.9394054  
238.1011962  251.8237373  176.4554781  221.998098  229.3994639  325.129713  -2.052652694  465.9364223  287.0177388  252.1751466  271.3407039  215.315508  315.5395813  147.775768  637.2904378  -43.11681828  -90.24965406  491.7237915  
236.606771  247.3402665  174.1305882  220.5118931  224.6015616  327.084389  -0.8564093482  465.3680383  282.5252051  251.5445381  267.6835585  216.1512027  316.443934  147.0197934  635.5510085  -42.53782003  -91.74800189  492.6121061  
236.3826396  255.9228577  174.6302523  224.0503104  227.5100241  328.9005413  -0.1196042398  460.5990728  283.1691168  252.3400915  265.6301186  216.0332322  316.22182  148.8010477  632.512657  -42.83223858  -92.33792538  490.8197365  
236.2500282  250.724972  176.2005424  224.2222264  226.5666277  327.7931673  -2.234779118  470.1158792  285.2178036  252.0272958  274.8450765  217.1260649  311.0563165  146.3683408  637.5595295  -40.20826912  -96.61956718  491.9339643  
240.1998795  254.7212678  176.0119038  224.5420404  225.7540418  328.1766816  -2.407906231  464.7593991  287.4731346  249.8304368  268.3890973  219.8584192  315.7620334  148.5424132  635.3447567  -43.30354647  -88.77917514  485.0422837  
239.3759172  251.633522  175.2979118  224.0789197  228.4184243  325.5146939  -2.572915895  462.9176023  288.2744827  251.1866252  266.2154964  219.5254233  315.7163086  150.4279734  632.2865103  -42.16287185  -94.25396393  495.1525651  
238.334697  250.1314756  175.5505946  227.1306845  228.902123  327.5121416  -0.8858733863  468.4556562  289.5361323  251.5722891  268.4897617  218.8640269  318.0647759  146.5237975  634.5246413  -42.12192592  -88.95222419  487.6422861  
239.5618279  249.7791145  174.2630774  225.2223994  227.9600643  325.9603489  -0.7904076213  466.6683998  291.8993611  251.0188021  270.2396056  217.1478045  317.3141248  148.0442689  635.3132724  -41.21480463  -94.87602044  496.5842285  
241.5636834  247.5759775  177.2923913  225.5354979  229.2437504  330.1251756  -0.09927215323  463.887527  294.1854958  251.808389  269.9344626  219.2066917  317.2056534  151.8891566  637.0088281  -45.4948626  -86.28978668  484.0845264  
238.3958448  246.8162888  174.8951678  225.5783772  231.7271369  328.9871116  -3.081087618  461.8876656  296.5610431  252.7901965  271.229429  217.0011077  314.8461797  153.0503345  636.1730537  -42.11432504  -92.39279821  494.9509967  
233.5629457  251.2790119  175.1832368  227.0138594  226.7227001  328.7166092  -0.3286853647  462.7863134  294.9813328  250.4780948  268.9209016  220.1325663  311.6682992  151.8721116  631.5151052  -43.15407001  -80.13228079  488.9199432  
234.7921553  251.8785131  174.7092038  224.6541657  227.0066328  327.3621429  -3.255497786  465.837324  293.8390265  252.7142758  272.4084421  219.3037717  311.4755758  147.029085  635.6558382  -42.01530276  -90.41421315  494.2891497  
236.8638781  251.8723639  175.914287  223.4682482  223.5922327  329.0547341  -1.345053898  467.0120414  291.074262  252.1401263  269.7525527  221.5166348  314.2296508  151.790313  633.6173269  -46.75153635  -84.6778838  485.6457582  
236.0947403  249.6272607  175.8766447  222.4483955  227.5359002  329.1530712  -1.015140238  464.9999545  293.0205971  253.8692308  272.3703314  220.7450653  312.0550807  150.235932  637.3949651  -43.73978479  -97.23096672  496.0552568  
238.6738465  255.1087986  175.8493278  221.3460505  231.5717576  330.0987914  -1.120847722  462.3811387  293.6060231  253.0636937  267.7501991  221.3290039  316.8799325  150.7164064  635.1875796  -41.08665456  -84.99456349  493.3843709  
234.8836709  249.6838974  174.5970941  222.4601567  229.1944882  329.5520941  -1.871083137  464.9171573  294.148115  253.2261319  275.1771531  215.5425545  317.0539008  147.4483496  636.2457248  -36.73627596  -87.33936239  496.7953578  
231.74897  247.7267911  173.0235604  220.0709626  221.1298522  330.0202662  -2.422634212  464.6115694  291.4941265  251.1722165  267.0676119  216.3363385  315.0235744  148.6724092  635.8667885  -39.9246927  -81.87640999  486.8590166  
233.8725241  245.9321548  171.2871662  218.9691906  223.9435592  332.227761  -2.03335751  464.2941957  290.5998278  251.8310917  266.874675  215.5283483  313.2652438  150.1571571  633.2165367  -40.5217807  -93.25233258  492.0163391  
236.7498617  249.9484916  174.527997  222.1742567  224.1472887  329.4252785  -1.295066541  462.3311033  294.7806197  252.6175839  267.0110774  218.6766718  314.760394  147.5561887  627.9951247  -45.06937305  -91.68766623  494.6222636  
238.5188804  252.4323233  174.298344  222.1026934  227.0645472  329.653847  -3.331520817  469.4169695  294.6541519  253.4724242  268.8639046  218.7007033  313.6209978  146.4123788  636.9157329  -40.55805788  -98.69629846  492.5092716  
238.606809  254.8476553  175.0243606  223.8976252  227.227803  330.14286  -0.9826899935  465.5741269  292.0693678  253.1022871  268.7003181  217.1138347  312.8773335  149.42607  636.1836128  -41.90365876  -90.06591109  483.0426869  
237.2692876  255.6066984  171.993953  225.4473104  231.7803768  325.8864787  -3.103263482  464.0432245  292.6193366  252.0051872  271.5182705  216.4080296  312.7346921  151.2352975  634.8948627  -40.9609879  -93.57975103  491.020901  
235.4676432  255.8253697  172.8650829  224.4958321  231.7869468  328.1471306  -1.838244077  463.862884  290.4878213  252.1297259  271.8750533  218.7505284  312.0189809  148.6283514  630.4770523  -46.4462193  -87.02053656  487.4771658  
233.7259481  252.2992163  170.1542474  225.0439131  227.8968213  328.3017941  -1.943500728  467.6269656  291.2631261  252.3320969  272.2097241  219.4397249  311.4365801  147.6771424  635.9660595  -48.32192659  -97.24103299  491.9666709  
236.8461944  252.0127462  173.5062209  222.4822445  227.2677072  328.726907  -0.4077300461  465.9195993  290.0131757  251.9037089  268.0899747  216.5019256  312.2067832  150.0044748  634.8328103  -45.9483686  -90.14661865  486.8127204  
238.174546  253.7303105  175.7100955  223.4128138  229.6266418  327.9757102  -3.048732121  461.7324496  292.4298996  251.515336  271.7447345  219.1539051  313.1928265  150.2652992  630.1228716  -44.57413247  -94.92800736  498.426248  
240.3487879  249.0974031  176.5959784  225.2164395  227.9771585  330.8107886  -2.300000415  466.6637072  291.7690992  250.6074279  269.8205072  218.8104036  317.7507798  150.3548433  635.2604856  -39.64433922  -86.83285083  483.2690406  
239.1617144  251.3292643  173.9624336  225.3601985  229.0022037  328.8562558  -2.21682858  465.5729892  291.7451797  252.3581767  271.3008823  214.0290835  321.6779937  149.6651025  637.5714612  -35.67787894  -86.60766587  488.1712395  
238.281091  254.9816223  173.150975  224.2551833  229.2345183  324.9444421  -3.075245364  464.0647809  288.8193968  252.6409483  269.8422046  218.9776296  320.0259815  148.9334789  632.0283654  -31.50128088  -84.84448132  494.1862329  
235.9735333  252.7630776  173.6118188  225.7333242  226.3168274  326.4186584  -0.1463365099  464.7136307  287.6401965  252.8960983  268.0336219  217.0547276  314.0395286  146.8769589  629.0032695  -41.31136416  -76.95692578  487.7550794  
233.179962  249.831694  173.2108533  222.2670014  220.9314583  327.4207176  -2.684490272  464.539535  288.4397714  251.1233267  267.6674019  218.4494586  312.2930507  149.1213973  634.3014899  -45.64749259  -90.14571227  495.1171815  
232.227916  249.9647974  174.7707598  220.771805  225.3018576  326.6213018  -0.5036382729  459.9407974  286.7786693  252.8908403  268.141997  215.2373185  312.9637889  149.6614512  636.7586939  -46.39642506  -92.88650898  495.3065694  
236.8918693  249.5473069  175.3591267  221.846249  225.8115878  329.007759  -1.474158705  461.9428995  289.2700653  250.0814872  268.5072119  221.2448942  310.4113979  146.595969  633.5229186  -45.10291832  -92.43011581  493.6343022  
236.3501545  251.6347332  177.2786553  224.7048376  222.2090783  331.1876613  -1.897983112  466.8975683  294.3578655  254.5852041  271.5413761  219.7603328  312.2151999  147.696119  639.9294075  -45.31383266  -98.66537194  492.558905  
