# Supplementary material for: The Foraging Brain: Evidence of Lévy Dynamics in Brain Networks
Source: PLoS One. 2016 Sep 1;11(9):e0161702. doi: 10.1371/journal.pone.0161702 (PMC5008767; doi:10.1371/journal.pone.0161702)
Supplement: S1 Dataset — (ZIP) [file pone.0161702.s001.zip › time_course_networks/dr_stage1_subject00007.txt]

205.3031615  236.2382539  187.6914038  246.3577088  188.8544367  325.4443399  25.9024475  412.0534911  239.9044131  241.840421  273.5858254  281.2222982  353.377382  231.198631  605.3076515  -101.2745964  -107.0709236  583.5082091  
204.7350531  236.7451575  185.2191584  248.8736415  191.3277607  325.655205  26.23157534  414.3325979  238.75976  244.8891164  271.8035466  282.1504304  356.9812089  233.2466336  603.1334732  -102.0680418  -98.17060394  580.6885161  
203.3133989  240.8658732  189.7711317  250.2968661  197.097712  329.8699517  27.21115686  414.821396  241.9482025  242.5218285  267.545322  283.3233456  360.1374092  233.0035025  607.280494  -101.1053804  -94.42690142  581.4793062  
202.9680617  239.3829029  190.544168  249.3125399  198.0126993  325.6030425  26.92181399  415.5602039  238.4656453  241.5427873  265.073972  282.13736  360.9648641  235.3679153  609.9648476  -106.2859605  -96.30313231  580.5037856  
202.8805115  238.7613224  188.3337008  249.9266533  195.3478426  323.7887285  24.54279287  409.6826671  237.2625566  241.6243026  266.9188805  280.8024051  359.3041022  235.8925894  603.0412541  -104.6748981  -89.45717885  577.2350863  
201.3669494  241.5512159  187.0568514  249.9846602  192.9068733  323.1724391  25.33012531  407.3183051  236.8540773  243.3011052  266.6810719  281.1147893  356.751497  235.4145107  603.0314183  -106.1522994  -86.036883  579.6990339  
201.7076085  244.7384293  185.0155636  248.0401465  192.6442429  325.6390668  25.89207318  411.0024215  235.8131175  242.9206611  273.1461123  280.0413931  358.0414983  231.3783864  604.7298583  -103.5248561  -84.25889983  575.6575023  
202.4583355  247.6788385  185.0107233  249.9512621  191.6814888  323.1604076  27.01748595  408.7974083  237.6011967  245.8010939  275.3310231  277.7807948  357.1458523  229.8738875  604.4540505  -106.4274739  -86.9275315  575.7438138  
201.8902395  241.1298609  185.2132869  247.2759045  188.3749393  320.2881841  24.30692152  409.9350992  236.2332992  243.9518095  275.9438741  277.1197417  356.837448  233.1478424  607.5688908  -105.3705628  -97.00560991  592.6353067  
202.2231127  238.6775263  188.0359561  249.5210647  193.1927117  325.7534211  24.25525597  413.5754913  237.3448402  243.4619718  275.8691721  280.2616241  356.762161  229.4849499  611.9684428  -103.796754  -98.97386611  588.3256672  
199.4126584  240.2143966  187.0777244  250.6211024  196.5745379  326.816801  24.06791916  416.3115024  240.3738749  244.7029742  274.125335  279.173001  355.9601438  234.9031018  611.8221263  -106.0908341  -101.4995161  586.3389492  
201.4274764  241.5375279  187.6730814  249.25444  198.4367522  323.145683  23.6208516  413.831323  239.0714914  246.240953  278.9100286  279.5901297  357.7861457  237.3211566  608.5219537  -106.8266495  -95.37703152  581.2636494  
204.5633801  242.69191  188.1463503  248.451846  197.5233845  322.4441756  24.39717598  408.3076279  237.72555  242.1227197  276.0381197  280.3632529  358.2859133  236.5177624  604.292345  -103.2179451  -89.73807807  582.3822809  
203.2993086  246.742699  187.8720721  246.3059756  194.0623842  320.1131974  25.26853665  411.3018443  235.1502183  243.4010284  274.8132632  279.3331396  358.3015014  232.7261581  603.6253662  -104.4738342  -89.08349613  579.3648676  
201.8136109  240.67666  186.5778826  245.0371345  192.0786684  321.0916951  25.29640398  408.6958927  235.5452717  242.873642  272.7404815  278.028001  357.5717989  231.4648804  604.8003803  -103.9130748  -95.60843545  588.4318286  
202.4371461  239.5386078  186.3564827  245.8500274  189.8996639  324.8042032  24.97370091  414.6333078  234.3127266  242.3975384  269.8438485  277.8970175  359.931744  230.9345573  612.4992596  -102.488194  -102.0595818  587.522397  
202.3345626  236.1322661  186.6182906  248.2674767  190.3278944  320.7161884  26.48508642  414.6615813  234.7042702  242.2607551  272.3320053  277.2143604  357.0238001  230.5174478  605.5769378  -102.6681909  -99.00651777  583.0956007  
203.180074  235.9131849  188.0406194  247.6453534  191.865307  325.0485946  25.44730963  412.7813753  235.554882  240.9364645  271.9315127  281.0011335  358.17764  232.1677119  606.5378691  -101.4605443  -103.1499916  587.1061031  
204.7117945  238.5883775  186.3021403  247.7204589  189.2539926  323.5321657  25.90715094  413.6202938  233.9161993  240.9933002  266.8932592  282.4348159  358.9167924  231.7835483  607.56378  -98.14060551  -102.3168954  588.4923269  
202.3235059  241.3548749  183.0839055  247.7642587  188.3806612  320.420237  26.33357595  414.0011846  234.9420761  242.7356272  270.0285119  279.2481543  356.0859834  230.4201573  600.9159613  -100.5142496  -95.01136292  585.2399096  
203.6500746  241.7642562  186.2867611  248.4525778  188.8460042  324.3449344  27.5180232  412.3954606  235.3256656  241.0015677  267.7067224  281.0702959  354.2453261  231.3821957  602.545518  -99.6745766  -96.60201021  587.8285134  
204.8928556  242.0182626  185.8634722  250.2347964  187.1205884  325.8686526  27.11469773  407.732229  234.0354793  241.8675848  263.7115921  282.8066841  356.0084965  229.1073659  603.6904089  -100.4619822  -95.91579285  581.0494098  
203.0914089  237.7822369  186.1950986  248.6572039  187.4896861  325.3227638  26.17595832  407.7311596  234.4948387  244.1396656  265.9139418  278.2668625  351.8720846  230.9274519  603.8478452  -103.3834382  -92.55432095  578.3736646  
204.6243887  237.8803007  188.4004208  249.2743573  191.7030496  328.4926731  26.61581072  408.9506515  237.9020053  245.3037869  273.0990208  280.0517932  352.0807076  233.2636577  608.8417625  -101.8280643  -92.65813376  574.8043005  
201.9097981  240.7147511  184.6735309  250.2751873  191.5687486  325.5854318  26.00342735  407.6632464  238.2916699  244.9524599  274.3558816  279.6823988  356.612883  230.7342802  607.5400108  -104.2898684  -92.83397315  572.9638617  
203.1401777  241.6221348  184.7024853  250.373195  191.170194  319.8897887  25.63775937  405.6869194  241.7191079  245.0023312  275.4035663  277.5506551  358.2966118  233.0361835  605.7893227  -103.6461615  -90.1487324  576.9524732  
202.8135842  243.3315117  187.7303179  247.9857547  195.1465097  319.7575226  26.60374699  411.5767955  239.1737299  243.0236862  272.7861045  275.4592733  362.6913027  230.7173844  606.5154554  -103.9817911  -96.8482241  588.2134924  
204.2470622  241.3869877  187.002212  250.4675619  197.0773188  320.5652094  26.46104767  413.6116029  238.8814892  244.6434829  274.0665527  276.7267682  360.4864523  230.0284803  606.0236011  -104.3918104  -95.17572972  580.0184955  
203.1550758  239.763991  185.777843  247.9493024  193.8814392  321.592755  24.52785934  413.3553344  238.0002757  245.1788323  273.8388304  276.7019866  361.3514955  233.4746581  606.2360135  -103.8521883  -97.53573106  591.4771613  
205.0443574  238.0979553  187.8725192  246.809163  194.1956904  328.9109726  27.44718873  413.6745579  240.6984611  241.7800966  272.8323464  281.0822805  358.9829711  232.7390222  605.9649714  -102.683896  -99.89697476  588.7687539  
204.1160422  236.4790752  187.8874927  248.0444457  192.2780914  327.3843752  27.61574341  412.6648997  238.1208345  240.6537458  267.5572366  283.3241034  357.5246031  235.5314046  608.2372058  -102.927103  -99.84627982  584.7305313  
203.3275204  234.801304  188.6413655  247.8748518  193.3417864  324.4353016  25.04755  413.1303725  238.7709741  243.0472372  270.8724135  280.3808375  354.5619257  234.592329  602.2574212  -104.4252728  -95.28637572  581.4633079  
204.3477565  236.2768914  193.1257136  246.6138218  194.5540892  330.4608596  26.22989269  413.2502428  237.6844485  241.0851802  270.4646427  281.698795  359.1595463  234.8440745  609.0854473  -103.176744  -100.7461768  582.2797478  
204.3350362  239.1856369  190.0505237  247.8782505  194.4708626  329.7876661  25.82073619  414.9798735  237.549302  242.7716597  268.3512364  282.4856849  360.2428876  234.6806838  609.3631169  -104.5411106  -101.9162884  580.7145032  
203.7019038  238.7544467  188.7938856  250.7390209  194.3665624  324.4678448  24.82413375  411.8140181  237.5662729  243.0228449  270.003005  279.3395725  358.3303614  234.8207648  607.4676139  -105.7984481  -95.81809143  581.8411024  
203.101381  240.2840784  188.5954045  249.740758  190.8402473  326.4764783  25.35822934  411.0878136  234.413832  244.255934  271.9127952  280.0031795  358.7912519  233.6704639  606.434642  -103.669009  -86.84254034  581.2628689  
202.260224  239.8374563  188.6350579  250.3092475  192.6426367  323.5607958  27.09968211  409.6020692  237.4016349  244.7968163  274.7226915  277.4476614  358.7643928  231.1253686  607.0196363  -106.1568924  -88.90423687  574.769558  
202.9302608  241.4516837  188.55614  250.2319879  193.5595478  324.9671783  26.07402101  411.1704198  239.6122435  244.7414706  271.2139285  280.9147817  357.4674523  233.0047167  605.4015279  -104.1375493  -93.50512293  577.8739248  
205.6562537  244.1731527  186.850135  248.8196105  197.44293  326.7926906  24.98163389  415.4531196  240.4810023  244.4890859  270.6373856  283.1039124  360.4862506  236.3950142  606.4600803  -104.6501147  -94.39735987  585.7440627  
205.3210698  244.2276918  185.352609  248.2136714  200.9464256  328.2204525  23.4633849  413.216873  241.5505122  241.9403134  271.8392816  281.9294394  359.6492032  235.6720688  608.7742938  -104.8118131  -89.30800271  582.4177597  
203.9114787  245.3600823  185.7832871  247.2237938  197.4967607  327.3119563  24.31073548  415.1915862  239.4960794  243.7715186  268.8490685  285.1490772  357.3493695  235.9670591  605.2026014  -103.8768165  -93.03930655  584.8137853  
202.8487235  242.4097717  183.749919  245.5592417  192.1180083  325.908816  22.0325983  409.3670531  237.4044579  243.8527591  269.0977196  283.7052693  355.0571541  234.037242  602.7719665  -104.4988543  -88.26310672  585.6499558  
201.2152767  239.7841276  186.8965513  247.7208301  192.5601484  326.5162647  22.76966497  410.5322816  238.4540853  242.9959809  270.958909  281.8033526  354.0003407  231.100024  606.4910706  -102.4023973  -93.12656055  581.442791  
205.8185371  239.9476346  185.2793423  249.9389466  187.6077902  325.2257992  22.91875849  407.4547523  235.7402484  244.3078547  268.1104476  285.9233679  355.565068  231.3488524  607.379882  -99.75722434  -99.05347852  582.1073002  
203.1504764  236.1416941  184.3046271  248.9511109  187.7375974  321.1636881  23.01469849  411.0703003  235.5215179  245.5488674  270.8456661  279.2054431  353.2887407  231.5072022  603.89474  -100.7214389  -88.34858121  582.6352336  
203.2268211  241.6764925  187.6779198  252.9637091  194.1613627  323.6054611  22.33573376  414.6705419  241.584952  243.5590791  278.1322514  279.5406817  356.3724873  230.8790925  608.0967668  -99.50108132  -104.1657488  581.1532554  
205.7356946  240.3151146  190.5422741  252.9958978  194.4002084  324.4212377  21.96335009  412.172267  241.2708921  241.4847107  269.346165  283.2260276  361.819592  239.5731111  608.7126314  -102.3449319  -91.24071375  579.3682699  
200.6240079  239.2453422  187.0253408  249.8258991  194.1871005  323.1265592  21.35369131  408.334784  240.6974772  241.7024616  275.0632645  279.2019243  360.4843357  234.9753224  606.9125508  -102.8816442  -79.67445547  578.4369271  
198.3914848  239.5320715  185.4007076  250.4844975  190.0534087  319.6169213  25.08465941  407.8451574  239.2293307  243.79419  274.8228817  280.3709907  354.2338296  231.3461131  605.0076856  -104.7343981  -85.77539215  575.9748631  
199.2800752  240.1923933  189.9814261  249.2289167  191.1078247  324.1787452  25.69754687  411.7911952  242.2181524  242.9093903  269.253236  282.3165269  355.9069158  230.460334  607.3219039  -106.0343968  -92.94097978  581.0935132  
204.0362298  242.7147209  192.7594677  249.2730412  193.6378979  326.9800983  25.6959794  414.5325205  237.4925912  242.9907651  270.7227723  283.5433589  358.3815031  234.0444908  608.7245098  -103.0071347  -99.92829778  584.0004154  
205.3756829  239.4502328  192.113895  247.3456971  194.3261261  328.8652163  24.75899178  416.8231931  237.2691331  241.393542  268.2428692  284.784901  361.345108  237.4385543  609.15074  -104.6461761  -99.25687476  583.0326683  
203.9069022  233.7749446  191.5538035  243.6981456  197.4773001  327.7968085  26.01514585  418.8884761  239.7589372  240.6643544  269.5000728  280.8224261  359.8575311  236.9161074  606.4714285  -104.7132523  -96.13315015  583.7736061  
205.7134237  234.8847321  193.7344328  244.770033  199.8951302  330.7655121  26.09446884  414.1976217  238.1437844  239.210899  266.6757636  280.8519757  360.4697272  236.0954342  610.8042505  -101.6335267  -96.10890252  579.3401825  
204.5549602  236.379933  187.448221  245.1595808  190.9770849  327.7903694  26.84260782  412.5728439  234.1561852  241.3141657  270.8554146  284.0360722  356.7074867  236.8996289  607.8919338  -99.41072542  -99.2383407  578.1647586  
204.4911557  240.3180652  184.670957  244.9948216  193.1247396  322.8574766  24.70443572  415.0335688  234.7062395  244.1883529  272.5543784  282.0626936  357.2679349  235.6215056  607.2086205  -96.52221907  -98.35141486  582.4604788  
205.7211996  242.8695225  185.6510509  243.1626902  191.3654132  323.2561583  26.63030097  412.1671719  232.1213675  244.6811012  266.8054411  280.3846746  359.4057222  234.3083342  600.1665692  -96.64322991  -89.7181667  583.9589711  
208.8379725  243.9319436  187.4955164  246.1618581  194.5911561  328.156331  28.01363943  412.8471199  234.6996795  244.0757681  264.2359768  284.5094291  363.1773478  231.8970547  606.8125016  -101.1899512  -97.24827505  579.7565561  
202.6682602  241.6729769  185.6243447  248.5497251  194.6587552  321.2497244  27.02928606  409.0431434  236.3613047  241.0260801  266.7857451  279.3114771  357.1191025  233.8016426  602.3740359  -104.3000513  -88.88248987  579.1614057  
199.877855  241.194993  186.4819293  249.1196382  195.3027857  323.9686623  26.03635202  411.3918506  239.5593044  242.2767305  274.5814685  280.0693771  354.1376064  230.9896537  602.1848859  -104.810484  -89.33282758  577.7361455  
198.9393098  239.895182  189.984227  252.2075908  192.2925079  324.3565101  26.76764119  409.7077167  237.260658  241.3537739  271.2339942  280.7925523  353.6104732  232.1150988  604.658778  -106.6004777  -96.9671949  576.1798428  
198.4935459  239.2927051  187.2607318  251.6057443  193.6529179  320.3190774  25.48289755  408.0198292  237.9164253  242.5233052  270.989625  279.8903084  356.4473017  234.3463171  603.7041645  -109.8251268  -94.42366921  582.344804  
200.4549625  240.0782266  187.4910291  249.3045199  193.5770757  321.6404172  25.54725222  411.8338718  237.5280583  241.7266973  275.5897727  276.9390907  359.1374542  231.7253608  608.7188991  -109.2220956  -97.81604722  580.9800367  
201.1808893  239.6559581  185.864741  250.9916606  194.8829497  321.7914045  26.8224508  414.0231407  238.1464781  242.5104503  268.6179959  276.7944363  357.3360531  232.2255634  605.9036002  -109.7265646  -99.54916653  580.670707  
201.6058397  240.7014042  185.7554161  249.5846589  195.8592172  324.0993381  26.02349428  414.3928948  236.3796675  241.4963199  272.9944791  279.014587  360.5244915  233.9418761  607.7982855  -106.9021124  -93.50606171  583.1374511  
202.7028  242.3527555  187.2152232  251.6827317  194.7303536  322.9853112  26.71975569  413.4658877  236.213277  244.805753  274.078824  278.9166262  357.0777347  231.2413162  605.8477532  -106.8675208  -94.82753122  579.7839507  
202.8552796  241.9394229  184.2165998  249.9494515  197.1970486  320.7014792  25.60940384  410.4301042  239.1455  241.7323128  273.9296709  277.0034609  358.9684834  231.9221701  607.5235302  -106.0289568  -95.65783846  585.9639067  
203.9089668  242.1259943  187.7976866  250.4473468  201.4081738  326.60476  24.74971014  415.4569056  239.824177  243.197331  274.4125873  278.4386047  358.6860295  233.5992541  608.4729701  -108.4717106  -98.04869712  580.1121547  
203.6934246  244.2766731  187.7594993  250.3422818  200.4592482  323.6627576  26.3855256  413.0208882  239.803701  244.2850358  276.398186  279.2141283  356.3345324  232.4182888  602.1214054  -107.0046312  -94.62835599  578.1493364  
201.722692  244.717815  186.2934876  247.0247611  198.1297044  325.1035584  24.60825598  411.8562301  237.7788219  242.6056146  274.7843877  281.8564827  358.4201916  232.2147332  604.048499  -106.4828483  -92.14172705  586.1423024  
201.2712237  240.3449664  186.5284505  249.4009207  194.6917105  328.9383384  25.24280653  414.1039174  237.1006671  246.5053955  275.6093295  278.3657271  358.0722171  233.206267  609.4258507  -107.2979287  -95.03261146  581.8289325  
203.0439966  240.6969865  188.3141002  248.735722  192.8729555  325.2210467  27.24565145  409.2711506  239.3324627  246.4317908  275.1394624  278.0595507  356.0404414  232.930289  606.7433624  -106.926001  -94.91902382  579.809369  
201.7642557  237.9618786  186.1617273  244.6959139  190.834782  324.0610989  27.21472078  409.4614667  238.0532331  243.045213  272.2599305  279.7373625  358.4304346  235.2859265  605.4757389  -105.4459349  -93.68792974  587.3822723  
201.4829727  237.6516739  187.917789  247.5239562  191.1345079  325.3825879  26.27719435  412.46364  240.8033789  242.1363387  273.7089265  279.457655  358.1505484  231.117895  607.1441507  -105.1016674  -94.61678651  579.5432337  
201.8442263  242.2393854  187.7155414  250.959788  190.295111  323.3715507  26.98034739  411.9501484  238.7181389  241.6296782  272.756498  279.3331233  357.646888  232.1546462  603.1964834  -105.9311962  -94.39546131  576.6494101  
201.8330323  242.8331596  185.4946986  248.8189164  190.2892616  320.6826207  24.50186817  411.2303107  236.3924136  242.8037968  273.7828487  279.132015  359.4916949  231.2838033  605.2661602  -105.9202183  -98.30216356  585.7750414  
204.3605766  244.4505633  186.9366649  248.3983921  191.9250249  323.4833686  24.4236356  412.3316677  233.4359455  242.3441047  273.3496215  282.7014687  359.3249318  231.7463615  607.5772168  -102.5526996  -98.39116101  585.3797464  
203.7799794  245.2793653  188.1031845  248.5292136  193.3063573  324.1389325  26.39436465  412.508578  231.6433332  242.4141759  270.3840074  282.0845605  358.7047551  233.0587648  606.9836472  -103.0455646  -91.98755297  576.7646158  
199.7103019  242.9651791  186.8044945  248.3468745  190.8931725  320.5148345  26.64554846  411.7428633  232.2813701  245.0809206  271.5271912  276.9763032  357.499505  231.6551358  605.3223739  -104.5585176  -93.04276828  584.6204659  
198.5728112  240.4776001  183.2275536  245.5842797  182.7587666  319.7622271  24.13835988  409.2810469  232.3130876  242.4688927  269.1964026  278.3299441  354.2214425  229.7251953  602.8656105  -98.13432983  -95.71720214  593.1234035  
200.7046104  241.887381  185.7546411  248.6709722  184.7530194  320.2280173  25.52821243  411.1158828  237.2461542  244.1817008  271.4818779  281.9422458  354.3999841  230.5020739  608.6596149  -98.48344087  -99.75649513  584.4278879  
203.2930777  238.4494483  185.5320274  248.3931231  188.8587144  321.5920937  24.93610248  410.4524453  239.5909171  246.9684113  273.8119769  280.5367754  355.0090849  231.9761755  605.770806  -99.24556026  -99.04994537  585.3766989  
203.4456128  235.2006114  184.3648373  244.9756562  188.6465618  322.2356545  24.9787628  410.9880073  239.0327983  243.8019821  272.5273442  281.8455516  352.8754948  232.0265318  603.7767004  -94.5762692  -97.93407027  590.5905079  
204.0579721  243.0628607  185.9894722  251.0286719  196.2682273  327.6611518  24.83389159  416.7579962  241.8268481  247.1551536  279.0949697  280.7584711  357.2750831  231.8496787  609.448362  -102.7378788  -97.24461723  576.1461763  
202.8881437  242.4855511  187.717539  251.0984184  199.5181936  326.9308265  26.6182942  408.3294576  241.8708734  246.0489031  271.1791735  279.7416667  357.5970404  233.2936848  602.827473  -106.9799183  -90.10126031  577.2506201  
204.1844845  245.0802143  189.6664692  250.892481  195.3756868  325.5188694  24.13525116  416.1075059  237.7730324  242.8158763  266.8824687  285.0618649  358.4423208  232.3426406  607.6212732  -105.4169455  -91.96008932  578.247006  
201.7596972  241.0027463  188.6123885  246.922177  193.5052553  324.1800214  25.28073771  412.2919105  235.9125989  241.1029832  264.3571654  281.2614725  357.8502053  237.9609053  604.3431715  -105.2569851  -88.4726771  586.9571432  
203.2641997  236.5550264  192.0771809  246.2913912  194.6090767  327.261267  24.37981759  410.2231834  239.2744359  238.9416206  273.6992046  282.5128247  356.8606103  231.5433019  610.6966393  -99.88823668  -99.98021695  586.0253407  
203.2413461  237.8773225  189.7114463  248.595057  193.4565928  328.0792031  24.70997997  413.6870725  239.0928006  243.468497  273.7105738  279.5961062  361.5086165  233.9403586  615.3194967  -101.8150869  -102.3662477  581.4289929  
204.8076559  235.7986427  189.3076549  250.8584885  191.5192374  325.236215  25.94431832  410.1080929  238.2998917  242.5910162  272.8060571  277.2022888  360.4028  236.6686151  607.6542699  -103.9356465  -92.99145746  579.0844332  
204.4653094  232.5399482  191.1312304  252.2058768  191.5817408  328.4777342  27.41481491  412.3135929  238.6367259  240.4231905  272.9740847  276.8988319  357.9621013  234.7549286  607.4476278  -103.8828889  -87.79973454  577.3273913  
204.3499285  237.2519301  188.2991371  254.1838766  192.4239365  326.2831542  26.18990349  411.3984256  241.4347971  244.268922  269.5117545  279.7518233  356.6010413  233.3634535  606.1697287  -104.9040535  -90.13440316  576.3197363  
202.6421481  238.9306887  186.4124965  252.4915021  192.8327329  324.3744936  24.79214716  411.3215147  238.6849726  243.686904  269.466682  281.9320201  354.5210353  234.3981466  601.36508  -106.5574438  -90.63313214  579.6565443  
202.9289526  241.8245557  186.5079785  252.9741329  193.541163  330.1132194  26.06371124  414.4000812  240.291703  243.7173753  267.1430187  282.7181963  356.7450377  233.5751158  609.4261245  -103.9956712  -97.59090331  582.4188308  
203.6804977  243.1106419  186.2369277  252.5501788  193.9255112  327.5285829  24.88278789  412.5791062  240.9399455  242.5866383  267.6262673  284.5444696  355.1657624  235.552828  603.1486075  -104.0275796  -96.93317327  581.7692785  
201.0133505  239.9891352  183.8027476  248.2884048  191.8615043  323.078724  23.97558043  410.3451027  241.0425031  243.3303134  265.8798375  282.2426433  353.6483083  236.8835144  602.7343499  -105.049388  -90.13534281  580.2827694  
202.459757  240.0711988  188.2946429  247.8196952  192.2011445  326.8963574  24.47455391  416.4245804  240.8847268  241.3817879  264.4829204  285.4183578  356.8105488  232.8027579  606.8866038  -101.5641881  -95.75049452  583.7980472  
201.1112804  238.2451706  186.9678769  245.5619194  194.5306004  322.7752319  26.19007989  416.150741  239.4854362  242.4350149  270.5966558  282.7381946  357.9840175  233.4794071  606.9324033  -102.9534771  -98.90755712  585.9340729  
201.8870771  241.1919428  186.3137521  245.4217788  197.3459098  320.0769468  25.30974805  414.8775327  238.6480996  244.3513235  274.835049  278.0024065  358.2795426  236.9675473  606.4914836  -102.8753308  -94.58583222  586.2990726  
204.9297847  243.2778587  186.1269622  243.9530798  194.7431915  323.5165146  25.98378006  408.491408  235.0834938  244.334556  274.1354828  280.6489815  363.1852498  232.0532598  605.6739127  -102.1003413  -90.9040452  585.1787573  
204.0192662  245.0421379  184.5433996  247.6762042  192.2309419  326.5349643  25.37342561  412.6490291  230.3982445  245.2656616  276.0543744  280.2243421  361.3510568  231.4965736  607.3159128  -104.0700544  -92.02752755  573.2159287  
202.5463019  245.1874309  185.248049  245.610163  189.8277085  325.5415307  26.7904283  409.4034522  230.9878613  245.4560671  275.055386  281.1335187  353.9790016  230.367072  600.6160801  -105.5359382  -92.67389572  576.0829133  
203.2135573  242.7628264  184.463407  243.7995227  189.3362453  324.7060952  26.96123041  409.3844636  231.7027477  243.8727431  268.4754658  282.6421528  355.0811801  233.22427  606.3515445  -103.7996307  -95.16924776  587.776852  
203.6465339  245.5758192  186.2189079  245.6682533  191.3995815  326.8720536  28.11585247  411.8667548  234.5200284  245.439822  268.6608164  278.3285391  358.6811224  230.0874496  611.1482087  -104.9397436  -97.54308882  579.7257955  
202.31857  243.1840024  186.6786611  249.0883748  192.3307955  319.9277761  29.02902399  410.4771638  235.052573  244.3479546  271.8850848  276.4125351  357.3232264  231.5685223  604.2456094  -106.5831088  -94.45625607  577.5071419  
202.7907798  241.6385623  187.162748  248.2055494  187.5739866  318.1675977  26.63272889  407.6167538  236.3062078  240.3521437  270.0367006  277.724404  354.1236872  231.4803209  600.6191897  -105.3907733  -96.13195736  582.3517247  
204.4418743  242.3632642  189.0411426  251.595901  190.259338  325.0671758  25.39901372  411.55623  235.9665364  241.9163614  267.9356993  279.8646462  356.1467645  229.3592182  609.5484061  -106.026074  -97.38225534  577.7028531  
207.5401908  240.1142527  190.6390704  252.0769827  196.1931153  326.4723267  25.3155858  413.4295345  240.3818943  242.4286632  270.7129218  282.9319107  357.4262337  235.1698856  608.0526648  -103.4244123  -94.92239399  581.123925  
202.8655968  237.927279  187.9677249  249.148677  197.7603701  324.2326663  26.74687141  410.1822621  242.42747  243.2709637  274.2227372  280.8488905  355.1818701  234.6188879  601.9783447  -104.7670187  -84.7202011  577.9089862  
201.3141542  241.677739  184.6349404  248.6959809  199.0695623  323.2279999  24.88196494  411.1437747  241.389023  243.6535431  274.9100135  282.6172932  358.3627491  233.6167745  602.8526088  -105.3516592  -90.33349014  578.8404216  
199.6417494  242.1561866  184.0738215  248.2964941  195.8982676  322.5556745  25.60135331  410.0505147  244.0144263  245.076744  277.0140113  277.5261231  354.398305  232.0160656  603.8810364  -107.6574907  -96.18192469  582.2644264  
202.016589  240.4471117  186.4451961  248.1182203  198.2848723  325.2829126  24.71395891  407.3883169  240.7585914  243.1028978  274.4767685  280.3669393  358.7170958  232.8396407  605.8011803  -103.6769633  -94.7138003  588.3946328  
203.8078612  240.4458796  189.1389165  248.7761679  194.4697641  325.2181366  27.15898901  410.9370743  233.5749663  244.3552722  271.9257601  279.628076  362.4988362  233.530754  604.4493386  -103.5864639  -93.4990727  576.1653841  
203.8660236  240.305013  189.2495168  246.9035182  191.8337542  322.0585995  27.74187485  411.8685067  231.0990316  244.6069281  274.1011595  275.9373626  359.983527  230.6781961  604.5223007  -105.9989784  -93.26402333  583.222066  
200.5075727  238.7930243  188.7400739  245.069118  187.1952335  324.2484039  26.76748138  411.4392348  233.472015  241.84136  271.5392205  278.7315602  360.18403  230.5379914  605.3718256  -104.5868944  -99.58087107  593.4409154  
199.4615352  238.6016142  186.9940763  246.9768866  185.4718778  323.6505839  25.55319669  413.6574872  232.3501424  243.3708562  270.1830227  278.9171127  357.4864396  229.5049535  607.9853228  -105.1735087  -104.0667071  591.8159471  
198.0402006  235.9711599  188.881648  247.7061005  186.1205191  322.5623011  27.70777306  412.6436442  236.2003416  246.3376884  274.5315902  276.3938615  352.8319192  230.7536676  603.7467246  -106.6682537  -104.0591898  588.1130076  
203.871922  237.3629884  188.4791602  249.115744  191.2314012  326.3730891  26.31200424  408.1865356  237.9890409  244.0781814  273.0873853  277.2976314  357.1009263  233.0543319  608.0833627  -103.8777309  -99.1292212  589.613988  
202.3374094  234.0907707  188.2277829  248.8337463  190.9234812  324.7899716  23.50724943  414.5804335  235.8942357  242.9339898  273.0832013  278.8167749  356.9773659  231.5437276  612.640725  -104.0188835  -101.8231512  584.9147248  
201.6015685  235.3964154  187.4003177  250.8074157  191.5550876  321.4319429  24.96238647  411.6798258  239.5754687  243.4304924  274.9193445  277.0830636  355.789438  231.8756835  608.1929415  -103.0022154  -100.5205159  585.1362348  
202.0459852  237.1333611  187.6120446  251.5980233  194.370994  322.1418589  24.66064355  410.2723201  241.0848077  240.6950299  276.5628999  279.5228706  354.3390818  232.824585  605.4638666  -100.4910736  -99.63476423  585.9017234  
203.9253678  239.5640885  184.5584046  251.3114289  193.4768553  326.1363763  23.86932494  415.1549098  240.6968292  240.8571419  274.0317825  283.1195468  356.7669621  234.1521671  610.3010312  -103.2268957  -99.37838092  579.9916521  
204.0311315  243.4504677  186.6629419  249.6897224  198.1304277  323.2781207  24.64898011  413.7164538  241.9986311  243.2910147  279.7723306  277.2055652  356.628309  231.7210877  606.407943  -103.2579781  -95.74480609  580.4088873  
209.0681805  243.5127512  192.0780568  248.3073365  199.2466296  331.4842073  23.69321562  415.4254807  241.2662351  246.5837347  269.9841024  283.5650863  365.4725811  232.5903236  614.1200069  -99.58662615  -89.51217809  579.5364507  
209.2117738  235.2005917  189.0804266  246.3434524  200.6689138  322.8955355  23.11364344  414.6135609  240.2121869  240.0847705  271.17001  280.1523769  368.4008508  241.2061548  609.629222  -98.30829014  -86.89246057  586.3879135  
210.2172006  238.6071818  191.1181492  244.622175  200.5191897  324.1201334  25.31380502  410.9281699  235.3943403  240.8524895  264.4336723  277.7823437  367.0279397  235.1624606  607.5800105  -100.4340194  -80.50088132  573.3398099  
205.5078146  241.6348473  190.1816003  250.0687316  199.608036  324.3885911  27.12600364  409.5144822  237.1403639  243.2560884  268.2128952  275.6104606  360.5585871  230.2798373  602.9524683  -108.1123251  -88.30084048  573.5470331  
207.9803703  241.5059689  188.9660943  249.0525204  201.8189719  324.0753318  24.79420978  413.8560491  239.8120014  241.771911  269.3667387  277.1918617  362.3307018  235.4685429  604.879354  -106.9636744  -94.29818149  578.7051446  
209.9041833  240.9942051  190.9493551  250.1343298  202.5352092  332.9167965  23.35997156  415.4212094  240.1390077  237.9862402  270.1753239  282.6435362  364.7487413  236.8098182  611.8668604  -100.5611046  -98.63282423  582.756231  
208.0082715  240.2940394  189.0714125  252.0776033  196.4442915  328.2266136  23.26278577  410.9032774  240.3478256  241.4750381  267.0293326  284.3890985  362.8206271  235.3859858  607.3895886  -101.6976363  -93.12810699  576.9234794  
201.908523  243.281115  187.4602242  250.0582556  194.3952363  325.8840696  23.75986278  413.2159682  238.358981  242.0376947  270.4150233  282.7067553  356.9416353  236.7711357  602.6689825  -103.8928474  -87.52872689  579.5772937  
200.817513  244.6981533  185.8373763  249.6661275  192.5935655  329.4865742  26.57646985  413.9511176  238.0829854  240.835499  270.3118703  284.8767715  356.8601906  233.7996162  608.1726183  -104.1598773  -93.24698476  585.3120848  
199.475305  245.6852975  185.1562014  251.3590345  188.6588921  325.0331189  25.34528277  413.9949448  236.902554  243.3108111  266.797955  284.2544713  353.0086565  233.1664136  605.1721723  -105.4613477  -98.1789235  580.6849635  
198.1548601  244.8865306  184.1626952  250.6055849  189.1626233  322.0138426  25.81794965  416.1237373  239.2385049  245.9999621  270.956643  280.8663003  353.2190238  235.1888977  601.3648544  -104.8539686  -92.29454928  581.9260942  
200.0873063  244.7001913  187.018118  250.5152933  191.6860941  326.0442701  26.87413736  414.1381092  240.6914047  243.5147484  271.4431631  284.207654  355.4893867  233.2864081  605.3350962  -102.4240462  -95.65809681  587.2227247  
200.2943982  242.1271368  184.40886  249.7932217  192.2050574  324.6746076  24.71041705  416.4607933  239.5170968  242.3635837  269.7984877  281.7277376  357.1029222  234.874645  610.1399826  -103.9334673  -96.70967438  583.6307164  
198.0735678  241.8090189  184.4485618  249.1066783  194.1731806  322.502685  25.28939223  415.4405621  239.0235367  242.0831455  278.6331338  277.2362572  354.8094152  233.9126166  604.7889145  -106.3553904  -94.34002613  583.6736466  
199.7308946  238.0740683  186.135975  246.864067  193.2584215  323.0180556  27.11167925  411.0967234  236.2996545  241.5675637  270.4683126  281.2438079  354.4605707  235.7890835  599.9948757  -105.2357334  -91.93752824  585.4002867  
198.7525803  240.6756317  183.5387727  248.3862503  191.1464078  325.0363583  25.67080729  415.6683615  237.459117  243.1073844  269.9305641  281.7905818  355.0595654  231.9051359  604.6652018  -105.1611593  -99.65169927  582.8649796  
198.5322644  239.186579  185.4643176  245.4600444  191.4785561  319.7785394  24.59894466  413.7403698  236.2762987  244.3172926  275.0013225  278.552262  357.4461354  233.1063949  605.9467474  -105.8049597  -96.84605121  586.4506068  
201.4489386  240.5448118  187.727353  244.7042874  194.0481328  326.9176521  28.29552874  412.5505943  236.1566498  243.5054641  268.9873022  281.0143328  355.896716  233.2163654  605.1914661  -104.1448795  -92.92901618  584.7473974  
200.2952193  245.685625  185.1618491  244.2531467  190.1652173  325.1034479  27.00407422  408.4856792  235.2396812  244.3093611  265.5713165  283.1108968  355.727059  230.7093414  605.9257829  -105.5689601  -98.91171994  582.7948267  
199.1657665  241.8129089  185.4132151  246.9312707  185.6750409  319.578391  25.22523186  406.0697233  234.2758736  242.2603049  266.1774282  279.6773162  352.4428124  230.6517748  601.8316846  -106.8399689  -95.72961128  579.9857135  
200.9227174  242.4973029  185.5760056  249.3520734  185.360547  324.8078009  25.78173685  407.970932  234.2614222  244.0559859  268.3774311  282.6078401  352.9770137  230.0037448  605.4401899  -101.1104441  -94.90907885  582.4023595  
201.3461553  244.1250658  185.0276869  247.7080777  185.0973018  322.8922925  25.15394179  406.0438766  233.3761861  246.1239357  265.7212492  284.1694523  355.149538  228.7029648  604.5047617  -101.0499132  -94.9225578  578.9188214  
203.5409467  239.6576436  185.1590246  245.9757196  190.0782613  321.3986335  26.40160592  409.2009765  231.7077019  245.8288253  270.1525849  281.8718136  354.3278901  230.0945202  604.5407911  -102.7737257  -91.99278619  577.9965461  
203.4401206  242.0749424  187.6118473  246.1884932  191.7929634  326.8954582  25.9642416  407.7921401  235.3384699  244.576766  273.1567771  284.0791498  354.6608165  229.648676  608.9765248  -100.7013048  -94.51892997  576.580012  
201.6689931  245.6261625  185.8562946  247.7638127  193.3535547  323.67155  26.60405633  406.9047559  236.252652  246.0084835  270.1491156  282.9218621  354.513051  229.1968585  606.0041118  -105.8773157  -93.75496225  573.8643115  
205.8040258  245.4951569  186.2516785  246.7607541  198.312029  329.7126531  25.82544245  415.7183754  237.8596013  243.9679786  275.6983678  283.9530068  358.1732833  234.1442867  610.8167784  -105.4804731  -98.44208197  573.800632  
208.5958007  242.5301734  190.2339843  245.0682178  199.3957542  327.4996729  24.1986687  409.1702069  240.318527  242.0470507  274.8689935  282.4319115  360.4206979  237.4536713  609.7184115  -102.0106348  -99.1042936  593.5701751  
204.6559607  238.7796229  186.3259724  246.2748208  194.633231  321.8986898  24.86338104  411.0197548  236.5850761  244.7050269  273.5390873  279.0236102  361.367369  231.4789665  612.1798932  -101.1887871  -89.690945  586.0830751  
201.4320284  236.0623402  185.649461  247.2483394  193.9324266  323.0007657  26.89005698  412.7348585  235.6677995  246.4539988  275.7915517  274.3425566  355.5351125  232.3424604  601.835011  -103.7502672  -90.79229375  581.5799784  
203.2988864  235.9343868  190.862217  248.6071966  195.1553032  328.6934371  27.27195904  414.4473516  237.0941405  242.8777153  274.2686065  275.5768784  358.058256  230.6714385  609.5371249  -102.8120436  -99.3133718  588.9828011  
204.1262004  236.3930577  189.9073332  251.9036078  190.5450973  324.3740292  26.21564897  413.7043194  238.1738981  242.2053834  270.4953437  274.8950245  359.5703005  232.0092823  609.175063  -101.8777603  -100.1665113  582.5649822  
202.242127  232.6245648  186.5532111  252.4384165  191.0143191  321.7763951  25.76809694  414.566411  240.4510741  240.8226524  274.5853096  274.3372057  357.3508373  233.0402981  602.9671  -105.0064621  -98.08397864  584.2411865  
204.5990974  234.8431793  188.7131  252.5799639  193.619914  327.9919888  26.79949815  414.9179694  239.9445768  238.9194608  272.5401555  275.8313456  358.2074796  234.6421214  608.5558674  -103.5914932  -101.197034  585.8085631  
200.9475377  237.0147243  189.1108761  254.7299537  195.4753695  320.9881784  25.04129249  415.1249713  240.1826845  242.6324197  269.7651732  279.1867327  361.3337561  236.3560495  608.3518304  -104.0892556  -97.35161998  582.2903583  
201.310286  235.119462  186.2030156  254.2676053  192.9806295  321.3748209  24.51729271  414.5028364  240.8617164  242.1451319  273.3347112  277.701581  359.2088971  234.7309556  601.9041846  -104.2645491  -92.16314469  582.4056537  
201.2146814  234.4293877  187.7569717  252.6804187  192.3079478  325.8064752  24.38405167  415.2777146  241.3337074  241.4409479  272.2887676  280.6521411  357.7318267  236.2915157  602.2255768  -103.1391356  -91.98640791  584.1023748  
200.982652  236.4909914  187.3128278  253.6916768  191.5496697  324.1696965  25.10149093  414.4145704  241.1518027  240.527428  267.9525649  280.7203528  359.520016  234.7074805  603.7356036  -105.8056723  -95.69039857  579.0411885  
200.0312816  236.1868502  188.5446978  252.6685662  192.9852759  319.6761675  25.44663805  415.0872696  244.0352118  241.3305673  272.351874  278.6419352  354.8627667  236.0838831  599.1212266  -105.4530112  -93.61577313  579.5449975  
201.9752049  238.6606949  189.9920894  253.7056228  196.1240634  323.8945774  22.39177387  413.8660925  242.5753654  241.1741412  275.4202452  280.5168099  357.8246144  232.9599052  607.9957515  -102.9476034  -99.38813678  585.2576947  
205.6893461  239.9178001  188.0311498  248.6216984  196.6377451  324.1031188  24.23892212  414.1936148  238.0953726  243.5474304  274.0566869  278.9333622  360.8379678  230.4481663  610.0291992  -105.6322938  -99.30425547  583.3850365  
205.632646  236.6730382  184.4700434  245.7886651  194.2702199  319.6501796  25.33020334  411.6233547  237.4689254  242.1512119  271.5548353  277.4217353  357.3749503  234.0234522  603.1732851  -105.643156  -93.25203491  583.3985631  
206.7580733  239.2200181  188.1738837  246.73706  195.443679  326.3793494  26.36865993  408.9239144  235.5090583  241.8425037  266.0466246  281.6306132  355.9214189  230.3740654  602.7341555  -102.8460406  -94.06771923  578.4712117  
202.9765949  245.0411647  187.3904144  247.4926623  190.7550288  324.5216418  26.83698466  407.3881008  235.8841813  243.7765601  266.2270091  284.0220341  354.8921662  231.1978182  606.7086274  -104.9632687  -100.1342042  577.208449  
204.1747508  243.721868  187.214076  246.8327939  192.1302587  323.8596924  26.20180396  410.9236585  237.0470809  244.4372876  269.2629407  283.1524545  355.322215  234.7866875  606.0349488  -106.802975  -92.00298778  579.4809989  
206.1612877  247.1945857  186.4074271  247.8938784  194.2645512  328.2014674  26.06006625  408.3532573  237.7861809  245.8015429  272.0385423  283.7319786  357.6999918  230.6988949  605.9767766  -103.2135365  -92.07172525  575.9619215  
202.4705451  247.192839  183.8440902  250.933034  189.0968468  321.9646668  24.84843315  406.8515034  237.5454186  246.0122214  273.9890363  281.6462085  356.8468605  231.1382923  601.663247  -105.2232416  -91.34030549  574.6025097  
200.8065285  247.1651179  184.0932368  249.2676239  187.2142211  321.6001049  25.20935621  407.45544  234.3624359  247.1958627  273.3535192  279.4639373  357.1458573  232.2019772  600.019497  -104.1685945  -87.90797848  583.1662204  
201.1142106  243.1463896  185.1659868  246.2518144  188.1834162  323.5011422  24.39285333  410.2564962  232.9484977  244.6498124  274.7115185  281.1351218  357.0100258  230.3796093  607.8636383  -103.0848637  -97.86243073  587.9693147  
199.1071581  241.209214  183.4501523  244.2739566  189.9391744  317.1305812  26.0083684  409.5820921  235.2940306  243.5884368  273.9488054  280.3413329  352.6038155  229.5333067  605.4404431  -102.1318602  -100.975337  587.8606485  
199.6648654  235.9746633  186.2436001  247.0404178  187.6141398  324.97098  27.15225469  411.5364288  237.7251311  242.2837352  273.1005553  280.5801624  351.6183259  228.5291093  602.6475424  -99.22863155  -97.59653413  588.6254976  
201.7085287  236.4719252  186.7217758  248.6214635  188.973978  325.8762618  27.87898437  415.3742861  238.1324228  242.0727391  268.5959771  284.3848711  356.066715  229.5967753  608.9929519  -101.8508792  -103.4059958  585.748024  
202.6929672  234.4153689  187.7349817  245.6526917  192.8207608  323.7887817  27.34085645  413.1626483  237.2791728  241.5721657  269.6526037  279.5041037  356.5122959  232.9778292  607.3445017  -104.3197965  -97.59541188  582.0421878  
205.0137694  237.5858854  190.0193566  246.4817917  197.336486  327.4598356  26.77533338  417.0756173  239.1378111  239.8534624  274.7740647  283.5284798  360.1886364  235.7501522  608.9067156  -102.8178492  -100.9652728  581.4667076  
206.9683049  239.1070141  187.9306317  246.3663892  195.9135558  325.08845  27.57617821  413.5671202  237.8757698  242.5434326  269.408318  284.8557912  359.0788583  234.7095149  608.811837  -100.4815661  -98.8286247  586.8760068  
203.5001113  240.6682928  185.6987726  245.154341  195.0067928  324.4611153  25.58384966  413.0935449  235.922016  244.3097869  269.4889591  280.0563398  359.3078008  232.9775531  601.7659107  -101.5807037  -85.80038099  578.9705295  
201.5048025  243.084262  185.9481284  247.1007991  196.7988035  327.5579621  26.27239765  414.0344771  235.071483  245.0646095  276.2898106  279.4240847  357.8211144  233.183517  607.6316587  -103.7192879  -88.53221411  576.8043405  
201.7120576  240.3870899  188.7769875  247.5302276  195.4753275  326.2185832  28.1308968  409.6546653  236.9483662  245.3970377  275.5349762  277.9209324  355.1512379  231.7811232  606.2186469  -106.0866881  -93.22412591  576.7329239  
201.2251802  238.0425483  190.5989822  246.2117186  195.1703834  323.709965  25.63550536  411.3825594  237.906385  241.2953848  276.928149  276.5262585  357.8010614  232.2874189  607.2502955  -101.6573251  -97.45998333  591.9980784  
201.9229339  241.7693933  193.2375194  248.3294632  196.734296  328.3639182  23.98291534  418.6999383  239.5781232  244.1993883  277.0826757  277.0055544  361.7101284  234.9666223  614.048752  -102.9198635  -103.1541475  584.4170167  
202.4336993  239.3876745  188.8936617  247.7602211  196.4542671  326.3439685  24.71126127  415.8290345  240.3133414  242.4041228  276.0718221  279.735632  359.3714828  236.9068289  608.6926356  -100.8048135  -97.49976408  590.4409744  
203.9114961  238.3761268  188.3607939  245.8262529  196.3987379  327.858475  25.63905476  413.4143446  241.26168  241.0177593  271.941184  280.5584582  358.4890516  237.430826  606.977607  -100.7823049  -92.92894467  587.0304168  
204.0302443  243.0654425  186.1482698  247.1200905  192.9767974  329.1759765  26.58533493  410.2994648  241.3220769  242.6954459  265.5677613  286.1955948  357.409559  234.9387455  605.2716456  -101.080735  -96.30146328  580.0524185  
203.1846678  243.9872502  184.7773425  247.9193267  191.3305602  326.3687135  24.28272079  411.5260621  240.4820829  243.3307734  269.2917199  283.3853046  357.291155  236.7876034  606.9256952  -102.2533876  -92.25931538  582.1179641  
204.401359  240.0294132  186.1731982  248.5704286  196.552277  328.4398598  26.35048553  412.3277363  241.6958816  243.1277839  268.3236715  281.7185382  357.4788976  237.090705  606.1935561  -101.2737771  -87.32215941  582.9126407  
204.4703238  244.0072698  186.7809963  250.1491559  190.316873  326.6137599  24.62910036  406.8815656  240.2838488  245.2938252  267.6602759  281.9828755  359.8258505  233.91789  607.8696296  -103.3124751  -95.18109074  578.5899826  
203.685726  238.3734008  186.6265777  250.5908116  190.0838266  319.8692632  25.7159848  409.9367561  237.0163635  243.2916899  270.8030611  276.3622063  357.7547735  232.2541521  603.5694488  -107.5440939  -86.48433343  578.8156329  
203.8091612  241.3391591  189.690988  251.7581332  191.6880986  327.4852751  23.75957419  412.5924889  236.976995  244.4742958  269.3338049  281.6516736  360.5097309  233.3692899  609.7003666  -104.074774  -93.4976904  579.623073  
204.0036495  241.0403554  188.0973143  250.6149349  191.4886258  322.1523659  24.6205287  411.9383703  237.260364  241.9489136  267.3259541  279.7003452  361.0915797  234.0912894  606.8841724  -105.6203843  -91.12505526  579.7474366  
203.8845041  242.1216296  187.4380716  249.3138294  194.3993925  323.2774423  23.85297038  410.7325941  237.0428373  242.6601738  267.5899307  283.0211933  359.7258335  235.889295  604.0330267  -103.3166739  -88.94567818  584.5040107  
203.611153  245.1526347  184.3837966  249.5265989  194.2177575  325.4167528  24.29677991  410.9122147  239.6463838  243.3896645  273.6442587  282.4493476  358.3239974  231.6771402  606.976446  -104.0782218  -89.44723543  577.3313988  
202.0540377  246.8731209  185.6126705  250.3310617  195.1063538  321.1279948  25.01242062  413.5969465  238.0817489  245.6044409  273.9262421  282.1951274  356.2564283  232.2788367  605.8322457  -106.555865  -91.52645593  579.9445847  
201.1217426  244.9004117  185.043848  248.8302482  195.3787784  324.1189664  23.38969903  412.9505864  237.030309  245.0540182  271.0158418  283.3673297  355.7963635  236.0428785  602.5602522  -102.5676695  -90.40775068  584.8747874  
203.6990605  246.0033752  187.9384841  247.3674406  197.2043048  328.756261  26.20148912  413.4444434  236.5925896  245.8347837  268.6989995  283.9096967  363.0128716  232.5934378  611.6975425  -101.509481  -94.89723835  581.9415134  
202.5058923  240.6880938  188.5596328  248.9569418  196.5485557  324.641842  26.78365833  412.4349386  233.1018511  244.0134819  270.9969106  278.6121777  360.8107382  230.618932  605.9412217  -103.9906316  -89.86424279  578.5389114  
202.8074885  238.5604081  188.9579302  246.7838214  197.6542936  321.1253782  25.71369151  411.2022121  232.9253899  242.2276498  270.6382288  278.3465565  359.4346578  234.8290274  605.2289092  -105.427235  -88.32462229  582.626692  
205.5663759  240.8414738  189.8590936  247.0719479  197.3869374  324.6404592  26.18732381  410.9324592  234.363322  240.0604977  275.9866065  279.5931842  359.4422417  231.6961448  611.5219726  -106.4849889  -94.69123666  577.5891044  
204.7873771  239.0605877  186.7111169  247.6933386  191.6923911  320.7008666  26.44193324  408.8996573  235.736707  240.9653853  275.6858976  278.3621835  355.1454423  229.7164928  605.69113  -106.3209004  -95.75314881  579.7388811  
204.7904214  238.9224429  185.4291475  247.3523552  191.2222555  320.0672468  26.43900271  407.8465202  236.0809082  240.5706955  274.2368239  277.279516  356.9651188  233.2975674  602.015326  -104.5954754  -98.2073314  584.4510163  
203.1574318  241.1376627  187.2708356  253.5575504  190.5065077  326.8365228  25.56427864  411.2853732  234.016551  244.1610336  274.7180292  282.6893106  358.4810117  233.6945615  612.0348795  -104.2046033  -101.3622415  578.0631983  
201.9475345  236.2518629  189.0773404  248.6594564  189.4263588  323.1930765  27.20415746  412.6914038  234.8951128  244.5700025  274.2936406  279.3206855  355.3700077  231.638456  603.0814185  -105.9437438  -96.07052804  580.9215487  
204.7177522  236.4396108  191.7854159  246.1284634  195.0549657  324.3585046  26.42986029  413.0016975  237.4124269  244.1460912  271.3110376  281.9582705  357.4505214  234.1475655  607.995311  -104.3201618  -95.25736931  585.9679724  
206.4413731  239.5611473  189.9116768  247.3512069  195.4662437  332.1339475  27.84415791  412.845916  237.89554  245.5138112  270.1627312  280.5435903  363.0463185  231.4974559  611.578046  -104.4216373  -97.68563399  584.5738547  
200.8677811  238.5971777  187.4451516  251.397198  190.5946595  327.0827525  28.13989254  410.764967  237.2424422  244.0098846  272.8535578  277.6765599  356.4417926  232.7360176  604.2879202  -107.7700492  -90.24217846  582.8970876  
199.3852008  237.6203739  185.9430443  251.2626995  189.2780707  322.4282304  27.96257624  410.2042894  237.4254421  243.2459775  272.0488863  276.4266939  353.6579716  232.2117584  600.4901944  -108.5296958  -91.21216045  587.2181902  
201.718584  239.3175242  188.4860676  251.2779677  193.3454018  328.0705702  27.02795557  416.7715752  240.0735288  241.7750117  268.2177848  280.0257706  356.9406866  234.170375  611.2791  -104.1564749  -99.24236248  584.9195144  
201.3066264  241.4786738  185.6716047  253.0033947  189.8032882  322.8048543  24.67398673  410.2630749  237.9315762  243.5598097  264.6447744  280.8939481  355.8914995  234.3856501  605.4749522  -104.4615122  -101.3931671  581.1127465  
199.3000599  239.8999413  183.6534801  251.5576033  189.947344  319.1408744  26.61811579  409.3363817  237.6290153  241.7157648  266.7969368  278.9918906  351.6984405  233.6644953  603.3837812  -106.1675505  -91.74860146  579.7756982  
200.6009511  241.3769169  187.5273968  251.0002311  192.6221592  325.479549  27.28920955  418.4888306  242.9200548  242.4914312  272.3119965  279.8448825  353.4858484  233.0298044  604.860346  -101.6435945  -101.1471672  586.4806712  
201.1901928  241.1110538  184.5880045  252.0376429  190.6762573  324.0719511  25.84124309  416.2558454  240.5929603  241.4193431  268.4618198  282.1390099  357.9704978  234.890393  603.1857022  -102.7188324  -100.4880991  583.560303  
199.826885  240.2110635  183.1391197  252.2320219  192.6529631  322.4329881  24.67936336  413.8627413  239.7621226  241.8212744  266.9105605  278.7746452  354.0163656  234.6654684  599.2527711  -105.5233913  -92.33121339  577.6728521  
199.3337941  237.9011849  186.8191757  253.1439374  193.3647159  325.0165188  25.25226679  412.642804  241.877926  241.6566969  270.0853682  279.6084049  356.8051584  233.4159594  601.5353507  -102.8919526  -93.50794716  581.0219765  
200.8441944  238.2413049  184.1769283  252.8979724  192.1361004  323.9410723  24.88348088  416.2603981  241.3869597  241.5025417  268.6431835  281.3887518  357.4179772  232.7163888  605.100422  -103.8465136  -101.6299184  580.9723883  
199.1315046  238.0160996  184.5194074  251.2462397  193.900115  317.3397513  24.29121006  413.4620077  244.6849819  242.0728301  274.3588788  273.7016273  357.991809  233.7067809  607.0417689  -105.9282585  -97.79692997  585.1193745  
199.44184  241.4938544  183.9297218  251.5715763  197.8511902  316.4908609  24.46132617  410.9973038  244.487253  240.9650128  276.0262574  274.2786659  359.5321613  233.3066172  604.3505015  -103.1064405  -96.01274562  588.8032371  
201.2560967  243.8411522  185.0631289  252.9631714  193.9345344  323.3239101  24.76186877  410.7275182  242.420535  243.9125845  272.0501724  277.4342123  359.3471458  232.7772789  606.9304969  -104.3062145  -93.51512282  573.978923  
201.4950289  241.8982832  184.6703622  250.3500531  193.2767092  322.6879479  24.54937511  410.8248382  238.7565314  244.1284236  269.8537511  280.2288111  358.6658897  234.2767185  602.1182704  -104.8022849  -88.69787509  573.7809706  
201.9408919  241.6625812  190.8436108  248.2741106  195.1530484  325.1113393  19.87664427  410.6711329  232.3115521  241.6133367  268.0202612  277.9422095  357.9666412  229.2406329  611.7598538  -105.2019396  -97.70940064  585.405035  
207.0227813  242.7582472  195.9323614  249.5010701  197.9334457  329.436889  21.54320636  414.8946055  235.2899452  245.5445251  274.9785574  281.0137895  362.4312925  233.4585922  614.4508162  -101.9782502  -95.48971267  576.7341988  
203.1148051  237.0497844  193.5615043  242.0855173  196.0470314  322.4903024  23.38472917  409.1140342  234.0053076  242.1153576  276.2074164  278.2209807  354.8043658  231.2018142  608.6186124  -105.6502649  -89.05703255  576.6225748  
202.886133  236.3851688  189.3881748  244.5744894  193.9722821  322.3970793  24.88615349  406.8394002  237.3509479  241.7601754  274.2337381  281.5402155  353.4196549  233.2024049  606.3200551  -105.3373302  -93.70908667  580.9214406  
204.3016947  237.4955554  185.8974306  244.7005896  187.9117599  326.542319  24.71191897  405.1013925  233.1102134  245.6983443  269.2943779  284.6468645  354.6561739  231.5330021  604.7138093  -101.1359832  -97.57329241  576.4065146  
206.1507111  236.887319  185.8109375  240.8892099  187.7322999  323.8517167  25.28302229  410.234768  232.4263316  241.8378824  270.2323723  284.0401632  355.1771748  230.7071826  604.5309511  -102.4317901  -96.31213587  580.0867805  
208.5768999  238.9663768  187.3629525  243.0823014  192.1867919  330.8581602  27.03857484  411.7867463  236.6743915  244.6601682  269.1536087  284.763563  357.5636238  231.7076967  607.504075  -99.82846595  -99.96056744  585.6029073  
209.1802165  243.2626292  188.7747203  246.1057785  193.1056241  327.1499299  27.97763447  409.8771428  237.2012541  243.2027078  263.5221309  283.9991545  362.9783074  231.6193319  606.6080283  -103.002619  -98.21542012  581.3548769  
206.9528856  239.1714641  186.8565589  246.7411313  191.2089696  322.0368909  27.06748068  411.9455911  236.2765527  245.6496927  267.3078782  279.017213  360.0885543  232.2873801  604.5636105  -103.5050141  -90.12170146  579.0193063  
208.2428  241.984528  187.3401265  245.9033345  193.7016854  328.3120046  27.18695402  408.1205442  233.77039  241.761535  270.174343  279.487819  360.6451252  233.6503263  607.7915053  -104.3560578  -91.40846269  579.0702009  
202.4340082  241.5651668  186.3025817  248.5985058  191.8602842  323.6106191  27.58279565  411.911352  234.5350917  245.2349461  277.215345  279.0185884  356.1416996  230.5137007  603.4129627  -103.0055542  -89.72205844  575.5584454  
201.4700461  242.0156537  188.0386792  247.0221997  193.5892055  321.9091769  25.65267031  411.6411551  239.3117953  243.1045189  277.3899017  278.8866407  354.9734094  231.6805786  608.0167942  -102.6468906  -99.57741025  589.9548072  
202.5804188  242.6822133  191.2404386  249.8607007  193.4156384  327.950482  25.35400114  417.2304583  239.5079735  243.7487702  277.4612699  282.8119332  357.217339  236.3171599  609.0712904  -102.2716047  -97.2379352  577.6660618  
206.1021727  242.9448883  192.3173807  249.2154496  200.6926657  327.9800339  26.96356504  414.5343017  242.5235306  245.1478153  275.3714624  280.2033539  361.5733046  236.7772222  606.1827853  -104.6931118  -83.26233419  578.5023206  
201.6357415  237.1413067  184.5714878  244.480102  191.8195023  324.1152423  24.12608672  408.0811189  239.8346335  243.0045035  277.1194893  276.6342552  359.7054922  235.7574228  604.0678267  -101.6108279  -84.02626599  588.9583944  
202.4374215  243.9666132  184.8654857  247.136938  196.7351708  325.1132139  23.75546024  415.8991097  239.549261  244.7713562  274.9526563  281.4123424  359.7160165  233.0318107  604.7516185  -106.1973089  -92.172781  581.3241193  
198.12831  242.2909906  182.8163175  246.5239731  194.7295344  320.959642  24.21232715  414.9071988  239.0850787  244.1730528  274.9111039  277.9407207  354.903737  233.6429605  604.7382562  -106.4741586  -99.35697564  588.1475739  
202.2055399  240.919455  183.0970617  246.7480488  197.1719788  326.815001  25.96062878  415.1026979  240.6999807  239.8865852  271.5001439  284.6036549  356.6807518  234.547768  605.3619724  -102.5564162  -100.288444  588.3742466  
199.6444141  241.940775  185.8687503  249.1073372  193.4281507  329.4341056  26.25077543  410.1954091  239.0668018  241.5751171  265.8656075  286.0702107  356.5715618  234.8786665  606.5206938  -103.3673154  -100.8012163  584.3474172  
199.2374456  238.4090183  186.5316076  251.8217219  188.3449507  325.7162451  25.11683448  411.9898732  236.72608  243.5772406  266.7516636  283.0077455  357.2896576  232.7399389  602.6236831  -104.8955721  -92.09695043  581.5618342  
201.7458594  241.1601944  187.916357  251.8948261  190.6010565  331.9754926  25.44170351  415.5901204  237.1027142  243.631562  265.2198141  285.2337773  358.0637485  233.0451854  609.1573839  -101.3181386  -99.19036773  584.8575453  
201.161065  246.9854266  187.1506685  254.5602937  189.6128436  324.464727  26.40611868  409.7000537  235.0623109  245.2443613  268.5437483  283.9684642  358.0419567  232.4308134  604.4474241  -103.8997746  -95.64629279  579.9061401  
200.1891506  242.4997552  184.2314657  249.4700239  190.84311  318.9898399  25.59972198  407.8719835  232.4809081  241.4835372  269.6971065  276.4138515  353.986424  232.516798  600.9553821  -104.7873507  -85.66756675  582.6383838  
200.3849351  242.9358399  188.8358589  251.0326124  190.4417243  324.603227  25.78276211  414.2080317  231.9260863  243.3562794  273.79031  281.4733645  357.2309659  230.3459065  610.1630242  -103.9670187  -90.48910364  576.4589045  
201.0378624  243.537707  188.1569134  250.176986  194.1173987  320.5640647  25.86414923  413.4390957  234.3255294  245.3562501  276.1730957  277.5365534  355.3646668  231.6101269  606.6097395  -104.5166798  -93.51003385  580.8342166  
201.4220445  236.8433243  186.2673628  247.719403  194.173006  319.9603875  24.88601285  412.4528266  236.8795427  242.9005434  272.4272661  279.1307268  355.0521527  229.8753325  608.6073795  -99.91542304  -99.71532291  594.3699376  
204.3931107  236.1472779  186.811523  246.4654092  189.8920272  327.1118661  26.4590913  410.8533528  236.033781  241.7512603  266.7864169  284.7132407  358.5994984  233.7883371  606.2533558  -100.6016564  -103.1614336  585.493863  
205.5409507  234.2090976  188.1743581  246.7566309  192.469503  324.3101774  26.05984429  414.6980861  239.8788629  244.4393781  278.2978714  280.3608381  355.2316233  231.3431082  604.0744889  -102.6716023  -100.5097458  579.6947704  
211.4146436  240.2044465  194.754608  247.1859774  196.0475247  329.8895144  22.69698553  416.4111427  240.2851284  243.3279535  269.0408336  283.8441058  362.3422518  234.8245409  612.6845116  -104.3287113  -99.72497573  578.9500408  
208.383966  235.2436915  191.9800628  244.6539807  194.7113563  323.1020973  24.63031793  408.9447107  235.8149985  241.6038208  269.5417454  281.7009292  362.9862456  239.2435527  607.8553527  -103.8558958  -81.38178859  583.6116918  
205.7277553  238.3589656  191.2901891  244.3058523  196.0669574  327.5265311  26.20854038  411.5582463  234.8337775  242.4252766  273.8678756  278.7270466  360.2312064  234.8494883  607.4880744  -104.7343372  -84.6309349  575.2189176  
205.8848536  242.0769995  186.4207552  247.0439894  194.1365937  323.9264208  27.89345649  409.7189889  235.1600387  245.6377465  273.6894609  274.7995739  356.7538146  232.0813884  601.2781734  -105.0569981  -89.87620278  573.8565747  
204.1379617  244.3839571  183.5503697  244.6503586  194.2571031  322.0323922  25.44527629  410.3461511  238.2184799  243.4928136  275.6602865  274.4097908  354.9943577  230.308357  601.3043268  -103.2877452  -98.13218547  584.1314535  
205.4164264  245.8939575  187.1666494  248.0993538  196.3518182  326.0063498  25.59658946  411.5479783  240.0291071  243.7795557  275.1845386  277.9583162  358.6038026  233.7116799  607.7023785  -102.6882813  -100.2472504  574.8007947  
203.0721198  245.658408  186.7562857  249.0087754  197.8199852  321.8800566  24.83194144  408.9449589  242.7233027  243.4468447  274.9088061  278.5669875  358.8324929  233.0487338  604.821304  -102.7795999  -97.56212232  582.1446778  
200.9170176  240.0927512  184.5080802  250.164035  192.4266387  321.1553654  24.70811988  410.736331  240.0249808  242.5418427  271.7416684  280.2484421  357.1868018  233.2528284  603.5162367  -101.3164112  -98.45565351  593.9195376  
198.9064459  239.7151464  185.9189065  250.1007948  189.5454557  326.5926765  23.34124779  414.2706951  238.9044932  244.3413735  271.48567  280.052797  358.3375155  230.1401366  609.5023658  -103.011688  -99.28974436  589.6595628  
198.7466589  239.9354576  183.5820596  250.1891435  189.5931137  320.1488886  24.93539612  413.9000522  240.3033261  243.5445412  271.7945832  281.1938116  356.9732409  230.249395  605.8264069  -103.4106502  -98.92420453  586.3051725  
199.0977641  237.4254764  184.0867561  248.483266  191.0496875  322.7830879  26.54883331  413.3941644  240.1990473  242.3514056  271.2775002  281.4909103  355.8362596  235.3441613  603.7315348  -103.1322563  -95.61024734  587.3186042  
202.2411123  239.0301047  188.3178854  247.7252011  194.0853781  328.3245505  27.24860714  414.2041458  239.4564197  242.0933781  266.5344356  284.9716146  356.2536496  234.2325257  610.5011425  -102.6019425  -99.99416269  583.0866929  
201.9190493  244.1756399  186.8649875  249.6862871  194.3773829  328.9559075  27.41356481  410.521916  239.5766242  243.2631086  264.2108316  283.4548515  356.4906955  233.785598  611.2428746  -104.4479328  -101.2628726  582.0309081  
199.3097496  244.3268375  185.4703947  250.9746879  195.6923895  320.9179899  24.43878744  408.8138551  239.511944  243.732511  270.4108532  279.5240835  355.101674  235.2222578  604.0389422  -109.4542864  -91.15649571  574.1447631  
200.2829011  244.5676655  187.7561367  251.2673301  197.9974322  323.597272  23.38333403  413.4203184  239.2913646  241.7262788  274.0365213  280.7541435  358.5214003  233.9079872  607.1887885  -107.4807069  -90.03085264  578.5406225  
201.4304452  241.3924429  188.4798306  253.0579429  195.9841908  322.6188974  23.97012017  412.6437701  237.1997659  243.1599189  273.8286684  278.5883867  358.9543759  232.5214394  604.4055923  -108.0136362  -91.9948222  576.4098776  
200.0283377  238.7451169  188.2054548  251.4530814  192.6779721  322.8868886  23.61593537  414.025494  235.2251518  244.6144836  274.0042633  276.4030615  357.2952911  232.5629815  605.3988974  -108.2215812  -100.7962606  589.0182421  
202.9831208  236.0226485  185.6509255  250.1785313  192.6730094  325.572984  22.7347305  411.4503021  234.8533394  238.5916399  271.5662132  282.7532491  358.161794  233.0508205  607.7210092  -99.83748351  -99.73136171  591.5201631  
204.2990695  234.0425906  183.2080471  249.8195448  187.5275371  325.3005866  25.09361862  413.0374675  231.5869308  240.7076681  267.7566465  284.6335248  360.3989045  234.4790761  608.7942544  -99.4192218  -100.2933339  587.1316439  
204.7926604  233.0232573  185.9469039  248.3226981  190.2883503  321.2831219  26.06114067  413.0050679  235.9814954  242.3326069  273.5313347  281.1529945  354.5784879  233.1035503  604.9093694  -99.99662389  -98.42091465  582.9924825  
205.4897071  238.3166566  188.5205466  246.6052222  194.7892852  328.1105124  26.69349911  413.2923478  236.2580933  243.4149708  267.1340071  281.102448  356.9465815  231.7147468  607.1182804  -102.5307255  -94.70697695  577.899052  
205.267753  241.7596519  188.3240276  248.8782634  194.8224564  327.0451566  25.52211825  411.5888374  239.5240176  244.2332236  266.5911352  283.947876  354.9211598  232.2861589  611.38082  -104.1274316  -100.6444908  577.0339968  
203.4508493  239.661339  186.4544975  247.678077  196.3673778  322.2539625  25.34176746  407.6422418  240.1712994  243.404296  270.800976  281.0306991  355.6514502  235.3219354  604.2457353  -107.3845017  -88.99099883  576.4825721  
202.7967636  239.0759119  188.8661955  248.2017657  196.4953926  327.2579547  26.41808933  412.2323589  242.3517901  241.9342137  273.1971047  279.7254197  357.798938  232.7833212  605.8658127  -103.4586161  -89.48892659  575.8868052  
201.2203641  242.7218033  187.6708222  247.4589693  192.0215086  322.1545863  27.07884212  409.2362951  239.2458563  245.0524101  272.2997476  280.0643708  357.3095585  231.2862383  604.8460053  -105.1475312  -90.38323065  576.5274936  
201.2016111  242.0395273  188.0420613  247.0317815  192.0850579  322.4881335  27.37588236  410.3469516  239.0101818  244.1518274  272.8148107  281.7690977  357.5572808  231.0773552  601.4103406  -105.5108135  -90.66179695  580.5582599  
201.414693  244.138592  187.2595194  247.2454785  195.4559964  325.2788324  28.19670843  411.632205  240.1766196  243.3619812  275.2184108  279.3001991  358.6980607  230.8052142  604.5688704  -102.9194063  -92.33316134  585.009569  
200.4472491  240.5850477  186.5915158  247.6698334  191.339014  327.7395872  26.24602832  414.8612183  237.0090357  242.7148224  272.4155116  277.5488469  360.0002613  231.0944427  613.2309562  -104.5028146  -97.39379845  584.9057511  
199.1326186  242.1697855  187.2940834  249.7974357  190.270015  324.7809729  27.30395128  409.8495068  234.4064637  244.8925246  274.8235609  275.8771134  356.2863666  232.2382928  606.7250977  -107.1230991  -98.444922  587.8527377  
204.5828798  245.3905424  187.7790202  250.682295  190.3168478  327.3066213  27.25376394  415.1997425  236.7756782  245.0460499  272.5167397  282.1406428  358.4811934  233.0368384  604.1039484  -104.7019355  -96.26931717  585.5956148  
204.7584433  252.2180083  188.7365565  252.5708347  195.6925516  329.2526457  27.54656315  405.4787124  232.8273041  240.5278452  273.9609303  278.610283  357.1124694  229.4240273  607.477287  -104.4246893  -79.98589149  587.8102003  
207.1601408  245.0328455  189.6629289  247.6120781  196.6365117  326.470403  27.3819559  421.7168074  236.41145  248.3361043  273.8483214  283.2814477  362.1864061  229.9557604  613.308805  -102.4940139  -93.09486115  579.8477068  
206.2206801  237.6712841  189.734053  246.6297796  195.4797458  325.1572247  24.42632925  412.5554026  232.9453028  240.9646679  266.6549172  282.8360097  360.3163585  239.0250148  609.8181511  -100.667731  -91.7547667  586.2116646  
201.6214507  234.4209497  187.6763862  247.2501606  192.9153329  323.7580772  26.33629689  411.2151711  234.3053449  240.4837313  263.1977169  280.2638031  355.9001792  236.3218929  600.1096788  -103.6042942  -81.92994558  579.3054455  
203.0215782  236.83705  187.6570429  250.7300341  190.8010072  325.8510653  26.53329334  411.1820844  236.3280787  241.9811633  273.4996947  278.7445866  356.8568364  234.8954515  606.9520957  -104.8420538  -89.46271207  575.7293713  
203.7690003  240.8025069  188.3077256  251.7380776  194.5813614  320.2648686  25.76245408  409.541075  242.7550774  242.0993101  274.5057129  278.3860404  353.4500506  231.8773916  601.280489  -106.4813308  -96.31433142  574.5522269  
202.6917001  239.458513  185.6093878  250.0547989  192.491562  320.9520095  23.77468275  408.9372778  242.4107039  242.0329264  272.8198072  278.2090767  358.5837067  234.6497974  604.9920184  -103.6016783  -96.90012398  583.618439  
204.4466044  240.2638976  188.1555545  253.075742  195.8057988  325.9189895  24.19508191  414.0941729  243.8888879  243.5454612  274.3046179  280.4169844  361.9168213  233.1928927  609.5068829  -102.6708829  -98.01673134  577.3843146  
201.2445428  239.7289306  184.931578  250.6516351  190.607811  318.9855821  23.36256001  409.5455145  240.4734583  244.4982006  272.1383725  278.2302696  359.9276891  233.7807307  605.0015677  -103.3028644  -94.10395279  585.4952972  
201.8482235  242.5528766  187.2537492  246.8778899  190.5872553  319.7565012  25.05637158  412.173495  237.1877131  244.5439319  272.0079078  281.0612933  358.5206361  234.0944466  603.7352027  -102.0613094  -95.09263955  592.0134026  
201.0508707  244.7204727  187.9307109  245.6632043  189.9159976  324.9205465  25.49448529  416.851187  235.5331534  246.5077699  271.7516257  281.0841334  361.2955643  232.1486285  612.0382582  -104.246276  -97.25130724  584.7692353  
202.2199476  245.6885122  190.411009  245.2803954  189.5373483  322.4571932  28.13688199  414.2057193  232.6024699  246.2354037  270.763966  281.0464432  357.4461179  233.9914384  608.3019836  -107.8104252  -96.41619393  579.3865801  
207.2942308  239.9800859  193.7886937  247.0328155  193.6046579  326.6252616  25.2998611  416.4678633  233.2996873  242.4398314  271.8577952  281.4099925  359.0010746  236.5768784  606.2586718  -105.4020062  -96.08805389  591.8251924  
207.8931557  233.8355491  193.0703683  248.3755545  194.5577311  328.3951319  26.55987421  416.2334961  234.3504435  241.4757952  270.5937471  282.0007648  360.6017561  235.378516  606.5428089  -102.7268009  -98.9553169  584.2943167  
205.6653503  235.5260727  186.6224464  248.148403  191.919381  327.3873047  25.79048131  410.0938163  234.6661014  239.2943583  265.7357676  282.364628  356.1889085  234.1659831  606.3894605  -102.9914017  -95.52315573  579.2390496  
205.1024507  235.165958  183.7311267  249.4740584  191.6940146  324.3942583  25.4655253  410.8063845  235.9991457  242.0557072  269.4793654  279.3690866  353.4580167  232.5950964  602.0149953  -104.8410433  -95.32152131  578.1596836  
202.5638524  236.0090517  184.9399095  251.1176415  193.5907424  323.8006196  24.44939373  411.083037  240.9329517  241.2463572  273.4530935  280.9334796  353.4880907  233.5373703  603.7879097  -101.8658888  -100.0637598  584.8571116  
202.3146438  234.1880805  183.0157669  249.6756805  191.1295499  326.6430876  25.47143201  410.2410537  239.963812  241.280511  271.0388883  279.4858692  354.6590023  229.8835877  604.4214968  -100.292384  -99.39585716  580.5396674  
200.3499849  234.0145326  183.1810274  247.8459624  187.9472071  320.9768766  25.60003595  410.7802906  241.1647136  242.9294175  268.5771765  277.8784223  353.9757434  232.5887523  605.0618202  -100.2473772  -99.28742446  582.5870267  
199.5635887  237.9431728  186.2503598  249.054965  193.5351106  318.9456227  25.73448121  411.4468648  243.0328631  243.6898471  271.5965383  275.7511762  355.5020741  231.6094531  602.9836449  -105.2865937  -99.57097068  582.1558671  
201.6928481  238.508222  187.3232165  249.9228891  195.0268191  322.1566612  25.19453925  413.5406265  243.0192187  241.274871  273.1656938  277.7797011  357.7877197  230.5553742  605.8733339  -103.7498216  -102.4921983  587.1622644  
200.6656765  241.3208507  186.2888046  250.5679096  191.9034687  321.5597169  24.1877126  414.6003058  242.1568402  242.0184669  270.2820489  277.0163326  356.9098919  231.2943815  606.4036135  -104.774012  -103.2628463  578.6620755  
201.1478116  246.0808428  187.2719215  251.2573566  192.1508913  319.898728  24.15642898  410.097144  240.6214549  244.0023108  275.8778378  275.4920954  356.1347656  233.5084999  604.6969384  -106.221855  -98.34748623  582.6803662  
202.0031386  244.6641747  184.572962  252.8287384  190.8914142  319.290236  24.55771772  407.8080451  240.9235311  242.0736669  272.7876952  278.1408673  359.3308349  233.8617111  603.9759164  -103.377229  -93.10587031  584.9853762  
202.6213243  242.9138336  185.9703852  254.3080539  194.3668813  322.4590624  24.01027938  412.4310609  241.9395512  243.7066156  269.7133447  282.2712595  360.176903  233.7102872  607.4086878  -103.5019537  -90.86653999  568.3679731  
203.8831777  240.303043  185.9901514  253.3717671  195.3842429  319.7652566  24.07985748  410.1449717  239.4645851  242.9829516  265.1072681  279.7160103  359.7698808  233.3524528  603.1256183  -103.8102881  -89.15879468  575.0830084  
203.1203242  236.6384176  184.6582854  247.6591503  194.1470856  321.9341555  24.68807403  407.3836705  237.7213503  243.5874273  269.3439727  277.7315488  358.4397175  233.2833116  601.6161797  -106.4152249  -86.40307187  577.2642783  
205.8400629  239.2928447  189.5809785  245.5131924  194.1992189  329.5173839  25.96355957  412.6636066  234.4847573  245.0262383  272.3928515  280.7201428  358.3514041  231.2442914  609.3566968  -107.8025977  -95.02220494  574.8863896  
205.8163338  244.2204037  187.4986026  248.4486836  193.5893689  328.1003558  26.76476465  408.4285587  237.3313046  244.5058934  270.7652536  281.9670766  359.3167886  231.4872869  606.7170916  -107.7142051  -97.58568539  582.215473  
201.6701008  244.0231058  183.8736038  246.7816945  190.3926197  325.5544225  26.29215537  409.3123843  238.0923151  244.5408097  272.1947752  280.7938388  354.3947454  232.4494194  603.5661843  -107.2178556  -91.9337277  584.6464164  
202.2424776  244.9580951  187.3461916  247.0750104  191.3476319  327.5366288  27.94002036  410.2173475  236.2486718  244.3662753  274.3237155  283.2640738  353.7419603  232.2365199  605.881643  -104.2484177  -92.01845343  578.2559273  
204.5858421  243.8118435  185.4836568  246.4722575  190.9809168  324.8063688  27.93693893  409.7608718  235.345867  246.7912111  275.8855213  280.9076494  356.2956448  233.1573791  600.9413985  -103.3777276  -88.97216581  580.8858382  
205.6780974  242.2355343  185.0744149  244.2106544  194.8351288  322.1504052  28.62623694  411.0149525  236.1109157  245.9018797  275.2240951  275.7977971  361.0906731  228.4647512  605.0647727  -102.3813188  -89.83164054  590.0426928  
203.556492  242.2557191  186.6913292  247.3682637  195.8755593  326.5020454  27.55465971  412.4467873  234.3471432  243.882769  271.5224041  280.2660199  360.626451  229.6916192  611.8687385  -101.740698  -99.17479404  587.0920118  
198.7250848  240.345844  181.2629542  248.3600722  189.9099203  321.2304656  27.20014119  411.4850675  232.7444636  240.58005  269.7792618  283.3841338  353.4511737  231.5856849  603.9400053  -99.81717395  -100.6275101  589.7849039  
199.897145  238.3727865  184.4413577  246.0969071  189.2627754  322.3152995  28.26026334  411.2860413  233.4164928  240.6490683  268.7072536  284.2522198  351.3444452  230.8741471  603.169217  -100.1778344  -99.97496628  586.3461101  
201.3195174  237.8471508  184.1500769  246.1068527  185.4934351  322.7822443  29.78458915  413.6492058  233.0268196  240.5258358  270.5452544  286.8937212  351.5919281  232.3623491  605.5633421  -95.84508037  -103.0366955  583.5213798  
203.4482058  239.3534651  187.9094613  247.7413356  194.730587  322.4173092  29.6204572  419.6851776  238.2629084  244.1673914  274.8499816  283.9168227  355.8092431  231.1982074  607.8479827  -99.76504934  -104.0360276  585.5853442  
205.5617776  241.5837601  192.1374803  248.8632223  197.3032016  328.0021168  31.8848014  415.1419745  236.6244876  242.7603345  268.3742722  284.3376992  358.0210416  232.4157936  606.7794286  -101.4871685  -94.81222945  586.1423687  
203.7435714  241.2473979  191.8978145  246.9150452  198.2546392  325.0119732  29.23221412  410.808762  235.7865732  243.7738355  265.8706948  282.2120883  357.4384264  233.4501367  605.5034407  -103.267721  -94.97796671  576.5142475  
203.0993566  236.5376638  188.9143218  248.9793826  192.7368466  326.4213364  27.86226247  412.1208176  236.5092218  244.8834186  269.7873903  278.8472238  356.6656239  236.3966048  606.7161194  -103.2132829  -89.10909694  578.9960001  
205.305035  237.1530918  191.380198  249.2207856  193.6441438  328.4601332  27.11954066  411.6453049  240.6401173  242.8913395  273.0942597  278.747715  358.8543892  235.3904661  608.2218808  -100.593887  -87.22702913  578.970288  
204.0122058  239.3065326  191.036976  249.5111399  195.9493167  327.1780166  25.75316103  412.827301  240.1495956  244.1143494  275.7136271  279.5522432  358.2871874  236.6496016  606.0002103  -102.8534434  -86.99330214  575.0324471  
204.2808495  239.3235314  186.0579905  249.2664215  195.0800211  326.7265958  26.62638312  409.5070723  240.7310244  245.0247828  274.9327488  280.9654969  358.0920614  236.018328  604.8137058  -103.3616314  -86.93688345  577.1694492  
202.6523987  240.3177593  183.2363373  247.4300536  192.5731975  325.5016468  24.77827209  406.4317268  240.7483572  242.748962  272.6313365  281.0929261  355.7207235  236.6918992  605.9968048  -101.8305752  -86.19165368  590.7762215  
199.5761445  239.1178966  183.0731016  248.8190318  190.2323679  323.805227  25.54855018  412.7658842  236.3356897  244.2037831  270.3263744  280.0030742  356.3921699  235.0851921  610.0605893  -103.147558  -93.11988333  587.1829924  
199.6887968  240.6249457  185.7446315  248.0142115  192.6012689  322.6014808  27.75011061  413.2378946  240.3350783  245.3390617  274.0797055  278.217937  353.8793987  232.2404937  602.7695981  -106.4224416  -100.0913574  587.149609  
202.5400663  242.3685695  185.3193949  250.7178236  194.1823934  325.1224947  24.88341485  413.8414288  241.5008873  241.6539817  273.0842027  282.8568437  356.603661  236.098498  606.7150081  -101.9599409  -99.61048989  593.0730264  
202.4360788  239.6555679  183.1906937  252.2677397  188.9247251  327.0847545  25.10177879  413.7156253  238.2069231  242.1358039  264.2861839  286.9128176  360.627924  236.6408433  608.6312597  -102.1886529  -97.59702942  586.0687207  
201.623019  236.7230814  185.0480508  250.9789485  189.9334619  322.1258961  24.90928394  413.3697182  240.238763  243.8391067  270.6790816  282.8326089  353.9811388  234.0021123  599.7795447  -103.1936982  -94.31354024  582.2491575  
203.4461204  239.3115912  185.7292531  248.6712653  193.6857808  325.8675584  23.77803127  414.0869252  236.6124811  241.4075308  269.4089035  285.0073534  356.8525018  233.2189462  602.1582365  -102.6008055  -97.59606912  586.3192786  
199.7352613  246.400416  188.6867965  248.9724703  193.4469161  333.4149303  23.16891455  413.9759167  238.4234882  241.925169  273.6069832  278.7717535  358.6966792  229.3456924  615.9807609  -107.3426345  -100.5599394  571.0495936  
203.9128325  246.7853406  189.4489591  247.4932911  198.3020845  324.5129679  22.82611237  410.4096798  238.8095173  243.4139243  270.772012  280.4730415  364.8839211  235.7789166  610.7884179  -106.8420015  -93.581266  580.7859382  
203.1938585  245.7631644  187.0707388  246.3426891  196.6582715  323.8884438  20.02275463  415.3856652  233.8255183  243.9143675  269.8244043  277.1526163  362.7415601  232.7427889  606.982219  -107.0420198  -88.82485535  581.4284911  
200.2596911  238.7281607  188.7054881  243.9889388  195.1161895  320.6495202  21.17415651  414.0497424  234.5354905  242.3841491  273.0798396  276.9147356  357.0077158  230.7355224  605.3671328  -106.2189162  -97.90207072  583.8517142  
201.1974964  238.6064292  192.0005565  247.6359481  196.115161  326.716637  21.42660095  413.1776616  238.1412638  241.2961681  274.4625245  276.3724876  358.7517098  228.9181432  611.1262115  -104.0778618  -103.9509746  586.6364631  
203.0685735  239.1611877  192.0430454  248.2492683  196.306545  324.691444  22.40867337  414.4481801  238.8938345  243.1116295  273.9781499  278.6476494  362.2020539  236.3997826  608.3529849  -104.0827636  -97.24727572  576.8126032  
202.5759674  237.0097268  191.7831928  247.0297749  196.0164874  323.7139984  22.30770411  413.7263698  237.759469  242.952745  275.5327413  277.6932129  362.8479691  236.2611093  608.1009159  -102.8910977  -92.31821399  580.4641988  
203.3436225  239.0232654  191.7081769  246.2120211  195.7363052  327.0823899  23.26194118  410.9308278  238.550403  242.1387643  274.348699  280.8260341  362.4888401  234.0485648  609.1298207  -101.9509494  -90.08982025  586.7560563  
204.4838784  241.9602085  191.5232325  246.7848365  198.8514535  328.3480388  23.70227478  414.8788608  238.0763405  244.3684187  271.7669913  281.7002472  360.8119801  236.1374395  608.3397722  -104.8512543  -91.60434551  571.7926495  
202.7172158  242.4454544  187.8258247  248.9105977  195.5673195  323.2808613  24.26312753  409.8403353  240.6539813  245.5573946  274.4054004  279.0596655  358.0636731  233.6520393  604.9282099  -105.7706419  -89.33209935  575.7189068  
202.2628206  240.7254651  186.2003664  248.4159962  195.9475399  324.8287911  23.61127369  409.4182201  240.5073062  243.5093414  274.3269892  280.5822876  357.5686754  233.8921564  603.7095801  -105.2947353  -89.88297238  582.3390722  
202.8313311  240.0608114  186.9203642  249.5092368  195.4719147  329.5126594  23.61190888  413.7663587  238.0125646  245.8820332  273.8208781  282.0339466  358.8721213  234.1885356  606.8985707  -104.9839027  -86.31390089  574.2830744  
202.1063477  238.8732851  185.8249423  247.8695238  191.3887159  325.917994  24.66503774  408.204331  238.7334259  243.0067994  271.8707341  276.5938553  358.0044732  232.2896671  607.6410757  -107.6972631  -89.841273  579.88495  
202.2635993  238.4515558  186.960862  246.8487303  189.7778175  324.5950978  22.49828984  410.2868109  241.2092832  242.8100623  273.1908743  279.518527  354.3761487  231.3112376  606.2606743  -104.0313529  -97.88489078  588.2454895  
205.2351822  241.607617  189.0756035  251.5377821  193.5750166  326.2589711  21.84806852  412.8429556  239.7275529  243.5273267  273.3184579  281.7525992  358.3538316  232.4573162  611.1556438  -106.9335566  -98.45942968  573.7663796  
204.3756511  241.4200877  187.2325309  251.0253605  193.9662959  321.7048215  23.75529179  410.4612746  236.4877796  244.3975025  273.0917564  277.4602043  358.0672451  231.6394766  604.2271927  -104.7283291  -92.08628206  578.8540941  
204.7328759  241.7046103  185.4221719  247.4894856  193.4110128  322.9263978  25.31083737  410.967349  232.8624761  243.4267968  272.0656957  277.2666809  357.2897996  230.2727113  604.1729796  -103.8849046  -93.03820373  589.2797929  
201.1283316  243.4898609  185.1733103  248.1357225  191.6218404  323.1635965  25.08198186  414.5489438  226.9318037  242.5335031  268.7101331  282.3556381  355.8650277  231.0809393  608.698565  -104.278765  -97.01271875  589.1895374  
202.5738901  240.5842163  184.7534094  248.3330826  192.7360423  320.3803706  27.86039785  414.4337475  232.8403501  242.5210772  272.6894822  280.8650418  351.9685823  231.9921134  602.86308  -103.9918742  -101.7673263  584.5322838  
205.4427348  239.4794523  188.3150192  249.2668345  192.9479382  327.6938344  28.38520835  413.6626705  235.4466591  240.3876563  265.8378922  284.1369197  353.9866824  229.9034044  607.427853  -103.0950652  -103.1414652  582.9725719  
205.1229501  241.3609782  189.1204348  250.8431835  193.280031  324.3017682  27.39591338  410.6876329  239.9174778  241.3938232  263.4884066  284.9775753  356.4303784  232.3402258  602.9365778  -104.6567425  -103.7099358  579.3251057  
202.6402136  237.9764389  187.4730677  252.446108  188.1403817  324.4924092  26.17914235  409.499931  240.5837172  242.2632399  264.7854166  281.9200505  354.0465548  233.2804324  602.0696426  -104.0412257  -94.59198142  578.8912424  
201.6193721  238.36556  186.4493054  251.7141538  190.5684804  325.0174581  26.35993551  410.4070957  241.7684328  241.0269281  272.8045295  278.8213031  355.3607331  234.1086162  603.7422504  -103.2456529  -87.25363275  575.6457126  
199.7759061  242.3527501  187.4494715  256.0266026  191.4802526  323.4054969  26.30314967  408.0967462  242.2240993  244.2121686  272.0285627  282.3173175  354.3865602  232.2805321  602.2937042  -104.4441617  -92.09578419  572.4832867  
204.2042217  240.8550344  188.4959853  251.5004921  190.553317  321.7020608  27.21858806  410.5649509  240.1970291  243.5745047  268.9951558  282.4641569  358.5048308  234.2676103  603.1614307  -104.3491514  -91.27998722  580.2150806  
205.1789838  242.5538953  188.2909487  248.7650826  192.7362519  324.562182  25.44936129  411.7347409  237.1845308  242.086298  270.0867839  278.9043121  362.2334323  233.858764  607.9589429  -103.9548584  -87.36373648  579.9261586  
200.908042  243.54712  187.8432918  251.2646569  192.3687993  321.8540827  25.77883591  410.5918179  238.4179632  243.2580372  274.135518  279.7229853  360.0408747  233.1313613  605.96198  -103.6403058  -90.03769167  577.3251953  
201.3688669  240.8138907  187.4548239  249.1800027  194.7920377  322.4059395  25.49629437  412.4747359  239.1966503  243.1999185  274.6380768  279.5245131  361.1190594  233.8636463  606.3014538  -103.0480349  -91.42803356  588.4099073  
202.6471558  239.8365989  189.1087849  247.8404294  197.0861931  326.3824409  24.59348912  415.1835201  238.1458487  243.0001705  273.0113897  279.2381118  361.4423117  233.5539046  610.9506156  -104.854076  -97.63914481  582.8853347  
200.3422442  240.8694764  187.9659969  250.0548173  197.8796813  324.6907334  24.12538971  414.2298321  240.5417459  244.2154115  276.765786  276.8698364  355.9499404  232.3892008  607.8672068  -104.793781  -98.66282543  583.8973823  
200.9935913  242.4526358  189.4299733  250.8422911  197.4554285  324.9602225  23.70665956  412.9003063  243.1710727  244.3021142  277.2850974  280.8605276  359.0395949  235.8452082  608.9423876  -104.3581009  -96.65290507  588.3357612  
203.1270782  243.3833208  186.6282132  252.256386  196.8586756  329.7580725  23.01060798  414.917982  240.6034944  245.0296268  273.5221276  283.0055167  362.6802266  234.9230037  611.0491591  -104.1604305  -93.81695206  581.7628866  
199.9648495  240.2659899  184.9742107  249.7674753  193.7954611  324.3685944  24.48858079  411.6142807  238.1695413  244.1501186  273.5487866  279.4114023  356.3937167  232.1551777  606.3517845  -104.9064717  -96.24412163  588.092709  
202.9171809  234.2121852  184.2534102  247.0405832  193.7803433  327.7832067  25.02023332  411.7191549  233.1834651  241.5362942  268.1989824  281.0684811  356.4405082  234.9862983  605.3849641  -102.8614473  -94.97020407  589.0130699  
203.1508863  235.7209416  189.1184958  247.0189709  194.4030121  325.9915748  24.77037222  415.1232447  232.8256034  243.7553298  270.1600621  281.6337701  361.0658118  233.2006683  610.087849  -100.5642022  -97.52399517  580.5578549  
203.6372778  238.3702999  186.121239  243.8168338  192.9564975  318.8946375  24.8297258  413.2457369  235.211702  242.6195514  275.3048697  278.3945944  358.990699  233.9045574  604.9390366  -101.1616087  -94.10435272  583.8647726  
204.6666227  242.9681711  185.8225733  244.8953938  191.4575593  320.7923168  26.3051935  412.3840555  235.9498542  241.160735  268.609812  283.1897668  355.9880738  233.4385511  600.0518374  -99.3701952  -93.17504236  587.0056289  
204.6357789  245.2643571  184.8669112  245.5818756  190.698521  326.3361155  26.9116636  416.725824  235.0534624  240.6051525  267.2608381  284.7128324  356.7041766  234.4190363  606.5510871  -100.2206439  -98.32595195  581.3321827  
205.8103847  245.1532497  184.0506015  246.0920538  192.1644687  321.1781788  25.48746519  414.0363053  234.3837595  244.0951357  269.3299921  282.6639854  355.2484675  232.4664738  600.5407794  -101.2990105  -97.69560758  583.7268595  
206.228898  244.4037955  186.5695565  245.7634947  193.4924364  324.3419525  27.33259324  410.7432603  235.9430575  244.1993494  267.1101148  283.974814  355.5143813  232.1725699  605.3281153  -101.9508729  -95.29914861  586.0862925  
202.8065582  241.7392994  185.7614242  247.2088727  190.4813705  324.216559  28.54531399  411.3844073  233.7550495  243.3357371  269.3094239  277.6201453  357.3935912  231.7489871  609.4819515  -106.4351402  -87.38116973  575.6840804  
201.8531077  239.1454822  187.3624453  249.2409954  187.4024842  320.3821936  28.18737135  407.7813097  238.3786777  242.8604068  271.7565641  275.291152  355.5948878  229.6784235  601.9905182  -107.2355613  -89.82563286  576.172691  
200.5448048  237.7894899  186.4442187  247.6650061  185.9481068  316.6824871  27.91236743  407.5238629  237.9419807  242.1351001  271.4393505  274.4556566  356.0870305  232.62293  602.6008414  -102.7517742  -96.64812872  591.9039822  
200.3745502  235.4263924  185.1867464  247.1120854  185.1208162  320.1085864  28.34634693  411.1798815  236.2447845  239.1465006  268.561942  281.0450017  356.5247142  230.9897633  608.1314318  -100.1497162  -101.96282  588.0566266  
200.2975526  240.3862594  186.4529785  247.1510194  190.2349371  319.3789467  30.05485401  413.905578  235.5896175  244.3395135  273.5130342  277.1362513  357.1760283  230.897687  606.4592782  -105.5812697  -103.3815281  587.1749844  
206.4081693  238.6627474  189.3950711  245.9003  194.1778725  325.1053822  29.63288147  409.1322306  234.2342069  242.8851185  271.7730275  280.4110531  358.4220864  229.5858379  606.3108882  -102.8752124  -100.8376439  593.5999034  
208.1627304  244.9184547  194.1282132  246.2086036  193.4749383  336.7297597  27.84945966  416.00967  231.764594  247.2150122  264.9026964  279.5710334  364.2081885  231.8376488  618.5160631  -112.0083405  -101.4220727  561.6958227  
209.8574299  238.8454589  194.2599639  248.3407824  197.0689479  331.8998814  27.15758268  412.6463403  238.0551276  242.8742008  266.919615  281.523432  361.6834107  235.8662669  611.7790778  -104.548398  -96.23842914  587.0581454  
201.0896352  238.8005104  190.2152797  249.5925294  196.0357342  326.5973642  25.03263586  406.4738498  237.9650425  243.57136  273.657464  278.3450807  353.1936241  233.9281221  603.3071924  -106.4033333  -85.81379128  570.3729047  
198.6177196  238.9680019  185.4247989  247.2705041  191.7139622  326.1127589  25.2652155  409.586434  239.6812795  243.7836732  272.6790078  277.0961766  353.831178  234.1125558  603.8503769  -107.5121704  -95.08167979  585.6107121  
200.7563767  243.0780252  186.0081805  250.1165334  190.0130078  329.4227724  24.25663947  411.2778546  240.5830378  245.4716327  273.4661977  282.1704299  353.6668733  230.0031918  608.9575284  -102.7386005  -101.2246289  575.5181256  
201.4844923  245.2089927  183.5040874  250.8060121  192.9951521  324.4596873  25.46316889  408.2268905  241.8815444  244.6941338  276.7500751  278.6631752  353.6962493  232.109142  603.6241835  -103.0038519  -98.5603989  578.5475359  
200.0494623  242.425877  178.8059616  249.7289192  191.0922806  323.5499678  24.94459584  409.9248322  240.2008486  241.8470083  272.7606846  283.1409009  354.4520817  235.0885454  605.4574513  -99.0932652  -97.37535426  595.0100853  
202.3129502  246.1944591  182.7096699  251.6500243  195.8912241  325.8875546  26.41304987  418.0138172  240.7669143  244.5331632  270.628335  286.7888762  356.61094  231.647722  605.148512  -103.5803461  -100.8973615  579.6868949  
202.8423164  241.7643886  185.145367  248.6479507  192.6611266  321.6220581  26.66255984  410.3805213  237.044618  241.5130916  261.8377537  283.8626351  357.2029446  235.298294  602.0166272  -105.4764552  -91.78539261  584.7214362  
201.3005063  240.6839401  185.9916539  248.7128178  191.9959775  324.1975171  26.46431471  411.7908574  236.8464709  238.9936347  269.2459254  278.9700011  356.3418864  232.9146995  602.4748547  -106.6312112  -82.71154282  574.4468615  
200.9045209  237.5493794  188.5312389  249.7592476  190.9066936  321.2719327  25.42024964  410.9090905  238.0639199  241.7053876  274.7295726  278.454514  356.957789  229.1617205  604.0498181  -109.1651033  -92.38608669  573.8751803  
205.2093663  236.9165264  189.0620572  249.8793803  192.3691907  320.5210576  24.05637217  409.4979273  237.3290565  242.4596934  274.0040823  281.0386071  359.2217822  235.0785307  603.8179793  -106.6205293  -96.87091329  584.5846641  
206.1529687  239.0019213  189.9268697  249.5421758  194.4642422  324.5216394  24.87649797  415.0160813  236.2378845  242.2045915  275.6302208  279.4413673  361.0119707  234.3368233  610.1561396  -106.2025148  -96.08426825  581.5810361  
200.6197373  240.7156581  188.2072081  248.0959582  194.2779787  322.950546  26.26429705  412.5826099  236.8202082  244.6967325  274.5904499  279.2822835  357.8965197  231.16454  606.0643989  -105.4074091  -95.93846272  584.2489562  
200.4040197  238.4027323  187.1364096  247.9932099  193.162566  324.010083  25.66481352  411.4405556  239.6435837  244.2727394  274.0052372  280.3905956  355.5688183  230.4381438  604.2242717  -102.3830662  -99.09277395  588.2900794  
201.5320575  235.9085216  190.2018214  248.3064083  193.5023951  325.4462314  25.10875634  413.2541394  237.8461388  244.3762491  272.649236  278.2486787  358.6188502  231.9369336  608.2695801  -103.9079011  -102.3825553  583.1684667  
201.663814  233.7798374  191.795858  247.7034025  196.3375864  323.6563278  25.2769079  413.9661048  239.5189816  245.4791415  274.7710677  274.6307738  359.1970798  234.2906669  608.9901423  -104.89615  -99.52792567  583.0125114  
203.4354455  233.1736939  191.4851547  247.9843082  195.5716325  326.4869933  25.86474457  414.7118879  241.118458  240.5591647  275.483069  277.4969679  359.7227497  235.7034529  609.5192691  -100.7555899  -96.21828073  588.0099252  
203.0129568  237.1099919  192.0990522  248.0705657  199.4158553  330.0176822  24.94133114  413.1455211  242.4237  243.7262292  271.3332201  279.2006122  359.4447304  236.2163321  608.2398649  -103.6041709  -94.62900423  582.0826991  
204.4110059  235.5945301  189.928952  246.4156986  194.9228018  326.1183613  24.76967961  411.7558754  238.1955823  245.2486084  275.0013331  278.8849414  361.2875351  236.6650703  607.4160585  -102.6581357  -89.29108513  579.0698083  
206.7346859  242.0262636  189.4299986  247.3435857  198.6507443  326.1474298  23.72060381  411.3852634  241.0932432  244.2082696  275.438377  281.0500385  359.0693071  237.0399318  605.0675733  -103.4057771  -88.83902421  578.931498  
203.2293675  242.6984503  188.5975739  247.141548  201.8251146  326.7204649  22.1536562  413.8167291  240.6926232  243.2757459  273.5507693  279.9984956  358.7325141  235.4436728  605.1638678  -105.9148828  -86.47190736  573.1122337  
201.6648617  242.8910679  184.8210088  245.6770422  199.2662586  321.4011927  22.35127828  411.1989372  239.2358555  242.5409242  275.933266  276.9078689  356.9634685  235.0218241  603.0030588  -105.4689148  -91.49005012  582.5124747  
201.651201  239.6251191  181.66406  244.3088707  194.2108146  327.9735973  23.55702137  413.0012944  235.1006453  243.1022896  268.4668192  283.6493354  355.7981942  232.09419  605.6782762  -98.57170797  -95.42338069  583.4684958  
202.1756415  242.8227218  181.929636  247.5225885  190.9409002  327.3970644  23.17194414  410.3325081  236.9886328  243.2907972  267.6122822  283.6315947  356.3443954  230.4233625  605.1712235  -99.59024303  -99.68690356  581.657678  
201.2954456  242.4007819  183.12094  249.4333631  191.7923092  324.6333511  24.46014624  410.9038233  237.5493711  243.2026998  265.1472286  282.1332492  356.8983693  233.4155097  604.3283028  -99.3293733  -91.94046968  579.8733571  
201.8078874  244.8616651  184.7209896  252.6525286  193.7581429  326.7797482  25.57908292  409.9033611  238.396731  242.9579448  270.7419724  280.4698077  358.6415804  231.7686581  610.8828667  -101.1315348  -89.69881012  575.1674255  
201.554412  244.1344702  185.2512945  254.0300939  194.5556749  319.0831527  24.77968908  410.8598128  241.6586204  243.3002448  276.0915648  276.6785339  356.0340241  232.4518633  603.7215104  -104.5805718  -86.95213397  573.6275394  
199.5426045  241.4100106  185.2842333  251.6060389  194.8500457  319.1013975  23.90711545  414.2738482  241.6199407  242.1289792  275.3645335  278.2424809  357.3586059  232.5974651  605.1031259  -103.5996713  -96.58485538  594.0976673  
204.2428048  244.2421671  187.975792  250.8943908  196.3862697  323.764407  25.32724651  414.845298  240.6388023  243.4482783  276.7867661  279.3503805  362.7369424  233.8839852  612.1160538  -103.050007  -94.62290961  584.6467771  
200.9084543  242.2299395  185.0590894  249.8616532  195.5196036  321.0870231  23.66387129  414.2395942  238.1456013  243.0952407  276.3288714  278.0516433  361.6731671  234.9957562  606.67495  -104.8101416  -91.99889316  588.4411154  
202.326197  241.195431  184.767717  247.0238625  193.5893646  320.8994225  25.64412259  413.0571209  237.789215  242.1516021  272.1056966  281.9398251  357.7339152  235.0587494  604.6952935  -105.1347368  -93.94882969  585.8731042  
203.6854889  243.3700521  187.3068718  246.8715157  190.158621  328.4451893  25.07850116  412.1915338  230.6293362  241.7079736  264.495205  287.5362237  360.6135614  233.6686471  609.8644984  -101.5637412  -100.7220682  584.4418252  
204.1983527  244.3008313  185.2913737  245.2931502  187.5439915  323.8517041  27.12375867  415.1028596  231.0818351  244.513779  269.1014005  284.3961225  357.7865083  230.9112807  603.9652187  -104.2429446  -96.33458832  584.5587217  
202.9745056  246.220132  186.9963206  247.5823032  189.0508901  325.2023845  25.63998403  412.4499868  233.9496331  243.6057729  264.9308846  281.1214876  355.7667048  230.0055835  604.5869941  -105.2866693  -90.83162908  585.2294238  
205.9740899  246.1825264  190.9351859  248.0767416  189.9233377  326.3476132  25.43009969  415.2126541  233.4624488  243.3466555  267.5886119  284.4009368  359.2456338  231.0290282  608.7164117  -104.5881329  -99.02883564  580.0216431  
206.1361152  239.3939698  191.4698557  248.9664359  194.7560643  324.1192844  24.00662189  413.2606275  235.1165127  241.0900705  267.7937772  281.1721938  358.6460349  234.9948177  602.1586814  -105.9365674  -91.59874531  585.5522336  
209.7485632  238.0723784  191.9505078  245.6746946  193.11639  330.8090748  28.65260053  415.7430173  235.6919743  242.3175021  271.343196  287.4223266  359.0624819  231.4268243  614.8512829  -100.9400275  -103.5065221  583.2445572  
205.5600782  236.3281308  187.8961286  247.6924392  193.5744858  323.7590824  26.59668525  412.7234842  233.4000779  243.3754706  273.2672497  283.7540449  356.7116273  235.0900444  610.9017301  -100.0796955  -94.97741334  583.7008145  
203.9264308  234.2536543  189.4979147  247.7227629  193.5054089  327.3928995  29.8183124  413.547996  234.2466618  242.9695537  269.3820428  282.253315  353.0961582  234.3914379  603.3122057  -101.682102  -92.424018  584.2309849  
202.5842382  239.7382525  188.4341288  248.9340034  189.3525587  329.7040696  28.31519275  411.6170544  234.8144327  244.7074017  264.5520141  281.1129614  355.5442443  232.3804145  605.7629793  -101.634251  -97.28360697  579.8656688  
201.5384121  239.554946  187.2392174  251.2001883  189.9035718  325.422954  27.38472462  408.4755265  237.155473  243.7231782  266.4017484  281.2364485  353.6918909  231.0521727  603.7841319  -103.6552984  -96.98201966  580.1951999  
202.5022665  233.555471  187.1861772  249.0793956  188.8510649  320.6611323  27.87394207  407.4060486  236.7194061  241.7798519  268.6667492  276.8405472  353.9811175  234.4609269  601.483143  -106.826156  -89.23004791  580.2571231  
200.7230336  235.640966  188.3257272  250.8209229  192.0664284  325.3062384  27.56621738  410.5498072  240.1384475  241.8936492  273.4563477  275.4949392  355.7205586  231.6475299  605.408555  -105.3305067  -96.0847873  581.2263727  
199.764127  238.4870251  188.2101587  252.6845903  190.8206536  322.0010064  27.01125476  409.4966218  243.8608268  243.1581304  272.7734906  275.6987172  354.8893674  232.5386623  604.5205744  -105.4656253  -98.51618673  578.0309835  
200.8008343  239.0990085  185.702158  253.4229978  192.7698027  320.8907243  26.07525213  408.7739498  244.8037616  241.4953735  273.9064573  276.9767427  356.2865802  233.4938306  604.4720765  -106.564216  -97.40687501  584.1915954  
201.1874439  239.7588585  186.7662761  252.3042624  194.6968025  322.1216543  26.4984887  411.8913099  242.2967133  241.0994289  274.665976  277.7046721  360.6995171  232.5170709  606.5373464  -106.4614173  -95.66619652  580.9353352  
198.4364643  240.7414932  188.3569502  253.2097921  197.4175159  320.7772709  25.28068822  410.5336389  244.5372219  243.6024232  277.1584631  274.4915167  357.6533834  231.8802911  605.1969495  -107.2466383  -96.3503295  576.1766721  
201.8653894  239.8495239  186.9826718  252.0847937  197.2286909  325.5358502  25.83341036  411.9648118  241.7435733  242.5331937  274.5578555  277.3829422  361.550585  234.5729505  608.5150421  -105.9680764  -95.19927293  581.9941922  
203.9093183  240.7690447  190.073628  251.1648021  197.5098488  329.1161954  24.31251261  415.1492201  238.4709012  243.8091616  270.2216036  281.9780553  359.5754452  234.1060847  613.2642491  -105.7880847  -93.66329395  577.6961913  
201.9845724  242.3367065  187.3449827  250.4267074  191.251414  323.6175737  24.61769848  411.2152229  238.2592907  246.3096871  266.8501854  280.9324496  358.0929125  235.1873322  605.3646403  -103.726823  -89.35751108  579.6561237  
200.718955  241.0193712  184.6368598  251.6753542  191.175745  321.4560412  23.47490127  409.291807  237.5809708  242.4184622  271.4355341  276.6945398  356.0103751  234.5050531  603.3004043  -106.5469295  -83.87307151  580.5812251  
199.6019859  239.4417398  187.0109117  251.6277855  189.1585492  323.6210341  23.21908914  409.9865211  240.3036758  244.0333615  272.8865108  277.5931033  357.2044266  231.8399729  607.6848531  -102.7630874  -94.96389535  585.5546467  
203.7015467  243.3902454  188.005415  253.6134009  192.4252429  323.5010072  23.22969198  410.2606218  240.9568035  245.5444967  274.415024  279.1258951  357.8143364  232.9711143  601.7429783  -105.2901363  -94.22370099  577.0494174  
205.0602789  240.1232417  188.5437675  250.4748243  191.6674399  321.7192612  25.11606649  411.1364871  236.7081808  241.8684371  272.3926568  281.1127462  360.5491499  232.6805854  599.0661086  -105.4160743  -92.66960442  583.8481012  
206.8143264  240.6675498  189.6962917  248.2788927  191.2361717  325.7367225  24.14773575  410.8851214  232.5498325  245.1531038  273.3783877  281.4396682  361.5414769  234.8518047  605.9373379  -105.3122768  -91.02935845  576.1502443  
205.6093627  237.026817  188.9964338  242.2640149  193.4096543  324.1313122  26.21849944  410.9937784  234.4189118  245.0604902  277.6912574  277.0599983  359.3128296  229.9063639  608.4845629  -105.2268973  -93.00348539  582.0821615  
203.508969  235.307463  188.0727562  242.6369713  196.0836343  325.6951056  24.70718395  410.4449888  238.4454508  242.0152649  274.652431  278.8466274  357.0868789  231.3443044  605.6605403  -102.8918576  -100.8531855  589.359561  
202.3692779  236.2924834  182.3296004  245.9994436  189.8072753  326.3071825  25.51252927  413.9115752  237.2945182  243.104071  272.5060945  283.1775078  353.1309435  231.5680407  611.166024  -99.31940977  -107.4062421  588.3055098  
201.9881713  241.7894519  183.3708155  244.4150112  190.1701646  323.4912695  25.68571303  414.0924444  240.0296812  245.0208136  276.6963349  280.9187637  351.3518824  230.4200256  606.6592338  -100.9410557  -100.9216368  585.8447941  
204.01813  238.6857578  180.1157694  246.8435108  187.5343259  326.4878155  23.96948869  409.8003111  240.5340233  242.4720951  272.2904107  287.8931673  351.7497302  232.3863329  604.3681495  -94.19694742  -97.50344878  591.8800411  
202.6082911  241.9001562  182.2730269  248.4615913  188.4375649  325.8048172  26.22640329  411.4057139  238.2885538  243.7186331  266.6773757  289.277978  354.6303432  233.4391714  603.2499098  -100.1054098  -99.3144934  582.0317396  
201.8378181  242.2260046  182.1976956  247.070276  189.4017257  320.9182958  25.81075663  412.0885229  238.0894881  245.4612906  268.0924388  284.0596896  352.6943001  232.6434877  601.5007413  -100.76836  -92.25737384  580.5549961  
200.9920996  247.1265537  183.8623763  247.1431381  191.6395209  323.2948966  25.99288585  411.8953638  235.3382184  243.7530651  266.8568207  283.9918677  354.0796561  232.8027467  604.0173507  -102.3384588  -91.19854239  580.9643571  
204.3131092  251.2553977  186.2951299  248.0936302  190.7074638  325.2643477  27.74247404  414.7164319  235.9090347  244.2867453  264.9817752  283.7730297  357.5881846  231.0548247  604.8290057  -105.6180679  -98.3335145  583.1572688  
200.7109239  246.7455366  185.0726948  249.0411219  190.8265643  321.616581  26.31173799  410.0729309  236.5561142  241.2031562  266.2579871  280.889958  357.649838  235.3102875  602.9944103  -105.7282687  -88.41809307  583.6829277  
201.1868257  249.7127648  186.1528211  251.1295543  192.5756173  325.3510683  25.46438381  412.2567142  238.7004082  243.660957  271.8453056  281.8836157  357.2919596  230.398048  605.2432452  -105.647515  -90.61711719  582.3185288  
202.3359687  249.4197522  187.8258495  248.2972347  195.0384241  324.2917264  27.47000665  411.5913756  235.086799  244.4783367  270.8464388  279.4165065  358.7510829  230.6451377  607.9854855  -108.1661054  -92.27038818  582.5541115  
201.8780966  245.2401825  186.631929  246.7581476  191.7244829  323.9278011  24.70174666  412.3087801  234.001202  244.1008884  268.5447165  280.0238183  357.1873916  231.7512767  605.4133983  -107.7778196  -91.41002035  582.2472694  
203.0292233  242.3626424  190.8740811  247.461534  194.8776192  326.6462713  25.85159666  411.7068283  233.530603  242.6182706  272.0963241  282.9000818  360.3534591  232.6441551  610.3119383  -106.6835079  -94.03023886  581.2779878  
203.5026148  238.7769122  188.5932012  248.4506766  190.8878872  322.8700037  26.06379258  407.9342972  237.9671027  245.3365539  275.9843054  279.4829134  357.4749683  233.4758355  605.6314682  -107.7988683  -92.19399524  583.7207689  
203.7142251  237.1882008  190.2929522  248.4104655  199.0269654  320.4013163  24.00828205  411.0239974  240.448358  240.6369256  273.6965654  273.9097852  361.0166143  230.5516052  602.5127704  -108.207698  -96.35757167  591.7228109  
202.4681249  236.41077  189.0749966  249.3280891  196.0587634  326.6202703  26.4319793  414.3819265  239.1547311  239.8207114  271.843938  278.3071872  358.225092  228.5611313  606.9841337  -105.6499622  -105.1263667  587.5256225  
203.3804017  237.3375173  188.8897754  250.5989982  196.3237755  323.1383036  24.4429493  415.8180171  241.6290614  240.5369756  275.8298201  277.2289483  357.8611398  232.2820114  604.8149305  -106.4939526  -103.7772394  589.3189012  
208.5015705  235.4251154  188.0798096  250.4692445  198.4443414  326.2346873  24.07153705  413.3139966  242.1503005  240.3989399  278.0870748  279.5837339  361.7025238  233.3193971  608.5175778  -102.4751735  -103.2412649  593.873614  
210.0781746  242.8474102  189.9488975  250.8525766  198.8322859  327.780272  26.35806198  414.5437396  242.039956  243.4331441  277.5172103  278.5155434  365.7701277  236.5678487  612.8341041  -103.5735261  -94.59796017  585.4411658  
211.4855224  245.9711716  193.3759949  249.5766968  198.7656459  334.6844373  26.75258914  421.8795024  235.2039478  247.7549872  272.3371634  284.7664906  370.0708158  239.8193129  616.9345045  -103.051234  -91.21402729  573.3215542  
208.4692645  240.9440588  194.0047943  246.7740815  195.364503  332.8541027  24.29977541  409.3618766  233.8328687  239.5084609  264.2164917  285.6132933  362.6981572  240.4461369  611.7116781  -95.57712933  -86.06143033  592.2781891  
202.0868097  238.8961613  190.2525558  244.416072  191.2680101  324.2616876  27.81085759  407.9649987  233.3404174  244.9323148  267.4864408  281.1873693  353.2231113  233.5636842  600.8991603  -98.85907981  -82.40536707  571.7029618  
200.1867615  230.8774723  189.1504824  243.2203181  190.3271845  324.6887841  25.73243622  408.8714154  233.3826745  244.1157251  271.9894971  278.0935344  354.6559598  233.6940392  602.7144225  -104.451716  -84.93642447  572.2066863  
199.658848  233.5489659  187.5968335  245.142442  192.2262774  328.0872297  27.70531954  413.090456  234.4391758  245.3785892  274.6138317  275.2860486  354.514399  231.3996178  610.0664752  -103.8668123  -95.34912297  575.0501605  
199.5698368  239.1991958  188.5284119  247.6820198  194.3674508  325.9840841  26.98084495  409.7225726  241.8068054  245.1733834  275.2327873  279.2642208  352.2321938  232.7227996  604.5006899  -103.4850042  -99.25188262  578.0164314  
200.0428806  235.6694116  182.902109  247.2238406  190.8495335  324.7082177  24.29560838  409.2985785  237.4082657  244.3839371  271.8407403  279.6162223  353.6585527  233.6667322  606.233658  -97.71345251  -100.8747989  589.8454153  
203.2775267  242.370729  187.6310435  251.3635188  193.2086855  324.3257885  25.19156601  416.0077464  240.6219466  247.7166832  275.4288587  278.7708597  356.3662565  231.398214  610.1620254  -102.6974616  -99.80724093  576.2630087  
200.9367156  242.712493  184.3882979  249.3153423  196.589961  320.200681  25.10279363  416.1951849  240.6383246  244.3647072  275.381286  277.7327374  356.0460129  233.1744841  604.9656725  -102.1366672  -97.13933207  586.4955357  
200.6275882  241.3860883  184.493613  248.4293511  197.1731318  325.477341  26.98111444  415.457749  237.0098735  240.3067692  268.1479122  283.2532929  355.2855317  235.1981183  602.7527863  -101.2282282  -95.50560116  582.710512  
198.8107317  241.6545473  187.8642748  250.3795164  190.9547167  326.3204063  26.09385714  412.1646586  235.9106027  243.3074063  263.2456841  283.6805038  353.8203832  233.6657532  607.8558861  -104.4766593  -99.72756098  580.8075089  
198.173865  236.5892488  186.2492541  249.4558277  190.4195291  320.5393137  27.13816011  412.7662857  236.058857  240.977704  266.9483651  279.7813627  354.8250784  235.6674463  604.9163592  -107.9231933  -89.65530552  577.5648291  
197.95592  238.2119497  189.0329769  250.094216  193.3214881  324.077839  25.92915398  412.0545673  239.3288139  241.3122085  272.9223965  278.9245523  356.1029969  234.0923999  606.2785526  -106.066399  -92.5240807  577.117109  
199.4534134  242.4248628  188.5693958  250.5378244  195.1290521  319.7748655  26.74331365  411.4624525  238.346396  241.5219968  272.1903042  280.2352638  358.4095913  233.5555834  607.5092848  -109.5141343  -93.87656941  572.2913337  
200.5942804  241.2383362  187.1128362  248.0366685  197.3119991  318.3873994  26.9862808  408.5802716  238.8052697  241.2433657  274.2052543  277.6917631  358.439931  232.495953  602.8219102  -106.7349681  -95.0736459  580.6213391  
201.4482125  239.6283074  189.0437413  249.3157309  197.7404708  320.7896936  24.69920434  413.184658  239.1082268  240.0716551  275.4890931  276.2415604  359.5591114  235.0337794  609.5534675  -106.2542699  -97.4472791  582.3266851  
197.6700921  239.2761724  187.421276  249.8946447  197.9670948  320.970929  24.06207213  412.0108137  238.8213157  240.8115305  274.3566187  274.9431337  355.9782157  231.4713605  606.8682148  -108.1075213  -101.6208855  587.9696967  
199.7093219  232.7898319  186.3236279  247.1624479  195.2306473  320.8679856  25.54135659  412.7771379  237.3431124  240.4454131  273.33006  279.5939714  353.5896946  232.0001802  603.9263734  -104.8948314  -103.1187177  584.115777  
205.5167025  235.8841809  187.5532583  249.3435203  193.1118249  323.0856932  23.25880023  413.9846258  237.9253855  240.6941512  270.1839386  281.291212  357.7358758  232.9446053  610.8682585  -100.6957963  -104.8834686  582.3996862  
208.5789671  237.1100313  184.8353971  248.1444174  192.1765791  318.0005564  26.09322833  413.0710624  239.0121994  240.9701609  273.2057761  279.2617855  360.2965681  232.3139548  602.4134238  -101.8530898  -99.00260337  583.3492328  
210.8727096  238.4498014  184.4987522  246.1942279  192.5882908  321.6644398  29.09429608  414.3235054  239.8618864  241.512296  269.3878994  279.1026241  359.9351176  231.7339765  602.0458882  -97.95501349  -96.42830719  583.8480383  
213.9990046  242.5436111  187.648927  250.3691245  196.0997075  325.0461962  29.54711653  410.6790324  238.8879584  240.7978762  264.6829298  281.4758323  364.4276078  231.1963546  606.0996432  -101.567938  -98.43119935  579.9160945  
208.7595639  241.6313711  184.0720656  250.7762218  196.9197053  320.7399369  28.78938487  411.6804585  235.905439  242.0334604  266.0373359  277.9816617  364.9789485  232.2265089  603.3339885  -102.9730851  -86.82614238  576.5137391  
205.2210872  242.9912106  187.7224331  252.3407402  199.2904072  326.2243566  26.11599268  411.5630905  235.8321663  244.4607656  271.0747734  277.6315238  366.5236619  235.5553794  609.9708636  -97.55547559  -87.3902327  579.6016718  
207.1804832  245.0959005  185.9713945  254.1898871  198.7605916  322.9269084  27.51421899  410.9441278  236.7330651  243.3751564  270.5069714  279.654958  367.1516941  231.5025298  604.7416765  -97.68705231  -84.71652296  572.3840263  
205.3574248  241.9019731  186.4033103  248.0072  199.4844631  321.8467775  24.16198308  408.6797971  236.163369  243.0409169  269.3156953  281.5278415  363.9846738  235.626446  603.9326554  -99.58086006  -82.52442335  577.4242449  
202.0390989  245.6859873  185.551734  246.0622377  196.0563572  325.3984921  25.48593242  413.7997742  238.3130893  244.872002  273.8903923  282.1981664  361.2316549  234.9978576  608.8386547  -101.9178431  -80.36153353  574.2900565  
201.5052527  242.933895  184.4844559  245.2168947  191.6533017  321.0177771  24.46205848  409.4907079  239.636522  245.2422651  275.09025  277.1574951  356.5170123  232.5606462  603.1842453  -107.5232129  -87.51216368  587.8212844  
200.9110592  235.6970437  183.1965241  246.6982996  184.8781715  326.013348  25.32732922  411.6004107  236.057856  242.650892  269.07377  283.0907669  354.4254676  232.9266936  605.7228486  -103.9262442  -95.35440293  586.5726309  
198.4832842  235.1120415  183.8348031  249.0695124  182.8542234  326.8996108  26.29737973  412.3785498  239.5168578  242.3131135  269.7462925  284.7473332  351.6138055  233.7565881  605.0027884  -103.0306456  -101.4609666  583.530935  
200.8781846  230.5877908  188.056102  247.1849798  184.9783583  322.6997593  27.07792934  414.8977084  239.0238334  243.6271228  269.3191525  281.4080793  351.9741772  232.8101686  601.4833266  -106.3430318  -100.0141919  584.0765501  
204.1106931  235.8205466  189.1437785  246.3572869  186.0650417  327.5246537  25.24396823  410.5555951  233.5779799  242.7004897  265.6313976  285.3812439  357.2739716  232.2448173  607.2758353  -105.8481124  -100.6749625  575.4498712  
205.9531155  238.2977905  186.5226818  247.6137428  187.2723939  322.113144  27.14086985  410.5397231  234.8629708  243.9994753  267.9122518  281.9660016  353.3411292  231.7362676  602.8117327  -104.7427131  -98.91902701  578.0237517  
203.6313195  242.3593939  183.9762772  244.9030912  187.1142738  321.7769541  25.6431645  408.9723643  234.0297212  246.8342915  269.4636363  280.5417927  352.8108182  233.6289745  600.2293403  -101.6143874  -94.54647063  578.2501411  
200.3796163  244.1408129  184.6177708  246.7224389  186.0032773  325.6751336  25.39654885  408.7936016  231.4513139  246.9249193  271.5659759  283.0685021  352.5931271  231.0895284  606.0058342  -98.36267133  -91.36769817  571.7098035  
200.5496848  243.3425282  181.3862594  247.6281308  190.0513893  322.7185742  27.25507538  409.7456235  235.8252005  249.3403922  274.0503903  280.9998152  351.1610645  230.9022403  599.6356939  -100.520554  -90.81414371  576.6319582  
198.7062656  239.440723  182.7387183  245.5538538  185.7178323  319.447094  27.35313051  410.5905887  236.8933987  245.8304471  277.8454722  279.7616712  348.7632834  229.6575632  604.7400887  -100.6307332  -98.53561315  588.4787434  
199.0987054  245.3190924  195.8203725  250.4290644  183.692648  347.8912622  25.50659867  412.2114349  235.9433888  247.0663825  270.7918883  280.6196142  356.0568737  231.9917619  616.6001256  -112.5543681  -99.60693174  580.6490978  
206.6199532  246.8347162  197.2552708  250.9193444  199.5183807  338.3080429  30.01648831  414.7492424  238.1887401  244.1655002  268.3884639  287.6613774  366.202161  232.5282615  616.6647645  -101.8999398  -98.94494041  595.1347121  
200.5885718  243.9921497  194.5929836  248.887732  196.8580639  324.6611285  25.54187415  412.6114195  237.651817  245.2942384  274.4854006  277.7840335  357.0284394  234.2543788  607.9958119  -107.1961991  -83.67232215  578.1472486  
197.4694256  237.6286027  187.732395  246.1925802  194.1918969  320.845681  25.56641546  410.8533739  238.2595196  241.5845639  274.2866938  273.9173508  355.0573636  231.2239475  607.4972428  -110.2119959  -92.95223731  590.720652  
202.0272418  239.3622752  188.4938089  248.5195153  194.0390777  326.5989232  24.26505414  415.9669182  238.6316587  243.1148235  276.7858614  278.707066  354.1433685  229.853829  609.9167882  -105.6366969  -108.093304  587.3087412  
205.0723607  240.0848699  188.3598279  249.520488  197.8514213  326.5954974  24.41681819  415.9156578  240.9015962  242.4785509  278.007463  281.1499993  356.7143362  232.1336437  608.0771321  -105.228149  -107.8485018  592.2250624  
205.0272076  240.6861626  188.1176309  251.0682066  200.9458388  329.8344017  23.91664108  413.3887907  239.4630587  239.3424177  273.7852807  281.8245671  358.7059933  236.4947003  606.5345402  -103.8943256  -102.0793843  590.952468  
204.0417692  242.230363  185.9191677  250.5673562  196.6086266  328.8133681  24.95771743  413.7532782  239.7644525  243.0554032  268.8548076  286.4389839  359.7149828  237.462401  605.6659062  -102.5839889  -99.0419957  588.5133453  
202.1182958  240.5409806  185.9249742  250.1959866  197.225901  324.8559345  22.28355808  413.2809577  239.8435622  242.1042157  267.3965163  283.1135696  359.640968  233.746919  602.6372718  -104.3873253  -91.05118551  579.7295895  
202.9691036  242.8170841  187.0335343  248.3517006  199.1777272  329.6990996  23.60681476  412.7537934  239.3979119  245.1363204  269.9900787  281.9376077  359.4325672  234.0885993  608.5161277  -103.8036327  -93.919762  580.3832609  
203.8261935  244.7321228  187.651211  248.5614871  199.0263801  328.0594944  23.43608572  412.1839  240.2991312  244.3968969  266.720266  283.6975879  359.1123326  235.2736288  608.2514198  -105.2595531  -95.32253644  578.0252251  
201.5707617  242.779147  186.9062098  248.8460106  197.945977  323.993536  22.52138505  414.6973744  239.1318492  243.2929427  271.2524821  281.9288605  358.0453317  236.0089752  604.2283804  -106.7408535  -88.8454352  578.4964008  
200.4932384  245.0979265  186.4077029  249.2169302  194.7635636  325.8450924  22.62221135  413.0239636  240.6597431  243.3853811  272.7403552  281.2128345  359.2250056  237.1772889  607.4029994  -105.9278403  -88.1687956  579.5701588  
203.8622922  249.3084465  187.5305724  250.3679744  190.365947  324.2240841  24.63267155  409.9174766  240.7094626  244.0261363  268.5078865  282.06636  359.3818339  233.4599493  604.4801999  -108.6543612  -91.57494383  576.7350463  
203.9590314  245.5019602  187.4835278  246.7215735  190.365053  320.592214  23.5989671  410.4946588  238.6408916  243.9727367  271.442824  279.4640582  359.7442398  234.797521  606.2831975  -108.9625014  -86.65591012  584.4826248  
202.1461939  241.8588554  190.6139151  249.5117497  193.8978146  325.0494237  24.5391063  413.5737359  238.7391718  241.7965607  275.1584419  278.7397852  360.8144979  232.0686512  614.0537339  -105.7232576  -89.96869874  580.678978  
203.0910291  244.8696328  189.7737178  250.5216615  194.2485198  321.1738909  25.25977627  410.3024184  240.615947  240.7668226  272.0171972  277.5944865  358.2017935  234.2585056  605.9346829  -107.0209736  -92.55106175  576.293169  
203.546189  240.822541  186.6305916  248.2890518  194.7902729  319.7882593  24.74647001  407.6034874  238.5257381  241.3062529  273.9273292  277.8583611  356.3742925  236.0308228  603.9158352  -103.5601354  -88.31387556  581.5192407  
202.8538465  238.1308918  184.815956  248.084116  193.9358866  322.1870611  24.7506616  409.5949311  236.8511306  240.310607  272.652265  279.2403935  358.1011321  233.2783773  608.5627555  -101.9200294  -93.36746467  584.4569222  
201.4462816  239.401147  185.928283  251.1130033  190.9463492  320.9731526  27.25613502  407.8386475  236.4348252  245.2636722  277.5340393  276.4870574  354.8916012  231.1233596  604.0523138  -100.8313819  -90.26468263  581.6617008  
200.4115941  236.3497319  183.6125495  248.5356571  188.8564728  318.6162293  25.51936696  408.3771341  233.6388689  240.5397009  272.4386165  279.2129958  354.3236764  232.7315291  606.2500387  -98.820308  -97.3048153  590.6945663  
199.961101  237.8753237  183.6642478  251.0843963  190.2210613  319.3666839  24.7616899  412.781047  234.9214544  243.7525402  270.9660163  280.273127  353.4237288  231.3109373  606.2899003  -100.0133958  -98.68501466  585.4775171  
200.7521253  236.5025109  181.3701509  247.9725331  191.1772482  319.4278997  25.48172742  411.0042258  236.5492363  242.8182379  274.3020441  278.843224  351.9859342  229.313042  601.2641046  -99.59530132  -98.71194807  583.0684718  
203.5824988  236.8308368  183.5983501  247.3331183  192.3400234  320.4904255  25.75056792  414.8191229  238.1647797  242.1030502  273.5068372  284.0661601  355.0589234  231.6820146  605.5152121  -97.03769552  -100.087766  584.8378173  
202.984505  237.4754367  184.6605679  249.1074488  192.5232855  325.0191945  26.49008519  414.4512618  236.9676378  241.9813432  267.2084147  284.1353798  357.7294251  231.3568357  606.0011476  -100.9838772  -102.5539775  584.5168757  
202.787237  234.9622274  184.5308444  248.7566213  190.6056975  324.755542  25.42268102  414.3352096  239.3564224  242.0292672  268.4794112  282.0831851  356.3543025  232.8738267  599.3752289  -104.7596606  -100.3248431  583.7165966  
203.6326604  236.6469041  189.3954706  248.4185897  195.3447267  327.7706629  26.20103553  412.9253961  238.0841323  241.388095  265.3946291  283.4163682  358.513627  230.725901  606.9726178  -104.1082385  -101.8614047  580.5029309  
203.516881  236.8261833  187.5042943  251.5039009  194.0339286  327.7296314  24.62251817  407.8887859  236.5973917  240.0293104  265.7652305  283.5639392  355.437604  229.6239077  603.4596914  -102.004645  -100.8026149  579.5730428  
204.1172729  237.3766574  187.4528666  249.4594994  193.1360831  323.665366  23.61964953  412.4096904  235.1980605  241.5216245  267.7873393  282.1103158  356.4811917  234.3026977  603.5624745  -101.5814772  -97.53947041  581.8590263  
203.2751893  237.2067173  187.411511  251.28507  191.6969375  323.0819933  25.73811898  409.5874705  236.5313962  241.8680262  270.7346794  280.6472664  356.9522684  232.0277714  607.9223309  -101.843809  -90.51211085  575.5085663  
200.7505645  238.27238  187.9945498  252.2710453  189.3718701  320.796087  26.22956505  409.3780167  238.9660864  244.3117868  274.6480474  281.2334269  352.7123405  229.6487046  603.712762  -105.9391254  -90.60200661  574.8557057  
201.4930279  239.2944343  187.1413971  249.8447164  192.7400108  325.4066143  24.26884508  412.2724942  240.5252698  242.3929863  273.5183305  280.37067  358.1725787  233.5562422  607.7314198  -106.3018675  -94.61529819  581.2455554  
205.7026232  244.227885  189.9890773  249.1086688  194.0017064  327.1131241  25.69446132  412.6087622  238.9646066  243.9260015  273.3302353  280.6679147  360.8408176  233.410436  612.2231942  -106.7941021  -95.47960386  579.1998108  
202.2159107  243.7466574  189.9464506  247.52439  191.257819  322.3148324  26.49484306  411.3371043  239.0419424  246.5828311  273.2169024  278.9828742  360.4643603  231.9659501  600.6303087  -107.7839186  -91.90041529  583.243053  
202.7129532  240.9299606  188.0191304  245.7987333  190.6356675  326.3058543  24.89200182  413.2305558  237.9340554  242.6677539  272.9229591  279.9237473  361.740158  232.5960023  607.697423  -105.8863761  -93.4904589  590.9892265  
204.4013066  241.3532509  190.432886  251.3494579  190.0545244  325.282342  27.01381518  413.5021102  236.5441821  244.2685879  272.5779012  279.0810248  360.9332755  231.582601  610.4339087  -104.8253873  -93.84671015  582.0377296  
201.6309301  241.4009175  189.1705103  252.7035713  189.4391059  319.6131403  27.20002119  410.9761823  237.3159819  243.3629278  275.9281292  277.0170029  359.3115766  232.0787245  606.9675443  -104.3532164  -92.60567474  584.7012278  
201.5930545  241.0047139  187.2700887  251.1597689  189.9190223  322.8324997  24.98942527  413.1897713  235.7398604  244.2817826  273.7677368  278.8620231  359.1811473  233.2689376  605.5894111  -102.4565794  -95.44512512  592.4981772  
198.9744098  242.3215192  188.0113623  252.1514168  190.3717377  326.8726321  25.47348434  414.5603128  236.1205958  244.9888339  273.0731936  278.8884635  358.0033118  232.4688031  608.026502  -106.0139331  -96.87605134  585.7236179  
200.2873191  239.8978552  187.7673666  249.8977767  188.6088403  323.2639108  27.48257894  412.2584312  237.8524399  245.1084253  274.5205983  276.0073628  355.9082212  232.9176909  604.6831697  -106.8359346  -97.26518444  589.6347215  
205.420705  240.8042902  192.3224696  248.094054  194.9050044  322.9958261  27.55610504  410.173278  240.0642365  241.2632941  275.1652384  278.5244066  358.1451609  235.5972486  604.6846001  -103.3542728  -90.39540205  591.3279438  
209.7475253  241.9111613  191.9460793  246.8268705  201.2310852  327.9715752  25.69715434  421.8001453  240.9406409  242.6989455  273.6170738  282.3105608  363.8013134  238.8060942  612.6847928  -103.7957054  -100.019875  588.502393  
205.2745192  236.6030043  190.8971695  241.8240938  195.802208  326.5516892  26.94040514  411.9200783  237.601072  242.8686265  262.953575  277.5268333  362.7161109  241.7643351  610.2238633  -105.536325  -80.99211954  581.8963391  
201.5848064  241.8152894  190.1253851  246.998759  197.6002509  329.3601508  25.62281639  409.6509478  237.6411277  244.9564455  271.2421283  280.6107109  356.3244909  232.719176  607.1897452  -104.9796735  -83.5844442  571.8375471  
203.6275479  240.6961639  187.530184  247.2731301  199.3125336  324.2953763  26.83287224  409.4685043  239.6472054  244.6058395  276.6804845  275.1835965  359.0515077  231.2455854  602.6959942  -107.8919947  -94.21802778  578.2875693  
206.7256654  239.6128094  186.1806478  246.0478819  197.1905866  322.7152052  24.59181825  412.0334492  236.4109329  241.3893794  270.940849  278.8933675  359.8042321  232.7068736  604.7192942  -102.6911352  -103.1835193  588.3787059  
207.5930102  238.5838863  184.8953079  246.7416024  189.7471322  327.0563745  25.51420708  413.1661627  234.5384031  239.6326681  265.9746623  282.391993  357.610897  232.6220518  607.4808784  -101.8876607  -105.3626262  581.1457564  
204.3719594  236.3246245  185.2392847  246.2366266  192.2139386  327.7793344  24.0410763  407.7383963  235.6293141  242.3023029  266.5031559  282.7353719  353.7798029  234.2501668  602.8349692  -101.7469301  -98.93690508  578.3956421  
202.9753834  235.8127017  186.6841101  249.5641741  191.3977626  326.106425  25.93046647  408.3450432  240.6653015  243.7843858  270.6541625  281.2517164  353.3253956  233.8241235  608.4098417  -98.56013531  -93.48973897  575.4757115  
201.936955  235.4066535  187.4152774  248.6220468  189.1725859  326.4385606  25.06586101  409.7246941  241.1141416  245.6123573  269.5656536  284.5828346  354.4866777  233.2609594  607.1444803  -98.70490037  -91.22363827  574.0451042  
204.2792481  236.3987695  187.0617394  249.0614855  195.518161  324.5582526  26.42049085  412.2514848  237.3695744  244.0220987  266.9064222  284.2540949  358.9727062  234.6976601  604.2476344  -101.5038338  -86.13056335  577.9616671  
202.6634305  241.6559742  184.4418096  245.8687084  193.4007519  325.1213653  25.2655098  410.8887555  236.6063737  242.5551301  274.2298927  279.4780131  359.5711331  233.0954718  603.7975707  -100.7976545  -84.62129486  575.3853601  
203.516408  246.1185523  185.0915025  247.1439969  197.6397144  323.4512359  24.44819963  412.1115838  237.7898829  244.7042991  274.1691308  280.197953  357.3781559  232.316485  603.6849459  -102.7739764  -92.23292184  574.9716639  
200.7666944  246.3310634  184.4764053  248.1980364  198.2836417  321.3946608  24.51259605  410.2710489  242.1413307  243.9435148  277.3144757  278.8694715  357.2859931  232.15184  605.0285578  -105.4910703  -95.61703751  578.1231382  
201.204863  243.605344  184.7764579  248.809872  197.5216221  325.1345367  23.89052631  410.7826611  238.3854622  245.7750221  275.4207133  281.9072202  357.4200586  232.4287742  607.7364576  -104.9706975  -94.89537781  580.4940272  
202.4800964  243.8235511  187.1416601  250.6153161  200.0218043  328.3464192  24.57953239  414.847043  240.7538241  245.1061672  275.373396  281.8973051  356.6866374  236.5702058  606.6852759  -105.5561334  -90.52877169  572.9988048  
201.2832297  242.8488725  185.539493  248.8826815  199.7799641  324.0085056  24.01043544  413.5938553  241.8700049  246.19706  277.8541502  278.8504321  357.5507856  237.0301295  602.1750879  -108.0290562  -92.83084915  579.1746865  
204.1426713  243.4479931  186.1976174  249.2467329  196.4548787  326.9391969  22.76241142  410.9673574  239.162471  243.4766667  274.5064496  279.220735  359.5702102  234.1555883  608.2241605  -105.1264198  -91.76501824  580.0848518  
203.2705791  244.7407542  186.690341  249.4172784  193.4961137  323.4557239  23.32887714  413.6923468  238.0167808  245.0355559  271.6746822  280.6636744  357.8659352  234.3349483  605.9875757  -106.020464  -89.72889818  575.152433  
200.6225964  243.6912879  183.2348789  246.4258346  190.7415276  321.1980947  22.65821846  410.3276045  234.1240903  242.2349245  270.3246156  276.5376322  355.809363  232.9461591  605.9352228  -102.3138932  -94.59504931  594.4759737  
200.0300421  245.0007646  186.539169  247.7367959  192.0330773  325.1045161  22.22586686  412.5069081  234.3328353  243.3323015  270.4602834  281.7415909  355.1479382  231.1836212  611.0149135  -100.4329831  -99.9210778  586.4255822  
201.4192322  243.8181049  185.3946824  248.4019233  190.9061104  320.6968998  25.0340534  413.444255  238.6938926  242.8681391  274.1641106  278.1524782  357.435575  231.3752717  605.8782934  -101.2754026  -99.81497941  583.9139009  
201.473775  240.4137481  186.8302516  248.2170305  194.7685961  321.1222767  25.06043287  414.7966038  238.4014205  240.3069775  270.0370156  281.2128519  356.5097379  233.0080811  601.9213077  -101.3044162  -96.63837972  585.797584  
202.7811852  241.9748828  189.0444809  249.3687454  193.2962248  325.4512863  26.54129699  414.1055407  235.6407937  240.1198821  267.0632392  282.458425  358.0106234  229.8258321  606.4357581  -102.3482169  -99.91260065  580.8746674  
203.0086147  240.9305885  188.4241605  252.7088897  189.9496057  324.3590846  26.61720549  412.9880497  236.9842471  241.5479169  266.0688584  283.6740215  358.6325401  232.8735254  604.2373745  -103.0875402  -96.84176087  581.6718051  
202.4108541  239.5295199  187.5218219  249.9780286  189.7114747  323.6617069  26.37357685  413.8795354  234.0831038  242.3237823  267.0188417  282.4754536  359.0250908  232.1283671  601.9149581  -104.5986439  -95.90848741  586.1785958  
206.4913894  240.2785121  189.0345  250.6547597  191.8053601  326.8725068  27.05838474  414.1949096  231.2757731  242.6046984  264.67335  281.8060002  362.3132912  229.097945  606.6337517  -104.2294409  -95.90107125  580.3697235  
206.8886496  240.1477457  188.5261426  250.2928159  193.0401288  322.409849  26.73340598  413.5969147  234.3260763  243.5208137  268.8021721  279.7723026  363.395082  231.6305993  603.5425574  -103.843018  -96.70249001  583.7953753  
207.7669878  237.9769502  188.9575726  248.1763979  198.5062829  323.3272036  25.41101698  412.1527326  240.0495179  243.2705728  276.7917133  277.8105288  364.055393  233.2971627  608.5682199  -98.86782924  -96.3554414  590.7505252  
209.7000887  239.8278486  189.6724163  245.2147593  200.4642054  325.1571761  26.01346737  414.7794021  236.5865248  239.2409586  270.8707519  281.862982  365.1917909  234.8122536  613.1560499  -97.84165997  -92.28656365  583.1085886  
203.9122576  244.930273  185.211046  246.2946889  195.8449298  324.7010607  27.77061944  417.059762  236.3415497  243.3163714  270.8110653  282.9231394  356.7371639  233.0766882  606.9383882  -101.6678263  -94.04604462  581.3517134  
200.0867582  240.7046442  185.7480251  244.2883832  194.1794702  321.9493417  27.65823381  413.9200762  237.5170438  242.4484112  269.9451256  280.4772361  355.5797207  235.1863161  601.4941942  -107.1974503  -88.6181129  577.9209099  
197.9936779  241.4784857  187.5990261  248.1190297  191.9789195  326.9890802  27.02413976  410.6946501  237.0476827  244.0730542  271.2910143  278.5690544  355.6017989  234.5847465  608.0455616  -107.5921061  -91.60492899  578.0092745  
199.7484007  246.3226095  187.787555  250.9977098  188.3767675  324.2779976  26.41176231  407.9992677  237.6396212  246.8240906  274.3242497  281.4816072  352.8720724  230.9944207  607.9656446  -110.8432858  -95.23194561  575.6758908  
196.5204195  243.2208411  183.6029363  248.4135981  187.2996834  320.9464716  24.52941231  409.9058697  237.5206073  244.6278787  272.2118818  277.9304546  354.1633533  231.9579545  605.340482  -107.4761978  -96.50116553  585.48942  
199.1801246  240.583331  186.0687813  250.4315929  185.0802211  323.6750488  25.04731854  411.4378626  233.3732919  243.5151785  271.4043192  280.3534835  353.8972123  231.92767  604.8372204  -104.4429871  -100.235102  586.358767  
197.3824769  236.8397601  184.2729129  250.8592325  186.2568058  319.1693048  26.67065364  409.7168066  236.0042917  243.733448  271.25121  282.4399319  352.4533472  232.1888639  604.2918954  -101.7199887  -98.32175967  581.6009675  
202.4019605  235.9169245  189.2809042  251.7069539  194.9461317  321.7801773  25.63671681  415.0785176  240.6569397  243.2659905  275.0169943  279.4102308  356.7180166  232.0311381  609.0308377  -107.2363108  -102.9428942  585.3657046  
209.5933373  234.4680369  186.4138883  248.8156958  187.7108538  327.3159534  25.00330642  409.9194686  235.5818127  239.852147  266.0406703  285.8343358  359.0677762  234.7134276  610.5366983  -100.99293  -103.6699151  580.8383743  
204.3718301  236.5350321  187.3336569  252.1426355  191.8815776  323.7579757  27.38937561  405.2408192  239.1381984  243.4231692  267.6466811  278.488068  354.3767607  231.7802981  602.0040019  -103.7866061  -91.57714904  574.8892542  
200.9303113  237.3941743  186.2927538  250.123935  187.3325311  322.1892532  26.32053299  408.0747849  236.3999059  240.2073497  273.5197042  275.4144031  356.0235313  232.3783627  603.3906421  -104.4564787  -88.17373733  572.6208923  
201.9217499  237.401375  189.0385084  251.2563481  188.6084571  321.8884158  29.15002484  410.6836833  238.3238952  243.6889628  275.8072596  276.0887886  356.666236  229.5317474  604.8784999  -106.9837675  -96.48354621  579.6218712  
202.0644147  233.2465585  187.9282392  246.1153554  188.9130755  322.4345538  27.04738335  412.5066422  234.3667128  239.6927084  268.904409  277.9138003  357.3515338  231.8899937  603.0334973  -104.0095589  -103.0078642  584.3888058  
206.2858535  235.8180037  188.2189772  247.8194718  189.9198763  324.0216944  28.1981343  413.6715133  235.7103575  242.4681434  269.2718493  278.6060736  356.2646678  233.9965759  605.8763446  -103.7549303  -104.1817505  583.6077336  
207.630161  237.3863186  188.4729049  245.2389494  197.4639762  322.218004  28.84054223  415.1749545  236.9436309  241.2626047  270.0367384  279.3745781  358.7766137  231.6695925  604.5149839  -104.6974316  -103.6978819  580.5255025  
208.2977403  238.005685  191.1251021  244.7561778  198.5133625  326.1218545  28.68391963  416.2082137  238.6673384  242.4439263  276.5641547  280.8026573  360.0804308  234.1898501  605.0653786  -99.80051697  -102.1486307  585.2286783  
205.5697818  240.5333472  193.8513966  252.09158  196.4367642  336.6699705  30.78504363  408.9350478  244.0122805  242.596669  271.2301371  274.6832414  355.5245305  227.3897748  611.1904987  -107.4723673  -79.14045137  616.296208  
203.9503017  243.1250154  196.7334381  250.8360362  197.4470438  330.1260489  25.18961019  414.9623814  247.591234  247.0510313  277.6933504  279.7014841  364.7471241  233.6453584  614.8951344  -105.3067423  -94.50717317  585.1036211  
202.1161777  237.263046  193.3793485  248.9765325  195.1819462  327.1544913  23.64023673  408.0808588  243.9289327  245.3599155  273.8789185  280.3049454  358.9737563  240.4688614  608.8198673  -104.9488179  -82.42240904  577.8125775  
200.1982414  234.689829  185.6009175  245.549462  190.2110488  323.1696376  22.11550022  407.9220612  241.6103898  243.7179898  274.5986901  275.5575585  354.8730552  235.9223755  602.7248438  -106.3789896  -85.36402352  584.7373386  
197.1621912  237.9263536  187.2087877  248.4900203  195.156353  326.1914661  26.45075692  412.2729753  239.8765497  243.0841222  274.7713189  281.0367127  355.3917512  231.0510892  607.0533039  -105.916265  -99.85852111  581.0377817  
198.1865836  238.8781162  185.4314731  246.9932902  194.6501005  324.8014064  26.45224285  413.4381494  240.6206829  244.6652846  276.1370053  280.7891865  351.1648923  233.2945738  605.5045624  -105.7234002  -99.99747569  585.3609839  
203.1272192  240.5460504  185.0905151  246.2458212  192.5845501  331.7019105  26.17951254  410.9883491  236.6607335  242.9198782  266.4372672  286.1366041  355.5954089  232.9851399  608.4340325  -101.5585114  -101.2089022  591.4944577  
201.8417393  247.7785436  184.5018831  248.8874168  189.8624066  325.9837232  28.27216763  406.8133436  236.6187959  247.657693  267.2448869  284.7983038  355.3693545  231.1298576  604.1801885  -103.3280377  -96.36391425  579.0693464  
198.9913832  245.2340845  183.8227362  247.3466156  189.0180488  322.7404123  26.92232529  410.4430547  235.5780197  245.4644385  275.0214133  279.6782567  354.6904795  230.832299  606.6835076  -106.3139636  -87.47548673  579.7552162  
198.268586  245.1826436  185.0864144  249.2144276  188.0419789  325.7486892  24.76441166  413.6915478  238.2113653  245.4061546  272.4409278  280.1161553  356.574901  229.304979  611.4720287  -104.8778017  -94.23279803  588.9270172  
197.1149902  246.1885488  186.2209754  250.8745561  190.1471317  323.2588012  26.77273415  412.5295356  240.0166863  246.9960396  275.8142206  277.7455076  354.4682699  232.0332786  603.5469994  -106.8850253  -97.19539238  588.7060248  
200.3761103  242.1985049  185.5365296  250.5846821  189.8031491  323.010999  25.72302329  413.651953  238.2903564  244.0487503  272.7806092  282.8951547  356.1807134  232.5655871  605.403445  -103.3342337  -98.98766079  588.3924063  
203.488854  242.4300141  185.5268993  250.8383458  192.5061531  323.7006529  24.59126557  415.9944316  238.1415291  244.1558436  272.577604  280.5709938  359.1118419  233.1627572  610.3651779  -103.3416711  -98.33426613  584.2834738  
204.599583  242.0860006  183.4247579  249.8149661  196.0478921  322.2833985  27.02597382  416.0265529  238.5820374  242.7203941  271.5472662  280.5082696  356.8665921  231.9994227  603.7785952  -102.7743278  -93.68733996  577.9650364  
205.6999246  244.1963824  186.4692664  249.8706202  199.0904445  326.6374792  25.66463362  413.0084598  237.5887286  241.8782093  270.328049  279.7888496  358.5025909  233.275897  606.2589128  -105.9634605  -96.61874552  579.9887914  
207.9099879  245.362171  187.5731369  251.0005229  200.3925527  326.899608  25.90537128  411.290303  237.1021651  240.8720958  267.223673  282.423532  362.0449387  233.4559873  608.2695728  -107.754073  -101.1175024  576.7008155  
207.3192899  244.534497  185.4865318  249.2440295  201.6994018  322.5945324  23.86431306  411.8356191  239.5233981  241.5007037  269.1259496  278.8446898  358.9178745  234.3836444  607.1640566  -106.0939157  -93.01883964  575.2238042  
207.3807555  243.3354398  188.2838236  247.9895123  200.5378438  325.5830929  26.01098701  411.7719286  238.1350396  242.235792  265.5520949  278.4396814  362.4611396  234.4801668  609.0302653  -102.377377  -89.23172381  572.9665489  
207.114037  244.0177091  184.4833592  250.3860428  197.5746224  321.5157591  25.18043502  410.369255  236.4621325  243.9201167  265.4915943  282.2988286  361.4930508  232.0916892  602.8443891  -103.7827934  -91.53588027  572.1825362  
206.5652256  242.8238813  184.3118855  249.4496103  197.1567717  322.956195  22.24168418  412.0621892  236.5116083  241.847969  268.3320936  283.2234577  358.3518331  236.9974563  602.665254  -102.0428514  -93.05102257  576.7355004  
205.9557375  244.0707683  185.7781691  247.8944075  196.9476562  325.7589917  24.27529908  413.2529222  235.4846427  240.7286726  270.6858895  285.1196977  358.1331546  234.5408764  604.1027792  -98.07617829  -94.98610854  579.2093377  
202.4644475  237.48759  183.6505108  247.9104776  188.9076011  326.3613883  26.33780706  412.0585848  233.7670405  242.4980973  268.1435028  284.440073  356.8759903  234.3560199  602.5956612  -99.99921491  -91.1782317  581.8478802  
200.4522389  234.8493674  187.3798428  246.4433305  192.1285496  322.6361475  26.19845042  412.9168704  240.0209836  245.0971973  275.7942421  277.998265  357.6191556  232.6724556  602.145387  -102.9597037  -89.32461369  583.8429783  
203.8720602  237.7226089  190.9703976  246.5970977  192.5057189  322.035772  23.93097021  411.8551997  239.547283  244.0914725  276.2144374  278.6157613  359.1481998  234.9635582  608.6403186  -102.210944  -92.54491935  584.9915453  
204.5140371  240.56001  191.8230363  247.2767609  196.7273057  325.4116069  24.36512202  414.510902  237.5179812  245.021078  273.8729749  280.4357958  362.8102385  236.5134767  609.380968  -106.3321045  -82.75273842  568.3820364  
203.9495349  237.5389369  191.4020337  248.5241  192.7724362  326.1739387  24.32751403  409.9791349  237.3404063  244.6116761  267.5598221  280.8027682  357.4723491  234.8944188  604.7444494  -105.0322437  -85.24795786  577.2419229  
202.0634813  238.1381186  189.8994126  247.5792921  191.7916882  331.2471648  24.00293032  416.4844545  237.7759744  242.9374966  270.7801791  282.5950336  355.9689434  236.5480363  606.3482317  -104.1381564  -91.84420904  585.5244019  
203.7041589  237.7540188  186.0977176  247.0008079  190.728962  332.0472111  23.79138366  413.4614929  236.3319376  242.3379253  270.4956929  284.4571785  356.0840069  234.4919088  606.3283766  -103.9909149  -95.79291204  583.0470909  
196.2497563  237.8901137  184.1903154  247.8879732  187.6797316  324.5333809  25.55834383  409.9513753  239.0301128  243.7788935  272.935628  280.2220351  352.5859881  235.3662962  602.2636623  -103.8822203  -92.86142645  583.5784999  
198.195713  233.7197334  186.005719  247.477591  191.932345  320.3652106  24.1094852  411.0149152  238.3316381  241.4730105  272.3204886  278.8261235  355.2517623  233.4243246  602.7709049  -101.9370783  -94.07813036  582.2129681  
201.9893786  237.6975087  187.8498408  249.4143858  195.211073  322.8971193  23.68928929  412.6395681  237.4253556  241.8246113  274.4696173  278.8331514  355.770779  232.5597481  607.8774139  -103.3335477  -102.5920084  577.7989867  
201.8065479  238.6650101  186.9047552  248.2597247  200.0998424  317.2539135  23.98615219  409.3701074  241.317324  241.7886329  275.0976079  275.3145121  355.9414634  233.3289813  604.1853851  -104.4374816  -99.22918535  580.4281781  
201.9667786  238.2889399  185.2653492  248.8457173  196.599152  324.2119607  23.54615121  410.3302318  237.1520559  241.3922066  274.4845178  280.6462773  356.8233119  230.5762729  606.2842816  -101.6541886  -101.7904694  583.1040424  
200.774956  238.272523  187.8415402  249.2564186  192.7041247  323.3859754  23.10857153  410.4889041  236.268179  242.8601883  272.3745163  280.4493035  355.9428995  232.9315685  607.4907078  -102.0578159  -100.6596181  581.5537533  
200.5869802  241.809689  187.6753349  246.0518913  190.7899895  321.988213  25.26778807  411.411609  236.5600654  244.6361612  273.9690428  280.4714194  355.1441696  232.3989868  604.4878681  -103.3791845  -97.24792232  583.7980954  
202.8444567  241.7466807  185.752  246.1806201  187.2455764  324.0183336  26.3734238  412.6041149  232.8420234  241.9897004  268.0499774  284.263014  356.497116  230.6003082  607.488926  -100.5527536  -98.31124667  584.3517063  
201.7526744  244.2721967  186.8394834  249.5930522  187.9419553  317.8156385  26.22694258  413.5217101  238.3856581  243.0623829  273.1001716  279.7803454  354.4876324  229.651344  603.1531493  -103.0944755  -97.99588617  585.1623758  
202.4203467  243.7468992  185.7784116  249.2107028  190.7811441  322.17559  26.83414164  412.2838929  237.6638833  240.4744089  268.5201045  283.9429537  356.4766042  233.8811905  601.0951682  -102.0975445  -99.37927809  587.0274412  
201.0385938  243.3715575  187.8649681  252.517391  188.6262761  323.0318688  24.71623699  411.5787796  239.2580634  241.717236  271.4930743  281.1760774  358.2701111  228.8312656  611.8234914  -104.1366449  -100.0485507  583.4298089  
199.8829507  239.4660717  186.7492008  252.5408554  189.6939204  319.5501821  25.49129602  413.645927  239.4208101  241.2063328  271.7802519  277.1735765  354.8616548  232.4500755  603.2131103  -105.3866519  -96.07853953  587.0719031  
201.0391596  237.9657939  188.5950717  253.0161445  188.5563449  324.4269395  26.52980649  416.222333  236.3549239  239.7291744  268.8763251  281.8417819  358.1914402  230.3765598  608.5528343  -101.6931594  -98.39885055  590.2146126  
200.2941096  240.4770364  189.4010739  253.0354596  189.8684933  323.5866744  26.46747886  415.1206548  234.5580615  242.4200876  270.472205  280.6904796  360.4983112  231.227644  607.9087922  -105.6456874  -96.19694247  587.6593974  
203.145385  242.9297655  189.2207771  249.4337976  195.223681  322.3027246  24.05033607  416.041358  238.1165028  239.7649921  272.8448524  278.8076143  357.112198  232.4454656  609.1277988  -106.4082772  -91.62444456  593.5406236  
207.759711  243.8397268  193.9084549  249.1057702  198.9011241  333.6434388  27.48942938  416.6057906  239.6443399  245.6254901  274.4705557  284.9950598  364.8954419  234.2257722  619.4476598  -104.8443421  -99.21418472  588.1934677  
206.235003  238.7255401  189.8931712  248.6182418  195.8517015  327.2135657  23.97411789  412.0036084  238.4337695  242.9626234  271.3476619  283.2385344  363.1856428  235.8370326  613.4735461  -99.13146971  -90.73711851  589.2451816  
201.7408839  241.0281449  188.9016702  247.0693484  191.9798507  328.4609389  22.84180648  412.2727159  238.1303021  244.8489778  271.1993971  280.4084061  360.5611766  235.6136541  609.7975556  -102.3615371  -86.0878325  576.2342789  
200.455666  241.3034735  185.2565022  246.1939516  193.9118934  324.1146822  27.08542645  408.276345  240.7116532  246.2823778  276.6869779  276.2669885  356.4931595  233.1746049  599.019398  -105.7771053  -85.61855152  577.4690869  
201.2402184  240.516737  183.7600935  244.8536719  192.7124663  323.1932682  24.64731272  410.6270333  236.5991248  244.2293425  271.7026006  281.7636308  358.4123155  232.6664204  603.0754654  -104.6714457  -92.21069056  585.576782  
202.8429704  243.7257527  188.6344909  246.280301  198.1349378  324.1524856  27.70349993  412.0553186  238.2717453  244.3275974  274.053845  279.0509473  357.3432438  230.4785186  601.8088248  -109.1974397  -101.9633562  579.2069466  
204.7125835  240.9330019  188.2588899  245.7447429  200.6278032  324.1047549  38.33013788  413.4560551  237.7965509  244.1574904  272.3806481  276.1739499  357.7850863  232.929421  610.1785645  -110.0851991  -108.9034001  585.4918321  
208.902743  238.8766307  185.4978153  244.7575041  199.3257302  326.1300049  27.68650748  415.8829482  236.8119018  239.0671535  272.3490445  281.0094292  359.2236743  233.7788081  605.9649379  -106.1489506  -107.9368666  583.0108928  
208.3374407  238.7396409  188.876437  245.8148111  199.3650696  328.3304158  27.99164105  407.7118631  238.9723406  242.3812848  267.3544406  282.3377439  359.5617489  234.1108075  606.1101254  -105.8493989  -101.8081685  583.1827805  
203.690302  239.3867939  184.4486883  248.9597255  196.5260919  327.1260556  26.02451427  408.1264844  239.3049791  242.2049326  268.7255405  279.3406152  357.3256362  233.8800406  604.074147  -105.7317709  -90.80650742  579.9955047  
202.682263  240.1066516  186.4562609  251.7117099  193.3300367  328.9528593  26.18285202  411.7537356  241.3390624  243.1963291  265.8043412  285.2840955  359.5656317  232.7184352  613.0468082  -99.28462859  -93.37347067  579.1103075  
205.2077808  240.8509785  185.3555835  249.4756827  193.8654185  326.1616552  25.17696551  415.0443532  234.4116069  243.2845603  268.3452341  282.4518894  360.1364372  234.3750893  603.412537  -98.4044088  -91.15772419  582.3757967  
205.2285431  240.6309954  184.0397266  247.6527999  192.2266997  325.1066865  25.76606634  410.7107632  227.7793786  244.8545056  270.2453547  279.8740492  359.5542482  234.5153506  605.4133268  -98.49430262  -79.83212285  575.3144978  
204.9921927  242.0828718  185.5612503  247.5685327  194.0340989  324.4942  27.93905413  408.0122836  234.8701499  246.4002449  271.8994552  280.4249096  355.2878955  231.8805385  601.2732887  -105.077983  -86.89318152  575.884244  
203.2235727  239.6152249  187.2281819  243.9748589  192.4062797  325.0669538  24.64772387  411.554111  234.8662328  244.747107  275.777546  281.0711865  358.8528769  236.0603821  607.0322371  -102.4345739  -90.23458378  584.4570195  
202.2144818  240.2953536  188.6274336  246.9812257  192.7372608  325.7366959  28.05364793  412.4330671  236.0247239  245.7082168  274.9699698  281.5290162  357.7529353  233.8565241  608.4774673  -103.4617053  -91.92197873  580.7972862  
199.2742399  240.5454977  188.2779782  244.5023295  188.4221903  326.4316334  22.99288897  414.2230251  232.7592773  242.8996918  272.3254473  277.4946452  359.6048402  230.5288139  612.2370906  -101.2606333  -96.37626231  583.995593  
206.1020303  244.389173  187.996081  245.1122715  192.810189  326.0054071  26.57101049  411.7397102  233.3657688  244.4836516  273.1730205  281.3905684  357.5688696  235.9207623  606.6151406  -103.0848312  -95.42967058  584.2143089  
201.3339455  237.0161631  183.6967566  246.5010999  189.9797236  321.4878294  25.60358763  411.9868936  231.3774501  242.020265  271.0206196  278.3445496  356.7470294  231.7332286  608.7157537  -101.1742487  -93.92033592  584.9651863  
200.5253495  237.1934971  185.4070882  249.4879986  190.3083875  320.0928542  26.81018602  412.566436  237.4874551  244.7353882  276.8219831  275.4752262  354.3835435  230.9592671  604.8624893  -104.8235622  -97.92898244  586.1130537  
201.3497109  234.3666256  185.8835899  249.5897853  188.037525  324.1893257  25.86012426  411.5085354  237.6954833  240.2929657  267.1375997  281.1557232  354.6122267  232.8972746  600.7967197  -102.1502728  -97.06570938  582.2856825  
201.3766952  234.5995575  186.2303084  251.8158633  191.0074654  323.9382588  27.66439872  412.9186735  239.8826118  240.847723  269.9108902  281.0991458  352.9575409  230.9265755  600.6907523  -104.4904779  -101.2671076  582.9041581  
198.982056  236.5871493  186.9905056  253.5778548  190.3791166  321.9338725  24.26478617  410.4801454  239.8759218  242.387287  269.0954353  279.2445184  352.1687678  232.890362  599.7319826  -104.9680075  -96.86657246  578.0152628  
200.8730756  238.2444463  187.3339516  255.3113503  188.6751776  325.6241883  27.40483825  409.828437  239.9248971  243.915788  269.8676839  280.2235608  355.5496564  231.7686706  608.3275726  -105.0766755  -100.3003207  578.4032666  
199.974879  237.0067023  186.275637  251.6627489  191.0951788  322.5711847  25.88418326  409.314773  238.8807155  242.2209984  272.843393  277.7494333  354.0276448  231.2585664  603.1291405  -106.7163372  -93.42237964  577.6291663  
201.7365348  238.6885861  189.0146936  251.3182771  193.9701834  324.7898612  22.11318065  411.1640945  240.3306056  242.4943168  271.6983169  280.3157681  356.9135057  232.4115609  607.4465784  -104.141726  -94.80489847  576.7811844  
204.9023499  241.2323644  188.9208614  249.679381  191.9291209  323.9814861  28.51094616  408.979892  239.97177  244.1182985  266.2642478  282.2971177  358.681564  234.3994481  605.4353155  -105.778401  -98.25071409  581.1188053  
202.0692641  239.580601  187.944145  249.7910175  193.6154569  321.1227842  23.46873791  410.7746041  242.2251191  242.4079813  271.790835  278.0664656  358.9856587  235.2448542  603.1079139  -104.8597116  -89.67767213  580.0722249  
201.5188373  237.5277348  189.1359743  250.1432564  192.5940769  324.8309219  26.87480677  413.1344576  238.8811183  242.5538271  274.3644063  279.976873  358.7879532  232.2254516  609.1952274  -106.5360597  -95.61119675  577.8053074  
202.8023391  239.9193995  188.3218541  250.8273811  191.0046966  320.0200658  30.33428825  410.6372477  241.2212243  243.3118682  271.099464  278.7672672  354.7687551  232.5117427  604.1956654  -107.3083977  -94.84888769  582.6547783  
203.9722103  241.34674  190.8348896  250.9793117  193.7822844  323.3069159  22.69533501  412.9709809  240.5836283  242.0359556  272.0855032  279.8583343  360.7154555  235.7996377  606.4386677  -103.8740316  -92.74327069  580.6321784  
206.3304357  243.2128799  189.4755887  252.9897518  195.8342164  324.4931426  26.75100453  412.7857542  241.0280742  243.6061874  272.5961609  280.5169816  359.7374462  232.2304973  606.0810128  -108.0637196  -95.11286373  576.878708  
204.8854016  241.2353037  187.1203154  251.4827286  195.8341193  319.9835215  25.10885823  410.6470979  242.3062115  243.0755318  273.8799637  278.8576002  356.7363337  232.4357197  601.4750009  -106.6376033  -92.94768669  578.3551184  
204.1159062  244.6384486  188.7067083  250.3927241  194.6986043  325.2177477  24.24991809  412.7605048  241.631178  244.1478193  271.6539933  279.7609817  356.4124954  233.0612372  606.9630125  -104.779943  -94.61289496  581.0982697  
205.8007274  243.4101487  187.0457675  247.9973819  191.318126  328.248613  30.93947877  411.9437002  238.0430003  243.2893363  263.4869361  282.4345013  358.7616138  232.1559319  607.9157465  -105.7242473  -98.18428974  585.3175766  
202.4809403  242.6804578  184.6851566  246.4268481  190.8986501  321.8264103  28.00132488  411.4783132  238.2329693  244.7888946  267.6174811  278.1056423  358.2769488  233.6762881  603.1676291  -104.9994589  -89.83168747  581.7948687  
203.8646598  242.5034954  189.3629184  248.0408952  189.952908  328.4590723  26.78943081  413.9216386  238.0441635  244.4249465  267.6947301  281.9872966  360.1409603  231.4179165  609.834849  -102.654766  -92.58212817  581.6932678  
201.9451159  244.2571786  186.6339471  249.2333446  188.5648312  326.4761054  23.89704483  412.0841746  237.1143354  243.1324763  265.5841861  282.6120752  357.7037565  233.8293546  608.4112796  -101.9971142  -95.27849122  581.5910643  
200.0405593  244.216832  185.56059  249.2651114  190.2324508  324.0275291  21.47399874  410.9815784  237.8845708  243.1720689  271.4591768  279.7289746  354.0212866  235.7668726  604.1906449  -102.6439327  -86.86563131  577.4127694  
198.940688  244.4229641  188.1989702  250.1758963  192.867946  327.9680815  23.73640367  413.3488493  239.0693919  244.5240162  275.4975132  281.2508361  355.4711561  232.8991133  610.4763328  -104.4430599  -93.25950738  576.5780126  
201.3938887  241.2731048  189.4458001  249.3859389  195.6997458  324.4124829  26.02081962  410.3996427  239.6028986  243.5377141  275.4328935  279.2310056  356.7318374  234.0659652  607.298041  -105.7635618  -91.86069035  577.8928943  
203.1885765  239.4792216  189.9048693  245.5757081  200.2254299  326.6141813  21.89485615  411.6945662  239.0631515  242.347712  275.8978339  281.0218687  362.453622  235.5245139  608.6021739  -103.8256665  -90.53315286  582.9607242  
204.6790807  242.0292218  187.4552765  246.5695835  199.646159  325.6735135  23.96802181  412.6085159  237.0579055  244.1993883  274.4856093  280.2440043  364.117719  234.2732175  608.4597241  -105.8736424  -89.19403063  577.1842741  
202.6975533  242.0429594  183.3282349  246.7047527  195.0157261  322.0557092  23.6592852  411.6839787  240.4010969  244.8342737  276.4569853  275.9921675  357.2313604  232.7499681  603.7188062  -105.0183335  -94.96236045  586.0779817  
202.1359391  240.0477866  182.0039231  247.189368  193.7133281  324.7909402  22.86947877  411.4740365  237.4270013  243.1830026  274.5614523  280.6616812  355.1300625  233.7720117  604.8087973  -102.1658097  -97.24059756  587.9666712  
201.7672146  241.8419643  184.6236899  246.5773321  190.2658611  324.3301972  25.80965809  413.7175451  233.4336492  242.8208677  269.2215599  283.0329731  358.7581839  232.3525497  610.5853482  -102.6536573  -99.79572037  586.2252156  
202.2242962  241.6251911  181.8834918  244.579009  190.5997748  319.180884  24.07487034  412.7779804  232.5766152  244.0822987  273.0241951  279.5959822  357.9556892  232.763982  603.3553835  -101.348387  -96.85028384  584.0913324  
205.3596556  243.6224733  185.5326426  245.3924694  193.0800609  325.0920193  21.61296836  409.8321042  233.0285936  242.430707  266.2295905  281.8096799  359.0086999  231.7041034  605.9462252  -98.84176949  -95.4611498  575.7915347  
205.6791897  244.1061368  183.6056055  247.2348635  193.325009  318.0467629  24.20253922  414.6218236  236.5724609  242.971324  272.2996761  278.3548933  355.2805452  230.5071337  600.9229507  -101.3839847  -102.014715  582.4649265  
207.6238147  243.4968106  186.41684  249.2851818  196.4554917  326.4108934  23.30108051  411.2909652  234.3667632  240.4370016  266.8825046  278.928599  358.9218887  230.5791466  608.5630447  -100.9242707  -101.194637  581.1895506  
204.1072634  241.5858402  185.0935809  247.207749  193.0057635  321.0969509  24.85599261  410.7588178  234.6858833  243.1607461  266.2261315  277.8379961  356.7107354  232.1000818  602.337096  -101.5986178  -94.15961049  581.2031562  
201.7399618  241.57196  186.2493202  247.6203122  191.3838608  323.7902459  23.55714773  408.6598767  233.6530114  244.8332747  266.2628805  281.2834439  356.7047268  232.3526883  603.2878893  -98.73254475  -90.84795476  580.1042748  
202.3622918  243.5541008  185.6959387  248.1281633  189.8894782  323.2784734  26.74250719  406.7751241  232.2051346  244.0054416  266.1207357  283.4131715  353.4377131  230.0715208  602.7501381  -97.81708096  -91.61482246  581.4778164  
204.9086465  239.8799482  186.4911152  247.7860139  191.3327493  325.8515577  26.34058525  409.4736496  234.2763038  243.503394  273.8776229  278.9808795  360.5008134  231.9762338  607.2432706  -98.93812792  -87.28559905  578.0670396  
200.9999601  236.6533945  186.4472932  249.2732547  191.9601824  323.0056584  23.1551685  411.2722523  235.9320564  242.5194141  274.4027127  277.8363601  358.3480797  233.3918826  607.157748  -99.65543166  -91.89284487  584.813952  
199.8395613  235.1641901  188.2404885  249.7265079  194.3184344  321.5812897  23.5158605  412.4602929  238.8682473  240.9478696  275.6876132  279.119158  355.8540361  233.2779518  602.5423233  -98.7158986  -97.8863806  582.8048346  
202.2810578  234.1442049  188.2907396  250.614769  191.4715573  326.4545337  24.77374189  413.8707819  237.045837  240.9639936  267.5051026  284.3178553  358.6448349  232.7759866  606.0518917  -102.1126935  -102.346008  580.9328276  
200.1184344  236.4698952  186.2019181  251.5543337  193.5716773  323.1350206  25.55582523  415.1837818  238.8862376  241.0091177  271.4594484  280.7660718  353.8581404  232.5736149  603.7275122  -106.2524759  -101.0187226  583.435981  
204.1561945  238.0601629  191.0271179  247.686109  194.4965475  330.4113745  26.00027133  415.3483833  237.2069634  241.4516508  269.4130681  285.2076614  358.9023163  233.6991063  608.9330208  -102.6428818  -99.74943274  583.7329546  
205.4682408  237.247847  191.3469065  245.4727584  196.4174539  326.1876223  27.98391275  415.8712724  236.7683491  240.9148944  269.7626739  283.4462354  360.6242093  233.5622322  607.8469103  -105.2251243  -103.5072361  582.7056191  
204.9937883  238.4317045  190.3751962  245.9908523  200.1684485  321.2521531  26.63045405  416.7781863  240.251563  242.374441  274.0487019  279.1613655  358.7338472  235.9046223  605.1658077  -105.3520653  -97.89348996  586.9805022  
204.4863333  237.2440035  193.7568751  246.5705817  197.9216151  327.0666502  23.75930422  415.1786046  241.4647914  241.1188498  273.8439626  279.3229166  360.555569  235.1129196  613.4558482  -104.9561626  -96.21307012  586.4947258  
204.1976844  239.3325842  192.5013857  247.4779152  195.6154387  326.442126  24.357789  415.1312683  239.6515722  244.3601603  274.6488687  278.514722  361.2323221  237.3558531  611.6154729  -105.574596  -91.59012183  576.316453  
201.2372852  240.2214475  189.8771818  247.8404604  194.7053504  325.6436563  23.79791269  410.0798477  241.8334344  243.5895323  275.7373595  278.0863437  358.1230582  238.2405239  605.4686789  -106.1942036  -88.9466501  579.5558401  
199.1407516  240.0965671  187.7388901  249.2920577  192.3581797  327.4983051  23.06553151  409.3567988  238.6441057  243.1067529  273.1811672  277.2624065  358.8797982  234.2678893  609.3558759  -104.5625668  -89.34015697  581.2695039  
197.8576791  241.0942832  186.7788236  252.6958487  190.5041795  321.9990256  23.44438449  408.2939246  241.9940048  243.4250982  275.273819  276.3742839  356.0724087  232.9895802  604.8626903  -104.6416838  -90.17154734  575.2607315  
203.47565  241.6665314  187.0958043  251.6790931  190.8795579  322.4881062  22.41517413  407.7628729  236.5304516  241.7972003  272.5259704  278.1380558  358.8777629  233.2631478  604.5623094  -105.1064384  -95.8742306  577.6775142  
204.6702222  244.988594  188.4255231  251.636078  194.5726439  322.6988955  24.15168655  409.117943  238.4551365  244.1113038  275.0863271  279.4462714  357.5512327  232.7998972  604.7271389  -107.3033025  -94.61453961  575.3921568  
202.5475969  243.5806653  184.931187  248.7886342  196.378024  322.2553148  22.41065058  410.3930067  237.9772873  243.5839065  276.0636461  278.5496301  356.6435937  233.7096464  604.1816663  -105.033923  -96.21779864  581.7229101  
199.8693817  242.9523827  186.4504411  250.4168896  193.7140427  327.3234486  24.43590066  413.0061943  237.9112688  244.5930349  275.3788602  281.7178595  355.9822282  231.2612154  610.3197187  -103.1829534  -96.54359215  576.2578122  
199.8142597  244.1620459  183.9376005  250.5028673  193.1081817  323.6256861  24.72703321  410.8241948  240.4172882  245.1863232  277.5027914  279.8598005  355.4072567  235.3646055  602.8900465  -104.885417  -93.15159705  580.6181965  
198.9139884  240.8765393  180.920162  246.7267226  193.7796049  321.1207968  26.06872898  413.98868  239.7754273  242.5777573  275.1783204  276.9107575  352.8269844  231.3320018  600.8917618  -102.8576133  -90.42455226  596.2652864  
202.7365636  243.56334  186.3804202  248.8546496  192.7491598  330.530693  35.71488238  416.6784834  239.1827438  245.3907894  266.8172865  287.1666621  355.2377333  231.2715146  605.6580211  -106.5697791  -100.1659694  587.3685444  
206.1260193  242.8105573  189.2083073  248.8317218  196.525437  325.2455051  21.45022144  414.3929947  239.6338936  243.7363907  273.4531655  284.6995597  361.6184471  233.9174191  610.5351044  -98.39477598  -95.33052682  587.7050804  
205.6669546  242.1009242  187.6783007  249.8712075  197.4076126  326.1983929  31.32265864  410.8088941  238.0600199  245.7977456  271.3972469  280.9125855  359.8545419  236.0075584  607.066932  -106.9731022  -86.75487756  581.7556193  
201.9355516  238.6048371  184.8016376  247.1336667  192.5132531  328.574484  29.00769784  409.5042183  235.8299844  245.1548263  272.3621545  278.0790142  356.8065563  234.5868558  607.1159876  -107.8920207  -89.93153849  582.8306927  
203.0795442  240.0310193  185.7129798  246.4796654  189.6267355  330.6121089  29.45671592  410.9502591  234.6333882  245.2619666  270.2272943  280.185654  358.7271234  231.4073536  608.8513725  -106.2897545  -91.5492201  579.4723128  
203.4269937  244.0910838  182.5908607  246.5768398  187.649324  323.1524478  28.88392847  408.1502605  234.4040764  245.2922661  272.9926609  276.3969657  355.2149024  231.4468466  603.783775  -104.6280774  -94.83358319  581.807498  
205.1573996  244.6420589  184.4803363  247.1769281  187.4977541  322.5976921  26.48911862  407.5515279  235.4800831  246.0531069  272.6855505  280.605371  358.4074586  229.3493427  605.355199  -102.511097  -94.30733845  585.7402837  
206.5191906  239.566712  188.4432845  247.8486447  190.9196425  325.6044587  29.9460136  413.0380242  236.3534142  244.4345145  267.8671894  282.2631755  357.3264028  232.5856604  612.1107342  -104.8493613  -93.58162738  582.8390814  
205.2185646  234.2198621  192.4438207  247.9059897  194.985848  323.0250108  30.27764226  414.9548329  242.739418  242.8053484  271.0219537  279.8744962  356.7242485  235.3163947  605.4269964  -105.4573213  -93.13303912  589.6535365  
205.5492619  234.2247275  191.4430193  249.6641993  193.7641929  328.6751621  29.94828356  415.5710766  241.6838701  239.9806318  265.2016738  284.1623802  360.7149577  232.5449382  610.7467126  -106.7390114  -97.61043117  584.29337  
202.8378583  232.1600232  187.5182139  249.9535789  189.6619858  320.1783016  28.53258471  410.357851  242.8099542  239.8600918  270.769463  282.4939454  354.7363496  236.1073069  603.1919463  -105.0855736  -98.69605492  586.8387045  
201.1784549  235.944491  190.4879463  248.2236947  194.3637486  321.7882741  27.90014138  412.3182378  241.3010967  242.8774503  273.3882275  280.4930442  357.9592313  235.0461472  603.6763762  -105.8911206  -96.98897086  585.432398  
202.072025  237.7545258  193.7806137  251.1721141  193.9739641  328.7421125  27.71268481  415.8992758  237.8071381  242.9829442  271.5024816  281.0672229  359.450574  233.9911308  609.6317073  -105.8865779  -90.78062241  576.9766242  
202.389389  239.6485565  188.8691072  248.5100286  191.69194  324.2837251  26.61739393  412.3163171  236.8097066  243.6854573  266.5090735  283.7500719  357.4965038  234.7647127  606.2038141  -105.3682637  -91.8866389  584.9180991  
200.7916053  243.0421647  185.7303679  244.9673715  192.6147601  324.723729  24.03415308  409.7329397  235.5502842  244.409181  266.7032539  281.0197322  355.2694379  235.6083435  601.2732073  -103.3832286  -87.33205221  582.1579197  
198.9001765  239.5256231  184.8621516  244.6848796  188.4031937  326.6434119  29.98736912  415.109278  234.6765951  242.9912163  266.6436192  284.4716285  354.3118835  231.7349388  604.1567539  -102.2993153  -98.77883876  582.4758443  
199.8399033  242.2749952  182.673475  246.5895541  192.093289  318.7354831  28.53650283  413.433872  237.3662307  242.7771113  270.4686791  281.964589  353.1990399  230.0525002  603.1308356  -102.7018354  -99.74889819  585.1513562  
200.826306  242.3484807  183.2446425  246.6324524  190.4280147  321.8325511  20.62102841  412.6818305  234.7584426  241.9992855  273.2915894  284.210513  357.6951538  228.0137606  604.5767648  -96.87492192  -94.6262017  582.646547  
202.1378116  241.7754307  186.0002423  250.6715954  195.2036885  322.196235  23.89874916  413.8159649  235.5243376  243.9003947  272.8340771  280.9617077  359.1745253  230.620782  604.8678141  -104.6801734  -99.46732241  581.6875444  
201.7402751  242.1540115  185.6383848  251.4256833  197.076641  320.9938325  21.55170915  415.7472991  238.4680415  242.3034158  276.6123857  277.2814268  357.113128  232.7459243  607.124824  -107.8373595  -103.5401819  582.4901212  
203.3945176  242.9223608  185.1245274  253.1924145  194.9355961  325.1685796  25.68978854  413.7631105  235.5452048  240.7452515  273.4474979  278.7311777  358.1200866  231.1164762  611.9492482  -105.5844103  -105.3659003  584.2601276  
203.2512345  243.7939803  184.049807  253.165777  191.6173826  320.907025  23.11354934  409.7338811  235.5755535  242.375535  276.8571793  276.0748803  356.3611454  233.7423997  604.6272654  -100.4777768  -97.30700551  580.4650116  
204.1329632  242.2919333  186.2028344  252.6262501  196.5762143  322.09225  23.41499874  413.9514572  236.2067279  243.5739855  275.4280062  276.5054523  360.4136144  235.0737795  608.3842329  -102.0603984  -92.63172966  580.2885268  
202.600806  240.0836668  184.3643223  248.6872598  195.1684394  321.1876368  24.79420542  412.7700127  238.3820912  242.7573509  276.3080862  275.22518  357.8524977  232.319988  605.183359  -101.1367311  -96.07008198  585.5159031  
202.0245883  238.7885563  185.7517331  249.0982345  195.1080763  327.8385562  22.83415778  412.9538534  239.7257331  240.7330348  271.7086975  280.5966241  356.6575103  233.0805482  605.8535013  -98.38384639  -96.90452225  584.9503635  
201.304125  233.4885485  187.4893395  249.0707224  191.5917158  327.3440103  24.43676548  408.5800337  237.7319436  242.0223884  267.9194902  282.4415419  356.5741146  233.6391243  602.4168991  -99.82979345  -93.82565128  580.559223  
199.6782497  236.7112003  189.0392563  248.9102705  191.8030387  325.4074605  23.46578756  411.5025878  239.1441549  242.7534362  267.4761885  279.890513  355.8213854  232.7088384  602.9780294  -101.6609991  -90.30804216  578.1947386  
203.0215292  238.1532432  189.6421665  248.2617911  192.9630645  325.9519784  26.39059602  409.0643804  236.2177589  240.7230547  264.11917  282.8063974  358.5629522  231.3789201  606.8139772  -103.0966828  -98.74900113  577.5431278  
204.5505931  239.0924673  189.1166147  245.8522979  195.8342813  322.7103838  24.69331907  412.2503286  235.9222854  240.822712  269.9747846  280.595268  359.6090023  233.4904567  606.2425355  -104.029758  -97.59103495  580.8462834  
204.9955942  243.0871948  190.4130044  243.2565946  193.9518922  323.4470268  25.46725742  411.1181479  234.3809687  242.7893424  267.4567167  278.8117661  359.9657011  232.7722846  606.3605511  -105.3455125  -93.74731262  580.3642833  
207.102271  243.6844149  188.054171  247.5629121  192.0181867  325.7082216  27.51456653  407.4123813  235.9870327  244.9382915  265.7776994  280.4137399  357.6967232  229.6070819  604.4052318  -108.5449138  -98.13964886  579.8263733  
205.9406599  239.9443499  188.8550396  247.5465697  190.7669851  325.7863452  27.00004028  413.0199406  233.5227011  242.138801  267.8833477  280.9144382  357.7064913  230.5312383  606.0709709  -106.2395243  -96.82124548  586.3932458  
208.7971492  238.6402612  191.7517549  246.6113437  192.4959556  329.5440038  28.321348  415.0205079  233.3661637  241.3386197  267.3473698  282.2453882  359.3365509  233.2675071  610.2163067  -103.1934705  -99.1040632  585.7673382  
206.4067685  237.8406322  187.8668387  247.4988059  192.7514458  322.812157  22.58112369  415.1817294  239.5206204  241.1286302  272.2169517  281.9164866  358.4534874  234.0622235  607.701736  -100.3707851  -94.60011593  579.7945733  
205.0387792  239.526716  190.9639651  250.5605047  192.6433461  328.2482953  32.93332483  407.4908481  245.117552  242.9507619  266.8749768  279.4229995  352.3842048  232.5161997  605.6866363  -109.9654373  -92.51397803  601.1097613  
207.0988504  247.4969472  192.7912845  251.3548626  198.444167  328.622669  28.48250807  413.0344239  241.4644051  247.4213613  274.2386298  284.4168837  360.0847583  235.5608299  611.962753  -100.8038569  -96.05865522  575.5238018  
205.1136081  246.4949114  187.8189521  248.2269464  196.8151358  319.4724371  27.86775181  411.4911237  239.8788818  246.8435021  272.6324612  277.2845176  359.9614216  234.4678763  602.0373958  -106.1383316  -81.36388686  574.8205851  
205.3120307  243.0363235  186.3937839  247.0922614  197.9905102  320.8966562  26.72433302  408.3407335  235.4152842  243.981842  268.0851815  280.0522463  363.0071049  234.6734628  601.6985131  -104.0204983  -83.47187566  577.577837  
203.3236739  241.8868314  186.3337447  246.030338  194.2045978  324.3196385  30.20202912  412.7057869  234.288322  243.4320615  267.7987374  281.4362368  358.8591038  234.2820497  605.8278056  -105.6658399  -92.42291904  583.5512791  
201.6470616  238.5794504  183.7176601  245.7869636  190.3283073  326.7460302  28.69841038  410.381761  230.9294415  243.1366927  271.3040092  277.5738935  355.9353136  234.1753933  607.9829558  -103.1002911  -88.30155235  579.1347254  
200.3011669  240.4218655  183.1712132  248.8256984  188.4048768  324.4156314  29.50630221  407.5605144  236.7434537  245.4954527  273.8319916  279.7404259  352.4692324  231.4554419  602.9436557  -106.050222  -93.5398632  577.348364  
197.184206  237.8983218  183.8616389  249.6047982  186.7265613  321.108792  26.20187891  408.078016  239.5736282  242.8119365  274.5248242  279.6523954  353.5615672  234.3085332  603.9211077  -104.3028181  -96.14400268  580.4137197  
196.7518021  238.8344595  181.1166281  250.8939764  184.6392841  323.3103067  26.96594814  409.7182013  240.0452095  245.2892254  274.9244344  280.1467769  352.9704235  231.5687784  604.9599652  -103.349707  -98.01489825  579.9634881  
198.2894416  242.9543226  182.3985763  250.6516476  188.5561647  321.1620326  28.25995284  411.0746988  242.8490561  247.2289585  276.0332098  278.5753218  356.7380993  231.2138915  602.6056321  -104.7433176  -98.3112476  586.540614  
196.8144449  240.6524686  183.3863395  246.7949366  189.3566624  323.798335  27.6590451  414.2973707  236.2133229  244.1060035  270.8149862  280.712214  358.4135656  231.0994808  606.9332676  -103.8781701  -97.26122973  590.3791607  
197.5164895  240.5601703  185.5965916  246.8327739  190.0566181  318.7690453  28.77338485  411.9383567  240.5657721  245.8785952  273.4675219  277.2856065  355.9660853  232.7220797  603.5293714  -103.3417243  -95.72422412  586.4492907  
198.9018493  241.8506953  186.0424223  248.14627  190.9658424  323.1501871  26.79343048  411.7437763  240.1620821  243.6393399  275.4556065  278.3053635  358.3191316  233.5538798  604.5402939  -102.224879  -99.37900966  587.0701708  
199.4709424  240.6242542  184.9175528  247.895883  189.8850595  321.947906  27.67192345  414.8316192  235.8890645  244.843626  272.6759791  280.7636815  359.4811968  232.6394487  608.1851368  -102.5842718  -95.4603586  581.2866919  
204.2964958  240.9290557  186.8866932  248.4646292  192.1164946  322.4120839  25.3434667  411.574488  238.5226315  245.2524994  271.1012789  282.0330819  357.5886775  235.888958  603.3006256  -103.7257925  -92.92346426  577.1485813  
206.9919604  237.786667  187.2452902  249.0571561  195.8306233  325.3010261  23.95355007  417.9102586  240.4012773  241.893306  275.8445752  283.9671359  358.6872998  237.6118742  607.9400444  -100.9497474  -101.0806517  587.8674862  
205.7217083  240.3390938  188.9067564  250.1551262  198.4042167  325.9339761  26.77632886  414.7133491  239.5851807  245.5509864  271.466287  282.2617485  361.6736321  237.2365735  609.9578697  -105.9349025  -95.22535237  580.5928932  
205.1377396  241.0873685  190.4152047  250.681908  194.0554655  327.6736926  24.22772004  416.2172824  238.7085125  244.5029486  276.1006432  281.260539  362.0974286  230.8998106  612.2034822  -105.8199094  -88.51306696  572.463061  
199.808876  240.3788287  190.6887576  248.3362614  194.6762689  328.3446747  22.71646521  413.4021261  237.9716439  242.0564896  271.3765545  281.3071343  357.2985395  235.5705436  608.2344497  -108.2575788  -93.96043373  580.5793066  
203.6018031  240.0661214  187.4093554  247.9497172  197.2681157  325.0167388  20.55961684  415.093052  238.2398154  240.806692  274.4377689  281.9011585  357.725642  232.2429982  605.1087701  -104.7088131  -99.36914925  580.1558197  
203.8821701  242.5823808  187.9126317  249.5910266  195.1208708  325.4236751  18.32802098  412.4722005  238.4359801  241.6909656  275.6432334  276.1030661  359.5359262  229.849644  611.5038002  -106.9396476  -102.067418  576.0466255  
204.9401595  243.6660709  187.1736764  250.81994  196.5542631  322.6627417  21.13772431  409.5537818  238.5448112  242.6080445  273.4045262  277.4189002  358.166761  233.2919793  604.9959494  -106.8936504  -94.52190976  575.9329506  
204.0240821  243.2257829  185.9657463  250.2851591  196.2463798  325.4324348  18.16325878  409.2422862  236.9915384  242.7224441  275.1891786  278.5691367  356.6307816  232.855956  605.8323436  -102.4941  -96.86521078  586.4485244  
203.0398784  243.6122279  185.2621129  249.3611818  193.5975522  323.1581317  19.26906303  411.4906768  238.1813848  243.0319198  278.3263602  277.6236829  359.1039307  228.8305905  606.061602  -100.2415504  -95.0295125  584.6811238  
200.4678744  238.630658  193.0455651  258.1278026  191.6114111  340.3618491  37.94484907  406.818995  243.1755746  247.3222164  270.1894423  280.7665891  346.2624115  228.9234228  604.7905543  -110.7220348  -89.48322749  611.2102202  
208.3099757  240.2061765  193.0010134  250.9563123  199.8181799  327.5557058  34.90709514  419.0699331  239.7654532  241.5927408  268.3885966  283.2153153  361.6487715  236.674445  610.1078915  -101.4292157  -94.72858176  579.11042  
206.1276974  237.9647911  190.9680245  247.5497897  197.0549723  324.4451403  27.80703225  415.1967759  236.9074814  241.0482529  263.2814637  282.0642896  362.5389126  237.7853131  611.1994372  -105.0731781  -89.93533126  571.3666098  
202.1933891  237.7930704  182.8299603  245.9255239  191.5744702  321.2187289  28.58371004  408.3512084  235.0322281  242.8719761  271.3256566  278.1571244  355.2844367  236.2461143  604.786513  -103.0092178  -90.91210199  584.0759602  
202.1269063  236.6045147  185.4423224  246.6715116  192.7772814  323.9603974  27.25786986  414.1893386  235.5739185  241.7660918  270.3329166  280.828901  354.2322172  234.8164505  602.1264362  -104.9157045  -89.15797224  581.8708744  
202.9063174  241.8420633  188.5045433  247.9373508  192.1172752  326.8039274  22.15792556  408.8109147  236.0989432  241.9444796  271.0256823  280.7184508  357.9102151  232.0940249  608.212177  -99.60082718  -93.65755412  577.8907226  
204.6757182  239.6498572  188.2954481  249.6107372  193.681079  324.8391835  21.36298942  412.6973098  236.3255014  242.510469  272.5948597  280.3300336  358.6783361  230.520803  610.9548914  -103.0485576  -102.5687734  578.7189665  
202.891283  238.9288035  187.7310944  248.5004087  198.200482  324.8914639  22.99960275  413.700965  235.5372465  241.8385223  269.600628  283.1063246  357.7340583  233.1535921  603.0123683  -105.0815221  -96.5297173  578.0671748  
200.2418172  243.3414736  185.5610574  247.5942973  194.5914044  322.3913384  23.59997802  408.4153648  236.3330071  242.8143315  268.0653271  280.5133368  357.6975491  233.8354566  602.9262185  -103.5156702  -92.28865621  576.8389019  
199.5596356  241.7112515  185.6261892  246.6406778  192.9048834  323.2455622  22.39133309  413.0042172  237.7954313  241.9194127  273.8043865  280.0452109  356.2858779  230.4539372  605.7420068  -101.9937869  -97.94338024  580.9099417  
201.0037475  242.8594497  189.7070896  248.0026278  194.5775736  326.2744587  20.55432592  417.0553385  235.6892512  242.9948246  271.9057619  281.2271675  358.6227393  231.8148016  608.0723111  -105.2323042  -96.78716908  570.6401227  
201.5024418  242.9042214  189.7173734  248.8850547  192.4805771  324.3207846  19.67445626  412.2127315  238.312958  244.4184719  270.2581632  280.1976927  361.9319023  233.2712134  609.5155395  -103.5181472  -96.86877279  575.9829246  
198.9210706  243.2851497  190.6697243  251.8388619  194.4561751  321.7014064  19.23462508  410.347668  240.6106079  242.4059009  276.0928797  278.3699565  360.0879331  234.1167036  606.2057238  -102.2813749  -97.84996067  580.8725889  
200.8532016  242.9087427  189.0416676  250.9942228  195.0889231  322.3677227  18.57540174  414.5141252  241.3696572  241.2841028  277.9408881  279.0348613  358.0049578  233.915906  605.3406739  -102.0952516  -95.2087568  584.0743665  
201.9634689  242.8331761  190.6883803  250.4817736  194.0908821  328.4706761  17.6850218  418.1539925  235.7597478  240.7169053  270.3631308  280.7099089  358.7662417  233.4103177  610.3460486  -104.0750546  -89.57282255  573.5728025  
203.8046663  242.9467958  188.954727  251.3593098  194.2226431  323.7756116  21.03544473  411.6782914  237.3127788  241.8780313  271.2561803  279.4771871  356.7247731  233.1585254  608.2539705  -106.9699884  -99.46391655  578.8139023  
201.76882  240.4285533  187.0016242  247.4757442  196.7944085  321.3857235  15.46864427  409.0451143  239.4863438  243.2679681  276.3222564  278.5704032  358.3643165  231.9991372  604.2778378  -98.15434934  -91.87194812  582.240617  
206.9897421  239.0978383  184.762537  244.677055  194.7880676  325.1355949  16.21655088  410.2087484  236.1057181  242.1471286  270.8798487  279.9482865  358.3499827  231.3497469  602.23473  -96.46937445  -90.85628412  577.941515  
207.9211534  238.5791241  185.4642363  245.2236067  194.5011243  322.8380991  17.43609882  408.7871069  234.9692405  241.8925163  265.9519949  279.3528308  357.0753207  231.3521985  605.2396925  -98.29442666  -91.39263157  568.4789363  
207.2155813  242.4559256  184.579043  246.787154  191.123424  317.4963208  18.60629349  404.7974158  237.0419224  244.3422728  273.7970097  276.6510263  356.4440913  227.7842489  605.1752336  -99.94135333  -98.14590356  576.4472443  
202.6794204  239.3233091  183.3547128  246.4038048  195.5837148  318.9050247  20.02955734  408.6809881  238.3055385  242.162208  273.540172  276.5056146  352.3506702  230.3615325  597.447493  -95.59644281  -92.5244577  589.3917744  
201.494964  240.4659856  187.5562126  255.2605573  186.848008  347.0221977  46.11578334  409.665295  241.2610983  246.7197978  270.3891821  288.7532511  349.540291  230.4717976  606.3159538  -111.9831518  -97.06774213  606.6109547  
205.5326066  234.5519591  186.7449113  245.7052299  194.4873101  320.300929  35.41867912  416.3303644  239.2784421  242.6857562  269.6017944  284.8384045  357.6271996  235.8471036  605.8381867  -104.8868549  -96.90381192  591.9015645  
204.354698  234.150242  187.4730256  244.4495951  193.3319073  323.1340434  35.78229121  413.7637241  237.95138  242.5666663  268.3416606  285.940421  358.2469671  237.0053296  605.9512489  -104.5814812  -90.92464659  589.0740149  
202.0142903  237.7087071  187.9603117  247.9166965  190.9612535  325.4110098  31.49737144  416.3156375  240.2689618  244.8577132  266.6596571  282.320235  358.0241561  230.7677531  610.64865  -102.0917189  -97.95657093  588.0522825  
205.7606307  238.4538963  188.2927131  249.3515527  193.3722623  322.0661233  30.72338683  411.9110059  241.9299135  243.6513598  269.5490652  282.0163675  359.7801364  236.6044549  608.9213243  -106.7849505  -96.77816544  585.9488759  
202.1786341  239.8148662  189.8676552  251.651149  197.0757266  322.4014373  27.09993461  413.2429972  242.7057185  242.4404692  274.7743847  281.6049  357.7736461  239.2759351  607.177404  -104.0523393  -96.92268772  589.5160358  
200.5662572  241.8542806  187.3635763  251.3264478  196.0207792  327.9144323  24.85739291  416.0978381  240.6075439  241.7699624  271.1385724  284.5577383  357.9501255  235.6818352  603.6774538  -102.9852678  -88.66413188  582.7851803  
201.7453266  241.235128  183.8276797  248.4598797  189.5651865  327.0089713  28.83172192  405.469276  233.9791449  241.4989871  258.9772889  285.4809772  356.4628166  236.4274037  602.8726691  -104.3062223  -93.8424476  588.9228154  
201.6700631  241.4048305  189.0442182  248.7943398  193.7204927  323.4273844  23.51215634  413.7874299  237.5952939  244.5028839  271.7117094  281.8744294  357.1330045  231.1045084  607.016072  -103.10471  -92.54456684  576.3105919  
206.3840436  242.1426825  186.8584274  252.2503003  197.4415339  322.086038  24.87933317  413.8910708  241.3732571  243.6095354  276.7251713  280.7924919  362.7031436  237.9769767  610.4558776  -104.7250316  -100.8329235  589.4080364  
206.094947  242.7690609  183.7146261  251.5122976  194.5973244  322.5491346  24.31224342  411.4571209  236.7389555  242.6318451  272.4039612  282.6797237  363.7915206  237.3551019  605.4187312  -102.0203327  -81.93214794  573.4268747  
200.1221142  240.7548016  180.0386903  249.5483293  188.2101231  321.1501927  25.61201487  403.8057397  234.3649101  245.2742195  271.0406479  280.7267988  353.8060019  233.6640774  600.112801  -102.0332461  -78.51603624  572.5087833  
200.1626125  238.7743953  182.8641879  248.6485614  189.7487192  323.3666191  27.57054792  410.3712904  236.4197134  245.3415042  267.2837443  280.4996389  355.4585214  232.8689787  600.8093324  -104.8132898  -83.57078951  578.5789186  
202.0959491  238.8153041  185.9552608  250.0109051  189.915833  328.9195624  26.99341185  411.1108369  238.182769  243.522869  267.0421935  281.5060697  356.638999  232.0412459  608.4614258  -102.6041802  -95.99204695  583.9133763  
202.8110154  238.066441  190.2268799  248.8284681  189.5438223  323.2430576  23.32265683  413.59487  239.0910134  242.0712185  276.8958942  279.0327823  356.5061239  230.7196804  601.8076454  -103.1591377  -98.21598041  585.9428157  
201.7386817  233.1747279  185.0073575  246.6107136  192.1618541  321.5331833  24.57012412  410.4049889  238.1766511  240.3065889  273.7643378  278.4574923  354.6934993  233.3437807  601.9227261  -102.7992284  -93.62543249  589.7457064  
198.8945932  234.5463902  186.1514267  247.1501978  180.840306  333.9630221  36.94357991  421.2913631  229.3070405  246.0349688  268.1538363  287.5608734  360.5783187  231.1929761  619.0580143  -109.5567561  -108.3536717  576.4020511  
204.0666217  238.2145188  194.8074121  249.0438208  195.0474634  326.515411  26.77130475  416.9268396  238.791353  242.2376453  270.9650333  284.2800266  360.6685025  238.9823738  613.2413429  -106.9493423  -91.98714487  576.5148778  
205.7035382  243.0621585  196.5338195  249.5500517  200.5858384  330.1709868  22.57500504  408.6729661  241.0273518  240.6218148  274.1231636  282.3889666  360.529528  233.4050316  610.9386727  -101.3978075  -93.60977284  575.7931692  
205.4115863  237.554678  188.6295905  242.0613008  197.86062  323.9883475  24.66484611  409.0827925  233.9732542  242.2009158  266.5665173  277.2902454  360.1937218  235.2048271  604.4710728  -105.8715219  -82.26174719  576.7131037  
204.8924487  239.2560794  185.9614405  242.8154215  192.0943499  325.9670915  22.1999577  409.1970854  232.121882  242.3163795  264.7803938  280.0785453  357.0506613  232.800589  604.6693064  -103.2801249  -95.58727581  580.8443835  
202.5582526  242.8289688  183.6074078  245.1776191  188.9634218  322.5856984  26.58641411  410.2141797  234.1829982  244.4258234  269.3331323  276.7412796  352.4325426  229.0169899  602.2089627  -105.7511448  -98.26228853  581.2269578  
200.0955965  243.2852486  184.2602502  244.6925518  187.8969642  320.1891222  25.06566564  412.7609114  235.1517407  241.4247194  271.6725984  276.1146055  354.9639794  228.0617684  600.7352767  -103.5842043  -103.4847969  588.8791374  
202.6073115  246.666015  188.4400902  249.2853028  190.3603679  324.9575324  23.35818114  412.4376953  234.6264067  244.2342782  272.6167997  277.2706726  359.7575442  229.4461502  611.1564893  -105.2663557  -111.5179301  586.0641418  
204.1268895  249.2570783  185.9333937  249.5762114  187.8356621  321.8000967  25.00275858  409.2378455  236.1450309  242.4950271  274.0892171  277.0177516  359.5770985  232.1681294  607.1695189  -105.3850534  -100.9011143  583.3138316  
203.9435176  249.6143815  185.5200294  250.1390677  188.5548522  321.2649558  27.65415102  410.6919353  233.9710453  245.0701965  272.4737429  277.2580555  360.399143  229.1844932  609.2382037  -106.0115448  -95.80796621  581.3531105  
204.5241554  244.32521  187.9134076  247.992848  190.9807728  320.9408881  28.40319237  413.6230535  236.4514306  242.6763922  269.3975185  277.7611432  356.4763373  228.8986959  606.3737769  -107.0462392  -93.35527497  579.9202046  
205.9590338  239.5228072  186.0230911  247.6093795  194.2531727  321.2919371  24.2544624  413.5469555  239.7963193  243.7395141  275.019886  279.3834757  356.304217  233.667802  606.7902138  -98.76316717  -97.6875795  587.82763  
204.147086  240.7776546  190.222485  247.934482  198.1555496  325.2579158  25.95993592  413.9537893  239.7408838  244.5436222  278.0385743  277.6444262  359.3095005  230.3113668  607.7856703  -101.782959  -93.58407486  579.3620439  
202.4073551  240.3346282  190.9264133  250.1612552  199.2364608  324.9340188  26.9119545  411.052409  237.9778117  243.9789502  274.3045797  282.0914371  360.448675  232.420245  606.7202991  -108.920793  -91.47417961  571.1805341  
199.4643573  240.4136284  188.9198574  249.5769302  193.4130047  324.9794441  26.31565426  410.7813844  236.9019099  245.5851067  267.4395158  282.5068096  357.0973286  235.5974135  603.0201408  -104.0860471  -89.45944378  581.1657939  
201.5512915  237.6014361  184.9108217  248.7353076  193.3308267  324.2514985  26.3964055  412.123346  236.2471184  244.103122  270.5613241  280.7256729  354.3273526  234.1276413  604.0228621  -105.8296501  -99.53431407  584.364357  
204.3679475  236.7867068  184.4138152  247.1415187  196.6209361  324.5063312  25.28695079  410.9996812  238.3438184  241.1167004  273.2273334  278.2863214  354.8147207  233.9921098  603.3217326  -101.0191444  -98.1140572  582.3304475  
200.5155025  238.7724412  185.4886976  249.2930666  192.2614056  324.316728  25.22451646  411.9960409  239.0641724  243.8127075  274.336066  275.6400882  352.9389402  228.536928  608.0770349  -103.8913841  -102.6100624  577.6407239  
201.9778611  242.5754705  186.5134047  253.7131148  196.6208258  322.4251883  25.55226871  411.5922165  241.9010166  245.3754496  272.3838208  281.6801548  354.0900743  233.1447058  607.5981481  -103.3399521  -98.48700587  575.7504316  
205.3006217  240.2273469  187.3194686  248.8204754  198.3576748  323.9098233  22.92735001  413.4405468  239.7495236  242.1247213  270.4305537  279.1938875  358.6883427  234.2044255  603.7594087  -102.8857121  -98.84035918  583.0286092  
202.9141739  238.9667468  185.3336644  246.8358157  200.4037057  324.4002275  24.12367531  414.6001513  238.9588385  241.7407669  274.412158  281.2419589  355.2466512  233.0355498  603.7855667  -98.67191924  -96.84509984  584.7242379  
199.4343689  240.4958317  187.8117813  249.4661883  193.7877309  324.2602312  21.9834784  414.1288702  238.6265405  243.9853388  273.1937807  280.3636579  355.043404  230.2696474  608.4647043  -105.113765  -96.01597572  578.1699246  
201.3086604  242.5367819  187.9169384  251.1893556  194.4877901  321.0266822  21.23617286  409.6419437  242.7056025  244.149952  275.6396556  278.0880521  357.7457625  230.8007312  604.3830026  -106.4137995  -94.20874406  575.1618516  
201.4762855  239.1122989  189.7825591  250.7507359  194.3917875  324.6078023  20.07689542  416.7845866  242.668503  241.7646254  272.1941643  281.1386319  356.6988285  233.3326991  605.5905817  -103.0454864  -96.25428251  586.8342817  
202.2373867  236.7549694  185.5262899  252.721375  193.6824196  323.7764502  21.98081429  414.0114848  239.4157169  243.0847364  279.8713349  279.60611  356.431073  234.7237582  605.9081558  -99.63868009  -94.74154386  587.6526072  
206.0266723  243.0592021  189.5835191  252.6357831  198.4051018  327.9101962  23.63845748  414.2001919  236.8277438  242.7326206  269.4937663  283.6359349  362.2166977  233.5504261  607.9984516  -103.8190391  -85.6420799  574.1308913  
196.8848508  236.6616569  181.8775439  250.3754043  192.3073598  319.5609566  27.46043881  411.2148229  241.8262729  240.3138194  282.26409  278.912136  347.1507737  235.6210549  596.613264  -90.81023557  -78.13769634  610.8164703  
202.5738616  234.885434  187.1622583  245.2940888  192.6983716  332.1318132  40.02409139  408.8156628  232.7592154  239.9310763  256.5999471  289.5090665  355.5247465  235.9275245  606.9480377  -102.2534653  -89.70800691  588.6080548  
205.2024393  236.1664532  188.0723784  246.7169202  193.2350244  324.0665018  30.54425731  411.875174  236.1225813  242.9393203  268.4156849  284.8300549  360.4754494  236.0457231  611.5577496  -97.82419402  -92.16219158  584.5808617  
205.1481782  236.7759955  182.9853085  245.7102145  187.9374042  326.8231862  26.70059652  408.592214  235.4786339  243.2510412  272.0473567  279.9310286  360.9930577  233.2049439  609.8199842  -101.3400098  -87.37472439  578.7953338  
201.2120853  240.8811614  183.0050715  246.8055969  188.494462  324.6824035  28.14778192  408.1582488  237.6127289  245.3786979  269.9237944  280.0373832  355.9252263  230.8309173  602.9899318  -103.6148825  -85.98330741  574.8773583  
205.0669186  244.0302587  186.8501741  247.5039823  190.2357045  326.2155439  26.47613524  409.5175733  238.5239559  245.676815  266.3782868  283.7513462  356.7302872  232.2573502  604.9816861  -105.1605595  -92.68110441  581.8897381  
204.4473663  242.6329955  187.2733845  248.5092724  191.7663693  328.8507487  26.99472015  412.3308883  236.9440411  243.7598296  263.9390039  282.583707  359.2462079  234.3917529  605.3021004  -103.6020644  -96.03255  578.7381536  
201.9303399  238.3959769  188.6282817  250.0769714  192.240918  326.1472195  27.39544108  414.2835231  237.4328326  240.6752724  270.9036272  280.6350784  356.8960368  233.9544634  603.8184678  -101.9067621  -97.62940483  582.2824984  
204.5467953  233.2702611  189.7082949  249.6451126  191.3014775  327.7431893  25.62996498  411.479187  234.381988  238.7013981  268.2989714  282.6792838  359.3811814  233.4729409  607.7542216  -102.5266955  -99.7525472  579.7085608  
205.1788084  237.9664711  192.1097253  247.8031151  194.7286763  323.7114283  24.08036913  413.0167218  237.3500888  244.2389892  271.2195806  278.8111935  361.2043279  235.4474171  609.7623611  -110.617355  -99.67040049  574.7357562  
206.8129047  242.3624793  189.8191959  247.5525619  197.405568  323.5102471  25.02000471  409.6792213  237.9021987  242.8550446  272.9172338  279.558169  364.8080933  237.9951968  608.0433905  -108.4302813  -87.96749385  578.6728038  
200.7115964  242.4311288  185.4251049  246.5003534  190.6055381  325.53575  24.26225969  410.9253693  234.9648877  243.258613  275.0356928  275.7652607  359.3049908  229.7878166  608.7759675  -104.5429151  -93.72089643  585.0153297  
202.0089786  240.2123811  187.8481665  247.6794855  191.1245936  324.8410679  25.58724054  412.3396827  235.567174  243.6178357  272.3348539  278.8044598  361.5013229  233.1660451  607.7299835  -106.6713843  -98.46899212  584.1473334  
200.5327235  241.6544331  186.5947236  247.7694105  192.5047247  321.3774812  26.80544354  412.7977515  239.1042952  245.1375429  276.5787915  275.2960432  357.3131226  233.367965  604.6908033  -107.8158033  -97.44601529  584.9097625  
199.0451425  241.6618502  184.8645099  249.1931594  193.1317438  321.2285484  25.28453234  414.0449948  237.9769054  242.2164882  273.9197957  279.9731156  355.5907861  230.9604813  606.6636264  -106.3025107  -101.1346547  588.3473799  
197.6750519  243.3690424  185.4050175  249.7337695  191.9125798  322.178149  26.77358578  411.2665298  238.5865906  243.6149827  273.361949  279.1307007  355.3171428  232.4758491  605.320458  -105.9020445  -101.694869  584.7721836  
199.1317076  243.1078085  184.1509287  249.0644099  189.3115114  320.8947433  25.40434585  412.6807315  237.7587695  240.8618384  271.2170007  279.8616215  357.407445  231.7312169  605.2793772  -104.7878449  -102.7364186  587.4478693  
199.7161192  244.0138722  186.7914195  252.4014375  193.2021649  324.8232811  26.34570034  414.0318926  237.9113173  243.0953331  275.0840501  281.3515631  357.0605432  229.0808152  606.9181548  -106.4825376  -104.7228941  584.0092823  
204.5764571  240.6881823  190.5427968  248.8138547  192.7527593  321.3387421  26.88626764  415.745647  241.8876075  244.6588479  277.0367483  278.9195528  359.6670743  235.0098999  610.5383148  -107.9928305  -100.3436925  582.7354618  
206.0249627  234.9042032  192.482992  249.4651267  196.5659572  325.2903626  25.83212102  413.5540031  241.0638995  243.5839484  269.4853378  280.7404878  360.0281768  240.1228927  608.1049478  -103.5409575  -92.02875716  588.3652227  
204.6401946  233.0795423  191.4635817  246.069775  197.9882368  324.3324999  22.6648485  414.5481659  243.0173415  239.8405911  273.9423849  279.5669953  359.150396  235.746157  608.8765966  -94.72164338  -94.61021564  586.1349926  
204.719971  241.2880393  188.8400327  246.8342331  191.9912664  323.8813568  26.0743188  409.654293  239.9942915  245.48537  270.8879277  280.0736444  356.9280254  237.2462663  607.2753513  -103.7348889  -91.93489405  573.6797346  
203.7887867  238.7300183  184.5026655  246.3785181  190.6399712  324.4004132  24.99785496  405.0838029  239.437877  245.2318845  266.1681703  283.5519183  352.0659567  234.1844964  599.0966459  -103.2364612  -80.26876955  578.629478  
203.0827587  242.1380174  188.0009464  246.7909668  194.75197  328.7819954  26.05193278  414.5029292  236.7067626  245.4606822  264.3956453  284.2853502  357.3972745  230.4266362  605.6187684  -105.3228668  -89.38118231  575.9482297  
201.3573439  238.8381181  183.971842  247.7730767  192.1703537  324.4540069  25.1686655  413.7128832  235.1529564  242.8444719  267.9333782  284.101107  354.0709811  233.7816904  602.824524  -103.9071669  -97.72231475  583.8321525  
201.3125527  243.6705313  184.5448254  248.7434346  190.2861054  326.6244706  24.31463754  410.8279389  234.9814978  243.1036044  266.2030361  281.5573889  356.6141828  230.3317058  605.6610549  -103.0108232  -92.20795955  582.027458  
201.936574  239.6414677  186.4074507  248.3396156  189.337947  327.0298878  26.64915358  412.7851189  236.4782814  241.7461847  266.7749279  280.708562  356.0210376  231.8297602  602.9888486  -102.1728509  -99.83973254  579.1910319  
200.1722093  238.4405807  185.667432  249.0860213  193.2553832  323.4750291  24.35197689  416.3158026  240.3160281  241.4269391  275.8439953  280.2666019  355.88602  232.0770618  604.2615098  -99.79545749  -103.1727489  587.7116353  
199.3627328  239.03082  187.284964  251.4754478  196.7975262  325.1353375  24.56745114  411.1856229  241.598872  242.3237626  275.7002031  279.5118283  359.375401  235.6793032  604.6284226  -101.2922407  -97.68601312  586.3259133  
201.5325206  241.6195805  187.4797519  250.0337674  193.7986899  325.2741327  24.13035313  413.9180304  235.9159746  243.9846263  275.1331734  279.5073291  359.3542604  232.6567363  609.4575316  -106.4547487  -90.00867413  579.2425892  
205.0426631  240.0869941  190.9671455  247.8062288  191.625719  325.5381777  26.7563393  410.2173904  230.5661258  244.0584952  265.5740726  279.0228337  358.2152291  232.6329819  606.5205603  -109.6595592  -86.25254391  572.5732438  
206.4784158  241.4551085  192.5304199  247.2041911  191.7918809  326.3353599  23.63014873  417.3148818  237.04222  244.1181247  272.7579857  281.8084383  360.4069993  234.5270058  608.966549  -101.6929883  -101.7597136  589.3179751  
205.7848232  240.3346436  186.6024406  246.9614043  194.6893522  319.5874524  25.02498403  415.7201615  236.9542709  240.8669531  272.0956872  278.8783219  357.8352796  235.3719713  605.0430683  -101.6350727  -91.60738303  585.3340403  
203.4007042  242.1542817  188.2216893  249.0201562  198.570493  323.7351291  25.70139182  412.7719959  236.7037715  241.6546655  274.7097226  278.4551979  356.0151443  230.6690503  605.5920895  -104.6076522  -101.3920273  589.8623252  
203.2983552  243.5685209  188.3982581  249.7348833  195.0265165  324.2368607  24.87987934  412.9917098  235.8568498  244.4227988  277.2861142  279.0845309  360.565829  230.015795  605.921171  -105.4259049  -94.15616649  579.3900659  
204.0559797  240.7752292  185.1514535  248.3110307  193.2100192  322.0420461  24.8867776  411.4566421  236.3412929  244.6905361  275.956358  279.0426052  358.092026  233.7129023  603.6826223  -108.1340982  -97.40295533  581.9631806  
205.4834545  241.7865847  188.1086815  247.9795101  197.0099493  323.8961348  26.69373501  412.9750773  237.61452  244.0727482  273.4825246  281.4442646  359.2336688  233.2312476  610.4023777  -107.6711148  -96.52035619  578.8845585  
202.8129172  241.8035874  185.6872073  245.3282725  196.2519433  324.0572319  28.58509762  411.2490996  239.0039374  243.8845331  270.4457862  277.9838825  357.9066865  232.7727606  606.0642918  -105.8324033  -92.71327942  579.4273896  
200.3357117  240.3786876  186.1600454  248.9559163  192.6009447  325.851283  26.437522  410.5040468  240.3441456  241.3267822  270.4265096  279.4178033  356.2496506  232.9226669  606.5586463  -104.0893417  -94.92587931  584.7997854  
200.8622154  238.1975348  187.3883868  251.2438593  189.9335507  328.2370714  26.64926373  410.2187714  238.3875857  243.6533374  269.8536109  283.4295295  356.5032609  232.5466967  609.2852525  -101.606996  -92.4991119  579.0642573  
201.5830504  237.7606702  185.1828553  250.5709265  186.6292847  322.7105549  24.24555967  407.2620568  240.5187765  242.5742122  266.1443267  282.4990326  355.6933894  234.8085024  603.0178795  -97.13440923  -93.42830956  582.5236194  
