# Supplementary material for: The Foraging Brain: Evidence of Lévy Dynamics in Brain Networks
Source: PLoS One. 2016 Sep 1;11(9):e0161702. doi: 10.1371/journal.pone.0161702 (PMC5008767; doi:10.1371/journal.pone.0161702)
Supplement: S1 Dataset — (ZIP) [file pone.0161702.s001.zip › time_course_networks/dr_stage1_subject00008.txt]

231.265575  233.2668119  134.1625124  239.8343363  141.2927958  337.6965853  -78.59387008  481.2978898  239.6359095  203.9785802  272.9717728  118.534125  303.5832225  271.2002792  595.4483058  -138.519402  -121.653304  475.2833251  
231.5430931  236.364777  135.3588644  242.0316251  144.0028012  334.4426892  -78.18894045  478.5573827  239.8759438  204.8138145  276.3474642  118.4929216  305.493512  269.9338324  597.3933554  -138.9969926  -122.8064944  474.8865446  
233.442014  236.6050592  135.8568145  240.3411899  145.399424  335.6109812  -79.5465388  474.3701223  238.6759759  204.1357138  275.1011905  118.5744505  305.5520141  270.4720166  596.7967497  -139.8250046  -122.2437428  469.1330526  
235.2540595  237.168695  135.684246  240.8936056  145.9545374  339.1664824  -78.78214931  481.2094557  239.4137344  204.6948166  273.1259604  120.2231444  307.4508954  276.1827429  599.6619897  -141.0563001  -114.071427  463.8832523  
237.8177496  234.3983187  136.7987718  240.1490796  148.6717461  340.8521166  -81.61203946  481.6062942  238.3212748  203.4502447  274.7166901  121.5040382  307.2738663  274.597162  595.471704  -136.7055815  -119.4161424  472.3870501  
237.2979378  234.6316267  137.3609813  239.8986143  148.3880161  340.4067612  -82.15780408  479.5391927  239.4074416  205.7737889  279.0489658  119.3460103  311.9749913  276.867866  602.381158  -138.1366165  -115.5566031  469.4287766  
237.3772389  231.2642573  134.5086777  236.650984  146.192849  338.5626892  -82.65065773  474.6610912  236.2967521  204.0411261  273.7313233  116.6439461  313.2566437  281.2430538  596.7836617  -137.2719298  -99.92476112  464.3364422  
233.2869758  232.688626  134.6021782  237.940989  143.8405255  339.6407653  -81.67131025  480.0896296  238.7134105  205.355174  271.9731906  117.8788637  306.685172  276.1111804  592.7311319  -139.4883116  -107.1138576  470.6174163  
232.7532182  232.147798  133.5437314  238.2648052  146.1733354  338.5495013  -81.19201882  478.7789357  238.0159531  203.7690185  272.8463522  121.0643159  304.3989069  274.8952071  587.1545975  -137.751586  -118.5614795  468.853129  
232.9070173  232.0042971  131.8919838  236.7532624  143.1462104  337.3962197  -83.9840408  474.756854  237.5648081  204.4066913  275.2994889  115.5755955  302.6515796  268.2366291  592.8595348  -138.3615035  -121.9639351  468.8920184  
237.0435041  240.9926407  141.6290683  245.4051008  142.5863525  363.4761659  -99.48756773  503.0980442  234.9108133  220.6031739  264.1608606  112.3535938  312.0174662  258.6076301  599.577501  -156.574848  -117.5378161  460.1181422  
239.039426  244.1582834  151.0063949  250.2204882  151.2690214  349.3248185  -76.74738353  481.088847  243.7619351  214.9817688  270.402884  122.2260566  312.5455622  282.3251389  608.0538299  -134.217473  -108.1236655  462.8135223  
234.8535393  235.5322816  136.4137975  241.9872886  149.5449483  334.9159432  -81.48217691  477.8024038  241.7466981  205.5505979  278.5570923  120.2512195  315.0670076  286.3033696  599.2925295  -136.1622348  -98.58866049  466.4918764  
232.5495393  233.9333321  134.3176479  241.863448  145.1655713  337.3762732  -79.90316062  476.1899933  240.6065315  205.9904283  275.9457274  119.5019063  309.3274783  277.2092609  597.1818698  -137.8577891  -106.0011406  468.6070696  
234.6758801  233.4906707  135.4890714  239.7354461  144.0538895  338.4285253  -80.4070336  474.2672964  238.4084515  205.5250678  271.6202787  118.9786743  305.1313302  274.3134526  590.7818137  -137.7429719  -112.048004  467.094062  
235.1738759  236.6542774  136.240983  242.3913063  142.8276111  338.4141415  -79.55558697  481.9307355  241.4378399  205.0391851  273.7039749  120.6803286  305.3753659  274.6626465  596.5229735  -138.5173866  -126.7571245  474.2262161  
237.0290344  237.6229846  134.3623105  242.984286  148.1104428  341.5677326  -81.4753944  483.4602093  241.7810254  204.0709442  274.8398758  123.9013487  306.6903595  277.304038  599.514971  -135.8686875  -124.6667653  471.6685893  
234.716754  233.4689874  133.8913941  240.6801122  148.2907562  338.1890488  -80.77299498  483.2685614  242.2541361  205.1497672  274.2940757  120.467242  308.9993747  277.3827129  599.210231  -137.121516  -116.2965353  472.2709099  
234.578102  233.1814366  135.3755713  239.9829827  145.2619247  337.4876089  -78.63178213  478.5456493  241.5739374  203.1697677  270.4395362  123.0400831  309.8270074  277.3187387  593.1021153  -136.3229256  -114.5500587  472.7424856  
232.6791783  233.1196134  133.6921133  240.6361187  140.8386108  336.1150492  -80.11231771  476.8079188  239.4013084  203.8618007  269.7761074  120.6732901  306.151081  275.2081374  590.5040195  -139.2690225  -115.0399682  468.400105  
233.3329275  235.652277  135.7219495  243.3665904  143.0903732  336.7714436  -80.06376814  483.5375708  241.4379685  206.677697  275.0487175  119.6171998  303.6936874  270.5854572  593.6251569  -138.6557316  -127.1159652  470.8193062  
240.4534232  237.0883431  137.0235647  243.5539465  146.0286866  342.1396919  -81.48398758  480.9749453  238.8231671  203.7911051  272.344749  126.3261862  305.7003466  274.043149  598.5163838  -135.0166921  -126.3632818  475.8338139  
237.0328154  237.2209488  134.459626  241.4453308  146.0325499  336.9269392  -78.70137058  481.1818646  236.8203726  204.450641  271.6557338  122.8383132  314.4315864  278.1767524  597.4585557  -133.8721625  -109.0774477  470.3164218  
234.8638517  237.1945629  134.3473238  239.8905153  147.2867306  337.858421  -79.82876145  474.2161042  234.6815077  206.1939181  268.5462236  118.2801838  309.9860508  276.4298076  592.644213  -137.894557  -103.8132695  464.981935  
233.279818  236.5774777  136.7749383  238.731356  143.822056  339.0500591  -78.08049545  476.5078778  238.3045532  206.856  272.2654722  117.4660404  307.676061  270.0773271  590.265957  -140.6293304  -109.6442432  461.4656086  
231.1779094  233.9649829  138.2399623  238.4451683  144.6657676  340.320101  -79.9364119  477.3977772  240.186561  205.9370257  275.1596371  117.9025191  306.3857375  269.1363778  598.1728327  -141.0292505  -120.7505014  464.9283249  
231.8952809  237.1320139  137.1562826  242.1161928  143.1935022  340.6121999  -79.95735447  478.0228992  241.2840137  206.1800285  274.8695068  118.2269396  303.5576003  268.4381597  602.2667225  -143.4457951  -128.493304  469.7910408  
231.7866867  240.8518591  136.4447848  242.9196876  147.0643948  340.6129617  -79.35751713  478.9026554  239.5902362  207.7633048  276.9218609  117.8173493  307.0843098  270.4948398  600.112539  -139.4776977  -123.8938472  472.5224382  
234.5066995  242.5268578  134.7811531  243.0433411  143.7357025  339.5561917  -79.89265844  478.183381  240.013427  208.3110897  274.8094266  118.5116127  307.8793765  272.2961973  599.2802014  -141.6239027  -119.3227375  473.4635046  
231.8729056  241.2333868  135.7687429  241.4980935  146.0813187  337.9825244  -78.99338976  478.9809079  237.8289767  207.502636  276.0374711  120.3303402  308.7219493  270.2173359  597.6678498  -139.9794467  -114.5315058  471.4668057  
233.053057  237.1143018  133.4779508  240.3568151  143.034165  335.8882401  -80.78720638  476.5163669  237.6092284  206.3653018  274.5215694  117.2778707  309.3328106  269.7203983  592.1733576  -139.2583807  -113.2568361  470.9749036  
230.906996  235.6148812  138.5542406  241.8783212  145.5383211  337.8618118  -79.45420099  480.1890367  239.6651896  206.7903014  277.7909522  117.8193515  309.1368755  269.0184963  599.5634653  -138.3644908  -118.1970276  468.6584851  
235.984516  236.294711  139.0762546  242.3224711  146.4841663  342.4737035  -80.66858249  479.96643  240.1247522  207.6223709  276.9778425  119.2851953  307.8331873  269.8412806  598.3601573  -139.1607631  -120.33686  469.9090522  
236.5066371  235.2983207  137.4766453  243.5668254  146.3502358  343.8742276  -80.65628077  478.2643721  243.9647871  207.6545065  278.0135999  117.3664972  312.8809187  276.8058244  599.5758219  -139.71104  -113.4406505  468.8266356  
236.8012797  234.52691  135.7021889  242.8011318  148.4249548  343.5527393  -81.55009777  477.1280927  239.0765282  207.2230603  278.2079133  116.7315453  309.0759842  274.4885469  597.471912  -139.482033  -113.2201138  468.9706997  
233.8988228  233.5375781  136.141649  244.2974602  147.9875432  345.2960103  -80.9778212  485.2299151  242.2279717  204.9035718  275.0113354  114.4415323  309.9426723  276.1891939  600.5037966  -142.8658568  -109.452975  469.0818546  
236.2256972  233.4635105  137.4133162  244.5493269  149.2044963  345.0524415  -81.26701396  486.7422982  244.6370023  206.3320379  275.2764093  119.8331346  307.055736  278.4004842  599.1019195  -142.0762589  -125.0516556  480.681966  
234.8127624  233.2157007  136.6767678  241.6415683  146.2933708  345.9961215  -79.64957371  482.311518  238.935447  204.9843865  270.3818806  121.7997869  305.7300979  277.176054  596.585609  -138.7100085  -118.3028622  476.2709062  
231.4737829  236.7338078  133.0545797  240.8697427  139.3530792  345.0722801  -72.65847132  468.3875562  239.0267863  212.9055614  295.9741991  118.7555457  299.2709432  257.7963417  594.2640151  -130.33624  -109.9222038  498.0593914  
237.1557857  235.1549938  138.1040268  244.7523461  145.377885  344.2735024  -82.03620269  499.6898104  247.6662351  205.6602094  277.7676582  117.7577831  306.134235  276.8900248  598.7549748  -139.8248943  -120.3212081  483.1970301  
238.9021718  232.223711  138.4034628  239.00773  152.3197818  338.5289047  -83.04930925  476.9838025  238.6665506  203.5280246  262.4167533  121.2344496  317.5477335  285.7150809  596.565523  -137.074746  -106.6153789  466.8384783  
221.5664737  219.0316961  134.5905236  229.2067367  152.8810844  323.7527735  -76.24114568  446.7501867  231.2841954  170.0639742  304.5071897  101.3481749  285.760946  269.1984  564.5654502  -134.4105576  -81.07340711  493.8668205  
236.5951486  229.4651048  133.8263502  235.0245397  150.4989754  335.9627019  -70.33665521  508.7414893  227.9421567  196.5795497  272.5241139  119.1390941  302.2339026  266.133661  593.3131644  -137.1720209  -115.96536  472.2490914  
236.9018513  234.9762398  136.3483707  237.5736337  145.593866  339.3461318  -77.7974045  482.7444524  235.9331223  209.0122767  267.4197391  126.0651881  304.8402037  276.7271199  603.0271784  -140.5297672  -121.2805839  464.6229903  
232.6578787  235.2975196  134.8142924  238.5010826  142.4245542  339.6060488  -78.86106178  474.3520895  235.9702977  208.1862422  266.5107141  120.2127451  305.1876836  275.5446594  598.4667438  -143.1318577  -122.2520258  471.7838191  
236.9413449  234.4957878  133.4738716  240.2047609  142.5154818  338.7185307  -79.30602801  480.4121664  239.0425658  207.4845626  271.0743111  120.1040729  307.3476759  277.2342225  598.9482244  -139.5354473  -123.2794931  469.0503182  
234.6127586  236.5232221  133.703077  239.8096342  143.7420539  336.2180239  -80.56304697  479.0875578  236.3381661  208.423781  268.5033766  118.4884497  307.7597191  277.735623  598.3254297  -142.6593012  -119.1529414  465.0606968  
234.6323282  238.0790597  132.7362138  242.5126364  144.9792677  335.4307874  -81.58744915  478.4474142  240.728677  206.6123697  273.3075453  118.8265804  305.3463221  276.0668232  596.0612948  -139.7250269  -122.534262  471.6773385  
235.1264072  237.2485208  131.2173845  239.9195239  148.3370668  334.2781236  -79.40719555  484.9624754  238.9052124  207.0166146  273.8224523  116.7704954  305.2330151  277.4247307  592.12329  -143.0518038  -115.2228385  468.6176435  
236.3260908  234.1924141  136.724014  241.4117837  145.4663713  338.5995957  -81.22812251  485.5545232  239.6566176  207.3183974  274.2806195  118.2317045  307.4889393  276.9276203  596.9593834  -139.567701  -117.1308942  469.2066946  
237.2823366  235.3150479  137.9461112  240.3197867  144.3682474  341.1787592  -81.80798125  479.1646406  239.121363  206.5233685  268.5566808  119.7296553  309.2107657  278.9969292  598.3092511  -138.5097364  -111.5341482  460.5236553  
231.8404768  232.8916498  133.7978675  238.1081349  140.8681081  338.1767213  -83.22587816  475.0563886  238.3589331  207.4313834  269.8311306  116.8346829  307.2261068  272.5422917  599.6744211  -142.4781272  -117.1557752  469.9144758  
235.2329727  233.2499437  135.3429704  238.3227836  142.8157641  336.292217  -83.31725755  479.6513188  236.405947  204.5584897  271.4377584  117.6989213  304.9594172  272.9399561  592.5706963  -138.2549626  -117.5356295  464.7977806  
234.4936203  233.7385377  136.3075425  241.3061635  144.1884731  339.2508298  -80.42642769  482.5221619  239.7094205  207.70205  271.0593177  119.00135  305.9760287  272.2857379  597.3085118  -143.0262649  -122.4869458  464.7296334  
236.2493043  236.6600773  135.5580071  241.2786519  143.6574775  339.7196655  -83.32465343  478.5205987  239.4740874  206.7792553  271.273938  119.8451957  309.3994348  271.8542573  601.407131  -139.6114289  -121.409028  466.9666349  
233.9224955  233.5154858  135.5357082  239.7222702  142.3966235  336.5256592  -83.47722841  477.915462  240.6248147  207.3499473  271.9640894  118.4210766  309.2793448  272.247374  599.1233572  -140.3116521  -116.0329362  467.8543487  
235.1347251  231.4272494  135.304935  240.0828395  141.3595883  336.4205225  -83.54788684  476.3725448  237.2226304  205.4176289  271.7244795  118.9040846  307.8120689  270.2240066  593.6259335  -139.1700755  -116.4650738  469.0890457  
233.3574493  235.619447  137.0124919  239.2491886  144.1430218  338.4759265  -82.12291172  479.1309227  240.5068956  206.3933547  272.3058504  119.9407811  307.0901199  269.5939771  597.7814397  -139.8571376  -116.9489017  469.0141606  
236.0386317  233.6851838  135.9229635  237.7572418  141.7625736  340.2743663  -85.78280217  478.6252906  237.3428956  205.3138399  273.8440648  119.3024156  305.300282  273.8217304  596.1712838  -138.3777293  -115.4222467  470.4223988  
233.9014784  235.0088454  136.3558022  239.6901085  141.216103  335.6469461  -83.31939539  477.7280817  241.3367048  203.8931064  282.9746055  114.5404202  304.9559967  270.4377793  595.0963161  -134.2711852  -109.4485668  474.1954108  
235.3507146  236.8377204  136.938982  239.2857688  146.2287852  338.6055551  -83.74333775  480.8546916  238.9288863  207.1728245  274.7170234  119.8907875  308.3838546  272.48749  595.4317639  -140.4306428  -114.104725  471.5885146  
235.0857926  237.6770693  138.0868913  240.7204581  144.3137326  338.8134154  -83.28742525  478.0859795  240.513508  203.9522947  272.9676009  121.4143092  306.3160364  274.6010285  598.3085701  -139.2291918  -116.7822096  469.3780363  
232.2868239  234.0667173  136.9831086  238.3390727  145.5272158  338.8468684  -82.99258007  479.5939859  238.3361741  207.1333182  271.9325674  119.4704746  306.8502057  273.8504986  596.90091  -143.3831205  -115.0021476  469.9709284  
236.3324772  234.2066789  136.8750959  240.7745331  145.5312143  338.2854903  -80.9115268  481.0308183  241.4728405  205.2063546  273.3532093  120.327316  308.3094112  275.6679451  599.969087  -139.665978  -116.3253497  469.3520597  
234.0783828  233.4014553  135.3735965  238.8817581  143.3519  340.5116721  -84.50625428  479.2881303  240.028803  205.9971717  271.6442205  119.2539388  307.4135111  273.9562509  599.4198881  -139.5412832  -119.6539294  474.8597405  
236.3255531  237.5603152  133.9867364  242.3364829  145.0857507  338.7303086  -84.40798479  478.0771365  238.6506636  203.7801865  270.2209455  118.9201118  307.3863723  277.4074492  594.2191233  -134.0323894  -111.4917361  466.2078108  
233.182144  237.6559824  133.9974853  241.8224152  144.2224642  332.1658671  -85.06306363  480.292002  241.1532923  206.4624649  272.724645  116.2027819  306.047486  272.9605896  592.7785179  -141.3540003  -111.8193253  474.9921698  
239.4271718  251.5806384  147.8814186  248.247436  143.4444635  364.4583553  -71.38589208  490.8149651  235.4403872  222.970561  278.2078714  111.0506094  323.8391268  295.5334385  603.2165426  -128.6970208  -127.4305705  413.3022984  
232.1508179  228.660881  135.8043074  238.9644408  142.5552305  351.3545158  -81.88686803  479.6095796  241.425844  200.2698496  273.1160475  124.4359844  304.9228187  273.0710954  606.4496988  -136.8277587  -117.834929  493.2734099  
236.6518655  236.376202  140.0698719  243.7154616  145.6273358  339.3904004  -84.1819782  481.8890484  241.9156327  207.1313805  274.2742142  123.2285716  312.0963722  279.3690538  599.9779605  -138.8177195  -114.1789132  459.8748295  
235.091583  235.8253167  136.2777075  241.7019155  152.309692  337.8100451  -82.6051979  483.20481  241.2562941  208.3166362  273.4998981  122.2325823  310.507994  279.6584325  598.0597951  -139.9191641  -108.731175  468.494311  
235.7747453  235.3060715  134.9930909  243.3803372  148.7524613  340.5773793  -84.54759378  484.6472133  242.9086851  206.0398968  273.7093184  122.8172134  309.1064286  278.2290408  603.460504  -138.7488301  -112.6145614  469.0115518  
234.0980616  237.6481808  136.1950765  241.3904005  153.661365  341.6412597  -80.93316948  480.8745664  239.3904538  205.9327882  276.0357717  119.9052277  309.4281255  277.0741908  593.2183194  -142.3422964  -109.8425826  468.1289529  
232.6861862  231.601028  135.3880226  239.1740009  143.2008506  338.8652464  -84.20442876  481.8705825  237.9621631  203.3485573  274.488223  116.3972063  308.4956671  277.3853319  597.6796521  -140.5334687  -111.9178982  470.22076  
234.9829524  234.7627361  138.7623537  240.9850919  146.1261909  339.7847541  -82.08160801  480.227212  240.8459922  205.3491779  272.1732842  120.1871382  308.6314246  274.9045273  594.439384  -138.0365979  -116.3536443  465.3598079  
234.3887006  234.6111389  136.2380032  239.9303835  147.7191231  337.9703049  -82.4796768  480.9813792  239.5610181  206.9998221  274.5806979  120.4180469  309.2022342  275.9089642  596.6677869  -140.1872919  -118.2237015  471.3593038  
235.7496179  231.3178356  134.3351846  240.6279222  147.1443922  336.4701702  -84.51905508  479.366094  238.1215152  205.4567719  273.4143887  119.2610885  306.9165429  276.8615947  600.6513622  -139.9589269  -117.2373477  471.9720827  
235.102834  235.1087091  134.9390275  241.4014874  142.8200343  338.1548049  -83.11605935  478.0406676  239.93493  204.08357  272.5882154  119.158633  308.5756051  275.983695  596.8653479  -137.222833  -114.003737  461.9779409  
232.0145408  232.8727745  135.4936776  241.2750092  155.1694656  337.6122204  -81.12209261  487.778132  236.7319669  204.6740166  270.9296168  119.5690979  304.6140914  272.6111569  593.2637038  -142.2627442  -117.8933854  476.8101246  
237.656677  237.2160978  139.7688148  241.305942  150.487588  343.4519789  -76.68296884  479.1451413  242.84542  206.2153138  275.3912209  124.8354049  312.3887676  266.9199411  602.6307087  -131.6124311  -116.9517397  481.3063225  
235.5050443  238.3957594  136.0160841  239.7841055  147.7991783  340.2186685  -84.09524667  479.1012091  239.047423  204.1931072  274.216497  120.5527468  310.8925745  279.2028158  605.9411141  -142.5230514  -115.5900178  467.6545053  
238.0359034  237.457762  136.7907011  241.1615549  151.085683  340.261553  -83.68688067  477.439834  239.5732114  203.4055273  275.8738015  121.351677  307.2885086  278.0301562  596.3168281  -136.295394  -109.1487711  471.071393  
235.0932325  231.0698027  137.4402438  241.2441216  144.493121  343.979068  -81.93198091  481.1233364  240.8256634  205.4856535  273.4167292  120.5262257  312.3108688  276.9877858  601.4839421  -136.1428995  -108.2094156  459.3817487  
234.1986255  230.5800434  133.048544  239.7011554  149.5960808  338.7594177  -80.77593814  478.6435328  236.7072379  202.8164934  275.6060806  117.3055074  310.6148969  281.4562937  598.1265609  -139.8003057  -113.3679698  466.6497904  
237.661761  231.9819536  135.1286435  238.728168  145.5441114  340.2987087  -82.2566457  476.407021  236.0250061  204.7433187  275.2076669  118.4818784  307.6796579  278.9634349  594.7972972  -138.6473298  -112.0183895  469.287271  
233.6889568  229.8805807  135.7676952  240.4949389  144.4671008  339.3550002  -86.52730039  480.0698628  238.1094244  205.4408668  271.2708615  120.7636846  310.7610802  273.3158634  593.3141077  -135.0871113  -113.9587451  457.9542818  
229.6472283  236.3032589  140.9506019  239.7488712  134.3764431  342.8750584  -84.66310526  481.5783039  234.4050194  206.4099063  263.4158444  115.0927565  301.2809415  259.6318857  581.3820701  -149.6432768  -112.7988997  484.7342089  
234.0393644  237.0174076  138.3982296  242.4355266  140.1523691  332.1480146  -78.07569425  475.4306051  240.086889  211.4272169  272.770133  116.0864683  307.2532785  270.305473  594.7344117  -134.3390585  -119.6935417  465.4139615  
233.2499427  233.5224485  135.0969357  238.7498552  143.8529314  333.6736536  -78.99597881  478.9960366  240.0199272  205.1560662  278.3397096  119.809745  305.1793229  275.6060332  594.0355136  -136.6637364  -118.0338403  466.0619821  
235.4967593  232.0946933  135.4436676  239.7996132  144.2435487  337.7663864  -80.80066319  479.971457  238.3187613  204.0072425  272.347548  121.4465848  308.4831465  269.9361657  594.6251798  -136.1290468  -119.4158608  463.5629414  
234.4165463  232.9703732  134.0432798  237.6262003  142.6405586  335.1573228  -81.24193758  477.7380497  239.7830975  206.8604625  275.8874184  120.154684  305.3889917  273.7028746  597.1974766  -139.2742413  -120.0546425  468.4140345  
234.7385564  235.0115525  135.6018274  240.3568292  143.9665628  340.6878501  -80.21248574  479.6128767  240.1297352  205.4232731  274.1133241  119.3222849  308.4052349  273.8572542  596.1175394  -137.9288497  -118.7114952  462.4109064  
234.4347114  234.3754791  133.3722089  237.0033296  143.833284  335.0066213  -81.32795749  477.3104446  239.8727197  206.4502908  276.8561447  118.9328531  304.5013116  273.8854172  593.240619  -140.1637089  -117.7407364  466.8970308  
232.6999453  235.4560975  134.8263209  240.8762173  141.1516074  340.1501205  -80.89069611  478.7192777  240.190126  206.545936  272.4979805  120.0525493  308.107506  270.5469638  595.9955437  -136.3806294  -117.1780428  463.4539651  
234.8970846  238.2857259  134.3927365  241.0511696  145.9365078  337.9051738  -79.52360527  478.6377139  237.5622339  204.5294051  274.6155725  121.8378314  304.3023117  273.9869652  592.740132  -137.4158257  -118.292991  468.0893697  
234.0600783  236.7127126  133.7239462  243.1206157  143.5141814  336.9548551  -82.32598415  478.3924413  239.5554645  206.2036231  271.8460839  120.3021067  308.6327228  273.4368307  598.9718135  -135.9470414  -115.8445724  470.879667  
232.539528  237.8228975  134.0414634  241.9510985  145.4943048  337.3618659  -79.8051703  479.5031603  238.8529572  207.8046858  273.7451718  118.8600938  307.3198653  271.2303093  595.1259566  -139.2996843  -114.1535524  464.9219443  
234.467897  239.1758116  132.9044231  241.8878239  145.7581411  339.2823481  -80.20039501  480.5638459  235.9503164  202.5927234  274.2782315  118.7021499  306.6337528  275.7080631  592.6814418  -140.6101274  -114.8325729  463.7660621  
232.6070582  235.9380319  132.3250313  243.846298  152.8217302  337.1251199  -77.89656081  488.0272701  240.3640407  205.3554419  276.5654683  121.858778  301.4113335  270.1772777  596.1227949  -139.4471367  -114.6612272  484.572273  
236.9962742  234.8610669  138.8841686  241.1267214  149.0536653  346.0700808  -75.12618078  485.3861449  237.0644934  204.9820865  273.1765031  123.4752123  310.8798291  274.8833209  599.2312513  -134.8561933  -114.4552862  468.1993344  
235.9541099  234.7535488  139.2738133  240.276822  147.7690235  341.6786526  -81.02591734  477.8423315  236.8132592  205.676977  274.6268226  118.6952923  310.339339  278.4219532  601.5576694  -139.2072647  -112.7432765  470.2274461  
234.9590861  238.361223  137.9705733  240.1197652  147.2749184  339.5855225  -79.41255746  473.4461011  234.9699828  205.5739672  272.6129516  119.2619932  308.3719064  275.5331944  598.2264792  -137.54668  -113.1319233  470.1538843  
232.8215921  233.2027281  134.6625709  238.8404057  143.7910133  340.9005208  -81.77090223  479.647097  238.4412174  205.8226057  273.9119485  117.7033658  309.6070126  273.6620616  599.0003801  -139.9186365  -110.4657562  470.4267544  
235.5265022  234.2249015  136.8629858  240.1478468  146.0066185  340.9421741  -79.96290764  479.3007207  239.1307108  206.4319826  274.7184113  120.6889855  308.3034765  274.2428973  598.6342288  -139.6939188  -117.9700936  469.6395782  
234.9026596  233.435487  135.6684937  240.8004312  143.1273007  339.5544776  -80.70607661  479.3195746  240.2813161  204.2567182  273.3421104  119.8311589  309.3326026  274.6419793  598.6439512  -140.8583983  -115.9357075  471.2244522  
235.9439707  236.6681413  137.1406336  240.4426433  147.0473696  342.3988468  -80.28901662  481.9453404  241.1374705  206.821599  272.4477401  121.0065125  306.1490632  274.6118622  597.0760082  -138.4068655  -117.9788879  467.335322  
235.3245167  234.7084092  136.0994168  240.1121043  150.4115127  337.5525757  -82.13793805  477.7891082  241.0071111  204.6805723  277.271077  121.32923  312.0977383  276.8279657  598.4179569  -138.2244881  -114.6583161  474.3769731  
235.397371  232.900772  137.3431801  240.3505731  148.8383214  339.3563657  -80.56539275  480.260777  241.1422453  204.4838647  277.9418693  120.218048  308.0261736  276.4758175  594.1200963  -139.0971699  -112.5151325  468.1692048  
236.3490929  233.8874991  134.5013225  240.6030453  148.9803376  340.0218519  -81.77851636  480.9935857  241.6985339  204.1212142  274.0414159  122.6022284  309.2608383  276.1556504  595.783694  -138.8069098  -115.0388884  468.1947211  
236.7328871  232.6181336  136.124424  238.2744925  148.2099157  339.6341294  -80.08489473  481.7510053  240.4120436  204.7488516  272.1344944  119.113971  308.042553  278.2815532  595.128305  -138.186649  -112.5699185  467.2568366  
233.7647257  234.0683661  135.035604  238.4954139  143.2472024  340.1202959  -81.66813595  478.7164846  238.6116083  205.6777029  272.0420884  119.3215685  307.717316  274.778547  596.0125847  -139.5855104  -112.4006084  468.0487343  
233.4140854  233.4255097  136.6189328  239.005943  143.8287619  339.7719286  -79.81025329  480.0637073  239.0152449  206.0392384  272.698109  118.6590178  307.22099  272.8658125  599.6260339  -139.3142311  -117.5176252  471.2959797  
235.724676  234.1062201  135.876874  240.5014735  143.1312086  336.7801312  -81.24320609  477.4757781  240.4863701  205.0143812  272.0647249  119.252864  307.7023316  273.2544797  600.3754957  -138.5832151  -118.3659414  471.4223848  
233.3163178  234.5397373  135.0752504  241.765498  142.7481653  336.475224  -80.20878305  476.2025108  239.8992652  205.7926966  275.9509708  117.1024907  305.9537725  273.515721  597.4582608  -139.8008529  -118.731456  473.0657852  
234.819698  235.9544544  133.6295424  240.3864294  144.8517041  334.1870099  -83.04735994  477.3285777  238.6117453  203.848264  273.3779943  119.366949  307.1566436  274.4907616  597.9519505  -138.3229136  -118.7349465  468.5920434  
235.2641855  238.6399242  135.2752732  240.6152894  145.1242319  336.9444244  -81.08895022  480.2043023  240.2297906  204.6559989  274.9580017  119.7829432  304.6928114  270.8468768  597.0691736  -140.3196485  -117.1340292  471.0854383  
238.8380893  250.2083071  142.0723917  250.8701864  143.3873789  361.9427704  -79.18927266  489.633728  240.6436206  216.2903912  276.5918435  118.019947  320.0257251  286.8815731  601.7669559  -128.2049395  -124.2199109  443.4053171  
235.2172878  231.6394798  133.922632  238.2044189  144.155625  348.198035  -77.65382424  476.7523639  238.6230898  198.2819595  270.2769148  123.4024177  305.3067364  273.7399473  603.6507321  -133.9315017  -111.4129263  484.8835556  
235.2183233  234.6193677  137.0404951  239.383549  149.5083094  338.5899629  -80.72862024  477.5375329  239.0694218  205.5563981  274.4914553  123.1574117  308.3759671  278.0759412  597.6488355  -139.2244259  -105.6860448  468.2750856  
234.3224606  229.8967516  135.0958493  238.6025937  145.2943327  336.3526423  -81.8624587  473.9377515  240.6396918  202.1602112  274.8182572  118.3600119  308.0321937  276.6740115  593.3400269  -138.0746959  -111.9522828  470.3613176  
234.4904592  231.587316  134.211445  242.7239089  148.4174947  341.5237831  -80.41232001  489.5039061  237.5619998  205.528959  276.5347955  114.1296978  309.9575192  273.4289924  610.5323336  -146.0040104  -118.0556171  467.4880025  
237.3359102  233.5821744  137.7762283  240.7328362  157.0499802  342.5630687  -81.40948073  481.3372922  238.9124048  202.8227338  277.7032067  117.4960443  306.1645171  281.7062819  595.6393327  -142.5624261  -125.3561929  476.5872171  
235.8645891  242.2418306  150.2593653  249.4064559  139.4220821  374.7309349  -120.0220598  502.1238755  234.8228922  224.849361  261.1993134  121.2440146  322.9231579  273.7600302  595.539316  -156.328517  -101.0441783  478.0469834  
236.9989175  235.5061161  146.5451955  243.5255515  146.5262745  345.3822024  -77.18026664  475.4127163  240.3226943  212.1026514  268.2961017  117.6319011  312.0822118  277.2925827  596.0506887  -133.2576131  -103.1631616  454.6629741  
232.2376135  229.6745278  133.2346948  235.1424507  146.3419228  327.6264201  -81.37310527  470.518576  233.6997819  202.1480893  269.9421389  117.2255431  309.8768741  282.798512  586.1599357  -134.0557476  -101.3982728  462.3431281  
230.8807384  228.999894  128.8166395  233.8685763  136.3093075  326.5425694  -80.55776864  471.8652251  231.3771497  203.8343185  268.2723063  110.6138185  304.8574787  269.4029394  584.3454269  -137.5845095  -109.41054  459.9238236  
229.8952613  234.7859755  133.7029619  237.1470307  136.4485572  326.345248  -79.51048492  474.0513778  235.8900152  205.5130138  271.2699724  114.3833527  302.4010055  263.5578174  588.4633879  -138.3295932  -126.2992862  462.3996651  
229.9226516  237.5305205  131.9499206  237.9016276  136.6266082  327.3154819  -79.56235874  474.5424148  234.8400446  206.0044215  272.6534279  115.4613312  300.9062226  260.7015113  593.5611065  -137.7194461  -132.5915524  468.327773  
233.5093139  239.5120079  134.5700978  242.1343402  140.3512561  335.1514644  -80.51967966  478.7870559  239.9285535  205.3554816  273.7343219  117.5277101  301.6630042  264.2287432  597.5182202  -139.5203362  -133.4351632  469.8127349  
235.5619213  236.8150719  135.8738964  242.8442864  146.993154  337.6185213  -78.36808782  482.2051874  241.229445  204.8882356  279.4107331  120.9372653  302.5188413  269.8019157  596.6991969  -141.9751849  -126.7789004  471.616328  
236.2747682  235.8739652  135.1078229  241.5041109  147.0901565  338.4775634  -79.7035149  479.5552383  239.6325304  205.6284395  272.1160468  121.4887793  307.0418093  273.7828038  594.8041774  -140.8789631  -114.7727128  466.8258167  
234.592358  233.9601529  134.5375694  242.2038917  144.6794739  336.8499881  -80.1941311  479.0817257  241.3208562  206.5862831  275.3430207  116.3999177  309.1205319  270.2303074  599.7334547  -141.2524789  -119.2371193  473.9286137  
234.8819442  235.5931371  137.2477927  241.29233  145.6166835  337.8175307  -81.0498666  480.8790833  240.8665321  204.7815999  278.8382702  119.15037  305.9122798  274.4532431  600.1870243  -138.7606691  -119.6430693  471.9110757  
237.0125335  236.2944145  136.5647718  241.1061656  146.7728457  340.3961586  -81.74407092  481.9024904  239.2560079  202.7162778  271.7158882  118.7000137  307.8867583  274.9202777  593.1579741  -137.1094992  -112.9135191  467.2813324  
234.2456311  235.3036736  135.6753572  241.0672283  144.3091789  339.3892194  -81.90761021  481.6630503  240.7326957  205.9868322  274.3526138  118.8438695  305.01221  274.9354914  597.9368296  -137.8955964  -113.1946457  469.9516034  
237.8361251  236.7429103  136.1336996  242.7550271  145.6748172  340.115745  -83.91809852  479.3489405  240.6251952  204.5332187  275.7848064  119.9846139  307.5415383  272.8161832  600.1712738  -135.3890408  -115.950066  476.126309  
236.6088819  235.7110609  135.6114027  240.7055191  148.3590927  340.0562067  -80.45993591  483.0071919  239.2491799  205.6955043  274.3787132  120.6544071  309.3574193  279.5885731  596.6889762  -141.3917281  -111.136893  470.3009054  
234.6902637  236.4612148  136.2943218  242.0126853  147.8643513  340.1978965  -81.17402105  478.1399438  242.0291782  206.4972788  274.2606693  119.637044  309.1616668  274.1857967  598.0260421  -139.4366389  -113.654879  472.7839797  
234.4967168  235.1959014  134.3233339  239.605284  148.974712  340.6252724  -82.75900015  482.1513989  239.788394  205.0458926  276.3502741  120.8726728  304.4755936  275.5293878  596.6062314  -138.6726587  -116.7829916  472.6761376  
234.9126403  237.0000376  138.610712  240.0400827  146.5445337  340.549888  -80.84533369  480.6491056  238.0987879  207.44151  272.8553855  121.0368864  307.8029481  270.8769113  595.3904401  -139.293576  -117.1804939  464.6289074  
233.1720185  234.1699616  136.1328133  239.400799  147.444323  339.7094125  -81.61193687  477.8673264  240.7332551  203.503637  274.7544555  120.905987  306.8040553  273.0682708  597.5829071  -136.5968688  -118.7070638  474.5719592  
234.9364918  234.50414  136.8099898  239.8207286  147.2990301  341.9819307  -80.2278732  482.6588433  240.5824554  205.4033104  273.7618489  120.0138173  305.0440083  274.9003127  597.0144494  -138.7278329  -117.0606328  468.01501  
233.2377999  231.9637932  136.2346627  239.7002824  147.7746511  338.4152884  -81.56079675  478.0490001  239.0970578  204.403729  275.4522048  117.4510269  307.477125  271.6475013  598.8242008  -140.0970945  -119.379256  474.3734404  
234.5963695  232.4282611  137.0549315  239.0494509  146.3005496  340.835581  -80.18658237  482.6375527  240.8009388  206.6719581  272.4277906  119.4477797  307.19022  274.3662304  593.0076943  -140.2825998  -119.886466  466.6868231  
234.6531067  235.5604951  139.5516937  241.5454447  145.6696105  341.1647601  -80.35894271  478.3524437  242.8082215  207.845332  278.4193073  121.7131896  308.4708719  273.9062066  597.3875973  -138.3964347  -117.7789419  463.213125  
231.6337737  234.2018834  136.0443715  237.3111658  144.7591936  338.8355351  -81.59825633  474.6913478  237.1188931  204.5183352  271.9303233  116.5180082  308.507618  273.137641  595.8601799  -139.1375277  -107.3028699  464.0406629  
234.5743423  233.9563128  137.6191824  240.2308435  143.6663696  337.0163731  -80.14622223  485.0693015  242.5902752  206.2384952  276.6701331  120.9196628  306.4219409  272.9897533  594.4423236  -139.4654273  -120.2627469  471.8637949  
236.5115864  238.2911021  138.6913392  243.3330997  150.6090905  345.7691894  -80.34522736  482.5454195  242.1239381  204.8090552  277.3558573  124.1021452  309.0173536  272.2174529  599.0878131  -138.6904423  -118.5314976  467.6473297  
231.598018  235.1582735  135.6652039  239.1453008  149.3475739  337.5388229  -80.2319643  479.4709327  240.3851268  206.4127647  276.6221703  116.1450929  311.1759024  275.614298  597.6745764  -141.9493956  -110.6557504  471.3796519  
233.4444942  236.6123607  136.8198132  241.1653786  146.1699553  339.0538  -79.38241398  478.9113675  238.1690672  207.0804003  273.4632096  119.8612307  309.2901913  273.0753998  593.4186457  -139.952219  -112.6335985  461.6198881  
233.8663798  235.3923757  137.7878717  238.8422403  145.6472875  341.0201332  -80.24042085  479.7165573  235.238411  205.4671453  270.326184  120.3230711  307.3889594  274.4524432  592.8420627  -139.0047164  -115.5580461  468.762555  
231.7085978  234.7306475  136.5762806  239.5787742  140.6173724  338.9984304  -80.14217621  483.5654361  238.6037123  205.3575786  274.3346994  119.4584252  304.4725215  269.3144146  596.8904426  -138.4661422  -123.9231759  473.6360049  
236.4239649  237.0231189  139.668751  241.9734842  145.1827442  345.7197163  -80.12574086  479.2126004  240.7140083  206.7974073  269.6648159  123.678014  305.2235112  273.1263174  597.1023172  -136.6428027  -117.7866894  464.7035434  
237.2690141  236.5004165  134.5795006  241.7143462  143.9261709  342.6652846  -80.5282195  477.2063754  239.7802221  207.1899133  269.5847107  121.7075834  310.1618604  282.8817464  597.0832134  -137.8874117  -104.658867  468.7445833  
236.5925613  235.410285  133.4493173  241.2419939  145.314113  340.1835087  -81.0995265  479.905935  239.4614883  206.8484011  269.3965429  119.7928685  310.2458923  280.4212802  594.6574071  -133.8050889  -103.1167355  467.6881242  
233.6837169  234.5171153  130.7434825  241.4598065  144.5485976  342.2631516  -80.49255204  480.2739955  240.1049249  204.7294067  273.0831065  119.3183454  307.9015019  275.9083582  594.8412066  -134.7783351  -112.0068059  474.5843958  
233.4249069  236.7151831  132.3948158  243.8190705  144.4367944  338.5581957  -80.65282835  476.1546109  240.9667899  205.2470894  275.9466282  117.6778874  306.6829634  273.1012307  597.0751615  -138.2301283  -114.0492598  471.2000143  
235.2529905  239.12972  135.432082  242.2282866  144.2068957  338.9441605  -79.68029742  481.9270012  240.7936309  205.1028523  272.10963  120.1485298  305.2896536  276.9589482  595.9737434  -139.6289733  -112.4496245  467.2732971  
234.3999114  238.4871125  134.9951186  244.5549538  146.9744684  338.1417249  -82.35002935  480.9785167  241.7889541  204.8847773  274.4130669  120.4386867  306.9615877  274.5980853  598.2060632  -135.0071911  -117.2636412  475.2282734  
235.9287608  242.2005044  135.06663  243.3374436  146.1905204  336.052981  -79.38533809  478.3635223  237.83307  207.0785194  271.0752542  119.0825393  308.5620778  276.6230124  596.1854398  -142.4975508  -108.46668  463.3953481  
236.1970331  235.9916291  136.4663811  243.2835419  150.0213977  340.1038302  -81.78975309  481.2534193  238.8647592  205.4788462  273.5562301  121.4625176  306.2037086  278.2455618  596.4915927  -138.3127481  -118.3899305  471.9670016  
233.1792969  233.6705357  135.1409619  240.057233  145.7791472  336.8366704  -81.86084859  478.5558438  236.5065124  206.4360972  275.9033247  114.9214255  305.8604409  275.3914288  598.5539318  -141.7794394  -113.795995  474.2243915  
237.3121383  234.8005957  138.5661139  239.9817423  146.8987234  341.6108757  -82.79796629  482.0131169  236.8733737  204.4834701  272.6031543  118.7674749  309.194902  276.0178707  598.5938031  -139.9476777  -113.1424955  465.1892768  
234.8271649  235.7336395  136.0039384  241.3986445  147.4203296  337.314229  -81.73317987  480.5794099  239.7280296  206.6958802  279.2986242  117.9131547  309.904958  275.1809019  599.9033456  -140.0059518  -119.4147299  472.1387974  
234.9445678  233.1710776  133.0630294  240.4271422  145.1501909  339.7627638  -82.98407359  477.0005144  234.0653764  203.3771126  274.7387932  117.8987467  310.519852  275.0056413  596.5966753  -139.5458056  -109.9957571  471.4940058  
231.7031763  233.9656654  134.0982189  237.7273713  141.0054688  336.7714395  -80.23779043  476.9325652  237.1899051  205.0905429  275.0405589  115.2848036  306.4224125  270.0344323  597.7808652  -141.7179731  -115.7235236  466.679162  
234.727651  236.1670241  139.0362863  241.0499119  145.4151099  341.8065408  -79.92129996  482.9987122  241.7657108  204.9774346  276.3664385  121.5879142  305.0756946  272.8266175  597.8576411  -139.4655042  -127.5715977  470.8635497  
234.6744358  236.0795711  137.7674882  239.572695  147.3178998  337.5237867  -80.9241437  479.1699702  239.7545565  206.2099885  277.3711103  120.484316  311.4511261  273.6427947  598.7427395  -143.2932154  -118.675844  469.8733948  
232.7691366  230.9453137  135.3214211  238.0481739  146.0943543  337.9450571  -78.27776003  476.9600703  232.6208689  204.8538505  273.3769963  116.869533  312.1727244  273.5137646  597.5261573  -140.2046114  -108.7948034  467.7007304  
231.553342  232.7838457  137.5774988  238.7379116  141.7791186  337.2665025  -78.5089333  479.6344709  235.0327661  206.729126  273.3918398  117.1659802  306.70298  266.3191739  592.6729301  -143.8283678  -118.3475207  461.8862191  
236.5521844  237.0245505  138.8303512  243.4235077  147.6408177  345.0480706  -81.28500146  484.7193507  244.3308011  206.9729594  280.0876922  121.034596  305.4842725  269.7069931  600.2626318  -138.7142671  -129.8830106  476.5271385  
237.7514133  233.9161479  132.4951311  240.8915331  146.7369548  340.1773845  -82.60251447  478.8854616  240.1821078  203.3006115  271.9074442  120.8505818  307.9288997  279.1154417  596.9829114  -136.4287203  -112.7907237  471.1218795  
236.0321752  230.3773931  134.492513  241.0843176  144.635145  340.4031996  -83.10310728  478.7262629  242.002696  205.3678165  276.6050141  117.6743845  307.2338661  274.884606  595.5347158  -135.8679506  -109.8315562  467.4473869  
237.078594  232.604016  133.5033471  239.6579992  141.5074911  339.4647375  -84.05054535  473.0539359  239.6156405  207.0335425  271.6966396  116.4849532  309.2887416  273.5992636  593.5679027  -137.0924291  -110.5612959  465.6757861  
236.8714102  233.0378522  134.1068054  240.7657018  143.1967188  338.0500232  -83.32483573  481.3650886  240.6681862  204.8237002  271.683351  118.7538524  311.0368097  278.8262514  592.0464755  -134.4455943  -109.7045224  467.4312178  
235.3301753  238.8666007  134.6146946  240.4692362  144.7167844  334.3963388  -81.99212545  478.2137901  236.4044012  206.9869358  269.0341696  117.4590247  309.4337941  274.0150062  595.9656656  -135.1098803  -109.3759363  464.048536  
235.8759227  234.5058575  136.1456694  241.9386578  148.5218355  339.3470693  -79.28001263  480.9212435  240.9671716  204.3770898  276.763476  120.2424491  303.6479921  274.2501676  593.8897422  -136.6617023  -111.2887446  479.2946023  
239.0374596  239.7009141  141.4580165  244.8507354  143.6118789  357.3250752  -66.61478101  493.8474573  235.8614478  216.2039738  277.9143377  118.6427865  318.6430898  272.6143594  610.2486147  -128.4567546  -127.1604458  461.6995512  
234.2810972  227.8783778  132.9012289  235.9586553  142.8203659  347.5907809  -79.98732421  480.8433952  235.2794479  198.2575806  274.4628731  119.688491  299.9168657  268.9406591  597.3154616  -137.0392283  -118.0467151  498.9554644  
234.2790953  233.4470202  140.2258811  237.6762816  146.8632284  342.1558766  -80.6007535  480.680035  240.4577282  205.5964356  271.9959736  119.0760475  311.986799  277.0955086  604.8020375  -141.044408  -112.1405647  462.2901484  
230.880469  233.0422447  138.4587089  240.4996318  143.0787614  339.0870174  -82.11458668  476.8013029  240.1494795  205.7579586  273.5644483  118.1121804  304.3692592  272.3680487  596.3614616  -143.5665728  -117.4747838  466.5824922  
236.2854172  232.2669601  137.7056391  241.2699321  146.7771629  340.2395251  -81.60522283  478.8755864  240.1354505  206.1227601  276.219419  121.0937215  307.4024451  274.7786497  598.5824641  -142.2584019  -122.636057  470.3532165  
235.8488438  233.5679182  137.4186959  241.2750779  147.0119873  343.0218582  -80.37156682  483.1226988  238.5072858  207.2029988  272.9539927  118.5130354  305.572462  275.6170728  595.7085839  -140.7618277  -116.0024764  468.6506541  
233.7392693  236.6862002  135.4123011  242.9942229  147.6001147  337.1833559  -83.36947813  475.6484036  241.4448877  205.7721481  274.6855613  117.613321  309.2177552  277.4415205  601.7250748  -141.2373237  -116.500214  469.1564773  
234.5163905  234.8602698  133.0646742  241.4703605  145.7725804  339.0163938  -79.68746561  483.3658003  240.5060536  206.6398462  276.5629862  116.4445699  305.2944654  277.3596046  599.0591782  -141.35557  -118.5421901  467.6039681  
234.9747957  236.7073024  136.8139439  241.9979581  148.9164283  338.6196379  -82.44238674  480.9394486  240.0237634  205.3800186  273.1754175  121.5730676  305.3360246  275.3665792  595.0951653  -141.4116955  -116.122889  461.8924273  
233.8628484  238.2283191  137.1287501  241.2142171  147.0503604  336.8796856  -84.20751372  480.3014356  242.5302444  205.6667076  275.61748  118.8048771  308.2795806  275.4585885  600.3453348  -141.1702077  -117.8931826  472.5626422  
234.5571973  241.6336501  137.4625231  241.032307  148.0902687  342.0886769  -79.17666963  484.5580369  238.4422522  206.982359  272.9988875  120.0996445  308.3505543  272.8939871  593.5408891  -141.6128736  -110.3338683  473.4842449  
239.3190242  239.4527794  137.585593  242.723282  149.4038374  338.8338056  -81.30434947  479.8221244  243.0277552  206.8144645  274.3524473  117.6387007  307.2045719  276.5652934  601.0553984  -137.503605  -115.20198  464.3330106  
237.6434002  230.9753293  135.4933503  237.6209125  150.6075582  341.7358975  -84.24106305  482.3861454  239.3076532  203.6536489  277.8692814  118.9518623  309.8238943  282.8379618  597.4270123  -142.0382041  -112.4640467  474.8136865  
234.7304508  228.9866779  136.7077457  237.3965849  140.0318565  340.0730632  -86.18908546  473.3204201  236.7071159  204.2672794  268.7877231  117.0883114  310.9701739  278.3664693  596.6996544  -136.1787143  -108.905183  463.1650033  
233.3220964  227.7383364  133.0836061  237.4639236  139.7964724  336.7573734  -84.22692138  478.3327043  235.984971  203.0676842  271.9355916  117.2343764  307.6058691  275.1762446  592.5658514  -138.0962302  -108.7452531  466.7807069  
234.21954  233.9829489  137.0116498  238.4974549  142.3486732  340.5503016  -82.3188355  481.9208867  238.0996095  207.3118117  269.9335291  120.141231  304.0313007  270.0039569  592.453643  -135.8799582  -112.2695464  464.7684071  
236.4831101  231.1835162  135.7192848  237.4670583  147.7008757  340.5808093  -83.07321916  477.7749244  238.1625285  203.8826851  269.8521234  122.0147099  307.7470252  277.2782665  595.1221006  -136.5595603  -118.8966378  470.761477  
231.4772879  230.0116316  135.719571  238.1198285  146.2039144  337.343314  -82.23880163  480.1266644  238.2065176  203.9634592  273.0659965  118.2756127  303.6280958  273.6165165  590.6174177  -140.3162183  -119.7825641  466.1431064  
232.2149618  233.4875062  137.7348887  243.1242429  147.970146  336.5967363  -82.62055573  479.1933855  239.8366111  205.8580392  275.0242775  119.7903527  303.054623  267.0243163  597.7992256  -143.4793771  -130.5632642  468.6578899  
232.328819  239.759124  138.094228  244.4376192  146.5775366  341.152515  -81.51401112  480.3957205  243.1101974  207.9437582  276.3297606  118.8295867  307.7083546  270.3457965  598.6822429  -143.3373624  -124.9709921  461.6311067  
235.9322785  240.7278027  135.804152  242.4177211  147.7464616  338.4417233  -81.24160702  479.056619  240.5693025  206.5514626  269.9445861  122.073123  311.3891118  277.1195449  596.4291812  -138.9434927  -109.7473212  467.9406451  
235.3496645  238.1702403  133.7658532  239.7449403  146.615532  336.0268983  -81.31856902  482.2241093  237.3564914  207.7745711  269.9137877  119.2802598  309.9804177  275.8003122  594.7444469  -137.8345883  -107.1005356  471.1344955  
233.1696939  236.2190512  133.8751609  238.5450596  143.8789024  336.7271797  -80.43679795  479.546264  236.8146785  204.6102408  272.1151873  120.6514826  307.5873864  273.3829906  593.6360304  -136.9074091  -112.342668  473.1533981  
232.7735893  235.623558  134.9193331  240.0720138  145.6211863  335.8708431  -82.89675271  477.3876896  237.7098919  204.5454734  274.9105521  116.972266  305.4369522  270.0926213  595.0095735  -139.5529626  -117.9299545  470.3455408  
234.2307985  236.0699438  135.2152966  240.8155007  145.2853564  338.765752  -80.72940948  480.8651943  236.4464724  205.5731782  270.9640383  120.4708516  305.7250815  274.2794671  591.9835219  -140.4819872  -115.166338  465.3034222  
235.6456271  235.7947  135.3929326  243.8890291  144.5579785  339.1345351  -82.38260084  482.7383486  239.5512414  205.0463879  276.1237028  119.5918396  306.4865888  275.0008979  597.0644206  -136.1898454  -121.0824481  473.5760744  
236.1474195  239.8238189  135.6768374  243.1900636  146.472598  338.1323318  -81.44829034  477.8089795  236.7754227  207.5086734  276.9547274  117.631819  308.7365495  279.2621147  599.013607  -139.6335682  -110.8039945  464.1757987  
231.2974281  233.6536711  132.8285861  238.8106564  142.078222  337.7554888  -81.4655357  473.8511138  234.2355137  205.3394434  271.7089927  115.9653841  308.7621444  273.4013773  595.5061659  -138.6191235  -109.562472  474.1908965  
230.8220788  235.3674821  136.1254295  238.8916973  140.7004155  336.3953215  -82.59594863  473.8115706  236.7315276  207.3640982  276.0294404  115.862441  307.2536301  268.13062  597.968372  -141.8215922  -120.0371861  467.4856892  
238.4234784  236.7351404  139.0479223  239.4837268  141.2700073  339.218295  -81.02443308  479.2857123  236.4062253  206.1732999  270.1298384  119.8778522  305.5711066  271.0033588  597.0000829  -139.8670306  -122.4280673  467.1371057  
236.1991469  238.5390504  137.7417394  238.2944702  143.4576545  340.2216307  -81.15731864  479.9215578  237.2644641  205.1538612  270.9036253  121.8139379  308.2855291  273.1846818  596.1611197  -139.4000377  -120.8878736  468.6957892  
235.1844842  239.3266199  134.6844338  240.0345543  143.7353468  337.7276872  -82.23610998  481.0008962  241.1127668  203.9094796  273.1121343  122.2535522  307.161806  273.4273785  594.1585524  -135.2597616  -120.4899114  470.9661035  
234.9993771  234.7945255  134.3162866  238.3143791  143.593182  336.0846177  -81.58084962  479.8960823  238.7881933  202.658192  272.6997929  119.246754  304.9986736  274.799875  594.7584256  -136.2803062  -117.8557963  470.4355676  
231.6329914  235.3784523  134.1038383  238.9691691  141.9842189  334.4845572  -83.11938029  480.8063571  238.2188133  205.8080373  275.5638098  115.8465603  306.0179799  269.8547628  596.4099029  -138.5334186  -115.8273513  468.8661725  
233.4476132  235.061608  137.2393216  240.5907655  145.9212555  339.1644317  -80.92341005  478.7745554  241.0431908  207.3141682  278.5858277  118.6976651  308.511337  271.2928949  596.2458635  -137.2292857  -113.6957988  463.9781674  
234.6428875  233.5193172  138.0749984  240.7851218  144.4602391  338.7939146  -82.28801998  476.8438871  240.5777965  204.9002217  276.2224472  120.4891915  308.8564625  271.5794067  596.033697  -138.7409438  -112.5727787  462.4789806  
232.5195322  235.4720274  137.045862  240.9127578  144.0263588  338.3239502  -79.86423569  479.5372135  241.0461886  206.7646356  276.5555493  120.4401352  309.193604  272.4950059  594.207861  -136.4681584  -107.5831411  460.9461587  
233.1331762  237.7656713  138.8101202  241.9951875  149.4516983  341.1579017  -79.75545038  479.0115122  240.0904947  206.1080698  270.9556116  120.2852496  307.8360255  273.532748  595.1624259  -138.4733389  -115.3155947  466.2352498  
232.0652075  234.3713949  137.6703123  243.8484379  146.4280896  344.107629  -78.2742191  483.5734776  243.1011865  206.3346222  272.4990774  121.9838414  306.6579967  274.4228674  597.4839228  -139.6226571  -121.8250537  474.2663852  
233.0631005  231.3864299  137.0321502  243.0506166  144.2737394  341.877069  -81.18029537  483.9168748  241.6815581  205.0838597  272.4904911  123.3828844  310.4049582  277.0623053  596.8773408  -138.1238792  -118.0347995  473.107148  
232.715461  230.7663772  136.3934775  240.3621789  146.9820445  340.5020669  -79.09745452  483.5683361  240.2011704  204.5357133  272.1328162  120.1865301  309.4611449  276.4738411  591.6849715  -139.7652398  -117.409545  471.2964722  
234.7640247  232.1738673  136.9428431  240.1180221  146.1604299  342.6817146  -79.70039356  483.4924995  240.7026079  204.8833242  275.8657067  120.2653643  307.8259833  272.5785015  597.9989503  -137.7838392  -120.0658989  472.7572594  
234.5021864  232.8226545  136.3063448  240.269253  147.6830389  341.7043404  -79.6877596  481.0262756  240.4068226  207.5362137  278.3873212  117.6628156  307.2711322  273.2887141  603.5996089  -141.779604  -117.0151576  471.5513534  
234.4335921  235.4369835  136.6759544  239.6150826  147.9710455  342.945369  -79.29439488  476.4347294  241.2492397  206.8430658  275.3551033  119.1234423  309.4105532  275.822391  600.724049  -140.4488375  -113.1769802  465.2656015  
234.10574  235.4432784  135.0439666  237.7920168  149.6617589  341.3680272  -77.77113874  478.9584216  239.7777861  205.9853263  272.1594239  120.0659608  307.3411207  279.7408175  598.379944  -141.6091327  -112.6759455  466.9329678  
234.4927439  238.9804751  134.8278282  238.3577363  147.7862876  338.5307101  -76.75544568  479.3646745  239.9556785  206.1322911  270.522788  120.0605207  309.363539  277.8271392  595.9395212  -139.6902234  -118.4919627  474.8292818  
231.0969781  237.5968218  133.2521039  239.744858  147.9838258  337.8855125  -75.80800172  482.1230557  237.2344377  206.4327286  274.5263163  117.9970289  306.3257371  272.9550325  594.2033484  -141.8379207  -122.3474801  475.9819452  
231.3005879  236.6575017  134.5988725  240.8921245  143.8226522  339.0914926  -76.09765955  479.4026592  235.9683247  205.9820831  276.127122  118.3295234  305.5740919  268.6003864  597.069364  -142.1719101  -123.2717068  474.1259296  
232.3954495  240.4354287  137.3757333  241.9478186  147.7608071  338.4521927  -75.10781834  476.8762212  236.8966275  206.7591957  275.6158397  119.9199085  305.5713447  269.7894893  594.5896367  -142.3406081  -123.1982175  464.9119791  
236.5569524  242.1978611  137.4419892  241.9335255  149.21728  343.2148645  -75.97988107  483.0127309  237.1800793  206.8414841  273.2704174  123.0408328  307.5043168  274.5529324  600.689639  -140.8408959  -121.5377486  474.5565262  
238.5053278  239.2735134  133.9068574  242.189918  149.3874275  341.2362757  -78.56080228  480.7408685  239.4619018  204.7245752  274.0677298  122.7435621  304.9355619  278.9593072  601.0245921  -136.3513068  -118.0822469  474.1489239  
237.024489  236.6614282  132.0308898  242.3431903  150.2294418  341.9060384  -78.75785175  479.4649675  240.9855526  205.6194634  278.2411422  117.9190204  308.4295519  277.8066015  603.0053488  -136.2348377  -112.7071329  475.6014228  
235.6120512  236.0815782  131.1619921  243.2615516  149.0477576  337.125036  -78.79935584  474.2986464  241.1483401  204.6455807  277.7084046  116.7342104  307.952119  276.8933433  598.441164  -139.4686432  -109.4695159  471.0392916  
235.3900411  237.555198  133.3648837  241.7121757  146.2117319  337.9420874  -75.36252126  477.1839875  239.5527245  204.6700893  271.0646647  118.3334512  307.1812709  277.474353  597.0570444  -137.9140073  -107.9827433  464.835229  
237.6409222  237.5092963  131.9732875  245.0154441  148.8182626  338.879723  -79.17527424  481.7726637  241.7729056  204.8475152  276.4580016  120.87846  308.8369211  278.0683509  596.5421001  -134.553839  -116.1836383  472.4217043  
236.7656763  236.4431275  132.1152028  243.6451074  150.4566287  336.1208183  -80.38447687  477.8189284  238.0401213  204.3061376  277.1683241  118.6033601  312.6418096  280.5441371  596.3392674  -135.1000878  -104.2364197  465.3009964  
232.6084154  231.9288787  130.4160813  237.7307305  147.0055661  335.8566323  -80.03314759  474.1071249  235.7897433  203.5734185  274.7486772  118.0748673  310.3618434  275.6449809  594.3113323  -137.1443462  -107.9705655  470.185585  
236.0235915  234.1501744  137.7416587  240.5696892  146.2095588  339.5202233  -77.80613281  478.8142706  240.4413679  205.9680322  273.1472398  120.9514004  307.0002961  272.4821106  595.9724598  -137.8410435  -118.9854785  464.6114428  
239.6525008  233.8064746  134.8562338  240.7871884  147.4329855  340.6248955  -80.20831972  476.679708  241.9707552  206.7159399  277.3522539  122.2188646  311.6077241  277.0996414  602.7299697  -134.5833262  -120.1945362  474.4444809  
237.4892471  235.1435629  134.492726  239.5771089  147.3111388  337.2013027  -80.47045245  474.0125689  237.4935053  205.9577061  273.3508056  118.007922  311.5541118  281.0034008  596.2122792  -133.4845432  -103.3656179  463.3067084  
229.6851906  229.3976525  137.4386616  243.1624806  129.6649929  358.5716654  -78.42529165  479.1783646  233.3348962  202.1764756  261.7006411  109.8417885  300.0139788  258.819783  577.616783  -145.2212913  -85.0788581  497.9115768  
235.5423828  237.4195881  141.441368  242.3299482  139.3794922  337.1284733  -75.39864528  480.9774318  244.6940467  214.8088817  273.3198759  113.7807219  307.1180438  266.0608568  602.1246113  -133.8913674  -123.1968407  473.4096724  
237.1984527  243.9356335  153.9878136  242.7346638  142.8107344  366.2476535  -125.6725277  510.8257674  236.2333457  225.8548109  272.6823321  116.8476376  330.6477412  284.8825846  590.7475895  -145.8141344  -113.3148329  447.2581382  
246.9083955  234.5825515  147.112672  239.5526828  136.2296919  341.2513727  -84.35188652  476.6935409  238.0564244  213.7123777  264.332894  113.8724799  312.7027824  271.5293052  607.5855745  -133.7390138  -95.64424231  455.5108854  
233.126149  226.0656193  135.3585586  236.6359991  142.6163956  335.4108998  -83.08928831  477.2552238  240.3510079  204.7744915  279.4675635  117.7357009  307.1052002  281.0494042  598.170607  -137.7524351  -109.3517386  463.501982  
234.8161913  227.5682636  134.600635  237.4989115  139.7698848  337.2388574  -82.88095755  479.7510402  237.574735  201.5567583  270.830904  119.2287796  305.4229286  277.0428771  595.8231185  -138.0941233  -113.4952638  465.2174438  
233.5818024  233.9036584  133.8931326  240.4840717  141.5093778  334.3061063  -81.65193947  478.3740524  235.9264121  204.3154495  271.0357082  116.1302589  304.4661255  274.2526966  593.4717508  -138.0771965  -114.497239  463.1028886  
234.8132361  235.0395455  133.6000548  242.9968484  141.5433158  334.8389886  -82.34221438  476.974801  237.7366596  203.9621637  275.1492946  117.3401048  303.3620366  274.4181054  599.9828679  -140.4861082  -122.5272562  471.109504  
235.1489097  235.1014094  132.9423081  241.1143792  145.8760612  333.3836104  -82.10260862  482.4492676  237.9352847  203.9552823  275.9298744  118.6014417  304.0501878  275.2924719  595.5840476  -142.2924092  -121.5756826  469.4977852  
234.6549341  232.3069437  134.4181735  240.3934806  145.2346128  335.0328798  -83.50052236  480.4591565  237.0230763  203.8213377  269.8977357  119.3991614  303.3800673  274.6640474  596.2911405  -141.3325621  -118.2630011  465.0824092  
231.5308784  232.3487254  135.1974482  240.0817738  146.0679491  337.8044927  -82.28844448  479.2211242  238.3755867  206.8640129  273.9383215  116.2314194  303.6908554  273.6814835  599.0892182  -143.667113  -121.6550896  464.4134055  
235.0754513  229.921186  133.9813169  240.5443177  147.2917606  336.0440558  -85.75626603  478.5843625  240.3789945  203.3674078  275.8875325  117.0244112  306.6714488  275.0332642  599.1534604  -139.1979242  -120.4399532  468.8495369  
234.4711025  232.6934528  135.648245  238.9731112  149.7739512  337.4842312  -82.63455443  483.4152583  240.5141891  205.7291181  276.7219358  119.271467  305.0678717  276.6170911  596.6978288  -142.1619185  -118.6194331  466.3613165  
234.6453959  234.9908567  135.5604571  240.1914095  148.4003402  337.3878096  -82.5108827  479.8383329  239.3294526  205.4758063  272.0470664  119.4248208  306.6292124  277.4807188  598.1662286  -143.1021199  -117.650814  463.9396374  
233.1559496  235.5471915  134.7911849  239.2504169  146.117926  334.606536  -83.14867803  477.7207441  242.0769525  204.6966866  275.3455425  117.3910517  308.0048906  275.3474933  598.438061  -140.6001416  -118.0602179  470.1945196  
234.2653336  233.0118477  134.6485911  237.6707183  147.3719798  336.4647479  -85.04257748  478.2528359  240.9596877  202.7422742  274.4259784  121.0011701  307.1639042  276.6548952  595.6822121  -141.8327705  -121.026641  469.2483474  
233.7050578  233.0149236  136.7559487  241.8930236  148.3402676  339.575629  -80.81013177  484.4031628  241.6332323  202.9277814  270.1677745  122.3206547  305.8103101  274.294343  596.0275272  -141.9278952  -117.1267292  467.6407596  
236.4968954  234.8704865  138.4785253  239.4529156  147.7756337  348.4388354  -78.53325876  479.6573297  238.0137376  204.7067974  274.1031372  119.8881304  310.3205627  270.4861733  598.0003024  -134.959231  -117.6873186  470.9150223  
235.6375268  233.1663648  140.2126068  238.5324179  150.5541827  343.5045258  -84.5746195  480.3453402  240.3030174  205.5598839  276.2468504  120.5749405  308.4042915  277.6353901  599.0559745  -141.9780822  -121.2179647  468.0507031  
235.7486449  231.1384733  137.9845716  238.9370783  145.5090661  340.6844604  -85.64584235  474.0326218  241.7861063  204.8042157  276.3724953  119.6583216  311.2724269  275.7843842  602.6411726  -141.0608594  -114.9371936  468.4599962  
233.5333588  231.1832015  134.2968798  236.6515185  147.165765  340.8643441  -83.51869033  479.7058133  239.6187313  205.5694179  275.1908798  116.6078407  307.5855197  277.1561889  594.8082112  -143.0774904  -116.8105058  468.3292703  
235.2188797  237.1827523  136.4281564  240.0311813  145.5690797  341.1734113  -82.33422916  477.9685459  238.1856985  207.2251644  271.5546443  119.0942779  308.5830406  275.4547119  597.3178456  -139.977096  -116.3658623  462.5291979  
236.266342  235.8110056  133.7319446  240.7433601  145.1778374  339.2764904  -84.22115969  479.3806934  239.6582478  204.1644385  273.7900125  119.7124395  306.4376764  274.6588766  595.9374  -138.0688109  -120.6065264  473.0402821  
235.1192927  238.1694959  136.3093852  242.1395479  143.0520292  340.5596762  -82.31767513  476.4234745  236.7544544  207.000571  272.4477502  118.198526  307.3688914  272.4201075  595.4647178  -139.1445289  -116.2627577  462.0745724  
234.367413  234.6497572  134.4456415  239.9514855  143.6180641  338.3270878  -83.34873895  478.2253291  234.3300437  201.9576145  269.6240896  119.2430949  310.6974275  275.7897312  593.3467259  -136.9038671  -111.2908121  468.6483623  
231.3661652  233.943624  138.108075  240.6159498  139.8662888  337.7537285  -81.23547469  476.6715572  237.9214981  205.7924419  274.1730024  118.7013011  305.4565181  266.7739216  597.8976684  -136.6288721  -121.2219512  468.8811392  
236.7917487  237.7228457  138.6879803  239.7413054  142.861908  340.5894075  -81.44424813  479.9588893  236.5809439  204.10941  269.8898197  120.6025579  308.3602107  272.6590143  594.9851455  -135.9675729  -116.9925506  467.6046056  
233.8387699  239.8946572  135.8336292  238.3042512  145.2326344  334.676763  -80.60103236  479.1968376  237.0768139  205.6250919  268.5281595  120.465023  310.5129664  274.3349804  591.9891847  -137.8305568  -114.5032096  469.8866206  
232.4265109  239.7900078  137.4785912  241.6585844  145.7694653  335.368602  -78.60821601  484.1665197  239.2389705  205.241671  275.2975793  120.8756899  305.7661877  266.6580489  592.8425995  -138.4026756  -119.3664415  468.2648956  
234.8578072  238.0475507  137.5134421  241.1061543  148.3751865  340.5610948  -79.79250518  480.89457  237.8981616  203.2639034  272.4219693  124.7873272  308.2824684  269.700561  595.208667  -138.9755371  -121.64349  473.3531804  
229.8487958  235.6847486  137.5175855  239.1813693  143.4165605  334.5527607  -79.90977989  485.3722591  238.8530841  204.6638913  273.6605998  117.4347126  305.5137301  270.8436883  592.1592893  -140.3862525  -120.1104651  470.2976296  
232.090431  237.6311661  140.0622645  242.0847817  146.5656906  340.1533047  -79.46219584  484.9824243  240.6741811  204.6127651  274.8981219  121.6539178  305.8590137  268.5519238  596.615133  -138.4489501  -125.5967209  472.2225996  
234.63569  234.6946388  138.3075979  240.6807814  143.3160805  338.4907051  -80.65924251  482.7328083  238.1743646  201.8910561  271.3263116  123.3054537  310.2474975  271.6310355  597.678434  -134.2657087  -119.8992975  472.5223275  
231.4816257  234.2566818  137.9322668  240.4239963  146.6480182  338.685799  -78.0151966  484.4937426  237.7462321  205.8219462  274.0460832  122.0890733  308.9823991  272.2570297  593.6717326  -137.0668185  -111.651298  468.6482052  
235.0181998  234.7247865  136.2634889  240.0829276  144.0671237  342.2583323  -78.55032743  481.1557271  237.2968673  205.0741084  272.5721297  122.8672563  306.7119286  270.519651  593.03282  -135.1293735  -115.2705182  471.4600349  
232.4442229  234.6347236  135.9148871  239.7012443  144.6895392  341.4792782  -78.31901529  479.7051774  238.344944  204.5770778  272.4596697  122.4865129  307.7548177  271.8237665  593.1441752  -140.1110844  -119.2568496  472.8987815  
230.8668212  234.9959557  135.4949599  241.1400143  142.3969768  339.0928395  -76.99598746  480.2763152  239.0812759  206.5054621  273.7012391  119.1328087  306.4719373  269.6408417  595.440321  -138.4596348  -120.757086  473.0286128  
229.5807488  235.9311613  136.6156417  242.8637995  147.1896685  339.5210334  -76.71152187  482.0152163  238.315299  205.5656306  274.9112684  118.8174309  306.1777734  269.263302  596.4348389  -141.9077171  -123.8300113  475.2111993  
228.3681421  233.6358925  138.2999638  243.6422973  143.7153514  339.5239928  -79.00264288  481.2378951  240.4833627  206.3881786  275.7680455  118.1608585  305.9457487  266.0498209  600.5336587  -143.1977266  -124.3081807  474.2499867  
234.6425  237.5965354  140.4537158  246.0593734  147.0203465  347.4114945  -78.53611207  480.0779972  243.7295535  207.0076813  277.1974216  123.2278091  307.2089656  271.0588682  602.1667273  -141.2970966  -123.9342886  469.7394723  
239.7899157  234.9954749  135.3891335  244.6952079  148.2967642  347.5872092  -81.07756459  478.1572761  242.4001315  208.0656722  274.5212141  122.6495458  308.929882  281.808675  602.2168953  -139.6808122  -110.7290569  467.8367248  
238.9949541  238.0895994  132.8981142  243.0755536  147.2257438  342.3643915  -79.7352265  477.5081243  239.8964498  208.2690059  272.4025039  119.1864587  311.5382199  282.9076816  599.8910421  -137.3058887  -98.08348453  467.9089462  
237.1873835  234.2364222  133.2449326  240.7479011  145.8765569  343.6048288  -81.36764046  476.9193157  238.1167798  205.4302041  268.578583  117.5736365  311.0828128  281.1350573  597.382829  -138.9512222  -101.6399592  470.2932519  
230.4593532  224.7511264  138.1881722  240.9759669  130.3552318  349.6606546  -83.17660474  463.6327946  240.7858056  199.8266996  286.3412414  112.6801121  291.6360448  260.795597  579.9117451  -145.0059566  -84.69104563  507.8050162  
239.0812872  238.3751955  136.7231847  241.6015953  138.6445367  330.2331372  -83.11647662  490.2406983  243.8724461  216.8711222  292.2946288  116.4649715  305.440471  275.6650785  598.4995704  -138.5926015  -110.8992727  475.2574381  
238.4946329  234.6804195  136.7439681  236.1739816  148.341996  341.4380502  -81.29100279  479.4572561  237.3364334  206.8104866  270.0011376  125.2529039  311.7508139  284.6224447  601.6873698  -134.1839554  -113.4116451  468.9588629  
234.5789362  232.6404535  133.8009343  235.4459063  146.5142819  339.8733935  -80.27059429  480.1426002  238.0271401  205.4671497  272.1157352  117.1371332  305.8801827  278.1395111  593.378435  -139.970362  -115.7143304  463.5435048  
233.9888212  238.5703059  136.5125312  239.761823  146.8093458  337.4955681  -80.44931786  479.1335677  242.7042101  206.5754135  276.7221652  116.7426741  303.7985457  271.9721669  600.4690327  -138.4261761  -124.8859246  467.6355775  
235.9387219  240.5950288  134.3474537  240.3723881  148.153457  335.6727205  -79.78113222  478.5331393  239.4251825  206.3521917  271.3506639  115.6176502  306.4682208  276.9020174  600.1725126  -140.3620145  -118.1209689  462.6599308  
238.1894322  239.7546388  132.6523622  242.3784428  147.271744  337.5043634  -79.98692369  483.1212193  241.9533177  205.8112955  272.337605  118.9766483  308.8955392  278.3257801  600.3037263  -135.9501839  -119.3451991  470.9132584  
236.032913  237.8311562  130.2766668  241.7355154  149.6496288  333.1290583  -82.47913191  480.7984598  242.4890093  205.8571489  273.4876936  116.4218283  308.128811  277.9237143  597.6543993  -135.3638201  -115.7149432  471.3673596  
236.1009969  240.4037368  134.2877502  241.6524701  147.9745017  336.9952601  -80.25888864  477.0002321  241.6338772  206.8179073  276.0560742  114.8395525  311.5867167  274.9024613  598.9571159  -137.4000939  -106.7482294  459.2143731  
236.7417844  237.5438073  133.1140685  239.8789998  147.772125  335.8857055  -81.01341518  476.8000005  239.103639  205.4430484  268.1468713  114.8541992  308.6546497  281.3559403  595.8996843  -138.0609379  -107.1842592  460.8449217  
237.178153  236.8162353  135.307268  241.8794993  147.3180907  337.8127554  -81.75667004  481.8670951  242.4598965  204.2783897  270.5088475  119.1072333  307.7485681  280.7846965  595.8177874  -136.2069581  -115.1432233  468.1338868  
234.5780806  237.8072627  133.7410508  240.0110735  148.1854106  336.3289888  -84.82024211  478.2960773  241.2721418  203.085942  274.3943976  115.9925601  306.2151069  276.0919183  599.8431807  -140.4687516  -118.4696152  475.2110486  
238.5968956  237.6430225  133.9997471  241.2238315  150.1846155  339.8180663  -82.43377948  484.5205546  239.1776328  204.1448287  275.3126559  119.2843173  307.6887073  280.6018075  600.6577996  -138.8785978  -116.4143285  469.7492476  
236.5213441  235.9151288  134.3694482  239.9972331  149.1945499  339.989792  -83.36614725  475.667337  239.1044339  207.1260817  275.4682706  116.5017039  312.3063683  278.7874269  600.6728658  -137.8275964  -109.6006757  463.9973041  
235.1198008  228.5449368  133.7433209  237.6729313  143.8117535  343.0867662  -82.21789899  479.6824056  234.6251506  205.2652653  269.4058873  117.3719876  308.9928287  281.3409991  596.0572147  -139.5876671  -106.9151194  464.7236078  
232.5630573  230.9166234  134.9098916  235.8930073  144.9668051  337.1749893  -83.42173532  476.0115558  236.5130656  207.2317698  275.0076648  117.9238422  309.5973774  271.9463186  593.2092644  -137.2705286  -116.5052131  468.9805417  
233.2274277  234.320621  134.4062875  238.0157915  142.7804121  336.942936  -80.89836287  477.2601192  236.9685853  207.3995745  269.3000887  117.7551511  305.3755799  274.3484709  589.3575963  -141.7835387  -113.9462951  460.0015828  
234.2013468  234.7230065  135.0032385  241.488133  142.5628172  334.2789074  -82.28699485  479.5785601  239.7263155  203.5711863  272.0733834  120.9557007  305.5607232  270.2854177  592.4995417  -137.8619503  -126.7702357  470.8696268  
232.8704911  236.5164104  134.8974217  241.6565604  141.9271185  334.8114186  -82.8409644  475.8285838  239.2718516  205.9757859  274.1650569  117.8931473  306.602101  268.7774776  595.514702  -142.039119  -122.0384227  468.3347336  
233.9705197  237.786046  138.9624492  242.0940323  143.037267  342.6921294  -81.19585292  482.8401146  241.6480352  205.090649  273.5103274  122.2655106  305.12017  272.7441624  595.4426861  -140.2058175  -120.6743504  466.9479863  
235.8218941  236.1619377  135.7268518  240.952254  145.3432579  340.4116075  -81.79506241  478.8269556  242.2679549  204.6254665  269.1916067  123.6465551  308.0148561  275.3468353  595.1763887  -138.0015891  -120.1459661  468.6314277  
231.5628375  233.0818546  137.4119953  242.7574252  146.8346805  340.2304772  -81.96861091  481.9760847  243.7559567  208.0438639  278.1896542  120.2376988  308.0276301  270.4793436  599.6408735  -138.5131269  -118.930599  468.1672158  
236.7410084  232.3359266  137.1173152  240.8948534  147.5064468  340.2584992  -82.09490458  476.3205323  237.2883792  203.9174028  272.3595303  122.6849601  309.6962394  273.9839864  595.8487049  -137.2726237  -115.5737753  468.8138603  
231.6996783  233.328075  138.1948999  240.3330547  145.0511991  339.0294884  -81.08782017  481.8877868  238.7379285  207.739344  276.7328649  118.8242906  310.0891093  270.2327659  596.4556881  -140.582207  -115.7902354  465.2598911  
235.3206385  237.335998  138.8797133  242.2284928  147.2254995  340.1404704  -82.13581498  482.1449398  238.4785484  207.5230996  278.5470628  120.9837283  310.3407916  270.0551931  597.2042016  -139.6389597  -119.2948791  466.5629725  
234.0722033  235.2189032  138.8989538  240.4882399  145.4913097  342.7954165  -82.59273114  480.2338375  238.9825279  208.2533884  277.3106244  117.9421695  309.8830249  273.039703  596.7601326  -141.1798015  -115.2392977  465.7160057  
231.5481577  235.642295  139.82875  239.2953546  143.7177411  340.8148424  -80.62442455  481.5517382  237.1916182  207.388057  276.6954314  117.2764768  311.279801  270.955095  595.1709771  -142.0760401  -113.7424147  465.3660772  
232.9267806  236.8567729  140.1214465  239.1151607  142.4306971  338.7647794  -79.44868353  480.1558814  236.6042693  205.560349  273.1566069  119.3507606  311.445807  269.0361427  592.7954951  -141.1011511  -118.1827506  463.0856637  
233.0881577  235.7395363  141.60934  240.7186787  143.1011693  342.1939091  -80.54941009  481.8825305  239.7301839  205.5057665  271.2260125  119.7019604  308.4581391  270.8560348  595.4446642  -139.5099998  -120.6833169  472.0507179  
233.437545  236.9900609  142.2576758  241.2289907  146.0540907  342.8922637  -81.67113554  483.4663978  239.2293921  207.3272723  271.0645767  121.1419069  309.431661  274.7531739  597.684322  -138.1663659  -118.6169173  469.4349681  
234.8799012  235.8533309  140.1551718  240.7040076  143.4850219  342.7482733  -81.921356  484.798738  241.5919703  206.2958929  270.0225692  122.585578  310.1640681  275.8888241  600.797686  -140.4631597  -119.982934  473.9112126  
235.8765113  235.9426862  137.2951245  240.3079078  145.0330291  340.3679692  -80.46948554  480.1613864  241.8148378  206.8661621  269.7217664  120.4391084  310.9086113  278.8894389  598.0850795  -135.9171476  -111.4896963  473.3261005  
233.0191666  234.2970896  133.5485126  240.8976945  136.777265  341.0977597  -84.47111244  500.6609591  239.1539632  209.9806235  276.2797692  115.6782849  313.4793379  273.8166829  607.6961334  -141.2156375  -118.3620755  463.8726853  
239.0433687  235.4800227  132.9988791  247.450302  152.769022  352.1659259  -71.74033024  482.1962877  229.4154014  200.4747175  277.7633608  125.5030319  305.8939044  278.0358699  603.0407038  -137.6932224  -110.6220789  473.950261  
234.7609675  234.9101739  136.4551891  245.3911505  171.876207  349.7816432  -70.19717886  480.2962295  236.7605964  200.482453  289.4667535  121.7566971  291.4029752  270.6547219  598.4713852  -135.3042609  -109.6707206  520.2006204  
236.0504585  235.05558  135.0723142  238.8624482  158.3407156  347.3703247  -80.8761229  473.1977793  241.1402762  200.2557966  271.9059673  116.4674774  306.9670199  273.5903915  599.3346013  -136.1156243  -111.0640775  489.4741151  
241.4082481  235.8322901  136.5995248  240.2202715  148.2564376  341.2935038  -83.00222064  477.916601  242.0891575  204.3972074  271.8385218  121.1527472  310.8290856  285.6823839  602.657917  -135.6668538  -103.84372  467.4099235  
234.8808867  236.4207756  131.2575873  237.6662235  147.1969414  338.2925545  -79.37655566  469.9364718  234.687897  206.1238116  267.7361454  118.4898836  311.7235183  285.6447846  590.3582995  -136.555255  -99.48051856  468.3110628  
230.2085578  229.587941  130.0372832  235.5723454  140.3222699  330.8579932  -80.72892532  475.3984103  234.69215  204.0067098  266.9505793  115.7823551  310.1514805  281.4017  586.8418518  -142.7484679  -103.6431824  463.7600085  
231.8553165  234.8507949  133.6913997  238.8264787  140.1692852  331.3057836  -78.93521225  474.2424331  234.6756865  208.8999435  270.0996177  116.3050516  309.5222422  272.3138634  592.8778099  -141.8563307  -117.5204957  456.9753371  
232.1190659  233.0458334  131.3368717  240.6317511  137.8442351  331.8607634  -79.88572164  477.7488386  237.2205766  204.1622663  270.6594047  117.2211406  305.6433369  268.1109156  588.6870197  -139.4331048  -126.8100515  467.9053829  
231.0320183  235.0859134  133.3322121  240.9854675  136.0114707  333.7865963  -80.07094648  478.8359472  236.6805451  207.3122872  269.5940966  116.3685656  303.5642526  266.8212368  594.3102572  -142.4151147  -125.8285429  461.1192389  
234.4956679  234.7010089  132.8805503  241.902469  138.5079573  335.27637  -80.88258874  478.6742345  239.1669033  208.2476694  273.1678073  119.2085833  303.652072  268.740645  594.3626124  -136.158679  -130.9226043  472.222613  
235.1845314  235.4809263  133.9084865  240.8481368  142.0460174  336.8719032  -80.67126999  475.5873701  238.3500572  206.4653907  275.0068127  117.1718233  310.3940012  265.0445126  595.0360811  -135.108929  -122.5325692  464.7244089  
235.9144353  233.2302696  133.9155136  242.0657221  141.322135  337.263007  -80.29816434  482.1601752  239.3310441  204.2583008  273.458437  120.9805399  308.4798546  271.2830675  594.1839392  -136.9012524  -122.5422303  468.9479358  
235.008368  237.4103629  136.9094772  242.4236872  146.5424629  339.6996511  -82.6465511  478.8612884  241.3804465  206.9394685  276.7523987  119.6828151  307.9713654  269.2300916  596.2335673  -135.9736176  -119.6626579  466.5061498  
235.470467  233.2933648  135.4853877  240.9942987  143.2267535  337.3152135  -82.84619556  483.1696813  242.054964  207.6384046  272.2473689  117.15094  307.5224153  275.0705753  595.8562264  -140.9586988  -118.9478757  470.1397097  
230.3278055  222.5186124  140.0328359  238.2405618  171.5501109  333.5747841  -75.74266171  469.2412213  241.3796915  195.9790804  302.3284866  112.2978862  284.1823438  268.5264259  581.5214679  -135.7567489  -106.9587993  482.0191721  
238.8750724  234.9626713  138.3539085  242.3242389  148.9319609  344.2084197  -82.3067597  487.4794062  236.969889  200.3160987  263.0272988  117.1550081  308.5473581  267.9260302  602.2272776  -143.1472103  -118.698192  464.0901887  
235.2076964  233.2357742  139.9840102  240.403796  148.8505082  339.9545689  -83.31251857  476.5923185  241.3168481  206.6977491  271.3806428  123.2273958  310.254148  279.6822481  606.0326467  -140.5441765  -114.9349291  463.6545273  
234.4677338  234.3279447  135.5080334  237.6479469  142.5586682  341.6086753  -83.11349461  472.844398  233.8292282  204.9633555  268.1810547  119.62824  308.2093736  280.215378  596.9585829  -140.7574838  -104.8804971  459.8335248  
233.591744  233.2767803  135.8947744  240.6080474  141.0960151  340.1859148  -81.37814223  482.752212  241.5220368  207.3101802  276.5663009  118.5984309  306.6859083  272.8187351  599.4899594  -140.522798  -120.4070128  463.6517999  
236.2924548  237.5648924  136.2398522  242.7357486  147.5593326  343.7761983  -81.83676154  479.9842055  242.595101  206.2300246  270.1852623  123.1991474  305.419501  275.6664732  599.4669771  -138.3832471  -123.1452192  464.088014  
235.5456279  237.9284026  133.0834469  240.3334182  142.5512217  342.2575343  -80.91181134  479.9806846  239.4003566  206.0121657  269.3785462  120.9759557  308.7165779  280.8513507  597.9147756  -139.7802869  -112.27236  469.4474274  
233.2446521  236.7221006  131.885597  238.8525086  142.3977979  339.7775364  -80.08927352  480.5450302  238.2748894  206.3873632  271.0452955  119.4974802  306.9504445  276.1714624  593.5050956  -140.2687548  -111.5965596  466.7360627  
235.9012876  235.773707  136.3126928  242.2021785  145.7501419  340.5954611  -84.48286695  480.8952956  241.9104921  206.5473802  274.4977432  119.0997664  304.3103105  270.3754531  595.7958339  -140.6903817  -125.1893336  468.9132432  
238.5064979  236.9609214  139.710559  243.0681856  146.1245156  347.0742654  -83.57267858  481.5859551  242.1799625  205.9865251  277.0641512  120.7228556  311.3626372  279.8753898  607.2483255  -139.2519323  -117.3917673  469.7636824  
234.9456601  234.1524435  135.8094058  239.5273244  144.1890523  339.7420167  -83.715161  480.5314516  238.4893239  206.0681205  278.3702465  115.9258132  311.8498567  277.285733  600.5335686  -138.1161829  -104.5973002  465.4071788  
235.343705  235.0530624  137.5139545  241.9592306  145.7605103  341.3183662  -83.129033  478.0453934  236.4838422  204.9661296  276.4814501  117.3544966  308.5515729  276.515552  594.9908047  -137.510639  -108.9615302  464.1917817  
235.6187355  234.1721546  138.1073885  241.7938942  145.9711425  343.8367333  -82.99660185  483.9993261  239.3512705  202.1302797  274.1848506  117.5507735  306.015066  278.8953793  600.1260425  -140.6954004  -115.1379653  470.076276  
235.2187329  233.759479  137.5714648  241.6683225  148.4772612  343.1501623  -84.26038565  483.1817294  242.3162479  205.8781187  278.8805968  119.5746271  308.1292084  275.6189763  603.3685404  -137.1706189  -119.1194429  477.3280771  
234.0863309  230.7839841  133.2832838  242.9651059  143.1555825  340.6528604  -82.03338145  479.8233591  235.9990465  205.1405294  275.5020643  117.044196  309.5174876  274.3552214  595.143754  -134.9359814  -109.7124903  469.802712  
233.4749884  231.6941917  136.1937798  243.9487978  145.4772746  340.1226771  -81.55343888  478.2506252  237.47154  204.727939  275.6756115  119.4174784  309.6448836  272.8355464  593.0583623  -137.1029639  -114.0078378  467.9963622  
236.2752118  235.2417428  136.2817666  241.0293255  144.203351  339.8458536  -81.23150875  479.8712429  239.0130231  205.4266359  272.0955871  118.6547107  310.0611444  275.4535439  599.7613369  -141.0439854  -115.4029599  464.9569851  
235.8165421  226.8778362  141.4472709  243.9439524  134.1103806  354.0878663  -101.5669284  477.4346738  241.8517565  210.312811  265.2552074  117.7747142  303.94164  260.0361103  581.8944612  -152.1043342  -102.3544823  492.4388258  
239.6935767  238.2040287  142.550473  239.7281581  144.0456434  326.828915  -82.46994072  483.3223695  245.2071125  221.1813409  285.6125451  117.1098342  304.6107676  273.6474332  597.5568181  -136.8205669  -117.7773258  467.1192493  
233.8407122  231.5911157  134.3395223  230.8739799  144.180845  333.7201111  -82.53038063  479.0765335  235.7248271  204.1172775  268.7393775  119.7845796  311.4436413  286.0957902  599.8207377  -139.3165197  -111.3398195  466.3228098  
232.6079967  232.7561325  134.5425239  236.0110229  141.9888579  337.4005046  -80.32663315  480.9285983  239.7625983  205.1644025  270.1184097  120.4959196  306.990366  274.2335244  591.0871964  -138.014887  -117.2753218  461.3228287  
234.4672649  234.6842431  134.4015981  239.4490281  143.8037021  334.8753873  -83.26227714  480.5143295  240.6051945  204.2883012  274.2549864  118.414518  300.486004  270.2294669  595.8147163  -139.8706272  -131.7865265  466.9402063  
234.2945359  238.6012615  136.3920103  242.0287005  146.7174281  341.2052455  -80.83398571  479.8193625  242.6267395  205.507218  277.9809736  118.7576056  306.5448026  272.1125292  601.5019003  -138.3252121  -126.0487967  465.5945417  
235.4928821  237.7371024  134.8152331  241.6300532  150.1300735  338.9519511  -80.03047873  479.7490794  241.5714923  207.1933668  275.5571826  121.0232395  312.2031845  276.4686929  599.0606205  -137.5339314  -113.0112468  459.3865518  
236.3327699  235.0675415  134.6754361  237.075132  147.8298252  334.7404297  -81.6279826  477.2949066  236.4531579  206.8806976  268.7720336  119.4753944  312.8939165  280.5471877  596.5967342  -140.0149599  -105.8240705  461.2239572  
233.892707  238.3839047  134.8533239  240.6211054  144.2308932  337.7576462  -80.25394834  479.2306062  236.8882697  205.4822698  270.4051692  118.9541324  310.5308807  276.4752748  592.8311549  -136.9646162  -106.9304066  462.3851066  
232.8299405  238.8261368  136.2825554  240.3754135  148.4082324  337.0137999  -80.7121681  476.8565432  236.0175925  205.2965576  271.1520008  118.583962  307.9056718  271.4455435  591.680589  -139.3763034  -111.206952  464.7496204  
232.998885  238.0745851  136.981348  240.7120017  143.7573111  337.2077996  -81.24594525  484.4772554  236.6093691  205.2630548  271.1281299  119.2389451  306.0868402  271.5830443  597.1404299  -140.1994207  -123.7417289  471.9138979  
235.039206  238.0824028  135.7943259  242.7048312  144.2769558  339.1422879  -81.69632719  483.3869436  238.6875387  204.8835816  274.2565141  121.0575943  304.7193202  270.098889  599.2594258  -135.8289256  -124.5500158  473.9718014  
234.6307327  240.9214151  135.6745618  241.5205539  146.2184745  334.0155933  -81.01884777  481.7899589  238.1522591  206.0462722  274.1768727  119.5942563  308.0042083  270.5726847  594.5174118  -136.8190904  -117.9211656  470.2093754  
230.9454408  237.3338434  136.4082801  241.3389474  146.9139279  337.6989021  -79.74626036  481.0798325  237.0153696  207.0390196  278.0277692  120.7372043  308.3891787  268.2716939  598.3478375  -139.1641373  -115.4858998  471.4783661  
230.3935967  234.3110483  136.7368849  241.2633291  148.5460402  338.5471285  -78.88085982  480.5236949  236.8446189  204.3316753  277.108692  117.9081766  307.5590916  267.6983211  595.3496651  -139.6999721  -119.2418045  469.2368927  
230.8563502  234.2553794  138.3530183  242.1459362  143.7088861  336.7163376  -80.42552026  480.5869454  238.7551421  205.3688487  274.9924096  116.5283034  306.8049642  267.9407497  597.4556624  -142.0466473  -123.7009633  468.7782692  
234.2216846  237.6041988  140.815322  241.7956137  146.4689408  341.3229438  -78.80802324  480.1470237  240.9133809  206.4035162  274.7028143  120.0811407  308.4428697  271.7980588  598.5950198  -138.8057213  -121.8615566  465.2964709  
235.2062484  239.1605877  136.4804372  240.693799  149.267906  341.9423237  -78.55067904  479.7419063  240.1366361  206.6199458  274.1811142  120.4923301  308.8325383  275.5228457  600.1981497  -138.7028524  -116.4400287  466.2273332  
234.5778927  237.8283728  136.6224326  240.3489315  146.1475431  342.3361512  -79.87327241  481.1271155  240.3555393  208.240066  271.0822482  120.8556827  309.7259712  276.888679  597.5623231  -139.1845669  -111.0682137  467.8440429  
233.1941424  234.6069862  136.2870718  239.2533998  144.8157042  342.6693788  -79.58034668  477.1281201  239.3290329  207.1413608  270.4043184  121.4679053  310.4665283  277.5464367  594.8816599  -138.2937815  -109.4087156  467.8357291  
231.7567321  234.6684782  137.2098301  239.7203394  143.2357142  341.0828116  -79.14281949  476.0645073  236.6586508  204.8241402  268.8062223  120.0860167  308.2341784  273.9091209  591.3011607  -138.8268515  -110.7522987  466.9565541  
232.8030371  235.9928958  137.6232358  241.096701  142.6604949  341.1735698  -77.71068438  481.3409873  237.5774553  206.1734235  269.8480033  121.9140588  307.0424446  270.9769705  594.9785448  -140.6940707  -119.3166409  468.8459674  
233.2426449  238.1323203  140.4111916  242.0416816  146.9171515  344.552837  -77.91863459  482.384249  239.8424476  204.9329422  270.7312626  123.2324682  307.6219087  271.2933889  596.0014411  -142.2596703  -124.9067931  474.3327527  
233.1583473  235.8044587  140.5627691  241.8963241  146.6559112  341.7842191  -78.56739099  485.7353417  239.5665379  204.5766941  271.7128664  123.3393783  307.9368741  273.383374  598.2900824  -143.3231057  -127.1697111  475.0072869  
233.686955  234.3342836  140.5213255  242.3000585  145.0252166  341.2447037  -78.40336132  482.5343696  240.2038403  203.0679255  270.7332879  125.4450238  307.5686574  275.4172818  597.5438844  -139.5155709  -123.3871435  475.4865886  
234.3414271  237.1573639  138.3589629  242.3821677  147.5444917  340.5036379  -79.98335123  478.9536053  238.8781154  204.1262146  269.2265292  120.9989861  308.4553798  276.0679396  595.3444548  -138.5413551  -117.0363122  471.3912149  
232.9650394  233.584918  138.2069039  242.5758372  144.6602831  340.3791233  -78.22569882  483.5091781  238.4286014  204.779638  269.9460846  118.8774987  309.6616508  274.3265385  596.2393834  -140.9063264  -113.8781904  470.296086  
237.4330658  235.5458438  137.38569  244.0041505  147.4347853  345.193452  -79.72950486  481.4112794  242.1518369  204.9647106  273.7242668  121.8545613  306.6029778  275.9914634  598.1546911  -137.332647  -118.5562873  472.9185311  
239.4087692  235.2385426  133.3082243  243.2849561  146.3569701  345.0752404  -81.18383133  481.8371659  243.1119085  205.831889  273.4265371  119.6792703  305.4780465  278.5426752  600.3378866  -136.0012124  -115.6177701  475.3324725  
237.0862167  235.2727636  131.5366325  243.4909574  148.9804944  342.4326156  -81.00267491  480.1217732  242.5360293  205.3129043  275.0603499  118.6149079  306.7724762  275.697056  599.4896708  -135.5601388  -110.7399718  474.0915676  
235.938825  234.2276616  133.5172457  241.997781  147.6969788  343.2702036  -82.13759812  476.9193919  241.9481502  206.9663143  277.9998167  115.6821087  307.1288235  274.0987674  597.4922032  -138.8720945  -109.118773  471.181314  
231.5582425  224.6585421  138.1104419  238.0352597  127.0521565  346.4023294  -85.39144048  456.8843069  241.5065365  189.6687071  291.0761817  112.9112949  288.6368054  261.9946886  577.2792442  -145.3080452  -80.11697089  508.4432149  
239.5319805  236.0852922  132.9649401  239.8813971  140.4227141  327.4149105  -87.66362397  489.6737373  248.3093911  213.9690196  297.7354684  117.881937  306.0021895  275.2782839  595.9665983  -137.8738698  -114.930944  481.2670684  
237.0008336  231.0402267  134.6083603  236.343746  149.7512449  338.8496239  -81.60240539  481.8361368  240.7140132  205.2210176  272.5270306  123.1406907  311.7943841  284.7236333  603.2984827  -134.0285569  -112.1200989  467.633257  
235.0298892  229.3519519  130.7665263  235.5809724  145.9431574  336.9925792  -82.94769564  476.0256682  237.2481304  203.6574293  267.5041522  118.2039964  306.3526404  277.9747337  592.4144518  -136.535586  -110.9660114  463.967082  
233.4812232  235.4224241  134.8769393  239.2965919  142.0738415  337.2452169  -79.93468025  477.9131718  238.024685  208.205887  271.3468933  117.5320444  306.9677617  274.5845784  596.5733232  -139.1977516  -115.6936819  457.8986108  
238.5597242  235.5549445  135.48266  241.1011596  146.3322546  339.7179957  -79.74701249  482.0098704  238.0858161  206.9295844  272.7895938  118.9265115  306.0509832  275.0255017  598.1705691  -137.5375186  -120.795251  468.3978461  
236.7948597  235.603494  133.8719256  241.4922655  144.0106665  337.9891429  -80.63142291  478.4985236  239.6410701  208.9485708  274.3104646  115.870549  313.8165852  277.2556352  603.4915609  -136.8962026  -112.9857221  466.8949253  
235.8359692  232.4850466  132.4197779  239.7961562  146.3377465  337.179361  -81.22136259  475.9422177  237.2808837  205.2143935  273.39221  113.6764993  314.4243691  280.3869085  598.1509323  -137.3916305  -102.7355912  462.953476  
234.6737455  233.3774811  135.6873614  239.0761034  145.1722178  336.5288618  -80.48909146  480.264109  237.9628846  205.8999312  270.1503344  117.0053244  311.5073979  277.2383911  596.3320579  -139.462039  -108.5082781  460.4503924  
236.5852172  238.7871461  136.4996044  243.6842787  146.6335509  338.1246451  -82.99141274  482.5538708  243.1733854  207.1624923  276.069004  117.2168483  305.7893439  274.2402479  601.8410381  -136.5868535  -123.8854492  472.3820632  
239.5383415  242.2213974  132.9570348  246.3311039  143.2508478  340.9352278  -88.44555531  510.3476862  241.1347994  210.5249489  280.5111671  116.0781816  313.6980319  275.1748893  611.8247013  -144.522249  -118.2247685  459.547437  
238.1908471  237.6054095  134.8530304  239.152034  154.1656853  342.4439129  -79.90289595  473.0524381  232.7054129  200.5613366  272.5363083  118.1544761  313.8250672  291.3015647  601.5328735  -141.2466285  -114.4485063  469.0091677  
236.3903652  233.3777637  132.1513415  238.2632379  154.359318  341.008498  -81.06547848  474.222267  231.9455593  201.5435796  275.4320023  118.2905271  304.7586758  283.2873222  598.7727621  -140.9088917  -98.46748576  485.2590809  
235.0580225  240.104484  144.5237154  238.8677623  158.5806763  358.4430387  -75.56384111  477.0918915  234.7950136  210.3995783  266.529989  116.2790762  310.1555455  270.8875614  597.6977471  -133.9985105  -129.0967639  465.166304  
238.2926974  236.3941254  139.0579634  237.0518598  142.7613217  343.4933993  -84.62884242  482.5575125  240.3892099  206.8569745  272.4496884  119.3927633  307.9480336  274.1896961  603.45683  -139.8649422  -121.2238691  469.7461361  
235.208539  232.5028247  135.0390534  237.2413112  151.1878503  333.4411417  -83.42134107  474.0328711  236.398348  206.6324041  273.9956358  120.4047924  312.6786789  283.5731886  598.4778907  -136.5071389  -111.6587019  466.7058716  
227.0366892  229.170701  128.6882937  232.7221154  140.1511179  326.3750318  -81.47638327  468.6810617  230.8049068  204.6291021  268.8728076  111.3756771  310.4589977  274.7736476  587.2525384  -143.2246212  -107.199765  456.4254561  
230.1959422  233.7082237  134.9644063  235.977105  141.3245399  326.4403256  -78.97267017  476.6168057  233.9071796  206.2582721  267.5645671  119.9813306  302.8962149  267.0473359  584.1895652  -143.049572  -122.3826128  455.0745294  
230.8868552  235.8632655  133.3032202  239.2269522  139.8103882  326.6138493  -79.93843174  476.3295251  237.5843269  208.8619622  270.8263138  118.4923704  304.3540382  260.2512554  593.7794846  -144.0834736  -137.7373089  468.5419057  
233.8025158  235.8227251  133.5763417  241.4005583  143.646233  336.7623448  -79.65703877  482.7538861  237.2550854  205.8682252  273.1485638  120.3498432  304.0608943  270.2494461  597.0920928  -139.8016878  -125.7003799  454.4995429  
230.1248895  238.3781594  136.6886202  242.951559  145.0117463  336.6765214  -80.25625481  483.3759791  238.5955496  206.4850883  272.2212978  120.2396413  302.9416831  266.0182973  599.6492428  -142.0956756  -125.7008021  468.7870793  
235.6258771  239.1422558  138.8847617  240.5355172  144.5220375  348.0928468  -72.13767092  482.0165122  240.8889811  208.7937493  276.1207925  117.5136156  312.6488691  267.5981252  603.0402417  -127.5788527  -131.4993602  466.3145561  
233.595824  233.5226516  137.4179237  238.3926344  144.7879203  340.1849011  -82.3874093  480.6210609  237.9665051  205.3008423  275.401095  119.7511977  305.3817603  275.5813186  592.8219855  -139.1268697  -119.2271454  481.7455507  
232.4977349  234.6317061  135.357128  239.1703752  142.209576  339.6941967  -81.77048579  475.5071766  236.2938808  205.8333823  272.0749752  117.5921567  308.2965791  276.7199191  595.1961694  -143.8483889  -114.1798668  463.9513701  
232.5694587  232.3989871  135.5805158  240.1715753  139.518331  338.4546233  -80.09549295  478.7627401  236.9646622  204.5883402  270.3042877  117.8756598  306.0874066  274.2237693  591.605673  -140.3897839  -114.5467937  467.5753164  
232.4909146  231.4997857  134.9991853  240.4241338  139.7175733  336.2884925  -81.89433352  478.8144903  238.9134478  204.32036  273.490037  118.4769539  301.0024479  269.129786  591.0453779  -138.181889  -125.3946291  470.5424631  
231.854136  233.1341595  136.0056902  241.9411518  137.3434104  337.6413947  -81.76923166  478.7929426  239.1641541  207.7075315  272.3443342  119.9933379  301.3454497  268.6853701  594.836896  -140.3639438  -122.934446  463.8312102  
236.6284319  233.6883858  136.2970705  244.01183  143.1913407  342.8036308  -81.60259348  482.2557958  242.48954  206.020184  275.1616812  121.09075  305.2708344  274.92488  598.3619003  -135.4258005  -122.8035612  471.1127656  
236.5201851  236.3877505  134.6019634  241.1778285  147.8687755  337.4588576  -82.87470647  476.9021038  241.2231958  205.5424888  275.1789706  119.4770727  309.4990211  276.5639316  594.16689  -136.6532459  -108.2410003  465.5494455  
235.38133  234.8358787  136.0373293  240.4308621  143.6203963  338.1074264  -81.98888011  481.9086816  238.1177799  206.979701  271.8072726  119.2097138  311.6146795  279.1125704  596.3802819  -141.5376905  -106.2519702  466.7974857  
234.7831491  232.8967468  134.285271  239.345854  145.5584363  338.4920363  -82.05557823  482.1800076  238.6180088  205.0375605  274.2633968  117.4421023  307.7938182  273.9154827  593.7995075  -135.6855874  -109.1680991  469.8768629  
235.0702926  235.3303368  138.084308  240.8861466  145.3220818  341.3001418  -81.56084306  481.5309766  241.5514227  205.6927117  271.5626391  119.0667659  306.912369  275.8301953  596.7823014  -140.8349883  -112.2230924  462.3929574  
236.270961  236.0359382  136.9858984  242.2905483  150.5535183  344.209535  -82.70314922  482.3778286  243.1694206  205.8907698  278.6005936  121.1518431  306.8699321  275.8203292  600.2054737  -135.9799562  -116.3000211  473.0557718  
234.37977  233.8644875  136.6213334  239.5603163  152.4980211  342.3035438  -84.51358213  476.8963928  241.7265716  205.6114598  278.5466475  119.7505539  309.0558433  275.4728776  597.6037411  -137.0211846  -107.077965  468.8950207  
235.9175289  235.1098876  136.1904279  238.2929619  145.200656  340.3686977  -82.13813882  481.6780374  241.2313945  205.1002482  272.4677061  120.4237389  306.524064  276.8512105  598.861082  -141.6875426  -109.1717752  467.8369028  
235.4768636  232.4342888  137.019103  241.7753084  147.1142664  343.3922212  -82.64744661  482.4115546  243.9313382  205.1361688  275.633656  122.3470329  308.2477327  276.3290157  599.3692046  -137.5251378  -120.8244419  474.422735  
236.4520324  236.0421414  135.4357026  241.5409578  145.2391833  339.3465787  -83.56452208  476.9945173  241.555264  206.890274  276.5126814  119.2562999  309.3468499  272.6452737  598.8144082  -140.4951947  -114.2627537  471.9931601  
236.155491  238.7669488  135.8055685  242.9535108  146.8302395  341.6572799  -81.94057204  475.9837534  239.1070571  207.063829  274.5297929  118.8766066  309.9179913  277.062488  596.6080759  -139.0778716  -108.3352166  471.349659  
232.6203886  236.5527488  132.2854184  240.4074661  140.5030903  338.5661986  -81.41192426  473.5120508  235.0140469  203.9233765  270.7329751  115.2057595  306.5458111  272.2418278  593.0521521  -140.1384552  -108.1607636  466.0964408  
235.8341952  238.3542743  137.3671684  243.5993889  143.0117464  340.5420034  -81.85277629  483.2566715  240.5749538  204.5582607  273.5336252  121.4145496  306.0998429  272.4812609  599.3429174  -138.4572535  -122.2817011  473.6299223  
237.6777405  237.8468338  136.7225537  244.1336289  148.4348095  342.3683176  -82.92836355  480.1790899  241.4587649  201.9114936  274.6507276  125.1986089  305.9089151  276.3342234  597.6034927  -134.3429417  -118.3936102  479.7054855  
234.5225377  234.9917363  137.659118  241.936076  149.2209011  337.198914  -83.32792197  481.366384  241.3046053  204.4198337  275.0585768  120.7028719  310.7287367  273.5145859  601.8875373  -138.36294  -109.4131088  471.4862968  
233.404327  232.0420016  138.2631561  239.9960977  150.1363312  338.8406815  -81.69755212  478.4540532  236.407672  204.3621827  277.0484053  119.1935452  310.891424  272.5367644  597.5891152  -138.6410049  -110.0398014  469.0233583  
233.6614963  233.0752065  138.9882494  238.8639074  148.7511903  336.7395436  -82.37396209  477.4723756  235.7228102  204.9648206  275.1590098  119.0179195  310.1557449  268.1641193  592.5812539  -140.4838586  -114.937484  467.8590031  
236.7193609  237.6760888  140.1661285  240.0169063  147.46961  338.9835471  -80.97498996  482.770046  241.1114776  204.5003731  273.7873112  120.2141946  308.4965195  274.0632695  597.7680117  -141.1349986  -117.37051  466.2200169  
239.3611667  235.0491122  138.7006867  243.5437998  150.432175  342.1339608  -83.11492646  483.9224208  242.4996256  204.2388247  271.697372  124.8760055  307.3349024  278.286741  597.5406496  -137.7234093  -118.859968  474.2045317  
233.9306154  235.2240043  133.347082  242.6195023  148.425508  337.2658345  -82.62403106  483.6078503  243.6737567  206.6558317  273.6983012  119.045046  308.3911623  277.9336257  599.3850454  -139.1279169  -112.470392  473.3380563  
234.2608178  236.6105962  132.5807067  239.9419536  147.7141565  336.9023843  -81.62048214  480.3707845  241.8769542  205.4387481  274.0045271  120.5759009  306.0667793  276.7023929  592.8729592  -137.6432006  -107.3864903  473.3657167  
232.1740297  235.8901467  132.3267945  240.2954981  146.9186895  336.6544495  -81.09091624  479.4826289  243.2471434  203.4692474  272.4602811  118.7620173  304.7020884  272.04378  589.9170441  -140.186421  -114.3755792  474.0138994  
231.4213599  233.4566425  136.3817346  239.8041174  145.8905695  336.66871  -80.11087999  481.1376615  240.4742041  204.2968612  272.4918224  119.6711043  304.8786529  270.9354387  590.0307486  -141.5062781  -119.7239845  474.3167609  
233.2043608  233.9926892  138.0277347  239.0748004  145.1495957  335.3275381  -82.43790997  478.8504955  237.7731718  201.8733796  275.1874155  119.4074295  303.322569  264.8080053  589.1582021  -140.0981927  -124.1388885  475.2214367  
230.4318625  234.2083475  138.5083382  237.3426557  144.8595543  338.1350655  -80.66780936  478.1660049  239.4044507  205.166332  277.2156754  118.5048116  305.4446531  264.9243118  599.0741467  -141.9582983  -124.362746  473.0988737  
232.8204769  235.6224417  141.5486284  238.8484514  145.1712086  342.5418882  -78.93498883  478.5921406  240.0168936  207.1218187  276.7302986  121.5669251  306.9166346  269.40141  597.7824654  -141.5922232  -122.3747245  468.6631411  
233.7354768  234.7134457  140.259322  238.7575964  145.104  338.4924944  -80.44706006  479.4189678  239.3943187  206.2584988  275.6089559  120.1446413  308.5871152  269.9150474  596.2732278  -140.619324  -115.1957511  472.1716616  
232.7350188  234.1748623  140.4714123  239.8117881  146.6377092  337.194552  -78.74655256  478.481029  236.5060518  203.4738612  275.4893275  120.750931  309.2309951  270.5329172  592.1393843  -138.7274822  -112.6925882  469.2427963  
235.5447316  233.951387  140.4134317  240.3727658  146.5162728  340.4566991  -81.36397667  478.1868036  237.3443344  204.2297241  273.4638522  121.4257902  305.8972829  270.3795691  591.842434  -138.25759  -113.0854306  469.9314604  
237.0601541  234.3110515  136.9870448  241.655994  146.5245916  343.5906216  -81.70838777  482.5927634  244.007854  205.1090025  275.5569794  121.3145714  303.716348  272.5831141  598.7462987  -137.3519457  -121.9074072  482.4526949  
238.5907082  246.8291732  145.4513865  240.5591384  127.7811189  386.7073122  -80.12399886  501.8348722  222.859405  231.4275425  261.7629193  107.5036276  334.7960374  294.5962684  597.85133  -139.4950122  -132.017473  398.7032782  
236.8364174  234.4269572  138.3764343  244.2081303  145.0882938  360.1531039  -72.51451651  480.0564496  242.428979  205.5683411  270.2460769  117.9713696  305.1090182  277.3398729  611.4876203  -134.5157167  -113.5642415  479.7886321  
235.693884  232.2069027  133.4101839  239.5302233  149.7304006  336.9261012  -80.3599117  477.1627516  239.53347  205.2116517  277.7699265  121.9419073  311.1350102  281.5998769  600.9456413  -138.6191452  -104.1445994  469.0830403  
232.0420146  232.8483655  130.8525133  237.693367  144.3009378  336.0782362  -81.55744107  474.6547445  239.3515717  207.5537013  276.9034954  116.7219902  307.3410744  274.686059  595.4907491  -141.3327612  -110.306814  466.1720938  
234.8208823  236.791563  135.736713  239.042261  144.1469325  338.950774  -80.26002629  477.695732  239.5999754  205.6127903  272.5467536  118.2805457  305.2309296  277.6439979  597.284605  -141.3416594  -117.0108787  466.9960786  
236.7442056  235.650053  133.2286849  241.5416075  142.5954885  336.6429403  -82.250404  478.0495988  238.3883932  204.9490053  272.1664984  118.7226824  304.016903  276.2587008  595.0527295  -137.373924  -119.2007874  470.0943573  
233.2715847  238.5038818  133.4616287  240.8908275  144.5496901  337.1417662  -80.28464474  479.7714052  239.4476684  209.1560446  277.2331465  117.1486845  304.8188103  272.7022415  598.7381302  -137.8242145  -118.1424238  472.0431613  
232.3807918  234.7928727  133.2367963  240.8885281  148.1526914  337.1279802  -79.7625955  476.4526126  238.3804029  206.1656769  276.0270791  116.7784008  308.0742956  275.3355403  598.7520786  -139.6129653  -110.7415995  471.1193987  
232.7537171  235.0836789  133.4011009  241.3435526  145.2738779  336.499154  -79.47171744  476.6965424  239.3427996  207.0239111  274.1522094  115.6775885  304.6522089  272.7267121  595.6759267  -143.6284454  -115.6068189  464.3349256  
235.343915  236.925309  135.3816133  242.1666014  143.7774822  339.6461878  -80.73749044  480.8450018  239.2070838  203.7655641  272.4949453  120.0259503  307.5093589  277.0459945  598.7583638  -139.7567623  -118.7664849  476.6282832  
234.7660948  234.0320918  132.714962  242.8325959  143.2940573  334.6018544  -82.29646015  480.1294377  238.6041087  203.4375125  271.1535834  117.2235326  306.5953542  274.5946001  595.1696516  -136.2803708  -117.2845185  476.9699855  
233.5111513  233.0393311  133.8296082  242.9941873  142.7249248  334.3490825  -80.51277965  478.3842939  237.8302222  202.1008632  275.3052123  115.5160039  309.9993549  271.9570189  597.3062674  -137.7545268  -115.7986824  474.21498  
234.1661922  233.7527312  133.5161558  242.4435358  141.6327952  335.3317519  -82.04764342  477.9832368  236.8697299  202.0935574  274.8066952  115.9262066  309.5637315  270.2091807  596.4217609  -133.9425684  -111.3143913  468.7654158  
234.1385125  235.4587331  138.7650286  241.0264641  143.962655  341.2272527  -79.59753061  481.9954673  235.8897055  204.0332196  271.581951  120.48393  307.9991593  273.8864109  598.4893533  -138.1523236  -113.1170093  471.4297434  
236.4967323  234.8902117  136.5576113  241.5741315  145.4496537  338.0408445  -81.21294008  481.5625779  238.7685274  204.644075  270.885359  121.9843542  309.05852  279.5815804  600.3757548  -135.6988624  -114.1724733  471.9437928  
232.6201465  232.5079808  135.7299821  242.1177954  146.373385  333.4688075  -80.28745284  482.4944971  240.9259925  203.1229789  273.2884227  120.2761337  308.0870577  275.2483992  596.0044368  -136.8077023  -116.0006468  473.1006026  
233.665294  232.6513769  136.9285919  242.0848517  148.9442184  334.6383196  -81.32446802  481.1469074  239.2556547  204.9709027  277.3763897  117.542854  309.2506946  271.8959921  596.9579496  -138.4806158  -115.7925422  469.5536508  
235.9456152  235.9360988  138.0272397  243.3761869  147.5268273  341.295444  -80.70605934  481.9945591  239.7678064  206.21223  272.5011774  120.6463044  307.0782022  277.4284652  599.3316507  -140.7413758  -115.2105286  466.7424542  
239.6943395  236.5465203  136.2430848  243.5029599  147.2183467  341.9688088  -82.72697709  479.4947206  239.4287732  204.2769618  271.852522  121.4483622  309.5485655  282.4649375  596.2255727  -135.7071131  -111.3106224  473.1013195  
234.7736336  233.6191342  132.0020915  242.6365322  144.7328495  337.6720659  -81.83040044  483.1799481  237.519279  205.1681344  272.8185168  119.725859  309.4909512  276.5709515  595.3371748  -137.7881777  -108.6022794  471.0570985  
234.7628877  235.0356979  132.8270035  242.0319507  146.1157284  339.088745  -83.2669557  478.571825  237.9683108  205.1599135  277.0283144  119.3322385  308.8344582  272.1631732  597.5304106  -140.4589541  -112.0495461  469.6407861  
235.7456699  234.919882  137.0590382  240.9068104  143.5356564  340.849029  -81.43081204  477.2497957  238.2947616  207.6628042  273.0210098  118.3444019  307.7152081  274.4855599  595.2374241  -140.0140549  -111.5096371  462.2315278  
236.0580654  236.2678828  137.4714836  240.8105539  149.1002274  342.995202  -84.15551014  479.7058509  240.2401291  205.7629617  272.2269776  120.5825868  307.9037056  276.2073298  595.3191644  -138.4040188  -112.8081626  466.9305734  
233.064813  234.7465666  134.1781651  241.4225992  147.2817222  340.3830176  -82.34449421  480.6548047  242.6956281  206.4971777  273.7434438  121.3903897  303.8865527  272.7079072  594.4268859  -139.547894  -120.4594275  471.3336553  
233.2989282  234.0688373  134.5802758  240.5840741  147.2971479  342.2619847  -82.68377029  477.0445702  242.4473132  206.1165563  277.2260551  118.6871716  307.2289718  270.635404  597.1594574  -140.6722052  -118.3844888  470.5233492  
235.1978281  233.6930696  135.6201895  238.3966952  145.5076631  339.5121878  -82.1087797  481.5401042  241.1422964  206.8122835  273.0005698  120.2809787  307.6627526  274.0243974  592.7125279  -139.4151847  -112.3563133  467.6551103  
236.714884  234.0801533  136.0217414  240.4359734  146.0192601  338.7228148  -83.74259143  478.3995453  242.3942334  206.647815  273.9186057  120.6296946  307.7552733  273.3603092  599.0595393  -136.3419813  -119.280374  470.6056647  
235.5200645  237.8670034  133.3777266  239.3955994  143.3408392  336.5278591  -81.26452073  476.1829046  240.9809045  205.4649086  271.3874445  115.3676367  308.2958929  276.2045367  595.7404369  -141.6082464  -114.5691771  464.4305494  
237.2332513  238.6319439  134.0292885  240.7392328  143.6192145  337.7952321  -80.61803414  481.2404128  240.592434  205.4858007  270.8223777  118.9736088  306.3421969  274.0503976  597.6043651  -138.158731  -113.160373  470.7645754  
234.7415929  238.8861147  134.5165544  241.1573792  144.1841711  335.4981035  -82.24999045  478.0046689  241.1027881  204.5876841  275.0643188  115.8288253  306.4749186  272.5166847  597.5600993  -138.2310089  -117.0959574  472.6492062  
236.1204571  238.96211  137.8472682  240.9927628  146.325162  340.2524564  -81.12591554  482.1877571  238.5616416  206.6817268  273.4873822  119.4025815  306.6733264  274.4634208  596.7201908  -139.1030509  -113.2714241  468.7556067  
236.0512269  237.861447  134.643775  240.3682878  145.7265034  338.3762025  -83.74971324  479.5789185  238.5125029  204.9888885  275.7374977  120.0457993  306.6988247  274.1513233  595.5003585  -135.7832749  -118.2292394  472.306743  
232.6958791  237.8050736  137.3074063  239.5812665  144.8074362  337.8601357  -79.72711615  477.8766232  237.2334427  206.4072496  274.9442136  118.9523215  309.3056334  273.8259459  597.6591988  -140.8455588  -110.0344459  462.5420092  
234.2191795  236.0346957  137.066589  238.260629  146.593848  337.7949657  -80.30624994  479.736694  235.5464023  207.3401789  270.6736207  119.9639777  307.1731579  274.8087046  595.1987127  -140.6610984  -110.4430894  461.4574516  
232.4853625  234.7697356  137.7945255  240.6891183  146.2130847  339.7948993  -81.7201817  483.8962771  240.1072729  206.7028965  277.0021514  119.6493772  304.8247452  272.9998315  599.2761004  -140.8995514  -124.215956  471.0753776  
235.205233  230.9650323  136.208322  238.7186852  146.5699128  341.4712154  -80.67464481  478.602719  236.9501529  203.3105451  273.2667768  121.3544723  307.9209648  273.7898785  599.8103136  -138.9240188  -119.5032929  473.869405  
232.5055424  230.7484825  136.4423835  239.8439422  144.4350219  338.0144483  -82.24833006  479.9642844  239.6813943  207.4393046  276.3377175  117.3376724  307.0334729  268.2684358  598.9402044  -143.62672  -121.6012889  470.0799305  
238.6921138  237.5022364  140.5316118  242.6583909  146.8145383  347.0610914  -81.37890299  481.0755679  242.0305298  206.3702098  272.1235782  124.4313355  307.4000914  274.6781872  599.3276203  -138.21432  -120.1313215  468.5427753  
237.5098415  237.9179874  135.5038897  241.3657337  145.1696219  340.6649972  -82.35593101  477.8047026  240.251169  207.4209302  270.7808829  120.6327991  308.3310922  279.3482155  596.6792913  -138.1069748  -106.2277418  468.0636587  
233.978074  236.1525804  137.4123718  242.2990151  147.6577279  339.3461249  -80.13699031  479.3371575  240.1690971  207.7683399  268.5583435  120.0813861  311.5492344  277.6968644  593.9682487  -138.0447236  -102.2328891  464.1122816  
231.9140052  235.6860896  138.1573076  240.4935659  149.5187932  341.0569353  -81.53308109  479.6352711  237.0550693  205.2731989  270.7056972  121.9468226  310.4583033  274.8725766  591.5552764  -140.699026  -113.7386305  467.4066556  
232.0118931  234.6392167  137.9739352  240.5565579  147.3975981  339.3432186  -79.61094472  483.1171079  237.9727036  205.5587078  272.5466063  120.5471377  308.2650366  270.6132275  590.7353646  -140.0444232  -123.22085  472.106573  
233.0647107  231.6624283  139.363682  240.3348662  147.9905963  340.0997303  -81.48839093  482.6157712  239.2481926  204.5746518  275.6286527  117.5918953  306.1400803  268.9482743  596.2392706  -139.2420745  -127.069013  473.0265188  
234.6907552  233.7525826  141.0277791  241.4751123  146.9331188  343.8519555  -80.03963243  482.8154291  241.3720081  206.4152623  273.1061546  120.5720171  308.891604  273.5550337  603.0535498  -141.6820945  -121.9965496  465.3812643  
235.2257883  234.1310254  138.5792924  240.1392574  148.8684629  344.0521154  -80.39096387  478.3655867  239.1563266  206.082024  274.0541135  120.4201421  311.3800302  280.6044599  599.6784239  -138.9140649  -113.0478496  469.1839335  
235.8933819  234.1813846  138.3663989  241.8332627  144.6014172  341.0500695  -80.55504939  479.8769815  238.810508  206.8486589  270.3091335  117.0970242  309.0146556  277.7485534  594.083994  -139.3012173  -113.0203226  468.3394957  
234.5921933  233.939656  137.92176  240.5137365  143.5436458  342.2450965  -79.44139516  481.2733644  240.6833201  206.6858455  272.3599325  121.7533515  307.7188664  274.4485523  598.0351559  -138.9333792  -120.3605557  471.8195117  
236.6765555  232.0434534  133.4499855  238.5995744  147.4450581  343.3479918  -82.19654636  478.3733532  240.2855965  203.8625753  274.8660605  119.7551968  305.8651763  273.8712775  595.8696168  -138.1084708  -118.8494547  471.6548058  
233.6485708  234.452439  136.4653289  239.8390582  146.9935399  343.5080734  -81.52264403  475.9532325  242.110676  207.213954  278.356321  116.0835424  307.3349863  272.1858645  599.1664299  -141.4420264  -116.7169571  469.1458331  
234.2320791  234.913005  135.472776  240.9199  144.9274093  339.0321405  -82.06611197  474.1981351  239.8612039  206.148303  274.6994893  118.9179629  306.3320959  277.4967963  593.8899638  -140.0162837  -115.4797565  462.7971391  
236.1276084  234.3777099  135.8595113  241.5030205  145.9895947  339.91157  -79.83927177  484.1891934  242.1552289  206.3644974  274.8725871  118.5754025  307.2631041  274.8234039  594.8866832  -138.7966106  -119.511715  470.8182131  
236.7164335  232.5777869  135.7805938  242.1666282  145.4808708  340.1242986  -82.95060116  478.2362273  241.8509281  207.2776773  275.918106  117.4366806  309.7087101  272.5387106  598.9836631  -137.0862584  -118.9353338  468.2169064  
230.737576  226.1917056  133.6689395  236.8461095  146.943743  329.7167088  -76.10009536  461.5216904  244.8860743  191.7560511  310.5028467  109.4987396  293.5000824  266.4115089  582.4723798  -133.3518196  -94.83741328  493.616684  
236.2360865  233.532544  133.6553036  238.944252  142.5285516  339.4839126  -88.5301018  505.5836414  239.7189224  200.4411735  277.5037398  121.1933806  313.995694  271.8518147  595.7470061  -140.0843353  -108.8935534  473.8000385  
234.1870125  237.1808767  136.5309492  236.8330464  149.1552962  342.1153732  -82.46990636  479.2057936  233.5707569  207.3201136  272.3881948  119.6425909  311.3466414  279.4455979  603.6179461  -138.868611  -114.9984103  465.9321808  
232.6197396  233.1417789  133.27543  235.8766442  142.1523264  337.7066366  -81.18297145  472.6642486  232.6292967  207.0235284  271.1659651  115.7261157  306.1892784  272.9474299  597.3109772  -139.318206  -110.4245459  467.262178  
233.6475189  238.8743989  137.3887378  241.6988423  141.3487881  340.5506584  -79.16670234  481.7859017  237.8923204  206.7398889  271.0517839  119.657497  304.1386725  273.6467703  595.8688157  -138.4304517  -119.0433341  463.2557635  
239.0304923  237.5880581  135.0537808  243.282494  145.0867796  344.3559542  -82.60271306  479.1789495  237.243153  203.9721816  268.7788369  123.5957576  307.0870607  277.1615181  599.91973  -133.5109298  -124.3579732  475.1118298  
234.5996725  238.3456423  132.0822665  241.4573186  143.8863631  331.565594  -81.15891918  481.5584037  237.5032779  206.3678959  271.1128284  118.8571814  308.8625592  278.7533133  595.8903579  -137.3707975  -110.8082666  468.1951114  
236.4595741  236.4278494  132.336683  240.0053203  142.4295077  332.5951922  -81.88306704  477.6138372  235.7479317  203.2179043  268.010236  118.9801936  307.4711083  277.4966966  595.5019236  -135.0236861  -110.9656059  467.1463914  
233.3709675  235.0238639  133.0605573  240.1171105  141.2052013  330.5481614  -81.31943701  478.9938166  236.3662364  203.791758  270.4801084  117.2762259  304.8538939  272.5932608  593.5436312  -137.3153054  -114.3691597  469.8856119  
233.0367638  236.178585  134.6682037  240.0492919  142.9774101  334.4430327  -81.54719326  479.3260902  236.7000198  205.3211988  273.4672545  120.472283  305.9355698  268.8635837  597.4315368  -137.7511545  -117.5740599  467.8118424  
234.1180607  238.1684296  136.0857349  239.3925998  144.0046573  336.585852  -81.96697153  478.4714814  236.7028772  206.9683937  274.3618621  118.8035847  307.2877301  272.8185236  599.83654  -141.6545519  -118.2040317  469.0925764  
236.3652914  240.2799319  137.1251809  241.3945882  143.5150651  336.6733624  -79.78939947  479.3824237  237.7258369  206.083555  273.1291669  119.3821442  309.7616502  277.1055702  599.9244337  -138.8899623  -115.6869167  466.0706727  
235.6978024  238.3086131  135.5064716  240.6887864  148.1393801  335.797573  -80.56337071  479.3420611  235.5584466  204.6368753  270.1883612  119.579791  309.86319  278.1775324  596.5789956  -135.6439593  -109.5882885  464.5817093  
235.2643786  237.7987529  136.1713173  241.3424489  146.8059662  339.7480058  -79.89432191  480.71955  238.167204  206.7177408  271.172981  121.8088455  309.8735758  277.9784013  597.6909532  -138.7617856  -114.7793557  468.2418776  
235.2036881  235.701918  134.1991947  241.7283238  147.5247046  339.2228032  -80.23009176  478.4171246  239.334882  206.3385408  268.7120024  121.7845814  306.2303143  273.7883353  595.0174305  -138.6418611  -116.0998854  470.0679605  
233.0157573  233.3244797  132.1777426  241.1109797  143.3652028  339.3287609  -79.24948948  479.7549709  241.1285304  205.3460887  273.9472228  120.8035091  303.1043357  270.6327933  593.5448613  -139.717252  -118.5760228  472.8911574  
231.9331961  234.916513  133.094814  242.8182687  144.3119627  336.4082251  -79.76527668  480.8445519  242.2038571  204.8225425  274.0611985  119.4633373  302.6900385  269.968451  594.7213299  -139.9547275  -120.8843711  473.2710834  
229.840016  237.6389562  136.5773048  243.0251758  148.5689032  336.5878312  -78.25449133  478.3835529  242.1784703  207.7831736  277.1777001  117.7674449  307.658614  267.9556043  595.9623894  -145.6596577  -123.8697763  473.3046619  
232.6661157  240.9001453  136.612984  243.0718741  144.4505473  337.3432685  -78.45927416  479.7469515  240.9865463  208.557123  275.7528212  120.7089237  308.0340708  270.6454533  596.6506447  -142.9513319  -121.3424683  467.8827395  
232.454761  238.9748933  136.3778336  243.9262868  147.6305193  339.6449404  -78.59307458  479.3804647  239.3779562  207.4304192  273.7700514  121.5539907  307.5326076  272.9764416  595.9332754  -140.6920738  -118.1680192  467.9134153  
230.8316671  238.0605327  135.8061834  243.035623  146.6769794  338.2839058  -76.49848231  479.5317084  241.6217012  207.3508641  270.5373113  119.1329069  307.1715337  271.9200238  594.6348854  -141.9831633  -113.852905  473.4862461  
231.328337  236.2105322  137.2634072  240.1816345  142.9623276  337.4882244  -77.98342897  482.5130017  238.1006588  205.4421  270.7772348  121.933359  308.5538974  272.6474003  594.3807904  -138.4167935  -112.1173993  471.8645872  
233.9280209  236.0931052  140.0806147  240.2161583  147.5942252  337.9967842  -78.895986  483.4300284  238.4807322  204.0095746  272.9357419  122.6787178  308.1157491  270.5340377  595.0897019  -137.4512345  -119.0077846  472.647345  
238.4443314  233.0053909  137.9337937  241.2060762  147.5252004  346.3182693  -79.55841759  483.4061123  241.2230207  204.710181  275.9161984  124.7791068  306.7257501  274.1489343  600.3015734  -136.1213445  -121.8634921  478.6524352  
238.7875012  231.2911523  134.699849  240.5886638  150.7566781  342.2490348  -81.18549254  481.3371707  241.2409626  203.4006344  273.1071867  121.471038  308.5389667  278.2016827  595.3814878  -134.5165359  -113.3095604  474.8911925  
236.9403626  230.1757548  132.1124858  240.1293455  148.7766222  341.4182584  -80.96157935  478.2651232  240.782343  204.4213272  275.2675058  118.5575054  304.6287583  277.2385555  594.586088  -138.3187638  -109.4562033  474.0330232  
235.1369189  233.3337352  134.6750078  240.9790434  147.5448807  342.0153975  -82.46606461  476.4920272  243.688775  205.3774021  281.2319371  117.686836  308.4046122  273.691611  601.3756595  -139.3366889  -112.6734781  476.0947356  
235.2232994  233.2667625  135.2757736  241.0410187  147.7043197  341.3453272  -80.91664407  477.0132578  241.078705  203.8312711  273.3951001  119.2932054  309.1317288  279.0601352  593.9085422  -137.4640922  -108.2313178  468.5267745  
235.3020311  246.4840046  147.8937608  237.2298953  122.655555  384.123359  -97.76289399  500.252995  225.229271  233.6067925  255.204777  102.8061524  338.0503257  290.1675013  591.0332437  -145.6237471  -131.0837816  408.2747073  
239.2701523  234.8310815  148.2014857  246.8617233  144.3870375  352.7055329  -78.84908268  482.7600789  244.0931204  215.9651664  270.5435767  119.92841  309.5992707  274.5441448  615.0307067  -130.6677506  -111.3802545  468.198996  
236.187174  234.2392137  137.6943528  238.8820929  149.1805077  342.8239253  -79.36831308  477.790134  242.4786359  204.5742605  276.3900182  124.0657528  312.648422  284.5863555  599.6539714  -137.1580463  -99.53871223  464.6345388  
232.8095656  233.5103485  136.1349917  239.8153104  145.7104939  339.283381  -81.14764801  474.5855828  241.8311653  204.8544332  270.9371785  121.5816995  310.8806632  281.0463798  594.1314792  -138.9038671  -99.64316745  461.8395367  
229.0234321  223.9179  135.1144225  237.1603171  163.662996  329.2285664  -79.64623406  473.2059981  239.4388024  196.2111446  297.7135559  112.083269  288.9878817  271.1939699  581.3371911  -140.3808244  -111.7795955  495.4510704  
245.7538891  235.8476745  139.5561826  241.2682535  150.8087802  339.7979971  -82.8703422  485.4657147  239.8616123  201.6849701  266.6337931  115.938401  310.6498314  263.8824188  604.22306  -144.6789254  -127.035908  462.6681554  
236.9360868  233.5273888  139.541212  238.437135  149.5624703  342.2181514  -84.09030049  476.3917336  237.6049822  203.051738  275.2760359  121.0883092  309.5501077  278.8062323  606.2330324  -141.3311118  -116.5790514  470.9532866  
230.8496909  229.1512498  132.9223818  236.3681378  143.7662084  337.4396336  -83.46080636  473.7272774  235.3530648  205.2343829  271.2595326  115.5460872  308.4407951  278.1327575  597.8222782  -138.3466246  -105.3730652  467.7374955  
231.2238408  230.5703283  132.5567699  237.372787  142.7031332  334.378411  -82.32025217  475.157186  234.6957494  205.704227  274.2052016  117.1599769  307.3352227  271.5445756  594.1134831  -137.9931525  -115.1071738  465.21356  
236.3523622  235.0748907  135.9620296  239.6324858  143.7267081  337.6771083  -80.07598776  479.3589572  238.6843853  204.0030474  270.4228076  118.0103198  305.6408866  270.4689527  595.3554092  -139.9599462  -117.8027935  460.4940383  
237.2991459  235.4667442  133.6289592  242.3645  146.9746014  339.7308306  -82.08470424  484.7595635  242.8490774  203.5699088  275.8700541  120.2434837  304.6855642  272.6810978  598.0921232  -136.5679686  -129.232321  474.7134757  
235.8739734  232.0937067  132.1410901  239.7179076  147.8589177  333.728636  -83.26512619  478.3719133  239.8489383  204.0948321  274.9358379  116.1305161  307.5551832  277.0703242  598.4720041  -139.2607278  -117.5398952  471.8447902  
232.9909796  233.4371526  134.5167721  237.9197482  147.2791146  337.2101276  -81.62031983  477.6702777  238.6143191  205.9364278  277.0976024  117.7487061  310.7302382  274.4785548  598.1206224  -140.5550901  -109.5796833  464.8296546  
232.8988482  233.5928974  134.3121758  238.3217331  142.8550637  336.9660484  -81.87399253  475.3417965  236.5220792  205.9961487  273.0363455  118.4922739  307.4848629  274.4447353  595.2830306  -140.8499931  -110.5607965  460.716844  
234.9171088  233.7269929  135.1985973  239.5432483  141.9116941  337.2077183  -80.97321732  484.5752473  238.7293036  205.2558549  275.6387672  117.8331882  303.7730096  272.7054733  594.6181365  -140.6913652  -119.5971172  470.23719  
236.312458  235.3700634  134.1789915  240.753255  140.1013171  339.0358661  -82.35740272  478.8196715  235.0974646  202.0122518  270.7882498  121.3386777  305.0054595  272.818529  596.6228833  -135.9547331  -122.7709501  475.3116125  
234.0382838  237.121693  131.7987278  239.9735625  139.3672222  334.210173  -80.81259342  479.9182105  234.7702796  204.1481561  271.8391036  116.1339527  301.4926138  270.5051045  590.9355558  -139.1518503  -119.8544003  468.5044029  
233.2873427  237.8546157  135.54276  244.79092  142.6996644  337.6749  -80.67510776  482.0776423  237.7832759  206.7601022  279.2518416  118.9298715  303.5471789  264.9311248  599.7151716  -140.2441438  -126.0798465  470.357819  
234.5753707  237.8216449  135.6321947  244.085677  143.8696755  337.578257  -80.07883568  479.3645006  236.398496  205.0548378  276.5484141  117.9703739  307.4052195  272.0984138  600.9063999  -139.6391052  -119.0614681  469.9470668  
235.6355402  238.8733074  135.2646086  242.4128232  143.7838572  337.5075792  -78.42123066  480.4526835  238.0362015  204.8993046  271.4952184  119.8332897  307.5362751  276.9055555  597.8979382  -139.3615207  -110.7505585  467.9934885  
235.5627427  237.3902226  136.7370184  240.1896966  145.2996975  339.3212399  -80.88557458  479.0297402  238.9976237  205.7931219  271.8359104  122.0941946  308.7610521  274.9635032  597.2900732  -139.0781602  -114.8521705  471.2513157  
234.0901201  235.2521421  134.911592  240.1701236  143.2195328  338.912595  -80.691615  482.6510164  241.9087325  205.8324039  274.4266667  119.9999996  306.6993429  273.5701895  597.1447593  -137.7336828  -117.1932529  474.6800897  
234.6552519  234.9849276  136.1557464  239.8383126  147.9865247  338.2079205  -81.98363335  481.2400227  240.7698084  204.8970375  276.7464964  118.7994138  304.787719  270.6183998  597.7120582  -138.9239938  -116.3352439  471.358435  
234.0188736  236.6405343  137.5985566  240.6417395  145.7162315  341.2310633  -80.90155205  478.004119  243.6608976  206.435266  274.4824328  118.8540367  306.781211  273.1474057  599.6778518  -143.5733295  -114.5262705  467.3486543  
235.1946614  236.800875  138.5911365  242.1479425  149.6057753  342.6504109  -81.83274328  480.1551391  243.2577394  204.2826004  270.5688337  122.9979106  306.485506  275.6229605  596.5710971  -139.2135156  -113.5280043  471.4514001  
235.4513056  237.4431325  136.7882554  242.6952544  147.8418414  339.4310242  -84.37106864  479.0520668  242.6012563  204.2592419  273.1090304  120.7980512  304.0291985  275.8472439  593.4232706  -139.0087546  -116.4342072  472.8019691  
234.0753443  237.8351378  137.0104134  243.0152405  148.611048  339.9904709  -81.74672002  480.3490449  242.9040796  206.884158  279.1539057  120.3057508  308.7256482  272.6753945  598.0584508  -139.4640226  -115.7674508  472.0685377  
235.8888539  234.0855776  136.6551471  240.8326525  148.661543  338.8285966  -82.06918467  477.5817699  238.0999341  205.7201303  272.1583074  120.5948969  309.147673  278.8447475  594.1785181  -138.8004075  -108.0001287  465.5254856  
235.551573  230.5211993  135.7336517  239.6749975  144.7909069  339.8376426  -82.84778521  482.0588578  240.4767303  204.8152017  274.4062856  118.5665642  308.7881035  276.8872679  597.0859269  -141.6931976  -114.3573849  470.6469082  
234.673585  234.3783796  137.95563  240.1300078  146.4677147  342.7465269  -81.35769906  477.9357521  239.9362213  205.9383419  274.4273717  120.3228094  307.913831  273.7682192  598.4663124  -138.3562546  -112.1791405  469.2386703  
237.7553085  230.480712  137.0764995  240.7183536  139.3994735  340.4479217  -84.7478238  487.8130763  239.137377  205.627082  273.3874833  117.0750727  310.288339  276.6744539  596.8687105  -138.8970066  -111.9847744  468.1241257  
236.0142089  233.7465576  136.2421275  242.6712491  153.2715451  339.5226896  -85.69074215  482.8950668  239.6235334  203.714571  279.1634338  120.647909  313.4463065  270.8252611  603.00968  -141.0909285  -115.200886  474.3913686  
233.5953142  232.9067542  139.5658101  241.0874  151.8033593  343.2389063  -84.27271842  479.264911  240.3900756  205.6361828  279.9058384  118.6174195  306.1898448  277.9209385  604.4730166  -142.7080365  -123.9779764  490.9678815  
231.0242527  232.7559428  147.8159769  242.7700277  142.8462893  372.3138721  -106.5324358  489.2546513  236.5016953  218.6015296  260.4653509  112.3150913  321.2969788  277.8208297  587.4592826  -150.0844989  -108.0281749  463.2596406  
239.9778841  237.1905515  142.624038  243.8139245  140.930363  347.4972467  -73.81085389  480.6091547  240.7770017  212.8721572  268.2948753  117.3912085  308.0976123  270.7508281  602.3985991  -133.6570538  -113.3680557  462.312941  
237.2731252  234.6450822  135.2350266  238.8260021  148.145949  332.5708373  -81.95547725  478.5997874  238.9588952  203.8983923  274.8597483  123.5144437  308.5428314  283.5996495  598.2705947  -134.4978659  -113.2504153  464.1002588  
229.8678653  228.9156735  129.2119529  235.0400244  144.3628868  327.2708186  -81.33163413  468.5022838  233.867711  204.3148936  271.9365571  114.3171441  310.2256761  281.2606291  590.0288826  -135.3190792  -103.8707046  465.7079608  
229.6125877  228.7311255  133.3847268  236.0268244  136.7594402  328.2244138  -77.9628053  474.7306096  234.5396646  204.1654694  270.0253686  115.834898  305.6134083  272.8427342  583.7368465  -140.5357346  -110.9322751  453.6891746  
231.1662756  231.4654867  131.2059296  239.592301  138.096588  329.7404551  -78.98127763  474.6621394  237.7983934  205.2552168  273.5977715  117.1310841  302.1213678  264.6017786  589.1130504  -136.7841778  -132.5494937  465.0501101  
234.817715  234.2656464  133.6918742  241.0113164  142.5890402  334.6144004  -79.85295769  479.2105405  236.924081  204.3864677  273.029084  118.7728499  299.9763521  265.6908409  590.8798086  -138.4574902  -129.3779655  462.5343039  
233.4992991  234.0523946  136.3632645  242.8046216  139.4272848  340.939044  -80.62044211  480.4340062  242.319778  206.7066376  274.0232697  119.9888146  303.7834569  267.1833549  602.5333973  -142.6483971  -130.69503  466.1516286  
236.7119132  234.0497677  135.1527683  241.7581369  144.5695659  341.234014  -79.42319739  480.6748746  238.9365409  205.607145  271.1340857  124.3841765  308.6074147  277.7804135  598.4330071  -136.3206669  -119.4309911  469.5963924  
233.2715865  236.4252772  133.462652  237.7847896  142.7532784  335.9327991  -79.3135426  477.5178546  234.0855031  204.2232642  269.8294146  118.2686155  308.3787355  273.9654269  592.1385879  -139.0648884  -114.1267462  469.1309841  
232.6469525  237.8908503  134.1175198  241.3598734  140.7698167  334.5191196  -79.83806192  481.9898091  238.820913  206.0921888  276.4361788  116.6307462  302.0254546  266.6642774  596.5182975  -139.3469098  -125.7937349  468.4374407  
239.2344573  241.5532424  137.0974936  242.9287842  145.1046666  341.2985385  -78.92344612  482.5713006  241.5524675  204.2016224  273.2240345  121.5578519  302.2723335  273.8855268  600.488417  -137.7529734  -121.3495525  468.8112621  
237.9702356  240.1827134  134.4940096  240.0004484  149.4020051  338.0865311  -80.58249214  479.1345617  239.5819847  203.1697661  271.7470008  121.3488554  308.665158  277.0017569  596.6510926  -133.4193586  -116.0645038  472.0511465  
232.5431029  236.3329039  133.4633145  238.1166376  146.6483661  334.9331987  -78.9785812  479.4810227  238.2085782  205.5027079  270.6217157  117.8691177  308.0479861  275.4218797  592.2082362  -140.0268349  -110.5802831  467.2481916  
233.0043018  237.2616466  137.724403  239.9175052  147.1378029  336.8020379  -80.78587639  483.7166383  240.2733959  205.9993349  278.7393684  118.9089316  306.1377565  269.0801249  595.8806325  -138.8500049  -121.459243  468.5541977  
235.158498  240.6826886  138.1670034  240.3575604  148.5908336  339.720827  -80.45539009  478.944734  238.9167493  205.4933965  275.9530334  120.1814993  307.5959235  273.6655091  595.5527502  -138.0781783  -116.4873925  462.184576  
232.9250364  239.0056175  137.672736  239.9010484  147.3162844  338.7544152  -79.73038349  484.1362206  238.5711633  205.2251318  273.6753442  118.7291495  309.3878672  276.7441037  598.1464103  -138.9248728  -111.243713  467.1609394  
233.6822418  236.4614038  139.2618058  241.3596113  148.8972273  337.8371319  -80.10373128  478.2422003  238.7112813  203.3213871  270.6606969  121.7391995  308.4259452  274.3463067  593.6897226  -138.5492812  -118.5369116  473.3867197  
230.8283642  233.5335225  136.5112631  239.5944823  143.8250783  337.1753683  -78.8095739  485.2587268  239.33473  203.8331645  272.7853723  118.7155527  306.5907334  273.6839494  596.0654912  -141.2278543  -115.8820693  470.3077674  
234.5184373  235.6392507  139.7331938  242.0570003  149.0002873  343.5431788  -80.90143877  483.2629043  241.7077931  206.3947459  280.6387503  122.3596916  305.3864969  270.3846435  600.4050397  -136.771385  -123.1529206  474.2632316  
237.9740314  235.7041368  136.6663773  241.0879763  152.7453787  345.3581999  -81.94365628  478.3761472  239.7562916  206.0443059  278.5427855  121.7180181  311.1481557  276.6364415  600.6856192  -136.9366624  -108.5065491  468.7120018  
233.4082558  231.2596746  131.4176073  239.0448681  147.4532538  338.6950204  -80.43334889  478.4663986  237.931817  207.27414  274.5315815  117.3238457  311.7552374  274.5994828  596.2861491  -138.9625736  -104.0831346  469.3183586  
233.6756737  233.941437  135.2339605  240.0135741  147.6639123  338.5904226  -79.79573304  475.9988686  238.1956786  206.4034368  274.6812261  116.7474726  311.0651651  272.6896745  596.9636539  -139.7402193  -110.2454984  469.7261749  
234.4595155  237.0117914  134.7977966  240.3940776  143.4179768  337.5341898  -78.51894744  476.5738312  236.8913751  207.6268337  271.1844074  118.6759008  308.5121174  274.5650596  595.0428506  -140.6789491  -111.8887318  467.1347627  
232.8506515  235.8393076  134.8044883  239.8543479  143.0202399  338.8041101  -79.97109534  479.4755089  237.369098  205.2169178  269.8648898  117.7640072  308.6884627  275.6564757  596.0545142  -141.9029783  -115.3989573  472.3124427  
232.8337443  236.1226336  136.4878311  239.8987556  143.7262897  336.6812156  -79.83297182  478.3789147  237.8711356  204.4438552  271.3900853  119.7005521  308.1298636  272.8226256  593.5354524  -140.8087227  -119.2678094  469.1098992  
231.737459  236.221536  136.1430168  241.7380874  143.9841336  337.8746397  -78.44008677  481.7442063  239.2561564  204.7971445  273.6303473  118.8968351  304.7879803  268.6252276  596.229452  -140.5600492  -125.9611316  477.6091668  
230.3852811  236.3194875  136.8324212  241.1481946  146.3065722  339.4231701  -79.39469915  482.1668562  238.7734775  204.8420038  276.3540789  120.1302347  305.5159094  268.0135995  598.616074  -141.2367893  -123.2081114  478.1450599  
231.1065547  238.1188139  137.8779257  240.077157  144.204235  336.2675949  -80.21771694  481.6093504  238.9509204  207.9922974  277.5491316  121.0476758  308.1486715  266.8563724  598.1994776  -144.5100222  -121.8428208  473.7028011  
231.9358127  240.0973394  139.5533814  240.3919129  144.9084091  341.1665717  -77.49889766  478.7414511  239.8920751  207.2113371  277.0015667  122.3101983  307.9168598  272.4247993  599.7954978  -143.4806745  -118.4812252  468.8627382  
234.4420934  238.3290645  139.7418818  240.0862345  147.6080997  340.3704363  -79.21948278  479.8452898  236.9419321  205.4056191  272.9685266  122.4855758  308.4637358  276.3953176  596.888136  -139.791495  -111.68902  465.7465103  
236.6962379  237.253344  136.9015288  239.1668296  144.5490625  343.6321038  -80.22280708  481.9434567  237.1087238  206.3786201  271.3086606  120.6732907  309.1141299  276.8459334  598.0131672  -138.1232219  -112.1157349  473.156525  
237.6546949  236.1446121  133.2123632  241.7616992  144.9327347  339.9657056  -79.54189551  481.0645588  239.7337211  205.6438794  271.7890571  119.7757884  307.7804439  278.3764558  594.1141894  -135.7874571  -109.7201991  473.7043062  
235.4694216  235.4191454  132.7343807  243.074007  145.6157629  339.9715665  -78.78558016  479.6856595  240.9033478  205.0590523  274.6305244  118.3471491  307.0491291  274.6240174  597.9802318  -136.2606789  -111.5273779  475.2191938  
233.9712175  234.3570826  132.6912876  241.0442048  146.4052476  339.5475161  -80.18619927  479.5315408  240.8596264  205.5782636  274.5791594  115.3124104  305.7393104  272.2677307  595.7276729  -138.4980248  -111.5790858  473.0083985  
235.2091695  236.991847  134.668958  240.9411745  142.3379608  340.1217938  -79.88679585  477.0534853  239.5243032  207.2097519  272.5840506  116.9693572  306.3210103  276.1272647  597.7903098  -140.1186872  -112.3780433  465.2817456  
236.7084514  237.1124615  133.8943625  242.7251703  144.2671085  341.0753176  -80.95629697  479.3977769  241.2441718  205.1240049  270.0194582  120.2377142  306.9214337  277.936608  596.6039555  -136.6960473  -113.0012175  475.3724606  
234.6435905  237.8737435  132.0773145  242.2062821  143.7381776  335.8417644  -81.79895121  477.6523021  244.0924418  206.9830524  274.073538  115.7704513  308.1682222  274.6624575  601.8637943  -137.106535  -111.8726474  475.2834281  
236.2639376  234.8383798  133.2823678  241.3886515  147.9448409  339.2022627  -80.16230179  478.2543263  240.5584824  205.4966719  270.2221189  119.930079  309.1821404  281.4756708  593.9001445  -137.6308567  -110.7246818  469.5856966  
232.3762845  229.9829732  133.7935441  240.4915988  144.3602881  338.163723  -81.30044242  475.9998424  240.5421577  205.3835248  274.0867748  117.0154331  308.418598  273.4478704  598.5774532  -139.408016  -114.2393966  472.4147124  
235.95047  232.9613797  135.1226781  241.3116592  145.1935636  338.9274429  -79.62435938  479.7190893  238.1616393  205.4408529  271.5710853  118.5312583  307.7918167  276.6317798  595.9562347  -138.6521504  -110.4470142  466.9731576  
234.3416911  232.5046125  136.0920606  240.3382109  149.0015936  337.7928331  -80.52144552  480.9443778  239.5725099  205.7716905  272.6817721  118.5834129  306.7809933  271.1991676  598.2052339  -139.3493241  -120.2482841  473.493421  
242.0228756  247.1763044  145.0106778  247.8019981  139.0394395  359.6276816  -66.79987499  497.9120895  236.6774755  226.7726218  279.7370651  110.3299226  325.4149252  279.859957  608.6100597  -114.5959763  -132.5092099  427.1791252  
234.8266058  229.0564835  135.303092  236.5163833  143.7742394  345.568565  -81.43984734  477.884609  243.6320074  203.1311451  272.5706086  119.5630687  310.1383405  275.1247878  601.1645652  -133.7786785  -115.3576625  502.4290348  
237.0621871  230.6526858  139.3394048  236.0627773  148.9660864  341.972915  -77.87697813  477.6257121  239.529806  203.8186618  269.8260168  125.133237  311.4146214  280.1438994  597.4289104  -135.7694171  -106.7908107  466.6284558  
230.9353242  231.193297  136.8295625  237.9129445  143.5122634  340.6752946  -79.16880758  475.9659413  240.7533359  207.4594955  273.8298099  117.2378823  307.2364056  271.3279609  596.0092422  -140.3818792  -115.6176808  474.2873669  
235.7693969  235.8013196  137.488974  241.5481183  147.2770298  341.6569189  -76.72995367  481.4116583  239.9849623  207.4614366  271.8512865  121.8220792  306.0805951  273.3135671  596.6507041  -139.4895167  -119.1011079  471.5361383  
236.8864946  236.271765  133.9385945  241.8885534  145.1765161  341.5809885  -77.63315545  481.1894398  239.5409319  208.4411405  274.3148396  118.7826888  306.9589433  276.0548521  598.8372402  -139.3840911  -116.2974554  470.9719694  
238.678624  235.2894208  134.1127352  241.8172034  149.5244372  342.7672722  -80.63421279  478.217495  240.2635608  205.1858025  274.2110758  121.5275844  308.4760543  278.0464782  597.627065  -136.5451083  -115.2607141  473.6218821  
235.0606289  235.3807932  134.6122386  241.1616034  147.5404964  341.7060091  -79.2487466  482.3459807  240.360336  205.5391017  273.0079552  118.9106567  306.5177745  278.1931792  592.9508926  -142.1497944  -108.3078938  469.7070298  
237.0990589  239.16802  135.638153  243.3848508  144.9604564  340.230253  -81.94927262  477.1487698  242.6248562  207.3591095  275.037851  119.430652  307.7437273  277.5382186  599.2150728  -138.530988  -115.0941969  474.0990611  
235.7837634  238.6135293  133.3966721  241.7730361  149.6991567  338.2011088  -81.30578573  482.138373  241.9031064  206.4402891  278.1567569  118.1782982  307.8662115  279.198834  594.4200223  -139.8523718  -109.2003299  471.4915646  
236.2115882  238.3089887  135.8407791  241.4521125  149.3668641  341.6681138  -81.91659255  478.7871607  240.3394045  205.8133419  272.7462683  120.638202  309.6526951  280.6348277  594.3569723  -138.6303676  -107.9545  471.3232388  
234.8416178  232.7815386  134.0906505  240.1110775  143.8851455  339.0068489  -82.54290739  476.3001893  237.9843037  205.6494464  273.6608274  118.0636651  310.4454225  276.9671887  595.7841718  -140.6532014  -112.8505408  472.8413077  
236.694865  234.6216754  136.3808116  241.3969064  143.3881395  337.5084243  -82.62136384  479.6192891  241.8808808  204.5662344  274.5077943  119.7883835  308.9878163  275.8747133  596.0561156  -138.5701338  -118.6972508  470.3335428  
236.3707652  234.8430429  135.0695198  241.380218  146.5963233  339.4981324  -83.19713387  480.6583283  238.7669634  205.1906763  274.0232303  120.809071  308.3483648  278.0123849  593.9668161  -141.7473018  -115.1401457  472.3133537  
234.7724221  234.0365363  137.4512103  241.4961805  145.4142734  341.7852965  -82.82321407  479.5830572  239.4456697  205.5946015  271.2937124  120.8338892  308.0391292  277.5937803  594.6646962  -138.5914469  -116.5730921  466.1968559  
233.5412347  234.2659057  138.1267571  240.0214813  145.0568049  339.3849742  -83.75463318  482.5964731  241.68453  206.0641713  272.0685308  119.7601746  308.2755539  276.9157006  595.2527774  -140.8350426  -118.9110339  470.0450413  
231.0163335  232.272908  130.6284753  238.8059652  155.8159214  329.6542422  -81.73838855  477.2407425  241.2642536  204.4910779  287.9292699  119.6810343  295.5056101  272.2937645  594.9048655  -139.2204584  -114.1762847  481.5856789  
236.041248  233.6006588  136.1861754  243.3100913  142.4353967  340.7151526  -85.27849924  488.4181328  243.9041293  206.9125116  270.8409388  117.5140642  306.6448779  270.1963923  600.9849218  -139.1504986  -123.0722236  477.8427016  
225.6726664  220.0223296  140.1722859  229.6825619  160.7355392  331.3894246  -67.01563725  460.795003  236.5464143  188.8205559  298.0942382  111.6611059  286.5142883  267.5373056  580.252548  -146.055209  -112.9488526  485.6365096  
239.2315747  234.9004715  136.0307798  239.4577084  151.0320015  338.1121938  -84.98377576  498.0403931  236.8004893  199.2138265  269.9641195  120.4899018  310.9315231  270.3520524  600.0840826  -140.3332098  -118.9955374  465.6128837  
239.9760893  236.0735265  134.0396659  237.9556252  149.9078924  338.7899528  -85.98428425  475.0537658  235.730306  205.2948116  270.5740684  120.0220861  308.8721911  276.9530412  598.3647594  -141.460441  -113.852821  461.8548567  
234.6081788  236.0889686  134.7661701  240.6406948  147.8319449  339.387333  -84.40654114  475.6901001  236.3031909  204.8893851  271.4898151  121.738837  309.3554157  276.7612285  599.8948257  -139.9731311  -112.5687072  459.2758809  
233.8652857  235.6621931  134.9713871  238.8268891  146.2251744  337.1704253  -84.578816  476.3535479  237.7691652  206.1717059  271.4378717  118.2455264  310.2212159  276.8796563  596.2505399  -140.9948397  -111.0066865  468.5969558  
235.8994469  238.0147428  134.9482757  242.0700833  141.6955799  338.9857757  -86.51346522  481.1491881  239.9646151  205.3068192  271.0246907  121.6395019  307.5417738  276.7044356  596.280964  -138.1347031  -111.3503608  458.5166134  
232.0742438  237.1605796  135.6982649  241.1465881  147.429506  337.5493577  -85.54151649  480.1082516  237.2050592  204.5216266  274.6556107  118.0038882  306.9396435  276.0512837  595.584488  -141.166655  -115.2398264  473.4901425  
236.4620366  237.5015367  136.2449653  240.7004394  146.0290629  337.8796986  -86.56458623  477.6065902  236.88384  204.7789753  273.0475589  119.1661417  310.1530558  273.8869423  598.3360294  -138.1180333  -114.8531318  468.8112969  
232.830279  233.827517  136.2120533  241.3306619  144.3591756  338.1342052  -82.85894092  481.6854892  237.3245968  205.4424194  273.9834988  119.0501933  306.4483387  277.0616226  597.7984996  -139.9975996  -107.896282  460.4910665  
232.5723239  233.503041  136.6024815  239.7814783  145.3478722  340.0708451  -85.12127333  476.7480651  235.5710766  204.3123774  270.9632041  116.4625849  308.2256808  273.5775019  593.4343185  -140.6486378  -113.2934105  462.7496293  
231.5915488  232.1908568  135.2680512  239.6693535  145.3343538  335.0521434  -84.82630897  479.1945543  236.1315795  204.929991  274.6199199  116.0617829  307.2596658  271.4271654  596.8021017  -143.1495246  -114.3368666  467.6774742  
234.5299438  233.0658511  137.4718134  241.4494347  138.9778294  336.2526186  -84.4912299  478.8117195  238.7077609  205.3925951  274.2602442  118.8215073  304.9949421  269.8890156  596.8393493  -139.6688143  -121.8971524  461.3123729  
233.4245908  231.4973831  137.1514787  240.6172913  141.7399736  339.3152303  -85.66923299  482.1372501  240.1132744  205.1907977  274.0833066  118.279355  306.1806533  271.5006576  599.3261344  -143.2900779  -121.6459488  463.8176537  
235.1387678  234.4227889  138.0340818  240.7415285  147.6887811  338.0596247  -85.52352351  480.9832553  239.3511689  205.0497231  274.6270959  119.4935083  305.3019442  269.9522947  594.5090557  -141.7761108  -124.5752372  468.4173847  
235.0158411  235.5338833  136.5909702  241.4647559  141.5514365  337.4384264  -86.03891874  481.1625767  237.5244733  205.7051138  272.7180912  119.9398711  308.2553499  271.3507911  599.0192405  -139.8137866  -118.5111416  465.2415595  
233.6924011  235.9868447  137.1374633  239.1491428  143.6159283  338.765883  -83.07847026  477.4323478  236.5864963  205.4866449  271.950286  119.5389813  307.1843537  272.4705243  593.5027763  -141.2127318  -116.7753205  464.3139736  
234.6842502  242.6337315  140.4404023  239.2954315  129.4626559  371.4188701  -74.47829577  491.3746591  227.3620459  223.3269478  264.3322592  114.2331398  331.4594483  287.1831168  597.8568717  -136.3223319  -135.3660548  413.9487503  
233.5023988  234.016719  139.4999568  242.8764665  141.7131762  352.8990771  -73.99280422  478.2277819  236.9714033  201.1323004  267.9458072  120.1575517  303.7473811  266.9868507  601.6668982  -136.7819485  -121.1377013  474.1387781  
233.9348715  236.4471469  140.5033936  240.3742969  146.4644477  334.1917697  -83.426302  479.1401525  241.4721264  206.5627521  274.5649873  120.5959167  306.42376  272.0625856  598.6791486  -143.2469168  -123.597557  469.5695926  
236.7849625  238.5907902  136.5170436  242.7118703  145.35346  337.3817819  -83.16064974  480.5195901  240.9293063  206.6277314  275.8247706  121.5909271  307.322958  272.8784  603.6318931  -138.8079634  -122.7926921  471.1689403  
232.9282733  238.5924351  135.4244219  240.4640975  149.3404542  339.3711894  -82.43948152  480.9210132  238.7044741  205.7878545  274.0963445  119.0216175  305.8798857  270.923871  597.8859834  -139.9177223  -117.104525  471.5374022  
234.7691159  235.5752522  135.106561  242.0004623  146.0692843  340.9456035  -81.56681349  477.5921239  238.4864935  204.3786686  274.1391827  119.4486963  305.7783375  277.3252252  594.8668426  -138.0341042  -108.2423318  461.6250092  
234.0416229  231.5713796  136.3261395  241.3633305  145.431889  338.1319276  -83.7736373  480.5850381  239.7475984  204.9268973  272.5911509  118.7486141  307.1567524  274.246463  598.4645191  -136.2736731  -111.9778358  467.4640702  
234.1740743  231.3895019  136.373578  239.1588918  144.5944074  341.4118273  -82.76290956  480.8025521  235.6806402  204.9072371  271.1197196  121.2026857  308.0496962  275.6953921  596.1122552  -137.8202462  -110.2319264  462.6086787  
236.7051251  234.0677034  136.2941824  241.0486245  145.2520195  338.8203724  -82.71037343  480.8095643  235.2796427  205.0235505  270.7070675  118.8384761  308.6404721  276.6010565  596.2978675  -138.3985447  -108.5910439  460.0357221  
233.078318  232.2908371  134.2672114  237.8059265  144.1791506  339.9143308  -82.16996039  478.1199494  235.3030035  205.0798013  273.1287227  118.1343511  306.4888292  272.4313201  595.2742732  -137.0424538  -110.6848986  464.9459953  
234.9194889  234.1356365  137.0593922  241.5276217  144.837116  338.3967473  -81.54787729  479.5398116  238.5274755  205.9079051  273.3211338  119.6053018  308.9296337  272.3275297  596.2600031  -137.5123131  -117.5497171  464.8515485  
234.3142993  233.3987018  136.0310832  241.260394  145.3884502  337.9145721  -82.72816864  477.1201833  240.8900393  205.834487  273.263233  117.5478326  307.2727626  272.2948325  596.501819  -141.0409582  -119.86956  471.4497872  
233.4566721  234.8424551  135.5657804  243.2867525  146.14501  339.878569  -82.49325295  477.9592593  238.4952946  206.9744572  272.6067916  118.0412826  308.7844428  271.2805151  598.6343232  -138.5887861  -120.0262286  468.0078708  
232.1939479  233.9193825  135.8552617  239.0147691  143.4714211  336.3039501  -83.30876791  477.8394701  237.456289  208.6201499  272.1092449  117.6524387  307.4782457  271.848919  594.2437581  -141.4963578  -118.0249936  471.3150114  
234.6574275  236.9475019  136.9727928  241.963073  143.2192148  337.738869  -81.36165365  477.2725548  234.8465789  205.8674519  271.3919379  117.4194816  308.1794242  270.8479617  596.3972431  -140.4379413  -118.9730402  466.5283746  
232.6202443  236.9165646  136.8885249  239.6307141  142.0409817  339.5977864  -82.06585567  479.8453831  235.4657556  205.697919  271.9012491  116.1308912  306.166788  269.9330406  598.2077011  -142.0847532  -117.9452625  467.3353921  
232.4509972  233.1664589  135.0768233  237.3525989  127.0760457  335.5878657  -83.11514203  459.0556217  240.892572  197.4334972  290.7348916  113.8266542  285.5613379  256.5609821  582.9408402  -147.7706193  -96.50941068  500.2444589  
237.7998998  239.8881871  137.3394584  243.9707673  140.3744175  330.6206875  -84.6208968  494.2261067  247.435299  211.2334732  301.192792  122.0554274  304.5615571  280.1661655  597.0224095  -131.2582861  -106.3207479  484.425434  
235.9290035  235.1415722  137.6654383  238.263327  153.4109047  337.7636388  -82.80798309  484.1132337  242.9974767  204.235439  275.6753866  124.7018548  312.856237  282.1205023  601.3395164  -135.1571577  -113.1837983  473.2762012  
234.5070905  232.9040866  135.2096753  239.9245205  152.0800887  340.9415031  -79.95495232  481.551326  240.0655623  206.4347703  275.2247082  120.6157624  311.1476293  277.0653561  596.0064049  -135.3164142  -113.2977137  473.1916519  
235.0199426  233.1457162  136.8669031  240.2867063  146.3702709  343.1959602  -79.68121959  481.1377652  239.8796327  204.733733  269.8590449  119.4002792  307.4007168  275.0454257  594.7176099  -138.3402696  -110.999865  465.437109  
234.9160878  233.0499457  136.7947353  242.2302632  149.2140264  343.6031038  -80.57666697  484.8056157  241.7714447  207.4004141  274.1848005  120.3015747  306.2624855  275.1870875  596.7079242  -140.5638081  -120.8842515  470.0821126  
237.8076963  235.6386949  136.0426785  242.0247527  147.7682236  343.3438455  -80.65911502  483.2026837  238.4281982  203.5225502  271.0065811  120.316841  309.6253716  278.7887875  598.8723887  -137.9020518  -113.3291399  469.2291942  
236.1429542  233.5034634  133.9657991  240.5070988  142.4215542  341.4794111  -82.92161225  477.5771886  236.6241553  206.1884816  269.2067448  117.9763495  310.8655918  274.1361535  598.1733969  -137.4677066  -110.7079408  467.6257185  
234.2384445  234.3092785  137.258346  240.9644323  141.5397497  339.9661244  -83.03387794  484.135259  242.5087352  207.2194401  272.0017541  117.8937226  309.8510751  269.8305767  601.6738017  -140.2568302  -118.5243685  468.5994183  
234.6834843  233.5356609  135.4381563  241.3170579  144.9370094  339.711081  -80.73348218  479.7002455  239.5053694  203.4544306  269.8679817  120.3463986  310.1285312  277.9316378  590.3426957  -136.1155559  -114.4555885  471.1079034  
233.1814263  234.8550853  137.6694762  240.8201388  145.585091  341.1562419  -79.18480996  481.0945044  239.8500691  206.4607529  269.9643309  119.4148432  307.9392329  272.4891872  594.7090236  -139.0141519  -116.1851856  466.2289951  
234.624082  236.3566109  135.7049237  241.3596897  143.6337699  340.7287851  -81.00852634  475.7869823  238.7323928  206.5979169  273.0174949  118.8398129  310.1160776  271.0971904  597.3930533  -137.2188601  -119.2548215  470.0660149  
234.8580095  236.3240927  133.9007993  241.5290277  144.7459326  340.5381788  -80.09546275  479.1608647  239.1233899  206.3268308  271.892823  120.5536688  307.370808  273.7062424  596.5458319  -138.013188  -116.0273176  469.9980629  
235.9534575  238.8463566  136.1431474  242.1834933  145.4503909  343.184939  -80.03482889  482.6137565  237.2605898  206.8287617  271.4303782  118.9934294  305.411089  272.2464207  597.8338431  -139.0364088  -118.0246948  469.3487259  
234.0368876  238.0697051  136.4952518  243.4416944  146.3119227  341.6043038  -81.00933123  475.4921791  241.2278127  209.1351598  270.453923  116.8049802  306.5235152  272.3289774  599.4704371  -140.4797818  -116.8844983  466.1378886  
233.912087  237.0342987  135.4266243  244.0428051  147.3514188  338.9716526  -81.23221937  478.7292285  240.7258742  205.5420369  275.7102053  119.5806995  308.0980963  272.4199142  598.7512446  -140.4379567  -118.6535552  472.6063754  
235.4670561  236.8325266  137.1128921  242.3791458  146.9369211  343.1921691  -81.73686309  480.345871  236.3416882  204.5922939  270.2612364  120.171535  308.3823633  276.3452682  595.7818091  -140.3161703  -110.9376848  466.608444  
233.7018315  235.0141239  136.8884453  240.9428779  144.2191395  342.5439485  -80.81620331  481.2571513  236.7187283  206.8996876  270.7059638  118.6152149  307.1042046  273.1200808  600.1167899  -144.179174  -116.2138506  465.5252884  
234.8782379  236.8915895  137.0450475  242.5583065  141.9424302  340.3585197  -82.6053862  478.3480205  238.0140094  206.6404505  275.1042691  119.5941357  308.1353796  272.5399142  598.7689789  -140.09574  -117.4537939  470.1072614  
235.0661643  234.0720093  137.2214279  241.1751808  142.0571563  338.6715473  -82.51713579  482.5139177  239.6596092  207.0105146  275.7174836  118.6970733  306.5379538  273.0361409  596.3665409  -140.2127532  -116.6970179  470.1486694  
235.3087111  234.8345228  136.9196919  244.2535368  144.6923651  341.5137722  -81.88435769  482.3724578  238.7444942  205.3070985  274.0245977  120.7011592  307.0341833  273.7781779  596.4830126  -139.3726497  -116.4910469  472.7921986  
235.8103659  237.4409796  137.5795418  242.9840881  142.4051502  341.4983732  -83.49874514  484.0607333  237.5649892  206.0649858  270.5177769  118.8614704  307.4842839  275.3976869  596.8453802  -140.871739  -113.6025672  460.9467944  
236.5377593  237.2934605  140.2010771  245.0841114  153.9160199  346.645877  -86.3420954  493.5817066  244.0970879  208.0969916  279.0482223  117.3613087  312.3044869  269.9901478  609.6456292  -145.3693921  -122.5652035  469.303486  
227.9872973  229.5350816  133.1319744  240.3173623  148.8484855  336.3190766  -76.85866553  462.4890107  245.7879052  194.8405678  303.8644446  114.3022543  287.1343639  268.8370581  597.6894002  -136.0107037  -99.87945677  514.8485142  
237.3886325  236.3515744  136.8469892  237.8912349  149.0580525  342.170531  -81.7052065  501.1780581  245.8655032  202.2714642  279.2815933  120.5346727  311.1108544  287.582334  597.7585505  -137.3503321  -108.5485238  476.9642042  
236.0866722  235.216  136.1957253  234.6084554  154.2722603  341.410581  -79.01056624  478.9359948  235.2096702  205.5716529  265.1730583  122.7057005  312.6440606  287.7288047  598.1599063  -137.9199999  -104.4901932  462.7923599  
234.5882164  231.2631434  131.573759  233.3729278  145.3815138  332.7430825  -78.49665043  470.5871312  232.1331695  204.1682799  264.8959054  116.0679291  310.816245  281.0705692  589.7989043  -136.3677619  -103.7051808  460.1772166  
232.1778897  231.4295981  133.8460802  237.3925496  144.8922071  327.3401769  -80.69302716  475.7476064  237.8407554  205.2176639  271.8487769  116.5132056  307.8994803  272.4195248  587.4142179  -138.8105899  -117.7367631  459.4673029  
234.2015931  232.1837215  137.4099197  239.8613478  142.6650962  333.2155799  -81.83629018  474.5023984  240.1102408  206.8662965  270.49635  120.2970871  308.3706134  272.1145863  595.0268327  -138.7271419  -130.1137995  464.0673744  
232.9998298  234.9430216  133.5781268  239.6765408  145.4523451  333.1378347  -81.76820586  475.8924571  240.1479063  207.1698726  274.275856  120.0660634  308.5166205  272.6433637  594.6382752  -139.5136536  -127.9590857  466.5391094  
235.5960991  235.8651207  133.0764527  241.1497011  144.7588662  336.4483833  -80.30863543  479.0830649  237.124201  205.66368  270.3445738  121.4242447  308.3059554  272.717245  590.8354757  -139.0946406  -121.0088438  464.0364501  
232.8032249  237.7750874  134.2449997  240.0046704  141.5815373  335.5440046  -81.52745777  479.7940777  237.6334935  208.528934  269.7767763  117.8983179  310.5925787  270.2061098  595.5755627  -141.8508555  -121.5689143  461.0180685  
234.6277456  239.773037  135.3110829  243.6606264  141.2137003  339.5450804  -81.14073316  478.961436  238.4627224  209.5942532  270.914003  121.4100996  306.5486235  269.6281893  599.2004516  -138.407255  -123.5814635  470.6238581  
235.594752  240.4120696  133.5614254  241.2443866  146.1171816  339.221005  -81.7102199  478.2728412  239.2921313  209.8377826  276.5248894  120.5003797  307.5717146  271.7814865  597.8982873  -137.0063616  -123.1907988  468.7055908  
237.8927829  237.182605  135.2879395  239.8344271  144.1322237  340.7238544  -80.57961486  480.9239021  236.9153108  207.299365  269.7467224  119.5799462  308.4462366  275.5878217  594.2895374  -137.6793433  -114.160452  464.9434828  
234.3359673  234.5160037  135.3425729  238.9316716  142.034211  339.5528247  -81.56701639  478.8990478  236.5847403  208.3800808  271.2449372  115.8636211  307.9422138  271.482738  598.2121671  -140.2727075  -119.1035998  466.6719352  
233.8786755  237.3688092  135.0963441  239.9545257  141.6674449  336.8755096  -81.58464868  476.8226275  238.3058085  208.7254544  273.4170137  119.8569007  309.1983445  272.0711906  599.6661603  -137.9535376  -121.8153223  471.866048  
236.6231677  236.9292172  134.7637797  242.0869148  141.6768376  338.0151742  -83.4761147  484.0404215  239.8798753  206.3066063  272.6122525  120.8520279  307.7529296  273.0582306  600.4970715  -138.3510908  -121.5286199  462.7460431  
231.2934411  223.6852279  140.8409435  239.7044918  168.4617107  330.8486014  -74.95340582  468.8147347  245.5685867  188.9101184  305.7993729  114.7829941  285.7735041  270.8775882  581.1353457  -137.4886069  -106.7448094  497.5727605  
239.558619  231.5490122  139.1162106  240.298427  153.9819075  340.8334534  -81.15884844  494.3334245  241.1252535  198.4269222  270.4521506  121.8706682  313.9801775  273.3760889  598.2406265  -135.308772  -110.2550509  465.3150351  
236.0841073  233.6966976  138.0081691  237.5019527  150.9149409  341.9860283  -81.81310268  476.8468573  238.5576124  204.3659116  268.2262573  123.0523192  311.6804148  282.4124796  599.7834011  -137.6339538  -107.7002946  461.9667252  
234.6350816  233.7776625  136.7925011  236.9269102  144.4216517  343.52724  -81.24112369  477.2513617  240.0987986  205.3098846  266.6274026  118.7588061  307.35021  279.3592875  596.1155839  -140.2953351  -110.0420902  464.1167288  
236.3463305  238.35975  136.5214388  240.1833822  146.5078165  342.0660089  -80.2987669  481.4402023  240.4287752  208.1242475  271.4432711  120.6714101  309.8347149  276.9556666  597.165882  -138.2917429  -113.7686896  465.899503  
236.6741603  234.2577362  135.9774333  241.2887214  144.3358406  342.6174312  -83.7207969  478.9431252  240.3055245  206.5702134  272.0143266  119.7616107  309.2694493  274.194651  598.0467965  -137.0574859  -114.2738384  470.5397976  
234.4698456  233.4234137  135.0612659  242.1736349  146.7606822  342.4621055  -82.48107566  481.5707461  241.6762945  206.8887153  275.0410973  118.8074264  309.2470829  276.5952013  596.529915  -138.9449285  -119.0772147  471.9597457  
236.4897468  234.0332026  134.3256479  242.7475477  144.8158152  341.9579946  -81.98255089  484.3511433  237.8851117  205.6057618  273.4990627  121.5297776  309.6351525  277.7130663  596.7210767  -138.900683  -115.7067525  470.4113827  
235.0636075  232.9388258  137.3488767  241.2873314  142.7748761  342.0939386  -81.24683305  479.2013514  237.0501378  207.5185965  269.6948538  118.4957277  310.3707265  272.5599292  597.2960778  -138.969085  -113.8299493  461.3790518  
233.5957106  235.3183955  137.6726023  241.0478064  144.917621  342.6913118  -80.29604831  482.2755487  239.9300336  209.2715141  271.800099  120.4985267  310.4502274  276.0320272  601.277851  -140.8728199  -119.4389839  466.6000549  
237.1050159  232.7447813  133.457179  239.809896  146.8439445  341.4275251  -81.73381259  479.1155416  238.9610573  206.1223055  270.6972952  121.2929639  309.4261201  278.2686491  598.4582282  -137.5250621  -118.8074013  473.3714887  
232.2966095  234.2200912  133.431101  239.5658913  144.5340383  337.7964097  -80.00678418  477.01002  238.1072128  205.5296581  271.927856  117.0569231  306.8839857  272.5953339  592.4850049  -137.4157936  -115.6327915  466.9616916  
235.4724768  237.8379653  137.9590567  242.6395732  144.8965236  341.2404071  -81.12200748  486.2815441  242.766881  207.5706873  276.662756  121.4544396  307.2221721  272.038697  598.524447  -141.5098746  -124.4723856  468.5385683  
237.0820577  241.8318513  137.3391511  241.3966824  149.4072346  343.0124985  -81.06593853  478.8559375  240.9140512  205.543671  274.8790871  121.8538155  310.680251  279.7158834  598.7720182  -136.7290033  -112.717659  463.767879  
233.3557911  234.3761756  132.7462847  238.0106979  143.485958  335.6125467  -83.23612814  474.6839134  236.573836  205.0925277  272.0908795  113.7840635  311.1689371  276.09887  595.265204  -136.2143172  -105.8078328  467.2054053  
233.4896076  234.3394091  137.647807  239.7442288  140.9110768  338.9389896  -80.10943047  481.7240889  239.1162228  207.4775364  269.9576171  118.2138091  306.8537419  272.9060507  595.3203977  -138.6048038  -112.2435215  461.8685264  
233.5788927  229.6942347  137.069124  240.3397669  141.9944425  340.7080482  -84.03231345  479.8584544  238.8968668  204.9356282  271.2534518  121.2474295  305.7119141  272.9584728  594.1355313  -134.0323126  -123.0866879  469.410809  
233.9957177  230.8868806  135.9237675  240.8765382  139.8738284  339.5621117  -83.5169903  477.0356731  237.2191877  207.6110514  272.9947819  117.5058058  307.339026  267.4080827  595.4475409  -136.5416325  -117.0478142  465.5494308  
235.4781661  233.3076106  136.9355448  241.0489737  143.8065789  341.1967221  -80.89665715  485.0472234  237.7279215  207.6913445  273.6979245  121.2773104  307.9757268  273.3131321  595.3449016  -135.5152569  -118.1953916  467.924693  
234.3298789  237.311219  135.1370202  239.4800757  148.7482236  338.1963739  -79.72596946  479.2818552  236.0645567  209.2002734  273.9390458  118.5408384  308.8247277  271.0349963  600.3683378  -139.063334  -119.3597391  470.876602  
231.9523063  239.5756781  134.7577584  239.2524489  144.1613859  337.0238204  -79.01613934  478.1836659  236.6938631  207.6821907  269.9320384  114.8502328  308.4450602  270.2241882  595.6372285  -142.3176529  -115.9107927  464.7066609  
235.759405  241.660397  137.0295346  243.6375391  146.7517571  343.2634187  -79.87679294  481.6596608  243.9059039  208.2650706  277.6264525  120.9424871  305.9002972  270.8784131  602.6314056  -138.4835426  -127.7154257  473.9027171  
235.3538576  237.9373705  134.7599995  238.5365467  150.3769299  341.6065291  -81.02685086  477.0930758  237.1844664  205.4840311  274.3626948  120.6428675  310.2222648  275.7863702  602.5368432  -138.3241316  -109.9911806  475.9919229  
232.6261376  233.60589  137.477089  239.8294857  146.9114651  340.7710086  -79.23719044  479.9286923  240.2830356  208.2570389  272.1566185  117.5892109  310.0002655  272.7891397  599.739741  -142.2551887  -110.9697648  460.4516573  
235.8982298  231.9578937  137.6777472  240.721184  146.3072804  342.7809412  -79.85980468  482.0752212  240.2005874  205.9518591  271.7668939  121.4034096  309.9486769  276.6883149  597.7045536  -140.1106114  -119.2131815  467.6455443  
234.9490341  234.8140682  136.8336479  241.164208  147.7832055  339.2309333  -80.39742665  478.8458476  238.6920211  207.2427201  272.2009288  118.1551938  309.8124269  269.858511  597.2244287  -139.1992004  -122.5678054  468.119519  
234.8518158  236.306192  136.2663998  243.9522338  147.5781418  341.8663363  -80.18765923  486.371184  239.1396702  206.3034852  275.0836496  120.8374057  308.8706642  276.658647  598.0430667  -138.8354495  -122.5774798  469.1231451  
234.0612376  232.4458054  134.204905  239.0561638  145.8149511  340.3702445  -80.10542731  478.7672429  232.9122785  202.6913555  267.9024649  121.674614  309.0289881  275.9805001  594.2550918  -138.4695353  -118.2296522  470.4651771  
230.8028901  234.9992386  139.0583082  239.6338408  144.442188  338.9168835  -78.25737222  482.332218  237.3469922  207.0764036  270.6478186  118.0973743  307.1945478  269.0682986  597.3418056  -144.2475903  -119.1560534  463.4789492  
227.6106785  230.2039695  141.5406625  241.0750085  131.591371  334.839677  -77.97441221  457.6712077  244.7273982  186.0595567  306.2363632  115.0160214  283.3657076  253.836087  579.686288  -144.1547918  -96.01993348  518.5002401  
238.3670086  241.2919839  135.7996354  245.9797168  143.0771709  332.2079412  -84.86451034  501.2360528  247.5707064  208.5838695  297.7351411  122.927592  306.0436526  277.1941115  600.7357873  -136.454446  -108.8110946  486.0776936  
234.3628252  239.8790578  133.2932539  236.5189746  149.7066984  337.5415375  -80.45123571  475.7272831  235.9156189  203.3745546  266.148556  119.3388255  314.0557588  289.8181441  599.4453049  -137.9456808  -95.36623095  464.8884852  
233.6605016  237.4343109  133.6190554  238.9919162  146.4701495  335.5881543  -80.58508279  480.2917964  240.2378115  204.0680294  270.2780039  116.225046  308.8326968  278.1739985  592.2023608  -141.6590377  -111.3471107  466.936227  
235.6525284  239.1832284  136.8822709  241.3899802  149.0431908  340.870443  -80.1091787  483.5294333  242.2160764  205.2817873  272.1657325  119.8114344  305.8784379  275.4815638  595.632943  -139.7219733  -120.7491353  468.5668065  
234.5061195  237.7650693  135.1056454  242.4354423  148.5144072  340.7397099  -83.20722476  476.7212839  242.7958612  205.7362052  273.5142661  117.4432573  309.9350569  276.9522682  601.8537294  -140.1740664  -116.516871  471.4273172  
231.579331  238.463807  133.3449146  240.9156707  140.1063166  336.6312805  -80.85410175  474.78978  239.6023461  205.1170737  267.5698227  114.1989774  306.7851661  276.2154719  596.2210802  -143.1056642  -110.9920977  463.0087354  
234.3027318  239.5122038  135.4885378  242.2833818  140.720057  336.8118839  -81.82303017  480.4460943  241.5834602  205.4511953  273.5335247  117.6599654  303.6821297  272.2479673  595.2960649  -137.0772625  -124.8068444  473.1865755  
237.2481703  239.3688938  136.7652723  241.1760679  145.3743989  338.5300358  -81.62432057  482.5585796  238.0138293  206.6788087  271.5131817  121.7322893  308.8764326  278.8973324  597.8121079  -138.2796447  -113.6513249  470.8626009  
233.6689848  238.2364086  134.8623067  240.5984242  144.1226002  334.0936992  -81.22658457  476.6791708  235.6490144  206.9587355  273.984026  116.6592902  310.4885275  273.8387945  597.2330246  -137.2088343  -110.7179034  469.0131475  
232.9676565  234.0238243  134.3473515  240.2768796  141.2777826  336.183319  -80.72304554  479.6340661  234.5818018  205.7026161  269.102659  116.8724367  305.3658518  276.1160917  591.2814398  -137.0958098  -109.3636972  461.7466402  
234.2859554  234.1663225  136.4158329  240.2615626  141.0960218  339.3273059  -80.98594058  480.6563401  237.7561469  206.8554375  271.4842875  118.6830939  307.4592821  275.7400195  597.9385524  -136.5123399  -116.2683057  465.1307775  
238.0385902  229.6217353  135.1679701  239.7427262  145.9105263  341.9261836  -83.02544843  476.1098038  235.5958962  203.6358474  270.717904  123.0785039  311.1758162  277.5486  594.3058441  -133.3927874  -113.174972  470.2453616  
233.9227302  229.0066203  133.7360392  236.8025998  142.5160378  338.1615784  -79.79523968  478.1431193  238.5588416  204.3933926  273.2168542  114.8219896  307.2706699  272.379291  594.6105127  -134.9824065  -113.5652464  466.6313515  
237.1275679  236.2185448  137.3611859  242.5980144  152.1182941  340.9453273  -79.55787565  482.5047717  242.0453959  206.2566128  273.4920364  122.5098375  306.0659534  272.3146311  595.1002908  -138.4574766  -117.6199425  464.9969813  
236.7362267  236.7107603  135.9856216  243.1881281  151.0677542  343.3608789  -80.97515695  481.2595255  242.3656363  205.7196724  272.9519048  121.91173  309.2989134  278.5420493  600.0366767  -140.1496743  -117.4111226  468.868805  
238.143481  232.3725202  133.1090357  239.8518697  151.8006715  343.667195  -80.50063216  482.0158825  240.5026383  204.3326536  274.2476571  121.302552  307.4470353  276.8709571  595.4130507  -136.097341  -111.3346613  473.9106931  
233.8485177  233.3050103  136.0743238  240.54628  146.7245187  339.8116249  -81.19563293  475.0105451  238.6011448  204.9070827  271.4493044  117.7945  308.0847238  273.8602012  596.136668  -139.038459  -110.6238211  463.6599465  
233.3368054  234.9991442  136.1525246  242.945691  146.832626  339.8857665  -79.83335876  478.6830963  241.5614278  206.8365556  275.6412586  119.5570532  308.1307534  271.4344807  600.9709632  -139.3063342  -117.4778016  472.1497481  
235.04284  236.7578859  135.1574702  241.5498747  147.4569306  340.3513756  -80.37063725  480.7079371  240.5575492  203.7557723  272.3785419  121.359951  307.4332006  275.8740572  595.1637176  -139.3237635  -116.2362553  472.3375979  
232.5989587  237.7482761  134.758931  240.9379364  145.618734  339.038624  -79.85223008  480.5356084  240.5549841  208.0983431  270.5953463  120.3674056  304.9905734  273.3365969  596.6513924  -141.6230765  -112.5726867  469.7810039  
234.4276851  233.879037  136.7893369  241.1660241  145.3103286  342.0192304  -79.6088464  478.7505872  241.1216956  206.7007656  274.5420205  119.7594243  307.6383069  272.3451943  599.0955691  -140.1202949  -117.3084158  474.9905453  
235.4897233  231.0761901  137.5176542  240.1698549  148.1980009  340.2721789  -82.11612912  480.8879405  239.9980831  203.9337741  273.4243655  119.6802736  309.1264527  279.2766671  600.8004252  -138.1821589  -114.2967104  471.369785  
240.2890761  239.8328535  139.1363582  244.5338764  153.1992523  344.0679454  -89.77357185  494.5297496  243.2926371  209.54891  284.9291754  116.1252288  314.6639298  270.9530269  614.4751492  -148.5100572  -122.4478655  466.0025644  
236.9850781  231.5072661  132.4911656  239.1576945  150.8334037  342.586476  -81.60866543  484.579612  239.5296298  205.4415929  278.6526621  117.2287289  309.7455534  281.1256567  605.4349549  -143.785484  -121.371104  487.896248  
239.4498812  234.5370722  141.4974431  243.8023294  153.3502582  357.7504468  -56.56423311  477.6171449  240.6365931  204.3253732  279.1967306  125.7034565  307.6553323  276.4534433  608.1698818  -124.0405961  -117.582412  474.6898756  
236.8220158  240.7776419  137.2577639  238.1711075  149.8934259  343.3102109  -80.41893084  470.1226639  238.6823481  201.264959  272.0428361  120.9273163  304.4215124  276.7089198  590.3569732  -137.3986212  -105.9058591  491.5783523  
234.1772293  234.1103877  131.6876318  237.0508769  145.1724227  336.5716642  -80.29424182  469.1503005  236.4670709  201.2263578  268.8611038  118.1309183  308.350172  280.0172372  589.5859731  -134.5576609  -102.959228  477.7218715  
231.5681417  229.5761716  134.2246424  236.7477608  141.1210225  331.4583876  -79.40225152  472.7777368  234.4834055  202.037669  267.9109898  114.8230937  305.6876514  273.6793288  586.6605514  -141.1196876  -111.9376202  465.3592812  
231.2467251  241.9492711  150.3121646  238.3092638  126.632154  367.3196618  -111.9480415  493.0524943  223.895461  228.2025836  256.8478998  103.9854736  329.6064819  274.0834958  577.6930789  -153.6547768  -125.9368122  422.0258556  
241.0492088  233.8750581  143.5665772  241.9874407  137.084301  326.2260621  -82.89910814  473.2015967  234.6138786  216.5826163  272.9459797  113.0500162  302.6775253  265.2410168  596.9807923  -133.6433066  -114.5608706  460.9898421  
230.0200705  229.5024408  136.3920852  239.7451456  140.8471884  330.1247529  -82.45569872  480.2618585  235.8246053  204.6208212  274.6910235  121.2039761  305.6790404  269.8342968  597.5048405  -141.0333608  -123.2699514  459.5536771  
231.6297044  231.6986115  131.4400953  238.0173975  141.6193235  332.1203705  -79.12415104  481.5216385  235.790171  204.2402916  277.7556847  116.1977174  301.9736249  271.7956576  595.448828  -143.6403491  -121.819902  461.9862294  
233.8463524  232.7014286  133.5451585  240.7516841  142.9216847  333.722627  -80.17184348  479.3675887  234.8561296  205.614187  273.9198502  119.3693111  299.9905507  268.8837381  594.7426129  -142.7156831  -125.9464077  461.4478013  
233.4033948  232.8728279  135.9414218  238.996012  147.2989114  337.6933048  -81.36514406  483.7152126  245.1868279  205.2635506  277.7230171  118.5832025  307.0285386  265.9041523  602.8927168  -141.8473187  -122.4964524  469.9907718  
234.9085222  231.8448875  134.9952042  240.3333389  145.5558625  337.4859151  -80.47615544  481.6268409  240.9425448  205.4099409  279.4301823  120.0325976  304.5701681  274.5104486  595.7436163  -138.5735122  -122.3883806  470.1147873  
233.4591132  233.5047866  134.6522529  240.855999  149.0218613  338.5354177  -79.57102303  478.5308787  240.0909349  204.8541984  272.6672963  123.3365895  305.3340441  275.9453754  593.2793051  -140.0211701  -116.0931626  463.2357755  
233.543226  235.4320193  135.8941038  241.1953766  144.9732004  336.1274614  -82.30917721  477.0159831  240.8066529  205.4285331  274.6185409  118.7247159  308.0251406  271.1007472  598.4218334  -139.5773471  -122.2673965  469.316757  
233.424483  234.3861759  134.5085911  242.0666173  144.4125773  334.7483006  -82.0082689  479.4098949  242.4297714  206.3554347  278.1457294  119.0305249  307.8103609  273.518857  600.9602846  -138.0485521  -119.8669994  471.4609361  
234.6878773  236.6627364  134.508999  239.5268381  144.3586487  338.0116034  -80.72314659  479.1707756  237.28373  205.954303  270.2992867  122.5219774  307.7119129  278.0738566  592.2840875  -137.4780329  -109.2290907  466.284507  
232.3757088  235.2740724  132.9645589  241.389582  143.5854995  337.102903  -81.65980536  478.7159296  237.8078388  205.2838364  276.1203322  118.8111922  303.2310069  271.4793675  597.1704686  -137.7256636  -117.0752247  472.9633704  
234.1061394  237.7084126  134.5845111  245.3094545  148.4917955  338.6874408  -80.32541049  484.0572487  240.6759765  205.4012985  277.4671396  123.0648795  305.6138604  271.9490235  595.6061619  -140.0861255  -120.8887614  470.3228285  
234.3783637  235.9198543  135.691664  241.3300214  147.4223549  338.8472969  -82.18955729  480.5474692  238.0963432  205.6768049  271.4231836  122.0176985  307.419597  278.5877892  596.7757889  -138.3508865  -112.3892736  467.8189866  
232.3803337  234.5143876  134.0354989  240.3589377  144.2492817  339.2584143  -82.20803087  479.4614575  241.0392031  206.4439836  273.227183  118.3794656  305.8346224  273.9676058  601.0125161  -141.2458759  -113.6361429  472.0968619  
237.2128758  233.6199686  133.8668926  240.31383  144.7942042  337.4309477  -82.22836516  479.8419249  241.1513623  203.5648929  273.4261013  121.044687  309.1145907  276.5082247  592.3066101  -135.6181972  -111.3303176  471.7671636  
234.560137  234.9842844  134.7775209  240.4605928  141.3562816  338.8167956  -82.32892539  481.6115334  237.0139521  204.7544821  269.7277628  118.6794116  306.7720537  274.1915402  592.45452  -139.2801571  -111.4322335  468.0266755  
234.6818545  233.6381123  135.4193996  241.2391906  141.6441803  340.9871869  -81.71213535  477.3858098  241.3895881  205.0456158  274.3062561  118.4684556  306.9298346  271.336091  598.0341561  -136.6431284  -117.0697159  472.8671487  
235.8326764  234.2217811  133.5667812  239.2408029  147.8218365  336.8593762  -82.39921688  479.9424108  240.9419484  201.4256557  272.9248334  121.0296512  306.1315267  274.4100595  591.9739046  -137.7965071  -114.7562326  470.0585866  
235.0461145  235.4810127  136.2364869  240.3402235  145.8660519  337.6431051  -80.36819501  482.0687095  241.2810891  202.345602  275.0323396  119.4331928  305.674151  274.0731833  599.3756491  -140.9534281  -118.4611413  469.0087859  
235.4951309  234.8691816  136.2477795  240.7546226  147.0110905  340.5005663  -81.08777896  480.847264  239.4805937  205.2208577  272.8702947  121.0579881  307.3118575  273.1686511  598.8171618  -139.442293  -116.0271256  466.2550578  
234.8471075  232.994515  137.5549376  238.85089  147.9500834  339.8673509  -82.20721664  478.90053  238.4401454  205.7341973  275.2282821  120.9964074  308.3971339  273.4744131  595.5589193  -137.8922615  -115.0430158  473.2259773  
233.701319  231.781298  137.3978021  238.812954  145.908308  338.7863054  -82.72316723  479.0002741  240.7543789  204.8395578  274.6720889  118.4723206  311.7390847  272.4081873  604.6829028  -141.9700173  -114.2515697  472.9924943  
234.9673445  233.6325661  136.8269482  239.1520016  147.6153966  338.3342878  -82.1199833  478.9134808  240.4211388  205.8806276  276.4265835  120.5950961  308.7971608  274.9718417  598.3498146  -138.4465771  -114.4931919  470.179705  
235.6177841  237.1297619  136.7370937  239.758059  148.2895182  337.0644168  -81.02594865  477.9773074  242.1373718  203.7287585  272.8864878  119.7052418  308.0753816  273.4033484  595.8857366  -138.8393371  -114.4180404  468.7156709  
240.6172534  252.9370702  146.7068897  249.8210604  137.4698651  381.8242901  -87.89325785  498.9508486  237.9498051  226.6161014  269.0710437  110.5474542  332.7344238  285.1657979  583.7991772  -130.3800878  -115.9096998  434.8350533  
236.210371  240.3047534  138.3373256  242.7167065  142.8504172  353.0227137  -71.37332885  475.5358293  237.6181609  204.3449949  267.820484  119.2541869  309.5180032  271.5658341  602.2466334  -132.7470579  -111.0503811  477.0604554  
235.0782319  236.1500974  139.6200656  239.9817354  150.940702  333.8333973  -82.21435825  475.0924346  240.1505121  204.093941  276.0222492  120.6436642  309.0241429  277.9095849  597.5874884  -138.5166783  -108.9222682  469.8777809  
232.2856455  230.2321229  138.434996  237.554366  148.7643471  337.5192041  -80.18029378  484.1947004  241.6325175  204.1968233  276.5323384  119.4062467  305.8055248  276.6723589  596.2450529  -142.9512695  -113.4578556  471.7686621  
235.6173127  231.2518105  138.0663378  240.3621866  148.1333461  341.9003372  -79.83931614  482.5796032  240.9510435  205.1175096  275.9109596  121.2691346  302.6769694  274.3416569  599.0288102  -141.4669311  -118.5430268  468.874935  
234.6482707  233.7453216  138.1467841  242.2007852  145.8484505  340.6669248  -82.99236288  479.0837615  242.9673885  204.6032304  273.1881238  119.7476192  307.116259  275.3964594  598.4028373  -139.6897841  -118.4789587  467.835379  
233.2431254  236.5633319  134.8949375  241.5852613  149.4365163  336.1345036  -81.7695794  479.7002594  241.7031113  206.0268631  276.5324075  120.6610111  307.5989525  276.3679082  600.4018201  -138.110289  -116.4445723  471.8648603  
236.1875521  234.2281843  134.3217499  239.4762869  148.2115379  340.367994  -82.6630671  478.3352446  237.7480924  204.5653224  272.0453677  121.4991958  309.4690937  279.4827375  597.4551399  -139.3047619  -112.2952175  471.5191347  
233.6958369  232.9138971  135.435706  240.295377  140.4789372  339.108774  -81.94393662  479.1776396  237.8136657  206.9852344  272.4451307  115.9868534  308.041283  272.2392259  599.5199021  -140.9036858  -113.1131112  472.0682362  
234.9863526  234.4043193  133.0545401  241.0161214  145.7536958  335.3532019  -82.33111606  478.9910418  239.0523977  206.1476419  274.4878396  119.0499705  306.4194178  276.9049977  595.864146  -136.7649442  -115.9377736  473.2566805  
233.1325148  235.6449487  133.809512  240.2773549  146.8110305  336.4987584  -81.33004524  474.7107547  238.5587379  202.9465965  273.1024217  117.8926868  305.4626142  273.3080192  594.4445745  -140.3405009  -111.0278548  464.562846  
233.2396297  237.0863266  135.5479496  242.5427108  145.9630921  337.3213444  -81.75813314  481.2497732  242.9258509  205.2795414  277.5299521  118.5069923  304.3847931  272.4140481  598.6329885  -141.2447101  -122.2155391  474.6922067  
237.5938249  237.1021709  134.6507031  243.1307754  148.7582042  341.214423  -82.42658237  482.2089692  239.2035221  205.4552871  273.9847682  122.3209611  308.2677204  277.0899692  595.4576778  -137.4524324  -116.340016  472.4601884  
232.4095386  234.1633853  130.777436  239.5786044  143.7599298  333.5593164  -82.42203594  477.6902578  235.6532691  207.0339721  271.4690306  118.2825045  308.7104136  273.7149037  595.1294366  -139.5475529  -112.2972887  469.9119119  
233.3816171  237.6057239  135.8509112  240.8789789  146.7600226  335.6517577  -80.38822167  477.9987124  235.3970614  207.6532192  271.882548  118.1503521  306.4248371  272.7831654  595.2677153  -140.9850863  -112.6308393  460.6731509  
237.7157014  237.0536646  135.8267485  240.3829087  144.0284534  334.0813551  -82.77523901  477.9398144  237.6879912  206.9109771  276.5601922  117.4107767  305.5902889  272.9417132  598.0689888  -137.0875393  -118.5447093  470.0779717  
235.9694977  238.2813105  137.4019003  239.3481788  145.4847788  338.8843453  -80.24751839  482.9525432  236.7300134  205.2482839  272.4116233  122.2017961  307.7950868  277.1888747  593.9924807  -137.7714373  -111.6662783  466.6223816  
233.7472127  231.9176369  135.8742167  237.0092017  145.7689544  337.5397851  -81.95550605  477.2288331  235.6636554  202.0964692  269.8232308  120.2980105  305.6461961  273.7554831  593.654542  -137.1801867  -115.2809715  471.9408419  
231.9565989  233.7298996  136.9128123  239.3887387  142.2171527  336.2746033  -82.87759243  478.0988978  239.8491661  205.6214632  273.0428519  116.5775674  306.5782336  269.0035438  597.6674517  -144.3825818  -121.9760521  466.9962275  
235.9887067  234.8890697  138.5911482  242.0612013  147.5485308  341.4972735  -81.34587359  484.1031363  243.5989186  205.7869255  275.4817801  122.2818767  304.5003244  273.8058347  596.2953799  -137.4298351  -128.8650732  472.6888665  
234.0615734  229.7208459  134.4059199  238.3009306  143.2771286  338.3814908  -81.31113175  480.4117049  237.1205983  203.0690919  271.5219312  119.0489323  306.9454808  276.5870625  596.5148688  -138.3010478  -113.9983337  469.7140776  
230.0197527  229.1309332  138.4297117  238.3974713  143.1189366  337.1862072  -81.49925184  480.1636646  237.4388796  205.4262975  275.656587  119.5550108  307.2234083  266.4059328  599.661774  -143.352698  -121.8816337  468.2133453  
234.1266374  231.6861405  138.086839  238.7234339  142.6945739  340.733797  -80.00854441  477.4938192  237.7320578  205.5195563  271.0090755  121.3718351  310.1829166  274.3104248  595.9890679  -142.6377733  -118.0673955  462.4746716  
233.7623682  233.0676673  137.217207  239.1579142  145.2312949  343.2520602  -79.81593359  481.7270696  237.4524512  203.4591825  271.4855302  121.2049273  308.1318809  273.7791471  594.4280845  -141.4647391  -118.4408637  467.5412008  
230.3645738  235.2739453  136.0082723  240.7477564  144.0569472  338.5974895  -77.96405609  483.8483384  238.0040031  205.12736  274.1219871  118.7748945  305.1125646  269.6295751  597.0518629  -142.4992713  -126.0581633  474.9355559  
233.9118092  240.6020245  136.7792045  240.6408568  147.4649415  337.2742243  -78.32313784  479.1169538  236.7656432  204.4257414  276.3161198  119.2457706  306.7700677  268.0168522  595.5371685  -141.223307  -120.5627763  468.5362883  
234.4891983  240.3100516  139.0659268  239.9695536  148.689793  338.293474  -80.65770762  478.6726591  237.3170304  204.8961736  271.3620497  120.4842256  305.9366163  273.1054798  594.0796026  -140.644152  -117.3269158  465.4402865  
234.370709  237.8520077  138.3707478  244.0199636  145.0981704  340.6214064  -81.7643867  485.3109257  243.7422295  207.3441664  276.1341783  120.6179553  305.3680084  271.1622988  603.1688369  -139.8761641  -125.2519269  475.4274969  
243.6461996  244.8138407  140.0282447  246.6863523  146.4977683  355.8851179  -73.76775379  487.545235  235.4018217  211.9118559  274.7848398  117.1056003  320.7224267  284.0886291  605.5412175  -116.6971957  -110.0230043  450.4703614  
235.3754424  235.881255  133.1429975  238.6283695  150.4802489  343.9638904  -82.86466154  475.0746834  239.2851843  203.3934381  275.9309206  119.5949496  309.5138484  277.4784577  594.8892183  -137.1355078  -96.67379348  488.8304296  
230.2565753  234.6674166  132.004734  239.8230984  143.9291073  335.5087562  -79.63346459  473.3940881  235.8661559  204.1515303  272.8234108  116.4227027  306.6566322  275.614173  590.6370043  -138.5594999  -102.6645543  472.6956157  
232.5630086  235.0754939  136.813802  241.19541  141.751282  338.7973223  -79.92123848  477.8639653  239.5499532  206.3882522  270.882672  116.0064017  304.9365406  273.0502504  594.7056084  -142.5268303  -117.1478224  462.9881618  
235.2901733  237.2769429  137.5501467  241.9534392  146.24711  342.9159269  -79.32458085  481.3495143  241.4711298  207.5505168  276.0129487  120.7014234  304.8052242  271.8058751  598.3921885  -137.6269442  -126.1539006  476.3653282  
237.8695038  234.2462818  134.7040224  240.9894815  145.2278572  342.2953791  -80.62495785  476.8992992  237.7241006  206.5219917  272.4969714  122.9808005  310.6902761  281.5259337  598.6281087  -136.848931  -110.5969552  470.3701001  
232.792672  231.9344011  133.1592903  239.8037002  140.7859778  341.843808  -79.67507716  484.6994243  237.5784319  206.5971599  273.0116334  116.3930622  310.2423297  278.2679965  597.0902694  -142.187996  -110.428445  470.8381884  
235.7667457  235.9160205  137.2691964  243.0555309  145.0512728  340.5770944  -80.47376872  482.4067453  239.5617928  207.4489491  277.9947996  119.0684247  307.4270011  271.139689  599.0003782  -139.8295602  -118.6224057  472.1816037  
233.9096239  231.6076905  134.8775897  238.9298424  145.120981  338.5591315  -82.29982555  477.6319376  239.2688886  205.0320324  275.9598445  118.2859985  307.8220438  274.7549857  596.0489984  -139.6514358  -115.5742551  473.8258025  
233.0311322  233.1818519  137.0562492  240.9394568  144.6515345  339.5195129  -79.82935235  477.6368909  242.0070573  206.4190926  277.9409976  116.3620599  306.0746186  272.4497592  597.5043185  -140.3374806  -115.7158426  467.412631  
236.6677948  237.239025  138.4515828  242.2948149  147.1886615  340.3803025  -82.01305131  479.9719911  242.4431524  205.139183  272.7107493  120.8837053  307.4941412  276.7010389  597.6685748  -138.2324337  -114.9237971  465.8110432  
237.8461456  231.9222101  136.8266823  241.5360335  150.1636861  339.3401477  -83.28302254  484.4007806  243.6637545  204.8874919  274.6403662  121.6315479  308.6644473  276.7755756  598.9443785  -135.1974763  -117.0486008  474.5871099  
237.9868551  231.2149851  134.4199919  238.6511583  149.8119021  337.967876  -82.95273743  477.3468148  239.049146  204.1368931  274.7153402  117.6329635  312.3919529  277.4004457  597.4722937  -135.4057167  -106.9350208  469.6731404  
234.8239815  235.1301336  133.5177435  241.1692078  147.1185879  337.1493162  -82.84215008  477.4283092  239.3837234  205.1133697  273.4530683  115.5387516  307.3757264  272.900123  594.2785091  -139.0096713  -111.6347129  468.4488907  
234.0651638  239.6215088  134.4621233  241.6195705  143.341892  337.1715056  -80.80751774  479.2910438  240.1528249  206.1817449  271.9407488  117.6757745  306.7431205  273.268207  594.8052502  -142.9679612  -114.173431  465.5884882  
236.1228011  241.3519822  134.2994369  242.9555345  146.5961523  340.2287493  -81.91529443  481.1800507  241.3575818  204.387124  276.0641453  117.965254  304.6223976  273.1337907  597.1955276  -136.7829658  -120.1567814  475.3549562  
236.1905163  242.1728161  133.6507895  240.7999902  148.1498201  338.1735024  -82.59505719  475.0120961  239.791327  206.3482061  271.2328899  120.9986624  310.108326  277.2617206  596.015887  -137.8038638  -107.4507842  462.0608862  
236.0876937  236.8388734  132.7936136  240.080838  144.6790055  338.4681271  -81.28803143  480.8829698  240.5788518  204.9611443  271.2419022  120.6483224  307.4955944  277.2626998  593.8168745  -138.3519635  -109.1978848  469.4377965  
235.1860505  233.1417768  133.8562178  240.7357474  144.0797526  336.8265322  -84.01381039  476.2523165  241.3000969  205.9546144  273.41026  117.3638796  306.0333694  273.8146565  596.136373  -137.7226645  -114.7518218  470.3617285  
233.8492204  235.6833748  134.9687464  238.4929635  144.4273238  339.3047943  -81.90702591  482.929335  239.9186488  204.7446999  272.0975826  119.61552  305.2512651  272.2892475  593.4839885  -139.2122935  -113.6058361  469.8524398  
232.9262109  230.3040926  135.593581  240.2459971  144.7585132  338.3119009  -83.7750863  480.4472184  238.1120847  202.9707248  271.3524463  119.4729153  303.8326606  274.5592149  596.0743396  -136.5431698  -120.3992845  471.4557266  
230.8878607  232.1534021  134.3271792  239.9112733  142.2943674  336.0524659  -80.44755757  478.2431185  238.225488  206.1940884  270.7175522  113.9690912  306.0528111  269.3941393  595.2397321  -144.5974861  -118.6120842  466.0437749  
233.6523004  236.3560728  138.9265206  243.5429721  145.1963497  340.6790998  -80.71853126  482.2833884  243.1112137  206.7742172  276.7169032  119.686096  304.962507  270.5596566  597.9884992  -140.4962983  -129.5906933  472.1779044  
234.1856473  234.607623  136.5664583  241.5833468  149.2667882  337.7578121  -83.16159074  478.64227  239.2531159  203.1118764  273.7314098  121.7445882  311.2961375  278.6770419  601.3162591  -142.0801021  -114.9672401  468.9384297  
230.4472911  235.4061586  134.3262537  238.3952975  143.021709  334.2394787  -81.38532052  478.4218233  239.3440575  207.0826493  276.7217065  117.1962044  311.4551705  272.0613834  597.7806629  -146.3487943  -111.2154075  462.8510192  
235.8190436  232.4570082  138.6144132  242.312352  145.0454329  342.4277584  -81.52511111  484.6570597  238.8385648  205.8076173  276.6483699  123.5112406  306.7610236  275.6848583  595.5314005  -141.4182081  -120.8218376  467.9681558  
237.9147472  233.0617067  138.3034384  241.3937807  147.7429977  341.3999343  -82.86487188  478.0997207  241.7191317  206.5511354  276.0799797  122.2991479  308.2731715  274.4248039  600.8917224  -138.0343597  -118.2464826  471.5682015  
235.2693361  236.9319858  135.491409  240.8052599  147.5376189  341.0274965  -81.31449349  475.8144357  237.0747832  206.38782  276.2329889  120.8814109  309.0458156  277.4263549  594.5545429  -139.9280202  -106.4548639  463.9066423  
230.8278721  229.4108166  132.9088999  237.6501509  140.496953  337.77648  -83.4248127  474.2164575  232.433084  205.5071988  270.5195419  114.696032  308.142911  272.8131085  590.2306603  -139.9125304  -110.1745802  464.8478839  
231.3282693  232.08659  138.10094  242.2914051  143.4253444  339.1979525  -80.76164674  485.6276369  240.9760733  206.9117037  275.3837336  122.0656077  307.1543138  270.0679649  598.9429447  -141.3745644  -127.2774019  468.8844031  
240.7505174  239.4833693  139.2106737  242.9166031  148.8271778  349.1790164  -82.61059083  481.5785446  240.5080338  206.636478  278.0151929  124.6868384  307.0204849  277.293925  600.5516857  -137.5631794  -117.3813652  469.2718285  
233.0296655  232.3479618  133.1782695  238.3497072  145.2175481  337.7958235  -83.70067134  473.6765974  235.4750505  205.8418431  273.0584531  115.2262658  311.084232  277.5171655  599.1206549  -139.2113556  -105.2903716  468.1970276  
232.9572889  236.0940881  138.3183986  239.9639591  144.5453476  340.1183473  -79.63513433  477.6456614  238.2352846  207.6458621  273.157685  119.4967448  308.8954448  275.1251757  590.5329203  -141.4092991  -107.9003598  460.6290654  
235.3487918  232.6708422  137.0230896  238.1547102  138.3677755  339.1637269  -85.12678226  489.4096899  238.3058631  204.8148009  274.0340852  119.2186272  307.3408964  275.0833685  597.4068624  -141.5794408  -118.3076355  466.1683139  
235.4073086  233.256805  135.6815982  237.9856597  151.7290897  337.9868208  -84.608248  481.9785424  239.4264843  203.1493434  276.7731397  113.0444633  303.3830603  273.1232283  596.6179341  -141.9302447  -118.6643331  476.2691795  
235.7272214  236.1237388  134.7802157  241.029058  155.3687803  344.5704828  -81.15183092  488.0964473  238.6708132  207.7339707  279.7841769  117.7049553  303.3833271  272.2074611  609.5906835  -141.6700724  -121.1268596  498.7455188  
237.9736315  247.9213306  143.545195  246.4191602  154.0306605  354.9637618  -61.97117111  481.0924874  239.9182513  215.1950272  272.7332825  112.5903816  314.0212178  271.0207218  600.8081837  -119.6516638  -117.8689336  457.5791386  
237.4244545  233.8178383  139.6392708  238.0162142  145.4243726  342.9132784  -86.98425487  477.3693862  240.1289134  203.139672  273.8635228  119.86413  309.3342269  281.8491965  600.3021016  -135.858717  -104.8220086  486.7559641  
235.5509462  230.7905886  136.5138051  236.3544806  150.3875835  337.971885  -81.78117362  474.0292595  234.640637  202.5209271  268.2562058  122.8374726  311.1957235  285.3461038  594.2904344  -139.5366635  -105.5959369  469.1959525  
228.936497  230.8667853  134.2045995  235.5183064  139.8649286  332.2281467  -82.13461699  471.841016  236.7634629  204.3910474  269.156576  114.5578998  307.5878193  274.8578566  589.061211  -142.9445054  -111.36151  462.4152755  
232.1166965  231.6898494  134.0243544  238.6696298  140.2681753  330.0320256  -80.89142082  476.0452597  238.044433  205.1682051  273.8235172  116.7256123  302.9928207  266.4464794  590.4569207  -139.9478921  -128.2390265  463.7661876  
232.0237484  231.2199217  132.1499832  240.2543784  138.0377251  333.7314659  -80.73786779  477.6390427  238.2333358  204.7570754  270.0708116  118.7325701  304.4334238  267.2204358  592.0410003  -141.4725005  -130.791441  466.7039494  
235.2501529  233.6417262  134.6714  240.7967121  139.7371807  337.0122765  -81.43157324  480.7566957  240.2517593  206.2595141  274.1827666  117.7204272  306.1514803  267.237055  589.7941022  -140.7293966  -127.2973425  466.6329287  
233.6445399  236.2169738  134.4859226  241.1764768  141.7143264  340.6402025  -79.62477858  479.4457109  238.2428892  206.5259154  270.5672932  121.2150471  302.8745546  270.2492672  593.4118229  -139.5647017  -123.0593769  464.1400535  
233.9291871  235.2678336  134.4884396  242.187351  142.6426012  337.2970213  -80.46040044  477.7340867  241.4684081  208.8022452  273.2839982  119.3216731  307.5150984  268.9414577  595.8553745  -140.4924693  -118.7087703  467.065166  
235.8850662  234.4949103  135.8523632  241.1099804  143.6917091  337.9688272  -83.32459314  476.894828  241.4845876  206.0165415  272.7512341  120.6716814  307.0762412  272.1776703  595.8956287  -138.6471263  -119.9750062  467.0678095  
234.8421815  234.339448  133.8490856  240.6940776  144.6279864  337.2695155  -81.65556484  480.8495232  239.5529409  208.396791  275.5160683  117.9909859  306.9715501  274.598208  595.3979681  -139.7209154  -117.3550625  467.0306093  
235.1775204  233.5664138  133.1074342  241.1034107  154.3265343  334.4940445  -79.93737239  486.1805607  235.5374949  201.725324  272.8633493  120.561508  301.7215696  275.027362  593.4243403  -141.8077881  -111.8972982  478.2542771  
238.1466225  239.0616474  144.1316618  241.8734318  149.7214254  347.3743348  -65.48266214  482.2037988  238.0930617  207.0033734  274.5379096  118.4232311  312.0267009  265.7380851  602.0090842  -126.1753723  -121.227991  458.2436452  
234.5410219  235.0655014  139.7211911  238.3864164  148.2549637  344.7825823  -85.83075091  480.4077747  240.201908  201.6703449  274.5051972  117.8052958  305.2902073  279.3523556  599.3487803  -139.8271847  -118.2863053  476.089451  
236.867052  237.585404  138.2495509  239.3704075  147.550773  343.4920748  -82.59309943  479.397719  238.1523337  205.9212274  272.0150264  121.8312385  308.0971745  281.0359075  599.4432862  -140.4309271  -110.3182385  463.1602672  
234.9678158  236.8533689  133.250229  239.4520406  145.4025744  338.798932  -83.22946555  474.5198561  239.4788044  205.9130074  273.9607308  117.4085396  306.7465023  273.8273934  598.2071479  -138.4295753  -113.8851731  469.1170127  
234.4486031  238.0093402  134.8242009  240.8018711  144.8380526  338.3385323  -82.32683131  479.8103268  242.5289388  205.5322345  276.4518255  119.4972697  307.0271144  271.4509379  598.8233615  -137.6422627  -113.8589938  470.0601009  
237.0577615  237.292271  133.6190407  242.3813005  147.704713  340.7780655  -83.33057765  482.7806034  240.9584636  204.4644019  274.7129796  121.6536235  307.4208479  276.4818327  594.6744001  -136.5716745  -111.9337034  468.9819956  
234.9517498  238.6939654  134.0161024  242.1560297  145.0940001  337.2346818  -80.62352013  480.9171649  236.442292  206.7574648  272.4413191  118.5785867  309.4995001  276.320005  596.0401147  -141.1218471  -108.1289365  462.6647725  
233.8544452  235.3639127  134.3943401  243.037283  140.5841534  338.3074474  -82.0031522  478.3308939  237.7441596  206.3916407  274.486201  117.2334554  308.7530767  274.8438568  597.4850572  -138.7961057  -113.0959903  471.1716923  
235.402015  235.115374  136.2573217  242.3136536  144.0262425  337.7334632  -81.80250821  479.8157139  237.7348614  203.9866219  270.3133229  117.1397113  308.1303474  276.7997179  594.1671292  -138.0710381  -113.3909715  470.0850128  
234.809511  233.5949337  135.519395  242.3561698  146.9726218  338.6824437  -81.25632081  484.5692232  239.1325958  205.7924362  275.7695188  117.4440847  306.7106175  279.0297129  596.5668419  -138.4014454  -114.0576669  468.7570853  
235.6770266  235.0441656  135.740102  241.0083594  143.5106044  338.1533664  -82.39471203  477.8831337  238.892688  206.665705  276.6633765  118.5268091  310.8509498  276.6695286  596.5437402  -137.0020226  -110.6009933  473.1013182  
233.5946514  233.471404  136.8732456  239.164958  146.2279677  341.1751479  -82.04471477  477.1343361  237.7453  206.0455715  271.0532745  120.7266422  308.735793  276.1331565  594.4831421  -139.7270695  -106.9002685  466.2189424  
232.09147  233.0027344  137.1286784  239.9780139  144.0708067  341.6763174  -80.09913275  478.6510053  240.6789182  208.0822569  274.524092  117.4840337  309.3318719  270.0070793  598.0792772  -141.3235401  -117.2422577  470.5598718  
233.2741858  233.171499  136.0177765  238.3601632  144.8300992  339.3081081  -81.02926515  480.6676446  237.5033838  204.850559  271.8194417  120.3677001  308.2215264  274.2215418  595.9454665  -141.867887  -121.4598277  467.5630518  
233.6784854  233.7247471  138.396646  239.2632472  145.6048543  338.9056085  -81.18150289  478.9377133  239.5230105  206.8695095  274.3395066  119.8010526  306.387312  267.3285595  597.3609362  -141.2436937  -122.2979993  468.6895661  
236.245111  236.898311  136.3019993  240.8753415  148.3211062  341.8636654  -80.62240375  482.2196041  241.5459859  204.3783176  275.4134042  120.6061622  305.1475476  275.5382627  598.5011008  -136.866668  -122.7425841  474.1467359  
