# Supplementary material for: The Foraging Brain: Evidence of Lévy Dynamics in Brain Networks
Source: PLoS One. 2016 Sep 1;11(9):e0161702. doi: 10.1371/journal.pone.0161702 (PMC5008767; doi:10.1371/journal.pone.0161702)
Supplement: S1 Dataset — (ZIP) [file pone.0161702.s001.zip › time_course_networks/dr_stage1_subject00009.txt]

191.9383322  198.5118194  105.326854  219.4493969  178.6126241  337.0395914  3.298053377  279.3404309  252.5871127  251.4744583  163.4523424  238.7379354  266.4494206  253.8184661  423.9448304  -131.9455442  -50.43571634  717.4492272  
189.7813962  198.9495413  103.2459918  220.3012171  178.7709129  333.3238665  2.832741098  278.5021409  251.0699294  252.5209529  168.3429724  232.4548501  261.8269129  250.0619914  419.9389975  -132.5385955  -53.96460933  722.1221755  
189.2269403  203.7996884  102.2172794  220.0183404  178.3543866  334.4456434  4.889312627  279.5604548  250.562445  252.3023486  172.1098266  230.4494507  263.32263  246.6310689  425.3548372  -131.901845  -53.28150746  721.7280748  
190.0206965  204.8529203  102.2838601  221.1658234  174.7324491  337.3237529  6.423663884  278.3251406  250.9484569  253.7183433  165.9050376  231.6158684  261.9399033  249.751888  426.5681839  -135.4290292  -54.59273803  718.9301949  
189.7836427  204.4411926  103.281433  221.4961972  177.6945081  341.0176833  4.729487523  282.9638185  252.042735  254.1182402  169.4749548  232.2520332  262.2604794  250.6869882  427.8885636  -130.9506108  -55.33901464  727.9218335  
190.8385516  202.3073753  102.2496727  222.5990723  179.2126811  339.1601611  7.896246948  279.506124  254.6934773  255.4289031  170.526753  232.4174146  263.1659693  247.4763383  427.2012855  -133.6353881  -56.24901139  730.5368285  
189.5487046  200.9585782  105.3022546  221.8462374  182.0650602  342.0239133  2.919723425  278.565238  254.3190752  254.581493  173.8876864  231.5180896  263.1100776  250.260189  421.6552391  -134.2465918  -50.16332671  723.3756959  
191.6604213  197.5988029  106.1742151  222.4245294  181.6008169  349.3575715  2.351873198  281.7329779  254.7482783  255.5244179  168.1894048  238.8616006  264.2086376  253.3978057  430.2149646  -130.9191058  -50.06648562  715.2434909  
190.301408  200.3866909  105.9579978  224.3110116  181.4766685  343.3625876  1.817432484  276.1882567  258.5982988  256.1330937  172.5137613  233.8760277  261.3685457  251.4707763  419.4453959  -134.0994974  -56.00098965  724.520284  
192.2236417  202.1003788  104.0406938  223.4930389  182.2556795  345.2964561  1.580136086  279.4680013  258.9699458  255.1353106  163.9676562  237.4556227  264.7642093  253.9579807  430.2925337  -130.190607  -46.68207818  713.2651689  
191.7652086  201.0631661  100.9871693  220.3170527  183.783764  335.4730647  3.493646994  278.7296642  257.5457866  254.3364479  169.6049692  232.8377285  264.5574561  254.0650658  422.5979483  -131.1013473  -52.4607034  722.0104099  
191.6020712  201.470015  100.2373152  220.068759  181.0979013  336.9443426  2.149691617  276.8768208  254.7596247  255.9004968  172.3639771  229.964147  266.8536947  251.274366  425.9471479  -131.937979  -47.24375398  719.5306853  
192.4045722  199.7678504  101.7319026  222.6799442  179.298554  340.2105627  3.035920707  278.3475997  251.7987629  254.5173916  165.6228366  238.3944285  265.7784906  253.5052615  423.9022239  -131.1682381  -44.37830694  711.7152514  
189.8368041  199.5484269  101.6066216  222.6687059  177.2072059  337.4310533  1.905087719  277.1206216  251.3283682  254.6533282  169.8544819  235.0921913  266.3460232  254.4557332  414.6066023  -132.1952871  -48.47987276  721.631184  
191.0043591  197.5746318  100.7641871  221.3762903  174.4378108  339.2646542  1.79956967  276.026095  250.7583473  255.5670533  166.6184197  234.1331577  268.0352017  248.7660335  424.1412739  -129.8009453  -46.85309294  718.6277212  
189.6008648  196.9446783  100.9560256  219.984172  177.3064611  336.0625051  2.910109245  277.4994949  249.9418105  255.5649323  168.735904  227.8782889  263.8582289  249.9200262  417.4377088  -133.9726908  -50.53958767  711.4686507  
190.7196186  195.0688999  104.0934486  220.1379487  178.1701107  342.4465347  2.414021301  282.6429113  249.7513944  255.3281745  164.2669482  234.0983022  263.0452193  248.5858724  432.0163007  -131.6954349  -56.66526095  713.0418434  
190.6101336  197.6053441  105.8766896  222.5919106  182.3498785  335.3700996  4.017734082  280.2036278  252.8892693  251.7582591  171.0137744  230.9802614  261.4310548  249.8878569  422.1142514  -134.3808843  -62.72451802  722.7276956  
190.710207  199.9168407  106.1550581  222.8653428  182.3743542  339.164229  3.360579117  282.0368837  253.025969  252.7138966  171.1791524  231.7301602  264.7267299  248.6144917  434.3538002  -131.6658183  -58.01163742  719.3148417  
190.1724797  199.6011788  106.4669491  223.1302609  181.2444439  338.599469  5.973859964  282.182622  253.4881252  251.1738803  167.3583541  232.6894744  260.655214  251.9348783  425.3680671  -134.5020955  -54.08294122  719.8312348  
189.2304449  198.3554755  104.929632  223.387741  180.3420577  336.2505008  3.853261641  280.3726269  253.8163855  253.7661114  171.0841649  231.7130942  264.7827664  253.3932124  422.2241649  -132.7947365  -54.33818416  726.717989  
190.3225586  195.3038784  104.6030048  222.9501479  176.6252458  337.3541884  4.254548409  278.5629204  254.6567176  256.1008296  169.6164299  233.2952451  266.4675633  248.4754257  424.6760256  -131.2603894  -53.20929775  722.9520091  
193.4998759  196.3217198  104.6323988  221.5023551  177.440067  340.492593  3.987092901  277.5624614  253.3859513  257.8795828  166.1363936  236.0181684  266.000109  251.1553513  422.8713223  -128.6497598  -46.86990053  713.105847  
194.0773531  195.5003339  104.9129897  219.787808  179.7154601  344.3624211  2.031263547  278.2174091  249.1007576  254.971871  164.2482485  238.9355816  269.2596647  251.3173949  425.1537424  -126.5796882  -46.59069591  710.847933  
190.9608597  194.6157202  105.3060169  220.7294106  180.519483  343.1271747  2.869814214  278.026337  252.7432699  253.7265422  168.4980053  239.0332103  266.1872037  250.6769794  425.3677209  -131.3481945  -55.09804948  718.5141069  
188.137596  196.4669579  103.1608809  217.2731317  179.3098725  337.5472347  4.530649805  268.8255392  255.0202743  248.0971556  171.4694849  233.3267377  259.3591347  246.4552306  424.8088369  -130.9414713  -43.93961835  720.4381815  
190.299692  198.3572683  105.2400209  218.5132149  186.1179945  346.2630279  2.509702356  279.7360181  255.4337464  253.4467039  165.3503888  232.1896822  258.3022826  252.205784  420.0122472  -138.0277648  -56.39135467  732.6898086  
189.7076963  200.804204  106.3073303  220.5498787  181.4935562  346.2330524  2.336176545  277.4948812  258.6590669  259.2051661  172.6964566  233.3737948  264.3400728  249.6832403  430.4339522  -130.1760728  -58.78678759  729.8332127  
189.4516924  204.3041135  108.252057  221.6952829  183.1591932  344.4447248  0.9012489712  279.694235  255.7800184  256.822993  172.3750639  232.4998655  260.7605251  254.606107  419.2369652  -133.60145  -49.63563367  720.6306689  
189.9563288  206.8699463  107.8655503  223.9404652  182.1818031  346.5035266  3.472710557  280.8143874  258.8884655  255.264539  174.5499645  238.2570361  262.2083854  254.0873174  427.0250703  -133.121997  -52.37423348  727.6631663  
189.4077658  207.6064249  103.3605785  222.9754229  179.5647792  337.5925075  2.873924001  276.5961926  256.2949789  253.6622621  171.3356054  233.811591  263.7071337  250.1343201  422.4892259  -131.2823777  -46.26514005  725.7653232  
189.424273  206.070364  98.04515103  221.5948938  181.2836128  331.4536317  6.598258303  277.2065586  254.1556371  253.4834928  165.1908651  231.6095433  264.0001823  252.5984027  419.482357  -133.4495994  -44.28841096  716.8103729  
190.2095768  200.2329307  98.8746858  219.3507959  179.9161566  333.8941644  5.207914802  278.2885636  252.4347571  252.9983601  165.4427767  232.1885397  263.8678366  252.3839443  417.9220959  -133.1003828  -47.11340574  711.6703424  
189.0496808  193.035047  100.5361822  217.2134491  177.303299  331.6278892  4.581278296  278.3144567  250.1576167  252.610168  167.4509165  229.3257116  264.509719  247.8593622  419.2877621  -131.7435666  -53.20862454  713.2811548  
190.2957514  198.4779996  100.9925164  218.0910792  173.9652634  334.1061183  4.973710183  281.4426732  247.5924683  254.861467  160.6927257  231.3583579  266.8757722  247.1724154  429.7407083  -132.4936314  -55.34548913  712.9076768  
192.2348773  204.466593  102.8909927  218.6625283  180.7684761  335.3705784  4.869901281  283.8973209  248.8922175  247.6227066  176.1251339  232.1959977  269.086739  254.2273918  422.2084036  -136.0427611  -59.48030609  726.8866121  
195.4280304  200.8290035  107.5102943  222.2434779  179.3038416  345.7670817  5.450308688  280.551843  253.0659048  252.3118704  169.8512941  237.85855  267.6973337  251.0787114  434.2981238  -136.3687895  -63.0247239  733.9304227  
191.6499484  196.4101747  107.6103915  218.6864461  177.4088607  349.1465239  3.572382762  282.858481  251.9822455  254.1568337  169.2592395  237.6932222  264.8653222  253.3064854  433.7446234  -132.5596309  -55.48636042  722.4553932  
189.681136  198.8332305  109.8798587  223.1864939  179.7009578  349.1467211  5.284573995  281.4375059  257.1483753  257.4476769  175.6549412  234.3255374  258.5249787  250.1167009  429.3006578  -134.2350611  -61.69981321  727.6217309  
191.8278768  206.0376096  109.5743568  225.610756  182.8000728  353.3155155  3.199898856  281.6548658  260.9431598  257.2738096  170.4300026  240.8685983  257.6664178  251.3335864  427.3069709  -132.0377742  -53.53075513  723.1189114  
189.7534474  207.4242375  102.9498056  224.0384954  184.282146  340.5061873  2.028383481  276.639042  258.7995058  255.7919638  168.6407544  237.0483686  262.3032914  258.3234999  419.9096334  -131.6593193  -46.94721561  730.0039784  
188.9199996  205.5502367  95.24639811  222.8516239  180.8044649  327.2677265  3.991715706  273.9882218  250.2073562  252.9952007  165.8815266  229.8284302  263.8625545  252.4263192  416.947473  -129.4921882  -39.29776964  723.7623482  
187.7338787  198.6703849  95.38616936  221.6930689  174.1112936  324.28982  3.125579189  275.3657041  244.8763303  254.1431786  165.7045854  225.0984905  265.5042518  247.2514111  418.5524002  -130.9850908  -40.12275976  713.7639261  
188.6016632  197.1494727  100.8464877  223.0742959  173.2988504  331.6030172  4.314340813  279.5533712  246.18224  251.6364119  164.8133265  232.6139118  266.6998824  247.2530553  426.4187277  -135.4145143  -48.00159387  703.4365585  
187.5904487  197.1744214  100.5784795  222.9576116  169.2321777  332.8093937  5.628152859  279.7336677  247.0094168  254.0122006  163.9250696  234.5078229  260.9528341  247.5355891  420.833004  -133.6372884  -59.65366758  717.280838  
190.2227954  202.5035315  101.5807411  222.8369697  172.4493053  334.1915917  3.184339198  284.7341162  251.5004243  250.6219146  169.28893  235.6200062  267.1021479  245.3598349  429.8962848  -130.5180056  -63.41823357  724.1066256  
190.1611102  204.4216934  104.8632164  223.5777794  175.4861999  336.3668144  6.3482591  280.5734937  254.1609661  251.6098738  166.3636059  235.6085563  262.885279  251.425602  428.0588134  -135.6427488  -60.94659864  723.5470812  
194.005481  207.1445907  104.755194  221.0284368  177.1558023  342.9057897  1.683311615  284.115722  252.4008844  250.3381909  167.7983059  239.6822833  266.0768554  249.8723758  435.6110294  -128.8835459  -57.8028536  727.8283125  
193.2265647  210.4419264  106.6092086  223.9239239  179.6318315  337.2866331  5.459374284  278.6365436  257.1306077  251.8195958  171.9812866  233.2952448  260.9116336  251.6931811  424.8605105  -133.4255126  -58.96782519  734.5663399  
194.7567402  211.0056387  106.9901082  223.5387978  180.0803197  344.9938684  4.092339462  284.2020651  256.0893665  249.6700342  167.7264892  240.7470602  265.648301  253.72588  437.7897991  -130.6525943  -48.99417569  723.1147311  
192.4481391  207.8412776  106.2192825  225.1136777  182.6224613  338.7215291  4.149539971  278.5344791  259.3157376  252.4214721  169.5824586  235.3719812  263.633501  255.5261059  425.5989658  -131.2537969  -52.59513522  735.7783877  
191.7405364  201.4801344  102.1767839  223.9816132  181.2662756  336.8340717  0.4272133531  274.4509921  255.3671647  254.1822739  169.8332599  231.1715443  268.6301509  254.8429985  423.586448  -127.8672017  -39.41989233  726.793859  
188.4400951  193.4168786  100.3290949  221.624914  175.9237414  333.9308902  3.4037377  276.7023939  250.4201935  258.4825006  160.4942838  229.3852097  266.0874021  255.4095875  413.0040609  -126.9185924  -36.89588959  714.9699756  
188.6007613  195.4356822  100.6538759  219.436619  179.3172398  334.3514373  5.239237766  278.9029386  248.6134459  255.0041566  166.3009509  231.1619266  264.6415426  251.4570985  417.4470698  -131.2847756  -40.47852896  711.2199953  
186.698334  196.0863935  100.0073861  218.2449839  177.4032253  334.0207209  5.194135  277.9160471  249.0658867  254.4263542  167.3200665  231.4784536  264.4307237  246.892008  419.0348451  -132.0913179  -50.06532243  712.9155159  
186.3466461  197.6362351  99.16188056  219.7496907  174.1300009  334.6785368  6.876218679  276.7849712  248.2011349  253.8258815  167.8415553  231.4778161  263.5072109  243.5836597  423.050154  -134.6747609  -53.35845661  713.4878386  
187.1455469  199.4683243  100.7430088  221.1104796  174.8937803  335.8326642  7.127532875  278.6371831  248.0305151  252.90959  167.8000551  231.2912606  260.5641345  246.4016297  417.8679846  -138.8117553  -58.8932058  714.2060533  
189.4774268  194.0624895  103.9957302  220.6202723  174.2427723  345.3214081  2.691914386  284.0950128  253.27663  257.4447812  167.7538521  237.1734314  263.009568  243.7830945  428.5104378  -128.8739744  -65.78587365  722.1023506  
186.6255787  198.4479802  108.3511627  219.392886  180.7477693  343.0893031  1.993186141  277.4796412  255.4931781  253.8414385  177.0949467  233.1262878  263.7068818  252.4709703  426.051711  -132.933342  -59.93645384  727.3531781  
190.9621918  199.1975416  108.4984983  223.3720249  181.8548089  353.4558444  7.329476543  281.4848166  257.5707848  253.7738383  172.2307083  241.6654947  260.0551553  251.7579645  429.891354  -136.1895765  -58.34188485  726.7399739  
187.898814  199.8992902  108.8103805  223.0739242  182.7292809  353.6294345  7.446520233  280.8344132  260.3775619  256.3971557  173.9248234  240.0208638  261.3571655  247.5439698  436.3177429  -131.2408761  -57.51053506  724.8109787  
187.7641763  202.8306961  108.8903036  225.6848942  183.798531  350.9041148  1.523727897  280.885673  260.1798434  256.7384534  179.2555378  236.7709008  256.9700572  252.6916219  426.5920833  -137.5225828  -50.84386955  720.1124218  
190.9485814  201.5341797  107.118107  222.4279165  187.8072242  348.5350173  1.653263348  280.7356113  259.8533146  254.7290568  175.1550943  237.0238578  257.5454151  255.0479296  422.9256892  -135.9245135  -48.42812143  725.6853003  
193.5951785  196.1639613  104.1067671  215.6025421  191.196775  340.7836387  2.779816003  277.3050011  258.3145141  251.3931691  172.5771122  232.1559236  267.4188947  256.8034344  418.0090374  -134.0033709  -53.42352741  715.6197389  
198.2305689  192.7588186  100.7390928  215.7226508  189.3662188  335.4233163  2.993664739  275.502576  255.7774621  251.3734346  169.9540023  229.3819498  273.4768733  254.32364  422.7912865  -129.2945384  -47.22948483  715.9104886  
198.6660805  195.9702869  99.77476368  218.9210092  185.823331  336.5584221  1.487651923  274.6391734  254.1212769  252.3524854  169.3528779  226.3484314  273.1291576  253.3928181  420.6977931  -129.4002265  -43.65476949  713.3029916  
198.3629192  198.304374  97.76708617  221.6058195  177.7408289  338.6016147  2.858120267  276.152283  251.157356  254.6808179  160.6984817  230.5231415  268.72427  251.5969522  426.4132991  -129.239802  -44.71614879  704.7564299  
196.9736125  204.5827863  98.10330914  223.2461327  179.7477871  334.7208947  5.057589463  277.9342843  250.7584245  252.8633604  165.6378607  230.6649392  262.1967871  251.4216701  416.155708  -131.7365746  -50.98953477  716.7292459  
196.0018619  206.8625846  99.66022649  221.9921114  177.7108614  337.2730234  1.327406718  281.663486  251.908458  256.6624686  169.7496875  232.5985804  266.8559239  244.9135442  431.2338026  -126.3131519  -52.89722184  722.3459109  
197.3664284  207.995429  104.5635905  219.6336184  180.3375179  335.4332686  -4.529020831  276.5032332  248.6086323  251.3971762  165.6866793  230.8934454  262.9890017  251.0201968  415.372164  -133.1503837  -53.55854711  729.9756633  
199.4798027  208.006757  106.9695838  222.5963186  179.7416873  341.69651  0.3845988574  279.5883348  255.3964342  256.5219103  170.7476243  236.0852135  270.0449183  251.7899289  434.7228371  -128.5533261  -56.41940691  739.6532996  
197.6139832  210.0664249  106.2301518  219.5051437  180.3248681  337.9827499  11.20966148  283.4321209  253.5637336  256.7147073  164.6038636  236.3671984  268.4231879  254.1334303  435.2140343  -127.7150675  -41.66319694  728.0994189  
196.2619306  209.655565  106.3704414  220.9261962  182.8153991  334.2981901  3.050251425  280.7870077  251.2980482  255.6193283  169.468403  232.3356501  263.9993024  257.6812971  421.6532771  -129.770598  -41.49004582  724.981399  
191.7808757  205.196718  103.4495014  219.294362  182.096608  331.5111248  5.289190722  276.8579994  251.7425912  253.0369736  168.7461585  229.0079601  263.6496775  253.3026234  422.9962309  -129.5985715  -42.70534373  724.0506121  
184.8796003  201.6104175  98.41633467  218.1111196  178.7433888  326.9384607  2.838944668  273.8259213  248.5559113  250.1975415  166.0286503  227.0270753  262.638767  251.4091302  422.5127077  -135.0678104  -44.77969459  716.0087901  
181.7197554  196.7463539  97.93642048  219.1467423  172.9540382  328.293898  3.393319977  279.3826486  245.9374168  254.3632997  163.7037997  226.8821928  259.2576169  248.0991098  418.1699234  -136.7035937  -50.99608758  706.2034819  
183.0828198  194.7287181  100.0965263  221.9358869  169.9915665  330.6453417  3.746957554  280.4494898  249.1397607  256.2061754  168.933998  230.1156998  260.7425291  244.9590969  421.7352904  -133.9448234  -61.33090383  712.8347485  
183.782616  198.3156906  102.4976638  223.0691424  169.4100745  334.8305075  6.424096796  281.9329993  250.2412209  256.4634773  165.3494096  235.1284358  260.7491801  242.9196821  431.7996343  -135.4258583  -61.82996717  712.9216077  
183.0372275  201.1797366  104.621078  222.38414  173.265865  336.6683251  2.847985373  282.2361047  250.557065  253.8295797  168.987502  234.362749  256.8968502  246.8074082  420.7293753  -138.2188712  -63.87801357  719.3675118  
185.4248586  197.2307954  105.0500198  222.705329  173.6770634  343.3037203  2.51857615  283.8502777  255.1870781  255.309264  166.4023543  240.1332905  258.4460353  247.5004006  432.7617357  -133.8643799  -66.97753574  724.3421524  
189.7871619  198.4357429  107.1466014  222.7874085  178.1624772  344.525531  2.210051481  277.7197267  252.9326628  253.4786109  168.212217  232.5902947  257.9197202  252.6255657  419.6517907  -138.355239  -62.1384048  726.7617048  
193.2376634  196.0960115  107.7721535  224.9690473  177.8291002  353.0383205  3.498439795  279.8258179  258.1134262  255.9340217  168.4951554  238.3785982  262.2974659  251.6598792  427.100291  -132.2721259  -56.8255291  725.9697443  
190.9142244  195.3554463  107.6800524  225.5071944  179.9606727  346.9978473  -0.6861936934  275.9236836  260.6919976  258.0883145  173.7085553  230.8640703  263.7562508  251.3008711  421.9851924  -128.3393436  -55.95095612  729.2382437  
193.3286013  198.4890315  107.6876645  227.3349841  183.0651324  349.5367935  -0.9124415522  279.0062867  264.3707911  260.4046799  171.5097575  235.6771816  265.2736209  250.5923655  427.2437408  -124.5154753  -46.1388985  725.622202  
193.4395365  202.4642972  103.194163  224.9818068  188.4509517  343.318601  2.934412704  276.1183138  261.596311  251.6419456  170.3578771  233.1173047  265.6660776  257.5905269  418.4204421  -130.0878074  -34.16255295  726.192249  
194.6207333  196.9646362  100.5498069  220.5222849  189.7014428  340.5411821  3.183892718  276.5254993  260.5820578  249.9181795  165.7918854  234.1565492  269.7258066  259.9309356  422.6214178  -127.922483  -34.92086784  720.2399991  
191.6020136  192.7197437  99.21502336  219.8736376  185.1082317  338.3819046  3.972787495  274.0848429  256.872097  253.1266234  164.9895113  229.8739125  266.3346198  257.4352742  415.8296044  -127.7434291  -40.39079662  719.2356333  
189.0601754  194.1909425  99.35685179  222.6154321  176.2690335  338.4928643  0.2022263349  277.4146459  256.9467541  255.814874  165.0746748  232.1242982  264.5106975  248.6004155  426.3999741  -126.8252637  -44.97039808  710.7716447  
188.1041357  199.0656926  102.2698867  224.4476439  177.8796616  336.8261049  2.645232258  275.4316119  252.186359  253.7400477  171.0993497  230.0337988  260.5874047  250.6639954  417.8266018  -134.067726  -50.14146891  718.0857512  
189.1329422  202.4906936  103.6709286  221.7864197  181.5428967  338.5859126  9.107443275  278.9448704  252.4415301  253.9581197  168.6802635  237.1218197  260.8459453  253.7403419  431.3784198  -135.8904288  -50.26530941  714.9390543  
187.7730857  201.4060945  103.2902059  216.6185567  179.2731161  336.4780877  6.333667196  279.225537  247.0993201  252.1760572  170.6524118  233.2478556  263.5237155  254.7594445  423.6692806  -137.0039532  -53.9018035  721.1872864  
189.5631871  198.2092255  101.289694  217.685392  173.4014552  337.7415322  7.223362786  282.227924  249.1977518  251.6413573  171.5636987  234.8740871  265.4051264  249.4598021  428.4394425  -136.1512356  -57.71316298  720.7592588  
187.9128776  197.2686686  103.5674883  218.38179  175.294228  341.0231223  5.586690317  282.5115327  250.0237346  252.8242052  171.658758  233.083047  265.2479787  246.5625931  433.8961265  -136.3610498  -58.725493  717.0442995  
188.3765236  198.8840708  105.1792399  220.0079786  176.9011393  341.9972035  8.545377848  285.0018847  247.6847509  252.5470892  170.5038249  235.6196181  262.720901  246.6133331  429.435769  -136.6699753  -58.83793797  717.4835401  
190.4134006  201.0438295  104.7743711  221.006605  177.9980728  341.4582305  5.899012536  284.7599976  248.7689324  252.0516534  169.2952864  239.5957211  264.6428435  244.3881814  436.8558817  -132.7155546  -62.03727517  725.0742634  
193.8777984  204.1706516  107.3161451  222.1113183  182.8037753  338.0738522  4.002136106  278.7446969  248.6443532  252.6991269  170.9920479  233.9551745  265.030525  252.1628095  417.838265  -136.406298  -56.61833676  722.6791423  
192.951469  199.7828506  108.3530381  221.3453646  178.3014795  346.6319713  1.163711159  282.0459484  250.4733229  256.0303276  167.8511085  239.5460455  266.0878683  248.860526  436.0112788  -128.7021113  -58.93523434  719.688622  
193.5274666  202.723934  109.2849239  221.6857441  183.7135563  341.8598515  4.203559365  278.3400806  253.5267947  253.8801785  170.7457081  235.0159518  263.4045198  252.6920672  422.3635222  -134.7393178  -53.58165233  720.1994287  
192.1024873  203.3280088  106.9551276  220.1839244  184.5843651  345.3875868  3.247776808  283.4542787  252.8709603  253.0176928  173.3556146  237.0156366  265.4908084  252.9283934  430.2549392  -131.6895763  -50.83314374  719.5253093  
190.5846247  203.3888846  105.177013  221.1476755  182.8793375  340.9676974  4.029151241  278.7558182  254.5811238  254.812602  173.5933757  234.6773861  263.6665142  251.1357858  428.8717056  -133.3506306  -55.79181213  728.1119359  
190.7079025  206.2866951  102.2511666  220.8947543  185.1456797  336.2631689  3.773635388  276.3175104  254.7727031  255.0864623  170.7029992  232.1872429  263.0631902  255.5778214  419.8174029  -133.6523889  -47.61055037  720.2025431  
189.4728957  205.559824  101.0831336  220.2953382  183.4311972  333.9270942  5.897625228  278.2628793  254.9816062  253.1395938  166.8133802  234.5716838  263.7364212  254.7566364  422.7055134  -132.834872  -46.88873062  717.430309  
188.9723664  202.2915485  100.7165958  219.622051  181.8433221  329.2961647  2.615918881  276.6746302  254.6418948  252.9364456  167.5227689  229.3317016  265.3231116  251.498571  416.7605958  -132.8405205  -48.79760671  715.0711831  
190.1404203  201.2126558  100.7620693  219.080234  178.1907867  331.9350458  4.605268756  277.8861515  252.8932657  256.6998273  165.4670464  231.7043822  266.5475752  247.6698585  419.8762571  -132.9248755  -49.42212918  710.8127003  
188.3244799  200.1199938  100.9097627  219.6225617  176.549222  333.6994999  1.609154241  277.7235022  250.1997325  256.837098  166.1078801  232.7698287  264.4073105  247.3662321  414.31317  -132.5651443  -53.17131507  714.8255912  
188.369395  201.2072543  102.3120808  221.5641146  173.9378958  336.8882814  2.062515721  280.0989753  252.1848162  255.7631396  165.5253545  235.7854753  263.3312703  242.8104168  430.6391632  -131.5291518  -59.68243129  717.2675902  
188.1942261  201.7436496  103.3251201  221.493853  175.5943163  333.2463191  3.480229759  278.6879585  251.9204105  254.7348797  167.3316821  231.6649923  260.3290441  249.5573833  413.1703608  -136.0726805  -58.9921939  719.8549692  
191.3099823  200.8307898  102.8227331  221.1685835  174.6140244  341.8262248  1.984793518  282.1780281  253.6483519  252.7021233  165.9449286  239.6104973  263.2447124  249.7644342  431.2757258  -132.2375768  -60.16309365  722.968105  
189.5537078  202.9376804  103.3951261  223.2065473  177.1110097  335.440334  2.706637407  278.5216896  252.6501297  252.2168838  171.936652  230.6475639  262.3322393  250.6737522  417.6075464  -135.4589395  -57.94958083  725.493182  
190.2470573  203.817678  103.9034283  225.3533449  175.540707  345.8977368  3.904064656  284.2087482  253.6404449  251.0356026  164.4086466  239.0002775  262.3290574  249.8850318  434.6843253  -131.5949604  -54.04952332  720.3816194  
190.7723973  205.4703236  103.3066984  226.2421676  179.8101153  339.6518446  2.512255778  279.8114908  257.0296759  250.0958511  170.4188825  234.6261495  261.1249347  253.0300802  421.7085398  -134.3714444  -60.5539284  737.0902191  
192.5000654  203.0429676  102.87597  223.2374069  179.8045728  337.9470096  1.404687971  275.7394154  257.8604011  253.2057279  170.4823085  231.7315628  267.5797064  251.8830065  427.3853893  -129.2202671  -48.20776025  727.6491187  
191.8007338  203.6701103  99.59440083  222.719657  180.4287464  334.9957082  4.200703568  275.6880893  257.1787341  253.1220139  164.8188564  229.773881  265.0943572  253.4668396  420.8101913  -130.7835295  -42.27970782  717.7663718  
187.7228835  202.5315863  99.80352471  220.4075921  178.9617537  332.9746177  1.525535024  277.5144671  255.6802896  256.4707837  166.6354195  224.2914503  263.5302059  252.5703388  413.346779  -129.3711565  -42.89953782  722.0087879  
188.325202  200.2394264  100.4754707  220.675083  175.8000707  336.0096432  4.536984782  277.0062788  253.9862009  258.3581858  168.3052275  227.513923  261.0934614  246.9888502  423.8387007  -129.6974127  -46.7942415  720.838325  
188.0847512  200.3937736  100.2295935  221.9482592  176.2906946  339.3212156  5.693437069  280.1570554  252.0804283  258.3952144  166.8937079  232.1790885  262.7400097  248.1295129  427.4252382  -129.7098802  -47.4038474  714.9336332  
191.7799024  202.1681354  98.97950762  223.2504124  177.0323728  336.6362531  7.574596629  282.0506591  252.4732153  252.585019  166.1636516  234.3932229  264.4361277  251.9906571  425.3126411  -133.7700659  -50.3343571  720.2824079  
192.0104003  201.7980247  101.8479538  221.4572632  180.5432391  335.8910328  4.708657005  281.1738888  251.5992856  251.692203  174.014205  232.6266006  270.7932808  252.485786  426.5627316  -132.9510457  -50.74506647  724.9104931  
195.7789547  202.4221706  105.899951  221.0660313  182.6226385  341.8253482  7.980500436  281.6731474  251.4048666  252.4810149  171.8371644  237.022576  266.9948452  254.8736201  425.4122061  -131.7165365  -54.4795231  726.8425936  
193.3725324  195.1139267  107.6542139  217.0139052  175.3354139  347.2487445  0.2014391668  277.8302852  251.1458858  259.3751874  164.3868072  235.4478462  267.7605334  246.7751659  433.4895492  -124.0307407  -50.20968423  720.9361151  
193.8542085  197.4341439  109.6007185  219.9345729  181.053218  346.3323406  1.258362125  280.8714793  251.8478075  258.1141754  171.1599594  233.6239424  262.1491149  253.0634988  419.5493595  -129.2569195  -53.12930198  722.9229897  
190.7948418  199.4750197  109.7896615  221.9626005  179.6164465  346.4531618  2.370199349  276.1861678  255.8444587  259.864354  170.3456482  235.4227111  262.7894067  249.3000951  429.9944675  -128.8056937  -51.87200639  724.683137  
189.6770967  202.4371734  106.224213  222.0353416  183.9428238  339.0960805  3.6380409  278.1302346  255.5390031  256.0305469  169.5783653  232.417588  259.0619079  256.5369691  415.3479815  -133.8122228  -47.10117842  720.4003638  
187.6987527  200.5293313  101.6909578  222.6300093  179.2900272  337.7792803  3.655434802  277.9714911  258.7373401  256.0014452  171.5830209  231.3774207  259.2840285  252.2680413  425.8363815  -133.7362984  -51.84347542  718.9342039  
186.3402449  197.0174781  101.2990913  219.5745272  178.2117018  338.8879283  5.220538602  276.086069  254.76816  253.8482268  166.395991  231.3847442  258.9870594  252.5546929  423.7264542  -133.854871  -47.9358451  714.5522803  
186.2576236  192.2251236  103.2877951  215.878964  179.9512681  337.1473747  3.89783889  275.2345219  248.2158875  252.1173157  169.1236179  230.8982709  261.8657826  252.8839372  421.6540984  -134.3235615  -50.59629499  712.7304688  
188.4087243  197.3357555  104.2252882  220.5040975  178.2776639  338.154926  5.537257615  277.5122822  251.2026862  256.2193142  169.6755487  233.9466584  263.2024896  247.2213078  428.6023801  -133.4823098  -55.10666497  715.1586296  
189.2116513  202.8913706  102.4961857  224.0493569  181.0798008  337.0866912  4.466299911  278.0126406  249.7638494  253.5676321  167.8819353  235.0787068  262.215102  250.0462531  418.8850293  -134.9514337  -55.00196113  718.0154794  
190.7389018  200.7088327  102.5539298  222.7286662  181.7588862  338.8911225  3.343895938  281.7612416  249.7791048  249.9661002  168.0211239  237.976781  265.7861928  251.8645884  430.7564409  -132.4563837  -54.07956444  716.4006925  
189.1823173  198.7339716  102.6419212  223.3620475  178.8232736  335.9096678  4.67051267  280.0534163  250.1213428  251.7328997  169.5845436  233.4256003  263.3212689  247.0993173  424.1579741  -134.6823449  -59.2572954  725.4958762  
191.5279222  202.340827  102.6604708  220.5999747  178.0272604  337.8585919  3.811118056  279.2820442  249.9492774  251.3092222  172.0079876  232.4678582  267.575623  248.0712875  425.757808  -132.9520078  -53.64306732  720.7760387  
192.788366  203.5216096  102.109026  223.5866022  173.910758  341.3298611  6.50175025  283.3632318  250.3849461  251.4661126  164.1387725  239.6613864  264.4417892  248.5397666  428.2917383  -134.4737434  -55.05369666  718.5830864  
192.1805802  204.5988629  102.7705659  226.3912959  175.7525941  339.1109332  2.817821504  281.2752242  253.8014989  254.3462646  171.4858763  235.5532096  263.5635716  250.2850392  419.3381924  -132.9965338  -61.87854088  732.6447605  
195.7887462  204.6492834  102.9367973  226.5603474  176.9268979  342.8365251  2.964855232  282.6989251  257.2525587  254.7317977  167.7384039  237.0697489  267.5009256  247.6818462  433.2266765  -129.0826933  -50.78958005  727.6212213  
195.9588863  203.4571019  103.3420114  225.4285826  182.4677677  336.916812  4.147712199  280.6660295  254.8361635  252.3519866  168.6611196  235.3923029  265.5107377  255.8679975  416.2697623  -132.2919972  -44.08515369  722.5667217  
197.7238335  201.5559355  102.7989874  223.9413351  181.4097183  337.8446721  0.8235261553  282.7390362  257.2344092  253.3156953  167.5067154  239.452124  270.2690887  249.3173811  430.5045838  -126.1537396  -49.52416817  720.3868027  
195.0277083  201.73986  104.01721  223.9884156  180.7066159  336.1844745  2.513505899  275.5278682  254.7509081  255.6799123  168.002231  231.6033147  266.2624617  252.8773504  415.9970198  -128.7181106  -47.24353878  723.3954779  
190.6919691  197.0213402  104.5960662  220.6939551  175.7878539  343.9932999  1.391527335  277.201886  250.8912281  256.8448889  160.0602948  234.3822267  266.6685305  251.7308732  429.5451078  -126.743635  -41.45295305  714.3573451  
184.7057889  193.0434168  106.3171351  216.3154066  176.804049  342.0366534  -0.1828349229  274.7074161  247.3173126  256.286245  165.9151094  229.8508847  262.5067612  252.8121328  416.1631438  -130.6966535  -46.49812086  720.5360025  
187.3271883  194.0083753  106.6340226  217.8151008  176.1419297  343.0769032  -1.24942136  276.8349122  248.5690371  255.5168602  165.9647052  233.8062981  261.7913845  250.3246358  424.0968865  -133.1880992  -55.42649839  719.345722  
186.3555619  191.1551414  105.7945429  217.2360202  177.6991583  339.0626954  2.325622542  277.1240604  249.678283  257.1470245  167.7927444  229.3772495  259.7227048  245.0333066  423.8777886  -131.6177163  -55.56681568  718.9671823  
190.8350833  196.4761719  104.5391258  218.389597  182.7118526  339.7428138  2.95577323  279.7125408  253.1708162  256.5161532  170.8264494  228.6460168  260.6762332  246.2661822  424.0656876  -134.5356899  -55.08748954  710.349864  
192.6056116  200.4021588  104.5877576  219.4048974  186.2329497  343.0276184  5.218475982  280.2302163  256.5039771  253.1854379  171.4375403  233.8309586  259.5995074  249.289562  424.8825122  -136.1194639  -57.68921881  711.0220398  
190.1630445  199.5216072  102.1295116  219.7560918  184.641286  340.6789328  5.456320043  278.9868937  257.6441308  251.8542514  168.9927355  234.567669  262.0640438  252.5850819  424.0242129  -136.014206  -58.38331594  718.7786664  
186.1936648  197.4588313  99.11729275  219.5049771  181.4912432  335.5995198  5.819620231  278.4883416  256.1335656  253.9136641  171.3835628  229.6516512  262.7721022  248.9561591  420.0325715  -134.0965259  -56.42734019  717.1705916  
187.3677772  198.6593102  100.9647438  221.0287707  177.345354  337.1743782  6.280165869  277.4228752  255.9513198  255.5851027  166.7961494  233.7758155  262.8551504  244.7502108  428.855573  -134.3980241  -56.77711025  714.807378  
186.7458551  200.8287797  103.7625941  221.7585435  177.1635326  339.141428  3.724807077  277.4074695  254.0494788  255.344889  171.0098083  233.9345105  258.7613324  247.9845541  415.523463  -135.7173777  -59.24101221  718.7172381  
189.6225046  201.8113385  104.0411757  224.7369288  175.771511  343.633933  4.990646336  279.9229062  256.9658619  256.2178087  169.2626266  240.2215963  262.3141655  249.3343022  428.8280236  -133.4220027  -64.3424591  730.4804498  
187.6790628  205.1137262  106.5213809  223.3674214  180.2646955  340.9895603  3.158522717  280.4629194  255.5873652  251.8992177  175.4140926  235.193292  263.8236465  253.2042506  430.0389818  -132.542297  -51.63438542  724.3125136  
191.4690973  206.8241154  106.2914352  226.1015555  179.7765925  345.0747033  6.911204344  282.30135  256.2938503  250.9181393  170.6848896  239.5971888  263.0976831  254.6145376  428.7292037  -135.2749265  -51.94973502  728.5352166  
189.2904446  208.383278  107.318371  222.9149812  181.9544865  338.9861203  1.80499467  280.0751317  257.0445313  249.914237  173.8500983  235.2238146  266.8366824  256.4840631  431.519437  -129.2700719  -48.40683196  726.7978056  
191.7696117  209.3979086  104.7065399  225.2378992  180.534913  337.5662636  3.868586144  280.1219358  256.6390762  251.0747513  167.7623361  235.152725  264.8501837  258.2920109  424.649286  -134.4550556  -45.92644942  721.2423826  
192.6106592  209.4821345  100.1048608  223.3382696  181.1950591  332.5376923  4.177624325  279.8203045  255.5097746  249.8029988  167.183687  235.2092656  265.5564255  256.8099937  421.7968422  -131.5038685  -46.24724698  725.3776601  
193.9152433  204.9562059  98.49079501  219.8619788  182.1232416  330.8316782  4.870176892  277.7012787  252.6741012  252.2127635  167.0324018  229.4075644  269.4215374  254.6820485  423.9321169  -130.6564479  -39.62644992  719.9661107  
196.6602341  201.0342854  100.0721402  216.5169884  182.8232079  333.7492704  5.989915836  279.0803681  248.7658872  252.9471282  166.9689828  231.2686557  269.6745611  253.8229697  422.3353442  -130.4928209  -38.15485647  710.9038213  
195.4169875  196.3422144  101.4221753  215.0857997  181.1702832  336.1963374  5.314291241  279.6258603  248.1566111  250.4441551  168.2568247  231.4131611  268.4548184  251.9484627  424.7717838  -131.1110061  -44.45847144  710.1297613  
192.6971198  195.6643473  101.1679185  218.4808692  176.4636954  331.6791072  7.599582851  279.3880828  251.9212627  251.7819046  168.4095196  230.8674855  265.9831266  245.58065  425.377204  -133.7192075  -56.41624778  716.0697404  
191.2744172  199.1249813  103.4203984  220.9553276  179.6466918  337.5263937  5.31254295  281.1802035  253.1837951  251.9600427  173.5609327  229.2860509  266.4960292  248.8186382  427.8103108  -135.1738015  -58.80141334  716.5753694  
194.2073369  198.2537816  104.8815887  223.9291758  178.2272554  345.3839286  7.518272145  281.4642768  256.0368002  253.339731  165.9952414  237.2305813  263.5820833  247.1771107  426.7719915  -134.8808606  -61.60772354  722.9515111  
191.600872  196.810586  104.1507884  221.2823109  180.1495941  344.1490582  1.392838402  283.1582624  254.4251322  253.060163  174.1213511  236.4027124  268.4660176  251.4519865  431.1964885  -129.2443365  -59.75680662  728.0124061  
194.3716493  201.3762959  109.495804  224.3528667  184.5443948  348.5027492  3.866082257  280.8809839  256.5076439  252.7094551  175.8924942  233.5493852  263.091592  252.9563186  418.9019707  -137.1928665  -60.6109044  733.5291891  
195.5086645  197.9194452  108.5357735  223.1277678  180.2073351  354.0918517  1.558065575  279.8057291  256.8985246  255.7881712  169.0704793  239.4260695  268.9485626  255.8188578  428.1063531  -130.1145119  -54.37713202  742.601851  
190.5167616  197.4695001  109.4458663  223.2046253  181.2622117  350.7363247  -0.1277903221  277.8687618  259.2964385  258.7331296  172.6948728  237.1795667  264.9739227  250.7233145  429.5002257  -126.9285162  -47.65916449  731.4190654  
187.8559681  196.8787107  110.0919966  220.7690906  183.6822535  349.4820366  -0.2399838615  273.8922128  259.4370725  260.4935269  171.4337184  235.7012506  259.4816138  251.1767665  424.3897308  -129.0679477  -42.86458642  723.3422633  
186.2729711  196.9358896  106.4465072  216.4230871  185.6331824  341.9144616  1.044452543  270.7246214  256.5700176  256.8168305  164.9377452  233.0316317  259.1676785  257.2472978  418.1534446  -130.5684355  -38.00644337  713.6960422  
185.5262981  199.1037121  100.0773488  212.6311457  185.4918387  331.1863168  4.52131888  274.2288217  247.8187279  250.9127308  165.5242875  229.1362879  262.5682299  260.5417437  417.4338101  -135.4867232  -40.36035501  708.1368767  
183.1715008  197.0899619  95.70506276  215.410889  176.6136852  326.9935211  6.090089472  276.7418112  242.2834668  251.2424981  162.8886889  227.3130229  261.7134886  251.5286464  418.7469669  -136.8768432  -46.18283116  703.5601395  
183.500644  197.3826647  95.40012535  216.5889804  173.1714807  324.5311849  6.428632226  277.848624  242.5032665  254.6245024  164.1436439  227.660252  258.9440334  243.7500354  418.3510097  -136.9563936  -59.71098222  706.9660253  
185.6495557  197.9375002  97.22173226  219.0061478  167.7113235  327.971184  4.856228716  282.4815323  244.733348  257.9003265  161.5180034  230.4431188  260.8908264  235.9924267  429.3690498  -135.3253436  -69.58255204  710.8160952  
189.8187876  202.9562368  100.7277551  222.2259595  168.6164271  332.1054159  3.71709001  276.7186175  245.3229788  258.5619758  161.7262108  228.4766853  257.3923766  239.940796  418.6150751  -136.0180375  -76.06369684  715.3948826  
194.3925247  201.3279816  102.8693358  223.6475852  168.9767361  342.6904021  -1.469837014  282.4737726  249.5153846  261.0638205  159.4742753  238.4291555  265.5221091  239.7693307  432.0639997  -122.7005975  -72.08801224  727.9900701  
194.6090509  204.8731171  105.4067528  226.1794189  174.0013704  336.8681334  2.213629102  277.7067212  253.4384941  259.6704699  164.6866871  230.6092964  264.8090139  248.416288  419.3838911  -128.3517133  -58.12990648  726.420734  
193.2039002  205.2906154  104.3110646  224.9407066  177.7664277  339.4605093  2.388169871  284.4575824  252.6986315  255.9063638  168.7678761  236.0378496  266.4450294  250.8281459  426.0347468  -124.6554123  -46.18044335  723.6929979  
193.1914872  206.9726546  101.9136128  227.3653834  177.6682616  337.8173673  5.221477351  282.9132573  256.6290413  255.5219207  170.715406  234.5979737  264.661018  250.074595  428.3224803  -131.2975073  -52.54613444  729.6111266  
192.2628066  207.9714996  101.8629067  227.812664  181.4544086  338.2325848  4.82554015  280.9999679  258.5623063  254.2695557  171.4749672  230.8483087  261.4120706  252.5203232  425.3767404  -133.4558235  -45.84625239  729.018632  
191.7941897  207.2872851  100.7065718  226.5460935  181.5209336  338.3320617  3.550910109  279.7413425  257.0139991  256.6310285  168.8052341  231.8377904  259.0196191  253.4197381  422.5179445  -132.3279398  -43.74827274  722.2872601  
190.5674415  206.0783424  100.9843695  227.496981  185.7811866  337.6678172  2.870012814  280.2770517  256.9460055  254.409322  172.5336651  231.2886923  260.186309  256.703343  422.5851344  -133.4989456  -45.4318424  723.2180522  
188.3476406  201.6750903  99.4853037  224.6342843  182.4582446  333.3280817  2.465718122  276.1512882  252.6589653  250.7541135  172.001344  229.9114508  260.0768003  254.2212331  423.2954155  -135.3713279  -41.92699203  721.0590914  
186.914742  199.4282119  100.4354578  223.0073867  176.4283344  334.5096487  3.491452496  278.0771151  250.6012941  251.9126202  167.7354159  231.5552858  262.146192  254.8197347  423.9851509  -135.4026956  -40.97206273  707.4763349  
188.0603942  200.0324554  101.7835864  222.8842521  174.586042  336.6548826  3.883235898  283.0393978  249.7002332  252.2365672  167.1666382  234.9158006  261.5776947  253.4671963  425.470314  -136.2535493  -51.18314107  710.488016  
188.9543154  199.9591726  101.4314091  221.2839539  177.7222475  335.4563121  3.265410051  281.1871195  252.1738962  252.7086967  172.4129492  233.2861849  260.235283  249.7381532  423.2477714  -134.4510231  -57.64490476  720.8335781  
190.0300505  196.3729703  104.969361  219.3910614  175.6310017  343.4669536  2.398193501  277.0048556  251.0837721  255.8646884  168.8234467  233.1203815  262.7107725  248.6120282  429.1652978  -130.2322365  -57.1127151  723.8389623  
189.4472531  195.9366767  109.5528315  216.8805663  181.3646805  346.9974004  2.720846589  281.7808176  254.045375  252.2087086  174.686103  236.5110504  264.6359691  252.5884129  427.770409  -128.9024592  -53.41988876  722.9105442  
190.6339596  195.7896803  108.9606322  218.399109  177.5720447  346.6635874  5.946520654  279.3092633  256.3324912  251.9075693  171.9973586  237.8784811  266.2719858  252.2444836  432.5054357  -133.6657425  -56.2159086  725.2793354  
189.4736233  197.3849257  108.9531659  218.2755243  180.2639357  344.9812689  4.273877971  276.3034438  254.6418728  247.4081082  172.5334072  234.2950608  264.6836989  255.1721876  423.116924  -135.7935059  -53.08980202  724.4191692  
192.333071  195.5068483  108.7545278  218.4417226  178.9090704  352.0893135  2.722078999  282.4585982  256.0965344  252.3537259  168.3613994  240.7591412  265.156809  254.4024059  432.8156944  -131.2737433  -56.34931394  722.0830002  
191.8014031  198.9513809  106.0204284  220.8390509  181.9590766  345.54859  2.740306543  279.6529234  258.7373102  252.9504684  171.5154824  239.5817932  265.2624465  252.1786598  426.3833962  -133.2319611  -61.56945341  731.186292  
192.1173982  199.468162  105.4399171  221.2507009  183.8334796  343.8604192  1.285751451  277.6899256  259.5744992  256.18025  174.084634  233.9613933  268.0654546  250.1343931  426.9379824  -128.472941  -51.13067996  725.9687447  
190.6712487  201.386139  99.61956538  223.5712321  183.1822297  338.890757  1.289343804  275.9681832  261.1430969  256.4439034  171.2183668  229.5601373  265.4571804  252.1456062  425.4349321  -132.7999782  -46.39375025  723.396329  
189.4391236  206.4613222  98.77976457  225.1238209  190.479489  334.9918974  3.218669411  277.8790974  259.7856393  253.7231793  172.9338182  229.4104652  262.0282706  253.4091913  417.8125875  -135.422364  -44.32747062  717.8678549  
189.463865  206.9559392  99.74008048  221.5609699  188.3223909  335.7204833  5.496820451  276.7221772  258.6599542  252.1695457  168.6415521  233.044933  261.3143514  254.4189049  425.1385815  -133.8362766  -43.9222599  713.4745364  
189.6976529  202.87058  102.0728387  218.5138076  184.1460909  336.8492041  4.31905708  275.2090695  254.7138143  252.4377155  166.8508965  234.6133264  262.9882458  254.9991696  420.6516553  -134.714362  -47.43826009  718.3148977  
190.5414554  199.537073  103.1513029  218.7345965  179.1487269  335.7542833  6.146255267  276.5525591  249.8803447  250.4965619  168.0330024  235.9487195  264.7009244  247.5863945  424.7293158  -131.9861575  -50.29935814  718.1303675  
191.6767323  196.6920716  105.01496  218.701032  179.9627498  333.9605369  6.008369838  278.1718615  247.6730364  249.2832303  170.4880873  233.0312622  266.0198223  247.5555237  423.2744237  -134.5928485  -49.52074898  718.4342543  
193.408007  195.2560785  105.9869376  219.606104  176.8957197  338.5831177  5.568739146  280.593837  247.0707455  250.473164  165.0586059  237.8486922  268.7982131  247.7666681  433.218463  -132.4786696  -53.34805223  712.8041602  
194.6274574  196.2422724  107.4028242  217.9779119  176.6347518  340.6159357  4.611290085  278.07207  249.1263472  255.0209978  165.6422057  236.7364322  263.5997621  248.1210519  418.4914124  -131.4719661  -58.30725994  718.7332639  
194.7725071  194.8656802  106.3639128  218.9242107  175.6672573  343.9292539  -1.235911301  281.4808763  250.5091157  256.1207245  165.0359696  238.1162168  268.6346948  247.0543432  423.8165402  -123.0015239  -57.29603685  726.7677417  
193.5499818  199.0985201  108.5529899  222.5930665  177.3407486  344.2847387  3.088508811  280.3279121  252.992615  259.2328628  168.2556184  234.0751841  269.7696375  248.0187413  425.3954374  -128.5777023  -55.25933224  728.022617  
195.8273426  204.4076953  106.8220533  221.4418829  180.1513913  348.9473474  3.322215381  283.8801662  250.2557996  254.5119904  168.6932341  238.2837623  268.572217  250.7767259  428.2880362  -126.4312904  -46.03739995  719.7347134  
193.2145446  201.669326  105.6484958  222.7176958  176.6366421  345.8234869  2.487609156  280.749576  252.0817971  257.0390496  168.9132542  235.4544207  265.6146745  250.6567076  424.7467671  -129.7145386  -55.69756276  729.7766122  
190.4082096  205.2530881  104.8856825  224.5602293  179.6955494  340.2406276  3.197691992  279.3416641  255.2225411  258.2983248  171.5227229  229.3172712  263.5448753  248.6132363  419.3757358  -128.9556148  -50.6260281  731.0052322  
189.1409951  206.4518106  99.71284502  226.312196  177.5954064  339.8138686  2.753223607  275.3055144  255.4490704  258.3493715  168.0445518  230.0518305  262.0385102  250.0943436  426.3198874  -133.7328556  -47.01722825  724.4171206  
186.3368417  206.5418208  95.96342327  225.3488164  178.4831102  332.8305151  5.541586555  277.4849498  253.8871782  255.1236557  165.850738  227.1958783  257.2695102  253.9710655  419.888775  -136.8397006  -44.69915829  712.9598734  
185.62444  203.0829417  96.58293676  221.2206119  177.5878806  331.2544368  4.138503471  280.8282663  250.0333771  255.8409146  166.4791113  227.1084541  260.42565  251.0263998  421.5409148  -133.4091776  -45.99819966  713.52872  
187.5185308  198.9778351  99.08984008  221.2676535  177.0353355  330.9773305  5.04660414  278.5109063  250.4208877  255.6210944  168.1258726  230.3318263  264.0714525  251.1036304  425.018137  -134.8312059  -53.54622346  718.0331495  
188.0872092  197.5918857  100.7018888  221.8759409  179.3644917  330.3659595  3.458889156  276.4098961  251.5822469  252.3382566  169.363789  227.6081243  262.8704539  251.2108579  418.3530833  -136.8842976  -52.17182263  720.1270997  
189.5846078  196.8199829  101.9913697  221.414906  177.0023406  334.4464667  3.637864479  279.3043694  253.9829349  252.7085735  162.514504  233.5271477  265.6720537  250.4372136  430.3701903  -133.4241989  -51.5350575  708.9016266  
190.7473356  200.2890687  103.7292815  222.9347207  179.0893441  332.1185289  2.621696562  279.9371418  253.1429948  251.2034288  169.3696537  230.7700977  262.6662125  253.3612184  415.6633683  -136.5333403  -57.6202269  720.586176  
193.1011644  199.4049155  103.4847734  221.5874263  176.1408397  335.2702432  2.288174344  281.6543712  255.2926841  253.1783234  165.8344327  236.7418891  266.8653145  248.2870816  428.6093689  -131.2697328  -60.157277  724.8805968  
193.5368859  202.3447765  104.9513754  222.9998038  178.9975076  337.8823728  3.798852556  280.3418397  255.1576238  251.6631143  170.3011984  234.8377639  265.7399209  250.8157425  426.5716974  -133.976771  -55.08183164  721.3036397  
193.3822885  204.0275239  104.5171883  222.3319822  179.8986578  341.4883593  1.437711274  283.4089219  255.2822641  250.6860033  170.3616342  237.0575324  265.3156881  252.4879539  424.3852839  -131.4369679  -49.33380321  721.4315944  
192.2798527  204.6835517  103.9658844  221.7475786  178.5918365  340.2353755  2.801794262  281.4421449  257.7719334  252.0047842  169.4720068  237.5515832  264.8296101  253.2656265  425.5192346  -132.4541743  -55.57955273  730.0153744  
188.9135208  204.5622274  103.4133504  222.8134792  179.1196477  337.5521128  1.314029261  276.8435742  256.9017698  258.1477817  169.9992727  231.9389589  260.6435875  251.6039583  420.5196832  -132.5227848  -50.28740439  726.2742262  
190.4604201  204.7356391  101.7735862  224.2583051  178.0983821  336.039493  3.063396852  277.6766248  255.1248576  259.2438754  168.1692237  231.206304  260.3450032  250.6472145  423.8346595  -130.9735248  -45.66437558  718.3287801  
189.4700876  203.1643287  101.2026633  223.3512311  180.2291826  332.8148548  6.909169367  279.4747508  251.8136035  256.0597425  165.4226093  230.401923  260.5597855  252.6817117  419.5617021  -133.1847298  -46.42613415  714.6551178  
188.9524863  199.6358046  102.7182944  220.2695882  177.6034073  336.2009802  2.142136078  281.9067553  250.4204164  254.8787844  166.8504978  233.3843398  262.8145244  248.9429565  426.7574739  -129.3255543  -52.52666932  719.5114045  
191.0600293  199.8738282  103.5765039  219.8968059  174.7945473  337.6548935  3.336932571  278.6804785  250.9424448  258.0358314  168.4731985  231.9272131  262.9610001  247.4422341  423.3149136  -129.5979057  -55.88999009  723.0324953  
190.7688036  203.3036092  105.7415764  220.6373945  178.5195068  340.4227648  3.503866761  277.1258616  250.9711725  258.2014397  170.8813666  231.4788948  263.1884076  250.7653451  422.7578095  -132.0601248  -52.47777681  721.7483991  
190.749905  201.6714594  106.9913082  219.8829389  180.684595  349.6859314  3.619482746  281.6207755  251.4168113  256.941086  168.1656402  237.1171312  261.7356722  252.1301499  431.6656117  -130.2692865  -48.93935482  712.0070561  
189.994628  201.8594343  106.7601036  220.5251014  184.8402387  346.9593677  5.855065258  280.6693229  253.8819314  253.024593  171.929899  237.6876656  258.8271725  251.4423791  425.3288787  -134.414855  -55.99590844  726.0723087  
190.6849472  201.8934021  105.257375  220.1715366  182.3265772  349.3004955  5.380349338  279.5248414  256.2062518  253.4884422  172.32985  240.0156093  264.4322105  248.7243723  436.8897371  -131.5419158  -54.33973469  724.6392549  
191.8464472  204.6503215  104.794475  219.7585069  186.1628103  343.7786979  3.320300231  279.6216768  256.4671316  249.8283911  177.0315223  234.8657426  269.0434385  256.0582558  428.0187885  -134.1331075  -50.93992346  723.4884733  
195.769928  205.5094252  103.8195133  223.0991729  187.2218763  344.6811579  6.426544397  281.3746662  257.2349123  248.260131  172.6056266  240.287793  267.6081546  258.7662827  427.0760175  -134.745026  -56.73634843  737.6253021  
194.3413745  200.0406385  105.7141602  219.4064142  184.7636708  340.8819786  3.749828794  277.5689444  254.6872631  250.0480213  172.9602995  235.4399545  266.9965549  252.111878  429.7389853  -130.722354  -47.3332259  729.0113953  
194.0265446  194.4446037  108.8979123  215.2497043  183.9176608  341.4596023  1.661461473  277.7344501  251.3654174  251.6811303  168.3397331  232.2339637  268.9415744  252.1854746  426.9836552  -126.6056957  -40.54966002  714.324395  
191.4716939  191.6181637  108.4435827  216.1945248  183.7471925  340.4114154  3.846856951  275.8643542  251.4037804  252.0559116  165.3726786  231.0934155  265.7682755  254.8481559  421.3811425  -130.5550135  -47.35015009  710.9465352  
187.299131  191.7732481  103.1640261  217.2105672  179.2996381  335.9061129  0.9936768919  273.3820406  251.0000646  254.4208869  164.4337362  230.2907102  263.4975134  254.7910113  417.9922219  -131.298505  -47.06499794  712.1567212  
184.6676789  191.6555685  97.61857506  218.6959121  174.1106598  331.2304024  0.7913160608  274.2899232  248.5947776  254.8297429  163.7873745  228.2167822  259.156294  250.7494894  414.6848185  -133.0614535  -50.8174474  707.4308437  
184.9489742  192.1132873  97.13374171  223.8023681  168.6268927  330.2249057  1.939635475  277.1882329  248.8142631  258.3738881  165.3998852  226.2275689  259.1098103  241.9834289  418.1530483  -133.7750564  -57.98818388  708.0722855  
185.0850901  195.1062922  98.70454192  223.6491623  167.7683158  333.1214981  2.919072044  277.570534  249.2793071  257.9853053  166.8412907  229.4468287  259.7940601  240.483877  422.4006495  -134.6224763  -61.25524325  713.9219926  
187.8643886  199.5593648  99.06399212  225.8627771  171.3191649  336.6384798  3.689524651  280.2998577  251.7585933  257.1168291  165.820735  233.4436183  260.1183005  244.22984  421.307532  -134.6512356  -61.19558957  711.223227  
190.6412183  200.2878742  99.95530628  226.1091881  172.0647626  338.5668182  5.794851396  281.2180701  253.001577  254.6647412  165.8763988  237.6148498  262.6205574  246.1141823  424.8294447  -134.5856642  -59.24514189  718.2212394  
191.4560193  201.0001899  102.5944512  223.7817074  176.5791453  337.914403  2.266435891  282.4795649  253.5348431  251.1007129  172.343251  234.4970108  269.1846014  249.5346159  425.8486788  -131.4382044  -59.75941798  726.085022  
196.1263418  203.2301972  108.1145904  225.8301072  181.2814578  343.5158267  4.865502177  279.8746907  255.6024836  249.8715067  168.1956014  241.19044  267.5605134  253.0265799  425.2066748  -136.8599276  -58.18131671  727.6188942  
196.2044069  203.7990707  106.8912183  222.768816  180.1235423  351.009345  4.163114654  284.0503739  255.009627  249.2963373  166.8168606  243.9382584  270.0019142  255.3986015  435.8669655  -129.3724141  -48.53529915  724.8833671  
192.0487006  201.7161367  106.6105249  225.7210545  177.6323842  344.1081726  0.9721694802  277.4308978  255.2673445  257.9510739  167.879186  235.7019244  262.3911351  251.3384226  417.236869  -129.6913322  -56.63292574  734.354106  
190.4978153  201.5063469  105.8403433  225.0374945  178.3727258  345.7213336  0.5243485265  278.4581978  259.2966926  259.5818038  169.8434443  237.4991471  263.7396652  245.1385498  426.4014541  -126.0816418  -50.2727603  730.2166344  
187.8715637  204.5556756  104.4546459  223.5169768  186.8301289  338.2685283  4.919811813  276.1433226  259.7549137  254.1001225  171.0265694  231.0551713  261.8930558  250.642634  423.8482197  -130.5897514  -44.55038455  726.2890884  
187.0785498  206.1275732  103.246833  219.7091614  191.6286729  331.3648002  7.473184602  276.9644583  257.5249144  253.3916293  169.8105245  228.8331745  260.7516662  254.1926929  420.4486723  -134.0690656  -41.71323048  713.3060643  
188.8679472  203.4690317  101.5851228  214.0056473  190.3958306  329.9270815  8.77457989  279.4677614  249.5882539  252.784106  169.1834351  228.7789794  264.7640479  253.8882782  419.9998383  -135.1236134  -43.28288952  711.6761856  
192.197723  197.1184608  101.7068002  215.4596017  181.5964963  333.1153474  6.952838528  282.1143737  244.999247  252.6080741  171.6671988  230.5195427  267.6621713  250.3282441  421.4615045  -132.8389063  -49.82403798  713.2214274  
195.7504802  195.4656002  104.6511618  218.3424787  178.4231676  337.2039029  4.725131591  284.495942  243.4498769  250.5882117  167.9460103  235.6761319  270.5276044  245.6574594  429.7153936  -131.0727029  -52.43940174  712.2396547  
192.0835497  200.3226345  106.5201335  217.6151976  177.6404317  333.7120807  6.405507077  276.4245698  249.3151562  249.7527156  172.8900915  232.2041201  267.3309597  253.4762295  420.8185526  -133.7907214  -55.58833489  724.7610624  
194.2774145  203.0469567  105.1419765  217.2950719  174.5986283  345.7328171  4.793454793  283.944574  248.7210239  255.6980163  163.6964254  238.7598549  266.1407119  251.5827641  435.730889  -131.6190324  -57.84726844  720.9044983  
191.4012972  207.3666454  105.1717846  221.0864509  176.4231218  338.3930982  3.196161105  279.8289642  250.077134  253.6800102  171.2475417  232.088592  263.1914504  255.4262529  417.9463179  -133.467072  -57.06657508  732.4615776  
189.604963  208.2808691  105.0861014  221.1652171  173.9739423  344.6346336  5.78061214  281.1170524  253.9300331  255.5921715  169.4407177  238.4528367  262.2726346  247.6242415  438.7366926  -130.9437968  -57.91132562  729.1263549  
191.6791682  207.7015538  102.2799039  222.2633426  176.587218  343.4976313  7.975864245  279.9765613  255.3107711  254.0012538  170.930821  237.0686786  263.1192033  251.942888  431.6977972  -136.8454113  -57.05718611  727.9889535  
187.7057315  202.8476443  102.3553434  222.1380946  181.7928882  340.3756443  2.984070323  276.9362857  255.1984006  253.6099325  171.3940221  230.1069484  259.383051  254.5285618  423.8312915  -132.7028566  -47.40855144  720.3919824  
187.8177661  198.3928789  101.5425035  220.2602729  185.3161222  340.585797  3.129676422  279.0166926  255.65167  253.6293095  170.4042113  230.971144  259.9184135  256.4688338  425.4879688  -134.4490054  -47.45725897  711.8834791  
186.5984078  197.4255839  101.5333179  220.7508244  184.2569629  341.6167613  1.743067252  277.3481098  255.0154016  255.7469704  169.5471631  231.952372  258.470189  253.1625688  423.1581282  -134.1559601  -49.49153395  711.7886133  
185.7932452  198.1620444  100.461326  222.6482718  181.7016786  341.6605819  1.457231722  277.0359467  255.3392818  255.5105445  168.6747482  232.1669278  256.7730395  249.9374861  420.2758579  -136.435952  -54.1321246  715.8182654  
186.7024107  197.1382252  99.4838735  223.3655124  176.273847  340.4736264  1.60189381  276.3444801  257.3200525  255.2378022  164.5858612  235.1527735  256.8423749  247.1746336  423.7781811  -134.0073686  -56.93151841  716.0283691  
186.8488032  199.0559904  100.1448074  226.1205724  175.4307286  334.4646973  1.919789932  274.1563037  256.9943873  255.5993594  167.2662217  228.8177619  257.0177178  248.581176  417.1645709  -136.7735903  -59.86733984  725.6905601  
189.8179494  198.7851613  100.80196  225.0225342  170.7034515  343.6435254  1.737209411  277.5428141  255.7251917  258.1947059  163.3824114  234.2354176  264.0973971  245.6432785  433.9830038  -129.9130495  -54.95986788  721.1761169  
190.6845969  200.5571545  101.9159817  224.5583758  172.9509165  336.9601939  3.757980331  277.6310909  253.0670638  255.5673272  164.0817047  232.1466403  261.5932939  252.3387935  415.92728  -134.9324111  -54.47202048  724.5272  
191.7834216  200.5272526  102.421127  223.2333518  170.0002759  343.5274113  2.787415922  283.6567505  256.0117003  255.1430958  164.4239437  237.8545363  267.5812366  248.4238783  432.918725  -128.0778912  -56.87479898  730.0050638  
191.4464414  203.2935418  104.3091539  225.7960804  177.2812155  335.9988268  5.26818902  279.6990457  258.2097708  253.1710703  172.1594754  231.9021387  265.5509236  251.4623434  418.8443419  -134.3646312  -54.86679021  732.0097557  
194.3265479  202.1857461  106.6402329  224.4262304  179.4889761  343.8571659  4.007099752  283.8032668  260.3103111  252.4004113  167.3762227  237.0744188  268.250914  253.2305017  431.4358408  -130.6211045  -46.29398838  720.4772928  
195.1073884  197.475579  107.1201957  221.2798539  184.3737436  340.1719699  2.406125754  278.7646112  257.1148021  251.0334173  169.6348121  235.541258  266.2955619  257.421213  419.9121143  -129.9514508  -45.07402661  722.3708071  
194.8291273  192.7742312  108.0011172  217.262453  184.9042698  339.8918368  -2.152934793  281.4765622  252.7001487  256.5022356  165.1179953  234.138257  269.0904968  255.1155386  424.6518556  -122.5330269  -45.01747698  718.9502056  
194.17485  197.1189663  105.4435071  219.5150937  187.2895572  329.0031396  4.77181644  277.8830784  247.5656772  251.2959293  169.6603636  226.2688931  267.3977516  251.5229895  419.1840529  -129.3701668  -41.16408168  717.6432027  
193.3126602  200.9789605  102.5036179  217.6086394  183.6329323  327.4733636  5.064089698  275.7977952  244.5587124  250.0962403  171.5071719  227.6265096  269.7479679  249.9410716  422.4859337  -132.0322025  -41.20134089  713.1125997  
191.6863292  202.7420517  101.5487553  217.7915532  178.5772186  330.7072458  6.63721492  278.7649103  247.1468983  251.6609034  168.4216683  231.9264461  267.5960856  248.6921893  422.5486908  -135.0008018  -48.44180749  705.3213209  
190.5546388  200.7428025  102.711563  219.3849057  179.2863293  335.9578795  4.582836741  280.6053876  251.9687508  254.2090221  169.2158386  232.3306794  262.6762878  248.5300908  421.696221  -135.7050905  -55.54742656  711.382397  
189.8344302  202.0641216  102.3451304  220.7241966  179.5443144  341.9607064  3.658413049  283.367137  253.0347038  253.735639  168.6917125  234.1731236  262.4584975  248.3523479  431.9541889  -132.7070327  -59.3800863  717.0199457  
187.5410932  201.9587815  101.170767  223.1179933  180.6070906  339.9587004  4.907498342  279.2770518  254.7107306  255.2924604  173.0827863  230.23484  258.4571202  247.4109994  423.650238  -135.1784322  -62.87096183  727.6327237  
189.5694634  200.003295  102.528751  222.7284977  178.2553247  345.4541301  3.896367956  279.3408492  253.2599228  255.0518083  172.349584  235.0315751  263.9598383  245.4751425  436.0734453  -132.4607755  -55.15613163  724.0351912  
189.4604725  199.4222836  103.8159725  223.0518692  178.748359  342.3091373  4.66711671  277.0803282  252.9918165  256.0250683  171.5468803  231.0203524  260.7175733  251.0592608  420.8482115  -135.9709166  -57.14194826  723.9390677  
190.8988812  201.2569463  103.5521169  222.7311552  180.3979946  347.7669881  3.230320076  282.3439588  253.8217046  255.1061957  169.792178  236.7206089  264.4384722  252.7178789  429.2955629  -130.5412146  -50.58771728  720.3134723  
189.5665807  202.1543245  102.3321671  224.5753126  179.7894734  345.9665273  4.013028811  279.8617647  259.2034793  255.9942525  170.9760489  236.0849327  261.3607419  252.1688129  424.7324414  -132.2297913  -57.848838  729.4193423  
187.5555963  203.4575183  102.0570232  224.7012856  181.7862208  341.3873551  1.143181501  276.1562522  260.9610549  258.656388  173.6873188  231.7624433  260.4630464  252.6092896  422.5395433  -130.3904058  -51.98270755  730.1606193  
187.335183  203.6580985  98.96566288  225.6566172  181.0080825  338.8174006  3.280527789  276.4517426  262.3061144  258.6674359  170.4468988  229.8933673  261.0646736  251.4919632  425.5029776  -132.4206874  -46.01573135  724.1563283  
189.5575905  207.640794  97.51937854  225.0290628  182.3103688  334.6214975  3.538466303  276.3767132  260.1113762  257.3265353  166.6219679  228.4523109  261.9481552  252.6562448  419.4989846  -131.0616996  -41.65300429  714.5419111  
190.7622263  206.1319617  98.66082225  220.4791082  183.3081528  332.8280153  3.712985927  276.4780365  252.9172767  253.7293043  164.1976795  229.9681261  262.6531418  254.3369621  421.4808502  -131.4210877  -41.3245945  717.5028208  
190.7405112  198.2322268  103.116938  217.0032923  179.2376548  334.8281467  3.651436002  278.1581294  244.6803364  251.1239988  164.245523  236.7389074  263.8756622  251.0955142  420.4552456  -131.2104822  -46.80416114  715.9343874  
192.0420878  191.1779864  106.9476849  216.2513765  176.7020356  338.4564672  3.699301143  283.1743464  243.3134509  248.6015819  167.4946682  238.4363715  267.1581337  247.1341847  427.2398517  -131.5230379  -54.85079205  713.451341  
192.1167221  190.9807331  109.8278109  221.1258391  176.0727124  339.7523133  6.332293089  279.4015819  248.2817592  249.5988355  171.2115078  237.6176457  266.3888224  246.5186664  424.887832  -133.5421904  -57.49920516  715.5195672  
195.1468564  196.0776488  111.3647242  220.4899003  180.2952036  345.0807133  3.353546867  283.7468073  249.561296  248.710403  170.3718819  242.7271904  271.3386387  252.3113631  426.5443318  -131.4696659  -58.00367344  716.5801317  
196.6854168  198.6865248  111.3118455  222.1149419  179.9572774  345.9021176  3.9619706  280.9267  253.1402465  251.1530449  170.2363238  241.5532005  266.8067091  251.9328931  420.4871476  -130.7370883  -61.23169536  730.1675162  
194.8171541  201.8946693  108.0789116  219.9292164  180.2508291  344.9078638  1.349526876  282.2985101  255.2191971  252.4637456  173.1731173  239.8433931  271.0016398  254.7585787  427.484517  -126.6413877  -55.27266799  728.2481309  
192.4488989  204.0801739  106.7236914  222.9601499  178.1308551  344.8716704  5.13236622  279.9185923  256.44857  255.2282378  172.3925778  235.1615359  265.2826792  251.4139219  425.7563063  -131.1391763  -52.24430396  730.1796287  
192.0780684  202.2811322  106.2075264  221.8891536  176.8446261  344.0397873  3.351298726  282.2225374  255.0601065  254.8508589  166.0528518  237.0390537  266.0352314  249.2245907  431.927778  -129.6941596  -46.90143897  725.7327884  
190.3514948  202.7068544  107.3386069  222.7579539  180.1181585  342.4002766  6.306145926  279.7573314  253.8124825  254.2280878  167.7757266  236.5749431  260.037026  251.2108791  418.9037015  -134.832788  -49.1882301  721.6540035  
187.1774212  199.7921192  104.2832723  221.3310706  178.6231855  345.6095979  5.166164228  278.452433  254.5178575  255.0409564  168.8005322  237.2915297  258.7258508  252.0357301  423.3528084  -134.0921326  -50.98058147  722.9659669  
184.1038273  198.8318667  99.50355779  219.5789955  179.9165706  339.6303549  2.675803782  274.474411  255.4528868  256.9221766  171.4658582  228.3753922  260.3622366  253.6848687  420.2042511  -131.3180736  -50.26585736  722.7115978  
186.1184894  203.1354622  95.91549177  222.7509357  178.3114472  334.5950038  5.031795727  276.7086767  255.2510377  258.9377254  166.2111084  228.6137809  261.6586799  250.4234492  425.9107887  -134.8976008  -50.86913902  715.3260859  
187.7653104  209.8340779  95.70525587  223.9945344  180.5285707  330.9239559  5.658551363  275.6616243  253.3887341  259.2197399  166.5363568  227.6515282  258.6435756  252.4712188  418.5406613  -135.6236636  -49.2066726  713.9814477  
188.4535982  209.8241642  96.69035805  219.9365087  179.1116362  334.0689467  5.606872524  279.4289185  252.0790461  257.9949297  164.7082423  233.3202774  260.7110892  248.9409024  428.2149868  -133.2469697  -52.58947692  718.2245193  
190.0787464  213.1298377  99.31975265  221.0220299  182.2425242  327.5427531  6.031247343  278.6496739  251.9001755  257.1160602  170.3098864  228.689611  262.3741469  248.8938724  416.4104927  -132.5993294  -55.50283873  724.0389709  
195.1812066  210.4521489  102.2599715  220.6805799  180.8765679  332.9170071  5.052801831  280.8298406  252.2777728  256.3697199  166.9512745  232.8773932  266.9635757  246.2667758  430.7481926  -129.3829023  -51.54810329  721.0811322  
196.2959394  208.2842752  105.2494551  218.212798  185.5469169  338.4610533  3.505598706  286.8033813  248.2377835  248.9184524  165.2143274  239.1471746  271.3945144  252.8264117  427.9708652  -128.3493387  -46.75307684  713.8348004  
197.7127195  202.2606218  112.2930249  219.6484678  189.198461  342.4910992  0.4598439138  277.4229816  252.3305672  241.5598861  177.1475821  236.7500293  266.3099517  256.396831  418.5073128  -135.6176641  -54.8401747  738.742085  
197.794779  193.6325483  110.9523673  218.8113553  184.5140001  349.25696  -0.0897653931  278.0308126  253.4649734  249.6009202  170.467425  240.6241022  274.3876834  258.4432944  432.8690269  -134.9771769  -54.77870073  733.1717384  
189.4990643  191.7199341  110.1631133  219.3045064  181.1080529  345.7112891  -0.7647068557  278.7570567  255.6452823  254.0272022  173.7219626  232.6959545  265.7051454  254.3514659  429.0219333  -131.5866512  -45.33335437  720.5972565  
185.2905985  194.2632215  106.8055247  222.8137842  179.8327216  344.7397925  0.807072752  277.2102114  257.9398155  255.8970354  173.5838156  230.9743362  261.2373537  250.3776734  427.7034283  -133.1003043  -48.19725105  718.6835834  
185.1090534  195.0019041  101.2390625  224.1203042  177.8798285  340.8946124  0.507276279  273.9577265  258.137884  256.0127667  169.5926986  227.5115194  259.0483628  251.9736503  421.7116374  -134.0872095  -48.32377433  719.5614079  
184.0081569  191.9353044  94.74359895  220.0258301  175.4120343  333.3320791  1.752401135  271.5446942  252.2329606  255.7910861  165.5023432  224.4295609  260.8743195  252.63651  419.2818674  -135.2318635  -46.17704137  716.8868581  
183.0033057  190.9079927  96.43823276  218.3834718  175.0426847  326.2846009  3.598663208  275.923114  245.6871006  254.75399  167.514805  224.4447267  261.2498743  250.9852219  420.6800508  -138.0616211  -48.50998739  703.7562704  
184.2480671  195.2493945  98.16874425  217.9187307  168.6858632  327.4309992  7.118977507  279.0499406  246.8116643  256.1883407  164.8822482  228.2369608  259.6392533  246.3710568  423.8574438  -138.626217  -56.74370781  700.2956755  
185.979721  200.3204832  98.92815338  218.4401797  169.5812672  330.7508864  7.962897846  280.7872958  249.4629951  255.0664664  162.7872783  232.9355386  257.2605551  242.9210678  422.5206676  -138.117088  -66.14969219  706.7960797  
189.9976298  203.8270697  100.6011292  220.1997881  172.6371958  331.4572004  7.288368424  282.0570579  250.8594529  253.2508742  163.7715395  236.0007221  259.21303  242.0930835  426.4641365  -136.0820366  -69.92944943  719.6125307  
194.2869444  204.5636783  102.7171858  221.6349178  174.1104376  333.093363  3.300090116  283.9796809  251.0400287  249.369528  170.0560129  235.8523791  269.3261504  244.8184677  433.6327564  -130.4055826  -70.48541807  728.0635036  
197.540412  204.0638151  107.6313518  225.3960239  177.1575105  338.7009321  3.231598243  278.7794999  253.577437  251.7692212  166.6282989  236.3176822  266.1648053  250.4295445  420.3634212  -131.8890997  -60.54472073  729.8068436  
193.805075  203.7289457  105.9351549  223.2640132  175.2244654  345.4968883  2.8706523  284.1195638  253.8914401  251.4900999  162.1835937  242.3310368  267.65523  252.3419566  436.8489463  -127.411942  -51.43745061  723.4452059  
193.6466828  205.586036  106.1135145  226.5737116  178.1974381  338.429346  1.667846476  281.0954372  256.9503775  253.9080518  171.3454162  233.8537824  260.347075  251.9147256  419.4582541  -131.5120812  -57.55366272  733.8084288  
191.7090345  203.9834314  106.4005961  225.1806605  178.8117551  344.7850251  3.700709942  281.4314406  260.7783497  256.8824318  170.1729392  236.3628618  262.9351407  248.6876144  434.339395  -129.9752856  -49.08975299  729.3627872  
190.3820058  203.510581  103.3135251  222.7981816  184.1701814  342.0065798  4.732166784  275.7346853  259.0840989  256.4183784  171.0210539  229.7902025  261.8065032  253.8057599  423.6356438  -130.0817633  -42.51900818  719.3275663  
190.4996019  201.2013336  100.2228029  219.9803769  186.4269233  339.5139612  3.426118798  276.0917011  257.6151057  255.7743672  167.6818623  230.1732462  263.3785108  255.2058573  418.6794021  -131.3437881  -38.18269968  714.2457862  
190.7108286  199.7072436  98.68900502  220.1499554  185.4440927  332.9297442  2.534516753  277.1714699  252.9232  254.8516899  166.2106527  232.4064422  263.9799382  252.5337695  414.5545921  -131.7640789  -43.51621181  712.8218683  
191.8887128  197.669213  100.4357925  220.117609  179.6745821  332.8184613  2.647888277  277.8143416  249.1137556  252.7392137  167.612542  234.7257413  264.5313355  247.6648143  417.108614  -131.2138245  -50.37155985  713.5187934  
194.272931  199.6496627  102.2512601  221.6066391  176.402868  340.3071866  2.379034527  277.6955553  247.7779971  253.6212761  165.817126  239.7735585  267.544551  242.2607905  431.3526796  -129.2648938  -53.34533751  709.555357  
190.2033078  199.4889816  104.755903  224.4524069  179.32537  336.977681  4.999656273  277.9502677  247.3039808  252.0361818  169.7659184  233.9630967  262.0843684  251.5062779  416.7389294  -134.1219902  -55.13365705  718.6630447  
193.0275154  200.0757882  103.6458456  222.6980192  178.1706991  345.4045433  3.509921199  284.6130327  247.8468105  251.2953512  165.4714599  240.6782564  267.1378311  250.8793488  438.6377597  -129.4763179  -57.0655632  720.4246531  
188.6471493  199.5830387  103.6638202  224.4223522  178.7063194  336.3172691  3.09474748  278.949332  250.3764132  252.1080328  175.0317255  229.185321  266.3582114  258.3125299  419.4662708  -131.5516569  -57.83649142  732.6112111  
190.8566658  200.1993515  106.8547667  225.0517177  175.838147  348.9285271  3.474456323  284.4176485  253.6168784  255.8713857  165.9608393  240.3878862  266.3495783  251.9358909  435.2167999  -127.6673274  -52.89554198  722.0831775  
191.2595093  206.3529267  105.2617132  226.3734501  184.10007  342.4486828  4.989143676  282.0289125  257.1433974  255.4562885  174.6063283  237.5059149  264.5571185  257.701568  419.429183  -127.2026252  -51.66152235  733.4755491  
191.0373333  207.6376811  102.0483665  223.4882538  184.970934  339.7589956  4.9484655  279.9339667  258.6271788  257.1914958  173.7513892  233.6928597  266.136753  254.4343192  428.6376475  -126.9339286  -45.10472772  731.6106045  
189.4978047  207.3233955  99.31187726  219.4668699  184.9784631  333.3368305  6.562827834  275.1466473  255.644625  254.7368978  171.5733075  227.5110605  263.7879013  254.9831056  423.3205468  -131.3103321  -37.63260875  726.6620862  
190.0406816  203.6331051  98.21076154  217.2384172  180.2448677  327.8580146  6.649317277  275.3221418  252.1771873  251.8564108  166.0424358  228.7714258  264.6929641  252.9745101  418.9190904  -133.5576439  -38.57313667  714.068047  
190.2592683  198.4281263  102.2683953  216.450782  176.4867708  328.4062876  4.146211956  279.3507352  248.0911631  251.4670127  166.3826137  230.0067959  264.0751117  250.1548465  416.1318642  -133.5018132  -45.38096872  703.8305372  
190.1995763  194.7106872  105.0978493  215.3568956  176.5740035  339.9996485  2.715098587  281.7013699  248.3271174  252.26133  164.8246844  236.4454086  264.8575254  247.6423802  428.4904126  -131.545476  -56.40831943  708.0409094  
187.7999317  193.643596  107.5984234  219.0683502  180.2308631  337.1903968  3.160613497  273.0370557  253.5369485  253.1186335  171.8689194  228.1394757  257.9312585  246.8875852  414.2870137  -134.9073439  -63.25177033  721.9321897  
191.7330806  193.513599  105.2372866  218.1110668  174.6822473  346.5068321  2.261924877  278.1049912  251.6144512  254.6125068  162.0445873  231.7258543  262.2460467  246.8479833  431.5954104  -135.3136019  -59.31622968  716.8142186  
189.8219632  193.8011636  108.0627749  221.0548859  179.8589781  344.194977  1.099454237  274.540303  251.9851909  253.4308065  170.3620974  230.2969699  258.6108789  251.9504517  415.8654284  -141.6310218  -62.20663504  724.7131564  
193.839313  200.6129551  108.8475688  223.615162  180.9359319  352.5715784  0.4942709709  288.0830381  261.5175997  260.2165711  168.5552988  240.469424  264.5894047  247.7983642  447.0097389  -137.367754  -68.53516859  723.7744691  
190.1270182  197.5776134  105.6089765  222.2348278  181.8269659  346.4929181  1.017443745  279.9598142  259.5530035  254.2464541  173.7436721  232.9356397  263.1082775  252.1223429  433.4484645  -138.1705321  -58.85355291  727.4481229  
184.2341655  195.8471575  105.0133563  223.0096247  181.9114158  344.9978197  4.865758887  278.3941229  259.5386337  255.9116787  174.8940801  229.8913326  259.8979681  251.9709864  430.6636977  -134.8660565  -50.81605281  720.9666154  
184.3345264  197.3061898  103.919826  221.6006867  182.9289745  343.7125903  5.785570816  278.5548631  256.0410327  256.256815  172.950611  230.6108591  259.9794778  252.7251516  428.0960078  -135.8540906  -48.67983196  716.3705936  
188.7942145  198.6707911  102.7433329  218.9901103  182.4044037  341.7088048  6.495525316  278.171039  251.0566322  256.0028875  168.4514125  235.2830408  260.3834491  253.5197462  423.6783867  -134.2871787  -48.32543372  713.9177852  
190.9647024  199.2462253  102.6202029  218.1639714  178.9068919  337.6000502  3.715046924  279.9205322  249.0631416  255.8350232  167.6804521  236.8493744  262.7556385  250.599604  418.8987688  -131.3553128  -50.64663419  717.9063406  
191.9911991  196.7553635  103.8991109  219.0858623  174.8123145  336.2867166  5.036358119  279.8780201  249.151385  253.5283263  166.4735113  235.1839321  263.3904096  246.6493875  419.4341523  -130.9844092  -54.12614633  718.1707596  
192.7854931  197.0309842  106.6425645  219.6278001  178.0443728  336.5327405  0.7060082509  280.8787152  249.0359605  249.7101317  170.6795328  233.2875567  268.8127452  246.7731583  422.865457  -129.9342422  -54.23501228  719.351506  
197.028868  200.735671  109.0491037  225.5416227  178.743989  341.9206857  3.539350586  278.5966176  251.1665276  250.891755  165.9963917  236.7795394  265.8702217  249.0405308  419.1347222  -132.773964  -56.81321154  719.5224877  
197.5362084  201.8853412  107.8797434  221.9196128  179.2214798  347.3643412  -2.70789373  284.4143759  252.5873828  248.8544871  167.0542664  241.393366  273.716846  253.6895139  430.1667078  -125.6930883  -52.68500016  728.5166632  
194.5511876  201.0402965  107.1011972  225.5405246  180.9722364  342.9967532  2.156868816  279.7664908  255.4137254  251.1630045  174.0928626  234.5289732  267.3389492  252.8416788  424.0323191  -127.9558278  -54.09561617  733.3033071  
191.2903797  199.8310828  107.9203306  223.7388313  177.106533  348.7611817  1.156659645  279.7788163  259.0414222  255.0461608  169.8462688  237.1830054  266.3529421  250.1113884  438.6769981  -128.1145802  -48.79712544  725.499437  
186.5078023  202.7738205  103.5439027  223.0615854  179.5393584  340.5435648  4.946506671  272.0732811  258.2771228  257.3218804  171.1969302  229.2020199  260.5550063  254.9383636  419.9062359  -133.4109818  -46.05968607  725.0432785  
184.2673684  203.9890929  95.51303436  220.8315922  175.6494635  340.2937969  6.281694601  275.8101915  256.4402941  260.5400869  167.3049511  227.6931452  261.5006635  252.2977395  426.6572738  -134.2881443  -45.21349267  719.1622797  
185.1420023  202.9671021  93.68004226  219.5986682  175.0553146  333.5071981  6.858023786  275.7179085  252.2549048  259.8765357  163.7045261  225.8695513  260.1065509  251.1812324  419.5218641  -135.9968535  -45.76177531  714.7905342  
188.2899772  200.4615354  99.99374706  218.8119783  174.8508165  330.7765006  6.210678384  279.9724538  249.6061834  257.7081359  165.0659382  230.144039  261.2045739  247.4116231  418.4851839  -134.8218799  -47.58564148  711.4284404  
191.6969296  200.3272311  106.0644068  217.8005879  175.8319748  333.9080174  5.345406993  282.9731873  249.4048824  253.9452936  164.7165112  236.2825855  262.2622207  244.751311  422.7038389  -133.6501951  -54.42923591  712.5713618  
194.6673738  200.7270406  106.3531642  220.1426678  176.3797384  335.5967868  3.853164669  281.5006815  251.4323715  253.42217  167.6838857  238.4984157  263.5787121  242.6415701  418.038913  -130.929427  -59.13159474  720.045647  
197.6124946  203.7620046  107.2456358  221.0886716  178.5625416  339.2029948  1.925055185  282.4627904  252.6074039  250.6188044  168.9320701  239.073616  269.4852545  246.3348823  427.7841631  -128.4907235  -58.03026567  723.8259039  
196.630899  206.6275316  109.4524958  224.8988288  184.6220673  339.3760242  3.354107601  278.981231  255.9262035  251.5116091  173.9666929  234.5666778  266.5136495  250.9230937  418.6816145  -133.3359457  -57.55342566  728.5189609  
200.732772  207.0428232  108.5137821  223.4546619  180.7022066  349.9435832  2.494294362  282.5063935  255.1125945  251.1395562  163.0764972  242.2923113  269.2421982  252.8705111  434.686423  -128.0854433  -50.56183547  722.8531315  
197.0671765  208.2055015  104.2628005  226.8927838  186.0499146  339.6529745  3.702704344  280.84742  257.6687116  250.3015178  173.4010015  237.0726456  270.2503708  259.5394798  418.5523495  -130.3187305  -47.82375452  734.8581758  
195.7942941  207.5860097  100.5448189  225.5760287  183.8574399  341.6938054  1.871310752  281.9249206  258.7863864  252.7584611  170.0912655  238.9982811  270.6838359  255.5446417  431.1604486  -126.4806885  -44.98769242  730.566491  
189.5523943  202.7716618  96.46323897  223.4460804  181.6690223  334.7774091  3.073156327  277.9711727  256.2851336  251.9575933  165.6442948  231.4099027  264.7255526  255.882329  422.3332737  -131.6085285  -44.93261895  727.0437098  
189.7835783  198.6744628  97.21482856  222.3689968  181.9729948  328.4234998  2.701798749  276.3849671  253.8790998  251.3992802  168.9452948  227.8396751  266.4236607  256.9113017  414.4759198  -132.4309309  -42.10798767  719.1034345  
189.2331501  195.5876583  97.46866707  220.4264972  178.303903  328.2098214  3.857873533  276.4194029  249.7109602  251.5496017  166.0297734  229.3510187  266.7396  253.3209183  419.3203105  -131.8931312  -44.73090514  712.2278204  
188.9523266  196.0169287  101.511921  220.9395269  177.2609913  328.5339312  3.20946632  279.9717349  249.8533036  254.1356251  169.8814047  229.3538513  264.6075908  249.9931417  417.0521688  -133.750328  -48.78100222  711.4176695  
190.2189071  197.5858338  105.5321481  221.4201445  175.7754411  334.7907365  4.01693031  279.6775097  250.2771432  254.5678199  165.9740139  235.7667062  262.3360434  245.3932357  428.4070715  -134.1752893  -55.68714347  713.5972573  
188.9677418  202.7618407  103.5211464  222.6369939  177.6138662  339.1770663  5.684919439  276.0615469  251.116891  256.2906065  171.0711009  231.8046561  260.3334504  251.146375  420.8549297  -135.9325019  -55.88872056  714.1755058  
186.6511211  202.0769073  100.7235977  222.8303026  176.3294541  345.7372972  5.748286191  280.4248398  251.5714857  257.519997  166.1005182  235.0964464  260.5913572  250.645777  431.8318763  -133.3440242  -53.16794185  716.685475  
183.1289974  201.171048  100.4553715  222.822184  180.9348902  341.3433277  5.562074337  276.9975012  250.4127583  256.4106127  169.6452657  232.8390872  257.9933698  250.6974872  421.2673028  -136.8704114  -55.63055992  724.5604208  
185.2220223  198.266435  102.6759285  220.0872059  181.0397307  345.1061566  3.943381986  281.4398123  251.9659698  254.3440428  167.6430165  236.7141783  261.2539422  250.2132189  433.8460482  -131.7362892  -56.15851883  722.5309122  
183.0890206  197.3883385  103.3398754  219.8719976  181.411245  341.9267006  5.156986124  276.6721347  253.0731658  255.4539356  173.3006979  228.7734636  255.1851326  250.8859984  427.6369995  -136.8335466  -61.39682667  725.9112412  
183.8320601  200.5112912  104.74502  218.8161424  182.1953009  340.6548704  4.421924821  276.9353768  257.1280213  255.9795023  174.9184171  226.0506216  258.5985299  253.5966264  431.6464415  -135.0377205  -56.16010861  722.2969557  
184.6936802  200.6422898  101.764369  219.9590144  178.5568118  341.0329406  5.897166034  277.0231942  256.4784022  257.6778221  166.9996852  228.3518327  255.7706374  254.7904256  431.2030489  -135.6736229  -55.21224423  716.7585364  
183.637632  203.566441  99.43356858  220.5854081  181.7868455  336.6332235  5.843318297  276.9673096  254.8307397  256.9441633  168.4740854  226.7639506  255.4012957  254.1394907  421.233907  -136.3967006  -54.26675223  724.7711434  
183.9803184  202.1776618  97.20296886  220.0262747  179.7936094  336.9348886  6.165802431  277.1015658  255.9761292  256.9731341  166.1072573  229.8443385  257.6971896  250.6562639  426.5363839  -134.6417016  -55.63233932  720.61097  
185.7384137  197.8289255  97.31029961  218.6794506  179.0911834  332.8517428  3.46413513  276.1391034  254.3283372  255.7116699  169.0812887  226.322601  259.8416457  250.7168639  419.3352008  -135.159871  -53.51009465  718.8663802  
189.8454251  193.9732734  102.0220772  218.4262701  177.291322  332.7422519  2.546450164  279.8914917  252.5322793  252.8726908  166.2584348  231.8330786  263.9533066  244.3005019  427.6481911  -133.0260657  -57.50361659  714.7525047  
192.1801864  195.059174  105.2380521  219.0443167  174.9220726  333.9169241  4.685937297  276.5809216  250.3741906  251.9579844  167.9277991  234.2860111  263.7689376  243.9431955  418.4124168  -134.0817163  -58.74244409  717.2228531  
195.2143388  196.2894768  105.8493516  221.061224  174.9666342  341.6908783  2.121057683  281.4482201  250.3684206  251.820617  165.5943008  240.1041972  269.6517411  245.703663  426.4153956  -129.4434495  -57.17474872  716.6178895  
196.6963045  199.330715  108.4591754  224.1074832  178.9737703  343.1277178  3.6432943  280.9295161  251.3435982  251.305444  168.7624031  239.5650195  264.1291435  246.4877808  414.4005597  -132.6413153  -59.31019933  725.1155407  
200.2876898  202.5634274  107.2435648  224.7490657  177.1522117  346.9641617  1.496860286  282.9864525  258.337154  251.3800115  169.2430234  244.6428905  271.906327  249.5884982  433.1317361  -127.330945  -58.74554074  729.9650037  
194.359536  205.0182369  106.6130544  227.4876149  179.1739279  345.3802636  3.382346951  277.3417553  258.3256821  255.5662557  172.291694  235.1173272  266.2029149  252.7144619  421.7795344  -131.3658677  -51.20897084  726.5736428  
191.683478  201.5513449  103.4337  224.2633221  177.9535863  343.9939382  1.771583727  279.5357077  256.9665082  257.0905595  171.8049748  231.2793247  267.1969744  254.3832772  427.2487284  -128.2631359  -41.36583109  721.6620066  
192.7700712  199.7063628  105.7338919  222.5890381  179.423229  343.2742582  4.774773926  281.4336396  253.7685816  254.3196995  167.6205102  233.1164844  265.8819572  252.2197936  429.2235256  -130.3974016  -42.1660998  713.890735  
192.7782888  199.3634421  107.2796841  222.4387025  181.0874237  339.7484263  5.032169144  281.4263712  252.2829729  254.1156841  171.7580787  231.1715272  263.2101439  251.5733757  417.7042437  -131.3876064  -42.91069431  713.393953  
196.2516815  200.8604631  108.7522608  220.4075315  182.8109316  342.5412275  3.36648741  285.5445588  249.6138529  251.3156867  170.6629836  237.071493  266.6892959  249.2722897  427.1525872  -131.7267145  -46.11694362  714.3598667  
195.5069953  201.7313578  108.0105747  220.6313189  182.185365  340.2995602  3.560190552  283.319776  252.243238  251.8772473  172.2821075  238.6919503  264.2171032  249.0875058  417.7896791  -132.5735232  -54.55744697  723.2697501  
197.4200179  205.3544626  107.4430554  218.2755423  182.908518  339.9202556  2.15212567  283.9519973  254.4817825  252.2699601  172.4011228  239.5859267  269.9490371  250.5652096  427.0295304  -127.6489909  -55.34123303  724.1127525  
196.7439635  207.5305482  106.6969823  219.971733  183.2423483  336.9474401  5.077524808  279.8629471  252.390545  251.1791978  174.5659658  234.6278026  267.4922636  251.061509  422.2347951  -131.4404454  -48.98339023  726.8678857  
197.3928217  209.5356524  107.0327894  218.9516717  186.733819  339.2391217  2.954091663  283.6059317  252.6919457  249.7564546  173.0269548  235.6515453  271.9426778  252.4670777  433.8127623  -128.9800138  -43.95819328  723.2009998  
200.5094594  211.9331406  108.4743652  221.4451392  189.0947473  339.9352034  5.050505008  281.4948757  251.0993282  250.2718299  172.3588879  238.0878881  264.1332524  252.8483374  420.7233697  -133.2440477  -47.47230802  724.3276146  
198.8044223  211.3204818  104.2226669  219.0587443  186.5810209  339.2363138  3.601278576  282.9794939  252.9410087  248.8326633  171.9736176  239.1771601  271.6829893  256.9662317  430.8954802  -126.3362198  -46.37041432  732.4317363  
191.8862573  208.5923362  100.9366998  221.4806586  182.2031027  334.3782203  5.983813298  274.9615947  251.7658357  250.9637518  169.0866292  232.6721877  269.7110406  255.4743821  426.853508  -129.7509507  -46.15258105  730.0648522  
185.2651475  205.2753055  96.96100333  220.3262848  178.6889938  330.6524353  5.534598601  275.4204543  252.8431741  252.7869667  170.6190817  226.6954673  269.2281795  257.6173067  424.8609438  -131.2733811  -41.91836878  726.0913346  
183.9393321  200.0623541  94.75923033  222.121502  172.3640121  334.3371565  4.670234368  280.2247139  254.3208265  255.2638574  162.5476322  231.3745144  268.2184949  253.8735047  429.010528  -130.6306131  -45.38183204  719.3155315  
184.1939698  201.856747  98.66129318  222.5535844  176.4262537  331.6841009  5.372294692  279.6424576  254.5991994  254.735252  169.0809834  231.5446572  263.8850821  251.8661151  416.5530287  -132.2878233  -45.12742388  713.1617173  
187.1521355  199.9011946  106.044513  221.5656438  179.342104  336.7629115  2.633659334  279.808197  251.4830698  252.8069833  164.7122899  240.1300747  263.3555755  247.8599111  420.910772  -131.5944638  -49.56571932  708.7837827  
189.3299853  199.0644026  111.6946879  222.3034343  183.5493016  337.9028515  1.560898453  278.5573753  250.0897891  254.1168071  170.0957487  238.0220106  259.2430673  246.6551549  409.1300721  -133.3505888  -55.54341183  718.1485702  
192.1103538  198.1661667  109.469072  221.1656012  180.9410766  351.8168237  0.4438280613  277.9561537  253.8349256  255.2334551  165.5249403  244.8838816  263.6052894  248.7016195  432.3426047  -128.9113151  -57.56417631  722.1282816  
184.0583839  193.3415016  106.7223344  221.7624059  179.2283316  348.9892152  -0.8283327158  266.90126  251.8345903  259.4835697  164.4751759  231.0233337  253.8365608  253.600593  417.7554482  -134.5456192  -54.56415873  728.633034  
180.7443217  189.1324635  99.22541616  221.1904098  172.7444374  344.2795982  3.131026389  269.5934976  252.4890703  263.0492176  165.3529143  228.4183544  257.2232135  250.2003954  427.6606886  -133.0679641  -51.48623275  718.6981955  
181.2535436  189.2993338  98.04410534  217.7952495  173.3999648  339.0867523  3.044167884  273.3916759  254.2290084  259.7704085  169.7829738  224.3519497  258.6503417  252.0477175  426.4731146  -133.5175323  -52.78584764  715.6242506  
181.9196178  189.7210145  95.31980347  220.4387725  167.4736872  339.6478771  3.155295134  276.1082403  255.593855  262.0645857  158.850345  227.1316556  255.1803642  248.8991451  433.0926597  -135.6741211  -57.00187996  716.5646871  
181.7868515  196.983573  94.52061029  224.3201253  169.7917231  334.7553133  4.149214745  271.5357193  255.1699448  258.513596  165.8226674  222.535768  253.6885665  250.8618087  421.7008487  -140.6793348  -61.61901735  718.0435426  
183.0279843  199.4268821  94.55809542  224.8198999  169.1552715  338.6578672  6.836594706  278.3464355  253.0911576  255.6706876  162.7726986  229.3598251  258.7342161  249.3495443  438.2475344  -141.224925  -63.79823997  712.395811  
182.9202474  197.4955149  96.0133425  225.0125254  172.3613868  333.0858315  6.375430629  278.7527813  250.365594  255.4809934  162.8799518  228.6314737  254.9621496  250.0721127  424.1430737  -140.3382876  -61.41248058  714.7604352  
186.5450033  200.109677  98.24742825  225.1999473  177.478695  336.7717819  5.772022301  283.3608111  251.3383449  253.314851  167.8621424  233.6058877  260.1931535  249.9170663  425.325781  -139.2072498  -62.43970548  720.1697379  
190.0534809  197.1743053  98.24960249  223.1890214  173.8537103  337.6017669  4.413558319  280.732208  251.9043419  254.2372097  162.2197416  235.4574961  260.5681927  248.4047961  422.4399081  -132.3182449  -59.60514763  723.2343284  
189.7914026  200.7494568  102.7583986  225.6492672  178.6031239  335.5824387  5.125904177  283.2571528  253.720577  253.6433313  173.4733329  231.2238297  263.3645434  249.407316  417.881541  -132.0753908  -55.97942008  723.2549928  
194.4465182  193.5487871  105.2193508  221.1842786  168.4511056  342.6401027  -2.583327145  278.7275819  251.476571  261.139693  164.6395413  234.8122674  264.727279  241.0785336  425.2926904  -126.3898672  -58.79256504  722.6604507  
194.6571669  197.8702521  109.6153623  223.5555122  179.7878477  339.6715405  0.5224125845  277.5870851  253.8551901  259.1405664  174.3880539  230.4251978  264.1037058  245.0633225  414.3131574  -126.9479847  -53.43372899  724.4106971  
199.1637576  201.6872341  110.6704702  222.816342  182.2003097  346.9744985  1.420523035  285.1748678  255.5788501  254.2858831  172.955238  238.3158512  270.560286  245.7606924  432.4445592  -125.8452079  -49.84165764  719.7775357  
198.9224954  202.8019557  110.9886419  223.1375547  185.8548061  342.7406128  3.181144825  278.5177605  254.5290704  251.2261359  171.3352422  235.0683516  264.7619199  252.6028016  414.703516  -132.6702971  -49.40410975  722.8351978  
198.4246254  200.6223891  108.9469989  220.1779424  186.6701547  341.0033205  -0.3052737833  285.8846279  257.4231086  251.0835439  171.9468084  237.3432483  272.3059034  254.0316029  423.7328532  -123.3605918  -44.89605697  726.3220787  
201.1126731  203.600664  107.1250944  222.32769  189.9124919  333.5231179  0.8371216739  278.1196541  256.2130005  249.89926  173.2000106  230.6160478  269.9690902  252.8377418  418.0105415  -128.801517  -50.20042012  732.8447249  
198.966372  204.6385117  106.8495328  222.0992383  188.1904444  339.6918269  2.356540618  282.98929  257.5771345  250.4882926  167.5869767  237.0134856  276.2771467  254.102344  434.8529701  -125.7738601  -41.37341537  723.7384052  
194.9238701  204.5590418  103.8615258  220.0445627  187.743558  336.0659906  2.875074585  273.5111975  254.3877147  252.2763909  168.214927  229.1780937  267.8245369  259.1688429  414.7485205  -127.7539542  -36.68858132  717.3992808  
191.3117648  204.984331  100.9868295  217.3781866  187.0848192  347.2054211  5.832167678  277.4747887  254.691482  253.4927392  166.907659  231.9228565  269.0376124  258.6267397  436.4041369  -129.3403889  -43.15058591  716.5607497  
180.6571447  197.4142325  96.07612944  213.840717  180.788482  339.0475308  7.288654301  274.0785495  254.1456853  252.516511  166.352365  223.9258339  259.0531363  259.0912747  424.5059572  -135.9900151  -45.46131695  718.1533229  
181.0166661  192.7432892  96.06071486  214.5334481  174.5893674  334.2126019  5.472203101  282.6869825  251.2275155  254.6769142  168.5934302  229.7218244  259.2379754  250.9448891  424.773652  -139.836393  -52.74831707  712.5985747  
180.5543047  194.9718225  101.8508781  219.1639468  173.3018056  331.3890851  7.415022301  283.7531761  251.3725822  252.052922  168.7046038  235.0675733  254.8349557  245.0810584  423.0647562  -143.357964  -65.22805058  711.796624  
182.6330085  198.7265953  106.5220511  222.6194123  175.3745529  333.5956587  6.832570765  278.1555837  254.2114607  254.7933126  174.1094134  232.9480237  254.0379605  242.3771303  418.2572934  -142.6419642  -67.60520499  716.605767  
188.1357218  198.8346309  108.4895691  222.6240551  176.5185533  338.8447421  5.277062014  280.4402346  253.4965978  253.4983199  172.6986599  235.0247063  261.4396128  245.4951215  432.5622096  -138.0018824  -63.533917  714.9801452  
191.9734645  201.4571197  108.8478039  223.1322641  174.4801074  338.8141284  7.111778447  278.3424613  251.2775562  252.5555662  168.7377069  236.1014707  258.284558  247.0101582  422.7844524  -139.7660388  -58.2674821  714.1090618  
194.1731931  203.7307157  108.685709  221.0094054  179.0410132  341.6637  3.290728074  284.0525485  250.8054037  250.1842986  169.9323379  238.9630395  264.3765549  251.5523414  430.8900102  -134.5619323  -54.21763203  716.6992481  
196.1361166  205.2696335  108.5125711  222.7455173  179.0892831  341.2664359  5.889414046  282.0003525  252.029589  250.4494695  168.6227105  240.9217791  260.4848887  247.2332658  423.7735408  -134.4174631  -61.19879266  727.8256381  
194.4052248  205.8748348  108.7696477  220.026371  181.7743101  343.5778973  3.067625757  284.9195903  252.5447561  250.7500221  177.1250223  240.5695006  267.3404254  249.1810126  432.1256486  -131.8279002  -59.67010646  725.9854322  
198.1685798  205.7775891  108.3178834  220.9773312  179.4239929  344.7828452  6.236364868  281.454661  251.8416125  251.6948129  169.7317688  241.4783616  265.582651  250.2814183  434.0172857  -132.2807216  -56.40635654  730.8640238  
195.4403047  208.4691086  105.5776326  220.2319625  182.9127708  340.2048035  5.228217705  278.5016537  253.829654  250.3027398  176.2059134  234.4757011  267.7976783  256.0596526  423.0460894  -132.4323106  -48.12980644  730.5104486  
196.5543233  206.5911503  102.3742392  220.6188279  181.1449259  345.786608  4.491469701  281.5377096  254.198319  253.7225004  166.436927  240.9958565  269.0513185  252.6742153  435.9205225  -130.1158267  -47.95385709  723.2619302  
194.2710427  205.3571305  100.623514  220.9796765  183.0150523  337.4254781  3.251495838  279.845485  253.8808008  254.1169408  170.6507176  233.8217794  266.845037  254.7347599  418.5135621  -129.6519812  -44.51418089  725.5790747  
195.6117612  202.6970848  100.8997456  220.5343803  181.2838463  343.0845856  1.22538403  281.3987636  252.621016  257.188619  164.2281683  241.1838615  267.9962702  250.483207  426.7122027  -125.5190879  -49.66035416  724.0728484  
192.813271  201.5794241  100.3564056  220.5521059  182.4709759  337.3528775  -0.8805871257  276.1440093  251.3751419  258.9333273  167.7539788  232.8914924  266.4760834  250.7161491  413.0253304  -123.4104288  -47.42150936  724.6126499  
193.6922102  198.5832832  99.37128846  221.7195781  180.8282279  336.2520889  -1.90123089  278.6905654  250.3101505  259.852906  165.7560714  231.9837762  268.7911042  247.1553337  422.290924  -122.0998495  -41.18539175  718.1077914  
192.1121778  204.8829558  98.38184402  227.0269802  182.1800515  333.3279292  5.033550983  274.3977636  253.1778337  253.0072109  167.8959031  230.0951126  263.4541013  251.1808721  416.4460072  -131.4315754  -42.74760529  717.0841531  
187.6694819  202.8852322  96.78115331  224.442007  180.5275098  335.18025  2.777505598  273.8871958  254.5392725  251.4163899  167.0913298  230.1987393  268.4206683  257.1843508  424.9009272  -129.9834378  -40.951896  713.8227955  
183.3196688  192.7548077  95.33224543  223.5708374  170.7997415  336.6474304  1.857018612  270.8419065  251.7816815  256.0813524  154.9135987  226.8704612  264.0558037  254.0473094  420.8228356  -126.9360714  -43.43927571  713.1278904  
183.6612712  192.9729298  99.11831506  221.873988  175.5690419  330.3899941  1.860356324  281.0126271  252.379879  256.857069  167.0245977  224.1438616  263.4270952  251.1906674  415.1835806  -124.0443596  -43.46187289  714.0714896  
193.0310385  198.2693201  104.5179543  219.4930182  179.2040579  337.4298199  4.061380505  285.7796202  251.9991168  249.7288813  170.1061302  235.6232905  266.5603432  248.001847  429.4324047  -131.2313106  -55.67203426  716.6700933  
193.1846511  202.0566772  109.7160884  222.6607638  183.2940662  336.8064349  5.413085427  279.2902242  257.0172965  249.1855844  177.9884589  232.726631  262.7714653  249.7413251  417.2592035  -135.6651322  -61.15747757  733.9038678  
197.7769937  204.5898373  111.0857865  222.1484053  182.8120673  348.5379534  3.134597777  283.8066706  259.4692501  251.16583  169.6518094  242.0168252  270.835486  252.5216342  437.0727762  -132.3731669  -53.60667215  724.9244837  
193.5236227  203.8102828  108.1277015  222.4457945  184.0441176  338.7726597  5.436004816  274.5785027  258.1352006  250.5016704  169.126003  234.1509605  263.7173167  261.8088174  417.8175459  -138.1655283  -45.03318609  724.2475202  
183.8396843  204.3911878  101.7099035  221.5059852  180.6605581  337.9411017  5.979423106  275.4906362  259.3839439  252.3287444  169.8199322  231.0769067  264.7092222  259.642365  427.9558449  -136.6861873  -43.10281469  722.7143069  
176.8739455  201.1957436  94.42529662  221.0405733  174.3578132  332.6361777  9.597009241  275.4069756  254.9327482  250.7973352  160.9405314  231.6974137  261.4238996  255.5050152  427.2612054  -140.0456678  -49.56659282  720.698831  
178.2950037  201.4389189  93.82158427  220.3538522  173.8844967  329.1004409  7.553425515  277.951728  251.0954022  252.4569192  168.148658  228.3469622  259.4964273  253.3352016  417.1018045  -141.4065481  -50.46781292  716.5305497  
186.4795637  201.5274236  99.32029964  221.2525012  174.4891053  340.1853165  6.263431413  285.7897382  251.7141067  256.8335104  167.2523938  236.9048956  261.8200615  243.684844  432.6132866  -137.2386248  -65.39069387  715.0860196  
189.7480066  203.2365496  104.9849461  222.790786  180.0444018  340.8570854  5.077907605  275.9860982  252.3341213  258.4069029  174.9047655  235.0550205  260.2277111  246.3684593  418.4296921  -137.9232992  -67.32154538  725.8624484  
192.3999046  196.4185189  107.1909129  219.6484748  173.3890657  346.2813229  -3.353748155  275.162644  250.7230333  265.7975245  166.9919578  236.3904612  266.6113715  244.0220004  424.8218568  -125.5817148  -56.48094401  723.5891838  
196.327177  199.7384233  107.6050888  221.0807056  179.7693941  342.2087861  0.4940825859  277.4743676  252.4553185  262.1191742  162.5924158  235.8787603  263.7873981  246.2576951  420.950429  -127.0325781  -49.80616885  717.9208998  
193.5918402  199.569624  107.7141946  221.3620192  183.9371521  339.5041294  -2.786552995  278.0752981  252.2516526  259.8751692  171.4645058  232.1243173  267.049188  249.3264064  417.0809518  -126.9443452  -45.98613544  712.3615727  
197.3115632  200.5698568  109.0370348  220.2137554  182.6207024  345.1174104  1.141560389  287.7960635  250.3809208  257.9989203  166.4682893  238.8764424  263.8762728  245.4696545  429.1547946  -124.8952659  -47.68897743  706.6584266  
198.5946984  207.0835684  109.9811183  222.5090247  191.2788448  340.3605894  6.008051751  281.6727983  250.6371179  248.6087406  171.8832319  235.9535292  261.4303226  251.3060449  418.144828  -135.0210397  -50.52239843  720.2081234  
198.5399899  201.6121514  108.5213993  219.8923908  184.1731607  345.522023  0.1289046045  284.7509138  251.9263981  254.2546382  171.4258296  240.3282014  268.1983402  251.4940616  429.9768033  -127.3438311  -55.57319659  720.7144686  
200.4184216  206.7921549  110.0865778  223.3954893  189.8755471  340.6438857  5.075437549  281.8055382  253.8234197  249.8147286  175.747022  238.6126163  263.5310741  250.5134623  422.3127017  -130.8435012  -51.94176381  728.3987078  
199.5600081  209.8120517  110.0991593  222.7117306  189.2804716  345.0699886  3.02995143  284.3952644  253.9335488  249.0723399  179.9791756  240.5556226  270.8316534  252.4247708  432.5011762  -129.4671148  -46.39403487  720.919265  
200.8398393  209.6236914  110.0817088  225.1249475  187.3456446  342.1725826  1.993518695  279.8552148  252.9938152  249.0163784  173.6579803  236.7374538  260.9693812  250.2350268  417.7732727  -132.7189806  -46.25848276  725.7878257  
200.1234613  212.49553  109.3881462  224.7634645  190.3906641  344.4315275  2.658917718  286.1794158  256.9660866  246.7281556  173.718073  236.8205127  267.1407993  256.8411284  427.1830153  -125.2835222  -42.27296554  727.7364041  
199.3513757  208.0868947  104.864814  225.5119987  185.6547021  338.0106119  2.663544104  279.6084645  255.8872159  250.4054831  170.1046011  232.1496364  267.5137741  257.1601758  424.3490341  -126.5470296  -46.35747629  735.6817195  
193.7398552  204.775056  101.285772  221.4108158  181.9096552  337.8119587  2.080459218  276.2194896  254.4653694  249.9863889  165.6246283  229.7454725  272.1728861  258.0589667  432.6687151  -123.4482236  -37.34216876  727.1304956  
181.005173  191.1980271  97.16968257  217.3247154  170.8912738  335.8287858  1.756783222  268.2585215  248.7531305  259.3852797  158.7495714  222.6336029  259.8014564  255.2179954  419.3887843  -126.4616019  -40.90066965  721.634486  
180.7507315  190.1176381  96.50568414  214.5128132  169.5702478  339.5110027  4.571969512  273.6152094  248.8998223  259.0863808  158.5752535  229.3021445  257.9025988  249.5103138  432.2650197  -132.0216567  -51.07019198  711.0132023  
176.455307  181.62428  94.27829431  215.4727063  160.3334582  334.7075863  1.305426822  267.5866274  243.9768505  263.0727031  157.300867  219.8598121  254.2709164  251.1393038  416.47999  -134.9954227  -60.03397868  717.5853129  
180.5040951  184.2877131  94.17444297  217.3831801  164.9834856  331.9053366  3.954717995  276.6196854  247.0244613  261.112123  160.4704688  226.0075533  261.1775475  245.5980898  429.0732963  -134.9580251  -62.5926615  711.052472  
179.8838201  190.3878344  95.88813396  218.2233794  170.8424688  330.2032792  8.79221405  276.9834998  250.2156735  255.1293155  165.9539291  227.4128527  257.765419  248.3178531  426.1736785  -142.9654248  -64.9585387  713.6100568  
182.8515503  194.5717398  97.41615113  217.7876515  170.2126604  335.5218045  6.878469988  272.0899632  250.5942747  253.7215387  168.8754742  231.3120066  259.5377367  246.1385974  428.0983534  -143.0269936  -68.62255492  716.0567872  
182.9158921  192.6253445  97.65927155  219.5238922  170.2499992  335.1626929  6.85505648  279.4317606  250.0410681  255.5808785  162.8682337  234.389197  259.6827775  245.2738131  429.8041967  -141.9173359  -69.07698418  715.813529  
183.4539558  195.5073276  100.5130005  222.2900683  173.8304184  333.0285408  6.249286348  278.102631  250.620692  253.0995001  169.4879207  232.3562501  258.6015554  248.8138269  419.5332973  -141.2427204  -67.95510886  716.6875546  
188.7110525  195.9584827  101.8841941  222.1586365  173.4296381  341.0154173  5.293332673  283.1278169  252.4358413  253.1213042  168.8523549  237.2016334  262.3771706  245.2539154  433.198148  -138.1837812  -67.07785126  716.8255747  
190.8104131  200.1271239  103.7958032  223.5356566  177.0548259  338.5544415  6.201828772  279.2113855  252.3917435  252.3792696  171.6711225  235.5750024  261.5029534  247.1272535  419.1098514  -137.3133898  -64.22136919  715.8563289  
194.7646789  199.5218433  105.8829001  223.4717207  177.2598339  346.1895064  0.9131362744  280.7683126  254.0161115  256.169414  166.9080195  238.358366  264.3464367  249.1352227  421.5851445  -129.4606581  -58.05445625  723.3232364  
195.3982989  197.6697868  108.2797104  224.2219698  177.0566446  347.6109464  2.039105101  280.6790343  254.6360149  259.7623876  164.9324871  238.9563854  263.7927358  249.6480042  421.4982327  -128.9690892  -59.44556087  728.7033362  
193.1090517  202.1512374  107.1200342  223.512512  183.847201  348.9857846  2.605624232  282.6250902  259.2949885  253.4405599  170.6444372  239.4133452  268.7618044  254.1643305  432.6406744  -127.4162592  -48.53827165  728.8775526  
185.2269595  200.4473183  103.7747308  222.5185292  183.5467313  342.3090113  4.497956657  274.5814193  257.5374775  255.9248168  171.8151688  230.387811  261.0579324  253.2308429  425.6088874  -131.5699284  -45.78459533  725.6685686  
182.9095851  202.9797814  99.87396986  220.7323255  183.016189  337.2839472  4.888807944  277.2001141  259.09422  254.709202  173.598082  229.7749337  264.9794778  253.4510959  429.2909757  -132.7355124  -43.37558272  721.0783383  
183.106911  201.2214395  100.0486122  222.3659133  178.9608097  333.792429  7.0942093  280.9111654  254.6164398  251.8269099  168.3011129  235.3996395  263.7929447  250.7145335  426.6199324  -136.9175414  -49.57847419  720.3453554  
184.069304  204.8520586  103.9934998  223.3217139  181.6906978  330.7677506  5.117929884  281.0827331  255.5878874  250.5005345  174.8826892  233.5967986  265.1859606  251.8165447  418.0500828  -135.260922  -50.65520098  721.429525  
189.5913625  203.8025205  105.8945562  223.8303961  178.6435828  337.3318303  4.495666749  283.9947252  254.9574501  251.3106573  172.2878003  238.857521  267.2652333  245.7811658  430.6428803  -134.1426267  -55.57685665  721.4147784  
190.5452101  206.234054  105.9594435  225.8704651  179.9143878  340.4952683  5.225112304  279.0966643  258.4317286  255.6248378  172.533586  233.6560213  263.0132936  248.2088407  417.4841945  -132.2098429  -55.38548086  723.0672  
192.4734726  206.6404481  103.7784419  223.7593297  184.6606894  341.143457  3.5703343  281.2528433  259.4141831  253.9618688  172.6865062  232.8037651  266.8019515  254.4135898  427.244556  -129.7801791  -45.60502615  722.7478709  
191.1228458  202.3999929  102.041029  223.447614  181.3623887  338.3112038  4.896177643  277.6473035  256.436119  254.5984438  168.5256117  229.386631  260.8519604  251.8598523  422.0170643  -131.173866  -42.22231129  716.0701203  
189.9098344  200.9450725  104.5956155  221.6270677  182.5870257  337.0695381  4.66909461  282.1552613  255.5890071  252.1574659  173.8073058  230.9998272  263.9961322  252.2805831  422.3089659  -131.2596745  -42.23340253  712.2740975  
192.0592347  201.1605266  106.7604099  222.0250779  179.3107867  342.4657914  5.953224207  284.5179346  254.3241881  251.2123364  167.3235123  237.5519886  260.2993039  248.6160132  424.1527633  -132.7532644  -47.61588536  711.2194423  
193.9403757  203.7122589  107.6258274  222.7111762  180.4076861  343.3615738  5.267526879  278.6395292  253.7876209  251.6400652  172.9420722  237.184891  263.000877  250.4678972  418.6058596  -132.1475087  -50.3129913  719.7554014  
196.7336627  200.8960418  108.9953435  222.2966301  178.0660506  349.2098508  5.896317539  284.209274  255.1048559  252.4295275  167.4934786  242.6863398  262.9308131  246.4803742  425.683203  -127.7716315  -52.55914464  721.6388353  
198.4635261  205.7679994  111.3478174  222.9439598  188.0269969  344.0436336  6.270367123  283.6819122  259.4788945  250.5065368  180.488822  238.6377784  264.8782402  250.7968153  419.4339221  -127.643178  -53.68583716  732.8058396  
203.5855431  205.7813309  110.3253841  223.2606858  184.6137612  351.7109744  3.076178383  282.4511219  258.5791962  254.1656324  170.8874655  242.5446829  270.4271576  249.4005374  436.3625229  -124.4295496  -51.32855318  732.3108646  
202.1133872  204.0841667  104.4834227  220.0762961  191.790496  340.4996825  -2.407012171  278.4599087  257.7820056  250.244431  174.3989627  234.6110224  276.1697291  258.3575058  427.650871  -120.8279344  -38.82261693  729.8444845  
204.1764374  199.4749955  103.6331196  223.1043939  192.4670526  339.4340615  -2.037361342  272.0272094  254.9803605  253.1528306  161.7435417  221.4449582  272.0176029  259.1759631  417.4778821  -129.7821798  -42.81006141  726.0819572  
196.092265  200.8131562  101.5633909  220.9617969  189.7959227  341.0144416  1.663914276  275.9020905  256.1545595  254.075511  166.0379918  221.9053892  269.8859564  259.126454  424.5295672  -124.5418268  -33.75047762  719.8538534  
188.1324548  202.6600235  103.0081282  215.1609967  183.6190299  340.344706  3.740598935  273.915788  248.7916274  254.2682645  167.0615929  225.2488584  263.5321586  258.2182556  427.7658938  -129.903967  -36.72221404  718.3058991  
180.9816609  202.4465564  103.8207784  214.9836376  174.5487402  339.5429995  3.6697598  272.7038631  246.5316315  257.3334244  166.2657443  228.8272106  257.0128076  257.8757303  428.8772937  -135.3630571  -46.90845387  718.9263726  
179.0666616  198.5053933  97.80119448  215.7112959  167.9468013  331.6151391  2.922629195  272.1662661  246.5965181  256.8772168  161.4619684  224.9402348  255.3263663  258.4114415  422.2434834  -138.3641842  -52.56176184  720.1788418  
179.0156623  192.5771071  92.29971141  216.6516026  164.0603587  324.6693257  1.582832049  273.7495083  243.6353744  259.1513556  158.659971  220.6913339  256.1370931  252.5140719  417.314829  -138.3722701  -55.57029186  712.3490823  
178.4636326  188.7628444  92.65059633  217.5696162  164.3415471  319.9124072  1.686831244  278.193104  243.2844451  260.2711857  161.4708913  219.5012289  256.1268773  246.6360103  413.0572898  -137.6782548  -58.87789925  710.2038609  
180.4815796  191.4325359  94.34833955  217.5583534  164.8137643  322.4342022  5.171224745  279.4048519  245.7437414  258.1176623  164.0215579  228.7140252  256.3031946  241.293465  426.8914285  -143.6552541  -70.59748216  707.5437799  
182.1832726  194.9677626  96.38692517  221.1924708  170.08205  325.0586998  4.839641016  279.9099798  248.6794449  257.431205  166.6384053  231.8212594  256.3878581  243.7675653  424.2555138  -143.8972777  -74.76439865  713.871624  
184.2128863  197.6526135  98.57906414  222.9963031  170.6386256  335.5228431  4.144633094  284.2773542  250.9537242  255.9192203  162.3969054  239.1725536  260.2470779  241.1876141  436.2864069  -138.8011669  -73.77046761  711.4809343  
188.2772953  199.8907359  102.2359907  223.9769076  174.2940789  337.6222737  5.261292257  283.7049815  249.5352799  254.7870797  166.713808  238.9834843  257.5825582  243.4396773  421.8650035  -139.1789047  -71.40677623  717.7323915  
193.0391229  202.4697936  104.8330273  224.1201852  175.1112858  344.689691  3.692076975  287.7697841  253.1724235  252.6829584  167.4853465  244.9832808  263.3537338  244.3427438  432.1448091  -134.5267714  -66.55563465  723.2832675  
195.0524916  204.8511993  106.741769  224.6502826  179.7509125  340.436463  2.271822099  281.2801145  254.4733727  252.9787126  171.075422  238.6686887  263.7546701  247.9903342  419.8459567  -134.9807077  -69.25709218  730.6423212  
197.7804358  205.4021166  108.0974419  225.2238564  181.2167119  346.8311883  2.308512085  282.1571028  257.9031242  254.594756  175.7075522  240.4823148  270.709915  250.2353422  433.925925  -130.090947  -54.34059344  732.4020183  
197.2634172  203.8432345  106.1295755  224.7841503  181.5012913  344.9893463  3.772334584  277.8082604  255.7977548  254.6228512  170.1755232  237.8205438  268.0391113  254.8895781  429.4155678  -132.0888714  -48.18933698  721.2008407  
195.11209  204.401413  104.1655627  224.3262035  183.1812423  341.3946326  1.81836759  277.2373311  258.6094032  253.3450672  173.4061243  235.3493642  269.1045536  258.0529182  423.5933376  -127.3337839  -37.56318143  723.8579353  
194.9771719  204.0510956  103.6891862  224.6867653  180.7518056  343.1277529  0.2457201359  282.0349742  258.9866109  253.7753545  165.9427142  238.300878  268.2811861  252.7003772  428.7283202  -127.4280557  -39.55050425  714.2915981  
197.351367  207.9808494  106.0600732  226.3775944  185.1131828  338.1199489  2.125383761  280.3470192  256.3407657  251.2921019  171.6136148  234.4017731  264.2912686  252.6809849  413.6229876  -127.9272346  -37.42622308  715.955219  
197.8500623  205.1785614  107.9994677  221.6845764  185.8607272  344.5203996  1.736437018  284.1474119  255.9529196  250.145939  168.1716648  240.9420966  268.4862351  251.1429782  427.3709531  -127.225112  -42.30257329  718.6727134  
199.4377938  203.2580017  110.8599789  220.7427556  190.511508  339.5356383  1.812768662  279.806566  252.0231722  248.2967711  172.1189399  234.018794  265.3951361  252.4010156  411.9746885  -128.9052548  -41.42664464  725.7619119  
201.3290407  196.7011344  111.5939612  217.6080106  191.0345782  342.5845789  1.656281765  283.4370901  253.3248742  251.0199738  174.4325592  234.3223635  270.2739957  249.3941502  430.9149181  -124.8786112  -48.67078314  721.6435257  
199.3021963  198.3150427  112.0832896  220.0087204  195.3197971  340.5845246  3.600993887  277.2475711  251.9230861  251.6258046  174.973815  227.8560532  268.340976  253.8848694  419.7991805  -128.5559671  -47.89383926  726.7825046  
197.5650283  198.108097  106.8837173  218.5766544  188.6846764  347.0100174  2.052086287  278.2816315  251.9971527  252.1474454  171.6649916  234.5040092  272.683635  254.5548335  436.7037107  -127.0226038  -41.67324369  721.1038319  
187.4056204  196.8060177  103.9607005  217.1653767  185.632817  340.0887174  4.830564243  270.3557469  251.9138788  253.6056315  171.9281591  228.7410602  264.5852608  258.0138562  420.0652201  -131.5349801  -43.40362625  720.8038543  
182.5854629  196.5946233  98.2961448  215.112496  177.2479495  340.1956893  5.588534494  274.0687927  252.719032  255.5869824  171.4748674  229.2286392  263.0780618  253.9068714  431.0968874  -132.6613059  -45.62267095  717.3375368  
180.3795777  197.2093821  96.79232879  216.1788193  174.1339308  336.2032251  6.483690681  277.6349507  251.4691088  255.5605367  166.3803783  228.8685316  256.7595807  251.2909336  427.3230655  -137.9294896  -56.94573263  716.6228254  
180.7908012  200.0084426  100.3041638  219.9339041  175.3749956  331.682637  5.068394681  279.2450699  251.3919365  255.5053743  172.972339  226.8153114  257.9406036  249.6256443  420.1415358  -138.1609481  -58.28930416  716.6169848  
184.8134341  198.5400866  103.2956762  221.7272233  172.7376653  337.5217861  4.055988256  282.1150423  252.5112524  255.2330372  168.1771269  235.0302278  259.5845311  243.42432  427.1241751  -136.3856778  -61.76248324  718.0086855  
186.1696502  201.7549939  104.6754286  223.1690278  173.1543612  337.7596098  5.187846955  277.7159893  255.8543911  253.9828013  170.5412052  231.703713  258.1132366  245.8728101  417.1699182  -135.3765044  -59.95973423  721.0233618  
191.0518292  202.3011401  105.1741804  224.088784  172.4518252  342.0807031  3.833016244  281.4629118  257.0644187  254.2733784  168.2137065  238.6812986  266.3860265  245.5314102  429.5533117  -132.2688863  -59.05773568  720.7004858  
189.7485255  203.9649988  104.7949482  225.5264749  173.9074093  339.4813785  4.975608994  276.4674763  255.1444852  252.7657438  170.2917205  236.3195818  262.8032599  247.5938742  420.3722472  -134.0785615  -55.4869873  719.0522757  
191.6532949  201.5815094  106.3108296  222.8327805  173.3833399  343.1818488  1.345616051  280.5116513  254.6253929  257.5925186  165.6458082  237.6393632  267.6268473  248.4364993  422.4161306  -126.8752801  -49.7044755  720.9990705  
196.1836525  202.5141714  107.2115639  223.5369871  175.1127213  340.4203824  2.787842697  281.3333917  250.9967666  260.3371876  166.3504279  236.4928594  261.0127955  244.722905  413.3669561  -130.1225063  -54.78650562  721.1492552  
202.1655595  209.8734882  107.8941988  223.2293767  185.4440681  350.0501352  6.273252369  289.136862  254.895669  250.7889547  171.6305567  241.6627681  270.86823  250.7371944  433.2157281  -128.3574876  -47.87439224  726.7053494  
202.0398171  208.4530818  106.4427525  221.7330765  189.5337476  342.968058  3.452003928  281.8832219  253.5229333  251.2393283  173.5647366  233.8387609  268.0358301  256.958792  422.8297126  -132.9714944  -53.30398141  731.9987562  
202.7899475  206.3439079  103.2809015  219.8593275  188.050249  347.0777086  2.81140443  282.1744722  256.6771525  252.816979  171.9267982  236.6644708  274.0338108  257.7362893  436.648824  -126.5366479  -45.60922126  727.1903763  
193.9766087  203.0912418  97.6674954  221.4264803  184.2934316  341.0869885  5.354989196  274.8713077  253.7072373  254.1471332  165.7011698  234.1608927  266.6351878  256.5555911  425.29179  -129.068682  -44.43641299  725.9077261  
185.9017653  202.7463736  96.23115027  223.3720048  182.9331756  336.3314395  5.17043745  274.2503564  254.1058384  252.2727236  171.7489088  232.8496459  265.3937381  257.180411  418.6657188  -130.2873592  -38.16562833  723.6988307  
187.3708168  200.0473653  95.93621125  223.5017436  178.5068251  339.0604559  3.117006065  281.6325489  252.4801635  252.4549048  162.1765276  239.6695384  263.0669628  249.9954926  429.070469  -136.1564235  -51.77184351  718.9486954  
188.3538125  199.2665578  100.4572205  224.4019153  179.3879549  331.503909  3.353663991  275.6548142  251.9810797  253.183063  165.8642031  231.6535766  260.8786568  251.528747  414.7425801  -134.4375364  -53.80717666  723.1985015  
186.5139842  196.8148948  101.536287  222.0261938  178.3240189  334.2920397  3.261958996  280.86631  253.6451646  250.4721967  166.3612422  231.860256  266.0092794  252.6134629  427.8414852  -132.0487384  -50.57120784  722.880719  
182.4635271  194.5554275  101.1399186  221.9057393  178.7091672  333.8444362  5.445307462  281.5689484  253.4504327  251.9172638  163.828969  228.7923038  260.2035731  248.2166257  420.3908948  -134.2712154  -52.38310723  720.5467228  
186.7811749  195.0804  105.4461976  219.2216909  179.9992979  334.3513424  3.660116528  281.5086225  252.4906893  252.5790757  173.4743065  228.2624898  259.9992771  247.6436423  418.3600602  -133.4245774  -54.50752089  722.7676994  
188.7053371  196.0329494  105.6110939  220.4286327  176.6588934  339.4284143  4.790318251  283.6752606  252.2114909  253.8137624  165.5479884  235.3484219  258.350247  243.471222  426.2554042  -134.6121591  -59.00249189  722.4888753  
188.1101035  201.4520278  111.5943096  224.1119544  181.5714204  341.1813885  5.141499755  280.5537619  255.9245588  253.8689756  176.7174257  235.0690026  256.990586  244.9979947  419.8641748  -135.0882978  -61.28392533  728.2186551  
192.9314267  202.8982856  111.4047128  224.0404381  178.645319  351.7607053  3.106566994  282.141328  255.2862278  255.6021694  168.1337821  243.6829305  263.8114254  250.3265495  439.9007593  -132.6217908  -56.94699656  724.8465463  
190.6215915  201.7928891  108.7523012  222.1340147  180.7455145  339.6377281  2.886410322  272.3028845  252.0704659  253.0176304  168.8350906  235.4706975  264.2964561  258.3644574  419.4899176  -134.6419804  -47.64681801  725.0433975  
185.1265674  199.359841  103.7904604  219.1087527  175.3161191  340.2611979  2.984959433  275.2685444  251.421843  253.1962054  164.418908  236.2760774  268.0369992  255.0086978  438.3968501  -130.5864665  -44.92528654  717.9653976  
182.9090577  197.4380542  100.9309584  217.8637268  175.3842915  333.3276947  5.212114407  270.5893115  248.129977  253.3933883  166.1680071  229.9052778  263.3488439  256.8643525  420.5475994  -136.2979238  -48.46709066  716.4467866  
183.3584624  200.1769532  98.39595185  217.0138737  174.2129335  337.5476918  5.145357392  275.6745583  248.9138445  254.4607537  168.4909981  233.9162117  265.8381454  255.7392297  433.5797911  -137.2424872  -52.51582303  712.9895591  
182.0945693  199.418236  95.54485366  218.2566538  172.746425  334.0118776  6.665180398  273.6595782  250.102343  255.7296082  163.3799438  230.7759721  259.35265  254.0552076  431.2848035  -142.0559865  -61.62842742  709.8899734  
183.5993255  200.7930006  96.10840912  219.982211  173.4145739  330.0384651  4.883766441  275.9306544  252.1625083  255.0596799  168.505628  229.343897  259.2234689  252.9349985  422.376376  -140.5494256  -62.0876343  715.0809067  
187.3055064  198.2272301  97.81970888  222.1252536  172.5865239  334.1913767  3.759307062  279.1097815  252.2586246  256.7659531  165.7523071  231.8586409  258.0112961  246.6135739  423.3023345  -138.7651595  -63.27777352  708.4272969  
191.5855092  198.9287957  102.6618745  222.0239368  172.8256658  339.180655  -0.4090219375  279.1243581  253.3596585  257.7458241  167.9687375  232.7249668  259.2839368  243.0525991  423.4846954  -133.7227197  -62.95850646  714.3573968  
193.5613308  197.7023856  105.8502862  222.1241092  170.6291686  342.7183509  1.120501664  277.158222  253.4126417  261.6082008  164.3785922  234.6058305  255.3491736  240.8112218  419.182613  -133.2269419  -64.77208057  715.6762192  
195.4758165  204.3758152  107.3455221  222.5439018  178.8870464  342.7601488  1.12827521  279.0953564  254.7935057  259.3578981  170.0631039  234.0994931  261.0761298  249.5469575  420.1788835  -128.6018337  -55.98791597  725.4066766  
196.0406514  199.5465083  101.4984695  221.1221816  174.9373361  339.8402988  -0.4864751001  280.2808551  253.6886416  261.589873  159.2316172  232.2925646  264.031432  248.874835  424.8417731  -123.6880008  -47.37180795  717.9524531  
193.2456981  203.9395414  100.0646729  223.1095634  182.7354969  331.7801813  4.182693272  281.276864  254.2928813  256.022792  170.415105  226.4442419  265.6446253  252.5025885  415.3678449  -127.4040031  -35.26336681  715.5157801  
194.8687455  203.1581561  101.6681844  222.2247663  178.2801243  340.5696658  4.412262255  283.5485178  254.7134297  253.7992132  166.3879668  234.239676  267.3332676  247.0157145  425.8261292  -128.9602168  -43.70032721  711.6527005  
194.9267716  204.2031023  103.7525854  224.0795672  179.6479604  337.339595  4.604251775  279.7923065  254.0586832  253.1980717  170.1671775  232.2468293  263.6114241  247.4505471  411.0261534  -131.3856319  -48.38270181  719.3273808  
197.0525257  205.4159924  105.7483194  223.3330184  181.9041071  344.0159483  3.056197054  283.8775115  257.1568732  252.0021931  171.0870345  237.2120567  269.0174378  250.6417184  423.4857446  -126.3986118  -50.18242845  724.6441558  
195.7780492  205.7650418  103.9473909  222.8237212  183.6459319  339.4705991  3.752765187  277.8093647  255.6957864  250.3105484  169.6988306  235.047553  268.685839  251.6285833  422.2098359  -127.5870967  -51.33370662  727.7440655  
190.6789352  203.5438937  105.322243  219.4507297  186.5499828  338.069684  3.974228469  279.8938312  255.3781273  250.7208753  171.1123182  234.8873892  273.3269682  255.5244797  426.6574788  -125.3949789  -45.58741165  725.2351665  
187.5235998  201.1754771  103.681993  219.0917403  185.7595711  336.7078879  4.573605104  278.8716166  251.429744  248.7408346  165.9063885  237.427288  270.5165867  252.7759657  426.2429861  -128.5078741  -52.31357704  723.8939181  
186.0788099  202.8369386  107.3894161  222.3279272  192.6261129  338.3087743  4.440436894  280.2505253  256.037926  251.0250753  177.2524019  236.9091397  270.8577208  251.0676633  421.5617404  -129.0546249  -50.65840689  725.8324999  
188.4904836  198.2347647  105.9416962  221.510698  186.6997037  343.7652181  3.361528228  280.5501793  256.7192953  253.6861778  169.8182178  241.4601548  269.395875  253.4719496  434.075838  -130.892851  -51.89278335  725.607163  
187.5895479  198.655526  103.4198846  220.3615816  188.3631813  338.4156184  4.408296473  278.064859  256.587256  252.1807537  173.2733875  231.6964149  265.4922137  257.6950669  424.6412102  -133.6053289  -45.35103983  723.0536401  
188.5238714  198.5012317  99.86188064  220.9853287  184.8249005  336.118375  5.529428163  280.0885374  255.6268947  250.9814625  171.7900623  231.0214639  261.7604329  253.8213104  424.6776823  -135.7747175  -48.1600421  717.8834915  
186.4686465  200.7600806  100.9823229  220.550912  182.4701382  333.5094127  6.175374815  279.9664482  252.5346136  251.0986498  174.2441719  229.3910782  258.6486937  250.9185396  419.1856525  -136.6222241  -51.03820602  718.4570353  
189.3448618  199.8491347  103.4604894  220.302107  175.6579936  337.7421815  6.022975391  282.0603284  250.3166154  251.8040089  167.9277588  236.7817456  258.7897835  247.6690776  432.8951121  -136.5635831  -57.97078602  718.4376769  
189.4932885  201.6917958  106.1352732  223.1274728  178.7976501  338.9830687  7.339647785  277.7155409  251.8270544  252.1096044  175.6290168  231.1148031  258.2921907  251.0758832  421.4627858  -137.6072668  -57.05806373  722.0797395  
193.0944124  200.2138565  104.2323464  222.0081173  175.8752645  342.3685854  5.322434835  278.2937457  251.8613701  252.6119656  171.8966696  232.1163165  262.300298  249.1729541  435.5359895  -133.2635062  -54.79699157  722.2272002  
191.4708456  201.5659048  104.6356861  222.8588185  178.8063393  338.2606622  6.148751089  276.1830899  253.2827211  254.0076015  173.3233527  226.6878354  259.793938  249.8901856  420.5020509  -135.7468995  -56.55738675  726.2820235  
198.1834439  203.407978  105.6188771  223.5718376  176.7924047  347.6615022  6.199542986  283.0274294  252.0513165  254.4706786  169.3818452  237.3705338  266.8956529  248.3671166  436.136176  -133.1074582  -55.36559071  719.5910669  
198.0587668  204.1595397  105.5463113  224.2065442  177.9329693  341.6522895  3.70092125  276.1925762  251.7286389  254.2341029  168.2269584  231.4460262  262.6419672  251.8921539  417.2290602  -134.5165723  -52.62269368  722.1660107  
199.6348641  202.4232268  102.9604646  223.0445188  176.5055288  346.3165111  1.182164471  277.6947292  254.2156253  254.5949822  164.418675  234.7196573  270.1499258  253.8840824  431.5050634  -129.6657612  -48.49642371  723.071423  
192.1092962  199.1925617  100.1273733  222.7336922  174.2612648  339.5671284  -0.5469133132  273.0962037  254.2595845  257.8392233  163.0893311  229.7491046  265.9954229  255.4410939  419.7603203  -130.5545421  -49.47236606  724.4026894  
186.3876469  199.3272291  96.51259351  221.2461039  171.0748225  337.2961603  -0.3299498389  274.117607  255.7315852  256.4229652  162.37933  234.1870922  268.052772  256.188942  422.3603171  -129.6678004  -43.25602728  721.7719084  
180.7355238  196.783235  95.79456418  221.003279  169.5137562  334.9053832  3.962274235  275.6847237  252.6315952  254.5840485  155.7444126  239.8760495  262.9243544  251.6008983  419.0300851  -132.9809941  -51.21617076  717.6370431  
179.9338855  200.5399241  101.0301528  223.3412917  173.8168988  332.2683203  5.514075912  278.3199095  252.2382634  253.1578783  169.3509355  240.3334494  264.1376634  250.3697967  415.0370803  -134.2898907  -54.88273561  720.4757231  
182.616429  196.582348  101.648352  222.1732982  168.1250915  338.3585995  1.445688297  277.9246139  249.6829754  255.605692  160.5497164  245.1096054  264.5608299  245.9675606  429.8847142  -131.0912181  -58.78907833  721.0479024  
182.5188805  200.1008804  103.9237777  223.872156  171.3956478  335.2082909  3.960714739  278.2975784  249.9766895  255.4223412  168.1101759  237.3925013  261.9578566  248.2487592  416.9173582  -132.5562715  -54.45498734  718.9453346  
188.8171393  198.0072959  104.7543935  221.913492  173.5392678  338.452755  4.604731098  281.2642964  253.2120108  255.0636693  165.6247665  238.3288297  260.3947093  244.6740153  423.8889224  -133.2139136  -57.54369516  719.1609322  
191.9984565  196.3422361  108.1914526  220.4789873  176.6003205  342.6310845  2.878475155  280.4394224  251.1600144  257.7709306  173.6915249  231.1671152  259.7845689  244.0079783  421.3598187  -130.7936341  -54.95044671  720.5840383  
196.5855265  194.9396143  109.8930774  220.9635036  177.020016  348.6866603  3.860096136  284.2150128  250.7260856  260.1567362  169.2595232  232.4314513  258.4522419  241.39024  429.541742  -131.7454911  -58.97989327  723.6385516  
199.657909  201.7755277  111.9233896  222.3624552  187.6448441  348.3876206  4.832620902  285.2868129  254.5932188  254.956003  177.0323809  229.5784785  261.8220465  250.9203767  423.477326  -132.8617752  -54.79505658  724.7076393  
201.516278  201.6746769  108.8465246  220.2010949  188.2484681  346.1933293  3.661623879  282.509517  256.3535398  254.5732171  169.0374447  228.8991219  265.2713505  253.9586945  428.8733334  -130.2656921  -47.57371644  723.8508459  
197.2671407  197.6351531  105.9825569  217.4540683  194.3582089  338.7526738  0.5979829645  281.798791  255.3571196  253.5891451  172.9178248  222.7363725  265.9450041  258.8810721  422.3705966  -125.8435513  -38.7663554  722.4000438  
196.7732075  192.2302567  104.7432574  217.5142833  189.74191  340.0923686  2.031383603  282.0146391  253.3094281  255.3458953  166.2021756  228.596875  266.0904949  254.011117  427.6855562  -128.7528441  -49.43821494  718.2207348  
191.1760487  194.50792  104.8974353  218.4391982  190.6116264  336.2271565  1.668840075  274.8429234  254.0453124  255.2896385  173.8375165  224.7474587  264.7069053  257.1911084  419.6913125  -129.6402396  -47.56344714  721.5507275  
187.1811207  194.6764745  101.7884491  217.7225018  181.4491405  340.7256639  3.045350145  273.3743771  252.2732484  256.0319219  164.9135254  229.9336483  261.2445443  251.9731384  437.5295601  -131.6996538  -50.34336385  712.2540965  
182.6451221  196.3546358  98.52767509  216.6549397  177.6185096  331.5855939  5.462527107  272.4209187  250.0449996  253.4867762  167.3095933  223.7348013  259.4119187  254.411665  424.1457911  -136.6483151  -50.76196276  716.0000077  
186.779239  199.343696  96.27094533  218.0086153  174.02922  327.737273  5.674174911  277.74841  249.0361357  252.0096976  167.0555342  226.5167898  260.9952094  248.9829937  427.7374061  -138.1015282  -54.37078429  714.3749282  
188.1102066  199.016255  99.09398907  219.9617075  175.2193094  329.1061409  5.700746311  281.1990326  249.3335852  252.9914532  171.6556287  225.7486942  261.0221142  244.8577692  421.5965475  -137.0474296  -58.2180149  715.4236282  
190.8879106  198.811864  104.0404469  220.9768365  178.9710759  337.912253  5.057691246  284.8903913  250.5425207  251.8088638  170.2794237  229.1720466  264.0012049  243.3837888  428.7819937  -135.9337083  -61.61888191  719.2241547  
195.0721835  196.5447016  106.5610427  220.9156496  180.39518  342.6634396  5.943039988  283.7698955  253.7318818  251.897233  164.7235987  232.8317596  261.7754618  246.0214973  426.3344443  -135.4543966  -65.51613674  719.8279039  
194.6013265  198.9307096  106.2324105  224.0864964  182.1483304  340.1739728  0.7899147898  281.5218216  258.3530693  253.5479636  173.5580137  228.7780184  267.5708723  253.0323344  424.2032971  -131.2262376  -60.78004312  728.3689953  
196.5811859  201.5320265  102.7491645  224.8463587  177.796813  343.1711217  1.06521607  280.6878533  255.8570477  256.4233156  167.2907926  233.5660339  267.5536069  248.3991633  433.7836699  -130.8525069  -55.41024017  722.7601241  
192.7747761  203.0394351  103.2922246  225.4759904  180.7091225  337.0631125  1.382515517  277.3777397  256.2528363  256.322132  172.350168  228.7453824  263.4109157  251.4047091  412.7851051  -132.3549593  -48.48749204  725.3736273  
198.0896112  206.132009  105.2814228  226.1533186  179.3041063  346.7105306  2.912856444  285.2025951  256.9760304  256.2679061  166.607214  241.3073308  265.6917241  248.0876262  427.9460381  -130.1094425  -48.0143375  716.7468975  
195.2114924  207.9753429  106.1806591  226.1254045  183.7929438  343.7043579  2.148503324  280.5598224  256.3593059  255.3714646  169.8666765  239.3884901  261.9704931  253.0212748  417.3400739  -130.7351453  -49.33719848  726.697546  
189.5956594  206.8515548  105.0325548  222.5520258  184.9512846  344.0415491  1.650233047  281.5444275  256.5827769  253.4971499  169.0038891  240.4476195  267.9699249  259.6070438  428.4174773  -127.5511861  -40.11848718  722.7158049  
183.936197  205.7088904  101.526092  221.6484276  182.595299  334.4824459  4.400083359  275.4760934  252.5699406  253.3917537  163.708812  240.5434727  263.5059548  258.1966126  419.688968  -130.9173237  -39.28647608  714.5126473  
185.1327095  203.9123292  101.7477525  219.5226975  182.6952582  332.5539245  3.512470346  279.9564769  249.596345  252.538436  169.7015174  240.1103458  265.9734882  254.19354  419.6914309  -132.7245184  -42.47466221  714.2815554  
188.4713895  203.9612399  101.4897561  219.8396994  175.436201  339.6328393  4.271964768  281.2976726  249.7992951  252.6103145  164.6258527  245.126314  265.7033595  249.322807  427.1377314  -133.0654147  -51.86303346  711.5307089  
190.8353813  205.7846111  102.735551  220.000266  174.5063206  336.3936728  3.516320809  275.2044298  248.6282647  252.0392329  164.8401073  239.5470659  261.5675397  249.1187418  415.6997216  -132.2823686  -53.05076118  717.6670336  
190.5144255  205.0865537  104.910156  219.6534367  177.2516018  338.5096478  2.625106866  282.2218166  252.0945194  251.3617214  171.8303975  240.6033962  267.5244968  248.6592147  423.2490414  -127.4717214  -55.92707849  721.3481513  
194.0451307  207.2225736  107.0546908  221.1307736  177.9117702  341.9164099  3.423719048  276.263047  255.6503762  255.4444217  168.6300543  242.157201  267.4201018  249.3067199  429.7995304  -129.8158473  -60.01235226  727.3106804  
193.3317709  209.5001542  105.8885882  219.1815709  181.6862066  340.0289146  4.733342127  274.6824435  257.6022048  251.8437881  176.5995979  237.316319  270.0853533  259.1221156  428.7349343  -130.6005946  -43.44925604  729.8846541  
189.087092  204.4234159  98.9888776  217.6108228  176.0862746  336.9015588  6.018322714  276.6886637  251.1268174  253.225959  165.5560086  233.7190639  265.5151447  255.7610018  432.6776779  -132.7191308  -44.0910662  721.3431397  
182.3269545  202.9813351  99.05545219  219.8004548  176.7453296  330.1590143  5.901482538  275.1339067  250.5872984  254.2895758  171.5509278  227.4679301  264.4463344  253.7999149  417.1203597  -134.01125  -44.83336629  719.7095046  
184.5229058  201.4436416  99.20816535  221.0050066  171.8952027  337.6427299  4.848919596  279.8515595  251.4400524  254.349498  163.340928  240.0281893  262.8885059  246.3570422  432.5414316  -134.8530235  -56.39709991  716.5360481  
183.6906597  199.5722752  99.12665107  223.0427053  174.2809476  336.7314523  5.840539917  272.9778284  251.6418582  252.1216142  163.5317551  232.7235069  257.5380048  249.0030543  419.2254276  -137.0127488  -57.94542473  720.5846056  
186.1438271  196.4466998  98.15943253  223.2880035  174.9823667  336.5549868  3.570166998  278.184451  254.2771535  252.7837012  168.0659338  233.0671053  262.1092034  250.065382  422.487716  -135.4464249  -58.09116381  720.6908097  
187.1227898  194.168962  100.2951356  223.6129283  176.0699625  339.3773323  3.404486219  283.3055568  252.8219229  254.1656965  164.7359848  236.5474358  259.7885032  244.3517825  427.3661523  -136.6667603  -62.87818204  719.5550614  
189.8811191  199.3578073  105.2677077  225.0497136  181.208891  336.8586299  2.953124155  277.9369746  255.8505739  255.3166722  174.707025  232.2025261  259.8837596  247.2118031  416.0074444  -135.534596  -62.97147923  726.2164639  
195.2088533  202.8641324  105.446158  225.0218131  181.1105709  344.5819138  2.885755784  282.2314194  257.6393901  252.3137461  169.6231856  239.0464934  265.2003149  245.5354573  431.382961  -133.6724563  -58.73861868  724.0012199  
193.184157  204.547124  105.8440102  224.2840845  183.5149921  337.719578  4.834579541  277.7658029  256.1238696  250.9907593  173.1022865  232.3021639  262.7325075  252.3272811  417.9693366  -136.3364816  -51.75498832  724.7336626  
196.3115242  204.0822999  106.1164032  223.4969997  182.2629643  344.8031957  4.316296584  282.4548055  255.6489532  251.6061061  171.2053441  236.4999834  269.0073392  250.4100792  430.8729636  -131.7913856  -49.9791799  721.6729362  
197.5283304  201.7361325  107.3607205  222.7562023  179.7740362  341.079396  4.094681579  278.2700389  250.4131553  255.2926287  169.5729568  229.2854059  260.7658788  247.871835  413.8428291  -132.0010057  -49.00559783  718.2614421  
199.8151968  200.112181  108.2005034  220.9576468  180.7671794  347.0748875  2.596120853  283.1031916  252.4353402  256.7155647  169.0868061  230.1958655  265.5690981  248.5926062  426.1171077  -126.993729  -47.35062435  722.8919926  
203.2816021  198.7873776  109.407904  220.8996196  185.7931109  345.510168  1.008525226  281.3291978  252.309448  258.8202652  170.378612  225.3482371  263.0196902  249.5520213  417.2553441  -127.4043471  -56.36677542  727.0488837  
201.8163385  199.6550789  106.8905317  219.3161712  188.1254606  346.6373103  0.8647211449  281.4030209  256.8872008  259.8344164  174.7307613  226.3031422  268.6596138  252.5326207  428.6721162  -121.9733874  -47.1548844  727.3586789  
196.3942383  198.9735906  100.569412  219.1407909  185.2385887  340.4691593  3.137671811  275.3703086  255.1870344  259.4283442  170.5046832  224.6047106  264.8584141  254.6976013  426.2783932  -126.0844822  -42.3239774  721.4497466  
185.4268365  203.3840404  96.58365934  220.5281866  186.4687707  338.7742499  4.48676547  276.1789228  256.8982247  254.6307006  172.5161439  231.1191608  264.6198373  255.8581666  422.9619381  -128.7764934  -38.83548782  718.1228301  
183.9410438  203.1396898  96.23183648  220.8244764  180.286299  337.1566418  7.499582901  274.9214216  253.3654065  251.832761  162.842849  240.3314698  260.357164  251.0967949  423.2250429  -134.7584226  -48.31697986  713.9514643  
183.5776258  200.9501956  98.42771384  220.0079823  180.7363257  334.3773381  5.265156291  276.4629575  254.4225697  251.3500056  171.3113496  235.4369905  263.8983534  252.6781881  416.6569825  -135.7130886  -50.14287144  716.6720585  
185.5577799  196.2393  103.6650019  219.6856041  177.3652967  335.9759323  6.503727223  281.9309693  254.6741112  251.1790507  166.2360048  237.6370653  262.6469214  248.4267854  431.7740833  -136.6784962  -57.5582666  714.5256955  
185.7942385  199.4822853  108.0480832  222.2898157  178.938392  335.5080848  6.405344574  279.2903571  252.6379354  253.3769485  171.8664246  231.0346334  257.9912106  247.982095  421.6667163  -134.2717142  -53.76607635  716.6330686  
190.9863101  201.3909373  109.6879235  221.3589551  177.5140995  343.8679693  6.678638198  283.7943323  254.2776126  254.5810751  174.1333403  236.6844866  264.652493  245.0622305  436.6426249  -129.418163  -56.20316074  722.31745  
190.6661058  202.7014614  110.678023  222.0487148  176.8482698  341.2180045  7.165316303  280.6212402  252.769257  251.0202128  168.8916643  238.9962364  261.7176635  248.0522004  426.3934504  -130.9873746  -51.91524484  720.7830139  
192.8454651  201.4543078  112.8474438  222.488576  180.2088031  342.9081777  2.654326634  285.8990629  254.053206  249.4775101  170.5615995  242.3405349  265.4233194  249.4059916  421.5291693  -125.1313357  -47.50755018  726.125335  
196.2551608  202.2191064  112.8726777  222.3475001  181.3273373  344.9023636  1.939249818  283.8277313  253.9612509  250.4997969  166.8225542  243.0135217  265.6571928  251.1326253  421.9715431  -129.5963301  -59.6317967  735.8850112  
196.6760411  203.0078625  110.9840755  218.8392213  183.7544929  345.4435856  -0.7774103689  283.0546662  255.8193514  250.57317  169.3037347  242.9212273  273.688108  256.4273232  427.1692045  -122.802796  -49.34447842  733.5559647  
192.8442797  201.4752502  107.6190397  216.1881992  182.4435825  342.2412176  4.427587645  276.4074768  252.4320163  254.5354378  169.343177  234.3983161  269.5646196  254.2450445  428.7803966  -128.7538522  -50.81579927  727.7733415  
188.0209489  203.914247  104.5849079  215.0181353  185.7446759  337.85403  4.495802139  270.6077496  254.6908527  253.8815203  175.3743636  225.0721456  268.5363211  257.4279299  425.0852248  -129.7801296  -42.99510492  726.271849  
185.3040281  201.1598203  97.58184997  217.108089  180.9203266  335.2815463  6.235864751  274.3237695  252.1144653  256.1725973  165.9876193  226.2652727  265.8767889  258.3504123  436.0284445  -136.0473899  -46.20127687  720.7588002  
182.3386123  200.4639147  94.85731059  221.7102806  179.0759988  330.3849057  5.175330365  271.8137372  249.1806874  256.7604961  168.1359628  219.557845  257.055583  258.9598051  426.7607387  -143.2005062  -50.45547616  718.6445866  
179.8931274  198.0596913  92.46726983  224.495991  174.8284957  333.8382574  5.085509646  278.1639512  248.665226  255.8084864  168.0144643  223.0503799  257.6404999  256.3191229  439.3014459  -142.2111748  -51.4974671  710.6934075  
178.6604458  194.5330429  92.23761708  225.1942359  172.8141936  330.52984  5.94113163  276.6674062  245.79258  253.6199286  167.0099461  221.6221311  256.0157894  257.264614  433.5895448  -145.7498941  -57.17186523  710.9606049  
179.969144  194.4730622  91.81106932  224.0732815  170.6853571  328.6205595  4.429280813  276.5385093  244.852907  253.2671403  166.6856105  222.4713501  255.3256357  256.7073662  426.1426975  -145.7654176  -58.47130602  710.0751444  
180.0671491  192.2173475  94.44487186  221.9592873  166.8182635  329.6965736  5.124339691  279.0304494  247.1966179  254.5209625  162.8501006  229.0217641  255.8586542  252.0456495  429.9732654  -145.0222532  -65.12931883  705.0162452  
182.1010663  193.63423  96.7459309  223.0296636  166.4727752  330.1774734  3.753731944  279.4911363  249.1135927  254.3150956  163.3721526  233.5596094  256.8262897  249.3156358  421.2620294  -142.1313975  -67.86229002  709.8988578  
185.2481494  195.7985685  99.61309091  223.4868815  168.141092  337.8434478  3.552801464  283.5641808  252.0568417  252.1879302  162.8043327  240.8146689  258.8754379  244.0878632  428.4432631  -139.1302828  -68.47562215  709.0851161  
188.753381  197.8767567  104.5269595  224.1446781  172.9438504  339.0437042  3.626550472  282.859834  253.9132773  252.2229405  167.8824097  239.268696  256.9740301  241.3869074  418.4014695  -139.3957044  -69.88392992  717.2603325  
191.2222128  193.8984546  106.1248313  223.3299923  169.3101012  345.6984581  -1.840853003  281.0117959  254.464606  257.8941452  166.1072202  238.3538717  260.4845911  242.3625309  417.4199928  -132.369639  -64.61318451  724.326375  
193.9962007  196.3173589  106.9562978  224.4799479  171.1315198  346.5430035  0.41754994  281.9073065  257.2861883  258.9043195  164.181822  240.8955489  260.7514379  241.57144  418.1593712  -131.0499345  -66.89194676  727.0360183  
193.4804463  198.9514162  108.1867604  225.619578  176.8170025  344.772647  -1.804694159  277.514601  260.1875928  259.2886431  173.5795008  234.1769502  264.7248982  248.0754523  416.0247627  -126.1792967  -53.78219464  731.8814082  
195.0642977  202.7774187  106.4216327  226.9718296  181.6657737  343.4222397  2.777845021  282.6969256  261.7865861  256.7059284  168.3484558  236.5722842  267.9728395  249.7214473  432.3866613  -129.5414365  -47.38383876  725.6035414  
193.9398037  205.8070685  105.3435029  227.4354826  188.1520889  337.2902638  1.90646797  278.4375923  260.8992975  254.9027138  175.7691706  228.6780682  267.6283828  256.4763546  414.1301318  -129.8999551  -39.23808805  723.2841731  
196.1899833  200.1309095  103.5865948  223.1066601  190.0351873  342.6845704  1.551349007  280.9847464  259.7525854  254.8017363  168.0623727  230.2108962  271.82285  254.8414745  427.1527112  -123.4172035  -35.145234  714.2283533  
196.7299208  196.4905854  102.2193918  221.6981832  191.6659143  338.314439  0.7932747266  275.1803873  255.803864  255.105305  168.7135087  224.3472788  268.5542457  255.9923614  413.3496526  -123.8131718  -38.85629823  717.5987011  
198.8071921  193.78019  101.1512457  218.2165476  186.2455455  342.5388413  -0.3304486584  277.725937  253.9420058  256.0083893  163.3024646  230.3318223  271.5680658  252.6536803  426.7308129  -120.3413742  -41.92503469  715.5592234  
193.5716137  193.0207628  103.310029  217.4191066  179.2303007  336.5079832  -0.589885752  274.2880706  249.1023897  258.0717768  164.2505248  228.0030159  264.1302074  249.7605117  414.3225745  -123.7881961  -47.39117929  719.3420239  
195.9323822  198.6971332  105.8320533  219.2048416  175.8993394  338.2809944  0.2290125593  280.2462854  249.7257341  255.9040655  166.9774357  237.5341789  267.0527187  246.4954373  427.4978855  -126.502087  -49.2343236  719.8992952  
192.72499  202.9201909  108.7767294  219.6396949  175.4873786  335.2773101  1.9511198  280.7886927  249.2110922  253.9999197  169.9025703  236.6062177  262.6636735  246.0584022  419.8646337  -132.0979722  -50.87570691  720.3976321  
193.2586162  204.4248642  109.3021992  220.3609238  176.4565906  339.8089317  1.976168113  282.8876464  252.8709476  253.6366867  172.4037412  240.707517  266.4017962  243.4833587  427.8234318  -129.707247  -51.45766761  721.7731677  
189.1878212  206.6472381  111.0669205  221.4927667  179.6402796  337.8055575  4.709845135  279.3291159  252.3329378  252.0952743  174.6147963  235.9660207  262.0540662  247.5756921  418.2120933  -134.3746112  -53.49054669  726.3218417  
193.4697718  209.8082817  110.4253416  221.5849812  179.3813915  343.742541  4.742850687  282.0512628  255.5255409  252.865965  173.8295939  241.3314876  269.2273732  247.045141  432.2853304  -130.5264972  -52.87064692  726.0698998  
191.997311  212.6908647  108.2334782  221.7872882  181.7104933  342.3728739  5.284902063  277.0017854  255.2830762  252.3570959  169.2085706  240.771195  264.6062913  253.5053834  424.6353495  -134.1670717  -51.02037122  720.0117094  
187.650576  212.4549451  103.2206037  220.6560334  178.6954562  342.251948  5.21242824  278.972134  256.831898  251.2371131  170.3416295  243.6185722  270.3516159  258.6329585  429.9245484  -131.6223446  -43.25613422  723.0532354  
180.6321946  207.6934361  98.4027051  221.8433616  173.8024928  340.2358093  7.257922481  276.2597962  252.681349  253.1857073  164.5381904  241.2536144  264.4990387  256.595854  424.5328918  -137.4993503  -45.25103263  715.9996822  
184.7186209  205.1165284  97.92859613  221.8178954  179.8683059  335.6359182  4.78580643  279.8365488  252.000227  251.9349923  168.9540957  237.5407146  264.8849617  256.3892737  420.9643135  -136.0967063  -45.79718179  720.0825789  
192.261877  203.3064471  96.06366263  221.7837198  181.1269428  336.7286399  6.024595695  278.3821632  249.5088639  248.8279417  162.2437085  237.3931674  263.8856307  252.7431688  424.978664  -136.8848151  -50.16705481  716.8789352  
193.2160919  200.7060842  97.31180098  220.5684581  184.665969  334.0347575  3.939054705  276.6110401  248.8744507  249.7056187  169.7697801  231.0837965  265.9778098  256.175591  420.8219493  -134.5875375  -48.07150759  721.6720971  
193.5468406  196.6803545  97.71578684  219.8495867  181.1530564  334.631213  5.04988958  282.4486586  250.7890269  249.6078862  162.7138088  235.0730277  266.8713348  251.884549  430.1386056  -134.0040974  -52.99095644  715.5395998  
193.8516901  196.4493072  102.1466114  221.3094219  185.1967435  334.0232138  3.568766791  279.922185  250.3803682  250.4041745  168.463597  229.0552756  263.2490578  248.9550332  418.0901148  -134.3364792  -52.95954004  719.9151547  
195.171087  197.4644198  105.1943346  218.7153926  184.2169935  338.2447429  4.161934333  285.5329657  252.8439439  252.3791107  172.5950295  232.7448419  265.6954538  246.7510779  426.4289902  -133.9892424  -58.41253561  719.834493  
195.8348524  199.919097  106.298198  219.5173273  185.262834  338.8728123  6.045979808  283.3484921  252.9455232  250.7350367  173.2895516  230.4872829  259.7401045  244.4859393  424.9023943  -136.4241016  -62.94839397  722.7507104  
195.9776315  202.2503677  109.0662154  219.7999916  188.4757576  340.8891869  4.821233588  283.6264755  254.6407075  252.9839986  178.7621974  225.8187812  263.1248953  245.8635904  426.2480861  -133.6713497  -58.22120656  730.649717  
198.0908578  202.5033224  108.1850774  220.4070387  188.1614984  345.8140889  5.242770071  282.9982798  254.4003754  254.4179878  171.1768828  227.315247  263.1171299  248.6770541  433.9603766  -134.9394778  -59.3376722  724.1681174  
197.6289917  202.9105382  108.3488492  221.9292087  191.1412406  345.0359537  4.267366159  280.3374507  256.9866506  253.2990432  177.4394133  227.5037739  263.8101118  256.3631193  423.9467058  -130.7341797  -47.62244808  727.3553982  
193.0900777  200.5294731  105.2940995  223.0413066  184.8961591  341.5328055  5.198000266  275.4828627  255.9780467  254.4707317  165.4168866  232.7583321  262.9301254  255.1790792  427.2954185  -131.5920871  -45.18421997  718.4113331  
184.0020435  197.7309166  104.1834604  222.9997995  182.0651965  338.1121953  3.86786051  273.6311171  256.1324406  255.6104008  168.2232755  231.9610627  261.4476008  254.374263  418.8909067  -131.4724124  -43.71234663  720.319698  
186.1251273  193.9857644  102.3435518  221.7591275  173.3145444  340.6363267  4.396418029  277.2423413  253.3683401  257.3224579  161.0384318  237.816187  260.0478476  248.6496097  423.2118586  -130.9947765  -52.07558599  713.6798407  
188.6521951  198.8510397  105.9869965  221.9012091  175.3399889  336.5360895  4.210774991  276.3323445  251.8220594  257.8068809  170.9412728  231.9204249  260.5500938  248.3498092  415.9717589  -128.8148406  -51.17594789  719.585008  
193.0994465  198.8230866  107.8938353  219.9916064  173.2818745  341.9993679  2.590375446  281.7082798  252.199697  259.5407097  164.7466117  235.9959367  261.4860618  242.7578877  428.750624  -126.0383709  -58.66685719  717.2861647  
193.4884249  203.1292545  108.598728  221.3751125  179.7488417  338.6498665  3.52231095  279.3805923  254.1918635  259.244286  172.7785446  230.4047732  261.7106265  245.6517031  413.8267832  -126.0334585  -55.19771991  721.9349219  
197.3224641  206.6471786  104.9402664  220.6898337  180.679328  342.8740333  4.667248989  280.9273996  254.9376546  250.9346938  171.6484975  237.0409501  270.5918599  249.7496848  430.6528127  -126.9827259  -52.46399909  724.1397294  
192.010669  204.7454374  102.1839453  220.33544  178.0906584  337.9726605  3.698636664  273.5931084  251.081198  250.6647977  170.201642  233.0552041  266.4075242  251.001493  417.0171925  -128.2173251  -50.3111474  724.9892647  
187.8175707  204.530923  96.87660583  218.9398415  176.948955  338.4812327  5.860168761  280.1007968  251.2339405  248.3306784  168.7348057  237.7185833  273.2597673  254.0236257  425.2973422  -126.5076701  -48.05773865  720.8923513  
179.9966258  200.8787112  93.81406845  219.4615666  170.1735689  336.0328078  6.771022151  278.2456484  249.8090056  251.0811475  162.9275859  239.3435788  266.2160957  250.9840293  420.6198711  -131.7506559  -56.66184041  720.5022417  
180.7001525  199.3883752  97.02648607  220.4590408  173.3678873  337.2989619  4.833705421  280.6553156  254.454806  254.4436711  172.0238346  235.4231412  266.9817269  248.8893632  421.0087819  -130.9001778  -60.67862769  723.182848  
189.9643934  197.8164324  101.0678713  221.1046139  171.8895265  341.5359433  3.260217447  279.2106473  254.5348987  258.326113  163.8336188  236.6493966  264.9881396  243.1133606  422.3177208  -130.6377307  -64.63981977  726.5071911  
192.4687336  198.8970324  106.563391  221.4247848  177.4277208  343.371701  1.78948233  279.3149603  257.2118361  258.6782838  170.8603608  232.7079348  267.4978613  248.0741447  426.1715935  -124.3452508  -54.98866615  731.429194  
197.8081271  199.6727376  107.3546449  222.8320468  176.8031628  345.5364245  2.937043489  283.141277  255.5263275  258.9698013  163.3545111  230.4280111  268.4672785  248.3309783  430.8811059  -126.705616  -50.35658157  725.8656459  
200.7950088  203.5650686  108.4804785  224.2984112  186.0573295  342.6718978  3.841396726  282.249225  254.81546  254.8491059  172.4288075  226.4464187  266.4221461  254.2607607  420.6436264  -123.7922836  -39.44694602  724.7045328  
202.8077878  200.3891468  109.1171896  219.3744661  180.9018759  340.6497929  3.450515536  279.8429825  249.2368151  256.6776125  168.4520556  226.3417602  259.3211507  249.4865556  422.6562538  -126.93923  -39.17462846  721.7160678  
204.7427136  208.0219129  111.4048364  220.4179346  193.4948479  340.2542236  4.340615652  284.4535336  250.5668904  250.9550435  175.4818344  229.2280514  268.3613318  258.0797487  425.7190344  -127.085917  -38.24641355  724.3912231  
205.2999811  206.027075  106.489753  222.5240344  187.9501829  340.8432183  2.393717569  281.3808114  253.9312818  252.6186022  170.2026468  233.9762591  267.7829901  256.6721288  432.5997827  -131.3179142  -46.33558191  725.6086043  
195.9896692  204.481613  105.0314337  221.9189046  188.6433111  336.6140961  0.6441621489  269.9975738  255.5217019  252.6171028  172.8553874  230.3601061  264.8407892  260.7096421  421.4764415  -133.8022228  -38.72275494  724.9854227  
187.2620512  197.333552  99.80853551  221.1875931  181.9163029  337.7036723  3.219475739  272.6644602  254.6947912  253.4327068  163.3286413  235.7320798  262.4439994  258.2098501  433.4940353  -136.2715882  -41.50318076  716.8867144  
178.5044382  190.4244903  98.4499661  218.0662901  173.6341372  333.7394103  0.7420215805  265.7399445  250.3510476  258.2693256  160.7374684  225.1329636  256.6593668  258.0892582  419.2366926  -137.9165956  -48.05979541  715.2507923  
177.8293447  190.33491  97.41210949  217.6768904  170.6720486  337.9464544  1.437188365  272.8584835  249.0917894  260.6699119  162.7813682  227.1219728  256.1811789  248.8014863  431.1931852  -138.7264678  -52.95508669  710.1660382  
175.318165  192.5377251  96.5473689  218.1093299  169.9969647  335.6729755  6.426154779  276.5610348  249.5397279  256.1482794  165.8333749  226.8724672  254.7683095  250.8041906  432.3246787  -141.6304855  -56.63781991  711.5248019  
175.1337986  193.0160128  97.636013  219.4867339  170.5212305  333.6050755  4.589714796  274.8223725  250.4911179  252.093267  169.2395253  228.7676222  257.4663272  252.9041544  428.4067744  -143.8401427  -60.81278591  713.2595193  
179.5837359  192.2797434  97.80999513  221.3808429  168.5045403  334.715133  4.937940426  278.5940364  251.1549807  253.2451442  164.6768203  234.2492691  258.9660245  252.8369788  431.5419846  -144.445023  -67.27351948  705.5529525  
179.3112788  196.3035357  100.4636584  220.6423226  170.6442026  338.5264776  4.039968402  278.0701409  253.0371028  254.5399481  168.6862885  234.3912942  255.9213874  252.7427358  427.5541437  -142.4342724  -67.72718313  715.336055  
179.8475733  198.8263346  99.3316662  221.0672724  170.4865071  341.1157278  5.62991393  280.9004958  253.4099332  255.2473038  162.4573929  238.5990823  254.6695808  252.9381036  435.5659682  -144.3152011  -67.36566845  718.3198349  
179.9686055  199.8510791  99.55048438  221.5147097  172.1369353  335.7599979  4.747862452  278.6511943  251.1847273  255.2868939  165.7196487  232.3405117  252.8870728  253.4050037  425.3173204  -142.5706122  -66.82071817  720.268749  
184.2929872  196.9106996  99.71688639  222.5464352  171.4231933  338.4468965  4.233668336  283.3524995  251.8037582  254.2049013  164.9931118  236.9084669  260.0199948  247.8423522  433.9098999  -138.1877232  -65.80216743  716.5909816  
184.442806  194.5291015  100.3468233  222.8927275  172.853295  335.3519134  3.59039596  281.3178067  251.6590457  254.5355125  166.5940854  236.2429672  261.6518493  247.1019419  421.917999  -135.8895743  -64.31198614  719.3960478  
186.8977371  199.163046  103.5567426  225.9646423  176.4595989  339.3587177  1.536902476  281.2990977  256.1874674  256.8345076  171.0245254  236.938233  263.8745147  248.6840459  415.318959  -132.5713055  -58.52610296  723.883495  
189.5042842  197.9773098  103.6466007  226.0608141  176.6223642  345.3677217  -2.070180848  282.2127988  259.0074996  256.8720741  166.6312599  243.0178126  264.2041615  243.7753662  424.5362592  -127.7893468  -59.49451945  722.2863416  
190.5171342  201.592558  105.3894521  225.2048781  179.8832852  341.1800977  0.08370947465  278.3635333  258.0186655  257.3228409  169.1960685  236.5219351  262.0361632  246.2161282  411.0604735  -127.6109985  -53.58140299  724.3051672  
192.6659989  200.9617966  107.0119069  222.0972973  177.8851327  344.5358945  -1.414010474  283.3893748  259.1287984  258.0772162  169.5494369  237.5439576  264.0242022  244.0746101  418.0230023  -123.7521811  -52.51054596  723.9136148  
194.7155605  203.3992548  106.6342781  222.7497772  182.270326  339.5650934  2.50161539  281.9813899  258.0505656  255.9835214  171.3798091  234.2119173  262.6232816  243.9076011  420.5324364  -126.5554548  -52.48652181  721.7613023  
196.1722306  204.2557749  109.3581398  221.7712222  187.4001601  342.251639  2.466560922  283.3230657  258.9264949  252.9259408  178.1469342  234.7976067  265.5714606  248.632981  421.8927127  -125.9999437  -49.80497659  727.0142548  
198.7328558  202.9695617  107.0373586  221.3152987  185.4400733  343.1640445  3.389713856  283.1632999  256.759499  253.6597746  172.1519504  235.0544793  265.9989899  250.1208115  432.1487616  -129.4524204  -51.84795464  724.8977789  
196.3606223  205.4082574  104.1177162  220.5346799  188.5055274  337.4530105  4.560633385  277.131671  256.4837998  253.9755992  177.1652252  229.5009273  267.3634619  255.1703162  420.4105377  -128.0273468  -42.51458643  728.2184336  
196.6926879  206.606231  101.1351073  221.32219  185.1634503  340.9649236  4.708204915  280.7749732  253.5612047  254.0192655  172.6629449  236.0960929  272.4668797  251.4753057  435.3274895  -127.9215232  -42.49699642  724.137719  
195.4087745  208.9285365  100.6558503  221.9335722  184.3719738  331.5659831  3.914554664  273.6857971  251.3677036  252.2085258  172.5784994  233.3957106  273.1116475  254.673907  417.9443442  -130.0403737  -39.73850222  723.8521717  
196.9132994  207.420548  100.0319295  221.0430506  180.8347255  335.9134794  3.45472828  278.8581528  250.7967324  251.5115815  166.5446599  239.4338257  277.5755974  249.5903921  429.0884385  -128.9843301  -40.587712  722.53514  
192.9918905  206.8710545  101.364608  223.5888181  178.8352295  333.884917  5.746750618  275.2864214  250.9741151  249.7823592  167.6059202  235.7296374  270.2674492  251.3962165  417.8823361  -135.3022642  -45.66554172  718.5704063  
194.7023337  203.9985916  100.6064777  223.6850509  175.9340502  339.1216783  2.604415553  279.3136134  253.034526  250.7543638  162.2636181  239.0314581  270.0220595  251.6042252  428.2928813  -133.9885738  -46.33421976  718.5426661  
189.0826011  201.009716  103.2556658  224.3553851  175.9950438  335.1849607  3.919645903  277.107509  252.7380953  252.4852102  165.4580211  233.596226  261.458529  252.5045062  418.0654947  -139.7839132  -50.29896456  713.8182684  
187.7032305  198.9639992  107.5573087  222.9091363  175.3248224  339.4316474  2.276844801  279.5768136  254.0568052  253.3049271  165.7141415  236.1780088  264.2516109  250.8770654  428.7411681  -136.8457123  -52.23786263  714.2685592  
185.3164621  201.4557002  109.5179788  224.3745035  181.1481284  334.6534476  6.00744527  279.9468955  253.5026821  250.921847  169.7474969  235.1586082  257.9219512  250.714136  416.6942345  -139.7936927  -48.56142046  712.4523196  
192.596089  204.464869  111.232544  225.3070282  182.3547833  342.0824107  4.663516054  283.8149871  253.2178893  251.4242126  173.6920889  238.9680851  260.4688248  250.4759061  421.832538  -134.2923159  -53.40537565  720.2634918  
197.2164697  204.4768157  110.8101589  224.2103991  183.5674012  345.4719629  3.682513676  286.5142648  251.3211595  251.5349815  168.2522463  243.3148671  262.3761588  251.4461214  427.4544495  -132.8756224  -51.80711362  723.5508741  
198.4239906  204.9485841  109.6728267  222.5293126  188.7015304  338.7151303  3.048477595  285.2673111  250.9260492  250.9108702  175.2689594  237.8140062  264.5647719  256.9744217  419.8363592  -130.1894497  -39.90600508  727.1873634  
200.9517265  201.2460815  110.2186762  217.8007038  190.7957277  345.5352992  4.53283563  286.878127  247.3246685  249.9158795  167.9712395  237.5144498  265.6084952  253.3391879  432.829445  -131.1323873  -45.38090229  717.3986762  
196.9915291  199.1360641  110.0947347  217.7329814  193.129911  339.1914113  4.422491802  281.4509797  249.1570687  249.8834895  173.591213  226.4644537  260.3282275  254.4822952  419.1919732  -132.8598002  -48.16537738  722.0976697  
194.2560672  199.8711853  105.720187  217.5319366  187.4969363  345.4176504  4.105853585  283.0946954  251.5950998  251.8826821  168.9904815  231.8663542  263.9685421  251.3236568  434.9584346  -130.3135462  -49.70433923  714.2260751  
187.0152749  199.3900291  101.1443617  218.05001  177.8070097  341.2185903  3.689416134  273.4455688  249.669041  257.3525702  165.5736664  227.3465345  255.9359801  251.246434  418.9117473  -131.9214516  -55.14437415  716.5617595  
189.0476558  201.6954526  98.274553  218.7702481  172.3743987  343.4294213  2.751893877  276.8110382  250.9928782  258.8808066  167.4694106  231.567257  261.5659503  249.1251468  426.3661967  -128.0220169  -55.67021125  721.483091  
190.4207845  202.3225209  100.7415029  220.2975906  170.2820447  338.6213902  3.394384627  276.278263  251.2155038  261.2923858  167.7092467  228.3546793  259.4599331  245.901105  418.0611575  -127.7327189  -62.4825592  724.7926678  
194.54283  204.0564546  100.9398058  219.014476  170.7946278  341.8325632  3.546711637  279.2797819  254.1979286  258.5410604  165.494046  233.2349404  265.9748225  246.0647816  429.3358586  -125.4502217  -59.47506369  729.7891694  
195.2725842  206.5020339  102.0723326  218.36885  178.6951703  336.5319276  5.762015038  276.7806932  252.4537903  255.2021546  171.5673573  225.857592  264.1228414  247.508545  420.6650808  -128.0034037  -55.57478359  725.8839342  
197.808828  203.2258928  100.6078161  215.7198268  184.6142606  339.2105194  7.427765884  282.4977757  254.0613034  252.9563054  173.8702539  228.0629196  271.2673432  248.837605  430.5000041  -128.322672  -52.21980748  722.7588049  
199.9225458  197.7705315  104.8251011  218.0920772  186.4773435  342.0836061  3.254362149  278.429346  257.0364304  254.8963407  174.1426342  226.8640146  269.2030331  250.1683828  429.3238949  -130.3414979  -53.04825656  723.673279  
196.5765868  198.0397723  105.4599918  220.4042177  190.0101691  343.1500928  1.511184803  275.7961698  258.086281  253.0889946  176.3698021  228.3774698  271.7325048  258.0859726  427.3813732  -129.5959113  -42.34557638  725.0216415  
189.5046011  196.1604161  102.2901186  221.3936514  183.0823957  340.1829628  2.647180783  272.1743235  255.0291554  251.6120057  161.6373214  230.802276  268.7702907  258.4177206  430.2920382  -134.3073631  -44.7213438  717.7426435  
178.1755822  195.4514618  99.91062407  221.7855055  180.8746753  330.5155731  4.49559041  269.9204945  251.7223335  251.6527581  168.2656378  227.3106538  265.731501  257.8147429  414.70667  -137.5099252  -46.04761388  716.3856904  
178.5805609  191.3585756  99.97590051  220.490726  173.7003009  333.7061207  5.013312417  277.54702  251.5916169  252.5901901  162.9241833  234.2030462  266.493339  248.548865  431.6461617  -136.1396505  -53.69581231  711.421605  
179.0054451  192.3853982  101.8461867  221.3548306  173.4569855  329.2169542  6.571719911  278.3010055  250.2785812  252.6716206  169.8496284  229.1806743  259.9934808  247.7874737  418.9191008  -136.8859641  -56.66165911  714.4829022  
184.988945  195.1424134  102.9926893  221.9826594  174.0547065  337.4991267  6.932693693  283.4093197  254.2296259  251.8804919  171.6437276  236.9338718  263.107151  243.3326274  433.309054  -134.1087161  -62.74784839  720.8246209  
187.6553424  199.9663375  104.0689183  223.7648708  175.2200037  338.0401381  5.978273826  280.5702068  254.6229706  253.1271649  171.7936577  236.3040443  260.5527044  245.3229385  425.1203114  -136.4426587  -66.11498152  722.050037  
191.132609  206.6900103  103.0120852  224.1957229  179.3421245  342.6647805  5.851962087  280.7340763  256.3644702  250.4650925  173.4996507  241.0198698  265.3414796  252.2323521  427.8693242  -133.9155778  -57.56417401  724.386572  
189.8510876  202.1550937  98.4875476  223.9043999  171.8220842  339.5893512  3.520710074  274.2790068  252.5291612  255.9982947  159.2549284  239.4797404  263.2745461  251.3608549  424.265724  -134.2232086  -53.29359592  718.5364205  
187.4647218  200.7289606  97.69691486  223.9992775  176.5408989  334.8102746  3.074662275  276.9822343  255.1762739  258.1397392  167.5916513  232.7802786  265.3596197  253.6179524  414.7636338  -131.8447863  -47.68315211  722.3236119  
188.6095083  201.1699066  98.69091511  224.4967811  177.672701  341.6819842  3.826038033  282.088558  255.3258254  257.7110967  160.2799162  236.3772733  265.7596503  250.2108419  428.6290242  -131.1270668  -50.11603572  714.3658518  
188.7887424  200.283029  99.36562749  225.4028811  179.746997  336.9144933  3.889722696  278.174244  255.5527117  257.8271086  166.8444346  231.4789581  262.1419715  250.6576382  409.8798137  -128.8046558  -46.74197443  721.3367799  
192.5231231  199.5096765  101.3512482  224.7509084  179.3520639  346.2951955  3.523145183  283.4769877  255.2089368  258.5441795  164.5886218  238.8152492  262.4660502  246.979045  425.4071268  -126.2230043  -47.54342549  715.6063454  
193.5268801  204.0997505  104.263405  225.5837697  188.8355065  341.5050019  5.619585843  281.2388194  255.3712115  254.0938176  172.6699086  233.7325184  258.7198822  250.0857885  413.4338655  -132.13521  -49.60210261  723.5366301  
196.876796  202.3350992  105.3094498  222.3622713  187.40893  347.0848561  3.637681535  283.7713297  257.1937064  251.3047842  170.0817271  237.5526007  262.7328422  251.1183783  433.0484545  -127.709028  -54.82904574  721.9496351  
193.6942259  199.971029  106.2724807  219.6812509  187.4065093  340.1722075  4.165786054  277.1431206  251.2429428  249.0603446  172.4922201  227.4464264  259.3879743  256.5780331  425.8376449  -132.8262819  -53.15894633  723.6096476  
190.5815865  202.1206101  103.6796931  218.047637  181.2612176  336.431181  5.477591029  276.2424679  250.1005194  249.9387179  173.2833137  228.9451934  264.4123011  258.0684926  434.4952897  -133.2976946  -47.82751605  721.541717  
182.5669448  197.8498294  100.5473047  216.7503395  166.2085145  330.8694019  4.393436081  275.0386255  246.6887926  256.379786  161.1871517  228.3371967  260.2697769  253.0277287  428.7736773  -136.4050303  -53.54174502  717.8598875  
181.5443352  199.9344179  102.2909754  219.4156064  168.2680007  327.3826744  4.011744293  275.4570133  247.0430528  258.0317929  166.6636489  229.6856589  258.4438744  249.6631362  417.0408059  -136.1473002  -55.78335119  719.1590308  
191.1520285  200.8290884  104.8961536  220.5642253  168.4219777  336.8482738  2.081830306  282.5848176  248.7340289  257.827096  165.0065256  239.080008  262.3211655  242.1656888  432.8661067  -135.1755326  -62.87374758  719.1229102  
192.4021795  200.4282154  107.288081  222.297198  173.0306489  337.4173225  0.2534514594  277.3361217  251.3163343  256.768058  167.9038263  234.9929028  263.0012023  247.008813  416.8822209  -133.9363364  -58.64783971  722.3287587  
190.7309676  203.1204245  106.208079  224.5525235  178.5081286  336.4656866  1.445128305  277.9761794  256.2494109  250.9493927  172.6662049  236.5867991  269.3713926  254.472335  424.61855  -132.2546919  -49.42852949  722.8106791  
188.573108  197.9432793  103.1959565  223.9497064  175.8305344  336.816614  0.9949442784  279.2136542  253.8931037  250.9577303  161.9268692  237.2787648  267.6249154  253.631644  426.6443704  -133.9292885  -48.01796967  716.207762  
186.7897884  197.8016176  103.5664855  224.4261537  176.8928169  334.6767684  1.060776905  275.9268185  252.0647711  252.0490816  168.5854923  230.904484  262.3132406  251.9645181  411.4010673  -135.1634631  -46.77015071  716.7918449  
189.1192941  195.4385999  104.6663904  221.0996137  175.6614086  339.3512851  2.489135679  281.936423  251.7672616  254.2544136  164.6285231  238.5443076  264.9734054  248.1117589  427.3006533  -133.1832817  -52.76323334  712.0114548  
191.1658319  196.6324097  106.8641455  221.9645185  176.4608266  340.6328663  1.751726903  277.3011211  251.9577236  257.158565  164.6717448  235.6508976  257.7696293  246.5164592  415.4843902  -134.6196155  -60.09960785  720.6489154  
194.7783023  197.4114365  108.1965078  223.3896377  176.3015209  350.5903369  -2.338814869  279.973579  256.1270896  258.9845222  165.6891166  240.1485479  263.6787565  248.4643977  424.9078008  -128.2948733  -56.62309701  727.7206815  
191.6231012  201.0801003  103.7936207  223.8563903  181.971563  343.2415692  3.754936193  280.561808  256.1220584  253.5803269  164.2225204  239.5281864  260.3946281  252.6580968  426.1511784  -132.9900054  -50.12785569  722.6819228  
192.7234148  205.3007334  102.7559085  224.4306953  186.267791  339.8519998  4.1891783  281.4001862  256.1628681  248.6058459  175.2481095  233.7428126  262.1882615  256.5946863  421.3829142  -134.7762025  -44.91459228  725.1014038  
196.7274997  204.5401921  102.2378685  223.2666135  180.5482155  341.9401914  2.214093185  283.7037727  255.207994  252.0124504  167.9853303  236.8337531  262.8360373  247.6803546  427.401486  -131.9055423  -53.51180579  721.2726022  
194.5815165  200.3117226  106.7416955  221.42871  180.6824892  340.2060161  2.316454706  278.7208076  252.7789056  257.2522754  169.5399381  228.8174241  257.47775  247.0722362  414.7889839  -131.2024264  -58.42451027  724.3191367  
194.9274474  197.7243802  109.5991858  218.3898871  184.8227496  344.082195  1.338658938  285.2328842  254.3939789  258.0489624  171.415251  229.7593337  263.2808666  246.8452421  425.0570537  -125.9688733  -55.87273354  726.4414814  
196.7911961  197.5767  110.7330134  218.4219748  188.2905723  341.246583  2.889448009  281.1198841  252.4221656  258.7959891  173.3723309  224.841635  262.3066263  249.9613434  423.0905359  -128.1760589  -56.43579612  724.5419141  
197.7716999  200.1536699  111.9988832  216.9922497  193.1300813  345.3863597  2.892489839  277.0516592  256.2516617  255.9110422  176.0685931  226.8662692  268.477051  255.8834138  429.5393141  -125.3988865  -48.15492693  725.6289438  
193.0055303  194.6039057  105.4708899  215.6294634  181.9900411  343.5326574  0.4759769767  275.047367  252.5366593  261.3371479  164.6593041  227.0258707  267.0317544  254.7267385  431.971123  -125.7236726  -45.6223875  719.3117631  
183.4609308  197.659749  99.26462649  216.3261583  175.4859811  335.0571258  2.624820709  266.9512379  250.6392035  261.5274401  168.3503124  226.0889405  263.6057261  253.1553195  415.8050044  -129.5282733  -42.92366242  719.8253334  
181.2270649  202.2139336  94.4843767  217.8757621  176.1603441  336.0455721  7.006536528  277.3263944  251.7190199  253.2067286  170.5026857  236.5030016  267.316359  249.7387754  430.4488707  -133.7061744  -48.30253396  711.0479598  
180.1882388  200.6059626  96.18171972  218.9237699  176.4613032  332.6024742  6.254443969  274.2700142  251.2782951  251.8238215  169.7760937  231.9305742  262.4497564  248.2001692  418.5249017  -137.4872689  -55.16843143  717.4737149  
183.8768032  201.9677146  98.38803355  221.3038949  175.8428068  336.6403902  5.452097756  279.5533036  255.9532376  252.7095071  173.0692364  238.4905406  269.0819458  245.7748489  431.6990674  -132.983051  -59.41004389  721.3256361  
182.4107858  203.3277965  98.46721934  223.969349  174.2603869  335.3988376  6.740380049  274.5121152  254.3327424  252.4621508  168.3249316  237.7801  267.4823403  251.3517226  427.9846829  -135.107673  -60.17522051  723.0393921  
179.9839156  203.3799848  99.02380848  222.0995475  175.3006269  334.9822176  5.043033914  274.3796684  255.496101  253.0637293  171.0036717  236.4161057  268.6339404  256.0556481  426.2355626  -130.6532948  -52.61434695  726.0391367  
181.0550938  200.6228728  98.49226321  222.3419073  170.7927251  336.636328  5.171465295  280.6670674  253.1223855  253.6670825  161.3536315  237.9701515  270.248972  251.448779  432.7483418  -133.1396467  -52.3713849  718.9751589  
183.0520893  202.2372538  98.59521568  221.4999071  174.105075  330.7406261  5.581832329  281.4701264  252.1610438  252.5824802  171.8300601  234.4635188  268.689277  250.6826422  420.7488159  -132.0800907  -51.74651672  720.3628584  
190.3912091  202.9803813  102.0059787  221.7171654  174.4608543  338.0603727  6.532978267  285.6225872  251.9724388  252.4948555  166.9281738  237.6065518  265.2819128  246.4374746  427.4063442  -133.337406  -55.75360885  715.9087637  
194.1941779  206.7197129  106.2792944  223.6393824  178.5144981  339.065913  6.109215517  283.124606  252.2639081  252.9659125  175.7485883  231.2008706  261.3206708  246.3580041  419.6884014  -135.4469593  -57.72704317  723.324201  
199.1565416  205.9612309  107.29346  221.508403  178.321888  346.7909759  5.19308521  284.5221042  252.6045964  253.3675605  168.463269  234.8795393  263.7667641  249.0277975  435.6670232  -129.1405119  -52.9710292  720.0112477  
197.1075443  205.1879499  106.0166153  221.6916293  181.2556477  337.769438  5.049209534  277.2172096  251.6696285  253.283605  168.9440488  228.9385791  260.6291981  252.7912664  419.7854444  -134.0052389  -48.51801423  721.9450738  
196.5935462  203.9594197  103.108221  222.3938314  183.7836301  337.9658066  3.943025471  279.0007932  253.2902566  251.3154244  169.0677163  232.3633057  264.5960802  255.005862  422.5013743  -133.3945831  -44.0703011  718.0921406  
196.7722591  201.7390269  102.1863117  223.119698  181.607264  341.0169423  3.1637739  283.2527075  252.0771639  250.9764577  162.2055206  235.7035523  262.0455091  250.2379148  427.8689527  -136.5082247  -48.84456888  711.3464252  
196.9729507  204.5838062  104.3991488  226.2795834  186.7797342  335.2110444  3.576086008  280.9485388  253.568882  251.0490638  170.7535733  234.1557907  259.2978902  249.5422827  415.0296786  -139.5003286  -50.88276635  718.085815  
201.446487  204.8587492  105.2896949  226.3222144  186.3997324  346.634827  3.30428683  287.5280779  256.1507521  247.5979887  171.0435069  240.7082661  263.884842  249.3486777  427.1037049  -135.9471296  -53.24503855  723.6496757  
199.7574963  202.7739691  108.4123905  224.8443194  186.13814  344.1672207  4.507084134  282.1825076  253.7649094  250.1554108  172.4402104  236.7776362  258.942712  247.7578272  418.2408261  -135.3037337  -57.10596402  725.4167647  
200.593883  200.6611097  109.4308923  224.4813638  187.0772584  348.5613103  2.130800619  285.2886186  258.1015301  252.3507164  171.9719008  239.5944288  264.8732483  247.584505  429.5910122  -127.3161425  -54.83504949  730.58333  
198.9601488  200.5309713  110.116126  223.1680873  183.868501  345.3446528  0.6502716242  275.8420281  255.5649474  257.8172222  170.0367359  235.145937  261.0671367  247.9103052  422.1208899  -126.8018592  -51.62458831  731.4052656  
198.8987695  207.7862819  110.3591338  223.87131  191.4727588  346.8450973  3.853399764  285.2300672  262.4566743  253.9933591  176.8856959  237.6592343  268.1680155  252.4557378  429.4016382  -123.0569104  -38.95153215  731.8807148  
198.2273878  206.2103352  110.5444679  222.2365885  193.8539719  342.9115093  2.521549786  281.9844461  257.5964637  255.0525097  173.7281092  232.9408906  264.878279  252.8581733  422.4377692  -126.9468129  -40.55956329  723.9911263  
197.8868713  203.5616178  109.1681224  218.2947189  195.0132989  343.9981631  2.111624846  282.1948924  258.4133512  251.4300206  174.2637074  232.5951252  269.3954751  253.9529578  424.3414156  -121.4679526  -34.79119327  724.7625685  
194.2654526  198.7869456  104.8416501  215.3609053  188.3336595  338.9727305  4.241732354  275.5381394  251.4760019  252.4726448  167.479993  227.1268173  266.6055394  257.601988  421.2473683  -127.0172327  -39.61054034  716.0733308  
192.551953  199.0667587  99.93498912  214.3482208  179.4939299  339.4950406  1.428376378  275.0427738  250.1505805  252.2461561  165.3649343  229.2931894  269.1242535  256.0420823  429.8901769  -127.5231122  -42.77887025  718.447822  
184.2262013  193.6687873  97.05348507  217.0644937  172.4592743  335.2870541  4.222853781  274.8476524  248.9986608  253.8759435  163.9236467  228.5297993  264.8156468  259.1843856  426.6729909  -135.6989291  -51.44064719  719.2854602  
180.5571654  195.1609945  98.62551743  217.3843388  171.2169692  333.2292642  4.07574289  273.9467168  250.9356786  253.7513497  168.2915093  226.7994983  261.9974357  257.0153942  423.1023105  -138.0606991  -54.12101435  718.3234156  
177.6417763  193.8476243  95.76070193  217.9365023  166.0382051  332.9650971  4.300707098  274.951267  250.712013  257.68692  161.9779926  228.826283  255.8894824  254.5767703  432.9709394  -140.0276007  -57.83618918  715.7619946  
178.9836363  195.4276486  96.32128113  219.8419566  166.5032052  327.3551071  6.086526087  272.844558  249.5095824  256.9667359  163.8033558  222.8831807  255.6941181  254.255933  423.2093704  -142.8991965  -61.12969099  717.5690696  
178.1876733  191.5712818  96.33787228  220.6460545  164.6881844  330.5406178  5.162235739  278.3576172  251.0065275  257.3899119  160.2730777  227.9442452  258.9524554  250.4115366  435.9737869  -141.6550087  -62.33060714  711.2494267  
179.6267551  192.5147066  100.1802638  221.8642206  166.0600115  331.8780972  4.662222822  279.7264878  249.7896113  257.7954212  165.802096  229.2312549  253.9191195  248.4446654  426.0037191  -143.3609321  -68.79590914  705.5698063  
182.6577538  195.5494013  102.2599009  223.4765996  168.0833489  343.3484911  3.710044567  284.9207382  253.1645491  255.8262672  163.1908827  240.0398299  255.8758948  243.1192306  432.2256189  -138.9972675  -70.81568163  710.2211686  
187.9599229  198.4324978  106.1202335  225.8034802  174.6347253  340.5949041  3.957974398  281.0739939  252.647987  254.2775003  169.8316692  237.4613498  255.0851518  243.8666766  414.9708415  -137.5373874  -70.04131398  724.0223755  
194.4099189  200.3311642  106.3605384  226.0766029  178.9264419  347.8357005  3.767058958  284.9634166  260.3278302  253.2122388  170.1753697  242.5428112  264.5602606  243.3194801  435.1809529  -132.2577861  -66.80533013  728.4440937  
195.2463078  200.9021678  107.9983583  225.8686415  184.3540334  341.0890748  3.722695652  275.3913095  257.5563649  256.5973693  174.0414977  231.9729756  262.7090751  251.1108522  419.6684932  -131.8084395  -56.6524766  727.8795314  
197.0427597  202.0324395  103.3737662  224.7061211  184.2894356  343.0796536  1.901888761  277.8753924  259.278482  256.0522838  170.3402926  233.396393  271.6040506  254.3548434  430.9200394  -126.6329439  -42.03745636  727.3262337  
195.1112853  201.6241069  100.8929394  225.8698341  182.6458151  334.9788271  3.663067482  270.599918  254.2689942  258.3798022  164.6482641  229.8741262  264.6340065  253.066128  414.4353128  -128.9162337  -39.69348924  716.8882366  
193.3563723  200.8588805  98.05966569  223.4114891  183.6131018  336.9736044  1.688062493  273.2491875  254.6594537  256.72592  168.2971165  231.8149679  269.8662722  251.4465726  415.8230575  -124.654831  -36.03728094  718.7007386  
191.4185219  201.4148941  99.06134324  222.2259611  181.7771445  335.437679  5.570019532  273.2920907  250.7777616  251.8340238  162.4462777  234.9227951  270.6879041  249.7884635  418.9838799  -128.9546327  -42.77659579  712.8183434  
185.9813097  196.3469176  101.8382124  219.6581271  179.0750098  334.9835521  -0.45357906  273.0026021  248.8294332  256.8722276  169.8109683  232.0013  271.020649  249.3421121  411.9900573  -123.9920417  -44.12491158  722.0969386  
190.2532093  200.7770333  103.2626363  219.4800716  180.1301419  339.5667534  4.207685351  281.953215  250.8404031  252.4388143  165.4669782  239.0287855  274.4099895  250.7948628  425.9811225  -126.3563284  -51.85629815  717.9214035  
187.2808687  204.5778719  104.0958386  220.4015791  181.459078  336.6060924  3.06244648  278.0309468  250.5449111  251.6700498  170.0516312  237.2924266  271.7282309  256.0116597  415.1857759  -128.6527327  -50.06945224  724.4193201  
188.7331372  205.3824038  102.0516455  221.5722657  175.3280219  340.1319178  2.474843319  281.3925033  251.4288224  250.5548354  167.5753159  244.9914992  271.3728099  251.8834757  426.5827866  -127.4571722  -48.59991102  719.853379  
184.8483012  202.8472821  102.0899011  221.6453309  173.0097317  336.061015  4.201455768  279.297933  248.4878415  250.7330631  165.7293834  241.6653528  262.3508291  250.7912493  418.46735  -132.9110521  -49.33735906  717.5045202  
187.1413319  205.0400247  106.4913126  220.0402877  174.863535  334.7369842  3.331161183  282.8604528  252.4856245  252.2636788  172.3802359  240.699693  260.2616518  248.126802  417.569873  -133.9921396  -50.40469449  720.7256137  
190.5210226  203.8635357  107.7652832  220.049822  173.3816512  337.6304773  3.570947163  285.815331  252.7303392  253.5236448  169.9384117  243.4455762  259.7101476  244.778393  421.9555076  -134.0651806  -60.10106075  719.5242702  
192.1136155  205.7437917  110.1183134  221.7914164  179.1039763  341.7501479  4.86901197  285.384071  255.8294324  253.1455484  174.7430315  240.4763161  263.42483  247.2553374  421.3653424  -130.181746  -56.45470655  727.8292873  
193.3545711  205.0205054  109.6083172  221.6605874  179.6600161  339.1954844  5.485133281  282.3263498  255.1123684  252.8182454  172.0773597  233.0440209  262.9272079  246.0816738  422.7671272  -131.331042  -55.67869661  728.633943  
194.9050843  205.1820565  111.6939972  221.4491185  186.3801948  339.7673321  3.554546209  283.6686015  256.0476463  253.3327062  177.4178636  227.3807723  266.1812211  249.0031448  427.2046152  -127.9703241  -50.04852678  728.7851559  
199.4377261  204.4802913  109.4016434  220.6219176  186.2892727  342.0017381  3.438528161  284.0494327  252.5950131  255.3125636  169.9403388  227.497904  266.0739861  247.6868235  433.7337105  -129.8652059  -49.80394808  725.9184059  
199.0643183  205.4694311  107.2255914  219.9680318  190.8945936  342.7512909  2.522564582  275.4762572  250.5649929  255.0664641  173.1926086  221.9223466  262.3683192  254.4514662  423.0523884  -132.432584  -45.40663054  725.5107326  
195.8790826  203.7884155  103.2769373  218.8001132  187.3745307  350.8838114  4.145252836  277.460752  252.1325032  256.2695179  171.3296202  229.2607212  263.008111  256.5093632  441.4635242  -134.0168659  -44.63847345  716.5421888  
183.6172725  198.6196466  99.42250249  219.38341  180.0306215  346.2188833  5.485514951  271.3519667  250.4414124  256.7878926  167.7123315  225.398407  253.2428817  258.9904008  432.8207304  -141.5129678  -48.49681422  713.3638116  
179.9006457  195.0385821  97.18414777  218.1825829  176.1433828  341.3016128  4.726757787  275.4010493  251.0488473  254.3682551  168.752825  225.8935955  258.7068278  259.0827083  432.2928585  -140.5887144  -48.34579551  714.5953369  
181.1096127  190.8804031  96.28634008  219.6333642  170.1428148  338.9797674  6.28391099  276.322868  248.2416718  252.8621389  162.7949886  229.8465209  259.1727153  256.6170624  431.2726454  -142.648836  -54.88318212  711.4347952  
181.837372  193.1723584  98.96518101  218.9147444  171.2978901  336.258476  4.474201902  277.5618023  251.1358367  252.2310218  166.132454  231.4642368  256.8192312  258.2173211  424.0614088  -143.632866  -60.32597252  716.3438685  
184.3381266  195.3247923  100.4923011  219.4302337  172.6139251  340.0521143  3.976086754  283.4918592  255.5320075  253.5601295  161.2317519  239.6806022  257.4458905  253.0868567  437.9922979  -142.924307  -69.23102872  709.988713  
185.914371  196.2585808  98.74007888  220.2196597  173.7636863  333.4185986  3.953851545  279.3794285  250.6086519  255.1813626  164.5668714  231.5059108  254.7232285  251.2163874  422.8634894  -141.5364193  -67.62502017  716.204197  
191.9389473  197.3475026  100.1538462  221.2837884  172.5653646  338.173765  3.590437783  282.5835097  249.4188034  254.7956551  163.2461319  236.7048379  261.4084021  246.841749  430.9809719  -136.9223414  -65.7460435  713.0102583  
192.5575849  197.0725156  104.3452352  222.1054462  177.2991133  334.5888503  3.007500322  281.2432117  248.6324335  252.6639929  167.467151  235.4203339  260.1552951  245.5881182  416.658089  -134.5544902  -62.92607982  719.3221091  
196.8153105  199.6937007  105.865531  222.0622883  179.2750989  340.7530308  2.744390687  284.9005879  251.8203145  253.3065705  167.5270166  240.8622702  265.6363808  242.6182589  427.2435401  -129.8712264  -63.8636567  720.1762814  
196.6834258  202.2150922  104.8494082  222.6305799  180.6335077  338.3237268  4.191286793  280.5151777  253.9008858  253.4349611  170.5987349  235.2851049  265.0796822  246.9306061  420.972635  -130.4806327  -60.69967262  721.8768813  
195.3250388  202.1432094  103.7326118  221.5220532  182.9658344  338.2737608  2.503092388  276.5821443  257.2242495  252.1099633  172.8344162  233.9732643  268.9908525  251.387626  422.8233571  -127.7922312  -51.04581409  724.4040594  
192.5300835  201.0802446  99.20747494  221.4723391  180.7480437  337.100621  4.787644713  277.3982338  257.4127181  251.4473521  166.2338095  233.9091894  268.9131966  250.8236795  425.9053438  -129.4501453  -50.20730702  722.1284189  
189.6654463  201.7467698  99.87363752  222.7764535  183.0023793  334.3798988  4.627978314  276.3404831  259.2698159  250.8431842  174.1115012  231.5844189  269.0747465  251.4152355  417.786921  -127.4802231  -48.92602442  723.673329  
191.6796012  200.5710971  102.054234  222.3110681  181.1969974  337.2061223  3.430486895  280.6967545  259.4715067  253.5368361  166.0404369  237.4476814  268.3808464  246.8454678  422.2464346  -127.2403653  -51.87679948  722.5593169  
193.0029967  205.2331232  104.9836162  223.1418608  188.6158501  336.9174579  3.967738054  278.823855  262.0307927  251.2060747  175.5188541  233.3469575  268.9881961  250.6363902  416.8120429  -127.6865504  -47.21023185  728.3858124  
196.5990226  205.0210897  104.3975153  223.0856488  182.6405314  341.5250648  2.304953327  280.588653  260.1789142  256.4596615  170.975682  237.1117536  271.2051651  246.1927544  428.3056344  -126.0178658  -48.79985643  726.075411  
192.6455407  204.589157  105.4751566  222.538529  183.7069028  336.2159735  3.368468698  276.2895972  258.7395596  256.5090566  170.9676746  230.5905376  266.4153387  251.7770932  414.8786772  -127.5094883  -45.43480163  727.3442871  
193.8025682  205.8003428  103.8681856  222.2182651  183.2653847  338.2852399  2.954517844  279.0806138  257.7953445  256.0076482  171.2426579  235.3098536  270.0928817  249.6869561  425.625705  -125.6643854  -43.77379309  725.9661286  
192.4194984  204.835012  101.5623834  223.025255  182.4455733  338.2479116  4.903187736  276.5544451  253.634052  255.4262244  167.5776349  235.37778  267.3772837  248.925971  423.0720697  -131.1680285  -46.81901986  725.0819568  
193.0127239  206.8404007  101.0761873  223.9082542  185.5303265  334.9445339  3.927101145  277.1435027  252.8211484  250.636161  173.5451029  232.532921  269.2456648  253.5477973  421.7436434  -129.320611  -41.9097545  728.4885549  
193.1933376  200.9057193  100.0351391  222.812291  177.4776335  335.8713465  2.865489927  278.1203757  249.9427577  253.1966922  162.1340374  234.9876225  266.6182411  251.3696712  426.0315386  -131.4657045  -46.24001791  725.5218805  
189.6340346  201.6886727  102.3397558  224.2626249  178.7349622  329.9762646  3.222893274  276.1553182  250.5507693  253.697784  168.6083515  231.254442  262.4700891  253.3835006  411.3820344  -132.8193461  -46.70917205  724.662505  
190.5987711  202.4357089  103.1859166  224.717501  181.155542  335.1615796  3.093850753  280.7880754  252.7005146  255.7811688  171.3143428  232.3681844  262.102602  250.4279248  418.8075653  -128.986324  -47.35811894  724.0688868  
191.021741  199.4899552  105.5642321  223.7041738  180.200561  342.9129856  3.855812546  285.1250555  252.2505171  254.8709811  167.5574106  235.7310744  261.5514717  247.048501  427.0777812  -130.6881377  -50.21772428  721.9244514  
191.8566458  199.078689  107.5731384  224.064506  181.4517304  345.4444762  3.602485434  285.560334  252.6421715  254.7819147  168.1309839  236.5198738  261.2571541  244.1889619  430.4134173  -129.5772886  -50.84474009  718.2551161  
193.9437446  203.1512056  108.943468  226.2350592  186.599466  343.7652468  3.785114746  282.7921448  254.817969  254.6262695  177.4803295  233.6621613  259.517484  249.2084927  413.0859535  -130.8800944  -51.26318065  723.0290402  
196.6546541  205.5842083  109.7233186  223.4946001  186.070492  352.0464228  3.654839546  283.5439043  254.6815027  253.731437  170.628919  240.226147  264.8317176  249.8020258  435.656696  -130.5671528  -51.59504003  717.9771529  
190.9922764  202.8359407  107.6347198  218.8092074  185.8254376  342.0190392  4.804866808  276.6013929  250.3399931  253.1911496  176.5076221  231.3454826  264.8640922  257.0834197  420.7694478  -131.7131395  -45.4943349  722.8497807  
191.9188984  202.1619882  103.9533504  218.1917139  176.6737297  340.0272726  5.638637773  277.5960199  245.4859192  252.9815697  165.5702413  236.6671768  268.1149005  253.7367486  425.8183504  -132.6900023  -45.01774234  713.9957579  
192.3797573  201.4745644  105.3306624  218.6668159  177.0618078  340.065746  2.505899241  279.931704  248.1066998  251.553244  173.9412464  233.4651752  269.9309592  252.5572943  420.4930635  -128.1216141  -44.32701417  721.7536591  
196.2884726  199.9626448  106.8795014  219.0623636  176.6187706  342.8635032  3.064671789  284.6969861  248.2273422  252.7595948  167.7843385  234.8903567  269.2773167  247.7587647  427.9684872  -127.0326091  -45.63199827  714.8001039  
200.3820926  204.9057806  110.3748438  221.7357747  184.3733747  344.4757206  1.685016237  280.8208421  250.5137957  253.1573038  172.4626507  230.7965733  263.5878612  248.3829811  416.4466554  -129.4351566  -49.16153112  726.5139726  
198.4133326  203.0160717  112.0868627  218.3635783  186.4947232  349.2680963  0.03058023875  280.176143  254.6925524  252.2787554  166.3813018  234.9051466  267.6184601  260.1434044  438.3232569  -128.440119  -42.30553986  720.9225868  
187.3369562  196.5533476  110.5610875  216.3384846  185.2083678  346.3733811  1.595775168  270.7588188  254.8220533  253.5167954  169.5832161  226.5978683  259.5187881  262.7860981  427.3096781  -135.4609045  -42.73984577  720.5810733  
180.8653937  193.7153008  103.9339909  216.9852144  179.0687176  343.0035944  2.03420283  273.4874103  256.7666314  254.4517629  169.7815256  228.2324748  261.2448586  259.010634  433.8247887  -136.6552426  -44.61596478  718.6771284  
178.5578349  190.7513659  96.60807658  220.0997747  170.9276116  336.4844071  6.462367123  275.0198805  254.7318433  255.6491788  166.0328776  225.6496959  256.7850836  255.0939073  431.4025749  -140.220353  -53.61521408  716.0061847  
178.1082663  192.1102812  95.55486265  221.3817659  169.7317173  333.7017596  5.519035262  274.6144798  255.7978151  255.077489  168.934348  223.1992413  254.8569045  252.7559752  424.6904054  -141.14346  -58.57670999  718.8728532  
177.3003911  190.1246843  95.17189072  220.5897651  167.6835656  334.0131703  4.855706109  277.6303012  255.8921546  254.7891059  162.7799158  230.2299875  254.5969899  249.7593338  432.9926948  -141.6073059  -65.17296618  716.9276955  
179.0918702  191.6739574  97.7443692  222.0108653  171.5708046  332.3619754  4.460004537  276.1826014  253.0155214  255.2859816  167.8544742  228.3993426  252.6039247  251.3366656  424.795731  -140.8951445  -68.54046561  716.9163719  
181.3979562  192.8753672  99.23849086  221.1462469  169.9343606  335.1051655  3.969294672  279.2927996  253.4952949  256.0428808  164.2589074  233.17548  256.4496063  248.6789924  439.6335985  -138.4258969  -69.59465063  715.9311531  
180.6091911  195.998825  100.1992117  222.9205161  171.4293752  331.1026742  5.221348809  277.705249  252.0484263  255.9242696  167.7054134  232.1921388  257.680881  250.3682312  429.8082922  -140.0306487  -70.25886757  719.438184  
182.2464969  198.2087707  100.6027291  221.5423986  172.7830121  335.4772454  4.123325774  278.8413881  253.199339  255.6556782  169.1776444  233.6467638  261.7964391  249.1916664  428.386662  -137.5070581  -65.58990063  717.1056728  
182.5595233  196.859236  99.50771247  222.773681  171.1038473  336.7466421  4.262339009  276.570544  253.7659367  259.0809552  164.7929635  233.5954754  261.5449836  251.1456991  425.9396439  -137.5838113  -61.22807359  711.8920141  
184.908872  197.6390564  100.1955463  224.0996131  174.7728077  336.3319975  3.327190022  277.0155215  252.4505489  257.3025296  167.6947564  230.1248913  260.6075382  248.8709747  416.7663882  -136.5997309  -59.17372192  719.3803386  
187.6580418  192.286776  102.6811552  223.8237045  170.1441897  341.3212304  -0.005984363392  280.6197812  253.246698  261.2576988  162.0291846  233.0228077  261.8320885  246.0305448  426.1082172  -132.2242525  -58.5714462  713.1037841  
189.9907118  196.0781821  104.6652893  225.0674529  173.7459052  336.4294648  1.584009251  277.9494126  251.9797156  260.082123  167.6504964  230.27369  261.0236791  246.0426972  412.7200637  -132.2755243  -55.38753742  717.064679  
193.7435447  199.2167188  108.0927343  224.5739573  177.2676555  343.6587769  3.023185904  282.475629  252.9790774  255.1513376  166.6324662  238.2959447  265.9778523  245.4927011  424.0008279  -130.1825522  -51.4810935  712.3927535  
196.6112347  204.3898845  108.5278838  223.3427494  182.9460081  340.1661706  5.433157231  282.8913239  253.8963465  253.1161722  172.1336819  236.9652846  264.4538501  249.2752403  414.2930652  -131.7593375  -51.07366636  717.8010279  
198.5891734  206.7919532  108.2128696  221.1209712  182.6113609  347.8808114  3.834005819  282.1081698  253.969952  251.7587078  169.8355688  242.4946939  268.3982607  249.5244824  429.8242948  -130.3574898  -51.62409874  719.0917015  
196.3393589  206.8551945  106.1158414  219.5319862  185.7327061  339.4748818  5.29261343  278.8041012  251.9784067  254.0110154  170.4372706  233.3945891  264.5658612  252.5392637  418.4226705  -131.2519544  -48.8933528  721.4189847  
196.8183676  207.599471  102.7745596  218.8711638  184.1960171  342.2672049  3.902184537  281.723203  252.0428251  254.5816727  167.1437039  233.9246329  267.6859165  250.3008218  427.0268094  -129.5888419  -46.48402823  719.0765436  
194.8457374  207.7202348  101.9655219  220.3359122  186.0788719  334.3080887  4.399169827  279.9867303  250.9539271  254.1450676  168.0536824  231.7659883  263.6896506  249.8147383  415.5969304  -132.1640918  -49.7773631  721.5962969  
196.8893659  209.2350691  101.0407733  222.6175023  185.2428305  342.0687297  4.060243744  283.4295732  256.196049  251.0747468  170.3651564  240.8909964  268.6781222  249.4594683  425.8257  -128.8407665  -50.21892978  726.5973179  
195.2890226  207.9275531  99.17598926  221.5100615  181.8589771  335.7650597  3.98185236  276.8267667  253.2304911  251.2529208  166.2514381  239.3345209  268.0298413  252.9140469  423.7798423  -132.0375573  -49.61973427  724.1079784  
192.7811329  205.1537166  101.3462962  222.3593394  180.3788589  336.6309756  2.968877729  277.7895477  252.165285  251.7131073  172.1606591  235.3001829  269.7069668  255.1070247  420.4869039  -129.4868489  -41.93279232  726.0980405  
193.9842555  200.7794218  102.8727499  221.427607  177.2946021  337.0455883  5.005614829  277.6321846  249.5632781  252.3917575  165.5242065  232.8233762  264.5629962  249.5853627  420.6014625  -130.5463262  -47.54030307  719.245245  
191.6149088  199.2076584  105.4341151  219.4517216  180.3371798  338.5990278  2.164308431  280.7321881  251.6069186  251.687279  170.5351601  232.5555968  265.052482  250.497414  419.655812  -129.8138615  -46.49414919  719.3917753  
190.5674388  196.1759215  104.8156389  219.6534269  176.999684  340.4473856  3.578143942  280.2386448  255.7963391  255.2890143  169.5947245  233.9414595  261.5184806  247.2976693  427.4740581  -131.9499755  -60.33262716  719.2195681  
185.0302222  195.3664414  106.9301914  221.50008  180.1431707  341.9330261  2.743793156  277.5463137  256.9150623  254.8647663  175.4355502  228.9585584  260.1321311  254.5566894  429.8743123  -133.6518786  -54.90959107  725.9078305  
176.7167462  189.8336085  102.0988887  222.3075099  174.3932856  339.2543234  4.148489813  275.6004303  253.7962744  256.3118611  164.6935898  226.4019335  257.5165983  255.2014385  438.5693653  -138.1160002  -55.0771683  720.532272  
