# Supplementary material for: The Foraging Brain: Evidence of Lévy Dynamics in Brain Networks
Source: PLoS One. 2016 Sep 1;11(9):e0161702. doi: 10.1371/journal.pone.0161702 (PMC5008767; doi:10.1371/journal.pone.0161702)
Supplement: S1 Dataset — (ZIP) [file pone.0161702.s001.zip › time_course_networks/dr_stage1_subject00010.txt]

241.3465167  303.0009749  120.1135055  223.9382594  211.8709347  355.4859995  30.14605911  557.4818481  248.2888908  270.3410656  213.2853948  233.4266467  350.7842285  128.940879  557.9167857  -36.60249801  31.85189735  543.3370884  
241.6318717  301.8003545  119.8481716  223.8725224  208.467727  354.8894272  26.22966365  554.8316829  247.7992381  269.2179838  213.7381489  230.4786448  352.919352  135.0237075  558.2157665  -39.87456499  25.84446536  545.3743765  
242.4166892  306.3246982  117.5409583  225.592457  210.7202698  352.4970952  26.4669929  558.9999628  252.6560729  273.6110077  219.7227026  232.8727375  349.9016467  132.5018311  561.1848083  -38.19125404  11.02351888  547.3119667  
244.6499047  304.4064216  117.6456468  225.6499451  212.6387485  355.2954344  25.20146465  557.8729881  250.8329317  273.8777881  217.6829367  234.9817069  352.9852383  130.857941  563.4972574  -41.69873561  16.08430524  549.6634665  
244.3959674  303.1618822  117.4706503  223.8006799  212.3713452  354.9805284  24.76895273  561.7433002  252.9443858  271.5428352  216.8403746  234.3997349  354.597889  136.5030678  562.3451524  -41.47033924  15.51678701  545.3283624  
243.2757347  303.8045626  116.4397864  224.0727774  211.4816438  354.4803384  26.58224523  558.8919196  249.2949338  269.869932  212.6427441  234.4963717  352.254982  134.747063  556.7327112  -36.31149535  30.37729928  544.3033627  
241.3188434  301.8303758  117.7754675  225.3614742  206.7942053  356.5542243  25.23176566  556.7210577  249.9581499  270.9508412  211.59653  233.2519817  351.1415273  129.310084  558.8932254  -37.68532875  26.03067352  539.1095619  
240.749838  300.5244625  118.3972065  226.1811402  206.7774701  353.5595936  26.55686405  555.7369393  251.5375646  271.2266174  214.8474534  231.1939632  350.595018  135.9233766  562.1944015  -40.33185133  19.25373607  543.146342  
240.2245618  303.0843337  121.9477406  225.3233936  214.520266  356.2732598  25.63898443  558.6516875  253.1784096  271.7506068  219.3095726  234.0437498  350.7336815  133.1891061  566.317919  -39.97917235  11.85812087  552.4708327  
245.2424479  301.1040802  120.585679  224.3594391  212.9265843  356.7858283  23.91552559  558.6068452  253.0546717  273.112132  218.1906042  232.4140312  355.0586383  133.7801615  565.4987789  -41.57142371  18.18343478  548.818309  
246.3556405  303.3552798  119.8321761  223.1557285  214.7186692  353.7335032  24.00324796  562.0479991  252.4174717  272.6791909  220.7286359  232.6488578  355.4427263  134.9379477  563.4170272  -37.8956286  17.39181194  545.6177106  
243.7871267  300.666424  118.2452323  224.8983683  211.4735117  357.7708002  25.70756401  559.1107538  252.1855456  271.1236479  215.6368342  234.4504875  353.5190136  130.6943174  557.9630037  -36.84795677  25.4856404  546.7022836  
242.0202506  304.0858058  117.1531744  224.4705024  209.9237137  356.3826639  25.23840656  559.7915985  248.7092934  269.7133411  212.9060596  234.8199989  350.479034  130.4156856  558.1850757  -36.11228428  24.61513052  541.1906049  
240.7697215  306.9465521  119.1801842  224.5667663  212.2962597  354.3893533  24.33827432  560.9479957  246.2033148  271.4478417  216.8665884  232.5105591  351.5079048  134.4106469  561.2110903  -42.36023626  17.83018767  546.3101828  
244.3997603  306.3021187  116.326228  225.8020245  210.9839538  355.76938  25.71613808  557.3857518  248.7424456  271.43525  212.9290796  234.0216487  352.4861206  133.8692601  559.6556664  -38.11297934  23.86125389  546.9737912  
241.5620069  302.2290695  116.8187048  225.8076208  205.8269841  357.4376283  24.14501585  556.3847947  252.2046544  270.6234824  213.6820004  232.4594796  350.1349534  129.2281463  558.8530851  -34.89046581  27.627805  544.6348525  
240.1703139  302.216819  118.59607  226.4016565  206.2788509  354.8506567  25.90823044  556.8683932  249.2427803  272.3747313  216.4269635  229.0262811  350.9839677  132.2671928  561.515647  -39.003491  20.48404553  548.2912037  
240.3844449  308.9114084  119.386868  225.7246759  209.1944448  357.3572435  25.49127905  558.9403427  250.5914544  272.4388601  215.6251905  233.9773805  350.7979186  129.7292845  564.3897362  -38.37634077  15.78320263  549.8925481  
241.9624915  314.0398437  115.8647379  224.2488315  209.5520889  352.1260866  26.98061707  558.1097012  251.6219291  273.9606112  218.3921839  232.0850321  352.8524386  132.7623982  563.8820912  -38.35368826  19.04823627  545.9832667  
244.8623758  312.2249681  115.3811043  225.380869  210.4615158  353.3256082  28.56432845  558.4304568  248.5134134  272.6984374  217.7160875  233.9404152  349.7993192  126.5756755  560.202069  -35.71751056  21.88126572  550.3195732  
243.0886295  310.9561151  117.159012  225.4645268  207.6518504  352.2805918  28.0296389  558.733864  249.0377391  272.2763697  216.9921682  230.3282888  350.1283465  130.2639085  560.2699489  -42.08249744  17.42422773  548.2222851  
244.5000668  310.2619429  117.1564237  225.9338035  209.806225  351.9020615  29.20662385  559.7741507  248.9547837  270.9273446  216.0444928  232.9921011  349.9054114  129.6717286  562.8414321  -37.70446374  14.17109871  552.2444183  
240.965927  307.4244275  114.4316878  222.6141541  210.5744861  351.6143385  27.48187387  556.735239  247.6674277  269.8420596  216.0239391  230.7384979  350.9358049  134.5312766  559.2418768  -40.86146654  22.65478615  548.9872855  
243.4876064  310.2902672  117.7891415  225.4484877  214.9342661  354.2102041  27.91225422  563.2936273  253.3060041  273.3407852  219.9739179  236.0244511  351.2455975  132.4238225  561.8507591  -40.10051031  13.59997877  548.2508292  
245.8533985  304.0929919  118.3658526  225.2711065  218.3645088  355.9267861  26.92562869  561.6032041  252.3942204  271.7235995  216.1024262  238.3354577  357.2536548  132.2787243  560.3179286  -36.93697891  30.13666527  545.2569896  
243.426547  302.4859347  116.3891876  222.0670687  215.8648735  354.05237  27.11609511  558.9043853  246.0233471  269.2046229  211.9746712  231.6411528  354.8490538  135.024891  556.8753846  -37.17623333  35.83092569  546.0362216  
243.0132226  304.1053544  119.0197915  222.2485812  209.2477183  351.6967064  28.37986337  556.0597197  246.0935864  269.1447649  210.6090107  230.9134038  353.3694235  135.0401369  559.3599022  -35.63226977  29.20530752  537.7442961  
241.3219025  304.1048385  118.555786  223.1939136  205.594116  351.7674379  28.68080793  556.4519835  247.0592998  270.8405598  214.8720123  229.7206147  348.675616  129.0145586  559.8669215  -37.24203273  23.33704694  544.5956262  
240.9466506  304.5287944  121.1066695  222.850597  208.2809839  352.6287672  27.7778342  561.6225784  248.318463  271.6158618  214.6406066  230.6651767  352.1964652  134.9568666  562.3949712  -45.52035011  13.51818344  542.5801626  
242.8387492  304.1674731  120.6400823  226.2734381  210.0977849  357.2900495  30.10816757  558.5383886  251.1395438  272.3191515  213.7380504  235.1557486  351.8347809  133.4003974  560.8933056  -38.8730369  19.84553916  546.3332581  
240.6742493  300.5088964  119.9362238  224.2511624  211.6734009  356.4465359  27.14178838  556.3581619  251.0272339  272.890954  218.2047712  231.6759604  352.8214757  129.3227426  560.0160408  -38.82633489  23.75970112  550.4658272  
244.0735872  299.4010821  120.4815709  225.1466447  211.0423592  355.1411813  27.55503112  559.1796783  251.2101943  271.9336743  218.9445183  234.0563857  354.3800558  133.9414101  563.1698381  -38.66349541  16.58230961  545.668346  
243.6538577  298.1039354  119.2938542  225.8727721  209.8361049  358.6873334  28.12725977  556.5979703  248.624864  270.5042076  213.88612  235.2642526  351.7122786  131.8653831  560.461763  -39.85946624  23.39108475  545.3450026  
242.9180481  302.5782488  118.0773681  226.3852045  208.6154622  357.2864671  28.92073881  559.9278087  251.0352839  271.6820372  215.4701594  234.2286952  350.6872453  135.594541  560.3973802  -38.78908562  18.42175899  540.7657381  
242.0941187  299.3268159  118.3420732  223.8889926  211.3967203  356.9149237  29.02801937  558.0271961  251.7795332  272.3574924  213.2492844  235.355234  350.4648996  131.8478596  559.3936512  -36.96913075  24.53650746  542.9530204  
241.4893332  298.6623827  118.1594564  223.604711  207.7189289  358.5830957  26.52669363  557.470304  249.9694337  270.7413904  211.5999862  232.1861871  354.0215492  135.9040239  559.9543521  -40.72617831  28.30606152  543.5687213  
242.4108889  302.8248653  117.9229755  226.1624131  205.2306169  354.2233025  28.60430235  557.1461761  248.6711778  275.4804815  213.2358312  232.3783527  352.5894493  133.6600975  559.1996619  -37.45416296  25.92900275  540.85243  
241.2743246  304.6751833  117.4649017  226.4457904  206.3220778  354.8108475  27.26907851  556.0581444  249.2533451  273.676974  215.9679041  228.9791586  350.0014315  131.4427323  559.463574  -39.20374112  20.66602721  549.4082263  
241.2207282  306.7658678  119.8363856  227.3339392  210.698183  355.4239469  27.70699196  561.3579879  252.5397314  275.4775451  220.3857018  231.4821412  350.8648535  134.6164707  566.5641672  -40.56516972  11.22147611  547.4220204  
244.7305818  305.6594441  117.1877488  224.9688846  213.9055951  355.1920041  27.33955108  556.4404633  253.2159391  270.4589461  216.9270523  234.6524372  351.8356199  130.1325408  565.5856035  -38.85796345  16.83514707  547.8843625  
243.2277754  301.8187002  117.6744037  223.7653253  212.0512987  354.1506391  24.89886672  556.5848724  251.276643  270.2594074  217.3709519  233.1534272  353.6506667  133.1659797  560.4173487  -41.1565099  21.33467882  544.5103922  
244.1535466  298.7012975  119.7291308  224.5751513  210.8509566  356.2542331  27.50792287  557.0810454  249.2256585  269.5344258  213.9763576  237.5823231  352.9178792  133.2442336  559.0133372  -37.51110364  24.29183238  543.5359107  
241.7748376  296.9853297  119.7485235  222.1808125  206.8259758  358.4359844  24.58627338  558.5762835  248.9098145  270.3967167  214.2388895  232.6854023  352.5892395  136.4932783  563.0859643  -41.6572672  22.22144112  536.8996778  
244.2483359  300.4314795  120.6469055  225.0355477  207.3038288  355.8211946  26.88245979  557.5009879  251.4631369  271.1084797  216.9018866  234.7584217  351.1671645  134.5232328  564.9572838  -38.93745521  19.06129539  546.9825837  
243.9664558  301.1431293  119.2487831  222.9965165  210.0363407  354.9018339  23.48057204  557.0950858  252.7905642  272.2965217  218.7646669  231.303882  353.6904661  135.7248213  565.8083796  -41.69729614  15.84827088  543.8542868  
243.5533063  304.4616596  117.0281235  225.8773409  212.0700207  357.3022405  26.50354738  559.3335562  254.018558  272.1582821  215.935276  234.863963  351.9259677  132.6874677  559.4800182  -38.01867391  19.07208071  547.6403669  
241.3723976  302.9079035  116.6385941  225.2811804  213.297695  353.9870493  25.89285366  558.2665958  249.8706191  269.3148419  214.172024  232.2471195  352.0702917  130.40535  556.5839864  -38.56009189  26.4994051  544.3520171  
241.70132  307.4134011  116.295115  224.552294  212.5541925  351.0669047  25.03120414  562.942871  252.4857891  271.7447815  218.428938  232.7653909  351.7133648  134.9565548  558.5328301  -40.03079651  17.72083046  541.4683788  
243.0582412  308.9608815  114.8495201  223.8751786  215.6762444  353.7901299  27.67277059  558.8390979  252.187892  269.4905422  214.8596345  238.2663276  353.5664147  131.9615  559.4770887  -36.96527622  25.78927292  546.9498147  
240.5567881  304.8463004  116.5302842  221.3645788  214.7392056  352.9095283  15.09286967  558.266873  251.10909  267.7160412  214.2592165  233.4403239  349.5133629  131.6454279  552.6471847  -34.71371232  33.04470775  544.6799939  
241.9215602  306.4521271  120.560839  225.1809115  215.4445783  357.3385835  27.77801639  559.1587836  252.4022004  270.9454168  217.3814659  234.9429638  353.0748526  126.2063346  561.2002635  -35.14104436  25.83765013  553.4158313  
242.5423216  301.4368413  124.885378  225.0877761  213.600619  358.505898  23.89929824  557.3553724  254.8757042  271.5905411  217.5368499  236.0626566  352.300298  130.9534255  563.0885825  -37.63474994  22.55322823  551.782463  
243.3830136  305.3309681  121.2977079  226.6387065  211.5881411  356.8902649  21.56843702  560.663048  252.745937  271.421419  217.7683353  230.1026509  353.3443027  134.3407172  564.9651304  -41.42065142  13.09569481  548.1297269  
242.7990083  305.39111  119.1461186  226.2642116  212.186112  356.3322055  24.55439372  557.6169523  247.4590452  271.7484751  216.6140057  233.1279905  352.5703522  132.1685901  561.2277919  -37.79928181  22.81310242  552.0069926  
244.4787797  307.4974532  118.2127208  225.9160919  209.0347529  355.9492309  27.098002  558.6092573  245.2429718  272.2185713  216.6992499  230.4695815  353.0904602  131.57293  563.2928403  -39.36647041  18.8708939  548.3237837  
245.3295494  307.0787491  116.7039579  225.2585316  211.6201861  353.859794  25.77764586  557.3152976  244.5071212  271.711644  216.2283704  233.5298736  352.504783  128.794315  560.040914  -36.86621218  23.85112996  548.3632497  
244.0896416  306.6992965  116.6370384  226.6367548  212.9310463  353.1994024  23.90179191  558.7122635  246.8891918  270.47445  218.5211261  230.5281699  352.8244701  135.3297438  561.3663354  -41.99409581  18.70082689  544.0753142  
243.3037201  300.5991945  117.6247443  224.107447  212.446462  354.9519985  26.67351091  558.1934443  249.5661441  269.7789274  214.7797672  234.5948399  354.2058053  133.636768  556.9793749  -37.18551879  25.16053048  545.1885758  
241.3001289  298.167534  117.2688381  224.1967258  208.0458585  354.4020464  23.66729528  556.8295527  251.1073483  271.139893  212.3033501  231.8468398  351.3686222  134.9550853  557.265749  -39.76369745  24.25777803  539.998522  
242.5860404  303.8981427  118.9989317  224.7589009  209.4145218  355.7177357  25.42537007  558.0036904  252.9152299  271.6988947  212.5859366  234.7485083  351.0609314  137.5226581  560.6985708  -40.25420423  16.77013681  538.2890359  
241.6439943  299.4757889  117.6923834  222.82916  208.6354  353.0906782  24.92918529  552.8221092  250.7742686  270.2285534  214.578194  232.3387581  350.4151749  131.9459087  561.2286353  -36.85336925  21.61099411  546.9226584  
242.1375831  300.0811908  120.2473832  223.3340914  210.7322813  352.1840037  24.4312059  558.0358245  252.9098563  273.0679996  218.9070615  232.3181999  351.5507717  130.7820231  562.5659107  -42.22037948  11.19648475  547.0526496  
243.6496801  310.711788  119.5010244  226.2126821  213.8691023  354.5958145  25.02721899  563.5536368  251.9847557  273.6856134  220.1459737  233.2522233  353.4428921  136.6668615  567.4685008  -42.51480324  6.654680016  548.2079795  
242.1369997  305.7043859  117.1290048  221.6460819  215.7581729  353.0294143  28.0910169  559.3694066  249.7563857  270.7981808  213.7569845  233.6443591  353.4043224  131.163749  559.7981526  -36.66902437  30.31003549  542.9441079  
240.9525234  301.8900286  119.7685667  222.2629651  212.5627433  353.7414543  26.87979881  556.5434966  249.560804  270.1446198  216.9853229  230.7998665  353.8387797  132.4889284  560.2585971  -39.30807468  25.97675327  547.2400831  
242.1622476  303.6157306  118.7474939  226.0156585  215.6890228  351.9194292  24.36287212  559.8744536  251.5311781  272.731624  221.2778445  229.9752038  353.010052  135.6505953  562.4145659  -41.66723536  13.24135554  545.171286  
242.5266413  302.1015518  117.6712217  224.6896572  213.9561102  357.4879552  26.80977544  561.2759292  251.8160328  271.461449  216.2079216  236.05627  351.5100931  132.7791891  562.2105182  -39.86532719  19.37311787  546.7208343  
242.1944169  302.9044848  118.6006217  224.5475968  209.7083078  356.9476092  26.02547748  557.9254098  248.6574221  272.1301194  212.4203347  232.6444115  350.2020783  134.6735973  560.2518469  -40.27123303  22.43281474  543.0107125  
242.1541716  305.8852772  118.0716019  227.0416018  205.6959878  353.7330352  27.08401284  559.4876502  250.2605086  274.6815242  214.579354  231.3255986  353.3420967  135.101791  561.8643964  -39.05870991  19.16528211  540.5751203  
244.9620295  304.131445  114.8641567  227.879175  207.5161496  355.86039  25.32006083  556.6325563  251.1750328  271.3513327  215.3695018  232.1144178  353.3357041  131.0543983  561.9827094  -36.38311206  21.21590773  544.7865334  
243.0648544  303.2145704  116.2573075  223.6166152  207.0942723  354.2009681  24.72083977  557.6023648  247.5002397  269.0474315  215.0455908  230.8874286  352.2881697  133.8285634  560.3443376  -41.76389889  19.80620902  541.038899  
242.9204475  300.9638619  117.806179  224.1236276  206.6102849  353.7494056  26.14361615  557.3854312  249.1492887  271.1716455  213.3561159  234.9863589  349.7604653  132.4153564  558.5073836  -34.83173635  23.65785195  538.4110915  
241.1967633  299.0459196  117.1284552  223.1113364  205.8265458  353.6700967  20.11838117  557.4943622  250.4807187  272.1232835  216.8860536  229.7473552  348.0951648  128.4976437  556.9259582  -34.24257411  23.90615803  547.8478898  
242.5646976  305.3343098  121.9439675  227.0706829  209.0471333  355.4766517  26.5284173  560.4874647  253.6479957  273.8271749  217.5375228  232.1893212  350.4651889  125.4976124  562.8697459  -35.73307357  16.12565884  552.9053064  
242.8722658  304.4369421  122.4262895  225.9205127  211.9090626  355.6171889  24.42674583  556.0640467  250.2762457  271.1274161  217.3662625  233.6227154  352.6010636  129.6921849  563.3587639  -38.43740554  23.38612953  552.5439243  
243.6682458  306.2087563  118.7019208  224.2335665  210.250255  354.5311431  27.43934193  558.0993127  248.6413258  271.7361227  214.6190555  234.1988586  352.2873123  131.5777799  559.7965914  -38.06744005  19.75987546  547.6179684  
240.84383  302.1487904  118.4274558  224.6248987  206.63121  355.9467491  27.701539  554.0088386  248.2828965  271.0087483  212.2217466  235.8167525  348.8001736  130.7769205  556.8198958  -37.22027494  26.10965899  539.0480089  
240.6962395  301.0049436  119.3183364  225.517671  207.1401329  354.6211747  25.44725715  554.0570093  252.0965161  271.5133997  213.9352543  233.4688394  350.103105  132.3757377  561.2317375  -40.3937986  17.29419773  547.6408503  
241.0401257  306.6992553  117.4611307  228.2246435  209.9250066  356.3755082  31.3216784  559.3704299  256.1478727  273.6065936  218.3327876  233.870309  347.6847353  133.5076494  564.0524268  -42.31410558  6.985513031  556.9770952  
243.5536125  304.1734424  117.7970185  222.2879561  214.412016  356.4447374  27.26991469  559.7972813  252.6131827  269.6699604  215.3442935  237.3765867  354.1440868  129.6055746  562.4798457  -39.2554466  22.20984142  547.2808263  
244.4016955  301.3510446  117.4415837  224.1794013  212.8719726  352.6944388  26.79291571  558.3546224  249.7527615  269.0050701  213.1268093  232.6418949  356.2305396  134.9985452  559.1862356  -36.33055237  28.86605689  539.904701  
241.925039  302.9507345  116.9778725  224.640468  211.8054269  353.8373309  25.97001414  558.4929812  252.7970793  270.723619  215.6225337  234.5022006  354.835661  130.925244  558.310717  -35.54670246  26.41282928  538.4046287  
241.5003714  304.0944485  114.0430627  225.960207  210.7363876  356.028345  24.64371633  557.2931352  254.4790232  271.9014254  216.6097072  230.3119411  354.2090508  135.7654115  561.2157334  -37.4627089  24.58915497  544.5256386  
245.050062  302.4381781  117.1213745  227.1665252  213.1379034  353.845206  24.95586511  558.6959705  251.3001768  271.536931  215.8989824  234.0045873  352.7304547  132.1628343  559.9206175  -39.09419765  20.89548768  547.3541687  
241.243121  300.262926  116.8490742  223.0174502  210.0888317  354.2026553  24.20694263  558.3842416  249.4584033  269.5679323  215.277076  231.7006163  351.9628043  136.0115095  559.0196911  -40.86956385  21.07575941  544.8962435  
241.6712217  305.6251297  118.5543253  227.3840281  216.4772786  358.7589477  28.97869807  555.7437016  253.8990533  271.028209  215.353976  238.2932183  342.6900097  130.5962678  558.0350658  -40.32615929  23.23637567  561.5599261  
243.5161126  300.6077201  125.8660649  221.9048558  214.2973781  360.4134491  24.45966045  562.2544931  250.9626873  268.5377715  216.9417216  235.74957  354.1934368  127.0792342  562.3988028  -37.10431696  25.6822707  549.2561745  
241.8084602  302.4166091  124.0286584  221.4463606  211.5089582  358.3822279  23.94173544  560.5446113  251.385931  270.3158334  215.2832521  234.5913579  354.6447603  136.6490782  563.5122877  -40.16730239  25.60368792  539.2753785  
242.6726361  309.5291245  120.4097966  224.1305036  212.1073319  356.1259799  26.36912462  558.1348066  251.8082752  273.3440729  216.9772708  234.91748  352.4865774  132.1168456  560.140789  -37.31178467  21.23465143  548.2852031  
243.7017396  304.7992329  119.453632  222.9747538  212.558147  357.9843741  24.17467358  558.6762684  247.9110581  271.0704254  217.3410936  231.1469638  353.476557  133.2084056  561.7195623  -41.69556867  19.36189175  551.1404054  
243.4752192  304.7537645  117.8296657  225.4867652  210.4879564  358.5254418  25.81104229  560.2162014  251.2716598  271.3707679  215.0953925  235.5957953  350.6860738  130.7427464  559.094155  -38.2235662  16.75104964  548.8951184  
240.2807078  303.6059317  117.8181781  225.2761177  206.784015  356.6856534  25.39580085  558.379414  249.4758633  272.9546695  212.4130872  230.6360203  351.5653909  132.6069721  558.4988577  -41.36515531  20.80918801  542.9615688  
241.7328157  303.5136136  119.6235108  229.5142273  208.1195893  355.8836022  25.17179768  559.2947489  249.3972443  274.2573439  218.038968  231.8014024  351.058978  131.5956173  563.078163  -39.72295643  16.20247702  549.5299542  
243.2390791  304.2930593  118.1380818  227.6755131  210.8404757  352.6143021  25.23527942  560.1359389  247.7453385  273.0959319  219.0272984  232.8522764  353.1064788  132.0877303  560.0676699  -40.49339534  17.87265446  549.2344275  
243.4646  308.7680848  119.6011728  224.0873798  212.6151473  352.4208483  28.83177487  562.7024288  248.504015  271.3324426  214.596142  235.2497024  353.8652836  134.5586475  560.8126727  -39.30292365  19.66164018  548.1390924  
241.714591  307.0960532  118.9801576  221.4632778  208.668463  354.0446034  29.11982155  555.9277669  249.1016705  271.6982207  213.8758341  232.5129441  352.6623038  129.3310487  559.3648372  -37.46193547  30.17676102  546.7377004  
243.3004718  304.1794772  120.3528915  221.0063454  208.9793861  354.7898736  26.84471191  555.4177163  247.6391004  270.4933294  216.4284048  229.4753951  352.310281  131.322763  563.1081335  -39.57312127  19.77729801  545.2102097  
244.2830848  306.5566327  120.6752626  224.4508931  208.4540562  351.2099143  27.24297384  560.6966331  249.7192583  273.6997304  219.49584  230.8651743  351.6555975  134.0319846  564.7871939  -40.60227116  8.760465446  547.9223976  
245.4800583  306.5123423  119.3228242  225.5274749  213.89768  355.6540791  28.5538219  561.6602725  248.891818  272.4502755  217.0504958  236.183759  352.7155866  130.1584417  564.0321147  -37.86506996  18.05934044  548.4928542  
244.4521404  306.4779802  116.8008514  224.0732527  214.2285735  352.3249059  28.38125164  562.4037327  249.6164822  271.8525038  217.1499298  232.8127139  353.8587947  137.3846311  562.7087791  -41.28501637  24.10481477  544.095922  
242.9078348  303.5653752  116.7942044  226.1716782  214.4446371  353.2444017  27.50085125  557.211779  252.1139022  272.8957615  214.4764341  232.2263748  353.3750484  135.3906755  560.0907518  -36.58811756  28.72601925  543.3552691  
241.4192782  300.7650643  117.3325758  225.1900384  208.4555153  359.3191942  24.82322207  555.4575688  251.7910009  272.5794208  215.020097  231.6405826  350.9487083  132.1575441  561.6851903  -36.38943251  28.2669157  548.6802469  
242.4000716  307.0060203  117.1529606  225.6593127  210.6324424  354.8644018  24.81562232  562.1044396  250.5998372  272.2988633  216.0370051  232.6183382  352.9524012  136.2210192  562.2094054  -39.44233104  21.3820986  537.7736093  
242.7857269  302.0888459  117.5300364  226.8279591  212.8499041  355.1716868  25.96922678  557.5620706  253.088455  270.6801249  215.0061603  234.2920768  353.0169001  133.5489132  561.2738436  -34.11961434  24.18495145  542.543066  
241.6816665  306.0327363  116.070399  222.8300107  207.8240335  353.8159948  23.66516862  558.4562785  250.2116898  270.9722187  215.6948126  230.3627807  353.7670499  134.5829068  561.8114987  -36.61964038  26.97894917  540.123765  
243.0116232  306.5533523  117.1903476  226.770225  213.4180665  352.7815299  24.75326865  556.6496685  251.6304584  273.2288759  219.6877465  231.7604884  351.7797132  131.5361517  560.0323632  -36.53437397  24.80495581  548.1584062  
241.7318532  302.1545526  118.4833706  222.6702722  207.4492574  355.818081  22.54400922  557.940228  248.7862599  271.1561797  215.9617018  230.8872905  353.4532356  133.9490174  560.4063283  -43.69705967  18.50558988  544.8270589  
244.1787004  305.087096  118.4879829  223.8302866  208.8364701  355.8876214  25.30356362  557.8433535  250.0742838  272.7461146  215.1158129  233.6384474  351.8274584  130.7366797  560.8785775  -38.35746889  11.48440758  547.8695504  
242.1274875  304.8146635  116.264133  225.741292  208.9395962  354.6985454  24.37033157  555.4884153  248.6465761  271.9332272  214.6307642  232.9221322  351.4879366  129.8569116  559.8478148  -38.96438831  19.69666426  547.7392874  
241.7130822  303.0649526  120.7230972  225.9398903  211.3128237  353.3403678  26.27081581  561.7023911  249.3089946  270.7916737  216.9672563  233.6553071  350.4701742  132.1787328  558.8925991  -41.56823515  12.91768744  548.9889154  
240.3191483  301.1284081  118.6178636  222.9094581  209.2684834  352.3905079  25.28914423  557.7648093  249.26045  270.5751127  214.9612017  230.7649774  351.3150598  135.4535149  558.7346874  -42.36201505  18.1523331  548.9529026  
241.8967164  304.4476074  119.3087068  226.2219514  211.0174898  355.9267907  27.28573361  561.2469431  255.2834754  272.7830643  217.5447765  233.8197196  348.8184247  132.1480176  560.1176127  -39.86610322  11.82490164  548.9819881  
242.7658382  303.0206735  116.3935535  224.9099822  213.8567989  353.1057492  25.39849909  557.0324802  253.024241  272.4888684  216.5879409  233.5119283  353.8869218  132.4114256  558.8343711  -40.32217669  23.21387084  547.8290702  
244.7106601  304.9138993  115.036798  225.7398588  213.2433729  354.033056  26.27196443  558.1052802  250.0455951  271.7229496  215.2659465  234.2098282  352.4299265  131.5539486  557.4326301  -37.33146412  21.73136861  546.1480548  
241.7294185  303.4441663  115.2704101  224.09241  208.278565  354.126645  27.00124433  554.8852454  246.079961  268.9483219  211.2352949  231.6474681  351.0465141  130.4660251  554.875958  -37.47823738  27.85351053  544.2733605  
241.6486516  303.9059673  118.9822288  226.4825698  208.4318311  351.9451129  27.79407619  558.5607936  248.995266  270.5174889  214.8807237  233.5200852  347.258504  130.9881357  557.023773  -36.47208293  21.20342883  541.5085856  
242.3233792  303.656881  119.2565691  223.3609892  211.812535  352.5634155  26.4275138  560.092407  249.3445695  269.7092866  214.7047342  233.2844383  350.2668342  132.7396229  561.0501406  -36.94564931  21.26649502  543.7880406  
244.7547116  301.7069978  119.7163012  226.0663313  209.8918572  354.4129  28.00664264  553.8459083  251.9806243  271.7097087  215.3531433  234.4189521  352.0995619  131.57379  564.1744285  -34.53603996  31.03666547  542.3791931  
243.3909769  299.6689499  118.3462249  223.8499955  209.4004583  353.8960164  26.01283689  555.0684963  249.2599552  268.9205913  215.0635095  229.8636043  352.4618639  132.9189433  561.8491368  -40.61064969  19.41557834  547.0813791  
242.9936847  301.9305155  118.4690383  224.5682356  209.7541826  352.5986423  27.61290807  559.6818547  251.8430209  270.3432361  215.177425  233.2752813  350.9884213  133.2826994  560.8596435  -39.14840544  16.9103928  542.4012049  
242.2717014  302.7646634  116.9718642  224.8271922  210.8011512  352.0076557  26.41500506  559.2716051  250.816619  270.0928348  212.797272  231.7115259  350.4453942  137.1504508  559.6062295  -40.84437842  19.01993785  540.9376931  
242.02418  303.7229924  119.889624  226.9102998  209.6084813  355.8861845  26.6551541  557.9423594  254.6352473  274.0267866  217.5498599  232.7019077  350.660547  133.9414466  562.3527582  -39.01466774  17.79162946  546.2546137  
243.6439484  302.2255879  116.6982158  225.7487814  209.9272206  355.7632693  24.46347162  556.1681669  252.4632618  272.7436293  215.5153839  231.704849  353.5521241  132.6847348  561.2461632  -39.91977411  20.00885932  549.0001796  
242.3186693  303.5771867  115.762092  225.6096384  210.644906  356.1251018  27.30696882  559.5640597  252.3126838  271.6783007  214.5271146  235.3280656  350.6995792  132.7020426  558.8103251  -39.96354003  21.59039774  547.5271354  
242.2877013  301.5937068  119.3899888  222.0874971  213.1577485  358.3505457  26.32900405  557.6807109  250.9974917  271.8432086  214.7853477  234.1083421  353.3337559  133.0456388  559.9511814  -42.31538508  24.31845115  541.3768994  
241.7571804  302.3346561  120.5873287  224.3912667  212.309636  359.8461507  25.66191461  557.4027604  254.0129795  273.5850251  218.6863518  234.9869264  353.9046717  134.2670297  562.6103081  -39.97498781  21.76163301  548.2401774  
243.2317967  302.9901554  118.7905591  222.9301479  212.1140535  357.2736858  25.36582734  554.5763276  250.7494496  270.2745357  216.6386077  233.9991138  353.1667684  130.0288702  561.4432754  -37.27799026  22.98316303  549.7870655  
242.7919682  302.0240074  119.3341067  221.9089733  210.1100479  356.1912466  23.70823713  557.2570536  249.525772  269.6978529  216.009598  231.8039069  352.3375344  135.8708105  559.7072611  -43.40028919  20.79163442  544.7506497  
243.7353573  303.769352  119.0604862  223.7306743  212.0604062  356.3363263  26.17856185  559.6470278  249.9433357  271.6371091  216.3645332  237.0014638  352.6890033  135.3129312  563.3106583  -39.65801288  15.03573596  544.31945  
241.3897279  300.7448507  118.6925626  226.2702369  208.2344716  354.6632531  26.06375349  554.9802991  249.8106711  271.4136505  215.7458259  233.9541489  352.9095246  132.1228349  561.2035693  -39.45565789  22.50980188  545.8057863  
239.6652274  305.3409349  117.1537781  226.9368748  208.9474591  352.7604079  24.02822729  558.562642  250.3403493  272.6372251  217.8683629  231.3315218  351.5768094  135.5869341  563.1191367  -41.64857532  15.64779237  545.113515  
241.8829791  304.5546266  116.1308772  227.5183761  213.4868426  353.7464388  25.9057811  560.7046234  249.0947127  271.244165  216.8166198  235.0476872  350.0417948  130.9393599  561.2935565  -38.73262695  17.30737656  549.0296039  
241.8414049  302.1319935  117.5456034  224.9328457  212.3990111  352.7707183  25.38297742  560.0422885  247.4000243  270.1873194  214.9771848  234.1290123  350.3378456  131.3038186  560.2480951  -35.02497926  26.67211409  540.6708588  
241.9123812  302.4221764  118.6628685  223.1649408  209.9044264  354.3405724  26.54442859  558.119255  250.0966271  271.6558585  213.0780554  232.2937841  351.2671466  134.6953184  560.0461223  -38.39507523  23.59112261  539.7030018  
242.2493961  306.0314117  119.0682303  222.8991162  209.9035987  355.2547379  25.19259287  558.5743824  248.9922036  272.6527025  212.9631339  232.3960098  352.7730103  131.8203519  560.3921813  -37.92644668  22.3444403  542.3301531  
242.9755698  309.6107887  118.5328996  223.7837858  209.1441104  354.5159333  27.29949943  561.6321531  248.2846242  273.4503834  215.8831388  231.2535907  353.1389439  134.9129107  562.8084823  -40.72111685  18.49741246  547.8901948  
243.6359209  308.0504835  120.6170552  226.3152238  212.7177385  359.3713161  27.01580023  557.3766452  251.1544466  273.0801906  217.1086488  235.5802741  350.4563028  126.6230871  564.2697602  -37.03160992  25.01812101  558.1471946  
246.2520199  301.0008789  125.506924  220.855405  212.6339625  357.1962249  25.09050508  558.4178119  250.963455  271.4326465  217.8359549  232.7587779  358.1051202  127.7820438  566.6755742  -35.72592238  24.56351606  547.5268492  
243.3853534  304.1360929  122.0036847  222.5668793  209.1132537  354.7805568  26.46593991  561.5968469  252.6151056  271.0977102  217.4667372  231.918897  357.1950494  137.2731948  564.06151  -38.50386222  21.7703457  545.3905686  
243.4917818  308.3129557  116.836256  225.3460754  213.4207502  355.970507  26.49759188  556.3786709  251.6140601  271.2614175  218.3797062  231.7858613  351.1361111  131.2501535  560.4010679  -38.45423452  18.73126279  552.1176033  
242.0946837  304.3700495  117.8056981  225.6306935  211.550539  355.7470265  25.21352262  557.9824265  250.4597267  270.7473588  216.6199157  233.2454073  350.355113  130.8375345  559.3774279  -41.94118138  18.70176537  548.2748111  
244.8569076  304.7281391  117.6774833  225.2722313  211.4051649  356.0835714  27.87432465  563.1770156  250.1347405  271.735607  217.757271  233.8504326  351.2915791  134.1172089  561.2585227  -41.29784219  10.97886663  549.234639  
243.0549881  307.1718391  115.7821052  224.3711333  206.676393  353.6827533  28.74251766  557.9047791  248.2845059  273.2936589  213.4861542  229.3663921  352.5677783  130.843303  560.0232578  -38.73505846  27.02074446  541.7929643  
240.5575004  304.7489253  117.6677288  224.7187404  208.1646759  353.2660437  26.08388238  556.9888414  250.4895716  271.7044602  215.1129479  228.4707466  351.3463924  134.6948124  561.9705822  -41.98564547  21.99589059  550.0453492  
243.664123  305.5895914  116.5364489  225.7362125  211.1521547  353.3959051  26.65661581  560.4047087  253.0873594  272.5847207  216.8195989  233.2179185  350.2053568  130.9418455  560.9119011  -38.37699319  12.72305081  549.5387212  
242.3338921  301.774878  118.2791421  225.734886  209.9599395  355.0139654  28.41377252  558.8621779  250.3285637  271.6043873  214.6016585  234.1752  350.0780608  128.0384621  557.9152118  -37.25384733  26.56137846  544.5950036  
241.2341432  300.7485898  119.4456309  224.6259897  209.485098  357.3563343  25.82973897  557.1657452  252.3927224  272.0794805  213.2582866  233.3078931  350.3369311  133.0350631  560.3950396  -41.62384165  22.35892754  544.4223426  
243.0155409  303.6761093  118.8814361  225.1634142  209.2682277  355.6195099  26.09951021  558.854777  255.3271892  272.4068257  217.7192742  231.9816651  352.3356843  135.4620966  564.8926609  -38.77376877  18.23746012  546.5095312  
244.2334184  299.267644  118.5014813  225.2588255  213.0612015  357.4404099  25.59345946  558.0425411  251.4008122  271.5925393  216.9337863  235.5207026  352.8283538  130.740932  561.1636256  -37.80416115  20.3478884  547.6440563  
242.4341038  301.3542675  119.0660798  224.8959034  210.2075855  356.2903252  26.8250579  558.9416626  250.3067923  270.7274755  214.4514791  233.8636206  351.5656146  135.3814882  560.1340901  -39.22355002  25.05453344  537.7752293  
242.3496577  303.534735  117.9077815  226.0039281  213.0314695  355.1189546  26.2521141  554.7714127  250.6746124  269.8161928  217.5643753  234.4022782  351.6479931  131.2834376  561.3360793  -36.96912403  20.82226342  547.1029109  
242.8342695  300.3531072  117.6896461  223.6276863  211.3329516  356.2703997  24.19931728  557.4787301  250.176383  268.9370399  213.9017365  236.0860264  354.8084927  135.3380282  559.395911  -39.43645874  22.06040466  544.3301764  
241.7545292  302.8855767  118.9927197  227.9511125  208.7911808  354.5163421  26.77817044  557.4665831  251.0126411  272.7672117  214.5390635  236.8375168  350.1516907  133.2437065  557.2750148  -36.81946743  24.95073368  539.5270034  
241.8668487  303.2235239  117.2753195  227.5384256  211.5881636  353.5513894  24.99275604  557.0206299  249.5098415  271.5792109  217.8987432  234.3306499  350.0977309  130.9960604  559.2224478  -38.35000508  17.98492661  551.2326529  
243.0149317  304.4019193  117.5336594  226.6088061  210.9002267  354.7275611  25.43629516  561.6362058  248.5934641  271.2155472  216.0968009  235.2265252  352.5184258  133.5526748  561.6034403  -40.18198029  18.66455335  543.0924901  
243.0228035  302.8980407  120.353452  225.6017987  210.2356875  355.6401226  26.64462207  558.5497677  254.7309922  273.0506412  215.6514597  235.8504371  350.2917845  133.3149979  561.8350775  -35.76901023  22.55063037  540.8719399  
244.9552159  302.451705  118.0800366  223.8432229  212.8493859  355.2948932  23.97090772  557.9250298  251.5185348  270.8146366  216.0422251  232.6393547  355.3127509  133.5950436  562.988366  -37.6939351  23.48743967  548.3901904  
243.3793799  303.8326065  118.3769924  225.1777978  208.77881  354.6151322  27.07266789  556.7697598  247.3746679  270.3726976  211.7123836  233.3549046  352.7208516  129.1647108  556.6532709  -32.52134481  32.72050746  541.8404879  
241.4443408  300.1067871  116.5645485  224.7236564  206.6117138  354.8792248  25.21151965  554.649358  245.4114596  268.8233551  214.0492314  228.6249349  352.7260722  131.1867033  557.6115764  -38.6999648  22.39312611  549.0559215  
244.5252637  303.0294505  119.8452415  224.7501415  209.6010023  357.5314008  27.00754577  563.455109  248.3803892  271.0094235  215.1022396  234.7670273  352.6425705  127.9251911  559.7041206  -39.03449671  10.90328368  548.4952505  
245.2052149  305.7730419  119.6524513  222.3652205  213.5572332  355.5057496  25.35618358  561.2274624  252.3362429  271.5682223  215.5936239  233.5160504  356.088839  136.5563906  563.3939279  -38.79036062  22.33227352  541.7949347  
244.0658254  305.6313821  118.6213434  224.442603  215.5702808  354.8437947  25.77312014  558.8131286  253.5186875  272.9055214  219.8387192  232.8113869  354.9988945  134.161494  562.9682573  -35.35627723  25.65216821  549.5669149  
242.9335882  306.7365693  117.1720319  223.4919784  213.5319643  356.1228864  28.83245133  555.9554086  249.622603  272.3717035  213.6317013  234.0487322  351.8360502  129.7591094  556.5087811  -37.12148503  32.87477462  543.2638471  
240.7176705  306.9007841  117.5044883  224.0584275  208.1693807  354.7489268  26.35979545  553.871918  248.5084771  272.5272936  212.9364858  231.5614377  351.0119839  131.8592211  558.2275652  -39.5214467  27.41501922  547.1463864  
242.1036194  304.408312  117.9991461  224.9012392  210.9829571  350.4258467  26.13062728  559.0016062  250.0953774  273.044686  219.3059905  231.8909144  351.3699068  132.3644856  562.234988  -39.84295071  14.72700748  546.3406667  
243.1674267  299.0689393  119.0133053  223.0565524  212.0518054  355.4659385  24.16497783  561.5404282  250.6104955  270.9243436  216.0371174  233.7356873  352.816825  135.2925566  563.7812698  -43.45391697  16.04523632  546.569386  
243.4947724  306.148025  121.0271875  226.5711004  212.1075561  356.4506331  27.26635686  558.2748593  251.9123614  272.9000954  216.9929475  234.6312807  350.3095013  135.0572337  562.2156138  -39.34607618  21.97208879  542.0448414  
242.1987432  300.9616602  117.8747549  225.427552  212.379209  356.9336852  23.1687826  554.1724188  250.4913682  269.1479409  217.3455728  230.8920201  352.8421173  135.2734568  560.9500043  -41.5964746  21.44973789  549.4481683  
241.8784217  302.6571687  118.1126259  227.7459288  213.1575338  354.9986611  26.1881002  559.5486064  251.4760621  270.7990691  216.0425256  235.4883157  351.2143012  134.6610869  559.420597  -39.5153145  20.52430755  544.9471429  
239.9554287  302.2656917  119.0539417  225.6037366  210.5764804  356.9628853  24.33632005  558.727479  252.229347  272.7797701  214.8838218  234.7999152  351.1520133  131.2875259  562.2124362  -39.28342096  21.82417892  544.2537166  
241.5559616  300.4706827  119.2647251  224.4373924  210.2022012  353.8458475  23.46708742  557.3163004  253.7319839  272.3148002  217.6204604  232.1276866  352.79602  137.0355003  562.0020905  -40.65095624  19.28960768  549.0250308  
241.9208388  302.4084851  119.2081792  223.4202535  214.5549298  354.0261715  25.15516958  559.7987918  250.1602839  270.4093355  216.3490631  233.7833034  352.025543  132.2231263  561.7297596  -40.54265549  18.23470547  549.0775735  
239.8656028  301.9078046  120.108405  222.0601183  213.0416251  355.5657758  24.69540542  560.2429873  249.2483044  269.6315131  214.3955446  232.6905727  350.1582517  136.2069727  560.7604464  -42.23901282  22.61711545  540.6994898  
241.271773  304.3640387  121.3050831  226.6694072  210.3616424  352.2841356  25.00092308  560.4978615  252.3464293  272.0283488  215.9188578  231.6241041  351.6102504  135.2965102  560.9511606  -39.17541347  19.5513164  542.0707169  
243.415559  300.1899626  119.4533536  224.1297595  213.3860832  353.1975891  23.91781854  555.8154444  250.5558355  269.7353671  217.3841388  231.0818386  353.8974215  133.2009756  563.2041119  -40.34868418  16.00421556  548.2908688  
242.199024  298.2305131  122.5913404  223.0318446  213.8255192  355.3442584  24.330112  560.9033818  252.0179268  270.8766053  215.4012927  234.5566893  353.8058175  135.6483098  561.4104666  -39.04540109  19.90168541  545.1743289  
242.2322554  301.6298843  119.6325467  221.6900431  205.9079655  354.9036718  26.48851315  557.6432311  248.2239329  270.4908711  212.9175769  232.0430751  354.7240026  130.8262383  560.8359994  -36.76371165  23.30790879  538.5272041  
242.4964278  304.976246  116.9185376  224.7913539  206.3377655  354.208735  25.97335769  555.0341484  249.8300005  272.7496249  216.0868276  229.1491981  352.4907526  130.9199413  561.3998952  -38.24791287  16.5986098  547.5264597  
243.4952548  306.9593814  115.4441697  225.6586708  206.642696  356.33215  27.11959567  560.3632034  251.3577152  272.3795499  214.4573889  233.7701329  348.9731202  125.813346  561.2243211  -37.96821205  12.1704941  549.4310626  
242.7773043  306.0577936  115.3117183  225.3128326  209.0832901  354.8948696  27.44865853  559.095752  251.2833465  272.3433205  214.8411557  232.9627251  351.0245748  131.8943888  557.7112347  -40.056826  19.83534313  542.1381524  
240.4952431  306.981663  115.710485  226.5481645  207.4159852  357.3204212  27.2282342  556.6517591  253.4779915  272.9522925  215.45938  234.468888  349.6081118  127.9396999  558.5823771  -38.33363686  19.91023343  544.6842978  
240.5513137  303.3298934  117.1623197  225.4927305  208.5893997  356.2108459  26.22191575  557.0316823  249.7820308  271.8159991  215.2730983  232.0380813  351.3320121  132.2137176  562.3898694  -38.35431478  23.52220018  545.5502842  
244.3067213  310.2141014  117.5580638  226.6198154  212.0919724  355.7517078  28.68258993  559.8237824  247.0615321  272.1823504  218.5936561  233.192792  349.7215965  129.4619971  563.0299176  -36.76285806  17.50910881  550.4163272  
244.251676  307.2909417  115.4729828  224.7802895  208.9995541  354.6875396  27.5087231  557.9062697  241.1962351  269.8367801  213.1869326  231.2007564  352.6678459  133.0053469  560.4495625  -38.36747294  27.4793171  542.6108403  
243.9138603  307.46638  117.0167442  226.6386574  206.416929  353.7428448  27.33802689  559.0591651  244.77205  270.6962224  212.8148768  232.6090316  350.6109314  131.1119752  559.609577  -34.80077157  29.76143729  535.136937  
240.0052169  307.033874  117.530673  225.5260917  211.7282118  353.0574974  26.3984538  561.8493461  251.0144297  272.5271991  216.9998647  232.3917539  351.2189143  136.9038195  560.7704963  -41.48424138  22.66937879  539.5709067  
241.6707798  306.9899909  115.7810154  225.5369487  216.8403574  355.8812814  24.65535886  555.9097254  250.8883021  270.9222833  219.0916151  236.2201689  352.9170915  133.2956788  560.977947  -37.95921998  22.82848466  550.4561468  
241.0645598  303.1705082  115.9760928  226.3623237  211.4771148  356.073278  28.25102642  555.9757174  250.514434  272.1828085  218.3133449  234.3535407  348.4722617  136.7370368  559.2193028  -40.245277  34.14818397  550.3976688  
244.546172  308.7207106  123.3236192  224.3756759  214.8686914  354.2755993  26.06514848  558.0397525  254.0387598  272.2131487  221.2719165  237.1068603  352.0976885  128.2073696  564.7401137  -37.87818872  17.98206963  554.8171241  
243.5819391  301.4551264  122.4424866  221.8576667  213.279479  356.7675761  24.84244296  557.6706323  252.0244446  268.653376  218.1622666  232.8181202  355.3922615  135.5174385  563.990155  -40.55311991  24.08565251  551.9856304  
245.8046732  303.4623337  121.2382985  223.6052479  212.2254353  354.2653458  24.36531671  558.4026722  251.3948574  270.6727203  215.6543131  235.5884302  355.4251784  133.4183292  561.6068335  -37.60160296  21.40860631  548.973505  
243.6446309  304.1205569  117.803295  224.5410974  207.6821305  356.3302584  23.95315008  559.1739369  249.763446  270.7617675  215.7381509  232.388393  352.5083929  134.4236274  559.3951928  -40.55877821  18.45699486  544.9985451  
242.4223224  303.7182977  117.1187681  226.2021558  207.956832  355.1205606  25.68066956  557.4058421  252.2707395  271.5241086  213.0409659  234.7683308  348.4456294  130.9847703  557.9981564  -37.640448  22.59477472  544.2757114  
240.9032131  300.5803318  117.2085502  223.2337598  206.3486813  355.504907  25.44557079  558.700793  251.2216558  271.2028508  212.5017208  231.1468564  351.4198675  134.3196874  560.4746016  -42.03492898  21.65596233  540.2739566  
243.0737261  302.5005226  117.8080868  225.3269192  207.6026688  354.0583913  24.7516522  555.1627774  252.3111365  272.7513429  215.7401397  231.5007351  352.694816  131.0274155  562.1065266  -35.89650047  21.06030119  548.5654303  
242.7755256  301.8530232  116.0792707  222.1386623  208.2029327  352.6337383  25.08427614  558.5715309  247.2166608  269.75331  213.9763247  229.2909665  354.6440544  133.8595783  559.1325188  -41.54876079  15.56800444  545.0512343  
241.9709772  304.6495565  118.7903646  223.3110518  210.6659972  351.9910509  29.32864047  560.0253786  247.9775957  272.5350226  214.150654  232.6998774  349.5980337  131.8118591  558.6161034  -38.5966603  13.89988295  545.4198865  
245.4521934  303.4697012  118.1569095  223.7553073  210.1735372  351.4785722  27.87373079  558.7929483  248.502143  272.4954833  213.1235079  228.7346003  358.4617507  130.5913678  561.5811803  -38.31183021  16.08359468  546.4554488  
251.8600513  300.666518  118.3796253  223.5927371  213.6923437  352.314676  27.84579403  557.9931875  249.4614784  270.9791799  218.2981705  231.7861658  360.4658432  128.9958237  560.7891243  -33.25649137  10.92915231  548.8822431  
250.7778855  301.0922416  118.4703128  223.6675361  213.6921197  357.7087331  27.41359616  557.834151  251.0446587  271.2025319  215.0325402  235.828811  360.2755512  129.0457349  561.1147038  -34.67293713  22.50984733  546.7647559  
244.4650346  302.0368425  118.1868554  226.1760565  209.8753693  356.2040706  28.91903866  556.482112  253.0162461  272.3328111  214.8571155  233.550712  351.8052893  133.0871322  561.6399449  -36.40630554  29.3408771  540.2330867  
241.0929365  301.6231164  118.5982795  224.4457556  212.8441318  355.9584108  25.60793743  558.3235947  251.6359303  270.9517159  216.8634231  230.0549249  350.3203791  132.5621735  561.770731  -43.14250523  19.38388045  550.2514097  
239.6005749  301.9161452  121.7933738  225.9002004  213.2545562  359.0014806  27.01855458  563.2786392  252.163901  271.6601107  217.2996796  237.0589558  348.9603209  132.5576916  561.0652014  -43.42059762  14.71765302  549.4134243  
238.3712188  301.3236596  121.9511667  225.8814491  215.2137396  355.8903012  26.27093629  562.2838848  254.4758272  272.5829957  217.2439971  234.792067  350.0893483  138.6765354  561.6896419  -43.35879125  23.3372707  540.3576471  
237.9758102  304.7318054  119.3168002  225.6447881  218.0686038  356.2585191  24.2361351  557.830558  254.3900895  271.1843446  220.5030039  233.9472851  351.0030458  134.0053054  564.083384  -39.64747855  24.90156093  547.4985188  
239.9710176  300.8269552  117.6586459  223.2709991  212.5242459  357.7575118  24.68402114  557.9883119  250.5485784  270.411615  217.4990303  234.5283669  351.7277494  135.3573163  561.0297727  -43.30495443  21.81548135  544.2634906  
239.9911685  304.1497855  119.4790599  225.0706694  210.8305205  355.2574422  26.87587072  560.1436731  250.5748807  272.9170391  216.2318427  235.8090279  348.2684077  136.1729048  558.628562  -39.03004348  24.91764151  544.0863381  
239.4358674  308.9909459  118.0178819  224.1972367  206.7124552  354.8561113  26.22625925  559.2808423  249.8484579  273.1209996  214.7611609  230.9060946  351.5784635  136.0333698  561.21883  -44.19868583  22.6541287  543.104946  
241.0754578  305.4746746  117.8748534  224.9407733  210.5362942  352.9287558  23.77492935  556.224701  252.6437706  271.8289248  217.9273523  232.6563377  349.8378062  132.896437  561.7115949  -39.21255682  18.58476109  546.5053019  
242.4404769  303.1531917  116.523748  223.8970544  208.9268234  352.6248987  23.96502189  559.9237235  250.9060028  271.7458942  213.8162523  231.9703814  352.2345924  137.2598859  560.9702714  -41.94975625  16.51755475  544.1721661  
243.103615  303.7561836  116.3155183  225.1715817  209.9609826  353.1245515  24.18889467  556.7762142  250.893316  270.2570386  212.7990655  233.3892947  347.1761204  133.775875  560.0270703  -37.3071818  25.18128644  545.5906758  
242.2453862  300.523796  121.3405727  225.3137514  210.4570663  356.9167273  27.28338613  557.571214  247.0470378  271.4965394  214.937348  232.8749953  346.6833453  133.5400596  558.9694901  -40.83738982  25.14184157  542.1324403  
245.7180479  304.0038118  122.8994597  222.2596896  211.0106735  357.8338603  24.10964048  557.7414274  250.8743179  270.5245892  214.7204705  236.4082436  355.3238496  131.0565363  562.8242347  -35.06558551  19.88925368  554.5963194  
240.7006106  302.1071158  120.0158647  220.5685021  206.9442947  356.0899916  22.25942359  554.6071576  249.9083012  268.91427  213.0432292  229.655329  354.4926008  135.163346  559.3246951  -38.13570823  29.24365064  551.8073417  
241.3265326  303.3409036  117.7447199  225.9379996  207.4931816  356.0806639  22.98694235  557.8029905  248.8654384  271.9950757  215.9882826  234.8963094  349.728339  131.3913393  559.4983733  -39.00180051  16.45391419  547.6923184  
240.9324912  302.0268846  117.6418202  226.2947762  207.6882622  358.1790328  24.54454906  558.4188906  247.5990121  271.7169912  214.4499413  233.2218827  350.1803534  130.1524478  558.3152993  -41.39750705  16.15344429  543.42557  
242.5712829  303.5721249  119.7721872  229.1634454  210.1985585  360.9989954  26.61717624  560.2444052  253.514533  274.1367997  217.587701  235.1459182  348.6309654  132.7399777  563.8892493  -39.27426419  12.11570864  547.8460564  
245.3842858  304.2950476  116.5101504  226.491209  212.6478421  354.9562134  24.13113928  559.3070968  253.8262498  272.7566918  216.9371338  235.2471755  353.6956509  129.5561898  563.6099887  -38.46385472  17.48665048  552.628819  
244.1224322  308.9941054  116.089919  227.5595565  213.1725038  351.4730313  27.75223149  559.8335051  250.8520526  271.4820179  214.2138638  232.8968178  352.0014665  131.8850944  555.6503786  -34.8406169  30.93546459  542.9331466  
241.5317313  308.0136642  116.5684785  225.3219961  210.1186022  352.7481808  26.69799301  555.9038681  248.6435434  270.7717206  214.7690611  231.033858  352.2916176  128.4993579  560.1359635  -36.48072744  29.26659703  548.8426132  
243.7544654  306.5091349  118.4299975  227.9402696  212.2448339  350.9072352  25.51475135  562.4139659  247.7200023  273.5475001  217.6403855  233.2491713  353.5482975  132.3339618  559.9837323  -37.60059386  16.11646816  548.4561318  
245.896985  300.0097208  117.5568039  225.2572894  211.8946053  354.3880295  25.74771953  558.1824943  246.6087561  270.9811751  214.3163454  233.5022492  357.2649128  130.1743407  560.7859412  -35.59829834  25.66253831  542.3042413  
247.3066205  303.6147117  117.5881518  224.7919037  211.4695386  353.0739704  24.94960239  557.6716663  252.920154  272.1964397  217.7734512  230.4286607  360.3961206  132.1113382  563.095987  -33.27100216  21.554546  545.2834403  
246.734621  299.9477278  118.2266483  224.5450352  216.1985645  355.8115285  24.21680354  557.8182864  251.3843749  270.6462673  216.4948964  235.2899477  358.4602673  129.3038656  559.1756365  -34.78196231  23.27746735  545.4926864  
242.4284078  299.9937292  121.0469149  224.631548  212.2712267  357.8363686  26.12797078  559.5906133  253.9249382  273.1434596  216.8925725  235.0922355  351.7753888  134.1781798  560.5388792  -37.70613783  26.64536094  537.1918925  
241.5780519  299.6159068  119.4614656  224.4039382  212.0498451  359.6097385  22.82673889  554.5878355  253.1421221  271.1252903  219.8387633  232.9483958  352.3432703  131.052477  562.5044249  -36.93709331  21.72153247  549.5410854  
241.7356149  301.9779771  119.8971292  223.5283345  212.5467345  356.6606553  23.70630838  559.4752387  253.2943466  270.9237818  218.710699  235.6075459  350.3342537  135.8276176  560.7818057  -39.4576887  18.38307035  545.195448  
241.4932642  298.4378025  119.8031032  222.0778293  210.8976973  357.8329486  24.19123383  554.4872071  250.9361001  270.3129373  213.8195685  234.7189657  350.7359438  132.1142938  560.2602428  -36.77103173  26.6340396  538.9333224  
241.2805109  298.2709942  118.0533031  225.1343798  209.6705231  355.3406428  23.54917007  554.698631  250.5946114  270.0778544  218.4353834  231.7635832  350.2164501  133.2158034  559.8383097  -39.23720896  17.47676217  544.7200708  
241.1668424  300.769407  119.6373094  222.6031155  207.4715505  356.3523161  24.38138947  560.1868128  249.7409088  270.2897661  215.1962155  234.9830735  349.7795071  129.5526944  560.1969473  -39.11851782  14.0625608  542.9345329  
241.9359903  308.6046233  119.3347179  221.6456816  208.3478965  355.9607688  27.17133975  558.2362348  250.2170586  272.7979578  212.1285622  233.6476245  349.4547031  135.3113109  564.2030293  -41.04372639  13.165908  539.7751454  
241.2339257  310.5360468  117.3413502  223.9409797  208.0667704  354.3066662  26.76352765  556.9067781  249.2804337  270.7834299  215.3511517  231.9799179  349.932822  131.2836948  562.029467  -39.3104971  18.03821626  553.4496581  
241.124582  310.8080368  116.3914824  224.0532765  209.7450604  352.6985864  26.93320002  558.7759112  246.5679522  271.8821813  217.3524847  231.38127  349.6444361  132.2979521  560.4394157  -43.57280515  16.20390867  548.7652056  
240.9560849  309.3844119  119.5693486  223.9544225  209.4181309  354.0434547  28.66376646  560.4612447  248.9800587  271.3717024  213.7198682  233.7336613  346.6562778  132.2479489  558.9751765  -38.60654366  21.36037867  545.5886431  
239.0732539  308.1843504  119.7033473  223.7625098  208.2477896  351.2402071  28.18046125  558.4632955  251.7101772  271.9025946  214.8278788  229.7327815  351.482407  134.6055488  562.2554424  -43.07535882  19.92083791  551.7303157  
242.0870961  309.3704861  118.9787592  226.1135533  211.4748032  352.9832367  28.57516876  560.1318474  253.3321909  272.079236  217.2558973  232.3716259  348.914581  130.3737899  562.135709  -40.69792866  12.37944945  554.706739  
241.1813539  309.3501769  114.5175082  224.4297558  211.800712  352.3695436  28.22153106  560.6774778  251.3324768  271.8669589  215.7319815  231.6484796  350.9633748  134.3846384  559.194891  -42.2955245  20.52274292  545.6515072  
242.9321666  308.0908421  117.1809897  225.9950254  211.0914925  351.5592339  30.51045673  558.0033126  251.1184935  271.4340367  212.0814054  232.8942011  349.5420767  133.0902076  559.4926225  -36.96434418  26.24563961  540.555818  
241.4594728  304.8162054  115.6209264  223.5652093  209.4741172  350.6240468  27.90588526  555.8194215  250.6819848  271.8486391  215.2328008  228.1411868  352.9717264  134.2321925  561.7580468  -39.58537488  26.83458665  547.6414915  
245.4056581  304.6094702  117.4759532  224.9448584  212.1462184  355.0464204  27.31196133  559.6232311  250.8335064  272.7946711  216.3955643  232.2326002  352.5821547  130.6335382  562.378237  -38.06176701  15.3919996  549.9068832  
248.7250437  302.6815414  116.9254943  223.0815712  210.8435624  353.2565805  27.48767755  559.371538  246.8570586  270.6517022  213.3860067  230.9785715  358.9318433  134.5516908  558.1137909  -36.63852656  25.323281  540.1139902  
247.8160828  301.9277595  118.6319872  225.7870088  211.8441934  351.5629002  26.59610024  556.9480259  250.3440293  272.5395655  216.2386106  231.3860988  358.3004877  128.3004926  562.2802612  -36.63939093  23.49166417  545.5825205  
245.210184  299.0251829  118.2640294  226.2054869  210.7868158  355.7088178  24.48277299  562.425015  250.4852152  270.8015953  215.6528533  234.3751429  355.7779356  132.7272719  561.6759381  -41.76582216  17.46436174  546.7543674  
243.0579728  301.372039  118.6750163  227.4756064  211.262559  356.3946035  27.61869511  557.5033555  251.3021738  272.3716993  212.5072592  235.9416932  349.1594292  132.9429235  558.214287  -34.87927768  28.57122755  542.7816861  
241.6054112  299.4298673  117.8888531  226.8547119  209.3339943  357.8838597  24.87361645  555.5507831  248.9172074  271.5521326  216.3037929  233.4335469  350.7442053  129.9170688  560.1359573  -38.11024518  25.8637513  550.1956198  
242.0035752  302.1953854  120.4300614  227.7614751  209.9717901  353.8843288  25.61488846  565.7202255  250.7641408  272.4565208  218.6447757  234.2731113  351.4027791  133.9010371  562.0845401  -42.16432828  15.30010122  546.2436682  
243.3536861  308.2784933  119.3985887  225.7004446  211.5855931  357.3707797  28.54160854  559.4186159  250.132066  271.5889697  216.6302423  236.9845166  353.9091158  132.285439  563.1992576  -37.18252832  30.82798801  545.3595751  
243.2199921  308.2245214  117.6889047  224.8657219  212.0383466  354.1369004  27.25666196  559.7445745  247.7007835  268.7598103  216.7472178  232.7781675  352.3462203  134.2676615  561.7131886  -39.88834583  24.39535647  548.747341  
240.6568384  304.7900233  117.2216029  223.9331923  209.9821743  355.1997058  28.74576056  554.1729078  251.5584269  271.0052948  213.7833221  234.5841778  350.2259286  133.4743301  557.3964373  -36.2762957  34.7012755  543.4056762  
240.5784573  302.3990221  117.1696163  224.8137289  208.8720644  355.1203007  25.9107369  554.1155845  253.7279204  271.416483  216.5736132  232.2150952  348.8945368  131.064745  558.4911316  -40.87289594  18.9269168  550.9539021  
240.7927623  304.8417945  118.5593314  225.7384287  211.2206729  356.5505975  28.0767703  559.7498707  253.9068584  270.1501766  215.8616933  234.7045867  347.914598  132.1540061  558.6374191  -40.18431687  15.74603424  546.6737924  
238.9240814  301.1254009  119.2212231  223.5967983  212.8508602  356.7901418  25.43942445  558.113383  252.233884  271.4690665  215.030496  234.0778385  349.467303  131.1501048  560.661157  -41.56462058  20.23787889  544.0889036  
239.120464  302.9478924  120.2299316  226.3402254  210.8354965  354.1731686  25.492751  557.6824219  253.0181431  273.510119  217.7795988  232.4118726  350.39167  135.6206505  562.8067499  -40.50637032  17.27281312  546.0657522  
240.0533472  301.7406225  118.3082902  226.2917067  215.7284759  353.283553  25.86982342  556.2970731  250.0975677  269.7083827  217.1509424  234.3053145  350.8125683  130.5965837  559.6402525  -39.79404697  19.63626831  550.2742021  
239.8540129  299.9658187  118.5784003  224.1967772  210.845127  355.6077737  27.7975444  560.1484512  253.6100806  272.0890927  216.6797614  233.8559897  349.7218324  133.939322  559.3568888  -39.43254397  20.57988029  541.9848604  
241.8281607  302.9268014  120.5715498  223.5182216  209.5313672  356.4319234  24.69478573  556.7778525  252.6941828  272.3603  215.2156215  233.1865299  352.9675133  134.6883411  562.4989076  -40.16420622  19.17524123  547.7833318  
242.3728637  300.6388979  122.2255528  224.8464916  211.4539712  357.0810214  25.3813662  556.0266541  251.5078899  272.8419231  218.6727512  231.0134868  353.6963333  134.5289054  563.0693344  -36.42772591  21.44721734  545.5955756  
247.1156759  298.9046369  119.8111202  223.0271195  212.4828513  355.7335355  26.10777561  556.9742983  247.5854637  268.6701076  212.5475817  234.8551676  357.1453159  129.1705471  558.3127608  -35.96755127  21.68335428  544.0184979  
246.6559686  298.8873104  119.2783095  221.9929242  211.5969714  353.3821025  27.3548179  556.8622152  248.2636362  270.8355316  212.5023226  233.3431396  360.1337425  132.9063127  561.2568478  -36.20236128  19.10828448  538.2913257  
250.2333715  302.4379511  119.8298459  223.7723543  211.3365942  355.8312919  26.22192015  558.5707861  249.1576682  270.4592073  215.4889763  234.591023  361.1859323  128.1594245  563.6726885  -32.91552479  12.18902621  548.2694171  
249.4347891  303.0257332  115.8507872  225.6905148  212.7655272  354.9390074  27.16379351  560.1607336  250.5321094  271.2091015  215.0483783  235.0656807  361.4151006  130.7870439  560.3944067  -36.22586049  18.65750485  544.7184696  
244.5181488  305.3683475  118.7790483  226.7731921  209.4011549  356.2588523  28.51180693  558.7207354  250.2071135  273.3047717  213.1986509  234.9297615  352.0446784  129.1394189  559.3183522  -34.10852219  29.44421875  539.1426882  
241.9760911  307.3238202  116.7608522  227.2643715  207.3094397  355.8516578  28.172274  558.056932  251.1576678  273.6733822  218.2680115  229.8732725  351.0980475  133.0827461  563.5382511  -38.79524171  25.20888635  546.2270895  
242.1124687  306.0834376  115.7216356  226.9131779  210.0305338  357.1151941  27.33617208  559.0669639  250.4405162  272.3497801  216.414945  234.0345882  347.9726163  129.3772503  560.8598965  -39.31691326  20.37020848  550.9775085  
241.1548876  305.5499336  116.5317244  225.5557035  207.1959274  353.553022  27.06182328  561.830035  249.1722587  272.292819  215.4923894  230.7024873  348.1012303  136.3652596  559.8299814  -40.97811824  23.48589795  541.8858007  
240.6992125  307.1427347  119.2510861  225.0622827  208.6658006  354.9061537  26.72571587  561.3020289  251.2209776  272.8804533  215.711466  232.5494821  348.6458583  133.0493932  564.0794466  -39.6232139  20.81376825  546.0257486  
240.6359895  304.7822  117.502784  221.5335212  212.3327245  356.1064948  23.41677932  558.4407864  251.0140433  271.0147094  218.9698512  229.8314941  349.9837066  136.3877345  565.8611104  -41.45665352  17.86524484  544.4462338  
242.6163986  302.3615568  117.8537381  224.039896  209.7122398  358.2993513  24.85261611  560.1326612  252.8773961  270.6497191  214.4934744  236.7166288  351.4739177  133.2556071  560.9487798  -37.69328914  23.30021423  545.766671  
240.5423392  301.6593297  116.4660588  224.6514401  207.6751974  358.1962004  23.61936476  556.7505734  251.1139275  270.3054364  212.7792422  232.9091019  350.2026964  135.3336859  558.807724  -37.8049519  28.33309529  537.3907028  
241.7696141  305.3551746  117.9275559  226.3224586  207.0740375  356.4482132  25.74795996  556.6195017  249.3742778  273.3423617  217.1605501  232.2873725  349.2965616  129.4027739  560.8377363  -36.88547048  24.40442189  545.7036013  
242.214552  306.6766755  115.0860179  222.3601186  210.5142781  354.5010761  24.84780644  555.0556755  246.4463329  270.5349361  217.7544673  232.5797892  351.1835788  131.8430019  562.1365358  -41.49681022  17.41850248  547.4366879  
240.0794913  305.3563021  116.9064865  222.2869831  211.5136945  355.3340197  24.53744188  560.3712295  249.5969536  271.0029542  219.7436593  230.0514727  351.0497307  143.5521806  564.2188509  -48.24715689  15.36565139  550.955872  
243.9980617  301.2687503  122.6032904  224.8491443  214.6887656  361.5027952  23.90839355  558.082222  251.5070098  270.7854666  216.5499678  236.7392874  350.8398105  141.7601237  564.6830337  -41.49108508  16.92438436  559.7686607  
242.7082257  300.527478  118.9986888  223.8447724  212.4312815  356.0159354  24.32325721  552.8170168  250.9759523  271.5872855  218.3523739  232.1692617  352.6306369  130.031946  561.3279624  -35.85516404  30.2920372  549.7960711  
241.815678  302.45614  118.0089902  222.8942971  211.845406  352.8014389  24.9930443  556.1608517  248.421734  269.2296089  213.9851383  232.5274773  353.1030761  130.4872832  553.5251246  -38.48316199  28.15845953  544.1411117  
239.6171436  305.9362302  118.7082205  222.1784542  210.780686  348.1319719  24.65549886  556.6392012  250.0286129  271.6952038  212.34285  232.7029665  350.6028394  133.2924642  554.7870034  -40.30661824  21.58532654  540.3656694  
239.1599259  305.5166289  119.6080596  222.7292568  206.8610847  345.9070074  26.44769019  560.5754436  248.9318003  273.4421892  214.0405673  229.5117812  352.4473066  136.8423508  561.6017566  -43.95367893  13.71292502  539.1343442  
241.0163761  303.7329455  120.5590285  223.2464521  211.1016134  351.8410064  25.95115683  557.4089976  249.4598241  272.1416249  219.1430089  229.8529369  348.5112195  132.6591501  562.2492039  -42.66918229  6.430832388  553.569121  
241.4321977  302.2630903  121.9519429  225.4451243  211.6051312  353.5251253  25.68584495  560.4854408  248.8750128  271.2713583  215.9498111  233.6346933  351.5009916  131.1233143  562.2198008  -43.65388227  12.41839392  548.2372283  
239.7917953  305.1808165  119.4094  228.0639813  212.7385105  351.1626805  27.16060835  559.3644398  248.4638901  273.4846762  215.5291226  232.7897944  348.6294235  135.3224748  558.8973319  -39.2117541  17.41285371  541.2627097  
239.9866591  305.5805966  115.93734  227.3547735  213.8563659  352.1796145  26.74420388  555.0124701  247.8025594  271.5672447  217.6747467  230.1659419  349.4175966  129.4525802  561.6176833  -39.80413307  17.31733192  551.8141137  
240.4005344  305.5161567  117.2531764  226.323763  211.4538208  353.500248  25.99782343  563.3052277  249.1005822  271.0860602  217.5473118  232.974535  349.9438476  128.4379535  559.1090996  -42.63853496  16.47576573  546.4814537  
242.0554109  302.9696332  119.3576116  224.5521177  212.912567  356.6865913  26.45517925  560.1829948  251.3340984  272.6353882  214.4597867  234.4615255  351.5670475  135.0459239  559.6065175  -42.03031372  17.29511508  541.0071315  
246.4925586  300.5346694  118.9865841  225.1419841  209.6820312  353.864859  25.48646985  556.846874  251.2506589  273.6061665  215.7115907  232.0788929  357.9628158  131.4280858  560.833463  -35.61686583  22.60889076  549.3470396  
250.4892497  304.3068319  116.6098212  224.7649444  210.2057198  355.217525  24.79819808  561.4360809  251.1639103  271.5105622  214.9007194  233.5241591  358.7201649  125.7831012  560.572518  -32.14581635  18.12177684  547.3840368  
247.2364093  306.3587377  116.9179414  224.4097746  210.9509184  356.1141713  24.66077555  561.7883386  249.1389353  270.1396284  214.9340187  233.99584  359.1373503  135.7121368  561.1740831  -35.23636662  26.0298704  544.4994882  
244.4079355  303.9301655  120.0919621  225.0338465  212.9527522  358.5039491  27.41935377  555.054441  252.7747264  271.9781046  214.9838396  236.0899355  352.2232346  134.0347074  561.1871788  -34.31513881  29.63046149  544.6107435  
242.3880893  298.9693617  119.5796876  223.2029995  212.6835582  360.5465365  24.79867859  554.0569788  249.9703155  269.4048386  218.3375669  233.2095583  350.3570548  129.6569356  561.9712766  -36.1584971  24.14921577  550.893318  
241.083628  298.4274597  120.4696675  222.7372851  212.898282  358.4559487  24.60090632  557.0367599  251.0780875  268.6508521  215.406329  234.620207  350.9828232  133.4423795  561.355734  -41.17514664  23.3378667  547.2477583  
242.6289492  300.5064503  122.2297447  223.5778686  209.6544501  354.4379146  25.38536784  565.4168991  251.050189  272.7556178  218.1741709  233.7731222  351.6693668  139.2182298  563.9555159  -41.37671536  15.78926755  541.2244915  
247.914951  303.5622326  120.1580655  224.549838  211.4748964  355.9476212  27.97046821  556.4897175  249.3381601  272.9940182  213.9567851  234.1607438  357.4857527  131.4377231  561.8240972  -37.5786371  24.2112556  543.8794111  
251.9839576  300.836831  118.8546929  222.793094  215.1879368  353.2838493  25.24334552  557.3740736  252.4022271  271.5139761  217.0269824  233.6769607  361.1848554  129.4599145  560.7194427  -34.45398358  20.78572991  550.0764388  
246.2806671  305.2884361  116.441118  223.7934533  211.9892499  354.7509334  26.11228808  560.128715  252.0400717  269.8622972  215.6011841  233.3292323  357.3852216  134.3607931  559.0888339  -35.80138886  23.42188088  544.4895013  
239.7544684  302.9054118  116.7453158  224.6097115  205.6824234  357.517493  27.50729126  553.9648836  249.378685  270.0785556  211.8136178  231.4673036  349.6831342  129.8727457  558.6189816  -37.67384911  28.06478545  542.9158966  
239.658395  301.128504  119.1944412  226.2567314  206.3918945  354.7061756  24.65623437  554.281333  252.5724176  271.8973759  216.6873274  231.9148631  347.8033334  130.7926464  558.6282352  -39.78337427  18.08110806  545.5180575  
239.6660281  304.7480877  116.1180914  227.900566  208.7952217  353.8514707  25.22522691  562.4637805  255.3689675  271.9311502  218.4793818  232.7895005  346.3224661  131.7441098  560.9475047  -39.59029945  9.090343026  548.9131766  
241.0962302  304.9114951  118.2489043  225.5449024  208.0287961  356.2916837  28.76045628  558.7599275  252.6419564  271.6758383  213.7158609  236.3005773  346.7957831  128.3599991  557.7846508  -38.41722822  25.42727242  542.2893469  
239.8729552  298.0256294  120.1684515  225.6912236  208.5031191  355.8258902  26.03685584  557.8195926  252.1480416  272.6827552  216.4826445  233.8562248  350.223156  131.5576748  561.4574452  -39.750517  24.4922435  546.855822  
247.0848536  299.7396664  121.1458409  223.1936306  213.334711  356.2974045  25.95806824  561.8256125  251.6979821  269.8149133  215.5247846  236.8009508  354.5567719  126.8955345  562.8345012  -38.23991803  14.83448325  548.3473869  
242.6713508  299.9429179  121.6980454  222.6276215  213.3934279  357.9145519  26.06770071  558.322939  251.9685689  270.2502631  214.6502405  233.7462339  355.0695386  135.9808246  561.6050711  -40.02417415  24.82624658  539.6198913  
239.7415014  305.4512136  121.4714291  227.2636692  208.7361469  356.7112014  26.77912888  558.918534  254.7147683  273.5138689  217.7994186  232.6198976  348.2558545  132.6471027  565.153636  -39.43138689  20.25314754  548.7080213  
241.7517091  310.1165059  114.3273076  226.4220603  211.8094198  353.4036179  25.59749656  558.6883391  250.3986651  271.4159323  215.6417316  233.2840105  351.8818335  134.9791659  560.2309548  -40.66626553  20.55417573  550.5873211  
240.4961285  311.9321008  115.2482456  225.8902163  210.9822192  353.8654091  29.88033319  558.0893998  248.2883604  270.4814576  214.5427385  233.8957146  347.2443211  130.8777262  555.2624192  -36.09383046  32.12092154  543.7071402  
239.6340869  309.2602743  117.2190751  225.1187765  208.4004551  355.2684296  27.02225578  559.2544489  251.4128103  271.7825323  212.6094583  232.6584571  349.906728  133.49461  558.9848637  -40.58460389  24.52548248  541.2998572  
241.7055714  309.6327422  117.2771125  228.5426901  210.9955506  357.1960899  28.35774363  557.2055159  252.9447163  274.3008313  219.4831203  231.9811458  347.3487104  132.6795946  562.4717936  -37.43990914  25.24868336  552.0348467  
242.8978519  302.5218327  118.1766243  225.4581971  213.3424502  356.7047404  26.27560832  556.5006753  248.1414681  272.0797003  217.852669  232.6723373  352.3879231  131.0655757  561.777061  -39.06430618  27.26267176  549.7708937  
243.1357886  303.1073106  116.7370322  224.6380703  211.3462161  354.113742  25.00910535  560.3466283  248.991922  271.3946922  215.4499266  233.9961193  354.1044083  136.3032955  560.0514949  -40.02277139  20.19427384  545.7148411  
241.5549083  302.525238  117.7011157  224.821424  213.0450268  353.2978867  27.32173791  557.4250604  248.3579066  271.6510168  212.2567806  233.8717048  352.0822545  132.6248459  559.5512834  -38.42407794  23.2768397  542.1410543  
240.7459773  304.1268161  118.6530001  226.8009933  209.8504575  353.3967188  28.22176396  559.5488259  247.4753549  272.7012875  213.7168171  232.2655671  350.4391124  135.8376161  559.6211047  -41.88360899  21.96589333  539.7270108  
242.6127366  302.5599094  116.1204828  226.7099131  206.5996523  355.1389187  25.85117943  555.2780568  245.1953735  271.181218  213.7538115  231.108244  351.3862857  131.3541996  564.113755  -37.60029242  21.67070951  547.8310532  
241.6970079  303.2845448  117.3003407  226.684756  205.1587202  351.4869275  25.9539055  556.9972202  246.789175  273.134256  215.7199975  230.6165135  348.5385915  132.6513896  561.2019361  -41.89655876  13.33626319  546.5788507  
242.5600654  302.5186976  117.5631497  223.7470781  207.7730997  358.5557498  27.63101534  561.0125681  245.2464073  271.6225845  213.2134797  236.0654406  349.7796062  130.4559878  560.6286625  -40.63431995  16.78446087  549.3226945  
241.2880276  300.2336895  119.0077078  219.2991954  209.5285489  353.3258172  27.66492899  562.2739617  247.4786683  271.6491932  216.1481497  232.1925205  351.4638461  138.0530513  561.9514589  -41.25368889  19.55538624  539.7015598  
243.7900522  304.7154542  118.6826147  222.2134618  211.5174145  356.4041592  28.44967633  555.7598483  250.9232686  272.5300397  215.9549208  235.1450198  354.5733768  135.8177799  561.4064907  -35.41871319  27.3484963  543.1386143  
241.9684301  304.9851856  115.4315763  223.3770679  212.4980195  353.639952  25.6431484  557.1282635  250.8275782  269.4938955  216.9366194  234.7892694  350.2743036  130.0799674  558.5359989  -37.12139688  22.14091284  548.4155669  
242.9283312  309.3263862  118.8168821  227.7781072  212.9966587  357.3257118  26.70416296  558.222846  251.5663618  272.414404  219.76036  233.4170762  350.393143  131.3744011  562.5584664  -40.46236254  20.81812022  541.3753123  
245.3675203  306.4109175  121.5659728  226.0308304  213.8244148  356.7704104  25.20012931  557.8887649  253.9610756  270.7524515  219.7416887  236.0809276  352.0307641  129.2233321  565.1113979  -38.66587373  20.19236567  551.4373437  
243.5458519  307.9238244  118.730373  224.6679984  209.3045159  351.8476822  24.31203832  558.379239  252.5973355  270.085543  216.1701889  231.4635372  354.0926491  135.5992228  560.4796025  -38.8122014  24.16158318  545.6610663  
240.8839345  305.458118  115.7756519  223.9562062  209.1466161  352.7898785  27.11773168  554.0614943  250.2341037  267.3455475  211.4169443  233.3819744  349.0563208  130.7244951  556.9345006  -35.67965957  30.74310987  542.1674481  
238.6804074  305.232064  117.5242339  225.4883653  209.6255227  353.6302381  25.29633229  560.0981812  253.6943744  270.208323  214.5534355  230.2241557  350.2893573  134.4197804  559.6639743  -43.7905851  18.11620146  541.0987498  
239.5004593  305.7681184  116.9364648  227.6626522  214.0804456  357.5155843  25.58113211  559.0691607  257.0567819  271.1452084  216.7831151  232.7033063  349.2662383  134.5087749  563.8614889  -42.01849672  13.40201542  551.355993  
239.0966685  304.8081107  116.0063672  228.3025141  214.563416  353.5189518  22.2528238  556.4163761  256.6399364  272.4850629  218.3693098  232.1456779  351.1751795  133.4891856  561.5841517  -39.25985259  20.30983836  549.4935497  
240.5097478  306.0746149  116.5101207  229.8740544  212.4727258  353.2987947  23.44058472  558.281386  255.5527366  274.517154  219.6226794  233.4760835  352.0397285  134.6758846  559.3748396  -37.98066767  21.55991048  548.3063803  
243.5480915  302.3632962  115.9872524  225.6215975  212.7027033  356.4025569  23.50996822  555.1307148  248.1931565  271.6041083  214.5918441  231.7311896  353.5684041  130.2616636  558.8520848  -39.24103073  24.22708753  548.3991667  
244.4389219  302.6564177  117.6946284  225.6032337  211.5716901  352.8703841  25.89642402  560.4080978  248.205608  273.1472353  214.3738585  231.9336325  354.6881519  131.4828624  557.0249358  -37.79352592  19.28780288  546.9195754  
247.3040361  302.720172  117.7523287  222.9095103  211.1067342  353.4646379  26.26294396  557.5885171  244.1116875  271.3841662  211.0632202  231.5266825  359.9783312  129.6488429  560.8750289  -37.05749288  19.37761255  540.5327947  
251.2308619  306.1478577  119.045762  223.0176746  210.971068  350.1431104  26.6557631  560.8332769  248.0078463  273.2228552  216.297693  230.4512673  361.984368  133.7476425  561.2857042  -35.49247633  14.29174533  543.9441109  
253.1524138  304.4834726  115.9339964  219.5569252  211.7585801  351.584048  27.48696584  557.2251829  246.0534658  269.3143522  212.9939966  233.0208882  364.3522647  130.1714773  562.5074354  -31.29255967  18.28095152  551.3759609  
247.9282153  299.5907895  117.0307112  219.6526709  208.8004896  353.0818901  28.20953592  558.9580565  247.143092  270.2427945  215.8622783  230.7661596  361.0113628  131.8920248  559.4362983  -31.95007909  23.04204424  540.1506144  
245.0502596  303.5217713  121.48073  224.1561141  210.5029223  357.8741818  27.57993168  558.2129733  253.1159153  272.2116022  217.4657265  232.3223666  354.5272612  132.7848447  563.6510517  -35.35599449  23.13333865  548.5035823  
241.4014559  298.2937184  122.3724778  222.523451  212.3772713  359.2160397  23.73560092  557.1994403  249.4670894  269.5416969  216.0120315  232.8327535  350.7742789  130.4874515  561.2665143  -40.09826015  24.67611274  547.1132381  
238.9338974  294.3442561  124.2043939  222.9696379  206.6638828  357.9149991  26.68946767  556.0522743  251.6693609  271.439169  216.778163  231.2485364  349.6292444  129.7154061  565.8545876  -40.54120517  24.16608153  549.3096595  
238.8033425  297.7377597  124.061401  224.4741077  204.8966363  354.6563796  26.33232589  560.2827851  250.7910792  271.9092245  219.5027695  230.7498133  348.9408296  136.5428312  563.3991146  -45.48252641  10.43743464  546.6636656  
242.0417228  308.2569164  122.4951535  226.0822199  211.9386617  359.7359493  30.02022046  562.6679803  253.6678278  272.2380914  216.4238821  237.5602392  346.511974  133.4648949  563.4107077  -43.78740668  10.92705894  552.7409917  
238.6331806  309.8469865  119.065475  225.6120688  211.7457297  352.4271259  28.02089183  561.5945131  251.2793202  273.3783425  213.8841134  232.9175869  351.5598659  137.3774423  561.6458208  -44.64123491  26.51329784  548.4779271  
243.0810385  311.0628615  117.2567921  224.5770068  216.1755489  348.0232555  29.7508154  561.1811931  246.3336357  270.8937201  215.9729201  233.1857512  353.451732  133.828167  559.0705855  -40.29179415  23.0765509  548.5327228  
240.3290516  301.2288294  118.0020523  221.8340487  209.5432257  352.5776154  30.97575466  555.1739495  246.6472221  271.0374589  211.904923  230.8005095  350.9403038  131.3849454  555.0154708  -39.21782348  28.22085051  539.8808128  
243.1128767  300.030188  118.973823  224.771588  211.7031574  352.5238939  29.4318615  560.1626937  249.7369725  270.6464378  216.7441124  229.9770617  349.7594525  131.668942  558.2273359  -41.41113953  8.919012655  548.6112485  
250.2781648  299.3865302  127.7430562  223.8148713  213.6554577  356.4255193  31.02279727  561.6468269  246.2358847  267.7375205  213.0592473  236.9836078  353.5174966  125.6465255  559.7723413  -36.45431219  15.41482669  540.5965801  
252.2888652  302.5913396  125.6590445  225.1806805  213.4768703  361.60275  30.5779653  562.8452163  252.8185328  271.5504816  216.0387048  236.2736038  357.7268226  128.9684719  565.2239898  -35.07522831  15.80570657  544.2731335  
249.3139976  302.4135633  116.9925841  223.8913049  217.3220076  359.4954058  27.50630577  556.1653891  253.3634721  270.5004139  219.7183087  237.3306667  356.5937086  129.2631258  563.7301581  -31.94375437  29.88116633  551.4364468  
243.3091074  304.5802926  114.7030528  225.298122  211.3676602  358.2314139  28.99133833  556.1432215  252.599075  271.8138285  215.3232659  236.1754677  350.8417066  134.1863051  557.6922516  -35.37235502  39.24211579  538.5180933  
240.1686382  301.3953393  114.3876288  226.4294834  210.7557493  356.9952112  25.64168681  552.5353199  253.6529459  272.3898296  213.2866662  234.157905  352.3547842  132.3339062  561.4994477  -38.19168459  34.1856868  547.3981518  
240.8097272  304.090006  113.5753917  227.598267  211.0281656  353.008357  25.30681765  556.0450207  252.8943654  272.037089  216.1582531  233.4133543  349.7544559  133.5822652  558.6612587  -39.07284227  22.61577352  544.7399149  
238.123587  302.9143032  114.3672695  223.1705911  206.305289  354.598129  25.45548266  557.4471015  249.8710558  270.8725278  213.3124501  232.3332364  348.708518  136.7020198  558.0001712  -41.21165408  25.13131696  543.0605106  
237.5032559  301.5887462  116.3599015  226.4402124  209.713888  352.7928901  29.01046391  551.7661662  249.8880556  271.913418  218.5119938  234.336654  343.8865595  131.6542283  559.4999281  -41.01520733  26.27435727  548.4172505  
238.280373  305.4894406  119.9746132  224.625319  206.0060272  359.6526628  22.71261636  562.882754  252.0656737  272.2064971  218.1938167  232.8522542  351.1096481  128.0191354  563.0329565  -39.12601971  19.43899021  545.0495972  
239.9911416  305.5792396  118.2828493  224.4710779  207.8143719  355.3708928  21.66868315  557.0132264  252.5161162  271.9674579  216.3938134  232.544125  353.6188372  136.4961167  561.9885573  -37.48393942  24.726315  546.3915812  
241.8123537  304.5048192  116.3537182  226.0691793  208.4062234  355.1993962  24.54754003  557.8116266  249.1434601  270.9824307  214.9191315  234.6363874  351.1229454  132.5828199  560.9738909  -37.85388867  19.75823363  547.3044134  
238.9081991  305.1300759  115.6270725  223.9503486  206.8823491  355.429499  24.36083951  556.3915066  248.979895  271.7330007  213.0338426  230.5405254  349.4254008  135.4863534  560.1535049  -43.44264468  19.93174607  539.0580426  
241.931822  306.458342  119.1729941  227.8939407  207.9217002  359.1905537  24.55625856  560.855662  255.1989571  275.0959962  217.715114  232.9073576  348.6026994  134.1303087  565.6485266  -40.28589391  10.11620436  550.7095105  
244.5442469  306.5072364  114.965813  225.7401855  213.2239459  353.4318359  23.24827433  562.063317  250.998195  272.7162095  217.6129941  233.0105257  353.0911605  134.6906809  564.6868445  -39.99645041  16.08813128  548.6426458  
242.9919098  304.6413711  117.3761524  224.569772  211.148678  354.3532653  24.61377609  557.4502031  250.2641652  271.0092368  213.8266879  233.4304456  350.820948  131.6707894  559.0613159  -33.99916039  32.13292176  539.0181948  
240.7244581  304.4444754  116.856882  224.9286805  207.8124434  355.7529818  22.20136237  555.6129034  249.4081311  270.7108356  214.7973785  230.7670284  352.2486746  134.6051345  561.9415226  -38.36448473  26.2173655  544.3901367  
244.1054021  303.467312  118.9856463  226.1653578  212.6930833  354.4164395  22.11199697  561.8996439  252.9169122  271.3446849  218.6587154  234.6308126  350.3915877  131.7585064  560.4053616  -37.95198404  13.96029083  549.877715  
242.0941348  300.9215582  122.3501525  225.0371381  213.2427637  356.1129465  22.52504343  560.1729847  251.3589229  270.6330428  216.6103907  235.4372045  352.2463436  132.7366445  558.5974699  -38.16897151  26.60714669  539.95179  
239.6130649  307.1494385  120.6769758  227.7221589  211.9397907  356.570273  22.95508772  560.8494329  255.8745371  274.0307719  219.4925945  234.4170312  350.8168915  133.0674387  562.4937365  -38.95548583  19.65521975  549.8736571  
243.5796645  306.0894869  118.5997789  225.5462932  215.4194504  355.2022522  23.39580671  560.0578635  250.9373453  271.7303589  218.3428649  236.2688204  353.4931252  130.5206927  561.396555  -37.57873582  23.86605577  548.6676433  
243.8664011  302.5303089  120.424153  223.660784  214.5751711  355.3847694  23.31221239  560.3195893  251.4452491  272.6724371  220.7560141  232.3052618  354.0417496  139.5103575  562.0031696  -42.63613569  24.38956942  546.8987292  
245.7629706  303.1762136  121.1970083  222.1748462  214.7690798  357.203674  22.35114387  561.9151755  249.2506834  270.9581657  215.4638424  234.4562006  359.2226741  143.5364809  564.1820789  -38.26698712  26.23167796  546.2843839  
244.1868263  303.2119117  118.9427716  225.4188808  214.3684415  357.9817471  23.1395664  554.6412993  249.4140439  268.8194215  218.8655497  230.8863999  351.348659  131.653643  558.9131554  -35.39682993  27.35252883  552.3505327  
240.8070046  300.7713197  117.2611719  222.5004817  209.6376119  355.1917516  25.30551031  554.5028374  246.0653437  268.1886065  212.1984414  232.7261631  348.7438207  130.1602863  556.3785672  -34.65779834  30.50871012  540.3635971  
240.6426664  296.2436244  117.0146535  221.6442153  204.3791952  352.4586899  24.20779207  555.7167141  246.8063021  270.6631106  212.770055  228.2605746  352.5596483  136.674405  559.1968756  -41.40683631  21.10771158  540.343947  
243.3469777  306.8163475  117.7833239  222.6551527  209.861553  351.5892901  27.50258262  560.4381912  248.7982457  273.5776778  212.0428272  232.1936179  353.2260898  142.2326698  563.3544913  -43.8214673  6.013705658  540.8217709  
242.549139  306.9668807  114.3645687  221.5461842  211.0443041  349.1516611  26.81791141  555.2234865  246.6023833  269.574894  214.6028682  232.6769767  353.4539861  132.8503091  561.3459119  -41.140372  16.21310159  550.1940076  
241.4943728  300.0275532  117.3735625  222.6978883  205.3447522  349.8453027  28.44926323  553.1247097  247.2859202  270.6784574  211.0569643  231.5221396  351.0932456  128.2868516  556.1132524  -38.76892415  23.24653847  540.7731986  
241.6346575  298.6335191  118.7267324  223.1989124  208.249587  349.4529169  26.44381953  552.4184643  246.4985548  269.6561491  214.5987005  229.1089616  351.5009759  130.7493208  559.5022488  -42.09529886  10.30141586  544.011712  
243.0332634  302.5772753  120.8967849  225.0019474  210.8895167  351.1896099  26.4678001  564.107806  252.9071054  274.8458423  219.4046191  232.370248  349.5913296  133.3150406  564.6813484  -44.10665368  -4.766290688  547.1314858  
240.7128492  302.7902161  117.7762762  224.8535015  207.9854258  351.9999419  27.82851135  556.3878097  251.9698176  273.9451115  214.7814308  232.1535679  350.7942772  131.8711122  561.2258829  -41.59773165  18.33265807  539.6536303  
243.0801465  304.3941728  116.4880539  226.5696526  208.5080418  352.9576632  27.59575948  558.7018929  251.4451388  272.3337762  214.3088703  233.9329946  349.0202062  128.4648247  560.9275205  -40.3520999  12.98956006  548.5915925  
241.0022996  301.5617711  117.4897465  223.1890983  208.7039718  353.7558955  28.48710074  557.3250668  249.2001499  271.7194319  211.7402538  232.4089177  350.0979818  134.2121329  559.2764359  -41.85534966  19.24774856  537.9056779  
241.2302368  302.0490656  119.3958632  226.6363268  209.7275089  353.2759726  26.64421065  558.8084498  252.1426581  273.6435661  219.3069072  231.7496786  348.9957368  134.0073741  562.3015025  -40.80028919  9.819705811  550.6869226  
243.0095379  303.2298284  118.9276168  224.31855  209.8697712  357.2576205  28.0630045  562.640663  251.2463844  271.6634354  214.2619683  236.4242618  351.4450939  130.1519437  562.8732012  -40.02063405  16.1824851  544.9531224  
239.3401545  302.8740344  117.832771  224.3102011  208.8949547  356.7725866  25.82272962  560.278088  251.5465757  273.1874078  213.2469953  232.1442818  351.8471381  137.9712573  562.8680573  -46.30616438  19.30362973  539.7770312  
241.2347173  307.2706335  116.8364226  228.3847122  211.6940345  354.7668688  23.67930572  557.8362721  251.4024964  270.8634767  219.3575203  232.7081382  347.6465162  133.4722191  557.1612768  -37.67526693  18.66641545  555.4295145  
241.5559443  305.3362437  119.7086053  225.9744219  212.0627222  359.1040627  24.9678808  556.7472603  249.2079129  270.7881015  218.7892057  234.9243467  351.837371  123.6549995  559.3855926  -37.55207065  22.36030044  548.8602339  
241.4850078  302.7035217  123.3728942  223.3253735  213.6649966  359.1422208  24.21018424  560.1110767  251.9033729  270.8905367  219.0192392  236.7426386  351.1323813  130.3942189  562.45888  -38.29032401  20.19495826  543.3763055  
243.4624397  302.2277396  119.7682706  223.9777682  210.7813736  355.453382  25.48498135  559.9258619  250.5637038  270.7607384  214.8077168  234.1965421  355.9701494  135.3021946  558.6709628  -37.05982992  23.44637184  548.1394005  
242.4267505  303.2186195  116.6132254  225.0234022  206.4264284  355.9386288  25.164923  554.4071567  249.076735  269.8500078  212.269842  230.6330529  353.8608793  129.6872162  557.3130347  -35.40905579  27.13400889  546.438  
242.1847925  306.3708116  116.690769  227.0397763  207.4997591  353.5471169  22.86043186  559.485043  251.8792103  273.2309258  214.4074644  230.4541976  353.2627372  130.1976296  560.5912638  -40.02913271  13.36422681  548.2109403  
244.00457  308.6783862  116.605167  229.5508114  211.9634674  358.1457765  25.99479021  561.6951371  251.0066765  272.0513146  215.7319184  234.9902439  349.2036179  129.29125  561.737168  -37.25564569  11.311581  554.5092129  
241.5724518  307.2642801  117.5263998  225.3105279  209.4527038  354.1117635  27.98486755  560.7208858  248.8008775  272.0009372  211.595997  231.9209636  354.0595  132.3514116  561.8241764  -38.58581324  28.98020219  542.3599158  
242.7498543  308.4772996  118.8545893  227.4353783  214.3895256  354.7485374  28.60776674  559.0487377  252.5568594  273.8866901  220.0270275  232.6121401  350.2093406  129.8458736  561.2073173  -36.559498  22.30391241  551.4597299  
247.7511533  304.0208551  117.4911694  223.8592851  211.7342619  355.3718271  29.70275941  555.3396041  248.0892936  271.298214  212.6388165  233.4966886  355.3699813  126.9037022  556.6422165  -35.01750996  31.62996281  540.828951  
250.2195151  302.14257  122.5745043  225.1850429  212.0602976  355.3995887  27.09123504  563.0266218  252.4619864  270.9597992  216.0583607  236.0640753  357.6022007  122.8156312  562.5826103  -34.58947098  16.063859  548.046286  
252.317624  306.56435  122.5798763  224.9524866  220.8635367  361.2590462  27.74392411  564.0037037  254.6982728  269.5562087  221.5077088  238.7547655  359.9696394  132.6571939  566.6708173  -34.33729767  17.72770058  556.6339384  
245.4148054  304.2912537  114.1770999  224.8580683  215.8798476  355.571375  26.51413605  552.288883  249.6040587  268.0780201  216.1179474  231.9510421  358.1674583  129.4484171  561.203739  -32.40857006  41.86764878  548.8120937  
242.3176648  305.3516316  115.3535989  223.9442893  210.6687155  355.3799673  27.8246223  556.506458  250.8195992  270.8235887  212.6187739  234.4431978  353.6910933  135.3033372  556.5871418  -36.87073928  36.25089895  542.6868323  
241.7256738  303.4199257  117.593622  224.2552255  210.4380744  355.5699925  27.46537069  553.6376068  251.4079977  271.4597143  215.3669766  232.5381286  351.1420784  131.2030828  563.5197374  -36.44696331  28.11949399  548.6518188  
240.4186211  305.0785936  119.4752802  225.9919511  213.4191373  351.8679903  26.68146541  562.5988002  253.5113596  272.9856375  219.5015719  235.06009  350.3562288  135.1441365  559.8731621  -41.23552564  16.62512519  547.2430399  
240.9093491  303.5376312  120.32942  224.5176494  212.290118  355.7041744  26.26692654  557.6561796  250.5284838  271.6852643  214.9885905  235.8986119  350.7901019  133.3113573  561.219527  -37.06688582  28.32182213  541.802434  
238.6580329  304.4690654  118.0728757  224.5996268  213.3751885  353.5720825  26.4486674  556.2835123  252.0592319  272.0272256  221.0650566  229.7977531  350.541231  136.9543329  561.4561929  -39.53905489  24.91372679  545.7061299  
241.7444105  301.700955  119.362697  223.6779525  214.3938299  356.4800696  25.59463968  558.4751009  250.1688995  269.9274095  217.269716  235.6903404  351.6483877  132.3937973  560.7858452  -39.81566729  20.73644627  546.1642108  
242.5911892  303.2373485  118.17593  222.5636582  207.4774516  356.4179213  26.21386502  561.7142778  249.5485789  272.1637051  214.1187852  233.0526681  351.7065737  140.0464201  559.5480975  -41.96715518  22.81866027  540.3136138  
243.1330326  305.8264348  120.043228  225.4711082  208.7093844  358.3012698  27.05483092  557.5517116  251.2014929  273.6733689  213.8570392  234.530369  351.3139116  135.0019344  562.8760853  -38.34596434  23.8929724  545.6637454  
243.3801038  301.8758175  117.4802272  225.6269715  208.7082424  357.606194  24.71167988  555.8965294  251.3812715  272.330359  216.4129072  232.1085226  351.5544166  133.9004031  562.3158341  -41.40727072  19.64092711  547.8903417  
244.0349072  302.3457682  118.1151422  225.9698189  209.4630465  357.0697992  25.54629678  557.5113896  249.5634973  270.2708084  212.9292958  235.1117505  351.3512789  132.1580162  559.1299861  -39.05978453  20.02208442  545.7844588  
241.2915406  300.8889346  117.5206517  223.8291062  206.9904337  355.9091709  25.04760351  556.1701007  250.0729979  270.4719796  213.0093767  232.3354797  349.9251773  137.2223538  559.7980396  -39.08017842  25.05622468  540.4813358  
241.3909857  303.8312463  118.5412597  224.8847332  208.9986669  356.1871497  23.92791307  558.3539666  251.4326587  272.5032735  216.8759841  232.0228746  349.9981914  132.4307282  563.7445485  -40.01327748  18.71249627  548.0352232  
243.0687888  301.5103221  118.1787189  225.262451  206.8965504  355.9616286  22.79338212  556.5822328  247.7055666  273.1626928  216.3287603  230.382749  352.7753659  136.986806  562.1585181  -42.97486825  18.34821928  548.6842069  
244.7848198  305.4474739  117.7716769  225.7968271  210.8067606  353.2503802  23.08340828  562.0431368  253.2183317  271.8271386  216.1050697  234.1147199  352.3103284  134.8450675  562.3760565  -38.10380762  13.68646561  550.923402  
240.9418265  303.261817  117.84935  223.9791785  214.1471254  351.9013936  24.85161513  558.3685303  251.6308562  271.5809481  215.6085546  232.6568135  350.2465573  133.4992728  558.7593875  -37.28348978  28.77051195  539.685386  
238.8948951  303.6674358  118.1119245  224.5292568  213.1898774  351.6613084  23.7395274  560.2544577  252.5775677  271.4940054  220.5280606  230.7699059  350.5241618  132.8820555  561.7067513  -40.0612893  18.5027654  546.1237667  
241.7578254  301.7276545  121.8400487  222.157825  214.2067692  354.7282844  22.44535845  559.8190906  251.8735498  270.0326354  219.2065975  231.8348902  355.6050529  132.6936448  566.6682139  -44.34973846  14.25062812  548.8821683  
242.5750437  302.3843183  123.9680024  224.7912444  216.0945027  354.0841265  22.41840873  562.267963  253.8715002  273.2844905  224.1378845  233.5900612  351.7727037  137.3219346  560.9967665  -40.02737259  10.68712528  554.1059759  
242.4176758  302.1632226  118.1132278  221.7111267  211.2140932  355.8991701  26.06998844  555.0303592  247.0179859  268.8242959  214.2248383  233.6072552  351.9856615  131.7617812  559.5672946  -37.39966979  28.13812955  541.8153134  
241.0014488  305.0576837  117.4280484  223.1383257  208.3572175  354.5049219  24.78965425  556.5496668  249.0235372  270.6386512  214.5782235  232.9268094  351.3371175  128.2754147  557.1023345  -37.17191303  24.22768554  538.0133429  
242.5257242  304.9156591  119.0107785  225.2508531  210.4269196  349.737475  26.32369834  554.9515706  248.2681032  272.1820739  214.8077714  231.232491  354.0410154  135.0043754  559.5363397  -38.38676143  21.60800802  545.5645736  
243.8546064  301.6175548  117.0173712  223.0411176  209.6671404  351.8872539  26.74512107  556.5732297  247.4496651  271.0219405  214.0677451  231.8148353  351.9552829  129.5469323  560.7257362  -40.03351648  16.11078034  545.9159076  
242.3647873  299.3538663  117.354887  222.5598331  207.8075413  353.8357529  27.49911288  555.7511308  245.828075  271.7348444  213.1976552  230.4322805  349.283328  128.3266676  558.4326295  -38.30573089  18.68213891  537.2878063  
240.7472332  301.7558286  118.6503651  225.0558304  208.0097165  352.9200132  25.42916079  558.3998823  251.6356305  273.2964639  215.0143094  230.6067782  349.7321868  131.4401648  560.8347521  -40.91513359  13.28176396  540.6711415  
243.8175156  302.8385206  119.9136061  226.0613501  211.2945476  357.7463155  23.25119647  559.6215297  252.723991  271.9100846  218.2980578  234.751822  350.0501525  129.2802393  567.4136989  -40.95748253  9.312933841  549.5380657  
243.4678064  303.9714542  119.1124731  227.3404125  214.1806629  356.0834115  24.35896722  562.3597894  254.2069416  271.4309856  216.1420625  236.1319313  352.9587472  135.70818  563.5072664  -40.21439608  12.34198227  548.9795167  
242.6759906  303.8984848  119.3897365  226.5640286  211.4569128  355.9258282  26.78778751  557.2256132  251.4547285  270.6669146  211.8036253  235.134692  352.8141108  131.1410568  558.3961088  -35.86302075  27.83364072  540.7044914  
239.3586018  303.8040691  119.5875291  224.0313732  211.8308694  355.7613229  24.62264649  556.4615593  252.9649981  270.8836267  217.8616807  232.8457635  351.613191  133.0655375  559.5204106  -39.88449339  21.27304792  549.6456984  
242.9119451  304.5096861  120.9993851  223.6115642  212.7498048  358.0499636  26.23115436  562.6045123  251.9832633  270.4714792  217.5902984  235.1581127  351.0893805  129.5044569  562.4090632  -39.71109221  13.16126142  551.8153078  
244.2433287  303.0857981  119.4338727  222.4786519  213.1336328  355.2205429  25.79945781  561.56451  251.0935414  270.6526131  215.721012  234.4134812  354.0779881  135.827544  561.2979062  -37.63791119  26.0584566  544.7424361  
243.5950687  306.3086541  119.1380425  224.8776338  210.3761831  354.9993487  26.40188526  556.2654557  250.0368951  272.1971153  213.537358  234.3695121  353.0855515  134.6874327  559.9970818  -34.96036314  29.42528543  542.5858155  
242.0043258  305.2093551  117.7486647  224.1741652  208.6357658  357.1588727  24.89034146  555.6934788  248.9633992  272.2473027  216.3898034  230.3450899  352.6770466  131.0647602  559.326872  -37.68280831  26.13754383  551.1450496  
243.9419188  304.7267492  118.3562046  226.057023  209.3171195  355.005001  25.73522555  560.3630917  251.4313714  270.9535643  215.9188504  234.4085763  351.9864626  129.0046791  560.5723439  -38.3824044  17.62668463  547.3404586  
242.6095078  302.9283497  116.2711418  226.1053108  210.8258832  354.305263  27.20200448  559.0443504  250.0375426  270.2159611  213.8384771  233.3534985  351.8532197  133.2767802  558.6937125  -38.28570317  24.1287347  542.723705  
242.3366262  302.3113032  119.1817712  226.0474468  210.5673689  355.8826363  26.08509583  559.5817076  250.8800328  272.5894568  214.6933444  234.3805943  352.3439382  129.9446145  561.9238545  -39.27536858  20.26167203  540.4989262  
244.1241142  300.9542058  118.6659849  225.5123943  209.8782279  354.6925788  24.44039744  558.4927422  253.9171493  273.787109  217.5357874  231.8619882  354.2545455  137.2616454  561.2268834  -37.54724875  23.38516176  549.0722956  
244.8359508  303.4181381  117.8383927  226.9042159  210.949168  357.3979958  22.52596763  558.2435447  252.1475809  272.51839  218.5281638  234.4066123  351.6654692  131.0434521  561.68617  -38.86191702  20.48555633  550.6523918  
243.3207705  302.9226542  118.3817262  226.8569885  209.5477427  355.5762799  26.34669298  560.0033353  249.5999426  270.4753101  214.3043305  235.4120281  352.4288906  133.360935  556.400923  -38.87296071  25.25984041  544.119007  
242.3303309  303.6801494  118.1239908  226.8232101  209.3991135  356.4794914  26.04066134  557.7718605  250.3643818  271.4085511  213.1281304  234.3033776  351.5116743  133.0300714  558.7703966  -40.82630051  24.55719518  543.7724593  
242.0368253  303.24926  119.3854583  227.3027518  207.4191417  357.4400912  26.1828116  556.6373841  252.215303  271.7015772  216.1355632  232.9039949  348.8358635  133.5413543  563.3250003  -38.88767649  21.24092914  547.551514  
242.8721994  303.3352066  117.3201311  227.5260241  209.2307847  356.6388138  23.90168156  557.0317862  253.3699296  271.8647012  216.4591599  233.4006899  352.6727434  133.6699825  563.4638225  -40.86660801  15.73769193  548.9568316  
242.8064032  304.8342385  116.7980854  226.6473841  212.2498104  356.8312541  25.01107546  560.7484136  253.3758161  269.4420845  215.1817485  236.4084042  350.6019631  130.8985002  560.493042  -38.61291658  17.83709241  549.7179088  
242.8839  306.6340996  115.1129558  226.793269  213.6708927  353.0662743  26.85632382  559.8852659  249.0386942  270.9291025  215.5129078  234.3902723  353.1911724  133.3957446  558.7035831  -38.26146529  22.72701654  546.5111816  
244.3744579  308.5608461  116.8293411  225.0467534  211.9182777  353.9502456  27.80726978  558.1161415  246.3143296  270.2867875  212.7700889  233.6028597  351.9867397  130.4719157  557.739078  -34.337499  29.92505163  543.582134  
243.0711238  309.7052988  114.81641  223.6506228  210.5637597  353.9791426  28.28126383  558.4174228  247.4467515  271.7571448  213.2517211  230.9922403  352.7303449  133.8455183  559.3372592  -36.88550584  29.41096606  543.7504906  
243.4592014  309.6056803  116.280265  223.9216028  207.9443813  356.9453946  27.3197514  556.1333411  247.4999382  273.2049993  213.2993888  231.4661043  353.0058326  128.6824618  561.4923181  -35.05391136  27.33664258  550.0740008  
241.0190314  308.0427089  116.5644024  223.0585996  206.1325044  352.959346  28.46053904  555.3391881  247.9673238  274.2818382  216.4971026  229.2835182  350.1593697  132.7931968  560.7607172  -37.33567224  24.3228714  550.2377684  
244.1077833  307.172115  120.6148909  225.0626372  210.4216899  359.5561976  25.75737647  560.9731583  251.5625294  273.0343539  216.9321711  233.0290564  352.8057732  131.6995587  566.6060255  -40.04851494  15.6148124  551.2040031  
243.1384163  305.3044298  118.1949356  227.3697593  213.7033487  354.8985793  25.37198062  556.9779901  248.5695047  272.2653767  220.5373479  230.6624106  352.4953202  133.0134185  561.9122675  -37.47813849  25.43791749  547.73976  
241.6791384  304.1342405  116.3552799  223.8379733  210.6744712  353.7798469  28.57960258  555.9738267  243.4588819  270.5882892  214.6105864  231.4723846  351.1005108  134.054998  555.5795988  -37.39461201  31.63337092  544.190599  
242.9126776  303.6386182  121.429213  224.3680587  208.0745211  358.1714156  27.25045354  563.2666495  251.5392198  272.3467553  218.3632971  233.682407  350.5773745  129.4125272  563.7678862  -39.00434928  19.4917631  537.3909014  
243.9611953  298.4945375  121.3872924  223.5255626  211.2557305  358.0257947  23.81423174  563.977215  253.477391  271.4654773  215.9751133  235.0557965  357.290287  140.2162202  564.6667151  -42.61055908  22.03897063  540.0339768  
242.8623013  301.5388604  121.8094521  223.7221135  212.8943243  357.5013345  25.8583902  556.0260258  253.2562262  271.4747381  219.4165577  233.9352806  353.8944035  137.7312679  561.1144101  -36.20528811  29.34666277  547.6469482  
239.9540031  300.887514  119.0181892  223.9807796  211.0542524  356.9258756  25.66193044  557.7527296  247.5514551  268.6514214  214.8492738  234.2163394  352.4841704  131.0154952  555.6037656  -39.02885744  27.08228375  546.6575777  
240.1168248  306.4473197  115.9484005  227.5837292  210.6978549  353.0185086  27.60979772  559.4492778  252.3828823  272.0951784  215.1137585  234.7382527  346.3442377  133.3594421  555.4654645  -40.45239396  16.87303787  537.811069  
241.0585948  304.6439162  116.6204537  226.1948851  212.3784485  352.6781217  27.05327801  558.6212013  252.0817961  271.3838036  215.4258765  235.7560147  351.1246655  130.5755471  559.1989558  -37.47956785  20.07040337  541.3377526  
243.0198981  302.2410008  118.2171577  223.4468862  211.4656356  353.8474406  28.76039148  561.7609003  252.0324845  272.4094204  212.1646785  233.9256277  353.8807596  135.6568078  562.8020615  -40.75734356  21.31482816  541.1790516  
242.9638237  299.8268325  116.7637899  223.8818915  208.521594  355.3637599  26.56189679  553.2282691  251.7787524  271.2514913  214.9061132  231.9704916  351.4143589  131.9873904  561.2234429  -38.61214848  23.66434036  553.1731181  
241.5892827  302.0799593  117.4909087  224.2218586  206.9051286  352.0596371  25.5499452  558.2011038  253.5556208  271.7291826  215.3141274  231.4667629  351.4987065  134.9417941  563.0851247  -44.93754469  11.11544125  547.7099219  
244.430039  303.9266397  117.3412006  225.3669236  210.8528171  354.6333115  25.79146954  560.1740061  255.3707436  272.323708  215.4193357  233.8186821  350.1735919  132.5551091  565.0253924  -41.52343641  7.295603269  555.1757335  
241.8909207  297.3957139  116.2939805  223.8933855  208.9904021  352.394916  26.01324153  559.2033214  250.8053856  269.1141208  219.7101978  231.8663148  350.1093644  135.2049279  556.7601666  -41.51320377  18.603638  552.4372841  
242.7288662  301.1028351  122.3896941  222.6736541  212.4012097  355.972769  24.8880735  555.1896626  247.1631464  270.8791079  217.8230951  234.1498115  354.3454952  128.5302965  560.8758398  -40.20358557  14.46981972  546.868115  
244.8087666  301.6467564  122.9319012  220.3797639  212.4665772  354.6179471  23.36696556  556.7721446  247.5020836  270.4839362  217.3786962  234.8084145  356.7379864  130.5228388  565.4828961  -38.32083619  16.70668671  542.8776868  
242.5508613  301.9451576  120.0933807  221.0816262  211.1880171  353.9856276  24.79543953  558.2511184  247.1017131  271.0116139  216.3739142  232.3329368  352.8574646  135.1536047  559.4801892  -39.49090569  19.13982876  545.0977002  
239.4303713  301.2382659  121.1198092  223.3260501  209.9606707  354.8012127  24.70064859  556.7824779  247.70524  271.5086061  214.2009797  230.4834055  351.2697452  131.677598  562.2974087  -41.06764364  19.07860879  544.4131042  
240.0559204  304.3555817  124.7531089  226.1792709  215.001872  359.7516628  25.43494698  561.9546497  255.1621748  273.5791295  218.471478  232.9230745  348.3796762  135.9587627  565.7078999  -43.45458379  9.329522463  545.9245161  
243.8792597  306.0424946  119.3758915  226.0986818  219.3718848  357.0067968  24.71862661  557.9810247  252.9215473  272.017589  221.0005466  236.0743328  354.1858934  132.7108331  564.6711488  -38.15043624  20.13768434  550.0806015  
244.5878143  303.4035579  116.5300752  225.3877053  215.9938717  351.5218129  24.82307676  559.0374899  250.7464413  270.9147246  216.4550667  233.5569108  358.0067053  134.3377043  557.5706199  -35.64821332  30.53193912  544.6891267  
244.6434849  300.5920674  117.3733532  223.4096395  208.441001  354.6447726  25.45858648  555.3205011  247.714781  270.2759698  211.4848266  232.7792855  356.3634843  128.6710013  555.8106869  -33.91007808  33.56993327  536.2845973  
239.7860162  299.1367188  120.1568017  225.4859438  208.2575985  353.3823453  25.21558758  555.7385215  253.569906  271.9836649  217.6934836  230.8778864  352.1019901  133.0791148  556.4039524  -38.47591455  21.55853767  547.7001513  
242.4509559  302.6926644  118.5405403  224.4410479  209.9582516  356.7537287  24.66628127  559.357276  251.7684953  271.553819  215.3240658  235.8073054  350.9150311  129.7516374  562.3903645  -41.10422677  10.76536581  546.2032481  
242.4330729  301.9356208  117.1676505  224.8915414  210.5643002  353.5481236  26.05632494  557.8249374  251.7331093  270.0742353  214.4932706  233.5593434  350.7753422  136.5552712  558.7590367  -39.1979748  19.44570528  543.5603618  
243.3156206  302.9962662  118.9533672  223.8232052  209.6727662  356.0984458  25.85860646  556.432248  252.0480584  271.8197972  212.4315094  232.4825505  352.0116939  129.6823234  562.9713556  -38.8093955  21.37037291  539.2596571  
240.2221868  302.8714112  116.8297842  224.9834597  206.7429416  353.5151709  24.47371573  554.0937183  253.6059541  271.9275762  217.5276019  229.6567382  350.1631169  135.3960015  560.7295109  -38.73136747  21.70821803  546.2185264  
242.9063686  305.896904  115.597758  226.7909043  208.0833381  354.4163132  23.67567472  556.9148153  251.7526209  271.5868959  215.7774682  233.5101719  349.6006984  128.0455061  561.0056064  -40.15648054  14.6576082  547.6324348  
241.9344004  310.3080353  114.9240327  225.4582832  210.1447889  352.0731418  25.06401445  560.7638489  253.1879636  271.2285195  215.4815402  235.1071824  350.2323473  133.8009445  558.7801602  -40.29863929  15.03339165  549.1526244  
242.4776378  312.3292572  115.8709432  222.9211284  213.1765579  352.5223728  28.19407669  559.3824321  249.7618604  270.742741  215.7390142  234.9405899  349.481211  129.4690713  558.9078669  -37.04576837  24.05533415  542.75786  
242.2232781  306.4958156  118.283636  222.7676298  213.1268636  354.8160138  26.40691404  557.0639506  250.6640909  271.9894673  215.019178  232.4692546  352.0433633  134.8691272  560.5456317  -37.80391686  28.05927311  540.9324466  
245.6161103  304.2541397  117.4364089  224.0792021  208.7591264  356.3315934  24.58549393  555.3467436  248.6970369  273.0248613  213.8596613  231.1568855  356.500937  129.3048028  563.2863872  -34.71704611  25.8457392  547.917324  
243.6116  307.1971754  117.1592182  226.0842575  211.2233913  352.7788633  25.20187628  557.7503814  247.5127965  271.8809091  217.7017044  229.8850286  351.0798175  131.4097651  559.6697645  -37.32038127  19.39195215  549.2873416  
241.8385253  307.8078697  118.6939303  225.7031364  207.6990098  355.6381959  28.81663303  558.8781784  244.3985967  271.0073074  213.4684924  233.0448546  350.1922007  129.2016465  559.7579647  -39.80950074  21.79879338  544.708737  
242.5323077  308.3071042  121.7161711  226.8481439  206.4482327  353.007049  30.48045085  560.0025323  245.8845259  271.1089402  214.8993738  233.0119623  348.9504834  133.9184207  560.9144324  -41.05416611  20.96601057  543.361389  
243.7626398  309.2067818  120.4452001  226.4849845  208.3881702  358.9301282  29.05770886  559.7824631  250.5503336  272.1280649  215.2681156  234.8937201  350.8120583  130.5565171  564.4965218  -38.59999084  20.45300315  546.1559825  
242.8229236  304.7291615  117.5241215  227.1586589  211.2125936  354.2253049  26.2077142  557.2445625  249.8180179  272.890913  216.8368491  232.628577  355.1093577  135.2136729  563.3459977  -37.20696365  26.0166413  549.9003247  
243.3073635  306.8368272  115.0115178  225.2884771  213.0734719  355.3139319  27.61960284  559.8741768  247.2117396  270.1277651  215.8702261  236.3642047  351.7062881  128.7812948  560.3463663  -36.57871853  24.45025272  548.4750277  
242.2390184  306.7884676  116.3681779  224.5506346  209.710802  354.3457875  29.43060408  558.1455546  247.9957004  270.5780885  212.7708873  233.4323252  349.2974895  134.2142807  556.696455  -37.26229262  28.80838748  546.4469625  
241.3641844  306.3134835  118.4770369  223.9424015  212.0207578  354.5376609  26.65654964  559.5909298  251.8296377  271.0349619  217.0577751  231.2349731  351.2958659  131.4821324  563.2242982  -38.42715319  22.59311092  546.4103014  
243.2225087  303.0899403  118.2492552  223.8043419  215.6897044  353.959227  25.85593687  558.7998259  253.5606536  272.0524317  219.7300434  231.5274894  352.2131045  134.1619565  562.0370911  -39.88867628  16.95985882  549.153564  
245.4885673  301.8530488  118.1048518  222.8056313  212.9718497  356.6665105  26.41796026  559.6534498  250.349993  271.2547829  213.4788632  233.9677847  353.8695107  131.3680075  562.1108495  -37.74769858  21.46789085  548.3616025  
244.0004585  303.4644236  116.9398353  224.2936476  209.9005751  354.7193042  28.03369091  557.0236329  247.1167925  271.1110232  210.3642475  231.9981346  354.5717717  135.0548647  557.9864931  -37.39969919  28.48102017  541.906231  
241.8996343  303.3481517  117.5899213  225.8574966  206.9403851  354.7126419  26.7108929  558.3873528  249.2863595  273.1176407  214.3452684  230.3504235  351.8709747  130.7465452  561.8411045  -38.80360364  21.4326009  547.7361448  
243.140827  304.0024882  116.5329678  226.6727415  210.7964377  351.3219875  26.33579087  560.103125  250.1097377  272.5757409  216.7266598  229.4239727  350.4527434  136.3580401  560.2188163  -41.81940535  11.23728318  550.9562007  
243.3076663  303.858274  118.4873089  223.3066511  210.3506468  353.8332476  28.10006123  559.0300922  248.6010099  269.7930972  213.9499947  232.4648128  349.0616374  130.1375077  561.1214523  -39.00861004  18.59444034  544.4289671  
239.6084355  298.4918552  122.1013799  222.86023  209.578062  352.4927987  27.25938897  559.8650718  251.4360797  270.9002588  215.6059761  229.4903192  351.466396  135.3614196  560.8667136  -41.26679468  19.78953202  543.0799373  
242.4765312  299.4356871  123.0315017  224.4262439  213.3363691  357.311311  24.5031048  560.3210078  252.3848662  270.8719569  218.8421329  233.2043397  351.2758667  131.9427307  562.6849482  -39.93453805  14.18326509  553.2718583  
241.3632008  296.5408544  122.3607843  222.9541829  214.783397  355.2641628  24.97012875  561.1230651  250.6514177  269.3167843  217.1230809  233.1360777  353.9403339  136.3578758  559.9390995  -40.66708591  24.06038807  545.016683  
239.1172195  299.1811259  123.1682647  224.7340636  211.276347  355.9025297  24.6513055  558.2224697  253.8936164  272.4207783  217.4956804  232.8935145  352.2285016  134.3997276  561.2531108  -40.12933326  22.10197631  540.999033  
240.4248499  301.1493878  119.858338  224.1017132  211.6434484  355.9250648  23.78715541  558.8225498  254.4182987  272.8849541  218.862484  232.2135701  352.6398429  135.0337433  563.5645026  -42.42618413  16.24705972  548.0899672  
245.2044974  303.9775479  118.6633374  224.9219179  212.6187769  358.023357  25.09895818  559.4575572  256.0901822  272.3329297  216.9763815  236.7454602  350.5165287  133.0805057  562.7152308  -38.22467034  13.03452636  551.6742199  
242.6226377  300.3066035  116.9257348  224.654846  210.491709  356.8135635  25.5535324  557.1669512  251.9122584  270.9879193  213.1020438  234.7579403  352.9861426  135.1763753  558.382555  -36.56068478  31.48952617  540.9988566  
241.10305  300.452092  118.3764425  225.6750726  208.5312903  356.6249592  27.62554364  553.910556  249.4278165  271.8474399  216.4920612  232.374158  353.6408547  130.6588137  559.4030821  -37.41020221  23.60892993  546.1382066  
246.666987  300.3265189  117.8258768  223.0886306  212.4248669  350.7605249  26.51865632  557.7447176  248.3652532  271.1325463  214.2179694  232.2159285  359.0400609  133.4367879  560.2635069  -39.88562967  15.33168951  546.3411721  
251.7256434  300.1923854  118.2119308  221.7854569  211.8756718  355.8364107  27.83439562  558.3169466  249.0893208  271.3627664  213.6262988  236.2571675  358.6323654  129.7249558  560.3401496  -34.20469085  15.85966813  543.8781533  
247.3312235  302.8917109  119.0661636  224.7741719  211.376429  354.4070277  26.75717022  557.0672582  253.2525663  273.0891022  215.6058974  235.4920286  358.6519818  132.5264752  564.2463873  -39.14668121  23.7247109  541.0489077  
242.82522  304.1393544  118.2136061  226.5630393  212.2695487  357.0327229  24.68100056  556.8415352  253.4553597  270.0622313  219.0771949  234.4860921  352.2603293  130.4571662  562.4807483  -37.97572769  21.2254221  550.3300004  
241.7990262  301.2730558  118.2396057  226.2353321  212.8272419  354.4282434  24.66057822  559.1502821  253.6040611  270.410254  217.0014618  234.8732768  350.5662581  134.9495729  558.9654315  -39.88311011  21.67885397  547.6787066  
240.1433708  303.2796652  119.640715  226.2219551  210.1113759  356.5910409  26.671212  561.4435916  252.6407014  270.9795939  214.7777756  236.024133  348.3992374  130.6186254  559.2191899  -37.99057256  26.29940877  543.3305016  
240.0937389  304.049957  120.3183943  227.6918109  209.5967589  354.3448757  25.48778754  560.8368685  252.1148674  271.6153633  214.066324  233.5110771  349.7632397  136.143688  557.2554903  -39.94027897  27.75736618  542.5087021  
241.1424138  308.7744274  117.4546127  228.030301  207.8364956  358.0813697  26.25304154  558.0198448  251.8601486  272.2568158  212.3065316  234.6961189  350.949326  131.9027171  562.9076579  -39.17471626  25.3522916  546.3165487  
239.4175561  305.7740279  116.914202  227.3517865  208.6635877  355.2888511  26.43191616  558.0681336  253.6502236  273.1467937  215.4947201  233.1787729  349.8431326  135.2887703  560.9181914  -37.98870359  28.88785521  549.0689415  
243.8694523  302.2745707  116.3772462  226.4000875  208.9394731  357.1685005  26.52638422  559.8857269  248.1130006  270.7869585  214.7272044  233.4603234  352.7372825  129.2410553  562.9158872  -39.0006298  17.59161234  551.7478226  
247.2767884  303.3652741  115.74886  226.8254085  211.3145374  350.9319033  27.48954722  561.4750634  251.9861112  271.820086  216.297785  232.7596488  355.4774686  130.8901076  561.0903668  -39.05994586  15.31196562  550.5872896  
249.6529354  310.9060274  116.3718124  227.6016835  215.3668245  356.556678  28.24810653  564.5589712  251.3265054  270.9071409  217.916143  236.2145656  355.5545912  127.9418772  563.3206902  -36.10552174  15.97393586  552.8055327  
246.0576961  307.8596327  116.4929954  225.8328472  213.3397113  355.2724108  28.94515672  563.3001138  252.1662181  270.8282347  216.5418975  236.556179  354.5227062  134.8222432  562.353005  -35.7359355  30.69263196  548.4623536  
243.1321119  305.5218317  115.0450466  226.0787896  206.1912955  357.9861809  28.83615325  558.2832944  251.4243736  272.4183972  214.7641966  232.1694941  352.1888923  129.2406899  562.2005822  -34.54414093  35.10497703  554.0981346  
243.0246339  305.8018933  114.3887948  229.3453706  207.3660917  353.2587329  27.40534361  562.1912968  252.4807661  271.7503002  218.1332116  233.3631408  350.1956793  133.3151581  560.6491428  -39.00991066  24.08151943  553.9923809  
241.1329456  305.7138683  118.5842373  230.0497214  210.710625  358.1797964  28.23850901  565.1977612  251.0078064  270.8376957  214.2031722  237.6635284  348.459078  130.4036505  561.510573  -38.20851674  23.87884607  554.2049827  
240.4941234  304.6555901  118.7599024  230.8237565  207.678395  354.0966999  28.48597006  562.6108312  252.5290551  272.3209312  212.6156116  235.3909989  348.7052077  136.3940539  559.9497621  -36.81726773  32.16121582  547.1404457  
241.8041401  302.8137167  118.063987  230.3220499  208.4720198  357.1049947  27.07700361  560.6486751  252.9809389  271.9820893  217.8026208  235.3524613  350.4471359  128.888315  561.6312775  -36.03731133  31.39438563  553.3298558  
240.067176  297.8828296  121.5672916  226.2391705  209.9539227  356.2584303  27.23426906  562.0047048  252.1159271  271.1285093  220.179243  232.141448  350.7901567  137.5186725  566.6121969  -43.29946305  27.74154197  557.3640351  
240.0895736  302.5151985  122.7654681  226.7805384  214.289962  356.1701213  23.57801988  560.68547  255.8179882  272.2229343  223.5056983  232.8796013  350.7354358  144.7919965  564.3356235  -41.68561862  22.02072426  557.9598908  
243.4580846  302.4498924  119.342834  221.4490413  209.9827402  363.7388582  27.66196871  549.5389441  243.1574795  272.9095678  217.8923536  232.5928173  349.7809976  132.1056507  560.7819603  -40.93084578  22.39827933  536.4088967  
239.8694253  303.2970514  119.4486668  219.3013316  211.230836  356.6516015  23.30467893  547.9869301  243.1524902  269.1965662  214.2714731  232.7634171  348.9572306  132.5337523  555.8591489  -38.14162011  19.97573375  536.4820757  
240.1684895  305.0646262  117.4975202  217.7187597  210.1449292  348.8840384  26.84291414  546.8078139  237.3604625  268.78197  213.0089834  229.3336717  348.9447041  131.6802087  553.9901258  -40.63723087  17.13096043  533.9157969  
238.8744049  299.5981039  117.0555575  216.6387896  208.799357  346.5672312  24.66847123  548.4129166  243.9849833  271.0855576  211.8064031  226.9774961  349.7073881  131.4882889  554.2815121  -41.58340828  10.68167443  526.4038828  
239.7119951  301.6180241  118.3352646  218.5613757  205.4121369  351.079122  24.42164632  557.6384972  247.2141344  273.2622473  215.0642105  229.775681  347.8857642  128.2045102  560.4129424  -44.61994568  1.587668565  528.7919393  
241.3616658  304.2972338  116.440698  224.2575609  209.726677  352.3487161  26.35383735  560.9996621  250.5363697  273.1348901  213.554377  232.7014422  348.141403  134.414956  560.539311  -44.23252055  4.793836058  541.796206  
242.2325504  305.0280971  116.6601934  223.1908511  209.267566  354.9131695  26.32828512  554.8123463  249.6761808  273.1001967  212.1503302  233.1986691  349.0304633  129.7891033  560.1461635  -41.16317673  13.83292218  535.7219088  
240.990997  303.7834623  118.5170112  223.5982458  212.0129929  356.9263751  25.52258935  559.8429625  251.7916605  273.593404  214.7327957  233.4901438  351.3511704  132.9860531  562.441979  -43.85254893  13.32223219  544.3135282  
242.9662661  305.7416297  118.8736905  224.9233992  214.7637287  357.9333607  26.71901534  557.8799572  251.4241538  273.7633075  216.7345857  234.9921262  351.6675985  134.4063425  561.8600595  -40.6556047  16.42110106  545.0424057  
243.3970066  302.5726014  116.8729294  221.3539724  213.5969669  354.2605897  24.32572086  557.5492349  246.5429482  269.4810002  216.9451123  231.8320579  353.6788998  131.0374091  559.9693121  -37.9876483  19.98751  543.8742639  
241.4416769  305.7046984  117.9291375  223.0038027  212.542027  350.1201026  24.18757976  561.455811  252.5216463  271.5806804  216.8250256  232.3765161  352.0464165  134.7669172  560.7998917  -42.74805515  16.10443723  547.0128635  
245.5526467  310.2344956  116.320152  224.1098439  214.3034509  354.2986048  25.64273079  559.6581867  251.8028378  273.094401  216.6518572  234.6963105  354.2008153  131.5215735  560.5789785  -38.17975914  14.8995267  550.8514843  
242.0331325  305.9979436  113.208822  222.4292875  209.7057347  351.7627991  26.58134378  556.4325546  250.033389  272.1157245  211.4196361  233.7842238  354.1136702  134.9629395  556.7481759  -37.09282248  31.7746976  542.8874656  
241.0961341  304.7264323  115.8158744  223.3965125  209.761134  353.4618899  26.99522888  553.6279537  251.1622035  272.0932581  217.0623298  230.8051016  351.7830053  129.7678931  560.2744394  -38.83096171  17.76463258  547.3189928  
243.509095  300.3827144  118.9411999  222.5833343  213.1540557  353.1381024  23.68434612  557.963776  253.3110747  271.9235823  218.2343674  232.9286814  354.7259076  128.2764552  562.3654744  -40.49612625  10.06311847  545.0955738  
244.996021  300.1258835  119.3584318  223.8152166  213.1263289  354.6327127  25.35719791  558.487282  252.4042752  270.4677226  216.6411057  233.7384917  355.663204  133.458627  561.493545  -39.66510556  15.40144001  546.6197981  
242.1079582  301.1193515  121.2078157  224.875795  207.4214764  356.7127292  25.14559012  554.8569297  251.512201  269.9678423  213.4117524  229.7736684  354.2343969  129.1243368  560.6244451  -37.36330176  25.56771506  540.9799143  
240.0729129  302.7242342  123.035816  227.0895084  209.1459008  356.1578155  22.97141929  559.5663563  253.8717328  270.5666699  216.9230762  230.2481134  351.0566478  136.3617499  563.7608195  -41.77481548  21.53491116  545.5059935  
242.2921373  307.1991685  122.9132096  228.3963637  210.9389021  360.7049752  24.53372012  557.9621794  254.6534457  271.51049  219.9950312  234.5807417  347.9100284  134.0006381  563.5861621  -37.77324918  18.29082677  550.0084213  
243.4334473  305.2207891  117.6039633  229.5496344  212.4708975  356.6790592  23.20865148  558.7095174  250.8211975  273.0028951  216.9997612  234.2231364  352.9334425  130.7684168  563.612363  -38.74165143  24.04367348  547.9724145  
242.9976565  310.0764543  117.8316787  229.1079827  213.7506552  353.2552094  24.36387413  560.8201347  253.1547794  272.5968628  219.2281572  233.3570527  351.4109252  132.5458984  562.2094984  -35.60254468  21.71008907  551.2126719  
243.0529956  305.966445  115.8274536  225.8219574  213.6665473  355.4995014  25.90926407  557.3889627  249.1822403  269.5767618  214.2433882  234.1402742  353.124275  129.828902  558.8600876  -35.00970016  33.15093978  546.9693136  
241.0362247  300.1745026  119.1156256  225.2244926  210.1822587  355.168299  26.17615935  559.1641526  250.6077974  271.0468363  214.9527304  233.564188  350.975024  134.3391909  558.5113615  -36.59934316  31.2518681  538.4643915  
243.7005518  299.9180841  120.9349508  223.0321608  211.1669519  356.3922172  24.19461186  554.5008023  250.3668984  271.2103913  218.2971147  232.6732395  354.6297207  132.8175721  562.0266797  -37.18577857  22.02703363  548.8285021  
243.3142945  298.6190014  121.1177814  222.7380442  211.0963162  354.8138079  24.99416783  559.4156361  248.6911952  270.6394991  214.792621  232.3604312  355.5133257  134.3460976  558.6776868  -37.32463182  23.14785506  547.3672541  
245.9390592  300.4863993  121.8422403  223.4011212  209.0445964  353.0197217  25.45907004  558.3531653  247.5337262  270.879012  213.8836509  232.1425443  358.064632  131.8499207  560.020173  -35.16471773  22.31720634  539.741666  
243.8768641  302.372231  121.0473869  225.7595825  209.1119903  354.2721676  24.98983499  557.6538956  247.0621223  270.5441647  216.4096466  229.6825429  357.8223758  134.2198675  562.8971738  -36.06035967  17.99857023  550.6916454  
244.4327359  305.2417084  122.2739314  224.4393866  210.9969008  356.0184901  27.59557043  565.2320096  247.6956602  269.8740329  216.9081139  233.5289627  352.7615328  128.5934682  562.5070077  -40.39508375  12.94078428  549.9028091  
244.5056333  302.8181575  120.5717753  223.2445855  212.5586593  356.648924  27.26072229  560.954416  250.4815876  270.2127626  214.7375174  234.3798921  351.9866956  136.3192399  562.096053  -39.00370483  25.5256052  547.0134526  
243.7644729  303.8999229  119.0574169  223.9528849  208.4460665  357.6780315  26.65856367  560.3102821  252.6884242  271.8960262  214.74509  232.4029509  353.5697013  132.6185849  561.3663001  -37.24047488  27.36390406  545.0220836  
241.6908184  305.2452246  116.8328059  226.5645702  209.1280193  356.4352237  25.31152068  555.8517578  254.507698  272.4635192  214.9376913  232.7064625  351.2510595  134.3798634  560.8566785  -38.99604645  25.79732284  550.3713447  
243.1219655  305.9382047  115.4385278  227.5766709  211.3625984  354.3791711  24.26488571  560.1207299  254.7116285  271.0528603  216.2603838  236.3045135  349.6908897  129.0709092  560.8840525  -38.79573628  17.39506844  549.1835853  
243.0820562  302.4080234  118.1855773  224.954369  214.7100866  356.5769902  23.92655416  560.3498012  254.7811195  270.3041621  215.9224679  236.1835584  353.3284409  134.7288026  560.1111226  -38.38923329  21.52894608  546.0634201  
242.2186225  298.697745  121.5395275  224.2673941  211.1065654  355.604333  27.48478979  556.7619299  252.3797927  270.9585208  214.1480187  234.5464062  351.3034024  131.7555861  561.2451519  -39.25266345  25.90911652  545.8470707  
241.3403278  300.817905  121.8905524  224.8229691  209.8381817  356.4560256  24.78617539  559.0153788  254.8409112  273.1029475  218.8394275  232.9710578  349.7901948  133.9978314  563.4551432  -38.37166646  22.9308311  547.258896  
243.4797869  302.7023166  118.3312741  226.0895876  211.252531  354.0723418  23.62039336  560.0145649  253.4918718  272.3354058  217.2166883  233.1137639  352.9851539  133.8294197  561.7297528  -40.79433579  16.78577707  552.5290585  
242.3443073  305.3011065  115.7962817  227.558275  212.0811811  352.449192  24.98683679  562.9798293  251.953206  271.4424675  217.4381135  234.0659929  349.9349996  132.9506107  558.7726046  -40.23633046  15.6412646  549.1519958  
244.117477  304.9962692  115.7273737  226.7784071  212.945954  354.7185848  25.53751562  560.8801861  251.7833525  272.0926562  215.0191293  235.6945732  352.7503145  131.070185  558.8787418  -37.84789455  22.82554441  550.4895021  
242.5336172  306.9877236  116.1124849  223.8260858  210.2704432  353.8245097  27.34141746  560.442192  248.6580314  271.0776114  213.6323891  234.5866247  350.6323079  132.6447373  557.7585384  -35.95757332  27.07909168  545.523243  
240.4058901  305.5254663  116.6570359  226.1220082  207.5706795  355.0121088  27.88683052  557.7895083  249.0757331  270.2478787  211.4477044  231.7630246  351.9108022  129.5577548  560.3735748  -38.12416152  26.72133137  552.1855441  
240.772384  306.5510686  117.2009528  228.6259899  204.8951534  355.3562944  29.58755712  560.3668068  250.4055348  274.2805081  214.6733774  230.0457183  346.2375582  132.5148296  562.5622489  -40.61471771  18.96372602  550.7946148  
243.8425473  307.6582824  121.9301293  228.2434155  207.2958305  359.613352  29.51884883  555.3982082  246.5440352  276.1773631  217.7949643  234.4540641  351.6267706  132.0059569  565.4923133  -42.06040472  20.56158233  537.3947  
242.4593133  298.3032061  122.1626957  222.075411  210.9001897  353.3812442  24.97117728  553.3889953  245.2106655  269.8194635  220.143581  229.5704481  350.487479  132.8832774  558.7426972  -37.04784094  27.32260186  552.3546804  
245.3872545  303.8447595  121.9530303  220.8103645  211.0821811  357.9051864  22.82316127  555.8284594  244.6459217  268.9998966  217.3082493  230.4011801  354.4439423  128.6984157  564.3512403  -36.86015664  15.16913151  546.998458  
243.7112962  301.7319324  121.5466287  221.0526614  212.8122564  357.9073568  24.35272657  557.1130855  247.8886455  270.7813014  218.9008847  233.9331389  352.3910827  128.8942791  565.9118322  -39.5506536  17.90486221  543.6548588  
241.923956  301.7534746  120.715386  220.6163156  210.4038437  356.1560451  25.34274209  556.7695486  247.939287  270.4492707  217.1695149  233.9948889  351.5643429  133.9288603  558.5465447  -40.079546  22.57114498  539.401836  
240.887346  303.7578264  117.5703662  220.8995159  210.4497282  355.7325528  24.57731342  555.6449394  249.5175543  271.6390412  213.75169  232.8721202  351.0091664  136.6705493  558.6113751  -40.59160705  23.49256544  538.7602101  
241.4096015  308.7537829  114.9118384  224.9242711  210.1225302  359.2040069  26.22598334  560.3222412  250.9420065  272.0389767  215.8988405  235.3556413  346.2442716  132.1461963  559.5745268  -39.28398192  15.02550423  538.0621355  
242.0380065  311.77174  113.6521008  224.958305  211.7078626  351.6252407  27.14296906  558.9007324  250.7453176  271.6701219  214.2923167  234.5552168  350.9018915  134.6159966  560.6186255  -40.06827247  22.41834521  541.6736653  
242.1068145  312.04908  114.2897039  225.3862154  210.0293071  352.050944  27.13659635  556.3553075  251.4432418  270.901213  213.5217982  231.6193138  353.256897  130.9109688  561.0279663  -38.56339207  24.83265226  546.7836892  
240.2951173  311.2705954  113.6455295  227.3869691  210.8021931  349.4791855  25.52477116  556.2876697  252.8569927  271.867085  214.0948985  229.5910926  350.5785104  133.2865432  560.4334692  -39.37375251  22.66664856  546.8146621  
241.4838573  308.6115628  116.2484875  225.4746767  215.8779849  354.3562068  25.57074793  555.8475768  252.0111438  270.967363  218.4177222  232.0245204  349.4884687  132.8186822  561.6541263  -39.37420131  16.43650936  547.9609107  
243.5950986  299.8161353  115.1789867  222.8547331  215.000762  352.6687463  24.99301145  557.4795776  250.9755679  269.4957953  215.8195185  233.1884288  355.7608235  136.434582  557.2378865  -38.49020139  22.84028092  544.371186  
241.8137256  302.3564256  117.1019796  221.7709339  210.7330404  354.9235175  26.58729874  553.307733  248.8008707  270.6256049  212.1119474  231.8629357  353.0425511  131.8578224  555.9824919  -34.47478507  29.46504773  536.0883822  
244.9210981  297.3066579  119.4462879  222.8999144  211.3638638  351.7842662  23.39612811  556.9763776  250.8685912  272.6456433  215.7882919  229.9743419  357.1660069  133.0340159  558.9036861  -37.77067223  15.92949621  544.6086839  
252.0960447  301.5467051  119.5903889  222.8966549  213.4171149  356.1183254  23.37775732  559.1791996  248.9862209  270.2070514  216.7132544  235.3919202  360.3253686  129.1887932  561.6604375  -36.53560603  9.4452836  545.6245884  
246.0233302  299.7403877  118.8989254  224.116424  210.8633442  354.5492181  25.46997573  558.2575549  250.3048998  270.4015566  213.7973504  234.7086773  357.6213999  134.7194672  561.1664097  -38.06289462  24.95543448  540.2304102  
242.3409998  300.820954  121.9289885  225.1058496  208.7676634  357.7120077  25.68174625  558.3284477  250.9655022  272.7667788  216.3841337  234.9035719  353.0275317  132.2465185  562.0262535  -39.08634575  22.91198934  540.4947778  
240.3034091  300.8188577  119.3312998  226.1190628  207.5007011  356.7958403  24.98073016  559.1072065  249.7980456  273.5292209  214.617832  232.2713672  352.885408  134.2763181  562.7366038  -40.21787824  21.99002839  548.4996753  
245.6049156  305.1698586  118.1364768  225.1725439  211.7360695  356.1938056  25.31590306  559.4949522  250.8932835  270.4227156  215.7139867  234.9421145  352.7013868  132.485899  561.0725975  -38.13431151  14.86396217  550.5676188  
240.1514799  305.7962775  117.8373955  224.4620493  209.2775572  354.1395563  27.89324832  556.9749246  248.7245933  271.0875601  214.3616988  233.142249  350.6576391  135.6157199  558.2858472  -39.35297572  28.3937421  539.3430565  
240.3229147  304.0045754  118.9164785  225.4392999  210.2526733  356.403696  25.42331769  556.8671594  249.9772723  273.0983883  218.2212227  232.1869613  350.6087188  131.6385021  560.7078091  -37.87088802  23.38825265  545.4890914  
240.9830463  300.9216514  118.2135199  223.7621697  211.1321575  355.0319982  26.73553671  558.4454007  249.855437  272.4559089  216.9748133  232.9816526  350.8382582  135.2104071  559.2112561  -41.71765283  17.60633179  543.6711153  
240.6808007  301.3584951  121.0518645  223.1840976  210.4224135  356.7727307  26.20186713  559.3022256  252.1201371  272.4221138  215.4788454  233.4519449  350.2154869  133.738882  561.9027798  -38.62189726  22.49046686  537.5705595  
242.1103234  301.1927865  121.2591748  223.4967389  208.5149188  355.9895161  24.39717904  558.0978204  252.7166018  273.0351761  216.5152596  231.1483608  352.5076942  135.6367505  563.0449557  -40.31524625  23.50472193  547.9990569  
243.0755109  304.4259258  119.3213292  222.6391905  209.8050583  358.0244557  25.28909427  559.689538  249.6060492  271.1834708  216.2263972  231.8879778  350.08403  131.9040614  561.4858012  -40.55928103  15.7407114  548.75569  
239.4754974  304.075811  117.9089252  224.6334065  210.6781054  354.4545  27.5112744  557.2837237  250.0892863  271.2580164  214.2624093  232.4360478  349.042882  135.9888639  558.4428343  -41.12548154  23.53675452  544.1921623  
238.1016632  304.7954867  117.08373  224.8034016  208.7810751  355.7690492  27.32389349  557.1112913  251.6911052  271.2488199  217.4136637  231.8558932  349.2962548  130.3341598  563.2768583  -41.17135523  15.90548194  546.9261596  
239.0533207  304.1239769  115.27214  225.3865697  213.5752319  350.9432405  26.88549005  558.401517  249.9602399  272.1844388  219.354006  231.1561323  349.918108  134.1149992  561.7059728  -43.08729803  8.334991662  551.0417272  
244.1829707  305.8704992  118.9281764  225.3290047  213.8983423  357.7925516  27.68923919  561.6010507  249.8124602  270.7545224  217.3082621  235.3155302  351.7325844  130.970923  565.2970121  -41.11291143  14.10781489  549.3407855  
246.1938167  302.7304772  117.790707  225.0313046  213.8055915  350.442922  25.1386723  564.1137858  251.4383259  271.0484947  216.9677086  234.1976687  357.2390589  137.4856446  561.5379313  -35.40487927  30.72644319  544.1773725  
243.2580035  301.2419893  115.9621059  225.6292347  210.5359171  354.3951974  25.8579969  554.8466247  249.3153885  270.9724418  214.8755734  231.5666835  355.4268814  130.0889518  559.1526813  -32.84159308  32.95260544  551.1749085  
242.8500446  300.0485208  115.6450077  225.5630644  209.5229288  353.4801313  24.81351524  558.2327664  247.4088789  271.9759146  213.6350244  232.3486008  353.238102  127.6279918  559.3340518  -37.43998639  21.33607446  543.369  
245.4762637  303.3995136  116.5819701  224.4491065  211.5413413  349.3726745  26.56672207  559.7596906  248.6121449  270.1075979  212.9120179  232.7496728  354.9331963  134.0562732  558.5584392  -37.38216915  18.47015381  546.2382156  
247.0587428  309.105384  118.1734066  225.9416581  211.6104648  354.184758  28.85456179  556.4792439  248.406569  272.2547176  211.180428  234.8532452  354.3710816  128.3552251  560.4270935  -36.96799611  17.1503716  542.1882669  
242.9085439  302.9438277  118.5109406  223.7078934  210.7259064  354.4613803  27.03132004  556.445964  250.2214665  271.9213612  215.0769149  232.2528461  353.2190798  132.2984211  563.9547408  -39.05673997  21.60956092  549.6210173  
243.3336062  301.807113  117.7851113  223.3791672  210.3009185  354.6013914  25.46271538  555.7661641  250.5805916  270.91618  217.2899228  233.9805535  349.8288683  129.5644726  560.9164203  -40.17556527  16.39058448  549.24181  
239.9381932  298.6846083  119.7421697  224.7075192  210.5670489  354.149094  26.32552824  560.6157229  250.7848972  270.2014197  216.1032592  232.5877697  348.2009555  134.4641757  557.6410034  -42.03970979  20.28927221  543.6369515  
237.9812384  300.3568876  124.3171928  224.7052899  210.5352074  356.7313541  25.4044605  560.6647047  253.7254981  271.211052  217.231309  235.7757596  348.4220469  133.2377142  560.9407699  -42.53482205  17.33266137  543.2581541  
239.4923446  300.8399776  124.1845542  224.77402  211.526552  355.7607042  24.11239104  559.0995086  256.4433319  272.8418379  218.8703748  233.66534  350.3707243  135.4387261  562.9360793  -42.04241071  18.52378734  549.1521971  
243.7864386  305.1762103  121.1723326  225.2342385  212.6247938  355.0041502  26.50617364  559.1986186  254.6987437  269.7205957  217.8276334  233.631906  349.1201012  132.8189975  561.0244222  -39.13978068  15.34270372  549.1477611  
241.4983113  303.9548451  117.3631567  224.6497791  211.2566696  355.2189268  26.83313662  556.7761951  251.3325849  269.5105968  215.4992088  232.8597226  348.0076013  134.8954197  559.4648795  -37.86111859  27.19313324  546.5084411  
239.7941291  306.3383189  117.8602526  224.8282537  207.7305756  356.1230683  27.47286217  560.0275155  252.4513241  272.8269802  213.6254817  232.2638353  350.1831648  130.8970113  561.1718038  -40.52527952  21.11459645  540.2472221  
241.7667966  305.5392437  117.9528588  226.6744161  209.0373859  355.2285061  26.45517194  557.5426773  252.8291169  273.810996  217.0629489  231.9927782  351.2101748  133.5968365  561.1215352  -39.19768666  20.52602907  550.2569991  
246.8651613  303.4847829  116.770217  225.9026343  211.211884  359.243653  24.89849773  558.9846248  247.5356944  271.1793565  216.3704496  234.7125292  355.4103968  127.1882235  564.5426958  -37.87666299  14.45893292  549.0999434  
252.5571545  304.6173529  118.4596092  222.9808604  214.6991542  351.3334412  26.09893837  558.2779382  247.7576502  271.1813436  217.4523623  234.9591758  362.9310273  132.6466004  560.0292042  -32.00470356  21.70169218  548.0992226  
252.2593836  304.0825096  116.7957715  221.8561762  212.0685252  354.4920083  26.67109325  555.7113201  247.8772689  268.8668317  212.9273321  233.7789948  362.0101348  127.4738248  558.0261094  -28.7323789  31.53098142  540.7508646  
242.8054196  305.1609279  117.314689  225.4846158  210.0335179  352.2344993  26.51643384  555.8279186  254.1950476  270.4423187  213.6215868  231.8133114  353.7504658  134.7741422  557.9867141  -36.1238917  30.38978346  542.8782854  
240.6823708  305.7005907  119.1072288  226.4313107  209.0261209  358.3825809  25.45259549  557.5065395  250.0649759  272.4749636  216.4753201  234.3062928  350.9872212  129.3006028  563.6605138  -40.06170577  18.18085769  546.84643  
240.8268205  307.6058639  120.4325591  228.0101829  211.9819009  356.2777004  25.53227665  561.2231384  251.8463848  275.9002072  219.1574747  233.8905913  350.9649562  134.7733961  564.2293803  -40.60180939  19.11686376  548.5547493  
243.9803408  306.9252111  117.8557499  225.3912534  214.3226771  359.1636682  25.81463203  558.9449995  249.1625564  270.2667796  215.245735  237.2867045  353.8742492  132.5271374  561.4502919  -38.63147025  31.84357641  547.1769247  
240.1679306  305.1603106  117.6746958  224.5271558  207.7318555  354.8872299  26.36922854  556.6955154  250.673424  272.4286152  216.6039465  231.1283156  351.2218341  135.3152556  560.1272228  -37.69880552  33.78519291  545.4012783  
241.1765655  305.4302958  117.4109464  223.8172966  209.3537247  356.5675652  26.81589628  558.3693291  248.5237861  271.5620766  213.6494819  234.0188594  351.0840122  133.3336258  558.5052899  -41.69840413  26.21999398  548.7208953  
239.1181742  301.594903  120.3358489  224.389364  207.6982945  355.1733639  26.80318108  557.6681969  252.006882  272.4410244  213.8519894  233.8764045  347.9808097  135.2026723  559.4679016  -38.36428443  23.69000353  538.1933973  
240.247175  302.9509505  118.0767074  224.0224307  208.4571284  355.0412506  25.03935047  557.6793316  249.8442809  272.3991957  213.7787953  230.8091988  351.5470435  133.6108159  562.9436456  -39.31629024  18.44609541  551.1000419  
243.7358726  307.791996  118.4643179  225.9854365  211.5767242  352.7044901  25.63914782  560.3669037  250.9870543  271.5355811  215.7829022  232.8538341  349.4433044  132.3987044  559.9332  -42.2843582  10.23736944  549.0740346  
243.0415503  305.7136238  118.5256005  225.0240418  212.0751045  352.2712304  26.73833021  560.4421723  249.3188  269.4740073  215.0631906  231.6242913  349.1378077  134.2726619  560.0404365  -40.48965946  19.28382606  544.4574739  
242.2097097  306.7207571  120.9257973  226.6400181  207.7150106  355.8110018  28.7716081  558.3919023  248.5927275  274.0133942  215.1307906  233.7783695  349.6029961  132.2983873  560.5418942  -37.99562392  23.48693074  539.5832195  
240.9579424  302.5234804  118.3364277  224.9891061  210.4801053  357.0365765  24.66830875  555.9051492  250.1575834  271.9068961  217.1148243  232.5067594  351.0946557  133.2728279  561.8144039  -39.43090603  22.16262597  549.9730693  
241.5511606  300.8935821  118.7359491  223.8710827  207.7823405  358.2451589  25.09785299  561.3055243  250.6407516  270.0980527  214.2232367  236.2171167  352.1852934  131.7017581  559.7688548  -40.25569037  17.77202555  545.9782766  
242.3068445  300.2708064  118.6109073  224.0798785  208.0180943  355.156056  24.63927457  559.853668  251.5941915  270.6152334  213.0177343  234.6647234  352.8805579  136.2116447  558.4086888  -39.46264494  23.3075051  537.7183284  
243.0939324  302.9847194  117.9643972  225.8772911  209.2457071  358.2270516  25.73222483  558.6324654  252.7161425  272.023575  216.7688951  233.0005415  352.1666814  131.1721707  564.3375534  -38.33919851  14.9002708  549.1992927  
243.1004373  300.476042  116.4981112  226.0808729  214.7314299  353.0271288  25.25630519  559.2830838  252.347701  272.3667886  218.6117019  233.4838289  353.4422413  133.7948679  563.3389434  -40.56906932  15.01360872  549.3872686  
242.103056  301.7024967  118.6986399  224.2834718  208.3549906  358.0678384  28.32811025  558.2490858  245.1365365  270.6701568  213.79422  235.0188437  351.6024109  129.2942829  559.6651  -36.07576553  26.64003163  542.9213654  
240.3934577  302.284496  118.0798488  226.7819844  207.7703392  353.756414  26.86737852  557.6121892  250.1915218  273.0376723  214.6524803  230.8372285  352.5607623  133.4143118  558.6945899  -39.68926891  25.58490872  543.4602996  
243.8581255  306.4807839  118.2315726  226.4562843  211.345117  354.2242902  25.8694141  559.2726857  248.2547257  271.4063754  217.8646854  231.3681597  350.9768754  128.5046908  563.0381459  -39.50170116  11.9924312  548.953042  
243.6278591  304.4745962  116.5299991  225.6083184  213.0082275  350.9632684  28.31665043  560.211216  247.9932425  270.1136155  219.1624618  232.1838658  351.5238962  134.0051646  559.2028848  -39.38953183  17.13219408  551.4958103  
244.0879079  306.2447457  119.8770755  224.1744955  209.6923619  357.8251124  29.656545  558.3644395  246.0645167  270.9294753  213.7756087  234.5228037  350.6964079  128.2269863  561.9030565  -37.60862165  21.53962851  542.2430788  
241.4083932  304.7474118  119.1228328  227.4443357  207.7542186  352.9368998  27.70360162  559.4881365  251.9137007  271.419166  215.2027789  230.6665709  353.5422859  133.8413204  561.6864978  -37.8337839  25.155201  546.5375799  
245.4131174  303.8801908  119.2440118  226.2493147  214.1156125  359.2280031  25.92132474  560.872756  253.5788182  271.3051844  220.5835784  235.4521451  351.7790134  129.6640929  563.6933324  -38.65041845  17.12438571  554.5523209  
245.8934289  301.6285419  119.4981026  224.1529838  212.3044081  356.3040373  26.4171209  559.4891071  251.9256343  270.6137402  216.3727167  234.6219043  353.569565  135.4492387  559.437012  -35.58170336  29.93352041  543.8557145  
243.2243817  299.6020071  117.9862238  224.6038609  207.6043978  357.1782494  25.92929593  551.702723  252.2574682  271.3604277  213.7405016  232.3759991  355.0823975  130.5530693  558.4256995  -35.28796815  31.18350999  550.3429498  
241.7414341  301.0943759  119.8313894  223.5117473  211.6619177  353.08599  25.81036444  557.8484835  251.5827867  272.19236  218.2493042  231.6201026  353.407806  133.2736603  558.9217788  -38.58588308  15.03650705  545.252083  
241.2590084  303.7393111  121.6861471  222.2830302  211.8336928  355.0388206  28.05301814  559.9293751  250.5929114  271.1448235  214.7191433  233.2317103  352.7406846  132.7544116  561.7770376  -41.39912055  17.51619841  547.146081  
240.6063852  307.5514243  121.7192644  227.1386219  209.8804159  354.362597  29.36569415  559.0179838  252.7543264  272.6752795  213.9342531  232.3779977  346.2733384  135.5064482  559.282079  -39.6692536  22.05478929  539.5933163  
239.7600695  304.0139935  118.9914629  225.7580069  212.3226022  353.2278997  26.24117813  555.5119564  250.8642964  271.4099409  217.7288277  231.0720299  350.5923243  131.5032859  563.3026745  -40.67164798  21.46003625  550.9406828  
239.6534496  301.4398724  118.0057324  222.0059667  215.4976995  353.2966231  26.54610991  560.6096428  252.0842478  270.2946705  217.6388248  232.7217983  350.1099785  133.806767  558.8466205  -42.38059336  18.70228578  543.7866862  
239.4535864  302.9534945  118.0172279  223.781262  215.0629685  354.220865  27.00745842  558.1094324  252.5047806  271.2722049  215.3187017  233.523234  350.9945761  135.3078659  558.2477296  -41.49148041  24.55102361  541.0063147  
239.3262769  300.7601965  120.8657438  223.5231903  209.9670325  353.8125083  26.16420146  555.1209396  252.9450145  272.8384808  217.3954383  232.7818286  351.6705515  135.9091138  560.8106114  -39.13760733  22.30726838  543.9665468  
244.8933124  300.7188541  118.5195148  223.3121557  210.6306955  356.4145175  25.60627602  555.192872  248.8828804  272.6614109  215.6338525  232.6719432  357.083048  131.3914993  562.1685039  -37.39543745  19.29592016  548.0553889  
246.1418051  304.6040567  115.9459025  222.4974705  211.7336402  353.7601906  25.65507513  559.5309187  250.3159066  271.8674011  215.499888  233.579813  356.3701837  133.1212226  558.7922804  -36.32660258  19.21600326  547.0071549  
243.133196  303.3984829  115.7508742  221.8304654  208.0114867  357.4402308  27.96685142  556.0183842  247.1158788  270.9002879  211.0703228  233.4334198  351.5896851  131.5342807  560.536401  -37.18749774  25.87245806  543.9457991  
239.8628353  304.6028286  117.0407563  224.3817999  209.8919942  353.9927685  26.89278726  560.6045423  252.7221484  274.0851677  215.4385152  231.7880585  350.3348533  134.4263905  561.4291813  -42.31172178  19.28444559  542.0755676  
240.6272328  306.0578233  113.4853527  225.1845012  213.8034596  354.9875777  24.64858762  555.5807495  250.6016091  271.0683239  218.15489  234.8120124  349.0262307  132.4728297  562.2987962  -41.63007939  14.19958761  551.9739591  
240.7381268  304.240967  113.7998708  224.2200769  215.4425127  352.6094114  25.15048732  561.023775  252.3503699  270.8481843  220.0912537  232.4358578  348.9353937  134.6518888  560.7587016  -43.62065116  11.30338549  546.8038161  
242.1239343  304.2685035  116.9721287  224.339643  215.631188  357.2836775  26.32897114  558.840035  251.1227169  270.6600821  215.4085766  235.3372725  349.8604982  131.5977252  561.9401696  -39.92392418  21.52308659  541.94151  
239.5444822  304.5230885  115.6061676  226.1984577  211.7415464  352.2892583  22.87873116  558.6569691  253.4083581  272.016938  217.245858  230.9020941  351.3385123  135.3819828  560.7921628  -40.60943193  21.02476786  546.3911198  
244.2042404  305.9327813  116.0245151  225.8510236  214.4176107  354.8937461  23.39859861  558.2977132  253.4259804  270.7721003  216.6218895  235.0918561  351.1549227  132.4941929  562.1818183  -39.13805873  14.50231522  548.8131767  
243.6702304  302.3850791  117.9421803  223.9719036  212.606952  354.9071857  24.43156809  558.3446436  249.3337083  271.4754859  211.6681104  234.7424751  353.9504375  134.6047254  557.912929  -36.20253495  27.46886761  541.1687273  
243.4684214  300.9913923  118.2986904  222.3560114  209.3663269  354.5884441  24.52174492  553.0451187  247.7491061  269.9160549  214.9218279  230.3782031  355.3379976  132.696241  559.8644956  -35.21179797  27.18137922  546.8801022  
247.0215906  297.0412652  119.2291463  220.9822091  212.2220656  352.6521782  23.84099064  558.5311063  248.4850438  269.224247  212.0219299  233.9256156  359.3484492  134.1770892  558.531311  -37.42124857  19.09174995  543.7276541  
248.5095209  300.395486  120.8878017  222.8053646  212.4774115  354.0510784  25.78188966  559.0917262  252.4653311  271.7336973  214.134958  233.9487375  357.5271624  134.9874657  560.5814624  -34.45061584  18.54747213  536.5711509  
245.9773242  300.3585161  118.8535055  223.6219151  209.4144417  356.3115509  24.08703797  556.4996371  254.2329076  271.419462  215.0067158  231.9553339  358.126317  131.8120517  563.9844448  -37.5627917  20.60821717  549.0671009  
244.5178224  300.0266124  119.8919677  224.0045666  210.0980869  353.0208889  25.24443229  560.441338  253.5991415  271.1606903  216.5972025  233.5516992  352.5483725  134.7600696  560.3453362  -39.68545478  15.1200624  546.4926381  
243.6177445  302.6829575  119.7390969  224.1094682  210.3269742  354.6815354  27.39734106  559.1868651  250.0633866  270.4603493  213.7129652  232.8446689  352.601904  131.2141451  558.1583979  -37.46017647  25.88629053  541.7758398  
240.6820182  305.2754418  120.3385532  225.8063418  209.1436827  355.1201193  26.53762921  558.5499171  252.563104  272.9158227  216.4587799  231.524082  350.9978251  135.7908957  559.9360119  -41.0403473  23.84026252  540.6746708  
242.5012053  304.7938304  121.6624049  224.7034064  210.109377  358.7178545  24.61398787  559.3337302  248.9538572  271.0048562  217.6104285  231.8928084  351.4804092  131.4198091  563.3792277  -41.33825583  20.80670915  549.4154029  
241.5293923  303.4666921  123.3722613  227.5487304  210.3683247  352.3673502  25.2246699  561.7996355  250.6973636  272.1960324  221.424244  233.405349  349.3339279  134.4978033  560.1478399  -40.29556392  17.5682059  548.4054459  
243.6778844  306.3840032  122.3741855  225.5985315  212.1471713  353.9478737  26.28378039  560.5182068  249.3424836  272.282424  219.8093014  234.8467813  353.3813802  129.7508268  562.148471  -37.75568229  20.2927451  547.3670295  
244.3649499  308.8810016  118.6001706  223.9594023  211.3267803  356.2453006  28.25944775  559.2980578  247.8024961  271.9726171  218.1559596  233.1593496  350.7458674  131.8293551  560.6183355  -38.08192501  23.15063641  547.7497703  
241.8638529  305.6294137  118.2475486  222.6250751  205.4482415  355.9172055  29.18192645  555.2372081  246.0043086  271.4929394  211.3556586  231.1523794  351.9054631  133.4824298  558.4120138  -39.80759163  34.10349874  544.7815036  
239.5984759  304.6132691  119.2452928  225.4748903  205.774093  355.458893  28.473926  558.4820452  252.8846765  274.0813176  217.2585596  230.892547  348.1370603  132.4151077  560.0959826  -38.81049732  21.22730337  545.6196066  
241.9407461  303.821835  116.1814154  227.8805572  211.0279633  357.1826621  25.78854079  557.1512457  253.1531256  272.8579375  216.7407339  235.0585332  350.1348512  130.7256948  562.510731  -40.84810336  14.19552005  550.8291147  
242.0116524  304.2604421  116.346995  227.5238851  210.8042437  356.484172  27.161674  560.2628502  250.9609929  272.2160226  214.3747426  235.3007906  349.7561015  132.0110165  560.3726368  -40.47804287  17.85472605  548.8320164  
241.7399878  302.0216833  116.9625397  225.1416566  208.6184245  354.7820189  29.095894  555.6582894  246.7293467  272.1724687  212.014486  233.5511105  350.2232752  132.1946543  557.3533391  -38.1534544  27.34263552  547.5858778  
242.0086695  302.3684715  118.9735463  223.8344114  209.3967536  353.6222027  29.50107547  559.5125736  245.9675399  271.7489194  212.7888775  232.2458753  349.4269842  133.2623916  559.9368555  -38.37422395  21.05117154  540.2753221  
242.2246759  305.647422  117.1305238  221.6067766  208.9117675  354.7659065  28.7112413  558.1477386  247.3766663  272.4031112  211.6366791  231.8369048  353.712552  133.611227  562.4589419  -40.81396644  23.09714724  544.3041209  
241.481661  307.6076502  116.2172474  222.9929864  207.8581231  353.7534619  29.30445416  559.0440859  251.0546812  273.8120999  215.0576743  231.926828  349.6785341  133.4149069  561.5305269  -39.33541135  21.9413269  546.1008891  
240.521752  306.1876741  115.2068439  222.0791321  210.7290972  356.6463914  27.24316192  557.5002911  249.8127568  271.4959509  216.144339  230.7013966  351.4996928  136.0695114  564.6695003  -40.58688986  21.42817698  551.0031658  
242.2543854  307.1565202  119.0739818  224.4725529  210.1433184  357.3194704  27.97857387  559.022829  252.6475406  273.9830806  217.3657125  234.1459435  350.6578628  133.1689748  565.1286132  -39.13451274  16.45862593  549.2109796  
243.0999892  306.6883503  114.6681439  224.5765468  212.3726751  352.6818216  27.44682729  554.8754628  250.8464297  273.3771763  216.2363768  231.7807459  354.2885744  135.0498335  562.4307146  -39.50155812  23.07075608  548.8315124  
245.8617852  302.5904356  119.4030733  225.476706  208.297258  356.3619635  29.09134156  551.7626236  239.6343412  271.9350586  216.6779852  231.9955906  354.8057708  133.6576592  563.9594775  -40.52894432  20.57061383  532.5141331  
244.2539752  302.4543407  124.3436155  225.6465145  208.7895197  353.0446158  22.69710009  555.5422541  245.2324566  270.1531279  217.3569588  232.6108445  354.3019001  126.9136164  561.3323335  -38.22217071  18.36631492  539.9227355  
241.7606312  302.580802  121.2069158  227.5852088  209.5147908  352.0637149  23.21200068  557.9726123  248.1058084  271.9961645  217.8257194  231.3810384  351.6179389  133.418209  563.152778  -40.49868521  13.11796326  543.5077249  
242.7120192  301.1463646  119.6569059  228.6343722  209.9166335  355.836147  22.40273528  558.3591539  250.7365398  271.0212441  215.8504777  233.5872604  353.5074286  132.6286199  565.0803918  -41.35981017  15.26772601  548.819871  
241.5886992  303.8558431  117.4760166  228.2510061  212.1580546  356.0419743  23.71338763  557.4747691  251.5520062  271.5567424  218.830294  235.3911703  350.7273683  131.1769126  560.9231719  -37.48198749  16.52946419  547.0218249  
239.9739161  306.8840778  113.3673139  222.196185  213.2762634  354.0940416  24.29768227  556.3553341  248.8184886  270.3310525  218.0152037  234.0579688  352.1539496  132.2221  557.2710595  -38.47406966  22.53512132  546.0150424  
241.8880292  308.4026133  115.484446  222.1689957  209.543062  354.4678396  27.21434227  558.6338541  247.752952  272.1573811  217.1039163  233.2385912  350.8835445  126.9401193  557.0717678  -35.43366872  19.68811983  544.4994296  
242.3574728  309.3581589  115.672949  222.5749678  211.4008101  350.9646765  27.2115931  559.2393563  250.2842583  272.7086628  216.2773654  230.8034186  351.3552486  133.3611009  555.4826525  -36.54553181  23.23487477  546.2795969  
244.062305  309.2953117  117.5294781  221.1928814  212.3031461  354.7670637  26.9241535  559.7519737  250.0617599  270.4318931  216.2271053  234.5711065  352.0459926  127.2805533  559.596697  -36.08266701  23.15854459  548.7971445  
243.564479  301.7031111  116.6715353  223.1793653  213.1150046  352.9362589  27.12530109  558.292632  252.721221  270.0639514  214.2139861  231.4384187  352.5060086  135.669118  556.3796599  -37.00170178  27.48610084  542.5256842  
242.37881  298.9734397  118.9314572  221.7030875  212.7392073  357.8937408  25.10500439  556.4691577  251.8758881  270.4866401  213.0520597  234.1632197  354.2209197  130.880227  559.2215374  -36.6396675  27.14108191  537.7461574  
244.0094405  302.7201983  120.0852279  223.4883507  212.1962346  353.4814706  25.39678993  560.326932  252.9767375  272.9866224  215.1157375  231.0730288  355.6940529  136.885877  559.2522748  -37.72037916  23.97647276  537.4856844  
245.9478  307.1854302  117.9661122  224.2983762  210.2949418  357.7021665  24.54951089  556.455682  248.1146262  272.2931178  215.4276098  232.7795989  357.4468816  129.5838242  564.5997766  -36.9298287  23.06287184  550.7359013  
243.3186068  302.8382375  118.9845782  227.2578392  211.5229631  354.9303636  25.05644993  559.5179853  249.0355777  271.5990377  218.4042077  231.6162022  351.1620157  131.7465663  559.8993337  -38.37852932  17.81479411  545.1338731  
242.9314471  302.8871978  118.1434346  227.1548386  209.6213761  354.4863103  27.16061086  561.054674  248.5632288  268.426942  212.6670635  232.3304566  350.8010594  129.5423374  560.5641695  -37.9320758  23.02658327  547.4869257  
243.1392024  304.9924697  119.5776385  227.0482481  209.1974177  351.7062181  26.94995774  559.7912473  251.0827759  270.2122643  214.0747421  233.4377586  348.1760331  134.1328999  561.0735785  -37.45399315  21.64114199  540.2005653  
243.1363835  306.2167917  117.0839498  227.6503006  209.5707161  355.1303855  24.25069091  558.228333  250.9640429  269.3178519  213.2719968  230.9470981  351.5653083  130.2520004  566.1410923  -37.92871474  17.40427536  554.0361759  
243.4509813  305.5320718  116.3526477  228.8513488  211.8750638  352.6879052  23.61250135  561.8236197  252.6273868  269.3086774  217.2512357  233.3313802  348.038157  132.3439848  560.2544918  -37.56827425  16.1427802  551.5082502  
241.874757  302.5082069  117.401114  227.2633375  211.9594145  354.770925  24.90997491  559.1377865  251.1685544  269.4303474  214.0602539  234.7534281  349.9615643  129.758897  557.9041536  -37.92648651  28.18703388  548.3768254  
240.8410582  304.6836252  118.2051412  226.9303065  208.8352601  355.4019907  25.38985879  558.7714551  252.4710272  272.2513307  213.2574229  234.1244955  350.6111309  132.8639292  559.3090689  -38.21172415  25.31589661  538.4050294  
241.6915074  303.2723747  119.331271  228.1849966  209.6774508  356.5938779  23.93776438  558.4848786  250.7444019  270.9454078  213.5814074  231.7335713  351.6386929  131.9096142  562.9799974  -39.51173021  23.13463309  551.7887237  
243.309849  306.1857921  119.1273843  227.4934974  210.5285742  354.0523314  23.87539762  559.9226041  249.6776841  270.9155823  218.121808  232.7656467  349.3502308  129.1699212  560.2504118  -37.4870129  14.75569984  552.1216577  
243.8496095  308.7179528  118.5071227  226.4095164  212.8542207  353.3705702  24.67455028  563.7721205  250.3193995  269.4007047  216.3981424  232.8276172  352.4391582  132.1753398  562.3506928  -41.43144036  20.60364248  550.9679752  
243.5410169  302.2677371  123.2219469  224.6899546  212.7710859  357.2684557  26.85855176  561.4329812  251.6533842  271.8287106  216.086712  235.5227422  349.7862151  133.1301108  561.1603484  -37.30698835  26.63417027  544.7509557  
243.3163931  301.0958274  119.5378346  224.3146438  210.087576  357.5563271  25.58824168  560.4210569  253.8658031  272.6538101  213.8080928  234.023017  356.3706043  136.3106787  563.4644173  -39.82049795  26.90184414  544.7541267  
242.8843069  303.2899393  117.2747381  226.0586035  211.0488962  358.3028584  24.595048  554.7424746  253.7742161  273.0090034  217.7052678  232.4516378  353.629299  130.7772543  562.5495213  -37.33837593  23.15109864  551.2567672  
246.5126634  301.3421416  118.9929607  224.0112911  214.9529095  355.3606482  25.22889928  559.7994968  251.7932061  271.8908376  216.6359672  234.0963571  355.6502152  130.7192144  559.4086684  -40.9687675  16.88411858  547.920574  
249.8288246  301.4198653  122.1911144  223.6127768  214.9235251  362.0529078  26.65441379  560.6897243  252.7597969  270.465084  216.6543767  238.2939001  354.7240096  131.002312  561.6914401  -36.10176322  17.96184097  548.4059907  
245.6144554  300.7034658  119.2188934  224.008249  211.1474497  358.7510807  25.49297789  556.3958087  253.0209668  270.9771562  212.6874112  236.8851849  357.1184037  136.0511547  561.9985958  -37.97457781  31.25094152  543.7220035  
241.3678843  301.4811559  118.1357087  227.1727296  207.5991932  357.4264543  25.8698688  556.4776744  252.6333017  271.6505648  216.4799545  234.1207443  350.8048307  131.815482  561.5902102  -37.14949386  28.76747412  547.4867305  
241.2560293  300.2191136  115.1108133  228.0794855  207.7106886  353.2521955  25.21898165  556.2531257  250.8754581  270.2758543  217.6509671  233.3692567  349.1079548  133.4281811  557.7156728  -38.42808507  23.49673243  548.6491767  
240.2903628  300.3658121  117.7418125  226.6328552  207.1898131  359.1299085  27.38754535  559.6393324  249.8751758  271.4540862  217.1916355  237.5973878  347.9269722  128.7259467  560.0313185  -39.79616534  17.66992605  543.0223123  
242.8026551  302.6822665  120.3040294  224.9009738  210.0064696  354.3016236  28.26518746  562.7478164  253.289035  271.1089978  217.3230141  235.9499619  350.3596486  137.2717718  560.7448288  -38.55292098  24.84896736  543.9552433  
240.9199137  304.449853  119.7365924  224.1308857  208.3686612  355.8551936  28.5411082  556.7844373  251.6480999  271.8292336  214.6150413  232.3573165  352.5268492  131.9026257  560.1144262  -38.69511095  28.40405459  546.6254215  
240.7336757  302.4295239  118.2621542  223.1273759  207.7561172  356.9378157  27.37805045  559.262683  254.0740694  271.4066496  216.0569855  232.7048409  350.6558963  131.9014921  558.2988553  -38.83564059  26.00890033  549.6431322  
239.3033392  305.5520796  117.8605768  222.8829814  209.6149857  350.383195  26.28400788  557.8372806  255.1531537  272.6412404  217.8345047  230.5490178  350.8906827  141.4780667  562.4215851  -46.40389065  19.76886689  553.4165655  
242.0569067  302.8527906  120.5064202  222.9529555  217.0034721  358.7373226  23.48668245  555.6109666  249.2439202  269.7837357  219.8842043  235.1136966  352.052869  142.2361436  564.4429566  -40.53211657  16.20597039  556.803526  
240.9772571  302.7197248  121.0516153  221.9719623  209.9599519  357.6600569  27.49829499  553.5439866  244.2931682  272.9096104  214.9952811  234.4052311  349.9734736  132.8071649  562.2228813  -40.83488566  23.39526318  533.6001574  
240.5636871  304.2918875  118.0963964  221.2640807  208.3353115  356.1637429  25.63395466  554.0679872  244.142472  271.5056735  216.3019423  230.0574741  349.5112136  130.6913602  560.588971  -42.04908451  18.97991534  539.1738902  
239.5809118  301.6177183  116.6435801  221.5740509  214.4355803  347.3010237  23.69682251  556.0459907  246.6751374  272.0527858  219.1889122  229.9325773  350.3435029  134.7456676  558.1302599  -44.04748315  9.786610584  538.9676205  
239.8135615  302.0937834  116.9124055  224.930222  214.8340035  351.4115216  24.05390107  560.2736661  251.7131804  271.5055018  216.3225882  233.2435586  350.1228241  134.2420059  561.5895516  -47.55962012  6.759472913  547.6474013  
241.3558913  303.9029667  118.839562  226.0921056  210.5338471  353.6216752  24.80237022  556.3050736  250.0867119  273.5371814  219.2408352  231.993613  352.1773053  129.6417201  563.080063  -44.1146176  7.30820378  545.9003354  
240.2907833  303.3497362  120.8187112  223.339094  211.1259313  353.7390484  24.83712685  553.3202787  248.1922592  273.2457646  216.7667172  231.5214371  353.6164545  133.0809906  563.6115987  -42.16120078  14.92593631  545.1649936  
243.0254334  303.0220137  121.9855019  223.9234255  210.8709005  353.6465672  23.42842996  560.3649497  252.7805068  271.2284331  215.6295873  231.9151277  354.3506155  132.222145  564.8955274  -42.00007145  17.49856932  547.4746563  
241.1954911  302.1598859  121.8105203  227.6509451  210.0238213  352.5379466  24.61236513  558.7243893  250.5233909  273.5788867  217.8023257  230.040478  352.9042268  135.4843295  564.2455464  -38.9022026  15.00299356  548.6080243  
243.7822088  304.0360494  118.1997919  225.3462864  207.7617814  354.662153  25.51511884  561.2953103  246.9802254  271.8143619  213.2843244  232.6221523  354.8710729  129.1122319  563.5122021  -37.88989409  15.47507853  544.5017717  
243.8250588  305.2239046  116.1282173  225.9666664  212.3240917  350.4881722  25.88902713  560.6715027  250.2705319  270.9463268  213.1324472  233.0248404  354.6944027  134.3920961  558.2981828  -36.9255805  18.33278422  545.6738411  
243.1879114  305.8131384  115.8644957  224.4940177  211.179466  353.5412816  27.70375969  556.3543423  251.0092185  270.6431272  211.7089641  231.8309264  349.1529357  129.129809  558.0459009  -34.88038887  23.0801418  544.080331  
241.0488239  303.9990841  117.326534  224.2237948  208.4513971  354.985173  24.72071651  561.7572474  254.6858335  272.2495617  212.5813816  230.4690768  352.1945801  133.6378303  560.3686837  -39.93204855  23.92815562  544.6732395  
242.0918174  305.3104931  120.4232553  225.1038844  212.4363323  355.294777  26.69386539  558.651466  253.4821202  274.3727753  216.9588742  232.8865457  350.0903934  134.7651611  558.9400553  -37.98641148  22.00930853  545.1913216  
245.5771445  300.9003495  116.6733824  222.956207  213.9650468  354.086073  25.84825675  558.596955  249.8224408  268.9909673  214.4707661  231.3417388  357.204787  129.6231301  558.7579424  -37.35296149  21.02594193  544.8335016  
248.5615903  302.4192865  118.4240589  222.8107855  212.5643121  353.3620331  25.87149324  555.4088854  249.3002285  270.5006645  213.8944879  235.5634183  356.4451539  130.8435605  558.2490033  -33.46983  26.23651443  535.0647595  
247.472545  303.6409189  119.0574105  222.6150177  211.9881773  358.919891  24.15094046  556.9665775  250.586863  271.1491903  218.0374139  235.2617397  356.3310248  126.3632279  565.5464871  -34.90841769  19.94969009  549.0979507  
242.5258529  301.7224179  117.7400748  225.2686416  209.5059814  356.5901696  24.75190527  556.3274268  252.0279714  270.3169851  216.6633799  235.1498016  350.4357952  132.1032008  558.7427299  -37.57904729  19.43270208  545.8105784  
241.9529503  301.7939088  117.6629956  226.8302343  209.0187769  357.341415  26.58631428  560.1046886  249.6562993  269.8365938  213.6215199  235.9540049  350.5205227  130.9408901  560.4786712  -37.52296738  26.08381604  546.0039016  
241.1166751  305.1938977  117.378195  226.5048375  206.0358511  355.9439085  27.18648901  558.4858252  250.4328605  273.0984527  213.1724249  232.9729341  348.7410815  133.9770718  558.1386412  -39.04846965  23.82113955  542.0832392  
242.4371286  304.4743638  118.3996431  226.2643032  208.0589085  357.3623043  24.99533297  559.5102909  251.7384673  273.0251252  216.1954977  234.0399776  351.4763304  131.4475991  562.9071392  -39.40408143  23.56307675  550.0008181  
240.546396  303.0644971  118.7848247  226.2679822  209.6700441  355.1027139  25.04209628  558.1650232  254.625976  273.0328229  219.3061511  232.5225306  349.5758568  134.8830545  561.513103  -38.12849448  20.06291803  550.482367  
243.0149716  304.7712846  115.9201805  225.9849721  212.1766904  355.6234505  24.79881087  559.8160905  253.7521479  272.5402255  216.7223388  232.704695  352.9188547  130.4440096  561.1948058  -38.09094203  22.76910447  547.9988572  
241.9999167  304.7919446  116.1385382  226.3998716  211.3887257  353.0995843  25.27404947  563.0907166  252.428943  270.3024489  215.8314039  232.8351396  352.1013312  136.2339454  560.7757536  -38.76831662  22.78835915  550.8041324  
242.4444811  304.7829802  119.2922964  223.1904945  212.0788184  356.0085022  27.24256665  557.4774392  248.098595  271.6256318  213.2875781  234.6196229  349.887358  132.6440532  559.2904475  -36.70143686  26.2835207  545.9318647  
241.4023833  301.2244516  120.0609747  222.2502558  209.0182795  354.3996797  26.0654249  555.5801527  250.3068646  272.1512276  216.2816968  228.8950348  351.1187003  130.873727  560.4686442  -36.71023626  23.74858178  548.4269476  
242.2272698  302.1209771  118.4292264  222.3696793  208.5153658  352.3939353  25.12822967  559.0656275  249.7253202  270.9467374  214.8050729  231.1768472  352.0680567  129.5357438  559.6472494  -40.16954142  16.46908415  544.2336406  
239.4340861  302.7635182  116.6050588  224.7718314  209.4912408  351.2948165  26.19066889  558.7742171  249.1849454  270.6245981  214.0254453  232.2271592  349.6041909  135.6445374  555.8443781  -41.41345672  14.85219599  548.3214699  
242.4117282  305.1502106  118.7782819  224.5845684  209.9899187  355.1172301  29.24528887  559.5483663  248.9835883  271.7652543  214.2021827  233.2253216  349.4544791  129.3023903  560.4667945  -37.67038477  14.41433651  542.1178238  
239.2724108  305.7505824  119.1627148  224.2176955  213.2036652  354.1708058  27.9862326  560.9537316  253.827195  271.9746864  215.6273915  233.3261289  353.7360132  133.4768496  563.7507848  -43.65193416  16.40165397  546.9149933  
241.2008921  308.5028754  119.1785648  224.7688908  215.6643298  355.6074888  28.46648001  557.6156666  252.5856062  272.0366717  221.1290896  231.7399838  349.1685636  132.8446291  563.933118  -39.01224278  17.50599854  550.4888286  
246.5745217  303.470857  117.4542913  222.983491  218.4515105  351.4595187  26.68284363  562.3590293  249.8592365  268.8396001  217.4836549  234.7596705  358.6072947  131.6024483  562.0781179  -40.02385972  20.05971447  548.0203814  
248.1281572  303.6330969  119.5825773  222.1066402  215.20221  357.315693  29.54509757  557.9298813  248.302249  269.4663833  214.4940287  235.4765673  355.1596774  131.5656417  558.9066897  -33.27555408  27.95043247  537.8584883  
244.9452218  303.3444615  119.2941484  222.393468  213.1856799  360.5569062  25.88253583  555.8819051  253.6417133  271.0084262  215.1836915  235.1563736  356.2918495  135.3834104  563.7604542  -38.8197016  27.93707415  545.1132186  
242.6548793  304.7368706  118.8949388  223.8067522  207.4692383  361.0037433  25.50652981  555.2195914  251.0328174  272.1667556  217.3367541  233.846314  352.4170304  130.2039048  565.1419216  -36.56252098  26.58703964  547.1714345  
242.4840688  304.1505413  117.2371698  226.3345528  206.6986297  355.1550495  25.27347601  554.6455  250.2065169  271.2867119  216.4171048  232.3587089  352.8427432  137.145242  557.8816613  -36.71950774  24.35529552  547.4679732  
243.7145271  309.3860496  115.7598956  227.6990842  208.7494383  353.4663906  25.4428432  558.0685855  250.0550484  273.5591213  216.3500755  234.9551162  351.5906232  130.2879143  559.019238  -40.24118735  17.18088447  547.2460035  
242.981933  306.4672249  115.9150841  225.6624304  208.9966005  352.4378643  24.96651588  557.2883043  248.4057714  271.5084387  215.9324429  235.5561487  352.1568521  135.5786409  557.0399283  -41.01978272  22.4497965  549.4652252  
242.5013428  304.3912335  117.8632322  224.8799075  207.9142484  355.2519906  26.8556393  559.8555625  248.0211747  271.6512133  214.5785356  235.8130187  352.3876333  131.5655481  559.5577808  -39.08871716  22.70560149  543.860696  
240.9543494  302.9060761  117.5538154  225.4187856  209.2042011  352.5288778  26.35651075  558.4862553  251.779054  270.7957  213.899735  233.0285594  348.4009985  137.4519296  559.3497661  -39.27600129  25.69091577  541.6432422  
241.9183961  303.1853713  118.687688  227.0659079  211.2354207  356.1318228  26.11958776  558.0558526  251.6342583  272.1343956  213.6464805  235.6152399  349.6794803  133.0209281  562.4052955  -40.90451211  22.59092357  544.2507829  
241.358222  305.7803178  117.6244197  226.6787616  208.0173407  353.4148464  25.6516226  558.0804702  250.9910724  273.2651233  212.9041232  232.3803278  348.9664949  136.5042726  561.0939325  -40.1301199  24.70618476  544.0335866  
240.9313973  305.4378459  117.1354028  226.0044195  211.1940264  356.8987758  23.00063225  554.0147011  249.2061003  272.5537899  219.1471466  231.0573078  348.775127  132.4930326  562.5909994  -39.59330293  22.17002399  553.7960462  
241.3079529  300.3535324  119.2260075  223.732998  211.4749816  355.6884488  23.97561564  559.1964114  248.9487084  272.1375439  217.5188304  232.7630918  350.0607797  133.0499059  560.895635  -40.50160574  16.624563  545.7369967  
240.4857054  299.8627324  120.1772002  225.2178449  212.0084102  357.004084  24.5153624  559.3536433  249.2285637  271.1024761  217.6492612  232.5282594  349.6007072  136.4978952  561.5135651  -40.74067501  21.68704158  545.4480605  
244.393999  303.4041487  121.6737376  225.1848961  209.8030881  359.9090259  26.76906349  561.1351221  248.5898322  271.0290901  214.4679359  235.6814682  350.3224856  132.2924453  559.8180615  -38.56350425  20.57580479  541.8411014  
246.261861  301.5055459  119.2584617  224.2313456  213.2507054  352.7257921  25.96063473  559.0806879  248.6020947  269.275867  211.6788882  232.1982511  359.3263262  135.6998832  559.9826686  -34.63563544  28.83659363  538.9795985  
247.847397  302.1448679  117.1422928  224.2441667  212.3509502  356.0196013  23.5944695  553.4804551  248.7063229  269.2150804  216.2082155  230.9133214  359.8854334  129.3193101  562.5613747  -32.73768362  24.62511229  546.6554548  
242.7448893  303.3661429  116.5654776  225.6079101  208.3337489  353.9940878  23.26500218  558.2949868  251.9964094  270.2738674  215.7565333  230.6043441  354.6887231  133.4179015  561.7692371  -40.35007289  20.28258334  546.7966485  
243.472164  307.8838438  117.6735943  227.2891077  212.3060192  358.0092861  25.7511025  562.5763267  251.921814  272.5173997  218.3763878  234.7159873  347.1228966  131.324096  561.541197  -37.48099555  11.02161071  553.3336016  
241.3288854  308.1322872  116.6496672  227.5490509  210.1454584  355.3226024  27.37671891  559.1784718  247.686333  270.6674814  213.0805324  234.8479723  350.0949076  130.0997131  558.1241465  -36.50950267  32.07694885  544.7389926  
241.3980931  305.7765195  118.283322  226.9292352  209.1136616  353.6353599  27.00592178  558.384203  249.3990606  272.0942442  216.3490931  233.3095627  350.7437432  129.5063271  559.3637781  -35.68342352  28.13768573  545.4806669  
245.6216457  301.7053062  120.6579756  224.1635016  212.8306922  353.047779  25.07394971  559.389902  251.2456313  271.12811  216.9775351  233.766669  356.8064621  129.0469907  561.8392404  -37.79820355  17.94212635  547.3579399  
242.2356922  304.4175928  117.3551697  225.4539695  213.4149318  353.8215848  26.03795189  562.1311287  253.7264943  271.2131567  216.4731515  234.0732282  351.2502554  132.3633574  558.759715  -39.07528777  17.12052458  547.9379624  
240.5761774  302.025755  118.2941551  223.9227472  212.1763737  354.2996865  26.65959473  559.3228874  251.7125946  269.7139186  213.3660358  234.3288754  350.5956791  132.1373938  557.3890324  -38.13418099  28.35464981  545.5349339  
241.5284508  302.9992251  118.679133  225.8949994  207.5570109  354.7260791  26.57476801  559.9879775  254.5051576  272.8881798  214.0813909  232.7105829  352.5542996  132.6688261  558.151168  -38.25963532  25.32372187  543.0102816  
242.8509971  302.7484306  117.8403974  224.3915601  212.9076974  354.78317  25.89389497  556.9385723  252.1847321  269.9863072  217.3080129  230.9576711  351.6498095  130.1422938  560.4572398  -38.45463094  20.51349524  548.5889579  
238.9579366  299.7634682  121.0312711  221.8912084  214.0717052  352.5373889  26.78439876  562.5081797  252.6512431  269.1263765  218.0575788  232.9285786  350.914221  131.8786816  560.9499626  -40.82980021  12.25542967  548.2549879  
246.0526052  300.2972995  122.3866694  221.0773006  212.7111507  355.9602298  27.86648834  561.6819201  251.373425  269.3088738  216.1594913  234.5296943  354.7716328  131.3596396  561.0234204  -35.40717751  20.14929583  545.3925846  
247.2088531  301.4771507  120.4325839  222.9065111  210.9900024  356.9546751  28.24422938  555.3732707  251.6858675  271.5081082  213.5566833  234.9714051  355.1162412  133.5148479  561.5024047  -36.38986167  24.38129004  540.055072  
244.0752544  300.7661154  120.3543448  222.653577  208.7774525  358.7266395  24.73770616  557.1538732  253.6387134  271.0832284  215.5440121  233.882694  355.1541023  131.5240017  566.0496594  -39.42952793  24.7517068  547.0999285  
242.4545277  301.9382393  120.9827297  224.6730236  210.5584605  355.0569586  25.35541282  559.952211  255.2143777  272.2251  220.1345458  232.6984749  353.150514  138.1431961  562.6779506  -41.64381032  18.35573548  552.4417976  
243.8291828  301.7813809  121.0986625  223.9064222  208.7768285  360.8325093  28.52212168  552.655251  247.4239619  273.2826587  219.7235053  235.568858  351.0456992  136.4235104  563.3617108  -39.09838078  21.17060152  541.6543729  
241.7398309  305.5864903  122.5670805  224.8641064  208.861069  356.357587  26.04241087  554.446435  248.6605489  273.4327867  217.9386875  232.8025425  350.6419628  129.7537462  563.7439264  -41.78124948  17.01519996  544.7437928  
241.8131134  304.7301669  120.4728538  222.6006235  211.3127264  356.2035083  24.58284864  560.1612855  249.3739962  270.7956679  214.2537115  232.1095634  354.5428393  135.9329188  567.9010859  -42.98083184  21.95865849  548.3899607  
239.657477  305.0491481  117.2857138  226.2856472  209.4804234  351.019501  24.23648369  558.320233  250.9050915  274.6445913  219.0851834  231.5161999  350.893094  137.0831357  560.2555119  -38.00125679  21.28943357  550.6987686  
240.3657378  304.9572041  116.2879887  225.4061585  206.9324622  352.4379788  24.99542294  556.159455  246.7298326  273.2016287  215.9930093  231.5576798  348.5471534  129.4781734  559.6102524  -41.64985304  16.67745632  545.1306152  
240.2615431  304.3089818  115.6176073  225.2158649  208.4963211  352.4297436  23.85392535  556.6733108  251.4375153  273.7208882  215.3476254  232.7081462  349.5944067  133.6372088  559.9529798  -45.07171146  10.88517751  549.2174921  
243.0828672  305.8245921  115.1988121  226.2321154  211.6674378  353.4744053  24.31782096  557.7599422  248.6692045  273.1450938  215.7733794  232.0766987  349.031975  132.7529676  560.9603004  -41.66204646  5.888754636  550.8876605  
242.3332421  305.6895619  113.5820286  224.9481009  209.8632942  352.0641586  26.45267548  557.2895581  249.1707325  269.6923909  210.863072  233.3652798  349.7898248  130.2573379  560.0231957  -38.28012675  23.37594892  543.7333904  
239.2595704  306.6221991  116.3315731  225.2680001  210.0660381  353.3361806  27.64875994  556.2917029  252.6532179  271.1982336  212.557207  232.9981879  345.7803995  130.1062199  557.4589835  -39.71771634  18.42356163  539.4534556  
241.4412446  306.8638612  115.8726397  224.7973172  210.693151  354.463003  26.28083185  558.2577554  253.5729024  273.1198287  214.3129602  233.177234  351.1892989  130.0166039  560.2914727  -40.19486934  20.22009288  542.8148773  
243.3621831  308.8141423  116.3988517  226.7956066  209.8021781  355.0511957  26.16098524  557.5350012  249.4471096  274.9744587  217.8992796  229.4857019  350.0422704  130.9113187  561.7930407  -38.34405647  22.04239515  545.9061186  
247.8368955  305.3307208  114.9347456  224.9751201  214.8166188  354.2292978  25.05003126  557.8141202  248.1211837  270.9184806  216.4368469  231.6390284  355.7461597  127.2186191  559.1433577  -37.84747004  17.87035859  544.5803179  
247.1160311  302.7058158  116.8306019  223.2576836  212.673857  355.6046605  25.62944542  558.8955545  249.0511804  270.204168  216.054777  232.9822489  357.2790572  130.057601  558.73584  -35.31107545  17.06402948  540.5903426  
246.9253253  300.8813498  118.9059448  223.4157272  217.2292969  356.360272  24.98867172  557.5831453  253.1239304  270.5918274  215.3253271  234.2429455  358.4970188  133.6691813  561.3688531  -35.41448503  26.19643992  540.9464272  
242.3808511  301.6515284  121.1289425  225.3318016  212.8997023  356.8678772  26.34438352  558.2623821  252.6317157  271.7094937  218.0316801  232.9083368  352.8904414  133.5680519  562.7029644  -38.98723507  26.14673401  543.3769726  
242.4135756  300.0411381  119.2557895  226.2504514  211.9986014  357.6701445  25.52037322  558.3847222  251.6510425  269.5322518  216.841344  232.8682079  352.5668692  134.1736358  563.9631205  -41.42719706  21.23718295  551.745559  
242.7978884  300.43994  118.7607903  226.7734253  211.4797444  354.7228487  26.26880395  560.9922878  251.0487202  270.4926853  217.4408626  235.9395142  349.1495682  131.0055659  559.3294538  -39.87746172  17.84672338  550.3008956  
242.6766551  305.3609996  120.5514574  225.9840289  211.6351227  356.2181514  28.46246827  563.9412587  249.1276852  271.0363491  214.386773  234.7268079  351.8695891  134.8619984  561.8296369  -39.92229271  23.33344611  550.122347  
242.3428549  306.4519064  120.5731382  226.5588566  210.7386129  355.0713337  29.28228402  560.2030908  251.4385528  272.3385156  214.6896211  233.8747818  349.8548608  135.416125  562.2306733  -38.08535445  28.4910459  544.6913482  
241.3820683  303.6844525  118.4001004  226.4556779  212.6165965  358.1533813  27.57067931  559.0241163  252.6403118  272.2696411  216.4706812  232.5324845  350.6141259  136.145845  563.9115028  -40.07584362  27.26208343  554.0150696  
241.8600793  304.3168014  117.6202047  225.7718737  214.1827215  353.7685304  25.52451396  562.0842163  253.4383321  273.495779  220.9850646  232.9206573  350.9218567  136.862305  561.8908067  -40.74441116  19.28704554  553.611283  
242.3924763  303.5770444  117.0076739  226.0380917  208.32143  357.5471179  28.07632166  558.9224446  247.6823194  270.5785601  215.1105325  234.7913802  350.6532971  130.4341798  560.9224581  -38.34340036  23.38755088  549.4711493  
241.3124508  301.2940424  116.6779192  226.0763554  208.0561877  357.1047363  27.55012858  557.6889806  249.0614735  271.420751  213.544161  234.3792463  347.3947598  135.4050407  559.8998696  -38.81215452  27.3644015  546.0014834  
243.4515095  302.4457092  118.140112  227.4173239  208.2610584  356.6112601  26.44580506  559.4613645  250.9601176  271.8183588  213.0482772  236.102737  351.5368282  131.5497628  560.331826  -36.8739724  25.20574425  541.5509043  
241.9390247  299.8695403  118.8527669  224.8850231  209.2160394  355.4709077  27.05306397  560.1358898  251.2707198  271.3083067  214.2370307  235.3570846  352.854895  134.9448122  557.0972917  -40.06606455  28.58597519  542.658411  
242.8528341  303.4978406  121.6564229  221.6873796  209.1446123  358.5331228  26.80754502  551.7137051  246.5179856  270.6731466  215.6822197  235.0609846  357.0572808  138.6795594  563.3147173  -38.02891945  23.68841472  538.9437598  
242.2840625  303.6962119  122.3155869  223.1233995  207.7894558  355.944295  23.51317608  553.4481776  250.3052421  271.2929714  217.9144185  230.6861882  355.654542  127.231307  562.2257569  -34.87767409  21.57608877  542.763644  
241.638757  302.0216763  121.8697027  222.315706  210.7226623  351.516486  24.96817147  558.4097348  250.958702  270.3591415  217.8413416  232.0433374  353.4969105  135.2616958  559.1407376  -40.52084445  18.9158998  545.9747265  
239.5233657  300.7446594  122.385939  221.7489566  209.067495  355.7766203  26.12129684  559.9552439  250.334024  270.3525016  214.595454  233.7409489  349.8308705  130.0802309  561.2453165  -39.86714609  18.48710101  539.7881922  
240.0954933  303.9055712  121.4699082  225.4597084  212.7880324  357.9761012  26.61685926  561.7497584  255.415322  270.8313296  217.0325392  233.7644677  347.0164475  135.6261962  561.6296817  -42.43134695  11.23260734  543.9691946  
241.7662567  304.8607263  119.0886873  226.493226  213.3561898  357.6254157  24.18387965  557.8038894  255.8207734  271.13614  216.6565524  234.8250235  353.0999962  131.4412528  565.9330583  -39.34972621  19.67253076  548.8121404  
239.632772  303.9359456  117.005588  227.6898971  215.3990124  352.0108492  24.48971805  557.578529  256.1582445  272.4404671  219.4119173  232.8083616  352.8922173  133.9417264  558.5671084  -38.2037658  22.42255858  546.9611923  
244.3685634  305.1659715  116.4315548  225.8371398  215.6908311  353.1796221  25.61701916  559.5729988  248.3683992  271.3900224  217.6155541  234.3954355  357.1247243  129.0053243  555.8983671  -34.91841094  21.37096738  546.3899012  
246.3721884  307.9586048  116.3214395  223.7555692  211.5419988  352.5673395  28.31641644  558.7618019  245.8163868  270.1816983  214.641865  232.5736074  357.8837462  132.1407614  555.7108199  -30.84269546  29.34816439  543.1863635  
247.5413954  308.0516889  116.0650265  221.8940269  209.593642  355.4644904  27.8039991  555.3394088  243.823123  271.0392536  211.3598598  231.4715814  360.1188821  126.6907384  558.5820302  -30.69686453  32.35604842  543.7727933  
248.9799339  309.9128008  116.7599888  222.6676677  208.6561202  351.8990515  26.31732033  557.0754233  245.5441008  272.8383035  215.1128093  228.4902248  360.4781665  131.9017459  560.9493018  -32.39343342  24.78837214  543.4822364  
248.122348  310.0247589  117.1147203  224.0397981  210.7030502  354.3374829  25.94897454  560.5163783  246.0634607  271.9876456  218.6682334  232.7236161  356.2655515  126.7935407  563.3970023  -35.84400288  17.23602415  549.8845797  
244.8341849  308.3078228  117.4666745  224.1561994  210.6673031  354.3950959  27.31539559  560.6963736  244.5871436  271.458846  215.7007824  233.0301032  354.2768225  132.2921705  559.2036107  -37.49123789  25.46284038  546.379567  
241.5810106  306.4441563  119.5765327  221.6855892  206.7596594  355.9831389  28.78245135  556.9826711  244.679574  270.2187635  213.3356751  231.7315489  349.7898144  128.6208042  558.6384037  -34.81587798  32.67601775  542.8596671  
239.336014  300.4884429  121.9071388  222.5317346  205.7784581  358.084818  28.14473292  559.4726783  248.6780877  271.276032  213.016686  231.7489575  350.1441195  134.2056049  561.4925756  -38.73120675  26.69827603  547.5853499  
243.0575768  300.3824339  123.283758  222.6708116  213.3557664  355.3039727  23.67608537  561.5771238  255.1760189  271.1876925  215.973819  231.1607407  353.8557754  148.9318784  563.7945613  -47.96524678  18.79329382  551.3344383  
245.5127307  301.7273171  120.5438151  223.6184629  213.9968212  357.6646382  22.68336641  565.0289628  254.2953717  268.7798467  216.7134103  234.0885078  354.009865  144.2893069  571.1288379  -44.69760047  11.85265671  557.2892359  
239.8996844  300.0813696  118.8076861  226.7255119  208.1153677  357.0759262  26.41528746  554.4283148  253.5401078  272.8407901  214.492998  233.1282641  348.3230009  135.0988381  561.1988872  -42.36032119  25.1772215  539.639985  
241.2153926  301.1112386  112.5264283  225.1670238  208.2002728  352.473298  24.89448927  551.7446591  249.428512  270.8367071  216.8128634  229.2716534  347.1880705  130.9951027  556.6453213  -42.17834171  17.67727108  547.705733  
236.8609386  296.772938  117.5928821  224.1074957  208.6718194  347.6058334  26.41319624  552.7705941  248.6719739  272.1064253  214.404581  231.4343065  345.8302863  133.8852294  551.5856678  -44.40214455  16.34816814  539.2032978  
236.5746512  295.3947807  119.9521751  224.8554427  207.7698847  349.7263829  25.06541866  555.8738266  248.5972874  272.9605196  212.4059346  233.8084549  349.4057815  134.4205352  559.2888525  -46.92151204  11.49641471  537.3865985  
238.8700097  299.2395265  118.5117774  226.1929418  205.0766521  351.3403562  26.33958241  556.4522857  249.8723009  275.1070368  215.3351215  231.2400797  346.9570195  133.0429842  561.4058071  -46.22453799  4.153337597  542.8802452  
239.9838527  301.8581237  116.810014  226.0810863  206.7112704  353.6050559  25.40488161  558.6675266  250.9965323  274.6738758  217.68155  231.225855  347.9998029  129.9753838  564.6475828  -45.75154725  3.07475195  546.5420949  
242.3323668  303.8011699  116.8143096  227.0717864  211.2515587  353.7344282  24.40788782  562.0136383  254.5348477  273.5258079  215.9663855  235.7113363  349.2736822  133.9595683  565.2262495  -46.38900921  9.097489836  552.4257768  
241.2160459  305.5488379  116.3639533  226.2752186  213.5927556  355.1276086  27.59808109  559.7008396  253.5277262  270.4905035  215.7328726  236.0552723  345.1749818  134.7739839  559.6431474  -40.19980166  16.71668143  546.0073884  
240.6607082  307.5385307  116.875888  225.9452522  212.7547843  354.6156868  25.76082917  559.1578027  255.4653834  273.4800585  216.3386413  234.5678137  349.8102172  130.313863  562.1152912  -40.08482449  20.51380753  543.3669544  
240.4405843  308.3654547  113.5502838  226.3298136  211.3568555  356.1623463  24.89779913  556.6961888  252.5737587  273.1513706  217.8071548  233.2899118  348.2408527  130.9615355  560.3984065  -37.36666834  23.88492264  552.8310548  
242.661415  307.6502571  114.825747  223.1477361  208.4919837  354.3254067  25.48179045  558.5113462  250.6225126  270.0846179  214.3586535  234.1986739  348.9819017  124.6007447  557.4631881  -35.80263529  26.01312219  546.5962504  
240.4580285  306.1851539  119.1126854  223.7147673  206.5841006  354.4584503  26.80452479  559.0071038  251.6640165  272.5148952  214.4489714  233.101834  346.4784167  130.5842472  557.3749186  -36.48249418  25.13762013  537.6138248  
242.5291324  302.9406593  121.0124026  223.6118055  209.5823581  359.0313831  23.20579675  558.115786  253.2560312  271.2298398  217.6498977  233.1453676  350.7520097  127.9240888  565.0980667  -38.29542906  19.35596908  549.5617366  
245.0996801  301.4752853  121.7425657  226.2282241  213.463887  356.5579014  25.81796294  558.1817103  251.2204809  270.3742756  218.401526  232.4267904  355.7308751  132.3516174  562.5974786  -35.19408013  18.59950368  549.3548915  
242.4542322  304.4785333  118.8790838  226.2288558  211.7299699  355.1874779  26.70235859  560.1160901  250.7246533  268.9289295  214.2794651  234.6463877  355.3125172  131.860873  559.5262014  -36.26485118  28.97149204  547.9008683  
242.0895413  306.502598  120.1601508  226.4141544  213.163599  354.7224255  27.75793698  557.9410109  251.3497711  271.5135346  214.7473909  233.19136  349.8524454  133.1530894  559.6893651  -37.4152313  24.24773575  541.556932  
242.9655761  306.4548668  118.7230376  226.7327264  212.4116117  357.4813782  26.45095268  555.7122899  250.6677553  271.7150606  216.7757454  233.2979277  353.7581285  132.1293026  565.0103377  -38.98125649  21.07850107  550.6790554  
241.8556047  307.4272643  118.3240449  228.3850418  212.9144505  354.4842553  27.39324334  560.7763362  249.1679834  271.1356057  217.5899639  234.5509418  347.9975082  130.4476112  560.3039547  -40.65327143  17.07326393  547.5246762  
243.895595  306.8696696  119.0668316  225.400536  215.4716415  358.2641706  26.38123349  561.3915447  248.1369149  271.9209544  217.2595637  235.6121313  350.6763032  131.448223  561.2783918  -38.61903771  23.77708213  546.471281  
246.7574884  305.7104962  118.4934811  224.6529248  213.5815109  356.5987634  28.11037788  558.1979047  244.791537  271.9708654  214.6407828  232.7605923  354.2014119  132.9608801  559.7038705  -33.62238599  29.53422398  543.2386421  
246.4660862  303.6309524  117.2197676  223.591458  211.6924071  353.0905274  25.85750587  556.1993639  246.9761031  269.1348301  213.579083  228.8830073  360.874514  131.4411433  560.6109175  -33.92592734  29.45767901  549.7530933  
251.6656755  306.6549541  117.6286429  225.6482125  214.5665787  350.598185  25.07282763  561.2888616  251.864106  271.1171636  219.2538356  231.3464322  358.5932451  130.2609672  560.3683383  -31.20328958  18.5277889  546.4408932  
252.2086983  303.6282496  117.0922367  222.8763337  216.8348832  356.7432805  24.71661222  559.9970128  251.9101298  269.0549809  216.4806526  236.3523085  363.6330599  130.2590945  559.9895592  -30.29564905  24.14579644  547.1394177  
245.3521135  299.5041776  117.0044931  221.9086814  212.4637459  355.4496533  26.46102197  555.0666838  249.9604815  270.2509991  212.3282362  231.8196731  359.0117673  133.9162125  555.5469558  -28.80692592  34.06269365  538.2327642  
242.5197353  299.9688485  118.6558917  224.5756473  209.2499644  354.4704463  25.8085522  555.3717168  250.0406928  270.5589498  213.8901461  230.5264621  358.3843199  128.2702301  561.3866327  -37.33801244  26.94562676  545.4969655  
238.5866542  301.3347003  120.0116447  226.154667  212.6537126  351.7278699  25.03450638  560.0993747  252.3281688  272.51392  219.452887  231.9190513  352.4021765  134.0733955  560.3982756  -42.44586664  15.43135821  547.5897157  
241.8561775  302.3328642  119.6394693  225.8539413  214.139057  356.6108607  24.80195015  561.1943594  253.3415883  271.2069678  217.1014101  235.9426924  350.7158845  132.5845051  561.540643  -44.43644356  16.10567948  548.414651  
238.4259559  299.6932948  118.6509304  224.5415654  210.7914822  355.7688013  26.80930566  558.279933  251.3092403  272.5723259  216.1571844  233.5516203  346.6520713  137.2382149  558.2744568  -42.04501267  25.87986017  540.6597239  
238.9446139  301.6507869  117.74826  224.0852534  206.360713  355.75257  24.70705597  558.3886697  252.9768651  272.86771  212.8292626  230.9119641  350.34922  133.9609909  562.4121162  -41.93904688  23.02895559  547.7314677  
239.0134497  305.1187147  117.8310526  225.5920227  206.9419595  352.5448038  25.75871706  556.8582032  250.1476355  274.2665747  217.8874529  228.8284225  349.4295261  134.3000554  561.581094  -41.47949414  14.77139336  547.1424046  
240.7016969  306.2503652  117.6225946  224.7869844  212.8245958  352.7781456  25.83985873  557.9140032  249.8809558  270.7307795  216.7026715  231.5288839  350.5429513  131.8996672  561.316909  -42.3514689  16.21852575  549.7111589  
240.678042  305.031723  121.0165504  222.0061841  207.2043593  353.3447661  29.51867299  559.6230293  243.4616656  270.352754  214.163062  232.4238749  347.6706408  133.2526797  560.140617  -41.10477697  19.11811032  543.1481345  
246.7881113  303.2497657  125.9806303  223.0124507  209.5409618  357.4881136  26.9335503  561.9478878  248.1328524  270.8600066  213.4307266  236.4517212  355.8764565  129.4335888  564.4411225  -41.00151344  14.2430635  544.4062276  
244.6303111  304.7903502  122.3373451  224.295968  212.3736967  357.5145061  25.16762641  555.734916  252.957574  273.2658326  219.6197032  234.9946221  353.4555512  135.0564326  562.8462812  -37.66455672  16.94652339  553.914027  
242.5624523  302.0810536  118.0274451  223.1967646  213.8288974  357.802032  23.88303915  555.7205353  250.2041355  269.2706139  214.9476699  235.7144792  353.004434  131.497623  562.5327111  -40.88480584  20.08658356  546.929543  
239.5094887  300.9708409  118.5961739  224.1080181  208.3021242  355.2292801  26.9864687  555.685504  251.8031798  270.0562212  213.7404143  235.2949289  346.3066567  135.3625491  556.0213071  -37.43123187  26.28476592  539.3171113  
240.161301  299.7052552  116.0013511  225.2941229  202.4991431  356.8503898  25.40249324  553.4984152  252.6452867  270.4133158  214.6197308  232.1754826  348.3489775  129.7800298  560.5053035  -36.94041995  23.50905745  543.894109  
240.3499823  302.7608586  116.2376491  227.3614054  207.426367  354.8828294  24.21181264  556.6678863  253.216617  273.3760548  219.6529234  232.6995363  346.4010694  131.5348927  560.6344914  -41.59896022  12.31430018  547.0107652  
242.2101794  302.0333235  117.7698111  224.7528093  208.049762  359.2459672  25.94216308  560.0962097  249.8293313  271.2677282  215.2871462  237.9907501  349.7110778  129.8557716  560.4521055  -41.31921632  15.05269296  546.2297767  
241.3914325  302.944017  118.5559733  225.1790898  210.6196923  354.7775812  26.22455079  560.6630553  249.8296986  271.1461105  214.6817745  234.9183924  350.7443524  137.7555366  561.2102434  -40.17049724  20.81833059  543.8789213  
243.1574717  307.0552112  118.0501634  223.1399699  208.1268799  354.7530947  26.78773695  557.8663954  249.882954  271.4111521  214.5464953  233.2111605  350.9766061  132.7440156  559.5467234  -34.56432926  27.62354374  540.66543  
240.4139305  308.1374457  115.1682851  224.0923351  205.7524234  356.9658395  27.11228012  555.3538199  249.0343998  271.77045  215.7196869  229.4775952  350.780916  132.6607379  561.4994593  -36.60056025  30.58490532  547.0770737  
242.5122116  306.2428649  118.7105345  226.2440224  211.0960276  354.2714994  25.71626654  557.3410164  248.6222191  273.3313851  217.5172171  231.1149107  350.7040147  130.7309843  560.9195939  -40.34874751  17.34442043  548.5681417  
241.079556  303.9534786  117.5862058  224.8270152  212.003393  351.4016421  25.09747264  559.012195  248.8940785  270.9472822  217.5002821  229.8449006  354.2282884  133.3163632  560.5275754  -40.68613421  19.19877281  548.8434744  
245.6907851  303.8924533  120.7534068  224.0352752  214.3337994  354.9301995  26.03171785  561.680587  248.9692997  271.0432053  217.7088035  233.3130236  353.8859172  132.0351607  562.9894106  -39.8893744  11.5820891  549.329729  
246.5783046  302.9034728  117.6768923  222.3472928  216.4815341  351.2947634  26.85307475  558.9272907  249.5508152  270.1754924  213.142166  232.316185  360.0628358  134.7942938  559.3578316  -35.04364202  26.50360773  544.7811907  
248.1822287  300.9921712  119.4421403  224.1046018  214.3164552  353.0848454  25.09902904  556.6140071  249.7400073  271.2803698  216.3559675  233.2868848  361.1551965  129.6614135  561.6580499  -32.00874028  29.01904077  545.9996253  
244.9790264  301.0351724  117.8056625  224.4351513  213.8361121  353.6279332  24.36463101  555.9995926  252.0250314  270.6754387  217.7135873  233.2700794  354.5834441  134.9266232  559.8636293  -39.05608537  21.44229126  547.6498672  
241.2025378  303.9744333  116.7431277  225.6972078  209.3815913  355.6056921  26.24299297  558.4620165  252.2458453  271.5701264  215.3914434  234.760267  349.3501808  128.8636417  559.4757403  -39.78648851  22.02881357  543.8202825  
238.8936135  302.0873841  119.0120901  225.1836445  209.1817826  354.7201845  26.46866222  561.0576122  252.9066924  271.7047177  214.1591614  232.4721212  346.6734754  135.8783852  559.5554879  -42.42957355  20.62451282  542.5274945  
241.4782023  308.2588071  120.3713294  227.3434837  209.9946896  359.9970631  27.3889824  559.8580002  251.1752486  273.3237578  215.1732836  234.4577883  349.5984307  132.3700601  564.0600361  -40.30712081  18.38608542  547.5759465  
