# Supplementary material for: The Foraging Brain: Evidence of Lévy Dynamics in Brain Networks
Source: PLoS One. 2016 Sep 1;11(9):e0161702. doi: 10.1371/journal.pone.0161702 (PMC5008767; doi:10.1371/journal.pone.0161702)
Supplement: S1 Dataset — (ZIP) [file pone.0161702.s001.zip › time_course_networks/dr_stage1_subject00011.txt]

206.8298217  294.587123  158.6615702  223.3411729  237.7144502  352.9958377  -33.07353123  497.9011629  317.0608032  245.7139063  347.3626126  181.7841894  273.9901348  198.1763438  584.0979669  -140.1090461  -25.85530198  607.9659577  
206.7439549  294.0899474  158.7928621  223.005188  239.3829866  354.0464253  -33.46248245  500.4457173  319.2935292  244.5723896  350.5119859  184.792918  272.0920914  194.378511  582.3170593  -138.1496248  -24.62627256  604.5110131  
207.9302766  293.4389885  159.9546428  222.4176753  239.2130425  353.9033191  -31.58579697  503.3960155  318.9788381  244.1833575  348.540547  186.2922517  270.8264525  197.7303824  583.0387568  -138.9313805  -22.49827855  599.2234612  
206.8318021  293.4810134  159.3382121  222.0903256  238.794834  355.2609028  -29.68046563  501.5348551  316.2012181  245.4481739  345.8188645  185.1045071  270.1470031  199.6999952  581.530152  -142.4321888  -23.92958106  601.1722692  
205.347643  295.5713087  159.3513278  221.8911877  238.8775456  353.6656858  -32.63751647  500.1821076  317.4174792  246.8796539  344.8256333  185.2972463  270.980365  194.8994438  582.7496727  -144.2705002  -26.95243086  604.2556527  
205.9542524  296.2914658  161.0757864  222.8598136  237.3747924  351.3914986  -32.77016122  500.7692331  318.7216215  246.5779056  348.7690575  185.1520293  270.4919924  189.8778854  589.3786591  -139.9691148  -30.26543318  602.9990056  
205.59468  294.4773854  160.7818587  222.1570925  238.7313646  351.4289841  -31.14469985  500.1113413  319.0377124  244.3032297  348.0592117  185.7301401  269.4117672  196.0679646  582.6003551  -141.2943626  -28.1557994  603.0547328  
204.1596368  293.4072397  159.6042599  220.7876753  240.7349179  353.5725101  -31.05330397  501.691146  316.5276161  243.0879151  348.9554273  185.5847868  268.1155819  199.5751192  577.4141278  -143.7118491  -27.74578825  604.9126895  
205.8520544  294.482176  161.130241  222.5775966  239.607663  351.4850814  -32.4072392  502.2223297  316.6970984  244.1702375  344.9483004  187.429509  268.7873252  194.3976296  580.2538962  -141.2354248  -23.26523063  601.7620803  
206.0713123  294.6083872  161.7397833  222.6943767  235.2052562  350.8383175  -32.33917251  503.352567  318.2964829  244.0779609  344.3928283  185.6361442  270.3993837  192.7897941  587.4515951  -141.2630571  -26.15128046  600.786395  
207.0425972  296.6925262  161.5020542  223.5414632  236.7306118  351.3687618  -31.24618288  500.5796378  319.2802506  245.0104708  346.1872634  184.6365441  271.2750779  194.5228094  585.5687548  -144.0437678  -31.19178732  604.2515829  
205.9275029  295.240551  158.6374181  224.5013886  237.6470683  350.8461448  -32.3081797  498.9098248  317.959065  246.2099179  350.0725796  184.0116065  271.4380969  196.6560188  582.17954  -142.6813199  -29.20084753  610.3234814  
205.7886915  294.1099665  158.6326242  223.7156977  239.6040011  351.4162997  -32.45047853  500.3864373  317.9707344  243.2093507  349.9109424  185.9874023  271.0032606  194.8595309  580.1883774  -141.6669613  -23.44260651  604.2021681  
205.8083508  294.2653951  158.9511709  222.3820377  236.6202949  353.3181199  -29.78775285  503.73464  317.8990191  243.5541709  347.4902725  186.3022335  269.5001968  195.3963043  583.0164288  -139.580453  -19.40726406  598.0123789  
206.6068264  293.871202  161.0355322  222.4673137  235.3761154  355.4053309  -28.6293656  503.643969  320.0571831  244.4794883  346.7625142  185.4274372  271.444667  199.2380713  582.1187642  -144.8370315  -27.60892803  602.6092234  
208.1019342  293.765781  159.4589624  223.6937957  238.1070135  358.3811685  -30.18177972  501.4032816  318.0449187  244.9655822  346.728513  183.0864884  273.7025466  201.2177467  581.5401108  -146.7068735  -27.0681317  605.6243975  
208.7253996  294.4602018  158.216124  224.8187412  238.1490287  355.9876541  -33.9744009  499.1534205  317.8052106  246.4918452  346.320423  183.3731899  275.744717  197.5403161  581.9722421  -144.3493608  -23.88899863  606.3988732  
209.4413595  293.9632781  157.6208917  223.7653752  236.5189278  352.4098395  -33.13669448  500.6610037  318.3245932  246.0229903  347.9111961  182.1446402  275.3629846  193.1257017  587.3161756  -139.9958487  -23.14641058  602.7228063  
207.1690507  292.9531958  157.1126055  223.0029761  233.5898957  349.1781433  -30.60430096  498.5302919  318.4532709  246.0879323  346.1872618  181.5748008  273.7960221  195.2444856  583.3711342  -136.9427275  -20.91495623  606.2170835  
205.456814  292.0031185  155.6311785  223.4299561  237.2836955  350.9935315  -30.99807835  497.8400802  316.2448232  244.8865666  348.7216065  181.4812415  272.8911741  197.0767705  578.4123241  -139.9725518  -22.57094671  606.8720684  
205.3319433  293.2580754  157.8039883  224.1567188  238.5979718  352.470706  -32.16629603  500.2892383  316.5147142  244.8488458  346.6710886  185.6732435  270.594462  196.339095  575.7354658  -140.0720157  -18.47729693  602.2963751  
206.7184083  295.1915876  159.3857814  222.1805189  237.6618812  353.2511651  -33.521162  503.7553122  316.3697318  244.4393082  344.3575994  187.6578354  270.486755  193.6381381  582.3440413  -133.8207712  -16.82733645  595.5623151  
206.9444083  295.8632686  161.0497741  221.3050676  236.2692161  352.2361472  -33.08908921  500.7279566  317.1552907  246.1440484  343.9235797  185.8934234  271.628612  194.2120887  583.5292633  -141.1270696  -27.54650315  600.7203743  
205.8379563  294.6747788  158.6213993  223.1758523  240.6255991  351.5417221  -35.93189237  497.6256826  315.8661574  246.0978644  349.3655156  183.6943218  270.24027  195.5319393  578.5809685  -141.9653242  -31.14965837  609.4295911  
205.8499433  295.85941  160.8056599  223.0998997  236.878505  352.5369804  -35.07353667  500.7814281  318.645895  246.3908719  346.9067265  187.364453  269.7808926  191.129289  589.0050208  -137.9849968  -30.00419788  603.0556797  
206.6620126  294.288558  162.6163256  223.3369705  242.0126391  356.3244698  -30.09429185  502.4273833  317.3151621  244.8402751  349.8124319  186.1817784  269.1074591  202.2982065  581.6701214  -143.4812435  -28.67786402  599.982824  
206.4167249  296.2081324  161.1021802  222.8336331  242.2222323  358.7786319  -31.94470419  502.4136161  320.1771723  246.2013556  347.8016537  185.6200661  270.6745602  200.6239302  584.4419549  -145.7385511  -26.47847037  602.7604728  
206.6061979  298.6486886  161.7593187  223.147163  239.3458763  356.2557756  -32.65058706  502.5404294  322.2256041  245.7864592  350.7115485  185.5294166  271.7667393  193.9660433  592.314148  -142.1060529  -27.43367318  604.1178418  
205.1640541  297.3233956  159.7794606  223.2247547  240.9537285  352.5801982  -31.26560817  501.0507549  320.7017736  244.6488227  350.5594847  185.5534153  268.5371166  199.5564051  580.7836818  -142.8581245  -27.21706803  604.604452  
205.6127425  295.596172  158.9987701  222.9566082  241.0403863  353.1310218  -30.27430007  501.4376003  317.1139046  244.6345058  347.149026  184.0871955  268.6594327  200.1430282  577.3845968  -147.8037164  -25.7557968  603.7485759  
204.8153826  295.2901395  161.0519141  222.629608  237.8559749  353.0470165  -30.72840595  501.4765474  319.2533989  244.7809617  349.0802073  182.3701709  270.4975868  192.2798909  589.85173  -144.6416764  -28.92860102  602.6055611  
204.6855051  291.788718  161.6026281  221.6559445  236.8559448  351.2433185  -28.35803978  502.4662241  319.5100074  242.2764485  348.1121827  183.054249  268.7203188  196.121792  583.5520483  -141.8165275  -28.59287669  606.0792631  
205.3313828  292.4221415  160.798828  222.5954143  237.8342481  353.6716043  -27.87099891  501.4640053  317.0326177  242.8920352  346.2045445  182.4681331  269.7942012  200.3448198  579.5787321  -146.4000054  -28.07013393  604.4399199  
204.3743465  292.695028  160.8098578  223.1952229  236.1678338  354.6461041  -31.44308386  500.6880634  319.6049156  244.2883715  350.3033085  183.2675507  272.5967685  193.2051787  586.7312072  -145.9319535  -31.36173267  607.6405881  
205.9305814  291.7977453  161.2637018  222.852083  235.4641186  352.6980603  -30.70717969  501.9341593  320.9646661  243.7193147  348.8707511  185.1937802  269.9086173  194.1180319  588.3497772  -140.314058  -31.04331802  606.2182736  
206.2317672  292.1438459  159.9975221  221.4778925  239.3689114  354.5562563  -29.97138367  501.7017846  316.8855672  242.8889261  348.6877081  186.4268987  269.9941311  200.6790859  580.852634  -140.3145447  -24.11208858  602.8531563  
207.1591483  293.1544795  161.1231169  222.9526537  241.0507447  357.1938042  -33.13196013  501.8060583  317.0074104  244.9888691  348.0453823  185.9394236  272.2825437  194.9837378  581.7419647  -142.1928601  -24.86182038  600.4710875  
209.1087756  294.1154294  161.4839352  223.3085709  239.057869  357.6596774  -33.98459732  502.3819406  319.9755418  245.0669897  347.4774066  186.7307533  273.2336005  193.5372998  589.7518914  -138.7617577  -26.31896307  601.0263926  
208.1778494  291.5288226  160.8554728  223.6046803  239.7753883  354.541895  -34.14297798  498.4119618  321.0033476  246.3210418  349.1791946  185.743015  273.7866355  197.3889111  588.1977227  -137.7762382  -28.01600607  605.0775801  
207.8215934  291.214163  157.9138748  223.6943872  242.375245  353.8037272  -34.70524303  498.4938481  320.5166336  245.7184255  351.7061344  185.9148958  274.3061262  200.0149124  581.2570611  -140.2903799  -24.86481434  605.1148696  
206.9630482  292.3136394  157.9562467  223.0565295  243.3305832  353.444709  -33.2459385  503.763753  319.4176686  245.1926362  349.3495988  187.2079147  272.7803805  197.3657887  580.7299076  -137.4540764  -19.01243967  598.7558146  
207.137414  294.2234462  158.9337221  221.7630662  239.4785862  352.5573388  -32.25108068  503.0317241  318.9433355  244.9998397  343.6918172  186.1780503  270.3237185  197.9872522  581.7645231  -136.9859726  -17.84137015  597.6494163  
206.5339184  295.6453333  158.2593374  223.3706443  237.6993385  350.9555646  -31.80670304  498.3598044  314.9469405  246.5657495  342.7349013  182.9578431  271.9697592  197.4221796  579.4792667  -141.4577977  -25.46262897  602.8658845  
206.184043  296.9357899  159.2312789  225.064456  238.719326  349.9744991  -34.61063199  497.6754901  314.4496187  246.8041548  343.96732  183.6189432  271.3948512  194.2837889  581.1703132  -141.8247499  -27.5037066  604.02762  
206.2036175  296.6420175  158.3531668  224.2281539  236.2064544  348.0044451  -34.95385466  498.2661351  316.1418685  246.5945772  344.7957734  184.6297495  270.6585524  188.3351941  586.7328977  -136.5703959  -23.93889832  604.5044628  
206.2531592  294.534496  159.6966568  222.6085115  235.0636345  345.9268358  -32.76787839  497.5045294  317.6157142  246.4532985  343.3890374  186.1310431  269.6333865  190.2324826  584.0484323  -136.0148513  -24.86888478  603.3651196  
205.1396183  293.4889523  158.099789  221.8942065  238.2449892  347.5924269  -32.08393151  497.9776618  314.5655037  245.076141  347.3415214  184.6861846  268.8129435  197.2344572  577.4291747  -137.8579998  -23.0087918  603.4482886  
206.6075731  295.6101526  159.3959057  221.5438309  238.8702984  353.5685117  -30.22159408  502.8878638  315.2151546  244.5723825  347.0742418  185.6232484  269.627742  197.7818579  577.9175879  -142.6273589  -22.85045648  603.9346618  
208.6819004  295.0612448  160.2731516  221.2442874  235.2627984  353.7132432  -29.98439117  504.0506657  317.1586435  244.4107215  344.6177824  185.4118599  270.9578716  195.1362484  585.8290016  -140.4475195  -22.27817613  600.7960113  
206.7401665  294.9030979  160.1605206  220.3463581  234.6847282  353.8770962  -29.96212653  501.5967462  317.254143  244.6647017  345.8195399  182.9804065  272.3148649  197.1857533  585.0474761  -143.054587  -27.0809514  605.0704809  
205.0041721  293.4882586  158.7213666  222.0786969  236.4638441  352.0279335  -31.12284648  498.8623856  316.3985861  245.6997529  347.7243001  181.4274736  270.0551923  197.3219053  583.0636663  -144.0757087  -30.47352193  610.2895228  
204.8401271  295.0083427  159.0145799  222.9688026  237.8704668  350.7512085  -31.06124048  502.2178771  317.5607047  244.76064  351.8070027  184.4673485  270.353629  194.5048923  581.7119685  -141.3839357  -25.80809882  605.3099296  
205.9002589  296.2476399  160.5794878  221.2383456  236.6861778  353.9852526  -28.92490506  504.9363803  317.7558815  242.080338  347.460803  186.463418  270.3596942  196.8425141  582.1101066  -141.2853506  -22.12403403  598.8424325  
206.8761652  296.7908105  161.0104797  221.7903968  235.7093336  353.2757892  -27.93542945  504.1281911  316.9167361  243.289303  344.9245006  185.0613807  270.2655576  199.6910332  580.8307073  -143.6350096  -25.12977517  601.4951231  
205.8606261  297.2683515  160.5144206  221.9092094  236.5341142  355.797153  -30.29131605  500.8431335  317.1099553  245.397772  346.5672782  183.7212331  272.642296  197.459523  581.4836881  -147.4567926  -30.10727523  607.426107  
206.3544932  297.2157938  159.9003242  223.2421662  237.6636884  355.1397641  -33.12321108  499.2655439  318.7131424  245.9156861  349.6927156  184.5613793  272.1470444  194.6985298  584.117253  -146.071184  -32.38138132  608.4278407  
205.555964  295.954115  159.5228412  222.3128118  234.3797552  349.9081899  -33.92618484  499.5009973  319.0930718  246.0823613  347.7861353  186.5132859  271.000043  191.8470138  587.9658856  -138.3657873  -27.24484142  604.2900822  
205.1785227  293.8406698  158.0379873  222.0721626  236.510742  349.639744  -30.97032498  497.8159963  316.3804809  244.1539063  348.1352984  185.9727974  269.1547844  195.9832064  578.415103  -139.2957338  -23.86917709  604.9492622  
205.7094686  295.0320934  158.3501986  221.8481322  238.8359091  351.4172967  -31.97191939  500.4077812  314.3846226  244.6906623  345.9426245  185.4311229  268.6744851  196.8095993  577.0385746  -141.586915  -20.81831973  602.2496702  
207.5914874  295.4918246  159.3348494  223.4041508  237.2273575  354.1859999  -31.87894651  503.0424702  317.1427692  245.4656393  345.8594001  185.5319542  270.8014297  191.65919  585.3208239  -142.8090392  -26.45274176  597.5888182  
207.2518346  295.4182424  161.1873658  222.5114342  236.9095338  354.2601611  -31.15006705  501.2491986  319.2589729  245.1016829  345.7778937  185.0547064  271.0283808  193.2245363  588.1471141  -141.6210194  -29.83697861  605.6852768  
206.0055276  293.6064025  158.3910908  225.1827934  239.4798823  352.5166225  -31.67881533  498.6712647  317.5482795  245.8492926  350.3120674  183.8139251  271.9886248  196.4662776  584.6038598  -142.3835628  -31.36129101  607.4271958  
206.5294451  292.3792718  159.0434376  225.2757545  242.5452115  355.1194846  -31.40669529  501.9471453  315.7438014  243.0941873  352.0128661  185.5961149  271.7570857  196.1887454  580.1117565  -141.8372166  -23.01705935  602.2812414  
206.1618334  292.7660731  161.316179  223.7932456  238.6648192  354.1089945  -29.7624634  505.1016792  317.1350254  241.9191417  345.9886181  186.7743944  272.1124138  196.5519497  583.2621336  -139.9717197  -18.61235551  598.8051046  
205.4823101  292.4309246  161.5657042  223.4387317  235.4865428  353.0847921  -29.5962391  500.7366961  317.3367454  244.03618  346.575884  186.0553723  273.7394523  197.5510518  582.4974889  -141.871949  -26.27337994  606.5857837  
204.671732  292.6660346  161.0275971  223.0404853  239.6991808  352.7736661  -36.12964986  499.5612143  318.6982503  245.2154191  350.5543462  184.4567015  273.3006455  197.2353132  583.1997205  -140.7844566  -29.48450345  608.1838133  
207.3435501  292.8030228  160.8168486  222.0758949  240.1274391  354.9879914  -35.80146997  502.8812574  319.7076416  243.639303  351.1854341  187.3396718  272.6229917  195.8093704  586.1224787  -137.0157796  -26.59294182  603.2126335  
208.3521136  291.3964572  162.6958553  220.2897298  239.7760093  354.6301502  -31.64725028  504.0365309  318.3143544  244.0777394  346.2943689  187.2781538  270.8599992  198.9478504  583.9560235  -139.3133016  -22.22325066  600.0497008  
206.9328097  292.7167004  159.9822173  221.3836695  241.6416725  355.6895623  -31.36642924  500.3331449  317.5775569  245.6978712  347.2002705  183.3297563  271.1350821  201.1303219  580.1536594  -143.436121  -26.18714379  604.2786533  
208.4579065  295.1530678  158.8589087  222.7548528  239.5750155  355.8947048  -34.05021579  500.1319982  320.4700353  247.6411294  347.4772991  183.8184979  273.0275206  195.3509748  584.3196611  -143.743174  -26.0996636  604.8235673  
209.1824147  295.6573193  158.9584271  222.8639817  236.6933926  354.3002262  -35.18486989  499.6106752  323.4428586  247.3090928  345.0280336  184.8841651  273.8302916  192.0422723  590.2691563  -138.0942839  -24.91575308  603.5787266  
209.1401122  295.5855888  157.0900676  224.1064768  240.1345634  351.8190706  -32.93137291  497.77919  320.899161  247.7361755  350.341965  182.2668233  272.3721479  198.0537422  582.5795506  -139.524853  -26.49368508  605.3903693  
208.2771043  292.8833874  156.7792993  221.9183701  242.1954139  352.6421959  -34.75598704  500.060422  318.1719208  244.9155106  348.9118279  183.9590807  271.2586537  199.275487  578.2779724  -140.8682973  -21.56608667  603.6526379  
208.3104062  292.7939605  158.7082186  221.3788523  239.7967065  353.4247172  -33.30119371  502.4265211  318.9730562  244.3032463  344.11404  186.0967125  271.2755169  195.7651188  583.5379959  -137.6087927  -19.13331725  595.1376485  
206.7669624  293.5546338  159.4797673  222.2032245  236.2956084  352.7615711  -31.9541226  500.3717093  318.8370134  245.3352042  343.0566373  185.1318323  271.4531048  193.7513818  585.4352065  -139.5467574  -25.21209507  602.6370078  
205.9521998  294.6943734  157.9031819  223.8539783  238.3703806  352.1661428  -32.5324049  496.7453499  318.4342184  246.8599366  349.8349174  184.1678347  271.8401663  196.3477867  583.5318911  -141.9439334  -30.98731405  611.2087381  
204.6983632  294.6564823  158.3981079  224.7584807  239.6493148  353.1714126  -32.62603818  500.9473507  318.8975967  246.2481891  352.3474758  186.146709  270.3567175  195.2684166  582.3357841  -142.5413482  -28.97456286  608.2120614  
205.5557911  296.1435611  160.1831231  222.7487452  237.6400829  353.6729338  -30.44154922  503.988927  317.5675347  243.5562269  344.673293  185.828219  269.6848155  196.7090692  582.8098377  -140.9381747  -19.99865665  600.2099261  
203.0917144  297.1061422  160.4377787  223.085585  235.3973988  353.3784509  -31.03637677  499.0268617  317.5544417  245.1272523  346.0147431  182.5176696  269.8835783  195.4435989  584.9367289  -143.5946227  -28.91643929  607.2214262  
202.902623  295.8163603  159.0298303  224.2668879  239.3127375  349.7159265  -32.0175841  500.0740594  316.7484293  244.8577266  351.6714263  182.8451242  268.6916688  195.8734543  582.0642664  -143.505775  -32.29291889  610.0046899  
205.2111423  295.117795  161.1699393  223.0747541  237.9480772  353.5796501  -30.15683042  504.8775266  315.4424973  243.2983149  346.3744719  187.2141262  268.4192028  194.7645689  581.7511592  -141.6548216  -23.02242037  600.1339365  
206.0562727  295.6969395  161.8282522  222.8226426  236.2013606  353.2495384  -30.45064414  504.9446243  317.7474453  243.6501614  344.7523768  186.1775331  270.4218767  195.9909392  584.2215369  -140.6707522  -24.59122483  598.2658105  
205.8414282  295.3356166  160.3415325  222.9017213  236.1522378  353.1338758  -31.67341781  499.2294475  316.2959735  245.7412742  346.5399863  184.5381358  272.1569447  197.718817  585.3551027  -144.0482511  -28.87933115  605.888655  
206.2478947  294.3684771  159.142033  223.9752309  237.2251888  352.5664717  -32.3158397  499.0656727  318.0645676  245.6328731  349.3934701  185.6731123  270.9800735  195.7159976  583.6599081  -142.362348  -29.00665338  607.7083609  
207.5440421  292.767024  160.0635664  223.0036255  238.4594413  353.2922692  -32.6605117  503.2579611  317.2936625  244.0129359  350.842202  186.4820308  270.4289475  195.7790427  581.1169158  -139.6793026  -21.13570613  597.5923215  
206.7299295  293.2646641  160.994645  222.4246667  236.6276815  352.8477321  -29.89430946  502.8048495  318.1526401  244.1059241  344.7184253  184.9551147  270.3449581  197.1694319  581.2072531  -141.6500901  -20.61183597  597.1266175  
204.818231  293.6682693  159.1655751  223.8151576  238.2443184  352.5961731  -30.91667303  497.0116348  317.7257141  245.6342253  347.5953828  182.9336009  270.7764107  196.8467765  582.7246319  -143.7535783  -26.53139465  606.7669377  
205.0734446  295.2042345  159.0288254  225.359898  237.7452645  349.8850983  -32.59893197  499.8181021  320.0953079  247.2627213  351.2109435  185.051901  269.9798828  192.2186665  583.018704  -140.1927364  -26.37009641  604.8085915  
206.525377  294.8769672  160.2112892  223.3579209  237.9343809  349.4663945  -31.34276886  503.9219594  321.0702114  244.2168056  347.9214655  187.1879275  270.6110276  195.0073951  583.5688668  -139.4667497  -25.37516027  600.7811882  
206.2828145  294.6495985  159.6455958  221.9585005  239.3843836  351.3685149  -29.79596057  501.1090783  318.3312268  243.4464464  343.936236  184.4322535  270.6517631  199.704519  577.8354736  -141.6769449  -21.74225098  602.3975666  
206.7400795  295.3449557  158.8214043  222.1203955  238.3811526  353.6398552  -31.56922254  499.5612307  318.5050492  243.9876176  343.7976861  183.0109783  273.0457987  196.9923552  579.1981156  -144.6898744  -24.33499748  603.4540304  
206.9776774  296.5212139  158.6954549  222.6779901  237.0992843  351.6510662  -32.53392836  499.2818495  319.1352639  245.6933393  346.0980086  184.1415299  272.2945648  191.208966  585.2814506  -141.6160926  -27.08768495  605.007105  
205.849921  296.4675357  159.7985624  222.3471997  234.8350885  349.1497624  -29.25706174  500.8594376  319.5222441  244.5902433  346.344323  185.6317022  271.9397161  191.4182963  582.849799  -138.5231969  -28.41721679  605.5532083  
205.3656938  295.9081303  159.659897  221.9000838  238.2165352  351.9420147  -29.48904388  500.1986672  315.3091391  244.0123105  348.0649509  185.001157  269.5203204  197.6392006  576.5798462  -143.9061233  -29.20537874  604.5338896  
206.8496753  295.0783636  160.5234662  223.0688351  240.099945  354.3487075  -31.36239466  502.524317  315.1106303  244.30555  346.7096273  186.3002367  270.7347527  197.8890193  578.1325833  -143.6081803  -25.10291804  602.2380821  
207.5010954  294.7651373  160.3025846  224.0937927  237.4598804  354.8500847  -30.3916004  501.7230456  316.592486  246.0459743  345.2661937  186.0115457  272.2684396  195.1673957  585.3368312  -141.2151941  -23.39831977  600.0072351  
207.1043323  295.1967182  159.8419598  223.6359253  236.5445216  353.3378157  -30.50921095  498.516346  318.5371057  245.1520582  344.4383425  183.6939942  270.677243  194.3716732  586.0172895  -140.520874  -27.3256558  606.2867932  
205.1278813  293.1771887  156.7718654  224.869177  238.2242768  352.1532513  -31.03717108  497.3470183  318.0965028  245.4566678  349.2189492  182.3219151  270.2493444  196.9922274  581.3051065  -141.6233127  -28.44346138  605.9821112  
205.5196242  291.795384  159.5630631  223.4572384  243.010579  354.6710914  -35.36292978  501.8481643  316.866137  244.0426154  349.0691409  184.2655704  270.6945948  199.5830054  579.2314948  -139.7614784  -22.82392942  599.2687969  
207.4781113  291.9947192  161.7361964  221.9943611  241.0788377  353.9525614  -34.97669348  503.0337375  317.1176547  245.0880085  344.9073251  185.7918558  271.4269447  197.4765393  584.5211809  -138.0225413  -20.4702867  594.2977494  
207.2671262  291.7035379  161.2366333  221.6063647  239.577762  353.266934  -34.03576248  498.1091279  317.9884865  246.9801663  346.521543  183.2282518  271.3615715  196.8866754  585.1317556  -140.3081101  -25.68064682  601.0369407  
206.5260841  292.050254  159.4868664  222.5359267  241.9697766  351.3564315  -35.32415172  497.8036397  319.0914079  245.9057716  351.3232506  182.4664944  270.4837485  196.4952287  581.0829864  -140.5321642  -28.51097953  602.9979678  
207.559658  292.5190005  159.7623278  222.4657734  242.62317  354.0565794  -33.54903593  504.6008376  318.4490642  244.5558942  351.550506  185.8242674  269.760909  195.8934295  581.3015175  -141.2254225  -22.98666702  599.9899991  
208.4787755  292.961843  161.3831289  221.3987943  240.4995483  353.7613893  -33.14913637  504.7872646  318.5751379  245.1339808  346.1266371  185.263489  270.842416  196.3214156  585.9451032  -140.0626619  -23.43956751  597.2784056  
207.5964478  293.7393437  161.0701453  221.1898171  240.4572933  355.5526238  -32.77879836  501.2017402  319.6369629  245.467307  346.4636614  183.9216141  272.4660143  196.8304718  586.4921181  -142.5699948  -27.57863923  602.0677627  
207.2421997  293.7404068  158.8665533  220.8233491  239.9606782  354.891482  -33.14055148  496.6361667  318.8725791  246.9293118  349.3911286  182.8990475  272.3935611  197.3707358  584.4887294  -143.0198062  -30.53384737  612.150804  
208.3595104  294.3980325  158.5497449  220.4337209  238.9818498  355.2623385  -31.1767721  502.3313357  318.5688509  244.6483753  349.0489796  185.1362455  271.1495646  194.9843235  582.552787  -141.0624923  -25.80846245  604.3641176  
208.4627968  295.1872125  158.9854646  220.4859999  236.4142947  353.990526  -28.78108006  503.478507  318.7193725  244.3705426  344.98174  185.75285  270.1327432  197.7455601  582.3566533  -141.7413451  -22.79681745  601.032075  
206.131914  296.6401515  157.4762539  221.2139253  234.8574583  353.156895  -30.30151427  498.0675642  317.6917032  244.7457163  344.3553977  183.3556561  271.8380276  198.1188728  582.7393099  -144.4001714  -27.99712877  606.3821961  
205.3860376  297.9026671  157.1393993  223.1665818  234.79922  352.0563347  -33.42027628  498.3657094  318.6865832  246.8829566  348.9560429  184.5827151  270.7011168  190.951625  582.8721775  -141.7812561  -28.56026277  608.0016319  
205.1202284  297.1075411  158.8590088  223.2503975  234.541786  351.1694057  -31.07719884  502.0143407  318.7130085  245.0402815  348.7843948  187.9264753  269.3738591  191.907302  584.0321538  -139.0454542  -26.95166416  603.1099434  
205.6827035  296.2805744  159.7565319  222.6095948  235.8762304  352.8433178  -28.71739477  501.4459162  314.4828174  244.1745093  344.2193453  186.7517465  269.7371018  197.1694634  579.3024541  -141.6904084  -22.73029181  601.8293059  
205.3955864  296.4111588  159.3990159  222.7222025  235.9539198  354.2602902  -31.15470214  499.944971  314.7772915  246.491463  344.6240208  185.0036202  272.172031  195.9504746  579.5776816  -144.524229  -26.30548778  604.5480728  
205.9105707  296.142364  159.5593055  223.7534068  234.5380067  353.2279005  -31.06464854  501.6786033  316.8830924  246.3863796  349.7809154  185.9725959  270.7200202  188.571632  588.2952238  -139.5072674  -29.25930582  608.8924409  
204.9507907  293.3575433  160.7119528  222.9769174  236.0228295  352.150325  -32.09283759  502.43327  318.2540886  243.8564747  348.5705326  186.7135082  270.3476827  194.2544134  584.6622367  -138.6550536  -28.23573002  604.0069845  
204.8227273  293.3268852  160.9028076  222.6459876  239.7506723  354.1232186  -30.40121136  502.8437325  314.8431942  243.903429  349.3514472  185.8976756  269.3906311  201.6630169  580.0256268  -143.6868782  -26.14953032  603.2076604  
205.1970484  294.9055317  161.0137641  223.4401042  239.885098  354.9306782  -32.43907585  501.6694319  316.9098691  244.7861319  346.2114202  184.3572294  270.8150604  197.442605  583.8777257  -143.7357044  -25.25130267  603.4587774  
206.5252018  295.8395799  160.5338257  224.2287547  238.3810102  351.7684433  -31.85085466  501.3173161  318.7254349  244.9606329  348.9413793  185.7210536  271.8759673  192.8689133  588.8330626  -139.5453366  -25.83084996  605.1028597  
206.8692328  294.3654709  160.3526967  223.0406859  237.159524  349.5968301  -30.708341  501.4475788  321.7227308  244.4254862  348.1289851  185.004835  271.9017656  196.2479783  588.0036574  -139.3772246  -27.07782655  606.6244761  
205.7998853  294.9192018  157.8684  223.5273154  239.2646878  350.412827  -29.61936852  500.6243864  319.3174713  242.9790403  350.9043322  184.8427228  271.6065973  200.8245885  581.8324154  -142.7702663  -25.97579352  606.010213  
205.8786303  294.8622496  158.0363658  222.9321574  242.0044527  352.7989218  -32.13129995  503.5661325  318.1394625  243.1555834  347.4388217  185.2742102  272.6379266  201.0669667  578.5687804  -143.502886  -19.92677428  605.3745105  
205.8556672  295.9179068  158.4587186  222.2004267  237.3757483  353.5143288  -31.82344106  502.3182244  318.8645569  243.4134704  343.8199816  185.8846501  272.5771886  194.5472486  585.279223  -141.1518891  -21.30233552  601.5185075  
204.9288028  295.6982566  158.770317  221.8042238  235.1730701  351.8301478  -31.05015821  499.5504335  318.9055915  244.454928  344.0139591  184.6542751  270.7272508  195.7030643  585.7531562  -141.15174  -25.66747346  604.702028  
203.8527251  295.5795343  157.4272749  223.0884365  238.0164981  349.560503  -30.69604988  497.3226557  317.9715311  245.3751351  348.9036904  183.2621282  269.7981185  195.9277132  581.4267594  -142.097839  -30.92227733  608.1616507  
205.1831593  293.784115  157.5795758  223.7440106  238.5684172  352.2426085  -31.77150597  500.5307432  316.9720411  244.8608411  349.4303905  184.0989433  268.4201007  195.6821421  577.9898949  -143.1301275  -25.19854303  604.2218192  
206.476482  293.6653009  160.0512089  222.5611634  237.1497058  353.3045589  -32.81608093  503.8407751  317.5739266  243.9817083  344.1504081  185.9044902  270.270968  195.1083017  582.809943  -138.7996487  -20.06815151  597.5124986  
206.1731016  291.7563922  160.5340595  223.286349  236.9844536  353.4139196  -34.41754904  500.3895131  318.239625  245.3071623  343.8934229  183.8018543  270.8580131  195.5037805  585.958838  -140.7299674  -25.70231491  600.0431385  
205.6155242  291.0101083  158.3443162  222.263018  239.4673312  350.8543292  -33.82517705  497.3086313  316.8627055  246.1517285  348.3639833  183.8193014  270.7546174  194.9175145  582.8226319  -140.6481115  -32.62543283  604.9166922  
208.4703744  293.1712108  159.6002628  222.1275078  242.1002683  355.4669015  -33.33846459  501.210435  317.6720793  245.7283079  350.8937915  184.8397289  270.7672467  196.1946963  580.4640938  -141.3964958  -28.31241821  601.7978493  
208.8545718  292.6991122  161.6707456  221.3321228  239.9168704  355.8593484  -31.84635254  503.4205932  317.9746248  245.5358591  346.5346523  185.4175657  272.0074239  196.7174678  580.9296658  -141.8712975  -23.8029943  597.1711678  
208.1143223  292.6107083  161.6352481  221.4760302  236.1489146  354.5133378  -32.46367387  499.4517889  317.0769343  247.5687378  345.1553448  183.8678216  271.7159136  194.9701947  583.1491017  -142.1784339  -26.87362957  602.023787  
208.3521552  295.0386643  159.8323046  223.255896  238.7591547  353.9801672  -33.36195287  496.8255386  317.3795938  247.169607  347.9227644  183.3336573  273.1577396  194.8883233  581.634658  -141.8602736  -29.61782748  608.4036313  
208.9985222  295.3975952  159.290049  223.4928218  239.4980684  353.8899661  -34.648808  498.4609639  319.6147393  246.478232  350.980568  184.3521762  272.469465  194.7437113  583.2727989  -139.6684101  -27.72441117  606.9827282  
209.6193028  295.0489209  159.7339359  222.3159444  239.3380254  354.3274037  -32.53036306  503.3499546  318.7118824  244.1232011  349.1976437  186.9456308  270.8504478  195.6017595  583.8631003  -138.1010888  -21.61876057  600.3770049  
208.3015101  294.7289526  160.3516025  220.5140702  238.6447253  353.7933234  -30.34149729  501.0558281  318.1002766  244.410344  344.4798172  184.5342118  270.0839659  199.2841396  582.9235677  -140.0776105  -21.12732123  598.8774996  
206.163286  296.3237212  158.1341905  222.0257812  238.6650641  353.7655082  -31.79553934  498.0495544  317.4887507  246.4537441  347.431189  182.5188503  270.5069512  197.0354473  582.9978396  -143.9217777  -27.1525603  604.9500335  
204.8593562  296.8176383  158.4188301  224.4712707  239.1872797  350.8421573  -33.22122945  499.3605815  320.3358472  246.0921251  350.9401295  184.380022  267.9666007  192.2407367  584.1003328  -139.8022561  -28.26738865  605.8013816  
205.2289678  297.0106522  158.5882381  223.489135  236.9660981  350.9992322  -31.72418023  503.9683358  318.6100562  244.6097076  348.2671379  186.4083883  267.5301578  194.2011603  582.8237945  -140.3156502  -24.66572489  599.8139121  
204.5464041  296.7987078  160.5136595  221.9031708  235.9432359  351.5924497  -30.08772277  504.9379717  317.1390965  244.3653412  345.3650685  185.1553734  267.2263017  197.4150304  580.6243256  -142.6658399  -23.37893103  598.7334818  
204.1749793  298.4266024  160.3000652  223.5630381  236.2818469  351.9884144  -28.78630319  501.6002395  315.4397357  247.1781272  344.2564916  184.340861  268.3556467  195.8313908  582.5019022  -145.0055738  -27.85558019  604.2765731  
204.1571192  298.6797207  160.0800493  224.6614556  237.5172687  352.1852133  -34.81275417  498.3590937  316.4053967  247.4028233  347.9899238  184.9672544  269.9928451  194.1491017  584.0367718  -142.3319373  -27.17244147  605.450495  
204.7699985  295.0675223  160.7003619  224.0342234  236.0324272  349.7235233  -33.03521004  502.238021  316.8369593  246.6938394  349.5838488  186.6267059  269.8052771  192.1699456  585.9901949  -138.7683282  -25.7915456  602.5994154  
206.0457651  293.6592326  160.6296727  222.8115121  236.3185767  352.3148891  -30.39303565  504.9205508  317.118923  244.6998671  346.2783558  186.6491731  270.4011281  197.983586  580.1277772  -139.8236498  -22.05168197  601.3766074  
205.5693696  292.2443897  161.3838448  222.9685905  238.084978  355.6391156  -29.93856092  503.09382  315.2497924  244.7120967  345.6741453  183.7108987  272.8790061  200.0344113  579.8470545  -142.7015936  -23.4686775  602.2876476  
205.3891654  292.0093946  161.2207651  224.3955023  236.2373052  355.2983066  -31.15535416  500.6481799  316.8387049  245.3301846  347.0792939  183.5537604  274.7094346  196.7267405  583.0861388  -144.4501175  -26.59601307  607.2865392  
205.114596  290.2178504  161.5044607  224.7418467  236.7989845  353.0305166  -33.33902509  501.1214255  319.6265486  244.8169107  352.6530129  185.9479909  272.854276  193.0455248  583.7443218  -142.0606432  -27.98619163  608.1235739  
205.5809338  288.82689  162.8203373  223.0491607  235.5730717  354.8674579  -31.11147005  505.5566496  318.1679761  241.7846005  349.1372652  190.7328335  270.1485796  193.1671585  582.3577896  -139.0425377  -24.02257001  602.2634083  
207.0827748  290.7857734  165.7141699  223.4576876  236.4697821  355.0083335  -29.81986667  504.5802039  318.4566882  242.2991692  347.4472095  189.6226199  271.5691363  196.275494  581.7709037  -141.5292258  -22.36743346  599.4576051  
206.0532673  292.2823286  164.0189966  224.6744225  236.5884924  356.0300229  -30.71824024  500.5879389  317.8095801  243.4494329  348.2154925  187.5923093  273.3653681  196.4288207  582.3409361  -144.1809031  -28.63479396  605.4267867  
206.2310279  292.5195163  162.7157321  225.0620548  238.0722298  355.8699035  -32.98887993  500.6702237  319.650432  242.7218767  352.1269953  187.720468  273.7378916  194.1489046  582.1182659  -143.283805  -30.45858228  610.1693029  
207.6785533  292.1666519  164.1445783  223.9253215  239.4542396  354.1583046  -31.14839582  505.6791806  319.2751567  241.1661783  350.1282952  191.4490526  274.7465868  195.1576307  582.0689657  -140.5670013  -24.51973385  600.9993443  
207.8212135  293.9250005  163.3838331  224.8797523  239.4882136  353.2718701  -29.21195543  504.4051531  317.810188  241.9478374  347.3697063  188.8174728  274.8020033  196.4655786  578.5274579  -141.8452783  -21.57509608  600.6943498  
207.1481747  295.3786244  162.5995665  225.2260982  240.52659  353.9578791  -32.92982845  501.1569603  317.9079682  243.2492  348.6540641  186.590955  277.3475632  194.1536399  580.2791501  -142.9989063  -24.7992483  608.6752576  
209.2366306  296.2534863  162.7607364  224.6222202  242.9892126  351.4930117  -36.3982678  502.8751924  320.0121834  243.271985  352.3906451  187.422111  276.5417315  191.6980286  587.5226178  -135.093316  -24.52700972  604.6996232  
211.1261779  297.3746149  163.7420682  222.010356  244.9941218  352.360829  -32.3967023  505.9229538  319.132936  241.9918044  348.955023  189.9487363  277.2391091  200.7768272  583.5522486  -137.6147875  -22.30322942  601.3069875  
209.6362766  295.6202369  158.7989467  221.3908185  245.3107643  353.84186  -32.78295571  500.651807  315.9521027  243.9466861  344.6459656  182.772259  278.4874638  202.1345757  585.4567604  -140.5649544  -19.52540711  604.042696  
208.9004816  295.6517779  157.02016  220.9199671  245.802462  351.7557012  -34.60576785  499.1697353  319.0082782  245.5524329  351.1539544  182.4293079  275.3416118  197.0921361  586.8107494  -136.8518296  -19.80673445  607.3775755  
207.6410835  294.7601509  156.0098145  220.4954177  243.5811509  352.2489302  -33.31131707  499.4299798  319.7905864  245.7197895  347.3919053  181.6266364  271.8218927  196.8941981  587.557577  -135.0209494  -22.40727545  599.6860789  
206.3870763  293.8039237  154.4476523  219.2162915  244.3353198  354.3064393  -32.04485167  497.7152153  318.1604274  244.8263183  344.6639362  180.4201229  268.3074512  203.6669954  581.5258599  -141.7162496  -25.94548335  602.2862352  
207.6768776  293.6012377  154.5257806  218.8646422  244.2223779  354.0871686  -35.6239003  501.4045224  318.5361712  245.9548432  344.6915696  180.5321682  271.2891723  199.7114176  582.4818884  -139.5734594  -20.57602818  598.1272125  
208.7644189  293.478178  155.5805562  219.4927084  237.2103798  353.7072675  -31.29368518  499.713071  319.4240768  245.8998427  343.0367867  180.9647557  272.6395182  198.9002434  583.9646222  -140.0378624  -22.20646218  599.0250132  
205.7429851  291.7807035  153.221719  220.7137523  234.9472966  353.6797925  -28.22134657  492.9082904  317.2647496  246.0002372  343.1441361  179.6188434  270.7597768  199.4039156  581.0644906  -147.4810337  -30.02460214  611.3252806  
206.6945674  293.8257078  155.3554376  221.7422312  236.6625672  349.8086983  -32.23913961  496.8911498  318.8542783  248.1757442  348.5891274  180.3300026  270.4470113  192.9017258  584.7022148  -141.3085162  -28.85398518  606.0370418  
207.1535846  294.2933515  155.1224817  222.487187  234.0152082  349.515813  -30.80456256  499.5414874  320.068926  246.8881123  346.9429206  180.2139346  270.3768752  193.3983339  587.0264692  -138.657565  -28.36078405  600.8797463  
204.6193068  292.2381857  155.5690847  222.5086665  234.8819449  351.7713083  -29.06282976  497.2075359  318.2499254  244.7365301  346.7180367  180.7913182  268.2386054  197.7498509  580.1224963  -142.8968299  -28.38654798  604.3240328  
203.3983131  293.5748043  155.5852044  223.1200983  234.6021987  353.5543784  -29.75890555  498.2520456  317.5500905  245.3595193  345.3207404  182.0225376  266.2964798  198.8278796  576.8765945  -145.9821701  -25.8201949  606.9967844  
205.360154  295.5405396  156.903787  223.4410675  232.3288545  352.9308474  -29.14690063  502.243228  318.3845956  245.9599917  344.7695766  184.3345105  266.2263433  194.2917131  582.8800226  -144.0640128  -25.55531096  602.451176  
204.7703346  296.5546689  159.4651939  221.3663197  233.4148938  353.3159061  -32.9299012  500.8878645  317.5268225  246.0341997  342.4446129  183.2316794  268.3676818  195.7893592  583.0576705  -142.2006639  -28.14624223  599.6158048  
205.5090509  296.7639725  158.6674693  222.12937  236.3351279  353.6968891  -34.1891509  497.711685  317.0457021  246.8686718  343.6695824  183.4121284  269.14416  197.1302745  582.584843  -144.5539535  -31.67717575  606.4076912  
206.6384376  296.8661509  159.818696  223.3550114  237.5716938  352.520728  -34.92159144  497.8316623  317.9022994  246.9516756  346.8354975  184.9702502  271.165012  193.7427402  585.2487221  -141.7558987  -28.37633218  605.9967081  
207.8725222  296.3399914  160.0799594  222.9374109  236.0905254  351.0232915  -32.60885579  500.0665042  320.3543565  247.3250953  347.6540149  185.2076421  270.2732194  192.1966522  589.8784236  -138.9476477  -27.05317336  602.9438853  
206.0262701  294.958605  159.0489946  222.9787481  237.4453243  349.8836798  -31.20874684  498.0585778  318.4226888  246.9664429  350.1024064  185.1089267  268.0716913  195.5725273  583.1632187  -140.7659326  -26.41202352  603.0250657  
205.1560644  295.2772719  158.8337595  221.4775176  242.3680625  352.2500465  -34.88244563  498.6565732  316.6844419  245.6022585  347.8641422  185.7648518  267.3416547  198.8203206  578.2872127  -141.5948718  -23.77587354  603.0225575  
206.1881851  294.1535565  159.8635486  222.6552444  240.7616521  353.4037285  -32.73288412  503.8470336  317.6545881  246.2492888  346.7514395  186.9467261  268.1034172  193.683696  582.014818  -140.6580266  -21.16924897  598.2511235  
206.8299837  294.6050797  160.4422578  222.3792197  237.3947883  354.7457253  -32.65977311  502.3883331  319.3003052  245.0431965  346.1428202  185.0243643  271.0134875  194.9910121  584.9633477  -141.8687547  -24.96542489  599.827765  
206.2182751  295.3282213  158.3712849  223.6652441  237.774401  351.3821175  -31.56135744  497.6103543  317.6916052  246.0785726  348.8987703  183.4807574  270.5270539  196.3470042  582.3905622  -143.373168  -30.1391811  609.0854228  
204.856701  294.5952808  158.6213294  223.3487835  238.1723159  349.8064545  -32.384441  501.2736123  319.158133  243.9010507  351.2764394  187.1109429  270.4951779  192.0248981  584.0875355  -139.6246515  -26.75421071  605.8171191  
204.8221394  294.8780008  160.6353029  221.4496722  236.7560852  351.6883377  -30.14382268  503.5398053  317.4030637  241.9586406  345.8389359  187.1304835  269.2402271  198.1423205  580.74183  -140.8608179  -23.94035077  600.9151567  
205.3055942  294.5050712  160.2274933  221.8206118  237.6689282  352.7502903  -29.65671872  501.0676505  314.7284436  244.1859244  346.5589621  186.9471257  269.2455388  198.6824019  578.6049769  -144.0880772  -28.61400942  603.9542091  
204.866363  295.2429066  161.1141767  222.1199299  237.5388268  354.1620624  -32.28737368  500.3435753  317.5492205  245.5374915  346.3491532  185.7799287  270.8483993  193.5787773  584.0845349  -144.8031211  -28.81701176  605.7997946  
204.4361717  294.7141869  160.7585301  221.9159377  233.7221749  351.5185846  -31.93984042  501.6848899  317.3839106  245.2123838  347.0658502  186.5362273  269.3457311  191.3534412  589.3194682  -138.9151497  -28.27487944  605.5803887  
203.9345828  293.6153766  160.3015585  223.0124426  235.4722432  351.0988871  -29.99770749  500.3995392  315.8964287  245.0907743  350.6583958  184.7034696  269.1510609  195.6702496  582.8658285  -139.7092884  -29.38112861  607.2150296  
204.8105401  294.3713829  160.0590619  222.0855566  239.1603586  355.4950118  -29.26236706  503.2421988  314.7437858  243.1057128  347.3451021  186.3121155  269.0066082  197.6821167  577.7558185  -144.9027143  -25.78666206  606.7368082  
206.6689365  296.241421  161.5205575  222.6344549  235.1540804  355.7145298  -30.03993641  502.899096  317.0471264  244.6508235  345.8824211  186.6968399  270.7602964  193.2266593  585.9251658  -141.8793617  -24.24126064  600.1581751  
204.7826692  295.3155192  161.2034624  222.5741107  234.0388045  353.9000795  -30.55972532  498.749918  317.999718  244.5080315  349.6074422  184.6651344  270.0889204  195.3939014  586.6689014  -143.2493271  -29.93883607  608.947117  
204.7160061  295.2606188  159.9918039  222.7513651  238.1442998  355.525973  -31.19880188  499.9290368  317.4782469  243.6731739  350.5492609  185.7061981  270.2363697  197.2918673  581.2058605  -143.9506229  -30.11243475  609.2335697  
206.4232715  294.9251752  161.4520591  222.9122934  237.7243796  354.2249984  -31.04870349  504.604367  317.1733489  243.374776  346.8084757  187.4320166  271.5975609  195.6689454  582.7386632  -141.8670276  -21.68694397  599.1065934  
205.6621172  294.5472872  162.3314313  222.6585536  234.678414  352.2854884  -31.63394519  500.9534736  317.6218453  244.6031184  344.2963251  185.7244243  271.2792292  194.1233008  585.4805801  -142.2098796  -24.63362565  602.8476657  
205.6196943  294.2462125  160.9437445  224.2680668  236.4144762  350.693337  -31.412379  498.757909  317.9885868  244.8706545  349.6560328  184.3036755  271.7685354  195.4676238  582.9666946  -142.7013553  -31.38172561  608.5728682  
205.8337796  293.108107  162.4480464  224.213315  239.3816369  353.7563807  -31.49327452  503.2390734  317.3245669  243.6507575  349.6192795  186.0056988  270.7886718  197.3268615  578.1028567  -143.8059059  -27.01687847  604.9429437  
207.709083  293.7786288  163.7274852  224.6479449  238.4612396  354.4540787  -30.97851731  505.2660595  317.6125624  245.0062901  345.0055844  187.1117688  272.2486418  194.8138801  584.4702784  -141.7773892  -23.02453604  597.9593111  
207.4069703  293.8767234  164.1037404  224.9244765  237.0098254  352.7624682  -31.17028635  502.245901  317.7659151  244.6280967  349.2924434  185.7784115  275.1898639  195.0003424  586.1042914  -141.9268019  -26.69431479  605.2611042  
207.9292963  292.649426  161.8429147  224.3325132  240.2022341  353.3085292  -32.6917417  501.7673473  318.9755936  242.9119848  351.1154638  186.4537857  274.3085797  196.9609774  582.9412375  -141.615744  -29.48718325  609.376323  
209.5773133  294.2504559  163.6509476  223.8642766  242.0425947  354.1395658  -30.40023707  506.1834549  318.6225838  242.5338207  347.3056799  189.1451182  273.7962271  197.1880368  581.7481977  -139.3156128  -19.89949195  600.9715292  
208.2523742  295.8011865  160.7877748  222.5913257  240.6468963  352.300544  -33.94473477  503.1349733  319.0710887  245.7302809  344.5169284  185.6620559  274.8456542  198.6058154  583.3867477  -137.8057871  -19.19971404  599.2987648  
206.3687069  295.6708465  156.052943  223.0694165  241.3152029  349.9492711  -34.30554371  497.3913885  318.9156385  246.692077  348.1928216  182.4163434  271.9605077  197.1316485  583.0314372  -138.7501602  -24.50631006  608.5980374  
206.1064523  295.3141675  154.3092227  222.9647032  243.0951099  350.1715397  -33.73588985  500.5773841  316.9189971  244.8514819  347.4392953  183.3190456  269.3068887  195.9880608  577.7716703  -138.2578747  -20.62338262  602.0690336  
206.7458993  295.4493373  157.8812855  221.7511579  239.4365025  350.7226548  -31.77255713  504.5299651  316.6091845  244.7996037  344.5880794  184.7404191  269.9367005  195.3040417  578.9737868  -137.9405121  -20.16918115  596.6607402  
206.473538  297.0652765  160.1188669  222.6200014  237.6350538  352.3640507  -31.08797225  500.3549372  317.9712528  245.8542212  344.9786566  182.8572124  273.2388809  194.7851797  585.1559729  -141.5992869  -26.64284557  602.8747192  
206.050218  295.7821754  159.1638249  223.5888426  238.9488961  350.3794036  -32.0871032  498.8597493  318.047475  245.6924627  350.0695312  182.4785052  271.9855367  194.7005922  582.141592  -141.1226078  -29.43246261  609.5265401  
207.3059478  294.0356361  160.9333988  222.6693086  240.5767774  353.6499394  -32.44296463  503.771776  316.6992297  244.1988989  349.583704  186.7224043  271.4783164  196.5175342  577.6850073  -141.488111  -23.59704407  603.8190363  
208.4914877  295.6439184  162.7799305  222.6282966  237.5274718  355.7043292  -28.90485771  503.0456619  317.9714071  245.015412  344.4757922  186.3514937  272.4049553  196.4727468  583.0816176  -141.4229602  -22.10468715  599.6374361  
206.9727378  293.1539778  159.5193727  224.1212928  236.8173195  353.9602726  -30.89126824  497.9092963  316.2408128  245.9665228  348.569515  183.0331679  272.1936638  196.3494153  583.269078  -142.2388644  -27.29530388  607.4140338  
205.5687141  291.9524191  160.0276834  225.0888888  238.9473241  353.1915219  -32.69947202  501.6589948  319.2673099  245.8774393  351.9376978  185.668823  272.1715362  192.7784155  581.2128005  -139.8125747  -27.21053241  606.0274945  
206.382237  291.2749739  161.4479859  223.2717089  236.7542088  354.0589678  -30.19969599  505.5430097  317.9933448  244.3073638  346.250551  187.0909249  271.1221496  196.4329176  580.7151029  -139.2084559  -20.71068142  597.9537042  
205.445098  291.596525  160.9204838  223.4868691  237.0825661  354.8362484  -32.41024056  499.1469532  316.7395565  245.6423318  346.0809704  184.252441  272.7042552  197.4321141  582.2682169  -143.8925489  -27.26562778  603.1574109  
207.0767511  293.0261844  160.5884542  223.2946773  240.2405899  354.746064  -35.76023587  500.0810076  319.2783881  245.8088172  353.0461502  184.694981  271.2862208  192.983708  584.9880822  -138.7117259  -28.77174959  606.7872103  
207.8327673  292.8444706  161.2132021  220.8984037  239.4586384  356.1284809  -33.24667478  503.8644392  318.3893361  244.0186116  350.4532432  186.9509887  270.0618235  196.7618242  585.6735606  -139.0937988  -23.81627159  598.0280284  
208.0941955  292.7013469  159.6905359  221.0774478  238.2897734  356.5348603  -31.31561929  499.2045084  317.5562572  244.9855349  344.4049825  184.520667  269.3010584  199.4423278  583.083232  -141.8866686  -24.31195032  598.7469776  
206.6564884  294.6640218  157.7460703  221.936878  238.7799466  355.2552373  -33.47371027  495.031042  318.3699773  248.1240822  347.0262899  181.4504402  269.9196084  196.0799723  584.4884741  -144.5730765  -29.40858008  605.9798891  
205.9987934  294.9091468  157.2491074  222.9786597  239.8946218  353.1902739  -34.08417779  498.3649049  322.0662153  247.5593806  351.3484863  184.4464716  269.7531145  193.3286146  583.9842364  -140.0798203  -28.44577216  602.9812134  
206.9507456  294.9429255  158.6042976  220.9286515  239.337367  353.7223408  -31.35189058  501.030289  320.4569145  244.9875375  346.8425069  185.777811  269.2100689  197.6562385  583.314948  -140.5703558  -24.43510051  597.2449258  
206.6837644  294.5523217  157.3059222  220.8207512  240.0422042  354.1853992  -30.85206554  498.9055383  319.4883119  245.4198636  344.3674454  182.2787561  269.2989458  200.8815363  582.3092591  -143.3898355  -24.32197585  601.8730175  
205.4159894  295.4306269  156.3308163  222.0607191  238.5422121  353.5551274  -33.99900121  495.7349429  320.1440233  247.7281779  345.339223  180.8281761  269.5345945  195.6350403  583.7440704  -143.7393658  -26.51045882  604.6803721  
205.1883581  296.4818745  156.5429848  223.6559303  237.4303155  349.3934236  -33.26408486  499.4466961  321.4140256  246.3848039  347.6430405  182.6814055  269.1348036  191.6151142  586.1287397  -139.1336128  -28.83753984  602.6800575  
205.8924393  295.6556623  156.5136358  222.9653755  236.7041491  350.9969963  -30.92032494  500.3292364  319.3384678  243.7167417  346.5728216  183.7281568  268.1859183  197.3826388  581.7112997  -141.3148578  -24.97770911  601.7331192  
205.4190748  294.4783699  156.5561467  222.5027154  237.817247  352.5607468  -31.59035281  499.9193145  316.9122603  243.1732589  344.0791063  182.1991576  269.4215118  199.9501551  579.5531264  -143.8465681  -24.85687025  603.6065527  
205.7191471  296.6207362  157.9932913  223.3164377  236.7267417  351.9920623  -33.57083779  500.695693  317.4747104  245.5300562  344.826954  184.2507311  270.3840783  194.7340161  583.5565428  -142.7995118  -25.5215552  601.1713948  
205.701998  296.3349202  159.1645734  223.4794868  235.3423748  353.2234759  -32.42641078  500.8718123  319.2013692  245.3024768  345.0736967  185.0745121  271.4124085  195.6697477  589.4072863  -140.7585079  -26.68995781  604.0908907  
205.2330836  294.5668403  157.4197696  223.3170052  238.4069613  350.2545521  -32.11345999  497.6664229  317.6910569  246.2891786  349.809809  183.6672795  272.0464887  198.5834406  585.1408959  -141.9646449  -29.42649569  607.4203777  
205.2025195  292.6596514  157.656113  222.0043028  240.7609305  353.0711796  -33.1442751  500.9197721  317.1570646  244.9934263  350.9307494  184.7222496  271.6631577  197.8804818  582.1270126  -141.7508012  -25.50171808  604.3304716  
207.0437039  294.5797086  158.960854  221.470157  239.3760733  354.2457933  -30.07134208  504.7977194  316.9001353  244.6938721  347.3555382  187.6919301  271.497216  198.255735  584.6668367  -139.5538272  -22.38259092  599.2715202  
206.6152593  293.2928651  159.2337783  221.3158669  237.6022591  355.2143825  -30.61367438  500.7504998  317.1315121  244.8005375  343.8992198  184.3344706  271.6048649  199.9443213  582.7435523  -142.2844481  -24.84785772  602.6720619  
205.5305978  293.7589796  158.2790665  222.5928479  236.575289  354.2655097  -32.01516424  497.287753  317.1714436  246.3298201  347.7688442  182.6273311  273.0398872  195.1803552  584.3274379  -144.7311729  -28.4098921  609.9045399  
205.0078916  293.9053892  158.422269  223.1937213  236.7231786  351.7768602  -31.18972943  500.9794499  318.4122212  243.4557371  349.9472604  185.6840837  270.0925249  193.336782  581.070112  -140.1948536  -26.02708362  606.2848121  
205.6726076  292.0102472  160.4994063  221.8132194  234.557906  353.1468203  -29.64874698  504.8374767  316.9103211  241.9284793  345.0864687  186.8637769  269.1239628  196.3195973  580.6331466  -141.1271908  -21.59103891  599.985229  
205.4221335  293.290492  160.9739249  223.0245623  234.7512476  352.7850816  -30.79294968  499.1558881  315.433288  245.3445325  344.8519193  184.16548  270.5359824  194.8880514  582.5946802  -145.2968163  -31.21904267  605.7013931  
205.3183031  293.1990183  162.0215723  224.6194005  237.0227696  352.9546679  -33.49180417  499.7811086  318.1840757  244.8332607  350.4062732  186.9663764  270.6894336  191.1546799  582.3219832  -140.0321451  -33.49811137  608.7461324  
206.8957554  293.1635219  164.7750774  222.6689928  236.4861737  352.4635033  -31.32713172  504.8050933  316.6669229  242.4911255  346.201007  190.2522469  269.9843952  195.572786  581.0658873  -140.2710308  -25.80173094  600.2821691  
206.5624866  293.1035068  163.228674  223.7490141  236.4326369  352.0597082  -31.45727404  500.0432383  314.4223159  244.6702498  344.9556826  186.7155818  271.1575413  195.3402062  581.6959021  -143.9450482  -27.71964671  602.4422903  
206.8361502  293.2894377  162.1646159  224.797427  236.715854  352.201683  -34.25937572  499.9484094  317.1119417  245.2582929  348.1360797  188.0666051  272.4696338  189.4194597  585.9596883  -138.2563701  -26.8097004  606.7868644  
206.6746978  293.9614365  161.479862  224.331136  237.2611586  348.2042279  -31.54894644  502.4730672  318.2570218  244.5252177  346.4013969  188.5343556  273.2132517  193.2071326  582.6352977  -135.9864689  -25.33260665  604.8494282  
206.7548194  293.0684906  161.9411158  223.7129736  239.2615708  349.6714244  -31.71851772  502.4893111  315.4943668  244.0760686  344.7122618  185.5643932  273.7872274  197.7271316  577.2898885  -139.0366713  -19.99707294  600.6460667  
207.2560308  295.951475  162.6025419  224.7680813  240.0807841  351.4804958  -34.34177748  502.7611291  317.4219917  245.0930784  347.3032217  185.5522586  274.9683661  193.0631411  582.5807496  -139.7865631  -20.41819872  600.3212261  
208.5260092  296.6013216  162.2282505  225.0546709  239.3203992  351.120749  -33.02221816  503.8263569  320.9110617  244.1124021  350.3249755  186.7091531  273.9462391  192.9334584  587.0435215  -136.3508145  -25.99321153  607.5102836  
208.0792467  297.1571519  160.6558509  222.2796242  241.4018393  352.2447821  -30.08803526  503.8621763  317.086781  243.1573735  350.3231079  186.2532148  273.0930032  200.5924517  577.1408574  -141.4269923  -23.82476587  604.5733675  
206.7848111  298.3516171  159.7971903  222.5814548  241.0827344  353.4886749  -31.8829325  503.0042771  317.5195731  244.2377482  347.4525277  185.1828201  273.3541608  197.9085091  581.6845539  -144.0925008  -22.58757783  603.4804916  
207.7267576  298.8069075  162.4171815  223.2091409  237.4135632  351.8714537  -30.54322  503.8159536  320.0334587  243.6782628  350.2247523  186.2535977  272.0938107  193.4302494  586.8055659  -142.8872837  -27.66691008  605.7230984  
207.4149451  295.0360046  161.8792666  223.2535357  243.121067  351.7261485  -34.57555858  502.5425078  318.2837721  242.2362686  353.2281919  185.9853839  272.5846379  199.9902771  580.6705153  -141.8324323  -28.32872422  603.6917456  
209.0908997  295.5135329  163.4298722  222.0529816  243.6537577  354.5593572  -34.70976045  505.0636251  317.7228836  242.5659108  347.6633891  187.3218327  273.5107209  198.1334291  581.3951376  -141.2746285  -19.73804695  598.0399322  
209.0889577  293.5724059  162.7958834  221.4578914  240.4096754  355.7171979  -33.35109947  501.6207174  319.5879844  244.5457726  349.0102574  185.5184538  274.5891549  195.5587806  590.6111734  -138.6171787  -22.7075976  601.6806666  
206.7421393  291.6464114  157.9426339  221.4042548  243.1754417  354.3135757  -32.57656158  499.5610835  318.4434903  244.8407166  352.1233514  182.5768165  270.6563348  200.652718  582.8576883  -141.5106052  -27.0680733  605.7913398  
206.6911025  294.3075506  156.7357005  221.0040206  243.1085872  355.3205605  -31.808772  500.6024235  318.1911494  246.4728383  345.1777906  182.2927077  268.0231081  198.4779685  580.8388591  -141.9479588  -19.88230626  600.8267922  
204.7026679  296.1187356  155.8539932  222.5432746  238.4239508  354.8665814  -31.44151405  498.6740838  320.4062318  247.7079723  346.3111148  182.290099  268.422322  192.7007228  588.409493  -140.7401821  -22.9937773  601.6057381  
203.2382378  295.3049496  155.0091833  223.3562938  237.5672697  351.1228246  -30.43949201  496.4474034  319.623976  246.8269797  347.9360923  180.0267769  265.7024847  196.0179953  582.0520176  -141.2689824  -28.75907152  605.52501  
203.5620022  295.9106649  154.1523317  223.0432144  237.5511964  351.7867312  -29.64030807  499.0883691  315.682321  245.8651138  344.3444747  181.4944191  265.401042  198.2120733  576.9585155  -144.6016988  -24.58402475  604.8324742  
204.7696075  296.0594462  156.6284449  222.3991782  234.3628737  352.0073318  -30.29722791  500.7947767  315.8790964  246.7606785  344.5120004  182.1958627  269.1927975  193.5023161  584.6686675  -143.0753318  -24.271267  600.0574027  
203.9214001  295.8893354  157.8010265  220.7667116  233.01745  350.7469696  -29.36806543  499.1970529  318.4843626  246.4145717  345.8897629  182.0047692  267.3929655  194.6005746  585.9087783  -142.0610999  -29.67590859  606.0221272  
204.3012441  294.3494554  157.2797434  220.0035579  236.7435432  351.0358153  -30.26229054  499.9115523  315.5973623  246.0306964  348.0075975  183.5154458  267.9635225  198.3126376  577.9559378  -143.643592  -30.01519485  606.0672398  
206.5315923  295.3323472  159.7451527  220.7487618  235.9453927  353.0235267  -29.5019177  502.5477389  316.2944931  245.8983044  344.9676673  184.8742867  269.6253506  194.4020438  579.7130099  -142.4299043  -25.72269526  601.157415  
205.6598826  295.2781365  161.3540547  220.6248984  232.2385027  353.7404192  -30.34645503  500.0604689  318.2516453  246.4109486  346.9501462  184.4125259  270.7730393  193.3012972  584.3843934  -143.6465382  -31.22895381  604.172673  
205.603365  292.7762231  160.3974729  222.3588376  233.7522294  352.932057  -28.89966116  499.1889367  316.2627876  245.6055935  351.0076995  185.4495642  269.3160444  194.5467998  579.1959256  -145.8214192  -36.28913334  610.300626  
207.461492  291.5230574  163.1475984  222.3474028  236.000576  356.7028412  -30.52245755  504.3055639  316.5475713  243.5003407  347.4121472  188.9850287  269.9187817  193.3174895  577.5023783  -144.2336689  -27.02756924  602.3149434  
208.0158224  292.1248592  163.8854614  221.2929305  233.960813  353.5926282  -34.92193126  501.3233067  316.6986648  244.9727101  344.102452  188.2332638  274.0269798  191.486392  586.8566202  -139.7047109  -25.84311489  598.9369207  
207.7809938  291.1656821  162.8895025  223.1397378  236.467904  354.9051159  -34.58049035  497.8276437  317.9581676  244.1331227  350.4435309  187.8305423  272.3370082  193.6721066  586.6826924  -139.8695029  -34.03299872  608.1592635  
208.9284434  291.0326656  163.7478632  222.4697268  241.1703021  356.5019673  -34.92806465  501.628883  315.9109172  242.8995501  346.1737225  189.4680879  273.2277466  197.3210151  581.9324641  -140.564439  -24.10297105  605.00706  
209.6724054  293.047137  163.303459  222.840914  238.7782451  351.3118475  -32.59112984  501.7369035  317.7855532  244.8286594  344.0513607  186.1502894  275.7059286  196.2652357  587.5155472  -136.725754  -17.428064  596.6141741  
207.2611874  294.7321211  158.016447  223.2630354  239.6636453  349.5793038  -32.15697883  497.3202696  318.6825341  247.4688955  349.1910313  181.2291737  275.3256232  197.662516  585.4264165  -137.8892664  -23.07457954  606.8001515  
205.3746621  295.045747  155.6285862  223.2165833  242.9259616  350.7028406  -34.50361049  500.8283159  318.7554252  245.5162875  348.5557435  182.3816321  272.0576646  197.7316917  577.561135  -138.106385  -19.82964637  603.8322042  
207.105179  297.3828449  156.5457581  222.9875227  240.6806103  352.1519652  -32.89849061  503.1982522  319.1246159  246.2310446  343.3883263  183.9024731  271.6732922  196.1687391  582.2028239  -138.0926922  -18.84489981  595.37171  
206.765508  296.9523166  155.5686462  223.4539535  240.6757126  352.9756534  -32.79089819  496.4337283  317.9372712  247.0806535  346.5676307  181.4305504  272.1929729  197.8886134  584.6142108  -141.8584354  -27.26265862  604.698904  
205.7844755  296.278148  153.8251288  223.703298  241.9953437  351.314823  -32.97314563  499.9274679  319.5136075  245.6581697  349.8267505  185.5138945  270.6516278  195.1052562  583.5672913  -138.8987386  -26.07777223  606.017747  
206.4948636  295.8676726  156.7707023  221.1242689  239.7848208  353.396229  -28.9121417  503.1464328  318.7891319  243.601659  345.1882022  185.92165  270.3269726  198.4000118  582.5868633  -141.392215  -20.8694887  598.9757025  
205.4317745  296.8638002  156.8872168  222.1202785  239.6643098  354.2982088  -29.67930165  499.1927794  317.7547688  246.1260194  344.5442837  183.4490216  270.1234348  199.2508992  584.512084  -145.789361  -28.49695836  604.0516734  
205.4216538  295.4450718  156.5206505  223.1232158  239.2374857  353.2341551  -30.2496802  499.2392854  320.2662434  247.0032416  351.2239988  184.0504664  268.8352588  192.7515511  585.2093931  -141.3973503  -27.57598969  609.8902712  
205.4933271  292.4860605  158.6304262  221.8687434  237.0791153  354.6697032  -30.65077271  503.3102593  320.3150571  243.8379759  347.56539  185.7964116  268.1678141  197.6357622  583.8095147  -141.6587371  -23.62638403  600.0576474  
205.7342597  290.5724785  159.3475165  221.3405431  238.3092535  358.0627327  -30.07104341  500.7855363  317.5551973  244.8108661  345.8054507  183.3532064  268.6442512  201.8444202  581.8187113  -146.213064  -27.46251892  602.2159681  
204.8401082  291.3185879  159.2267263  223.0396219  237.4646965  355.9240082  -34.49189058  499.6312436  319.8142465  245.730018  348.4051314  183.3172802  270.8837562  196.722596  586.3137535  -145.0536344  -28.77303124  604.5564021  
205.7110919  292.565463  160.7852295  223.5786064  235.5877233  351.6344498  -30.55499698  501.1283666  321.4434593  246.3509423  349.5491932  184.8818663  268.7366779  193.9202334  588.5656884  -140.1638457  -31.57978793  604.5088339  
205.4430537  292.885538  160.2435703  221.6589912  237.0381768  354.6078204  -29.2095551  501.4807806  317.8960703  242.579956  346.8276799  184.8781627  269.3606614  200.9778985  578.4860201  -145.33448  -28.08545094  603.0899641  
204.2711935  294.4266028  160.0513268  223.7115022  234.4037536  353.112473  -32.35227108  500.2244592  316.6133865  245.463902  345.6890238  183.9570114  269.545304  193.4514668  583.3130782  -144.4883245  -27.36618602  603.2413748  
205.9434565  294.8798629  161.8086432  224.720195  233.6490063  352.1280547  -30.68867827  501.8324968  320.6723064  245.426803  348.7002455  187.0219193  268.6276106  192.0599473  587.1854635  -140.7784215  -33.47072678  606.9731813  
206.1042238  294.3675648  160.3589196  223.3919998  236.753409  354.5662748  -29.13530206  501.85397  316.5022512  243.3356817  348.2997517  185.8262367  268.0375852  198.7934089  579.9522475  -143.6349648  -30.0717475  607.4814841  
205.7201608  295.4576608  159.005764  225.0647465  237.4848425  354.8184332  -31.59705623  501.3610376  316.8848533  244.902702  345.1219225  183.594174  271.5245934  196.0814904  582.1959122  -142.7032524  -21.86205169  602.9321625  
204.5514185  294.1692251  159.2661778  225.7957899  235.5603237  352.3341316  -32.06533724  500.0017158  321.1001609  245.5792361  348.7835923  183.2122004  272.5799171  191.9499943  587.620376  -138.8648086  -23.32806108  605.8477138  
203.8965184  291.0281541  159.4318944  225.0999469  237.437145  352.618934  -31.06506204  500.8665516  317.9811431  243.1857304  348.6579158  183.4159302  272.0816216  198.7119734  578.9074273  -139.805856  -22.00096259  602.9497374  
205.9229501  293.2504929  161.7109399  224.0032749  239.1108827  352.6478297  -31.72240263  501.588455  317.0804548  244.6769654  346.2089562  185.0798358  272.4021384  196.1958584  577.1398025  -143.523247  -22.14178465  601.7850783  
207.8680732  295.1769951  164.3387052  223.782382  237.9378977  352.3829836  -34.38302963  503.1151851  318.9867116  244.0086645  348.2492905  186.7062527  275.2783138  192.8709468  587.6732171  -139.305734  -24.2612426  599.8943708  
207.9911648  294.3423609  163.1902751  223.2982408  238.7838022  349.5492418  -31.88383575  499.7248106  318.330184  243.284004  351.3630329  186.9513531  275.1923986  196.7056572  583.9127454  -139.1047126  -27.91930471  608.1876559  
209.2992968  294.7124331  163.7289999  221.9872974  241.7888117  352.3591334  -32.41660139  504.2386032  315.936398  242.1776888  348.7060158  187.9234192  275.6328031  198.8030325  575.195232  -140.8481934  -22.66138217  604.9813797  
209.5478416  295.7645238  164.9929642  221.7663778  238.8181788  352.4591732  -29.75838417  505.9301632  316.9125392  243.094189  345.948065  187.0890882  275.661868  194.3319405  582.542338  -139.9504112  -21.75869908  599.959714  
209.534319  295.7112115  163.8044163  221.6117733  239.9025341  351.4668785  -32.5857165  499.8459124  316.0052413  244.6519045  347.8777964  184.3576297  275.9274585  195.7162815  583.5820086  -139.9832833  -27.49331338  605.688742  
209.1112566  295.6809531  163.1279219  222.003002  242.5251435  353.243558  -35.77390179  503.7974809  317.7240922  243.2074989  351.9750367  188.8957709  274.1762323  195.7891881  580.3922066  -138.3238314  -29.80090581  607.4078041  
211.7645547  296.8050371  164.2070994  222.0831864  241.4053342  353.7373028  -32.68471659  505.1124445  316.9642767  243.5423296  345.4169996  189.0180532  274.5383343  197.5955108  584.4076435  -137.3070279  -18.38822022  597.7633866  
208.5336817  298.4399904  158.943712  221.5853218  238.1112774  352.1472425  -31.93266729  498.4357966  317.7056306  245.4106946  347.3987122  182.8594125  273.406163  197.7932441  586.6010059  -138.5651892  -22.49293202  608.2816356  
205.5364259  297.3943333  153.8946741  222.0185282  239.4126106  350.820187  -32.42252386  498.5354895  315.7654945  245.4166443  346.7108163  182.1133606  268.2462583  197.8505251  577.8951283  -141.1965379  -22.54202338  609.3002618  
205.1309502  300.3096155  153.1121354  222.5544381  236.4186197  352.460687  -32.24368564  499.2875663  315.9107782  247.2095072  343.1583233  183.3374739  266.0352505  194.6483693  580.3516825  -141.5495339  -20.20803889  600.8611003  
202.8393204  299.5448974  154.4792986  222.5902253  233.4715306  351.9087491  -31.73090277  498.6443482  318.8523626  247.8535903  347.0610975  182.8408013  266.4964499  191.1467028  587.0270033  -141.3183555  -28.11667123  603.9537648  
202.2947705  297.1869691  154.5123893  222.4543716  236.8124681  350.4373161  -32.96760105  499.0054032  317.6492233  245.8470926  345.8802162  185.3001502  266.149523  197.2739471  579.8854285  -141.6110053  -27.68066026  602.1007455  
203.9600698  295.9186601  155.1625322  222.1670481  237.1538425  354.2177798  -33.33178927  498.4975573  316.0423016  246.5976152  343.513309  184.0726919  267.6104227  197.7687886  579.1025471  -145.2924927  -25.21888304  601.2808772  
203.9101859  293.6839248  157.3447045  223.6391492  235.7276746  353.329787  -35.75012514  498.0490745  317.4113182  247.3177506  348.3184093  184.5819279  269.5586683  191.2180615  585.8965974  -141.1519998  -28.28695493  603.4150024  
205.149872  290.6699006  159.4043885  223.5775455  237.0823127  353.596467  -31.67320056  500.3386073  317.3971133  246.3268781  346.3965931  186.3264869  270.1264525  194.9287842  583.0745713  -140.1968388  -27.33428044  601.1862023  
205.1379585  289.9534641  160.8766896  222.268395  238.6698906  354.9356106  -30.1064251  501.7977457  315.8021266  245.0707037  345.591872  184.1676257  270.9442904  199.5433995  579.8385351  -146.2296683  -27.91435375  603.3593127  
207.0254173  290.6344796  162.5990502  222.9771963  236.4288438  354.7524008  -31.0981137  501.5827906  317.6390906  244.8665655  348.5041666  186.1433289  273.5073241  192.8256147  588.3322885  -143.3632055  -29.37084457  604.9919358  
208.7794845  290.5824472  164.9595965  222.0623647  239.204012  351.6597682  -34.17962733  503.3452654  319.261811  242.6480837  350.4716321  188.6302701  271.893294  194.6451709  584.0129341  -138.9342832  -31.48332823  601.7243194  
209.3322423  291.6350016  165.4576169  221.6975557  243.9456574  355.8022375  -34.04747707  503.8351256  317.6118613  242.9748147  348.8131495  187.5825762  273.5940346  199.7222101  579.5543577  -142.6360875  -28.32741262  599.3205191  
210.4945271  293.0893104  164.2314425  224.2526609  241.7441418  355.3551085  -36.09349095  500.8459096  319.6938672  244.0929738  350.2844524  187.0489545  278.280953  195.9282427  588.4836883  -139.5876297  -23.25774476  600.9227234  
210.4658341  292.8005455  162.4901404  223.3113719  241.4855269  352.2016601  -33.27521193  503.7884672  321.0275354  242.6620882  350.6368243  187.2804531  277.0002541  197.2968246  586.5248209  -135.2960728  -24.33008716  602.7750566  
209.2637883  294.1534417  157.9157453  221.6672376  243.7161903  352.5819378  -30.56964766  502.4491815  317.2628808  243.9978712  344.3844471  182.5451943  274.94625  202.1529467  578.0756971  -139.2168276  -18.78178837  603.2350867  
206.5446805  296.5287333  155.2271318  222.8585674  242.040506  353.1564833  -34.48241296  498.3469199  317.6596125  246.3426317  346.3039787  180.8443456  271.6486803  195.0043094  582.3685761  -138.5645432  -20.88633292  604.5327824  
203.7827644  296.8609861  155.2277093  223.2513766  239.891059  351.1400105  -33.30679369  501.4869164  319.4759919  247.723506  349.9735681  182.0763074  267.3517783  191.4577719  588.0364789  -136.5896453  -26.00775636  602.2776192  
204.2593129  296.3800446  155.0036587  221.4842955  237.9912714  353.1907631  -27.7587095  500.6029221  317.3559098  245.3881632  345.0054208  182.9886669  263.4510547  197.9706622  579.940365  -142.1311026  -22.55205791  603.9295171  
202.690298  296.4754059  154.0840293  222.5675817  238.0720792  354.2391554  -31.19194976  497.4348064  317.0850768  248.2065924  344.6709658  180.4742039  264.3926349  196.4488092  582.4474453  -146.4479196  -26.84901511  605.4488208  
203.003327  296.3221083  155.8490364  223.4482992  238.2761922  350.2795407  -32.62235253  499.1144431  321.5220507  248.723344  351.4620998  182.6927437  265.0191235  192.3755709  585.295071  -141.0882013  -28.50739857  605.4388541  
204.4796176  294.0716501  156.7821521  221.8620239  236.6923876  352.30989  -28.73105022  502.6527401  320.039032  245.4505472  347.1127949  183.5566292  264.600436  196.802598  584.0715117  -143.5544347  -25.10187927  602.4588761  
203.6867361  294.2022715  157.4445242  222.6000881  235.1783398  351.8924084  -28.01531033  498.6832611  317.7282744  246.2125926  343.7044669  180.4722275  264.9541419  199.0101046  581.5960439  -145.8772406  -25.41545128  601.4336236  
201.6916503  293.3949193  157.2738675  224.1486535  235.8929043  349.9516247  -31.84368785  496.4248151  319.439827  247.1671978  348.912556  180.3621414  265.8263857  195.0765012  583.9144349  -144.7715641  -30.95083984  609.2751713  
203.632249  293.1869922  159.8268487  221.0705172  233.9723025  350.415003  -30.02466981  502.866043  318.2605891  243.5904268  346.1150102  185.0188328  266.4884068  194.8796581  582.0971042  -141.7030165  -25.75971665  599.8641479  
204.4333552  295.3320719  160.2046334  220.4721363  235.6093662  351.121708  -32.3132554  499.0661708  314.4824995  244.3646035  342.4742437  182.416839  268.894223  197.1535294  581.2618845  -144.6657362  -29.42146189  599.6366885  
204.8601235  294.432616  160.5463128  221.2556707  236.3067015  348.8927646  -36.75418567  498.8218449  317.3708176  246.0236622  350.2725557  184.7830337  269.1592682  191.472185  583.3835928  -140.5457454  -33.83275145  606.1434444  
207.9693267  296.2886522  162.276993  220.5200405  236.1177004  352.2564572  -30.50884329  504.2959884  317.0968136  243.0150641  347.1893292  188.8399427  269.9831556  195.4835394  581.4637995  -140.4713165  -27.42597536  599.5676655  
207.6121577  296.3011421  161.885982  221.8702795  236.7630303  353.7102181  -29.60897837  501.3237642  315.997958  245.4806828  345.8914312  185.8483558  271.7679179  199.0220526  580.4371002  -145.0466376  -28.42499628  601.61135  
206.0744229  293.8383234  161.4572642  222.2390043  236.4206189  354.4580568  -34.63740826  500.1182359  319.1502981  245.5075968  350.8706505  185.7996811  273.1604709  193.3424193  584.0000188  -142.7601998  -30.61732904  608.6945475  
209.1406306  293.535233  164.3414597  221.8029645  234.9030909  356.5180647  -29.92331922  505.1321524  317.6830011  242.9320542  347.903109  189.4343589  272.1153985  196.2962261  580.9042082  -142.6074171  -26.19696921  601.0671252  
207.8047442  293.7606938  163.8103885  223.9157029  237.5539714  357.1777127  -32.05978138  500.353279  316.8791873  243.9806938  346.929774  187.2685508  275.1634282  197.8647348  580.8761743  -146.1425809  -28.18992928  602.3596315  
207.4352979  293.0039921  163.0124903  225.2938454  235.9866478  357.2060392  -34.14005872  500.3968881  318.4411169  244.3888186  352.6535285  188.1870378  274.597089  192.7893468  584.673952  -140.382814  -29.18937653  609.6118325  
210.4973699  292.5849937  165.3305573  223.8850643  236.7215902  357.6831688  -29.70318189  506.9091192  318.2932122  241.5074781  348.0006747  191.312293  274.7458782  196.9729482  580.7971176  -140.4323271  -23.513373  602.0245056  
208.1465227  293.2509588  163.2170682  225.4563486  238.0679182  356.9106863  -30.17593236  501.301759  316.2453154  244.1920305  348.4804106  187.5830776  278.1011203  197.3823675  581.633651  -144.2067604  -24.28805503  604.6563683  
207.7396055  292.1998025  162.08542  226.4373762  237.7754435  355.9206411  -31.78405871  503.9157432  320.2738917  242.7380504  352.9929258  190.9447622  276.274741  191.4576879  584.1810208  -139.6488437  -26.35493287  609.364219  
208.0801598  293.1410721  163.8503174  226.0443262  238.3523042  354.7929376  -28.04881772  504.349987  317.4136419  241.6013302  347.1154347  190.611368  275.7962182  196.3401278  580.7889832  -141.4862504  -19.27602786  602.2063795  
206.9673634  293.9790989  161.1424835  226.2937022  238.8538821  355.0980217  -31.58487183  499.7107773  318.4487134  243.8170258  350.7090638  186.159749  277.2926195  194.3662048  583.1671758  -144.8259632  -26.59928187  610.5530478  
208.7907737  294.2580443  163.4371668  223.2467162  242.2222001  353.0207621  -34.92590157  506.6023237  319.6225364  240.8679132  349.8472244  190.660253  277.160844  195.9080883  583.62758  -136.3928867  -23.42230431  598.9164589  
209.001713  295.4852296  163.2278551  223.8732408  244.0262914  351.6564361  -34.21985333  502.2467449  316.4991724  243.4004063  345.7904713  186.3556309  278.6854381  200.5158164  583.6646562  -138.7215253  -18.5258318  596.5066776  
209.044352  295.2127592  160.1232689  224.1544072  242.1416453  350.479193  -30.30243137  500.7143151  317.7882935  243.150766  350.7250198  187.6236423  276.8193488  192.9261226  587.1304227  -138.6484796  -20.88557306  612.5953543  
209.9925498  294.9486487  160.2885567  222.0127926  242.6164693  349.1758829  -28.77205117  504.8901424  317.9347124  242.5796465  346.6453454  188.4598861  276.0717221  197.4907347  582.7805928  -135.457369  -13.55205846  602.7805185  
207.9409839  295.3844146  156.5914392  220.8890768  241.797765  353.6199982  -28.64351142  498.8445067  315.7738044  245.2900291  342.3344249  181.7123835  274.5838271  201.0768962  584.0543315  -137.3548794  -17.96150403  603.8007331  
206.5864081  296.8752122  155.0049043  219.7744872  243.2633322  349.267818  -35.2556508  495.5779842  318.1915208  248.6840107  349.3899475  177.5330723  272.4854071  197.4271724  585.1966297  -138.3915987  -23.30907227  606.3130508  
207.4136381  294.3333515  155.7552226  220.0187987  242.1417309  349.8971182  -34.45083772  501.7005218  318.5135192  246.3081026  348.7018914  180.6300616  270.8614143  196.364351  585.537212  -135.960578  -21.35125538  596.6683361  
206.9898328  295.1608017  157.0067773  219.2674892  240.0423782  352.4521696  -30.22221079  500.7234124  318.3930862  245.9695707  343.5229884  180.3278996  268.4190678  201.1531955  582.0947517  -139.1958784  -20.4565674  599.5286351  
205.2869888  293.6486489  154.2317787  220.5545875  238.3038856  353.5503789  -31.72497041  495.3590949  317.825651  247.8242946  343.8457873  178.1687721  269.8060816  198.7139944  584.4623765  -143.7490284  -25.85135722  606.9710256  
204.2863754  293.7004113  154.1020154  222.4119826  239.1709311  350.1543296  -33.19326492  498.404729  320.9160607  248.1678967  348.9892683  181.0512991  267.5621673  193.8722215  583.8732661  -139.1050694  -26.54883629  604.5628922  
204.0996564  292.9743854  155.6277588  221.6638185  236.6627361  352.6618062  -30.33664052  502.2914704  319.3841583  245.4895714  345.4273809  182.2582849  265.5941445  197.1184087  580.4818734  -141.5259525  -24.43383578  599.2782603  
204.1488534  293.5755508  155.4345245  221.8930807  235.6197324  352.103133  -29.40522974  497.528398  317.2949059  247.3598218  342.9830959  179.885044  264.8844966  199.4409278  583.1499981  -145.0216069  -29.12471667  602.9142609  
202.2738048  295.3975778  155.633292  222.3916  236.0243946  349.417224  -33.77738822  495.2101116  319.7204745  248.3755164  347.2895442  179.4664423  265.0954075  193.9650046  582.428591  -143.3895596  -32.6324303  608.7151509  
202.3812964  294.2553414  156.6847492  221.8685768  234.7736969  350.8351232  -30.65176779  502.2570812  318.9283906  245.2931571  346.2573695  183.435817  263.4337477  193.9135751  582.3257024  -142.1491539  -27.99910275  599.7715459  
201.529645  295.0854757  156.895612  221.9308889  233.2988838  350.8189321  -29.0352401  498.0512782  317.4312816  246.98998  342.5645971  183.6769387  261.904447  195.2109508  581.2352484  -144.4635436  -30.11948765  601.1584448  
200.5943236  293.5867161  155.7137758  222.4258852  234.4490006  348.8203055  -35.5474161  495.2989795  317.915295  247.8095962  346.9365422  182.2705763  262.8193831  191.5448898  582.7974401  -143.9482786  -37.1214231  610.6099889  
202.830089  291.9195188  158.5127299  220.9592416  235.4905595  350.3372235  -33.7505841  502.0469799  316.0498467  245.5247326  344.3408283  186.3564496  264.3215848  193.1297022  581.9804895  -139.624105  -26.05016785  596.1405058  
203.1767436  293.5058283  158.3428407  221.2874597  232.9659766  351.1190825  -32.55239676  495.3259778  316.5097111  248.5961793  343.4533588  184.113852  265.1749746  191.1752437  585.5325811  -141.7548218  -29.71506407  600.7634315  
204.809202  294.5751778  158.4355204  223.1829063  237.2303995  353.4064076  -31.07791936  500.8196657  317.8503766  245.9079508  349.1769968  185.0490863  266.0440457  193.4687778  579.3386686  -143.0041279  -32.44252325  606.2918775  
206.32227  296.3486448  163.9444857  222.4046812  234.5538675  356.4189354  -27.72240031  502.5179221  319.7305228  244.1654876  344.8330186  186.0992568  269.3283369  195.3350243  581.4510815  -147.7049514  -29.59620232  599.5724759  
206.1977944  295.3678473  161.4142542  224.4115676  235.4067628  356.2114829  -31.63594714  496.6760844  319.3226032  244.4400554  350.1972478  184.0361085  270.0978372  196.0691068  581.5325497  -149.7606535  -36.45413127  611.7655367  
208.4200425  294.7315633  163.1411852  224.1927196  235.5239925  360.246899  -31.08459364  505.5566135  319.7431515  242.8691134  349.680392  190.5447802  270.1090325  193.3488581  584.106334  -145.659386  -33.49379176  604.0845078  
209.1753179  295.7555437  164.8282398  224.6032381  235.6828919  357.1783921  -30.20834083  502.0252611  319.2213897  244.0641823  346.556131  188.6899602  272.7700555  197.791553  582.744791  -146.0727499  -25.09428274  599.6929823  
209.8846007  296.2717182  162.316896  225.3990289  236.1467152  356.5156346  -31.61251127  499.8373095  319.4158552  243.4900432  351.7451877  186.6195919  273.6639896  196.4927664  584.5648158  -145.8819961  -30.23327295  611.8436354  
210.5528341  295.1789878  163.5720083  223.1617594  238.6897427  355.2160997  -34.55179553  505.8234849  316.9324096  242.485555  348.2384853  190.9493268  272.8484509  194.6751054  582.020835  -139.6119075  -21.90701457  600.0053051  
210.7880352  296.745795  163.3861743  224.4957838  239.2640461  353.2362398  -33.30223597  501.5157058  316.3913631  244.836091  347.0776611  187.8809165  275.030911  197.6851978  584.0433525  -141.106923  -22.4289319  595.9051621  
210.2579656  298.2404153  161.5503378  224.6846684  240.6163364  353.469211  -34.83330766  501.0642712  316.5337188  244.8965269  352.5630514  186.6326572  275.8471495  194.1986023  585.801587  -140.1646192  -25.44980901  608.6908253  
211.7316468  297.7243888  162.196466  223.2209516  242.5484956  351.0030462  -32.00992317  506.4873452  316.8887769  241.9340115  347.166393  190.398202  276.4345778  197.6262601  582.5755657  -137.0937701  -18.74863712  602.1283521  
207.7450663  297.431136  159.5568515  223.6828884  242.6171015  350.4506842  -31.32896184  502.2868242  315.1777428  245.2219924  346.7178608  183.0369054  278.5536411  200.0418074  581.5126784  -139.693154  -15.95089711  602.1110052  
205.690464  295.0039608  158.7637587  224.5663352  241.061392  347.7883516  -33.95816865  503.7141182  317.3970819  244.6111096  352.0817041  183.7166228  276.0796305  193.2887847  583.9833091  -135.8497335  -20.25004544  606.4641768  
205.8661662  293.3369957  161.9063981  223.3013308  241.3429219  352.5877955  -29.4813503  505.4394789  317.0884487  242.54352  347.2658835  185.5808164  274.2505975  198.751847  579.3048681  -139.1673471  -16.87364436  600.4275682  
204.56086  293.1144186  160.7831547  224.1872016  240.2931971  354.1309716  -32.36438382  500.7098723  317.5546801  244.131949  350.5066319  182.3725176  276.0359824  198.5281508  583.9009072  -142.6010619  -25.5841948  607.6157386  
205.0538569  291.2050161  161.8494673  223.2102187  240.6961919  353.833986  -33.18741736  505.6074526  318.4774104  241.9434659  350.0185773  188.0404096  273.8939394  196.6503807  583.90707  -138.5844246  -25.23476616  604.403263  
204.3547958  293.0038874  162.5589907  224.3422559  239.3164158  354.8717882  -30.52510426  503.122304  317.3225552  243.9410705  347.7861171  185.818308  271.500606  197.6683522  583.1303427  -140.9507513  -22.63484  599.9338576  
203.6994416  290.5285507  161.5750926  223.5340143  240.4962806  353.4706249  -36.298614  501.248448  319.4236508  243.2079453  350.8599748  185.6314811  273.1796999  194.1140877  583.9505578  -137.569923  -27.94006195  609.0360382  
207.0215486  290.241846  164.115017  223.4487119  240.6036525  353.6862004  -32.05450369  503.7519448  318.2612904  242.6202748  346.7709716  190.1562417  272.4484959  196.3922161  583.7033827  -135.1041308  -22.25416504  603.1036338  
205.929107  289.4285546  161.496161  222.7421617  240.7011539  353.4188598  -32.57498648  497.8656166  316.4071808  244.496547  343.556187  184.2373173  275.1686608  199.4322534  585.6606887  -139.1265671  -22.38664835  604.9886313  
206.3364534  290.7607454  159.319738  221.820481  243.8802041  348.4454614  -36.88925523  497.1318046  318.9565553  245.686988  348.3656086  182.9060485  273.983507  196.593685  583.9161886  -133.250675  -20.81464187  606.5859934  
207.9909398  293.5095445  158.1258955  219.0114918  242.7775908  351.1685212  -30.79149995  503.8946747  319.2720709  245.2768521  345.4686959  181.8523234  271.8757893  198.4734151  582.2477116  -134.4388556  -13.08536842  595.3595261  
207.0111285  294.4263549  156.0626694  219.27642  238.359214  352.9792914  -30.65699519  499.3779516  317.8250469  247.2863126  342.3542054  179.5281879  270.5259168  200.5237128  582.4054906  -139.3701565  -21.95991378  599.8664214  
206.2455896  295.2004413  153.5003174  220.0102948  238.3008222  350.5910837  -33.72075262  494.4218802  319.0261233  249.5233552  346.936775  177.7896784  268.2039213  197.3779948  581.9118062  -142.1369844  -29.54280143  606.7556869  
205.750421  295.3170235  153.1406231  220.0381385  237.9378321  349.5317677  -33.68060589  499.7650209  318.6455472  247.8791176  347.8871147  181.2852771  267.0800696  195.7569385  582.1990041  -138.7903898  -25.90579331  599.7332408  
205.0465639  296.52934  154.5489082  218.8800317  234.8166829  351.6090671  -30.82008342  499.4328672  318.561216  247.3340967  341.6201118  182.4541432  265.4742279  197.161764  578.6657288  -141.9291946  -24.36792033  595.3732458  
203.6939643  298.1300624  152.9695283  221.2132029  234.5362893  350.6964752  -34.03788295  493.4523475  317.4848784  249.6065921  343.71409  179.1200391  266.7096337  195.7098096  581.8001069  -144.0317479  -31.66299952  603.902318  
203.8464884  296.077036  153.7221069  221.3035264  236.1855479  351.8874423  -33.73144411  501.2481562  318.1818956  247.2477653  347.0861884  183.7022245  264.6231016  193.0500499  579.5458687  -139.7893887  -30.12435166  603.2945844  
203.6976297  296.7787987  157.7254773  220.9360449  232.6429691  352.2639163  -29.80289075  500.3626173  317.6476896  247.5079954  342.9089539  183.854318  265.6555767  194.8375192  579.2325789  -144.2984662  -26.92167308  598.6053792  
203.6624788  295.330053  158.6377478  222.5065034  234.1462715  352.5389223  -32.99654366  496.0364517  317.4675488  246.9003683  347.9958075  182.4450382  266.5410639  193.4114317  581.225619  -147.1242411  -37.33859724  609.9215006  
206.1300536  293.9411959  162.1260069  223.23563  234.1031497  356.37777  -29.83633225  502.7381213  317.3340668  243.9250728  347.0568025  189.3387017  266.3021914  192.5418409  581.2362145  -145.2649734  -35.07406901  603.3640507  
205.8362367  294.6722714  161.8029111  223.9536765  234.2862637  355.7151461  -30.39175844  499.0528134  315.5549602  245.1412998  347.1349143  185.3181686  269.0385432  196.2206689  582.2710394  -150.5416606  -34.019548  602.9656556  
206.0437701  293.9031824  161.8825003  225.5313638  233.3593901  358.8594905  -31.6930128  501.591047  319.0473993  244.1861502  351.4175706  188.6264789  268.5948897  190.3685069  586.9235819  -145.2041081  -36.36702697  609.3342398  
208.2393565  293.9167232  163.417937  224.6591244  236.6973155  358.7919197  -28.48140543  502.8493925  315.1453338  242.6997272  348.8000385  189.3831756  269.2215262  197.9315952  581.6702883  -146.0193039  -29.72321669  602.8420195  
207.2606459  294.0454587  162.1041234  225.0141221  235.3444107  356.7533409  -31.71866282  498.7583323  315.5063991  244.4483969  348.6629776  186.264957  272.8105352  193.7832266  585.2698784  -145.5814996  -25.76282616  605.8750739  
208.1794803  293.3318988  162.9416774  224.9260636  236.0792  355.040552  -30.66847609  504.3924229  318.3775211  242.5201637  348.672196  190.8787092  272.9046535  193.1160306  584.0922428  -141.5626168  -29.79921282  605.5211907  
208.0029526  294.8021102  162.2076228  224.8476788  239.1507982  354.2699271  -28.83861959  504.1453517  315.5319945  243.1280533  347.4232689  187.1662405  274.8091136  198.0997583  581.5399319  -145.5173441  -24.17974195  602.4757234  
209.2700838  295.0266305  161.981602  224.5798861  236.4027185  353.0521125  -32.02491837  503.0373953  319.6309075  243.4537146  350.3902006  187.8529466  275.3674098  190.2121184  590.6908535  -141.0389705  -26.60476748  606.30146  
207.2601669  294.7904577  161.5229048  223.39792  241.0324912  352.2031222  -28.76158042  504.5290299  316.9871389  242.5790175  350.1301123  188.7472236  275.1942555  200.2007595  579.8421118  -143.1019382  -26.66124527  606.2201763  
207.2928506  295.8922003  161.3273011  223.7521839  237.8226538  351.5131739  -30.15966162  501.9032044  317.3616948  243.8040419  346.7886822  188.0373375  277.5944678  192.5823488  587.578254  -139.6868325  -18.24592659  599.556637  
205.5682022  294.8442869  161.4621861  224.6923847  240.0034669  349.6172992  -29.65955168  502.2996789  319.5743023  243.5001566  352.2254302  187.995969  276.2500132  195.0327562  584.2064866  -140.0375934  -28.30632995  608.7056474  
207.8172784  294.6417815  161.8493823  223.658573  239.9776234  351.0527057  -28.99071546  505.1141464  316.6387419  243.0704573  346.6026009  189.3164895  276.5977239  195.6153633  582.0023893  -138.5151834  -15.9861226  600.4290319  
207.1442855  294.8393828  161.5156504  224.4335436  239.4399647  352.7925601  -29.71373408  500.4928695  318.3728443  243.5556588  346.4623837  186.3686754  277.5191371  196.6218131  583.4372503  -141.0035818  -21.66543863  603.9888498  
208.1729511  294.7110319  160.3958924  224.5444431  240.7089746  351.5111487  -31.43234646  503.4489176  320.5414205  243.7275314  350.4915961  189.0185382  277.0328776  192.9537175  584.631764  -137.2647676  -24.90160902  608.2132139  
209.9214194  296.0103455  163.3814969  223.664437  243.7014958  352.2880081  -28.81724111  505.0604632  319.0237602  243.5797016  347.2228406  189.6652041  275.9975881  198.6191564  581.1603921  -137.1353922  -14.32408518  598.8413546  
208.2903547  293.8009931  160.5881644  223.6856507  242.7998573  352.4360536  -31.87565173  499.2600789  318.5473549  243.5746363  352.5711294  184.3740038  275.9401177  197.509725  583.2652189  -140.8078237  -22.31631153  607.6918959  
210.2135952  293.4216535  164.2631001  222.7127098  244.820313  351.2169082  -32.2826259  505.670721  319.7453053  242.8971466  350.2957555  188.1061798  275.6446624  198.6800937  584.2975646  -136.3266024  -16.50800281  597.6302319  
210.2656641  293.0618341  162.7484326  221.9086826  247.3389974  353.8264  -32.89608388  505.1542344  316.9534184  244.4481741  349.7077027  184.2812467  274.2642387  200.3753097  580.0559399  -139.0379436  -23.82438947  606.1328199  
210.0748605  294.6761321  161.8114518  221.0767357  245.8905569  355.6634441  -34.45818879  503.3956414  318.5829082  244.3020523  348.4269528  183.4646038  276.0484088  197.7362097  586.7773368  -137.7359008  -18.71772685  603.232851  
208.6577136  294.3648883  160.542596  220.4442133  241.1058834  355.7156045  -31.42184698  499.4340238  318.5052844  244.8505022  348.5857212  180.9327541  272.4299531  196.783872  590.513956  -137.5365292  -21.95314025  604.9354148  
204.7873362  292.0972164  155.3861007  219.6696659  241.6032942  354.0853653  -32.58239073  495.6284197  316.6109166  245.2926836  348.8938227  178.5968836  267.3044382  200.8357937  581.1463047  -140.5188919  -26.50273562  608.2691926  
204.1853488  293.0451164  155.3021394  219.5393845  240.3601659  354.3104117  -32.13543444  501.2238591  317.0690381  246.7293733  344.6744822  181.5150484  265.7287819  197.7760606  580.9806426  -140.912032  -20.89714798  601.3665917  
204.1790183  293.9499247  156.0068376  219.043823  233.7967392  354.6972584  -30.95199255  499.9012358  318.5765978  246.2545217  342.2947224  182.457233  265.2397198  195.8846231  585.0922808  -140.8332406  -26.03975017  599.8709507  
202.242642  293.8681442  153.9732249  221.2151719  233.9180579  350.1691796  -32.86972558  492.6852893  317.4065998  249.5075156  343.3408177  180.4809732  265.1705239  196.7826996  581.6244237  -143.9095429  -31.23340361  606.6650015  
202.2922271  294.3406599  154.0833182  222.1074427  235.1037688  348.1359919  -35.48109137  495.9812463  319.9217939  249.0395528  346.6057803  182.2699434  265.0618421  193.1540743  581.3239202  -140.4817785  -30.22015475  603.8505973  
204.0903558  295.5749213  155.4461528  222.3242552  234.3378391  348.7082624  -32.45538732  500.8329153  319.8970982  245.2929812  345.5709481  183.9429851  265.1890863  195.1122912  580.8685684  -140.8517102  -25.49049052  597.6585539  
204.1495803  295.0827477  153.7628236  221.8844133  234.6587205  350.3260108  -30.89272165  498.5435446  316.2173129  245.1014944  341.1275237  180.0330273  265.0235686  200.1521235  576.1851174  -144.5143582  -25.75475406  603.0741313  
204.0221568  297.5229179  154.8968795  222.8758431  233.7808862  350.0255752  -34.11527901  496.9821497  317.8631202  246.899725  342.4586695  181.301814  266.3369516  194.3316128  579.5726775  -146.3421561  -28.20211867  601.8623123  
204.148918  299.369851  158.0509058  223.0711902  232.3797486  348.1237366  -33.71937663  498.8943613  320.782611  246.6699416  345.1340023  182.984254  266.2541318  190.8024292  585.4533763  -141.8259693  -32.69284476  604.1725608  
202.621876  297.169962  155.7632317  222.6805142  236.1137836  349.6019938  -31.66847531  498.1643104  317.3307414  244.6491539  346.8184304  182.5286542  265.417292  198.322066  578.8667275  -144.6425574  -30.79619743  604.5263472  
203.4212624  297.1312691  156.8425001  223.3134778  234.4103371  351.1744378  -29.67165907  500.329576  315.706259  245.5314158  342.4416302  184.0237335  264.0883878  194.2622274  580.1087035  -146.0237886  -28.85039267  603.4345296  
204.6719313  297.4234264  159.8531981  222.5918465  233.3002091  352.9205777  -34.13857921  500.8329679  318.2368574  246.6310342  344.1982204  183.6735818  267.5041555  191.5608402  587.8649456  -143.3248215  -32.30324026  599.9111268  
204.600775  294.0211965  159.7329635  222.9226552  236.6898921  350.3243268  -34.69459621  497.389146  318.151843  245.4355826  348.8450108  183.2501676  267.6245161  195.5329075  586.125968  -141.5852666  -33.5181743  605.8605461  
209.7499604  294.4309904  160.9316904  222.1901274  237.9172387  354.2901961  -30.86451908  502.7065178  315.7423318  242.9651989  347.0362668  186.248752  271.2810515  195.7764118  579.9037908  -140.3270512  -21.28635106  598.4894255  
205.9488263  292.2682753  162.3673414  223.6336865  239.7143171  355.6503067  -34.75376545  504.4092956  316.299958  245.5469202  348.8291234  183.5104008  268.5026798  194.4434007  579.7118854  -143.4986113  -28.5493853  600.3539923  
207.9200109  292.5601322  163.9797119  223.0826307  238.980867  355.0287017  -34.33707931  504.5646116  316.826174  245.4374831  347.1189083  186.8207094  271.1898058  195.900433  586.3499469  -139.2451131  -25.54041025  596.6316957  
207.9523298  292.2441321  163.1096287  221.9041114  238.1398173  354.357724  -32.52892052  500.3138085  316.9896369  245.9313933  346.6072209  183.2052895  273.7562792  198.3436318  585.7375836  -140.4583738  -25.69102232  602.943594  
207.2912758  291.6472156  160.7114461  222.1384646  239.7557609  352.8263804  -33.54976441  498.0212229  318.7524535  247.0834112  350.6277273  181.4581833  272.1656019  197.0574221  584.1694058  -140.5255162  -30.01898643  609.1745354  
208.4006104  291.9450973  160.8129918  222.4130166  239.5207737  354.6834073  -32.84634606  504.7415785  318.9090584  245.7317149  351.0203086  185.2468569  272.0590082  195.0386412  584.5780393  -138.6791714  -25.0427328  600.7332653  
207.3452514  293.9880769  160.5482798  222.1692145  239.8460174  355.9747951  -30.92153619  501.8661715  319.3766427  245.6300457  345.0037601  182.9048299  269.8977374  199.8951634  580.9909482  -142.4240383  -23.31805096  600.1007462  
205.3608368  292.7672403  157.3590977  222.3276367  238.4748131  354.0967237  -32.82308068  496.6005054  320.0579203  247.0450514  350.560047  181.0214153  271.8016836  196.164391  584.0671928  -144.1384553  -29.49768391  609.1617475  
206.2219155  291.9992361  159.0658041  221.4476964  238.0491954  354.8954278  -31.80702471  503.4818059  320.7901772  243.4530125  348.7005442  185.4255682  272.0602545  196.590848  582.0253697  -141.2648122  -26.8419085  602.9044992  
204.3607625  291.5946241  159.1914684  221.5984967  236.7051042  355.8111051  -30.43654198  500.8035818  319.4262564  245.1566923  345.6036833  183.3837993  270.2488812  199.2228795  581.475005  -143.8677207  -25.1735649  599.156556  
202.5838202  290.910503  158.7712494  223.2346417  236.7622596  353.3170445  -33.43714215  497.548881  321.2509622  246.0904542  350.4722754  183.3571108  271.2019626  194.4495508  581.9048564  -142.6668851  -32.13728263  611.5996235  
204.7359267  291.15372  161.8376176  221.9043965  237.0404743  356.0466757  -31.44763991  503.3271917  319.5345251  243.5712235  346.5993564  189.0591078  270.5025321  195.4630748  581.8780216  -138.8515954  -24.77704676  600.6901084  
203.7496757  293.063701  160.7546279  223.6887002  236.7453818  354.8239284  -33.23516901  497.5436191  318.1094205  245.7418336  348.2394346  184.7061186  271.8589069  194.7957402  583.2516132  -143.9910998  -28.35969069  606.1269192  
205.9509761  292.6870189  161.736478  223.7672824  236.7430557  356.6229196  -32.90823477  503.1034921  320.4260214  243.2651775  349.7285558  189.6428298  270.2650366  190.6004891  586.4235207  -138.1503358  -32.36247578  607.6781603  
208.646963  294.5428072  163.4303191  223.7831919  237.2066403  354.6147686  -30.30025496  501.0268684  317.30612  243.2172654  344.7491363  189.6120285  272.5940645  198.0310511  583.1818727  -141.3792227  -21.32758487  600.1923264  
206.8075621  295.7388854  159.5304894  224.3134519  236.5646685  350.9270884  -32.61299129  497.6882276  317.5240438  245.0167057  349.1698223  184.3961386  273.3734537  196.8462806  585.6706934  -141.9716673  -26.50083949  611.5529648  
208.5733787  296.1217267  162.3618915  222.8662571  237.2589352  352.6206443  -30.55602299  505.3905256  318.2227846  242.3694741  346.5167609  189.2555122  273.9774919  196.625614  584.035752  -139.4398072  -21.7735536  601.6595459  
207.9817792  297.7225512  160.4175468  223.3020691  239.5908497  350.7751373  -30.59385038  500.2261753  316.5135819  245.7172239  345.1974833  185.3393679  276.206788  198.9825538  582.8461906  -142.2126808  -23.02110885  599.7661137  
208.1674183  297.6733093  159.2920149  223.1680109  239.7266324  352.5186143  -33.68691636  500.6642522  319.0586303  245.3646189  350.0625927  186.7492432  275.4293222  195.1362888  585.0897754  -140.2272556  -26.99575276  609.1825067  
209.7269739  298.7872552  160.92572  222.2115979  240.2944995  351.7459947  -29.00905728  503.2750759  317.4296222  244.0880197  345.3283675  189.7006348  274.7368031  198.7400781  580.9174333  -139.3415447  -19.08289276  602.1395193  
205.6687209  299.4254632  157.0119994  223.8388281  239.1855018  351.5795213  -30.0288345  499.1674615  317.0599751  245.4008069  346.1414763  184.4427879  275.3443631  199.64372  581.3172682  -142.9066586  -21.48494848  607.235007  
204.8823925  296.8997022  157.3354931  223.8217191  239.7689404  348.4568959  -31.53271466  504.0969975  319.2723174  244.8593976  349.8672283  186.1647755  271.6514715  193.4313411  580.3978945  -138.5593333  -22.39110258  602.6242313  
205.9591003  296.0112426  159.0694327  223.5465791  239.1629441  352.1319927  -29.11502258  503.7694298  316.7927074  244.1210037  345.5792919  185.214683  269.5980966  197.8395708  577.602702  -142.5199908  -21.60778172  598.4964941  
205.5789143  296.9949564  159.9632838  223.426368  240.2882094  355.1158487  -31.49619199  499.130215  318.9546634  244.8912716  346.8616895  182.9987493  271.3185043  197.5359772  582.4476436  -145.561349  -25.95694419  605.8076913  
207.2270155  295.8913923  160.6616267  224.5051964  237.7325482  353.5095112  -31.93989047  501.467316  321.6199365  244.9228343  350.2194767  186.2256325  271.9958953  193.5558915  588.1588448  -140.8506241  -28.29301847  607.0185384  
206.756336  293.7005457  160.5894296  223.3776161  239.6262416  354.2479328  -30.28656231  503.067486  317.8066085  242.3863543  349.7039804  187.6092189  270.5891328  200.0959564  580.0732783  -144.2084832  -26.73336185  605.1726256  
207.0162305  294.9827482  160.0229288  223.2582121  239.4315447  356.0749421  -31.88317494  502.2442774  317.6180036  244.3774692  346.6749356  185.7297043  271.3076363  197.7446398  582.5689722  -144.5801325  -22.97830044  603.4572564  
209.1794304  295.3975466  160.5627346  223.8262815  237.5937779  353.1382709  -30.93760211  499.6996202  318.4239596  245.3195227  350.9964407  186.5759695  272.419993  193.4445789  587.4633419  -141.9464788  -27.80671551  606.4692998  
209.1588241  294.2269359  159.5529618  222.0568732  242.1624035  351.7949527  -32.94298909  503.9439145  315.1539471  243.6602825  350.0432916  184.4046466  270.8509272  199.8961013  579.8589464  -142.1260394  -26.84216264  607.8100283  
209.6619297  295.1871868  161.0168808  223.4145152  241.564212  352.7695619  -32.1950031  501.8401777  316.7513081  244.784149  346.5082654  185.1840451  272.4536027  197.03521  582.12317  -141.7469077  -21.16824509  598.9676469  
207.3502254  292.6710755  160.1553055  222.8262585  239.7170748  350.7476047  -34.13840106  499.5069737  317.7366338  245.7350895  352.10554  182.8662102  272.8569801  193.7705857  583.876185  -139.2346058  -25.69782595  606.7986911  
208.6349073  293.1278869  162.3064046  221.7263742  241.9541664  353.9779676  -29.66669865  504.6552341  316.020479  244.443165  348.0318178  185.32251  270.1225283  195.5734  581.1874072  -139.8747372  -23.19216444  600.1568756  
206.1312903  294.0111514  160.1589282  221.6724294  239.1799919  353.5421967  -32.82444574  499.6295354  315.5665249  245.7578139  348.4667585  182.5349839  270.9328264  192.465546  582.9152034  -140.5199575  -23.97302588  604.8691971  
207.0077347  293.9545113  160.5118228  223.1689976  238.7415529  352.5633752  -30.0431149  502.8471765  317.5499798  244.8690398  350.1957771  185.4536701  270.3391357  193.0919721  583.7608064  -140.3458948  -33.64173753  604.717286  
206.1342216  295.1551465  160.7784545  221.7918591  237.5007631  354.3480881  -31.50611488  500.0692949  315.5717759  244.7379575  344.7705335  184.1476055  271.3003295  193.8129569  582.0510678  -142.2799611  -23.18329866  601.7637589  
205.9709979  295.2620808  159.9493155  222.714103  237.0871524  353.1545644  -32.10048168  499.2857186  317.7662355  244.5357564  349.6806475  184.7649078  270.0708767  191.0968528  586.9532  -139.2892372  -30.36267647  606.7025315  
205.1360409  294.3218621  159.7057043  221.6428062  237.9356539  353.0268557  -31.23431228  502.1700319  317.0043012  242.941654  345.0010723  188.4767721  270.7679303  196.3185596  579.7607195  -138.643331  -21.7371352  601.4703441  
202.4101723  293.6285722  158.596824  222.7999768  236.1165109  354.4692796  -33.28561338  496.5622287  316.3070436  245.0829834  344.6960913  182.6163618  271.3519049  196.5930794  582.4755922  -142.4152362  -25.39472574  604.9163962  
204.5828459  291.8555371  159.3169456  223.1715974  236.8774809  350.8342369  -32.72629878  500.3905894  318.6782286  244.9973683  347.0488377  188.2494842  271.0279218  192.9302382  584.9105366  -136.3956411  -27.68876171  605.9016153  
204.5648267  292.2819642  159.1538694  222.8340208  237.6340763  352.2766293  -31.19715449  500.7099437  314.8413883  245.5761658  345.3174139  184.4028044  270.3091917  199.9655943  577.408259  -142.9410256  -24.24064711  601.053066  
205.8583494  293.2008224  159.2275869  223.2098069  233.9588919  350.9972468  -33.09256386  498.074426  316.8982178  246.0187137  347.4992149  185.1553631  271.5662075  191.4773699  588.4067394  -138.7088456  -23.9975527  602.2603591  
205.0788493  291.3461253  159.2803077  222.8187812  235.5347262  352.9688446  -30.92983958  501.14183  316.8942686  244.7680288  347.6611886  185.633223  269.799573  197.2863763  583.2489652  -141.7152212  -28.37152594  603.7675876  
204.0982579  294.1207572  158.7268193  223.2169144  236.2433562  355.5634741  -32.57500493  499.3687314  315.624342  246.2105633  344.4543401  186.5170857  269.3603336  193.7875239  584.3155665  -142.5752147  -22.70414101  601.006606  
204.4295509  295.1034524  158.9942613  224.3880197  234.8725685  353.8131695  -30.95453387  499.2707078  319.4861388  246.3140856  351.2521231  186.8797207  269.0361646  193.5442539  586.4485167  -141.9866982  -31.01906718  607.382653  
205.0726319  294.7669065  159.6721648  222.6098026  238.944972  357.674707  -32.16068523  503.1322782  316.776445  244.7468692  347.0525579  187.7855009  270.1871408  199.0724322  579.7496639  -143.8974498  -26.44893394  607.4763555  
206.2671555  296.3729086  160.786884  223.6219555  235.4899524  354.6981236  -31.84249058  498.9699058  319.2085121  246.5080661  346.4107423  186.8051153  271.8745489  196.460614  587.4907031  -142.3717206  -22.5864148  601.2149382  
204.7363339  293.400116  157.887673  221.7023872  238.8152919  354.6247767  -33.01530194  501.8560673  318.6367065  244.417844  348.1985401  184.7346136  269.9732516  198.5443466  581.1911927  -143.0455399  -28.10978091  608.2511768  
206.9867113  297.1600137  161.9562778  222.226061  236.9596348  353.9015211  -30.61244029  502.8522975  320.3497471  245.8021924  344.569478  186.9689488  270.9226994  196.1534259  583.2031648  -140.6827405  -20.81573167  594.8410507  
206.2202576  296.0627808  158.8746553  223.4625017  237.7772044  351.4315325  -32.48980786  497.9862404  320.6781769  246.9648176  349.2234156  181.359632  271.3788895  196.5214943  584.6639792  -143.178929  -30.40097853  607.6064502  
207.5999233  295.6382778  160.6976849  223.3465678  239.0168264  354.9202441  -31.19095722  505.8010382  321.5226579  244.6728127  347.887348  188.0837601  270.7843833  195.1250487  582.5141717  -139.1273729  -24.66832733  600.711435  
207.7272299  296.032925  159.8768465  225.404621  238.7542357  352.807323  -30.44585099  500.2759487  320.9186201  245.6264621  344.438584  184.1259922  272.15455  196.4729909  582.2998809  -140.9650747  -20.89141704  598.6595599  
205.7672687  293.7372264  157.6184995  225.0430668  239.7176038  350.671047  -34.38496308  500.3965574  322.0386493  244.8689534  349.8273979  183.8101019  271.0061971  194.0015856  580.7452027  -138.6647756  -25.81441607  606.9963985  
208.6673947  294.4436077  161.0431683  224.8097295  241.9663192  352.6791177  -30.18196471  504.7259639  320.676936  244.0676501  346.8958929  184.7101801  272.1442098  196.733502  579.3844539  -139.4775826  -19.53902359  597.4645139  
207.986649  296.4827094  159.8397277  223.9711937  242.2615884  351.4994132  -34.99950897  499.1714008  318.6754285  244.7634273  348.7520168  181.3125187  273.75677  195.6528992  583.6252366  -140.422948  -21.97068996  602.1459562  
209.5129141  293.6066942  161.8363959  223.8285643  242.6458472  349.6876455  -32.82821968  503.2158918  318.4620814  243.5893481  351.2747522  185.1069405  274.6141532  194.2975558  586.6161716  -136.2039079  -24.42219777  604.1999075  
209.4115468  291.9695676  160.8716041  220.4167095  243.3496941  353.2562189  -32.3724719  503.5461084  314.1849995  242.40596  345.6150041  181.4693924  274.3377151  199.7667102  580.9895726  -140.7222163  -17.7932313  602.0700532  
210.6908048  293.6881938  161.6109821  221.7075384  238.6859943  352.0023607  -32.02793142  503.1452551  316.3363234  243.8170389  349.0866641  184.7761569  276.169731  192.5002729  589.0588064  -136.8360222  -24.48050921  605.2314189  
209.4925525  291.8821926  160.6782561  221.0480164  241.7040559  353.8145272  -31.06066879  505.1880127  315.1400975  241.6375489  351.5796987  185.0725875  272.8683499  198.8777088  582.7133177  -142.8880514  -31.93634179  609.6568059  
210.919835  293.8350254  161.4907231  221.7279819  240.6615234  354.1827766  -30.81915276  505.2451678  315.5449732  243.3543046  346.9113257  187.0745187  273.7281133  195.8970152  583.7501509  -140.8059287  -20.69995587  599.9566968  
209.1265102  293.8945887  158.7512188  222.3284054  239.4796028  352.1322492  -31.31027753  503.2918616  316.5121074  243.4707726  351.355436  184.6085611  271.7276495  194.7884063  584.3399423  -139.7716608  -27.42787745  606.3067187  
208.1041865  294.4593571  158.4720462  221.6006857  239.512912  352.4329216  -32.10095051  503.8250098  314.1622359  243.6893839  345.4383247  185.8057712  271.4746884  196.9895993  575.3867719  -142.5961592  -21.49103543  602.8560044  
208.2729124  298.1354666  159.5056059  223.868595  235.3372597  353.0065389  -30.41182327  499.7096637  317.4982331  245.122013  346.314478  185.8210483  272.7419001  191.5438854  584.5007827  -140.6320703  -25.79187588  603.2967436  
207.3620014  297.2348613  156.952845  223.027276  237.9825114  350.4807007  -30.68122338  499.8239065  315.7969127  243.8677602  349.7564465  183.6162121  272.8362596  196.4041384  581.0809045  -142.4879556  -30.37959133  608.4669643  
210.2193143  297.8995718  159.2278243  224.2913226  238.2762046  352.7414356  -30.74110477  503.364576  316.2595703  243.0864567  344.9888582  187.4276501  273.311413  193.099452  579.2250586  -139.4929399  -20.19881255  601.1297755  
208.9413009  298.73445  159.6454561  225.3300092  235.2712882  355.27674  -30.66436062  498.5171052  316.7011091  245.1522489  345.7320672  186.4574053  274.3289108  194.4538658  584.7602453  -141.3656242  -21.57049308  602.0554881  
209.1177594  294.3327323  158.6058654  222.8611068  236.8817594  351.2289467  -35.09628727  497.9524703  316.8061257  245.4961144  349.3653116  185.1854415  271.2921209  193.9346125  583.2983991  -140.0826344  -26.23857427  609.0786495  
210.1194054  294.931814  162.9862224  222.1936037  237.9142179  352.3832742  -31.18714149  505.0535376  317.6432231  244.1001944  348.4769167  189.4805562  270.3336314  195.2536632  583.4945454  -139.9747707  -23.91126472  599.0985682  
207.3949789  292.9667456  162.7815422  222.2073515  240.2704138  355.448091  -33.3771473  501.6357944  315.7222277  245.7765147  346.4472465  186.0895193  271.1572726  196.629374  583.728652  -144.6420975  -26.28959995  602.0364393  
208.1077368  294.6887767  163.4627085  224.8231169  237.0323624  353.2395024  -32.81014775  500.8080662  319.6354882  246.6258891  349.7218413  188.7970315  272.1118711  192.118584  590.4176023  -138.4445414  -24.73966692  603.8409297  
206.0474172  293.2835689  162.0232061  223.238089  239.4109047  349.6076663  -30.5883196  500.3919838  318.425742  243.9496339  350.8060066  187.4861648  272.5617974  197.5848853  579.0961034  -138.8979032  -24.60830903  606.414164  
205.4394756  295.0180157  162.1529449  221.9695037  241.1480154  348.5538115  -31.91049127  501.1747676  317.1467984  243.7053078  345.4695384  185.4099581  272.8039093  196.2445361  575.8290169  -139.4854532  -19.71293269  603.3433118  
205.3251173  295.8151342  163.2742121  222.9448897  240.702506  353.1283721  -32.76466673  500.4949793  318.923907  246.2716324  348.1394958  184.315202  272.8094224  197.8000623  586.099865  -136.7103349  -25.77032375  606.983378  
205.6631327  292.6751271  159.7490748  221.3628978  241.4264145  352.4892832  -32.1924602  495.6371328  317.4735383  245.9321882  348.7790051  181.1174742  273.0761808  199.4395276  582.2554291  -138.3910642  -25.37512329  611.9369875  
203.9362867  290.933654  157.1385791  219.6619935  241.5390831  353.7601759  -30.93820447  499.9002968  316.4975758  243.3241478  347.55666  182.6590852  268.9800037  198.6162396  578.446751  -139.0151074  -17.64553786  601.8687906  
201.3612226  290.5960221  155.1879817  217.9209553  233.7976452  355.5961319  -29.76866242  498.6394363  317.0545853  246.8785236  340.9061048  179.9619093  266.2968837  199.527639  582.1705304  -142.60892  -22.4791772  597.2107103  
197.7285916  291.6504113  153.7142161  219.4156459  234.6482677  352.0264049  -31.42062626  494.109564  318.7278461  248.8293333  347.0299307  178.7420588  265.3970454  200.2314413  581.3117442  -147.8189004  -35.06939041  606.3360453  
198.259347  291.3102663  155.2681514  220.0309953  234.8254218  354.3769859  -29.88978395  501.2056601  318.752232  247.59674  346.8284346  183.0864617  265.4908202  197.4759956  582.6442748  -145.7112653  -31.23026662  601.9216288  
199.4917386  290.9074038  156.2507432  220.1202257  229.8969096  356.73745  -30.43601668  500.0119536  320.497897  247.0516019  343.0448358  183.5690665  266.845568  197.8649508  584.7810321  -146.6503964  -30.87737715  597.8857436  
198.9768044  290.4722384  155.1368113  220.6815818  233.8722517  351.6895349  -34.05226775  495.5840617  319.6250949  247.988445  348.019141  181.443645  266.4412186  199.2319657  585.507921  -143.894454  -36.53696307  604.6080994  
203.2775711  291.2503105  155.7613288  219.9350513  237.8124949  353.1347279  -32.58040157  500.2675926  317.7706692  246.2760519  347.3438776  182.7362497  265.5556527  197.9847124  580.7392897  -145.2578528  -30.73442137  603.8638955  
205.8249794  293.7673776  158.8477322  220.4911978  234.0711178  354.8970325  -31.99832175  501.4997266  320.6849774  247.2311486  342.9306905  183.8399119  267.5562727  193.816907  588.3306217  -142.8485211  -28.46577549  597.1013456  
203.6200457  294.600954  156.6036357  221.4849816  235.0572803  350.7222793  -33.14026445  495.0270892  319.8023638  247.4027837  347.3855307  181.1419874  265.6578164  196.9444629  584.9887925  -144.1081371  -35.4647836  606.6016551  
204.3414683  295.2834299  157.1957427  222.7376795  237.5064721  353.458687  -31.53633279  500.6921004  318.2926264  245.3426092  345.1603449  182.5043762  266.4473979  195.0396308  580.105401  -143.1824917  -27.75359241  604.328058  
205.689402  296.2653554  159.0347152  222.9154618  233.1589945  352.0427946  -32.01827932  499.7639706  318.1043474  245.9366603  341.8509448  182.3737042  269.1098856  193.4328981  584.0375281  -143.733985  -27.16911899  600.4508847  
204.7425361  296.0458238  157.6825925  223.5473743  236.4402654  349.848321  -32.25892007  498.4221644  318.9258925  244.7828534  347.0109025  181.7544291  269.3279308  194.3133667  581.1618273  -141.8103215  -34.0510524  608.6764026  
206.51575  296.732086  160.0349672  224.6032324  237.2360673  354.2263807  -30.60198366  501.4231025  317.0343966  244.5182207  344.0949085  185.192093  270.0555993  198.9678332  578.4050872  -144.7110175  -26.52202138  599.5648599  
204.824968  296.2742591  159.6142697  227.3378905  236.8368083  353.4914442  -33.24264057  498.1710246  319.2081109  246.1381932  350.0226808  185.235169  271.553257  191.6028395  581.1767589  -145.7860939  -30.05064373  608.3371545  
207.8699942  295.0190345  162.251095  224.4866408  238.4114973  354.5614421  -33.8961051  505.6971411  319.0962192  243.6386344  348.7278605  189.2767292  270.6558136  194.4213866  584.2549359  -140.1088671  -26.17819219  597.6870161  
209.6900286  295.8513893  164.7635254  225.1799759  239.2561177  354.6267301  -33.57578845  501.9587258  318.1894436  244.6910231  346.8785349  187.5572494  274.200633  196.1481996  584.6960167  -141.2835433  -23.39770239  596.2590751  
209.4531141  294.7699223  161.6082072  225.5475399  241.7670208  354.8429556  -33.69780204  499.7004906  320.7465265  244.4865886  352.7204451  187.2949961  274.5441291  196.8752278  582.5067081  -140.0061069  -28.42453084  612.0859397  
212.7258871  296.082698  162.8838215  222.4161457  243.4402582  352.2277824  -32.22317567  505.0625116  317.9383709  243.295985  347.5535041  188.5992006  275.7995248  197.3473293  586.1211026  -136.5018396  -14.39854474  599.3390754  
210.1847311  295.9255958  159.7350167  221.0731822  242.4858435  350.806333  -32.89312569  499.2413677  318.9729266  246.0923334  347.7950465  182.8993515  275.6527683  196.853987  587.267991  -136.3499853  -19.35826759  602.8751074  
207.4961957  294.1812669  156.2156344  220.9132278  245.3263249  347.9589526  -34.73304546  499.4418845  319.41813  245.698199  349.6931475  180.6744137  271.626124  199.179983  579.0792599  -137.5305325  -21.30158166  605.3262956  
207.8053408  295.2533435  157.9931998  221.8826859  240.1348438  349.1475244  -30.21725029  503.9574105  317.0936627  245.4207798  342.9210103  183.9828082  268.6498443  195.0327075  583.8705699  -139.1080506  -17.7558983  596.5016724  
205.6364956  295.8630283  158.2583428  221.3884125  236.2350189  349.4497255  -31.07000928  499.3407693  317.9040982  246.6458723  345.4849831  180.9453991  268.8498789  193.8293005  586.7990009  -141.327169  -27.67038909  602.7286184  
204.3577276  293.5222118  155.1785505  220.8097946  240.0088512  349.378116  -31.70824904  498.9139855  317.7001502  244.1786505  346.2995521  180.8570474  270.3462313  199.7395258  577.8399145  -141.5066505  -27.16668406  605.2549519  
204.930918  292.8969105  157.601098  221.8995769  237.8927728  352.9962687  -31.91286507  502.1832925  317.6339934  244.8119857  345.6407261  182.1634476  269.4349572  194.9631411  581.7983592  -142.0103912  -23.91128695  598.9255558  
203.1994327  292.8391767  159.4110929  223.070688  235.605258  351.9060968  -31.7807748  500.9992893  318.7211696  244.9790048  349.3671369  183.7053444  268.2586377  192.6653766  586.3553453  -141.7071728  -32.15950456  603.7822278  
204.4031783  291.3171654  160.7414945  222.0674573  236.1406938  355.2440256  -29.74771853  501.8652341  316.8521198  242.1600996  346.9307261  186.4623513  267.8760803  199.4267323  577.1840565  -146.2818554  -30.98788345  605.6135814  
205.6351282  294.2344909  163.3131446  223.0372271  233.8923493  357.0517798  -31.76134616  501.8737026  318.2811225  244.1901421  347.2255539  187.2948904  268.5114689  191.6324903  587.369356  -146.1442185  -29.83477701  600.4627957  
205.6483812  292.7318349  163.5023963  223.2828367  235.1850198  356.6901628  -31.90308901  500.6007514  318.9328952  243.0737758  350.4627417  189.0875162  268.1519217  193.4593396  584.4322044  -142.8205944  -35.97976712  609.063068  
207.4258711  294.4490575  164.3312203  223.0401694  237.997641  359.0986338  -32.6288328  501.6536551  314.8903073  244.3290124  346.6534636  189.007522  267.8037978  197.2824159  580.3977105  -146.3796965  -30.43637914  605.8318666  
208.6847789  295.7575617  163.2601734  224.9202755  233.6366982  355.5348997  -32.98965385  500.0146178  317.6326172  245.782268  349.200055  190.2554058  270.7683729  191.8582713  588.4392512  -141.1273859  -27.52473276  606.6438158  
206.3380727  295.5341458  160.7236305  223.603162  237.4741074  351.4303838  -30.79591454  502.0101016  316.2885693  244.1661662  349.2112001  188.6034768  272.1312653  199.0038109  582.9123845  -141.1782021  -25.6935942  607.1461483  
206.3600657  298.0401519  159.3322574  223.9682674  238.1425594  351.3474716  -32.81099519  501.4448192  317.2913606  245.0936136  344.5992839  185.775128  274.7819821  197.7659282  581.3329044  -140.1380782  -16.03636162  601.4455017  
205.8006665  297.2564546  159.4291796  224.6423096  237.2023481  350.5587838  -32.24604186  499.1362934  318.4039278  247.1210001  349.4463921  185.0042963  274.4709644  194.4654568  584.2116142  -138.0124531  -20.96943641  605.1568385  
206.8086137  295.5500125  159.1476093  223.7377824  239.8136374  353.3583872  -32.253515  503.5510228  316.4099825  244.8044708  348.9054483  186.972223  273.8040767  196.8116691  577.0741351  -140.4390005  -20.64306332  607.9234045  
208.4478086  297.599371  162.9342838  223.7176751  236.8042561  354.7775968  -31.41870234  502.7706848  318.096667  244.4430656  346.5917809  186.8624161  276.2117895  196.2290389  584.2921708  -139.2309809  -18.67325079  598.432237  
208.4725165  294.4838518  161.3285461  223.2739194  239.5303228  353.1688924  -32.85658555  499.8024922  317.6389381  244.5590852  352.4844449  186.0004229  273.7769415  197.5027442  583.5848861  -139.9366199  -28.8871625  610.7326256  
210.1000712  295.8164049  162.3130738  223.0280687  241.8159951  354.946033  -31.36051664  504.0876753  315.8701508  243.6344876  348.9235375  187.488624  273.9021336  197.3729478  582.907338  -140.6992413  -19.5653592  602.4886345  
208.6935804  295.2340991  160.3305331  223.2424463  240.188744  352.9728469  -32.36471171  500.2672202  318.7305689  244.6842008  348.9906196  183.5797114  274.9705239  196.1365253  589.2680947  -139.6652557  -22.09652593  602.1918035  
203.8313397  292.7828055  157.356158  222.7170354  240.7626683  350.4567157  -31.12495777  502.8418564  317.7877148  242.6967706  347.3657892  183.9844256  270.5941681  198.4955378  579.3685704  -139.7877033  -21.76612918  601.0525899  
203.5633053  293.2841037  156.2956225  222.6946385  238.7531384  352.1703792  -32.1600164  499.208068  315.9689483  244.5341622  343.6037411  181.7438034  270.1640602  197.0414192  577.8464357  -144.637729  -23.58793317  601.4020651  
203.5454678  293.9320249  157.9595378  223.1943638  238.6738147  350.328226  -32.97706559  502.3145014  318.4984487  245.8188904  350.0685228  184.3292676  268.982681  191.5231187  582.6629771  -140.2034814  -31.62402211  601.6994234  
205.8292544  293.6690047  161.4822074  222.3177379  237.0462981  352.5929019  -30.86875466  504.5782132  317.3378246  244.6283991  345.1806676  186.2214873  269.2471511  194.9865507  580.0228085  -141.8993618  -25.90756241  596.9525309  
205.9269409  293.6556506  160.2157881  224.1179286  238.0301858  354.5541171  -32.41155584  498.4129411  318.5352804  245.5456014  348.4873538  184.9224244  269.1653885  193.818209  583.0763867  -144.590004  -34.94046493  607.5838564  
207.4361972  293.5385394  160.6053194  222.987302  239.3346121  357.9145012  -32.49835683  504.6018442  319.4271958  243.0198186  346.6220444  189.16667  269.4107494  194.5822006  584.8419277  -140.3735875  -31.75151591  605.7145455  
206.3942641  296.2240285  158.566688  223.2524901  239.3252036  352.8852188  -30.37408225  499.638144  320.2896426  246.364751  343.9612386  182.8246045  271.9744304  200.3241199  584.436006  -142.9245411  -25.14916291  598.9864553  
204.0253453  294.291798  155.1371298  222.8174375  241.2062734  349.3700678  -32.28699717  498.8141983  321.3916302  245.5188003  348.4263796  180.5568494  269.9180258  197.062526  578.0346803  -142.6788228  -28.70896582  609.9220641  
204.8189779  295.7560736  156.7454282  222.7094146  237.125441  351.0193344  -29.06394316  500.8497715  319.6173873  245.6481365  342.8406896  183.5172414  272.561341  197.2684785  581.9244538  -141.7567816  -19.55248541  597.7028886  
203.2692012  295.2285618  157.1345509  223.1581362  236.2639437  350.9242217  -30.900552  498.7072225  320.041753  246.3032181  348.7937114  181.7482115  271.4931683  196.2202959  584.4113465  -143.282493  -30.61312482  607.0468914  
204.5220514  294.4644207  159.8123006  221.1370106  239.9592123  353.8145268  -31.14090209  502.8359631  318.5918925  244.5706936  347.1147721  186.0307388  270.2134029  196.2992295  578.9272195  -143.3442592  -26.5962352  607.957262  
206.4289921  295.669028  161.3550115  223.3853515  237.4721232  353.3201727  -31.91612387  498.8259634  320.1358185  246.7183775  349.2937531  184.8530165  272.2132457  193.6301614  585.0776434  -142.1767553  -27.44273103  602.4182707  
205.2680157  292.3922079  160.2357168  222.7963967  240.6376457  354.9563739  -32.86138094  501.5028256  318.5597856  243.4144652  349.5551595  184.8788515  271.4536668  198.0629309  577.30015  -142.3100747  -27.76203847  609.5543106  
206.9130898  294.4276255  161.9306397  223.7532173  237.552772  352.9300754  -31.69263364  500.4361292  319.9663294  245.6100865  346.2082124  185.4473707  273.849629  194.8043787  583.6394136  -140.5296424  -23.10193472  598.5819549  
206.8546357  290.1636797  159.4834029  222.9081494  238.8871945  352.514934  -30.5242366  501.5571609  319.4345001  243.9312317  348.7406415  184.8435236  272.2440186  198.3487683  582.1984749  -140.6914198  -31.83849242  607.548251  
207.1085915  292.0990329  160.364696  223.7459419  238.3186622  354.0187255  -31.16965549  499.9265063  318.2487034  245.2049343  347.1318215  183.3805168  274.9074832  196.400972  583.0263102  -142.5572336  -21.14379862  601.9738445  
206.3584894  291.3124248  159.4223582  222.2717536  239.3124098  351.5077237  -30.96761818  503.1052231  318.9213468  243.3436261  348.3260467  186.6983878  272.999089  195.755493  583.6848108  -138.4387212  -27.26007449  604.0027207  
206.2358789  293.6465969  159.6978308  222.3886228  237.671492  353.6654865  -29.44128144  499.9140103  316.5971723  245.8407406  346.4342315  185.6935934  271.7332671  196.9826249  582.0858527  -141.3186691  -24.0066564  598.1319173  
204.6498772  291.5320678  158.9104684  221.8254906  238.6425958  355.1034035  -33.1023153  502.4575713  316.2863061  244.2723603  351.6052993  185.5666607  269.430894  193.419614  580.6801463  -141.2609366  -31.89065165  611.5896827  
208.093652  294.9178699  163.220343  222.8199939  236.4985816  354.949238  -29.64398996  502.2803547  317.1224193  245.4903218  345.6764724  187.4498251  270.0658545  193.16045  585.7606825  -141.157344  -25.68385873  597.7690487  
207.0520079  294.1440164  159.9224391  223.0179135  237.4443172  354.4473841  -31.62395566  498.3964913  316.8873657  244.9984496  352.3073339  184.8132665  270.9707074  192.6797771  588.0547289  -141.9705649  -30.93503976  612.1974738  
209.7617187  295.3157719  162.5394802  222.7662425  238.6834479  356.8637245  -31.32974179  504.8360276  317.0565612  242.2514083  347.6608869  190.0926154  271.7223569  193.777265  586.6664677  -138.4614081  -24.80589879  602.1369129  
211.1220799  297.8656074  162.761921  223.3310935  238.6138557  354.0899669  -30.14731823  501.9897084  316.1351486  244.095721  345.0476454  186.9546505  274.427051  198.8360326  587.2360035  -141.065442  -22.56677327  599.8213948  
210.5096022  296.4276502  160.0311182  223.9199764  238.4965855  352.0465646  -32.4065623  501.1116916  316.39632  244.5394315  352.060462  184.9679335  273.6185828  196.4241588  586.2949821  -140.7713385  -25.59856123  611.8281674  
212.7787893  297.5363558  162.6161144  223.0759463  240.5702564  352.4964186  -31.03127724  504.710961  314.5393361  244.274117  345.1661775  186.6510095  273.7167389  195.7645665  582.7467857  -138.2478303  -13.68660883  599.8736185  
211.843864  298.644191  160.9937591  224.5878355  238.2666485  352.0570506  -31.18756459  500.8585259  316.114965  245.3576257  347.3271028  185.0230133  274.2951964  194.8552891  585.5452664  -140.0170153  -20.22643319  603.2034903  
209.2665008  296.3391118  159.9649379  224.3791276  240.5609107  351.5163538  -32.97389348  501.4429995  316.901133  243.9270718  348.8511967  187.1121616  271.9068669  196.5222278  580.5084951  -141.0740461  -23.40445493  608.9550622  
209.654673  298.4780405  161.2485108  223.9039746  241.2850995  354.5398886  -32.05885305  503.6636944  314.3653573  244.4421593  346.2879817  189.5289834  271.0671859  195.9506748  579.3326094  -140.3762975  -15.44446461  599.4717751  
208.9830484  299.3232035  162.2643734  223.6871313  237.0912912  355.5979255  -33.34554186  499.8800333  316.0423273  245.2263769  350.860858  187.8068018  274.021807  193.6797931  587.1256571  -141.7894847  -18.520284  601.8865071  
208.5459572  295.1739013  160.9432011  221.2472264  239.4960032  353.016723  -33.60769711  502.7865377  313.4547083  243.008316  348.7787402  188.3413041  271.2011912  197.7248386  578.4280804  -140.423282  -22.13468929  607.1622787  
210.627438  298.1064823  162.2498259  220.9178201  240.5157392  353.2306939  -34.11697194  502.2551194  316.9117368  244.9603145  347.8492089  190.509345  272.6699628  194.6125501  585.4483308  -136.597564  -18.67511592  598.5599412  
207.903464  294.7122785  159.6147549  219.7979505  241.1805589  353.8593357  -34.09260526  501.1144064  319.7586338  244.3583043  350.3994327  186.194021  271.3163178  197.342885  587.0675881  -135.4506923  -22.32767704  604.6191871  
205.2366354  291.906506  155.583729  218.040383  240.1323929  353.7015853  -31.59361627  499.0517568  317.1267386  243.9282473  342.3544063  181.8588882  269.9638922  203.5292448  579.3513152  -138.8959725  -17.0188074  601.0700407  
199.6141305  290.6404841  154.3689279  219.6074216  239.5276512  349.2227293  -35.91627887  494.7625675  319.7085192  248.4508395  348.416872  177.5276281  266.914811  195.9446736  583.3236236  -139.5673251  -24.1427398  602.3835524  
201.3773957  290.7949284  154.0275954  219.8724372  237.2663329  349.2192165  -32.59337054  500.6914949  318.5876523  246.8153183  343.7250297  178.9711024  265.5610399  197.2390438  579.3840033  -139.4826613  -23.86355032  595.4287825  
201.4352512  293.3271447  153.4166607  220.9220955  234.6305228  349.1647318  -32.03776704  495.7574697  317.8464628  248.6099863  341.5073387  176.585243  267.7735964  199.6503146  581.0861094  -144.282337  -30.90417822  599.5109175  
199.656579  291.9827152  153.9184895  221.0794469  236.8755139  345.6509666  -33.41967992  498.6215974  319.9323047  247.2269682  346.0374341  179.5092786  266.0213502  192.5739531  580.3665558  -139.8380445  -35.11010472  601.9570018  
200.8069744  291.6163045  157.5364985  222.2196742  233.1445733  349.7558988  -29.74408502  501.3777852  318.0717368  246.8104618  343.5752522  180.4302615  264.928253  194.4664124  579.1684691  -145.0010221  -30.26539447  595.401324  
200.4473863  291.5876248  157.0058031  223.1083153  235.5610499  350.1361205  -34.14633371  498.2591709  319.0945775  247.460234  348.920236  179.418177  265.9565254  193.0263259  579.9777312  -145.0412837  -39.35225376  607.3852921  
204.3307836  291.7453381  159.3009092  223.3563073  234.3038253  354.540431  -30.37015489  502.989937  319.0190189  244.7386982  345.4224966  185.1067165  267.2163626  194.7353193  580.8253688  -142.2699084  -32.64144356  599.1504649  
204.2026187  292.5915306  158.7213751  224.1866918  233.5416331  353.7683696  -31.29394825  497.2252316  318.9696484  246.2118701  344.1938981  181.7824765  269.3344009  196.2947801  584.9262009  -146.6227596  -34.02665732  602.4670493  
203.4352878  291.2596007  157.167799  224.3943657  236.4037025  355.2157259  -31.29897708  498.724021  320.4214204  244.5601819  347.9868379  184.0126622  269.520725  195.9482263  581.3914555  -144.5627278  -37.31919717  611.0366536  
204.366039  293.3002564  159.3648658  224.2313838  235.3410692  355.4036696  -31.12638788  500.5628378  319.7546547  245.112063  343.8709763  185.7759154  270.8209955  196.2553225  580.881693  -145.0430464  -26.28269659  600.3686099  
204.589235  294.7273702  159.8912741  224.7913461  234.4934175  353.8687925  -31.2297579  499.1531553  320.1077315  246.688188  350.7517699  184.812373  270.6631762  193.3368541  585.940605  -144.4517708  -32.83668688  607.2869884  
205.169958  293.4595081  160.3143127  222.2873259  237.2760865  356.2877985  -31.19194111  500.3928873  317.1043901  243.2289756  346.6141058  185.6599413  269.5948901  198.0033189  579.3360401  -147.0313705  -29.3185241  607.9070132  
206.9656427  296.1149754  162.6429759  224.8019751  235.4305241  355.6059114  -29.52894826  499.4117993  320.125384  245.5581518  346.58344  187.9232182  271.2006973  192.5562148  585.3861613  -143.6384389  -29.22683187  603.6048628  
205.7160408  294.5381662  159.8779293  224.1265487  239.2642857  353.187338  -31.14898456  501.7210161  319.0311053  243.7696859  351.0103889  187.1831764  272.1850451  197.1788203  582.2490407  -143.1578716  -31.02915064  611.7142259  
208.0290784  297.112699  163.2080501  223.9415945  238.9147207  353.4110088  -31.67770181  501.9884207  319.639245  243.6070541  346.1895061  188.9985969  274.9342065  196.197238  585.468105  -139.7657281  -20.29489984  596.7812288  
207.0318645  295.129825  160.5996518  224.8682814  239.6968215  349.3180682  -31.97193937  499.6999594  319.7339605  244.010286  352.2552598  185.7524368  274.0943328  195.2410158  583.3474318  -139.3029628  -27.59919099  610.2159626  
208.4676891  295.6274897  163.0541478  222.5141266  241.722964  353.2187085  -32.92917236  504.5910974  318.7914101  242.0374966  346.3350667  187.6099708  274.5263381  195.0264322  580.8360265  -140.5692471  -16.32726311  602.458619  
207.1448098  296.5106263  161.3627585  224.5280271  238.2385395  351.774796  -31.69474181  501.0971735  317.2566468  245.5317467  348.4064775  185.3584963  274.3029743  194.8243997  584.6208946  -139.416542  -22.17405885  605.005925  
207.5476891  294.0769229  161.1831944  223.3752459  240.5273575  355.3734465  -32.3651222  503.7298674  316.2531747  243.712768  350.3317072  186.1967524  272.5867664  196.7694574  581.2878288  -140.8796326  -28.20870435  610.5320956  
210.4095308  296.2601056  164.6044307  223.246789  238.708094  355.2976719  -29.63306841  503.4611655  315.8322829  243.968289  345.3638925  189.6365397  274.1730803  196.2242367  584.7891591  -139.8235228  -20.07531287  600.0713734  
208.403686  295.7658878  161.1405021  222.9992724  236.6036012  352.7365651  -32.20933533  500.5858093  314.8841748  245.915889  351.8165322  186.3018226  272.6008129  195.4997462  585.7607731  -139.8156799  -27.03401657  611.8107293  
210.3647089  297.1514669  163.4994221  223.0004995  240.1613274  358.0582926  -30.55307188  505.6261052  314.697008  243.4066373  348.7506421  190.2838911  273.3060931  196.15617  581.0815136  -141.3401889  -21.05009185  603.8551149  
211.6693823  299.4452318  164.2783732  223.9126126  236.9060849  356.6250358  -30.18589534  503.3522764  316.3516332  244.5349393  348.1806304  188.8786984  275.6603663  195.1732325  587.2706015  -141.6274891  -18.8027886  600.4935138  
210.3711933  296.0556934  160.469777  222.36513  237.6750443  354.983076  -32.79448766  502.1336519  315.9517309  244.3195984  351.7028439  187.0961102  273.1660104  197.0827313  584.0423967  -141.9274994  -28.62785245  610.6028165  
212.9489398  296.9467077  163.5601295  222.9918051  238.031032  355.5128601  -31.18574301  504.1822923  316.2430871  244.1613145  345.1099032  190.1727513  273.4373583  195.5409612  587.0762631  -138.4511001  -16.20949187  596.8278638  
210.747297  294.4481778  161.0328419  222.4566906  239.4420559  352.3438957  -33.76189374  501.24541  317.2306774  244.8571701  351.9813689  187.0715084  272.9542242  195.2691788  586.8552147  -138.8879578  -28.84340419  606.5120316  
212.1457944  294.1265634  160.4206767  220.4273196  244.0834641  352.6097748  -34.4609705  504.0937737  315.6007038  243.6162974  345.854206  187.8169089  272.7679623  199.297005  579.9480531  -136.2847687  -15.23836502  604.4428972  
209.454097  295.3317812  157.9577738  221.0511648  242.514354  350.2541379  -35.90905622  500.0341566  317.5526112  245.6535853  348.1639727  184.766165  272.9754161  196.1010271  589.0697258  -132.2917646  -11.07675007  599.4408632  
206.101686  293.3173328  153.4220607  219.9018514  243.9814716  348.8896183  -33.04153157  500.6889509  318.0556273  244.7943632  345.473734  180.9706207  269.2965402  199.6891824  579.9485526  -134.8580461  -13.28794125  597.4259372  
201.3498372  293.5968417  152.3445381  220.9848674  240.8058219  350.6098434  -33.82305381  495.0737672  319.41349  248.1864894  342.7118275  178.833332  266.8119009  198.6034739  577.8979906  -141.4553404  -17.57007737  599.0762742  
198.5737624  292.6268488  152.0645791  221.8931451  238.1395415  346.3970038  -33.31725983  498.0620489  320.3936069  247.6059357  346.2295455  179.8720034  265.389589  193.4252189  581.6932166  -139.5459901  -25.68905491  597.4654769  
199.0847541  291.6814837  153.1953687  221.3317936  236.0097036  349.8872109  -29.73009377  498.2526091  317.4219593  246.5803475  341.1810137  178.8466539  264.6194697  200.4454518  575.8485789  -145.1128325  -27.37232973  597.4063885  
198.2309488  290.5029343  155.1092085  222.331421  234.2458104  348.0742969  -33.0411219  499.2952989  319.8853901  248.3126023  346.6643397  178.929743  265.4871034  191.9898396  584.4634367  -144.7781586  -34.41780069  601.3562465  
201.1951029  289.2964282  156.8689135  222.0461917  236.3777961  350.4355372  -31.11697707  500.202962  317.4232738  245.6708491  346.1189919  180.6257247  265.2949224  198.5136815  579.2980415  -147.1272839  -35.97611056  601.3041244  
204.0205834  291.1188767  160.5359798  222.5259713  235.9373515  353.3808753  -33.03004026  499.0344791  317.8492291  245.739982  347.6467835  182.0164285  268.3303431  192.3763377  585.6734369  -145.6148694  -35.05480418  601.9782066  
204.3956996  291.7518598  161.1604894  222.6637107  236.242051  352.1486704  -31.20381215  500.5966145  321.4046483  246.4362552  349.0378375  182.7005614  268.1137763  192.7119604  586.6220281  -140.960783  -38.55272813  605.5249766  
205.2898549  291.8608146  159.6012481  222.7691167  238.0419616  355.6982291  -30.2339662  500.0966642  317.8250483  244.1323184  344.8698117  180.8793307  268.0616924  198.972724  580.5091396  -146.5043174  -32.13625832  605.9872235  
205.0520018  294.7024887  160.9577552  223.0410149  235.833375  353.8433839  -31.5891558  500.1250214  320.6534794  246.0203209  346.884486  183.9919103  270.1769373  191.8266266  587.5661271  -143.3769227  -31.6126171  603.2171171  
204.5641208  294.4718213  161.3219352  223.4892818  237.630399  352.7745947  -30.284393  500.8978875  320.9445264  244.6690072  349.447766  184.4144598  270.2384263  195.8238859  584.7344852  -141.9080179  -35.00891646  605.763184  
205.964671  294.6491041  162.8331933  222.2030448  238.9356723  356.0340344  -31.44570363  501.8749168  318.1845264  244.3742187  345.1334742  184.6649471  269.2105812  198.2131445  579.6763358  -146.9320263  -29.22083481  604.4157002  
207.6250451  296.0892735  163.4137453  222.9954663  236.2372241  354.4359913  -30.38846404  500.6768784  321.0225439  245.7009038  349.2782057  184.2664858  270.997101  193.3433445  588.741668  -143.8026923  -31.14200311  607.1626549  
208.1668879  294.2175526  161.1671089  221.4724001  239.5426876  356.8347524  -29.52854396  503.5968004  317.6377897  243.1522101  350.4787757  184.7599003  270.4858783  198.9224358  579.738617  -146.8079538  -32.95765055  610.4509877  
209.5636315  297.3951732  162.2184778  222.8068807  236.3664814  355.9225188  -30.4615975  501.8987334  318.167388  244.5490426  346.3679634  186.9064256  273.6871816  194.2817201  586.4743902  -143.469817  -25.60311862  600.0464983  
208.7339453  296.8449796  159.5325693  223.2989196  237.8704113  353.6363025  -30.7581795  500.517881  317.3596877  243.9714064  350.7086511  186.9179303  273.350637  195.1318785  585.1514412  -143.1889508  -33.07970672  611.1384723  
210.0416884  298.2859635  161.729292  223.566485  239.7048256  355.9019379  -32.03083464  502.7509001  314.7278697  243.5420696  346.0638722  189.1805623  273.7732207  195.7459319  581.8325547  -141.4073623  -20.25754214  602.0584386  
211.7062151  299.8999344  161.7285748  223.895401  238.1090669  352.1202372  -31.99269483  499.1391403  316.8004658  244.3970771  349.0022145  189.8272187  276.0427691  194.0923534  587.583172  -139.8482804  -22.76672035  604.3122653  
210.3999171  296.8880618  158.3116597  221.7401871  240.7874849  351.3396999  -32.46819684  502.108827  315.0546618  242.4609855  348.2449969  188.9351015  276.6784791  200.8605064  580.0309763  -139.3576086  -19.65614821  605.3134035  
207.3924442  296.9224521  157.2447566  223.5443997  239.5390585  352.3270933  -34.87301054  498.115355  315.3791449  245.8580413  343.704065  185.7505516  276.8420145  198.4832048  579.8091942  -138.5873612  -12.20316515  602.429423  
202.4329915  293.4400707  156.5965112  223.4806227  237.7895107  347.5178548  -33.3485123  500.4430032  317.7393614  245.0120953  347.2024388  184.9475294  274.1532376  194.4749351  581.6398615  -134.4874225  -18.08801553  603.0650546  
202.7761723  293.9723939  158.3886248  222.1684844  237.3973151  351.961616  -30.25021333  501.5970828  315.8757985  244.4240808  342.9402469  183.8191954  271.5459215  200.0949509  576.0928888  -141.582988  -20.07794698  600.4347142  
205.7386884  295.2513144  158.4710635  223.6207063  236.8542668  349.9410289  -33.2676734  499.4940513  318.7311752  245.7959424  349.5486721  184.5606429  272.1668582  191.9895593  583.5152499  -138.7955058  -24.68174975  604.8686053  
208.2454139  295.302227  159.4339031  223.1568824  238.8633071  351.0133201  -31.33545202  503.6177452  318.2737873  242.9244844  346.6930961  186.2585563  271.4981816  197.2475893  579.2486335  -139.7629142  -24.91497846  600.8540596  
206.351267  295.7661164  159.3724494  223.5352158  239.5334059  352.000607  -32.25294084  498.6547415  318.146084  245.2350797  345.1897644  183.1499119  274.5596308  199.4823986  579.3815944  -143.18712  -24.28701261  603.887869  
204.1372092  293.5010138  158.763835  223.3304415  239.1327675  350.3035173  -32.41029595  502.5847693  320.8418654  243.5702258  348.1026543  186.2911448  272.1217683  195.7628839  580.9895304  -136.9792663  -26.16231394  603.8336811  
204.1514888  293.1141246  159.3487758  222.4779353  237.9435261  354.2771858  -31.10055276  499.0869137  318.3706889  245.4598609  343.8926875  181.8073609  270.875881  200.2420569  578.8128904  -142.810207  -26.07156942  601.596675  
204.3191322  293.707798  159.6643423  224.0406496  237.6488851  352.0167472  -33.49003051  499.7179745  320.2081837  246.2843882  351.217928  183.9729894  269.3568041  191.2901001  585.0203591  -138.0257646  -28.30499633  606.9324837  
205.9872523  293.0536749  161.5187371  222.7794741  238.5076731  354.5558619  -30.10416382  501.941281  317.9447878  245.1718477  346.2956215  183.9032106  268.6424296  197.3263957  582.0084006  -140.6929296  -23.50023644  600.5615108  
205.5973341  292.6940756  160.3546902  224.4558254  237.5821747  355.4228767  -33.12428922  498.0256346  319.0643471  246.2233452  350.2611327  181.9906639  269.3497921  193.6221942  585.4383965  -139.7257366  -24.74887473  606.8060395  
205.6805472  290.554572  162.6848041  223.2366485  238.0377457  357.70509  -30.89040925  505.0925147  318.9831341  244.2141269  350.0707485  185.1419393  267.5843049  195.4649792  584.2434125  -139.5823589  -29.07848513  602.6455383  
204.5327721  291.2264311  162.7284314  223.2551578  239.0552909  358.2953885  -32.8853952  500.3833337  317.7874361  245.2551603  347.608088  181.9135896  267.6631134  198.012598  583.024497  -143.2536151  -27.24645689  603.9211614  
207.7305646  293.0203916  162.6498022  223.9616267  235.4636877  355.2226334  -31.51107412  502.4962955  320.9237602  244.5747086  350.7498087  187.0182897  267.1876699  190.9488791  589.907667  -137.6097212  -30.57241693  607.5069654  
207.5363421  291.97747  162.4149038  222.649954  238.4573294  355.8443278  -30.66363585  503.4023331  316.6268033  242.4855372  348.5589939  186.2226634  267.4971718  199.1934365  580.7454762  -144.6250928  -27.55271531  605.9784462  
208.696392  294.9393678  163.5113227  224.2721238  236.9774163  356.0247392  -32.02111054  502.5618775  318.0331757  244.6206489  348.4722485  187.8438245  271.2994182  191.3351739  589.2948208  -140.4181069  -21.644304  599.2877113  
208.6742579  294.1275627  161.3232257  223.5479105  237.1429638  353.3247973  -32.09705416  501.2760871  318.0224856  245.1178775  353.5234482  187.8282239  271.3559155  194.8108788  587.7457358  -140.9136598  -29.24288032  608.143106  
210.2104507  295.6154902  163.3035502  222.4280617  239.6082958  355.3893464  -32.61817899  504.5816766  316.7177902  243.9444506  347.9827913  189.7824425  272.5627989  195.8761638  584.2235046  -139.5180094  -16.47712222  600.1839838  
209.9582899  296.5087702  160.9736207  223.8902284  238.0331769  352.5661166  -32.99251667  500.3556021  318.0571189  245.9275859  351.0627052  186.4817049  275.1499285  195.8011063  589.7351906  -140.3135138  -21.42131896  603.0295516  
210.1523711  295.9914827  161.453467  221.5995043  242.2841163  356.1658125  -33.64802221  504.4362896  316.3454125  243.5527689  348.6189103  188.0076079  274.7297691  198.4027122  581.4741248  -139.8996579  -20.37818473  605.2516915  
212.2812589  298.5383109  161.563673  221.4946522  240.2924086  350.3224563  -33.13239041  501.2277722  318.3501221  245.7788742  349.8726053  187.2213701  276.7945808  192.7865007  588.9437729  -136.5190113  -18.33316525  601.3618067  
210.4237028  296.3614717  157.0419671  218.4674353  244.6364317  349.5407854  -32.07995481  502.9593483  316.6686734  244.7147615  348.3805336  185.7433847  275.208887  200.8343178  581.4208826  -137.3661882  -21.71167381  604.6875425  
207.5297788  297.6183231  155.0194151  218.7984467  241.9394933  351.3595543  -32.3074268  497.7448285  317.5177544  246.3101007  344.8008223  183.0171043  274.848298  197.0798259  582.4926793  -139.0238806  -13.42158701  600.0308145  
202.2217942  294.7111222  151.8218764  221.0476518  240.2552562  347.9316789  -31.74088033  499.5818173  318.1621592  246.553131  346.5044348  181.3108005  270.536187  197.4909417  578.3318475  -140.3696706  -24.62069098  599.7102673  
202.8446168  293.850642  151.7799772  221.3973146  238.5446855  349.1498009  -31.76261245  497.965588  315.5807197  247.0751681  341.5436884  180.0344495  268.9875265  199.1362377  574.8026907  -147.0387224  -23.90441267  600.2815073  
204.9229783  295.0488737  155.6523832  223.4582561  235.4910085  346.9187253  -33.02036054  502.284457  318.0346542  246.178416  348.4886671  182.4212259  269.6076486  191.6705042  582.9935031  -142.2676718  -32.33777294  601.2846245  
207.348157  294.4472545  159.1814703  221.3658789  236.6108815  349.0005319  -30.41751357  502.7375294  317.1338892  243.1420278  344.0845788  183.7976987  269.2905161  197.1894242  578.4638742  -143.576051  -27.10432937  598.5356831  
206.5139578  293.7309716  159.5020921  223.8754198  235.9137874  352.358318  -31.5895732  496.8705483  316.6245149  245.0119453  346.9189634  182.6902846  271.5290277  195.3366285  581.0184231  -145.8811222  -31.63003209  608.4046872  
207.948023  293.8641067  159.8222241  222.7969855  235.9556129  353.4071562  -30.71127214  503.0096915  318.241441  242.8874183  344.8509412  187.3180854  271.5749295  194.2706976  583.5593106  -141.6220696  -30.66788612  602.590502  
207.067867  294.3389502  159.8083891  223.5386055  235.8173763  354.5230822  -29.85047441  498.6222216  316.9012036  245.2760848  345.3780086  183.3459762  273.0069155  196.7040853  583.2827219  -145.555292  -29.53900117  601.583245  
207.9280718  292.0103435  161.2267464  222.6408871  236.1844199  356.1759091  -32.15927679  503.6820728  318.7720674  242.5797984  346.5552213  187.7128317  271.3471705  193.1113487  582.6174994  -139.9101134  -29.81168182  607.0652393  
207.6678347  294.4752393  161.7842259  224.6066571  237.3609633  356.0157303  -30.57790086  500.3697882  318.4356418  246.379028  345.16464  185.4280054  271.4425217  196.0086348  583.8469598  -143.7210989  -29.87665379  601.2519663  
206.1818135  294.147864  159.6752693  224.2054969  239.4973794  354.8393937  -34.79023196  500.8676687  320.3543958  244.2274416  349.317467  187.5940155  270.6661397  192.3463303  582.9561556  -136.1911972  -27.36365759  609.5792224  
203.0996154  294.3779085  162.185713  223.8536995  238.0010782  351.7143266  -30.828705  501.9106601  319.3757923  245.1392249  343.499272  186.7019301  270.0057599  197.9354235  581.922917  -139.5443023  -18.44667595  598.5366345  
200.6916497  292.7062384  159.8914723  224.4500663  238.6287867  351.9298755  -33.06139585  496.9111187  318.7776295  245.7483371  350.0596019  183.5409836  270.0122388  197.1009946  581.8300211  -141.8346146  -26.36443668  611.4108662  
203.4285521  293.8398326  163.204931  222.3689428  237.0058942  353.6758868  -30.66333199  503.0385892  317.5788231  244.5433959  345.9412853  189.5283951  269.1095659  195.70952  582.0553214  -140.185091  -19.8269641  598.6872318  
204.2950497  294.0806465  164.0291517  223.8895068  237.3997635  354.9883462  -30.44778649  497.2642373  317.1353495  245.5523678  350.7414665  187.4879463  269.7873068  195.5880059  584.7715669  -145.2506329  -29.82015328  603.0921463  
205.4127084  294.4329131  164.0152589  223.5822555  238.4666573  354.9582959  -30.68524448  502.0011516  316.5266411  242.9811044  346.7507366  190.7815324  269.0992038  194.7369623  580.761343  -143.5691507  -24.56163545  601.3054202  
204.3380506  295.2604638  161.7739917  223.8464126  237.4207399  353.453156  -31.56657389  497.658186  317.3890465  245.0928384  350.0643882  186.5558836  269.2212614  193.7745733  585.3338741  -143.3618015  -30.26410559  605.8121947  
205.0909536  295.5128768  158.4266139  222.3269332  240.2316723  351.1918957  -31.6669883  501.9874003  316.1570346  244.7483961  346.5643059  185.7352741  269.7608828  198.1293212  578.11863  -142.0165081  -26.70237566  606.7730556  
203.9439058  297.0501024  158.0967689  223.1378077  236.2117765  350.4864964  -30.45808252  501.1917596  318.2826648  245.9398626  345.0139387  182.9214037  272.7089326  195.1357119  585.1341061  -142.0370196  -24.39943097  601.6224343  
200.7874524  292.8122403  154.1264744  222.9127663  238.284246  349.3066925  -30.36816205  501.5302987  316.3458913  243.4102199  345.980267  181.5977979  270.602331  199.0717895  576.085594  -143.3737968  -28.33778273  610.0682626  
205.6335025  295.3029353  158.0558299  222.9603612  236.0729796  351.7076932  -30.12087823  503.8896031  317.8343813  245.8539617  344.9591728  183.9670162  271.5013405  195.1111383  582.7935854  -142.7541915  -26.8784623  597.8946013  
205.9824874  293.7858648  158.5071936  223.8117225  238.5884774  351.8652387  -31.5840937  502.0848294  319.3794331  244.9607341  351.6998577  182.2625871  271.1628563  196.3728978  584.3729156  -142.6481441  -36.37538691  608.3917836  
209.1735579  292.8076519  161.0770482  222.4277852  239.1101304  356.1009445  -30.83076108  505.6467214  316.8794168  243.8007974  346.2246069  186.3602191  270.9578251  196.2625677  583.1602326  -141.5986125  -25.51284819  600.8847453  
208.3948375  290.9989148  161.0566915  223.3088894  238.8354648  354.7879961  -31.45363151  500.172283  318.3738522  245.2950927  350.6182771  181.1068213  271.0081135  196.3662216  588.2852155  -144.604412  -34.53396101  608.2475007  
210.5957207  290.9368902  162.1625942  221.9271904  242.1723872  357.4908927  -32.9830344  504.7222935  317.7329672  243.5282325  349.0435245  183.9541938  270.1896869  197.8180054  582.8742896  -142.2188487  -32.68756669  609.9257236  
212.0442658  294.8558017  162.3221709  221.8056532  241.3434378  352.9880649  -31.36875218  502.8683331  319.3666968  245.2804581  347.294648  181.9973017  274.053085  198.0769416  587.4394787  -141.5029442  -24.01728371  599.6977571  
210.601897  292.821079  156.4641982  220.1461113  242.6219322  350.8509885  -31.72648534  500.1224507  318.6729427  244.071809  348.9081235  179.5097162  274.2697455  200.856971  582.2960222  -139.9538299  -25.44988077  609.3785754  
208.5688318  295.0409764  154.1782876  221.0114101  239.3309914  352.505799  -32.13846935  497.2171967  317.2299307  245.7529359  344.8990025  180.8246464  274.4549509  198.4738183  580.6025575  -140.459953  -13.88293318  601.3591668  
203.4621705  295.8211705  155.5082326  222.3628577  237.1374808  349.6116054  -34.56053105  498.3437161  320.6419067  247.5232698  347.9549003  181.8921396  270.6098401  194.942793  585.4793913  -133.8120823  -20.23073345  601.4965553  
204.2107867  294.8452724  154.2746616  220.6351656  238.0832619  351.8297772  -32.41393196  498.8233818  317.6584043  245.7267634  345.6794124  182.8633353  269.1527436  200.9073848  578.1684739  -140.7114643  -21.06729182  601.5701943  
203.3698033  296.3301445  156.5348363  221.0985893  236.4668692  351.840202  -35.7433131  496.5423419  319.3558859  248.1825936  346.036938  183.173546  268.4304028  193.8038755  585.3861458  -140.8498772  -22.91948611  601.1401341  
202.6252822  295.0094347  157.5134737  220.665457  237.5809452  350.8801702  -32.52463793  499.2373522  319.9101369  245.8254075  345.3626577  184.6367096  267.0133399  195.8330529  580.6264223  -140.2772476  -25.37857794  599.694484  
201.0440035  295.5828198  156.6892411  221.2687556  236.2153736  353.7400023  -32.11148856  495.2243939  317.865201  247.1964215  344.4196377  182.0735207  266.154104  194.9575136  581.5155782  -146.1361387  -28.84162508  601.1170333  
202.3144269  294.1057149  158.1043644  221.6955177  234.5902955  350.6482665  -33.34363517  501.6859485  318.0564992  246.2117994  347.6637697  186.0380402  264.8204657  191.38105  581.340897  -139.6860963  -30.01891497  601.5069638  
204.7148502  295.7435923  162.1528019  222.8675606  235.4548673  354.5797096  -30.16597376  501.5885981  317.591707  247.0753802  345.7140304  185.5711748  266.4341515  194.4583625  584.0586227  -144.4173268  -29.7625659  596.3899194  
204.4166648  294.1688127  160.4864529  223.0221403  234.0971097  354.655647  -33.45376569  497.9721117  317.4585718  244.8832751  350.7191766  184.9300975  268.2767785  192.6142243  584.0413846  -143.1076119  -33.79235753  609.438094  
207.8194405  292.9673332  163.6284794  222.6789225  233.4262158  356.63425  -30.3706853  504.2710609  315.8829592  243.7161657  346.3355017  188.6352043  269.9139694  194.5082398  585.1813185  -142.0322036  -26.3914736  600.3624373  
207.9264041  295.0900431  163.9036601  224.0779218  232.8314799  358.4408072  -30.29377937  500.3572905  317.2930502  244.8871473  346.9611257  185.9538675  272.4281084  195.6822854  587.308519  -146.178038  -31.34786379  603.7296537  
208.8003214  295.0819164  162.3836908  224.2540992  235.5856285  359.6252857  -33.30870025  501.6286204  318.3748677  243.2235035  349.4534315  187.8975799  272.4202584  195.2244562  583.7471571  -144.620664  -34.47673716  613.00652  
211.4896243  298.1025077  164.9456896  225.0527819  235.2857909  356.5274834  -30.70856344  503.0373141  317.916655  242.7231772  345.3727787  188.5615995  274.9818865  196.7605196  586.8179503  -141.9771512  -22.15806864  599.7198169  
209.6452799  296.3883979  159.7276095  223.9813303  236.6167464  349.8285599  -32.40434761  499.1009471  319.2263521  244.8677939  351.8961673  185.4500912  277.2551931  198.5880284  582.2632365  -141.6241751  -25.12085469  611.6906856  
209.0652263  296.8037126  159.1157904  223.6912646  240.1005782  350.3109966  -31.81995942  502.3491508  316.979274  243.317623  343.8819826  186.2110887  276.8990048  198.6708323  578.4014663  -141.1549542  -16.1209957  603.2964298  
207.0123521  296.5282123  157.6670053  225.9229086  238.5433258  348.2080753  -30.7388177  500.3445695  319.5094897  245.4455092  349.5333399  185.3270353  274.8066133  194.2243099  581.6447921  -139.2791891  -21.61774735  604.608147  
204.8793908  295.2513941  157.135253  223.7824441  241.546028  351.600271  -31.56989396  504.538339  317.0879667  245.2468734  348.2159888  185.7572607  270.8773875  199.9299663  574.4837279  -143.5315472  -22.92952946  606.3533072  
207.6882627  298.8712929  162.1984461  224.5503037  240.2847828  353.2792615  -32.64516608  503.5160113  320.1439283  246.2779796  347.7600015  187.1198217  272.6009156  193.1058013  587.559521  -139.3625823  -21.57565275  600.7880239  
207.6714088  292.9408594  161.2967829  222.1364356  243.6689092  353.7923745  -32.79537941  503.7051999  319.024671  244.2400386  350.4004286  185.1588134  270.4920032  199.7831993  584.2756134  -140.580739  -27.12045546  606.5978776  
208.32537  292.2510703  164.4383437  222.4012098  242.4196026  356.1870912  -33.4223544  502.0246849  318.997279  246.0005611  347.8608934  183.7967499  271.0634082  195.5415018  589.0814618  -140.8662886  -20.90835151  598.996118  
205.7239484  287.5309325  162.6662709  221.3796515  243.0983231  354.8517041  -33.3807115  503.280228  317.9372266  242.7946884  350.5318259  182.4064068  268.4310401  198.2586014  585.1668523  -139.7770819  -30.46378811  608.431786  
207.8907269  290.3836637  164.4023496  221.7941481  243.5185488  354.9463096  -34.06014727  501.9771537  317.8507603  244.4398269  347.8584954  184.8402512  268.1679468  195.9089809  585.3166404  -138.6739999  -24.86076893  601.1738618  
207.142426  292.0899734  163.1298729  222.5239742  242.8481304  351.8135022  -33.2203351  503.1992581  320.7885958  244.7806442  351.5435802  185.2635079  269.1047655  195.5061942  586.9151171  -135.9383246  -27.76636553  605.0676915  
203.7690864  292.6201412  158.8857927  220.9074929  242.508344  350.200092  -32.36801648  499.1686991  316.6919  245.2937364  342.3385331  183.3475298  269.7095632  200.6302473  578.0389005  -140.0603276  -19.85771742  602.8637291  
199.6953702  293.5633248  155.6780737  221.8318863  238.6144181  346.0630359  -34.46229148  499.8174803  317.4689377  247.9095429  347.871161  185.217166  268.8013893  190.639437  582.3203481  -133.6341722  -22.34472331  599.5071594  
200.1878803  294.7655908  155.797026  221.5061227  237.8010905  350.3451813  -29.16292774  498.9463869  316.6891484  245.8309012  343.6681144  185.1228937  269.3988229  199.0145552  575.7374155  -142.9004978  -23.25788403  598.3279269  
200.1653555  293.7058222  155.2905106  221.8421335  235.0855895  347.4964093  -34.1609318  496.5462452  316.2054794  246.884354  348.0950417  186.698586  268.4544943  187.9774898  580.7757318  -138.3898269  -27.87080306  604.6823622  
204.5570852  296.2946438  158.4529157  221.7400906  236.4234949  352.6653615  -27.91896193  502.8311761  315.8926511  246.3345749  346.3161398  189.841494  267.5450356  193.9159559  578.4668835  -141.1430405  -25.18017223  597.7349907  
206.5930445  297.1915328  158.1630531  222.8127612  236.4424522  356.6962827  -31.17808369  497.7182401  315.9618692  246.2546711  348.0970882  187.3623774  271.355414  191.6510545  583.3229927  -145.7067889  -29.28497224  605.5440692  
208.7810577  295.7872787  159.9027322  223.028076  235.7191126  356.7842054  -30.0590858  502.1611345  318.1989227  244.7652803  349.1479804  192.1587682  270.8571907  192.0826353  583.8576431  -141.7521542  -32.11973152  603.8232812  
208.4177005  296.275241  159.1373103  221.631791  236.901915  356.5589032  -31.0892671  499.1125196  314.812918  245.4432819  344.7012183  188.9954228  271.8344541  196.4053517  580.865088  -146.4774998  -29.55245761  604.2155891  
210.7334785  298.1388883  159.8376211  223.8513948  234.4445362  356.6531962  -32.55282192  498.8276671  317.933853  244.7608377  350.1921796  189.5058231  273.6897907  190.1818526  589.4444899  -141.3967497  -28.69395226  606.7087971  
211.1634042  297.4794103  161.0425411  222.4277236  237.0401682  357.2481306  -30.10896363  503.751012  317.434852  243.0399602  349.4182675  189.414747  274.1470771  197.2880494  585.1322176  -142.2169278  -26.96826155  603.9280279  
211.0980516  299.1772782  162.5158454  223.209679  239.423557  356.2417776  -33.20981922  501.047069  317.9187985  243.6362483  347.3019378  185.9177495  276.0806043  195.9576011  585.5518764  -140.6514179  -18.86212626  600.6477693  
212.2216583  295.5963804  162.4202457  222.4312053  239.6406531  350.9019674  -32.82087425  503.6875081  319.5247667  243.3071289  351.1973253  185.0054204  274.7149993  196.6143476  589.1095681  -137.4086961  -25.58730401  605.1728295  
211.9617898  296.024472  162.2428749  221.178556  243.2909422  350.8908859  -31.32407052  503.108771  317.2328605  244.0352275  345.7787056  179.7528359  274.1145384  204.4019296  581.8293918  -142.125804  -21.97190474  600.6209543  
208.6263177  293.7718901  157.9295534  223.7252384  243.8884354  347.6704284  -32.77643994  500.7375352  319.0143191  243.4957128  350.9113978  176.605102  273.9026988  198.4169159  582.1898614  -141.2660918  -23.60370963  607.2742714  
206.5359454  293.0645981  157.244759  222.8822426  239.1197492  350.0216036  -30.07133371  504.3704353  318.5611636  243.5457572  343.2266924  179.6326448  273.2962397  199.5702131  581.6220834  -140.2995584  -15.0115346  596.6517125  
203.8629195  292.273929  156.0754941  225.086697  237.7222987  349.1387224  -30.51910901  498.6984255  319.8325474  244.2437921  350.4844755  176.5822289  272.6349083  199.3281171  582.0621543  -142.7493432  -27.10236623  606.5837148  
206.7155003  293.2722482  158.6324351  224.2879694  236.9750811  351.5258869  -29.11764449  504.9654343  319.0134233  243.4518505  345.6850821  182.1325854  271.6338902  197.7845488  581.3857002  -142.5872079  -20.45925137  599.5081292  
205.1531679  293.7486506  160.0450933  225.3429722  233.8440709  353.9756529  -30.66434537  500.7519793  320.4395514  244.3645979  349.474077  181.7650085  270.1486049  195.3680825  585.7082196  -145.4180021  -29.82953968  603.0007064  
206.6371891  293.1634522  160.6873332  223.311497  236.6864579  355.1713891  -30.16087612  503.8532566  318.1989153  242.4406257  348.242044  184.9258115  270.5502316  198.8321757  580.2932388  -144.7419389  -32.8624806  606.3325305  
207.5342538  294.3926591  161.269158  223.3221845  233.8699452  355.1267101  -34.23306315  499.3237032  317.99133  245.2195448  349.7983286  184.4558468  270.0275868  192.6168477  584.1900173  -143.2992275  -25.94434032  606.5472245  
209.7169818  295.5755177  162.2591107  222.6146983  236.3182596  356.9539032  -30.94941906  504.9623473  317.890304  244.8180819  348.1833163  188.8288222  269.5112149  196.2748024  583.991663  -140.6461045  -29.23783383  605.7773105  
208.8601915  295.8573062  159.1776937  221.2471931  238.0474592  357.3735348  -32.01757004  497.8514761  316.8703963  245.6847288  346.1982204  183.6396194  271.6470124  198.7564671  585.6141644  -143.4212073  -24.41347336  606.8201506  
206.7444666  294.479648  157.7647069  221.983268  239.2712949  353.6366508  -32.04110395  502.5219754  318.4245054  244.6180548  346.420731  185.8986404  272.6507869  197.6623179  582.8629661  -136.5319592  -19.93853531  603.2708809  
201.6001717  293.5389494  156.4857012  222.6011553  236.9511899  354.481199  -33.13724064  497.1009591  316.380625  246.9681765  344.9057619  181.1650478  272.0413687  200.1114426  580.2550483  -141.4196698  -19.46362604  600.7939366  
200.6554172  291.6658423  157.3118714  223.1284119  239.6358573  350.9911581  -32.74490912  501.252269  317.5273054  244.9538853  345.9612918  186.1871921  269.4246081  195.7078778  579.2071229  -139.0209817  -21.66205542  602.4971737  
201.8530045  291.5541464  159.5070294  224.0988413  237.4088401  351.4999083  -32.09949571  498.4064415  316.6208565  245.6634089  345.7479447  183.5635202  268.6299224  194.0539966  582.6745676  -141.4800529  -26.28377067  598.7765072  
203.641337  290.3137048  159.7076997  223.1073292  239.7711644  351.8533998  -33.69496485  501.4565507  317.492462  243.0943659  349.1622121  185.6564203  268.5742692  194.2753472  579.056973  -138.2325953  -30.58897256  610.9811274  
206.7567289  294.3699874  161.6124971  224.3658311  237.9646728  350.1129505  -31.94122746  500.4038241  318.4659396  244.9340513  345.1754488  185.944931  271.7721625  194.1288887  581.7894847  -138.7511612  -23.57343909  599.0701434  
205.216849  291.7077578  156.5612653  224.0574875  241.1058954  349.6741114  -33.19216892  497.1552307  318.2502549  242.9841915  346.8213037  183.3792489  272.353368  196.2907648  579.1633885  -139.6606052  -28.07922182  610.9002133  
206.2017329  293.6906216  157.615163  224.4629744  235.5961547  347.9645209  -31.4943128  497.8717604  317.557823  246.2119154  340.19665  185.982917  273.619853  192.6739862  582.5649005  -135.9044103  -17.02975187  597.356284  
202.8068108  292.1453799  157.0037653  224.0545942  238.4613513  350.5965211  -31.5278818  496.2936501  316.1306086  244.596458  345.17162  184.8869692  270.6495776  194.7420897  576.6010279  -139.5612098  -27.90993458  606.5119575  
202.6856722  294.952399  158.9288157  223.5249768  234.1141649  353.8269247  -32.87359905  497.1762993  315.9297766  246.1783288  346.5649844  189.0924141  268.6850927  187.6281468  583.2855497  -140.6194737  -24.24920744  600.3184066  
204.0301942  292.3866324  160.3901684  222.7406259  235.550391  354.313679  -32.59610048  499.3511143  316.156648  245.7423764  345.3378617  191.1951117  266.7424131  191.2357838  580.7493007  -138.7180332  -31.5752488  604.8200865  
204.8697492  293.6359676  158.8585382  223.1371826  234.5876604  349.2993731  -35.43595609  495.3944509  316.1783022  246.6477646  346.8754016  189.1789493  269.1202368  188.8394516  584.2212814  -138.6813847  -23.66413752  603.5108728  
208.7323504  294.0051753  162.2259133  221.5188236  237.8611242  351.101746  -31.72449434  504.2892714  318.4990936  245.5243864  345.9531294  190.1990032  269.2611939  192.3467259  583.3355015  -136.8020208  -25.5090978  602.3421157  
209.1350193  295.7177367  159.9643881  219.8434051  240.1829463  351.0179444  -32.6229204  498.8377387  318.015697  247.0921071  346.69821  184.2230525  273.0536288  198.9577347  585.1223247  -142.8972903  -24.03260946  603.7348382  
207.6648129  295.3723232  158.3389769  219.2135334  241.9337363  350.3926361  -32.41571277  503.4284496  319.5419543  245.9304693  348.2931654  184.0410192  269.1913108  197.2734337  583.5734725  -140.6400687  -22.72593319  602.9673721  
204.1020546  296.0471283  158.6221949  219.8004489  237.4564426  354.3215115  -29.23087813  503.2111282  319.0886992  247.8664948  344.0420075  180.4625801  268.3790113  200.2811285  583.2620485  -146.5922777  -23.08728249  596.0599247  
201.4829792  294.119112  156.5912593  221.5754179  239.5122942  351.633765  -30.95401017  498.6220524  320.1146268  246.7733625  349.2726605  178.8423113  269.8858481  199.9301211  581.0249724  -148.5250733  -35.73788474  610.8018114  
205.9661976  296.1022235  160.9210857  220.2500875  238.0731416  353.5342663  -30.26950984  506.9247194  318.7076897  245.4799711  347.4808419  183.8823988  268.4550108  197.3883457  581.9901165  -146.1397298  -27.42443305  597.1165255  
205.9119  295.3776463  161.9440182  221.5214123  236.4585485  355.1836319  -31.5627483  501.3299771  318.3567116  246.2110266  351.1060429  181.5799173  270.7981097  195.7821064  586.3507562  -147.3280342  -34.71219167  602.6597242  
206.5805893  292.5770691  161.3237445  220.9395855  238.8716546  359.5185627  -31.48364255  504.1024118  318.034779  243.4442417  350.8039741  183.9981349  270.0782569  196.7648374  581.5428124  -146.2253307  -35.37554656  608.4295699  
208.4244172  294.3014675  164.4569925  222.0309534  237.5086493  359.3322119  -29.85037139  502.5106447  316.9105069  245.3761499  347.2015501  186.5004617  272.7146355  196.0252634  587.0765358  -146.1216612  -31.58456492  599.8168182  
207.2322873  293.0815673  162.2737619  221.9692554  239.5579056  358.1893279  -33.26251258  502.6946544  316.1299867  244.0234627  354.1714363  187.1544141  270.3334344  194.0626758  584.7956907  -143.8580646  -36.36802149  612.0479352  
209.6827821  296.0928611  166.7119863  222.6025849  238.3855013  359.3212326  -31.1602802  503.2084665  316.8071791  244.4408695  346.6606961  189.7582256  273.0879375  193.8347068  587.9342211  -143.3184115  -27.6296799  597.8290448  
209.356379  294.9563756  162.5360446  222.6965847  238.8204185  355.1734023  -32.01095484  501.2738841  318.0090284  244.5161767  352.2293927  184.9506876  272.4403342  196.1373893  586.4528684  -142.6029591  -33.28353562  610.3212812  
210.0278087  296.6765387  160.5232554  222.3800752  241.8987568  351.9896788  -31.21896192  504.3121023  316.6103105  243.9392197  345.3706999  185.3467617  272.0672075  199.4633432  579.3281469  -142.6863019  -21.96312845  604.2854677  
205.6948582  298.2718623  157.0541389  223.4654951  236.9019936  347.7089129  -30.70108083  500.1357128  319.4417619  246.1909292  347.240958  182.3126772  271.9897522  195.509252  585.8309849  -138.3587167  -23.51200353  607.5181211  
200.6465365  295.9472642  154.4452336  223.4009975  237.8206067  348.0544079  -29.03936307  500.8345996  317.6854538  244.3407875  345.687387  180.84917  271.2214228  201.7101591  577.0698909  -142.1599294  -24.37952172  605.4556833  
202.7972409  297.2450983  158.1541497  223.8377489  236.2268256  350.9779969  -31.63732749  500.897536  318.6156578  246.6076588  344.6775955  184.0081667  270.8124032  196.5481114  583.7437445  -139.4871471  -20.97017718  598.19345  
204.5943837  295.7165571  158.8308511  224.2233415  237.0569615  351.0205354  -31.55220821  495.9351993  319.9424568  245.7000699  349.5080496  181.7521347  272.1713953  197.8077426  585.4960403  -141.6927181  -30.24678785  607.6088192  
207.5745503  294.6610678  159.4647698  222.9726229  238.6383346  354.1476857  -32.81836677  502.1136825  319.995062  242.4549643  349.5270427  186.6414642  271.6926771  196.7381524  584.0002878  -139.9997394  -26.81336797  607.881023  
208.5195637  297.5484008  161.2101209  224.8584525  238.8980024  352.8510254  -30.29331238  499.9591174  319.4752749  244.624886  345.3910174  186.9248873  272.6096555  200.580506  582.8766289  -141.870381  -19.93165285  597.1500113  
207.3282714  295.6498154  157.7849202  224.6106608  240.4886543  351.7931494  -34.68063134  497.6222447  320.9126472  242.9999643  349.7291863  185.356574  271.8135684  197.9588373  581.1492947  -139.7031199  -24.26025541  609.0747035  
207.9804537  295.253372  161.3042594  225.797413  238.6820175  353.7279021  -31.26135352  499.9107321  319.8009924  244.5371889  345.5088151  187.2657592  271.784093  197.0431813  579.7457071  -140.7072838  -18.54033017  595.3582331  
205.7180097  291.3122715  158.4881753  224.7360611  239.4223663  352.6847544  -35.01419672  497.9057358  320.3558818  245.1321939  351.1662194  184.6726871  270.9134509  194.3668404  579.9897076  -139.2837558  -26.98870796  609.7312228  
208.9352525  293.156427  162.2271199  224.6920914  239.124716  355.2451446  -31.20749946  502.736053  320.5401859  244.70989  344.9622737  188.0218471  269.5364904  193.9087943  580.3021892  -139.3481199  -22.75762655  597.6148891  
207.4902247  293.1892046  158.4794664  225.4108261  238.0833175  355.327802  -33.11050407  498.7869179  320.573154  245.889572  349.1223906  182.3831778  271.8519729  193.5921395  584.2342899  -142.0223925  -28.55084284  610.7692704  
210.9871926  293.8412656  160.9540164  224.9926102  237.5877234  355.7319972  -31.99707024  504.2182656  321.2793994  244.3559545  348.3498376  187.0710848  270.4879676  191.5272007  586.5590778  -135.839067  -27.24146474  603.1004815  
210.33812  294.3233955  161.2292464  223.0617662  241.8049318  353.8594812  -30.00161321  502.8290733  317.6377798  244.6622966  346.7655087  182.242148  274.067175  200.6309848  581.5292819  -141.9344725  -23.51416865  603.983637  
211.8701155  296.2344527  161.410448  221.1185442  238.2202056  350.5762846  -34.11613459  500.2314155  319.2934885  244.9689494  348.3236215  181.9699691  274.8225853  192.3346417  593.1759177  -134.55438  -18.71579326  602.4861468  
210.7640782  293.0428237  161.4162616  219.6107033  240.9126613  351.1364276  -31.34717041  504.0639758  316.2041663  243.2940967  348.5115744  184.0884954  274.2227232  197.4294259  584.2784562  -136.9274665  -22.93745103  605.743879  
211.7429369  296.5010717  162.6602595  220.8938227  239.312521  351.4278957  -32.37810968  501.9446533  315.8530301  243.7349837  345.9951774  186.8320821  275.5743184  192.3582131  586.8265284  -135.4849814  -15.40135674  597.1000963  
210.7072301  293.9654231  160.4510502  220.4901202  242.0970718  349.5694253  -33.46923887  500.6969642  314.4237457  242.7437479  348.2610039  186.9111352  273.2795665  194.5428085  584.2644255  -135.9358251  -24.79268909  605.9107258  
211.6773399  294.6631181  159.6306972  220.4987055  242.3492778  350.5138448  -34.43692831  500.0222599  312.5379503  244.8655782  346.3299766  188.4620386  273.5933557  193.7263196  582.1388647  -136.7901137  -17.05364883  600.2709377  
210.8339299  297.6346229  158.3513974  221.3040596  239.5465381  347.7176942  -33.78478272  501.6073746  314.3338261  245.7135602  348.8388137  189.9877959  272.8428476  190.5510841  587.7078908  -132.9175169  -18.31243575  602.6658066  
207.4040711  297.8857545  155.0494897  220.767105  241.6894817  351.6285429  -31.0146794  502.2135805  313.8322657  243.6756289  345.3325435  187.8579909  271.6328196  202.9475117  576.1476983  -141.4424296  -17.26882537  603.5507831  
201.3717977  296.6932673  155.7163344  222.197122  236.4250203  350.6580792  -33.2518847  500.5533798  315.9451799  246.5427061  347.0070677  184.5663976  272.136217  195.0966107  585.6624851  -141.0314285  -18.34410435  600.4665193  
198.7670492  292.5048113  156.6211502  222.9207622  238.1065825  350.2039339  -30.36498843  502.3154024  315.6636466  244.4789113  345.9419481  181.9612133  269.5414323  201.5553122  576.2816532  -145.652156  -23.41632167  601.3077578  
198.3853199  291.4943262  159.9460096  223.5062382  234.2736988  352.8833721  -32.85733601  500.4932088  315.3182396  246.5877315  347.5859094  182.3118003  267.6551813  195.7855515  582.4569685  -148.480623  -27.04934292  602.3565397  
199.3800245  290.5145461  161.4008154  223.9720921  235.1182378  354.2779865  -30.38324733  504.9670876  315.8482559  244.5512312  348.1293737  186.0945695  267.0902558  195.6841231  581.2224097  -145.1854116  -31.59335423  603.2224254  
202.5613679  292.5735614  162.3084352  222.3366181  234.9042555  355.9556096  -30.63669689  500.9514644  314.4678859  246.4196198  344.1735359  186.134049  268.340069  195.8269834  580.8990261  -150.4278551  -30.4389459  602.334157  
204.5188204  294.1775632  161.0253607  223.5481777  233.7170228  354.8192205  -33.02642173  504.0553602  315.885823  245.7547768  350.1325604  188.4847986  267.4718395  190.8956108  585.0711759  -141.4054175  -35.00182612  606.5384688  
207.3905758  295.0257381  161.7738572  222.1134111  234.9132011  356.3262171  -29.50405993  501.7049794  314.7019525  245.5214983  344.9031583  187.2685528  269.7076302  199.1352299  581.4938222  -144.6054237  -29.64858566  601.4952289  
204.5337722  294.0136791  158.2638139  221.4733735  238.1328744  355.7998269  -32.93655152  500.0753854  317.3766046  244.948102  348.9993211  185.0894808  269.4757585  195.2861404  581.92081  -141.3178786  -29.57705389  610.059383  
203.7868594  292.6330788  157.9682402  220.1097669  234.9787098  355.4106826  -29.49790377  499.8028837  317.9713389  245.8204516  344.4025957  183.0199261  268.8455623  199.2649457  582.7508398  -144.8091355  -21.93555131  596.5011724  
198.7003176  289.8744885  155.244242  220.9329037  238.8261666  353.326284  -30.91801753  497.8973168  319.8247419  245.1798419  349.1643968  179.9216976  267.2306483  200.5367421  578.9200413  -146.4734582  -32.80279073  608.0831039  
201.7474287  292.9230666  158.2414366  222.1682596  234.6630475  354.4525788  -31.19223946  500.0581294  320.0927468  246.7781819  347.0996758  183.9020971  266.2893793  195.7897502  584.3346222  -144.6209833  -27.66506956  596.318382  
202.3800682  292.0404305  156.7498572  222.4338805  237.1340387  352.0559841  -31.88666223  499.9242268  321.8794666  245.3995807  349.1973025  183.5354364  266.5991168  197.3140964  581.5363905  -142.1961439  -34.98926018  606.1356872  
206.1293475  294.2989399  157.1496801  223.2973015  237.698622  353.3042157  -32.87824111  497.6253104  321.5388908  245.9225645  345.6490571  181.8973032  270.1662816  197.7441372  578.2527054  -144.3926637  -27.28836017  603.0999092  
206.3795756  292.9915429  156.5697936  223.7409727  237.5048271  350.4835902  -31.65617474  501.8503696  323.7670946  244.8014355  346.4820849  183.1886136  272.0794811  195.0085599  580.524957  -138.5034723  -30.2815118  605.0582249  
206.9541849  294.3038892  156.7277462  224.6158251  236.8228572  351.5088444  -30.79171272  496.251262  320.4299856  246.6028857  345.3493733  178.595098  272.9413721  198.0616  579.3983937  -144.7266356  -27.45975159  602.4631192  
206.1562616  292.5075028  158.6419595  224.521601  237.061799  354.1490597  -31.03134446  502.5697593  321.4805422  245.0406281  345.9087285  183.8451342  270.4847924  192.8207074  579.289552  -139.3149061  -29.43011024  605.3199366  
205.7480959  295.6935619  160.6299922  225.7747942  238.7671501  353.294846  -32.30705109  498.5857927  320.8483656  247.327286  346.4999326  180.8612566  269.1955771  194.5953078  582.6850695  -142.1208256  -27.8127608  597.1443064  
205.8581894  293.9487126  160.5809499  223.5034577  239.6599168  356.0994724  -34.4058137  501.1139971  320.2766189  244.6952761  348.6646365  183.9290698  268.8328447  193.9526459  580.3691121  -141.0329199  -30.73327911  610.1732998  
206.5244443  296.8965775  163.5636914  224.9459977  237.0676593  353.812507  -31.1363063  498.7647701  319.8714057  246.3814903  346.8640218  184.5876433  267.8753295  192.4768265  586.6886444  -143.3589589  -28.69563536  599.5386965  
207.1812599  294.306543  160.8335534  223.0801605  238.5965413  356.9873651  -33.22835062  500.3416378  318.1031407  243.4915707  349.5706669  185.7012313  267.1408185  194.1134282  586.0979638  -143.5835349  -34.44078524  614.4093761  
209.4278715  297.847917  164.4920053  223.8437913  237.1719205  355.0433155  -32.4573927  500.5765682  316.9517707  244.1919404  345.0277601  187.4072279  271.8640669  194.2721299  588.5718202  -141.787692  -24.04968033  597.9282221  
209.3457969  296.3909244  161.6132926  223.7722745  237.3003847  353.8351529  -32.09317387  499.8402219  317.1237672  243.9827607  350.5690107  185.9563681  273.77086  197.0079982  586.7465585  -140.1456048  -29.63995572  609.5614918  
210.9752876  297.2520214  163.1149123  223.8419043  238.9299135  355.9044941  -32.25438727  504.0224327  315.4661243  243.0370601  347.5311353  188.5709105  274.8376483  196.4305699  585.0639453  -140.6286109  -19.14164371  602.860433  
212.3819968  297.5821362  163.2679137  224.8001269  236.4612053  352.8121054  -33.61289247  500.6983985  317.792874  243.4926674  348.7314992  188.4694038  278.4577029  193.8292635  590.3365713  -137.6806388  -17.21606799  602.5859803  
211.3156329  296.4339059  162.3033349  224.0246465  242.2203919  353.3785419  -33.46035886  503.7513365  317.509227  242.4140435  350.7932714  189.2963103  278.1767493  200.5032884  583.2655734  -138.2941832  -23.95726299  607.108405  
212.0701798  298.8413415  160.5506438  223.83554  241.0635209  349.4448036  -33.92901677  501.1342196  318.7349984  244.4016511  349.8791324  186.3577103  279.6072093  197.0394595  587.6539097  -137.6001538  -9.064242668  600.2059629  
209.7484161  293.3559521  157.1133588  223.1915996  242.5812166  348.2922284  -30.65071422  502.7622046  317.134356  242.9505297  343.822192  186.8491106  275.8191922  201.5926042  577.7875597  -136.732547  -10.73409234  599.0635354  
201.9322624  290.5650386  153.304357  223.483977  242.7422822  348.5214408  -33.13180748  495.903226  317.4838521  244.4275198  347.8415516  183.2158668  273.6698299  197.2152387  576.8234709  -140.0244479  -17.57867126  607.3010656  
202.3596767  292.4968193  156.1825624  222.5267796  237.7111249  349.0048787  -29.69022925  501.9492062  317.0105862  245.6519341  342.8337606  187.9241843  269.1371565  196.4698833  577.5879633  -140.435237  -16.16244304  594.9769939  
201.2673135  291.5792315  155.5056915  221.6818351  240.8578783  350.3059936  -33.02238085  499.6163507  317.0388415  245.2511915  350.6204517  184.5328955  268.0550978  194.8750919  576.895917  -141.7106242  -31.10987203  607.0555018  
205.4159726  295.8589673  158.1442863  220.3773643  238.0983532  349.4179186  -30.96343993  502.7645246  318.0985623  246.2725394  343.5550434  185.7284165  270.5953092  195.8743159  583.5428509  -139.4098565  -25.97424989  596.902743  
201.9268022  293.7972485  155.1704109  222.3953009  240.9499101  347.3596631  -30.2993114  500.1179359  317.9951889  245.4064804  347.673566  181.4826924  270.5055338  198.2139098  581.6201722  -140.6312569  -33.7999381  608.6682549  
202.7340448  295.2339075  156.8874281  220.503211  237.1869442  349.3243308  -31.70429347  500.3353778  318.1159696  246.5953051  344.6597283  180.8027719  272.429862  195.3832677  582.5999249  -140.9816515  -21.23634965  600.6207651  
202.653855  292.6737873  158.4819574  221.1944452  238.4590071  349.5877339  -29.74800809  503.8851266  318.5249871  245.8515187  346.3578905  181.9383685  268.8521231  197.1260832  579.2182251  -140.7185333  -29.67359565  602.5445391  
202.844752  293.5394186  160.2618385  220.8097056  237.608455  352.6580252  -32.58676419  499.4106573  318.8842359  247.8379308  348.9069064  181.2545064  268.4452684  192.8939649  583.3969473  -145.8562584  -32.67617168  606.7295063  
205.8126925  293.8183978  162.7501536  221.8145876  237.1004222  353.7514043  -27.69713756  503.0746793  317.9429019  245.7707766  344.9914201  184.99203  267.5227658  195.2649328  579.9962834  -145.1871727  -32.12210619  599.891204  
204.594388  292.3803597  161.1516536  222.3673822  237.0618417  356.5200297  -32.50422693  498.6418866  318.8757999  245.0956456  351.4562412  183.3023894  267.6665704  191.7748529  582.7203638  -145.1761321  -38.23505783  611.1432653  
207.6317701  293.5381304  165.4578976  222.0678983  234.7214037  360.2418287  -29.96997307  503.5579585  318.0961616  244.4874996  346.0164979  188.7442236  268.3984047  194.117083  585.947209  -145.3419446  -31.128291  596.6824467  
206.7026792  293.3335175  163.519024  222.605606  234.267145  359.1645531  -30.92752488  499.2919301  318.4364015  245.2068616  351.2430876  185.8003847  268.8357971  194.7044274  588.1361588  -144.4238671  -35.25152581  608.0476322  
208.4767367  292.2546644  163.5451521  221.5894007  237.3400531  360.3391877  -32.48840789  503.1216058  317.5409962  243.7074325  346.7726074  187.8822235  268.5289132  195.5410452  582.2480508  -143.4422685  -27.84040071  607.3908643  
209.0336529  296.0374783  163.8154274  224.0385553  237.613278  356.2035898  -31.66918008  500.4117014  318.9061417  246.2189412  349.9540048  186.1805154  271.3987736  193.8115732  589.75402  -141.9368352  -26.86471925  601.0913936  
209.6765378  293.9704509  162.3965037  222.9061364  240.273318  358.2403641  -35.02140998  503.2631672  319.0157215  243.7727871  350.5417136  186.6491608  271.6712967  196.5575432  584.8639464  -139.6428343  -27.18634716  609.1215678  
211.9784039  296.5799479  164.3235316  222.953805  239.6318167  353.9751929  -31.55983292  502.7088171  318.86516  245.3552892  347.5225104  185.6546312  273.3753601  197.4461659  586.9633647  -139.1744809  -20.04281465  597.876603  
209.9933885  294.3909836  159.5654992  221.7218559  242.6454258  353.315799  -33.9348153  503.9253113  317.6324414  244.7508018  351.6704686  185.11255  271.8211859  198.7921728  585.2836819  -140.1716791  -28.86622092  611.3712875  
211.5931427  297.6865298  162.7895692  221.7080126  240.325895  353.627945  -32.07040146  503.8271262  318.5722237  245.1466485  347.4002415  186.2724319  274.8917275  196.6487699  586.8065161  -138.8866219  -18.22202974  595.4625061  
208.4943307  293.4200398  159.335791  221.3094684  240.9487286  354.2403749  -30.80224877  504.1505576  316.1650358  243.0809765  349.7163499  186.2586137  271.6772646  198.5544698  581.2008742  -140.8898824  -27.49488698  607.0853918  
209.5321313  296.9226086  159.6217747  222.7978214  236.4923187  354.4388753  -32.44694176  500.584565  317.1684444  244.9544325  349.197312  186.8096413  272.2812546  192.4054442  587.7398196  -139.9819635  -21.61682322  601.3255627  
208.6636793  295.3016978  160.4342926  221.6561286  237.1068009  351.7098103  -30.42667638  503.566186  315.0872912  243.5872133  346.7975532  188.2281714  271.1406985  197.3754853  579.9645104  -141.089776  -25.36794355  604.4575769  
207.8291811  297.5121674  160.2728385  222.8567227  235.2364926  353.223556  -32.23090347  499.5771182  314.9247709  244.4669556  349.1062742  186.231347  272.5332163  191.1677859  585.611737  -140.5339466  -21.87905934  604.6467553  
209.5793747  298.0455774  161.252358  222.5909757  235.4559694  353.5420391  -29.25511152  502.2623991  314.1675268  242.9142264  344.2081215  188.3237712  273.2607609  196.2032736  580.9971019  -141.0539333  -22.47824371  601.3713976  
208.3670283  298.708521  158.0135142  223.7067083  234.9785967  353.2694782  -31.34781097  497.2216015  315.2412797  243.560901  350.0408846  182.5033177  274.0408348  193.9864652  583.4586873  -141.8666351  -27.8549269  612.0131499  
211.4349537  299.4607539  160.5002103  224.5121859  236.8959988  353.8178393  -30.02375859  501.7813281  314.6291554  243.1445669  344.3250269  185.59062  273.6180458  194.2427055  581.2513567  -139.6400844  -20.14669758  598.4218243  
209.7234881  298.5819908  157.9004905  224.1898489  239.3889449  349.7443122  -35.64456324  499.3887405  316.4508518  244.6597289  349.1826402  181.6912233  274.4636195  192.4922855  583.2683117  -136.3531259  -23.67691895  607.8128064  
213.8479846  298.400015  161.9598418  224.3499154  243.0774426  353.2660051  -34.07693855  506.280218  317.2321284  242.5838424  347.929378  185.7958858  274.7761573  195.6493503  584.9645865  -134.0309844  -22.56209365  601.5477852  
211.9999586  296.8276474  157.8510514  222.9313935  243.3829249  349.9471352  -33.86180819  498.7927569  316.6120757  245.1090611  346.7854808  180.2765413  276.9494558  202.5130769  587.7835805  -137.4206165  -15.5468262  602.8199259  
209.3457208  292.752501  155.3070006  220.8814732  246.8555216  349.7597527  -34.85389669  501.0225539  315.3367049  244.1458266  344.6397375  178.9052229  273.0881096  202.7680032  578.3316741  -137.6154207  -11.11288594  603.8904144  
203.4519583  291.6440666  154.9974581  222.0503228  243.0535735  348.6031492  -34.15749462  497.4151039  317.9063461  246.8979205  348.6690716  178.5568625  269.9317805  197.7760496  585.1646397  -136.944975  -14.5388603  599.6868224  
199.8671512  289.3548717  152.717316  219.8836507  238.8513  348.4482866  -31.41437863  498.2174054  316.8637363  245.6106308  342.2184989  181.0054847  267.579189  202.2345579  577.2019478  -141.1324942  -16.200425  595.9832278  
195.9089869  290.844929  153.0927014  222.1223419  238.4089183  348.1938537  -33.41295191  494.5805643  319.94454  249.5097259  347.4606953  179.570502  267.7200566  196.6278932  579.5023894  -142.680984  -26.63938692  604.0648615  
196.9003021  289.6383405  154.6958111  221.7270805  234.7214034  347.554416  -29.00650165  499.8568188  320.8517138  247.7034143  340.8707421  183.0832704  267.7369657  197.5301921  578.1653002  -141.851686  -23.10501401  596.7090749  
193.9343863  287.5625085  153.4724854  222.7343306  234.5528268  349.5401904  -30.8975117  495.8469624  320.3414897  247.06231  346.1068097  181.527768  266.4212348  197.7286215  578.7828623  -145.1971345  -35.39456601  607.5659401  
198.9972483  291.2441231  158.0350798  222.7586066  230.9205082  350.9734228  -30.27926066  501.9417289  320.3210882  247.8345916  344.3228445  186.7505063  266.6663364  192.7711537  582.5679034  -144.9600238  -29.63736695  594.9559947  
199.8969178  289.3104448  159.1296439  221.7617075  233.3637976  353.8594955  -29.70174417  501.3886989  318.8117019  243.8637514  345.7475808  188.2020071  266.6947578  197.0453045  579.6042713  -147.2470379  -39.4911402  607.1085673  
201.4619653  292.7726175  160.3466263  223.1200959  234.560213  354.8712937  -31.69368606  501.3007334  320.3356947  243.9750364  349.9362859  188.514782  266.2234976  189.3002138  586.1499037  -146.2937047  -40.23514621  605.8219022  
205.1668289  293.5416705  162.6782594  223.0734441  235.9551287  357.1514198  -28.43842542  502.7558068  318.9066008  243.7497924  345.7393171  189.5436041  268.1381443  196.2306848  580.4956468  -147.9675607  -35.02396169  601.4135766  
205.8741306  293.6449355  161.0015104  223.180336  235.5470314  357.5454065  -33.59657089  499.3688865  320.1469632  244.6209204  351.2040833  187.801122  270.2499004  190.734967  584.9081292  -143.2619501  -35.28998653  611.2260744  
208.9181549  296.0865423  165.3197113  222.4453346  234.9574976  357.3244552  -29.92748897  503.4327741  317.9122582  244.4196714  345.7786842  191.1298644  270.4311808  195.4133957  584.971429  -142.7552149  -27.74355437  600.2373268  
208.9852698  296.4917739  162.155064  223.4296907  237.0559873  355.2862604  -31.5070313  496.6267733  319.2168516  246.1427015  349.7806133  187.1687266  273.2234673  197.0992893  586.0687257  -144.8627042  -33.39111757  610.722472  
210.2654151  296.6091601  162.568291  222.9892823  238.3542605  356.0834381  -31.74619039  504.2335502  319.2592257  243.9872073  346.7351389  190.569335  272.7046216  196.0706517  582.5517744  -140.4033747  -23.1966234  603.5161533  
206.5482951  297.9745953  160.8410148  223.9194498  238.8512342  351.542123  -31.81151412  497.9481818  319.9065182  246.2235691  350.8085925  185.9033112  272.4898774  197.8072684  584.4100978  -142.9688117  -23.55321004  605.6840132  
206.5551091  297.499682  160.9373359  222.615856  237.668287  351.9140783  -31.44529797  502.4441892  317.9957526  244.8243644  343.2451674  190.4293186  270.6317234  195.8008328  580.786471  -142.4672875  -17.7518743  601.1656517  
204.8883847  298.8959573  160.6487078  224.1462106  236.9270769  352.9007336  -31.01923535  499.7363947  319.5055813  246.5229759  351.2938894  187.3109637  268.2683668  192.6430149  583.7647273  -143.7822425  -29.32447336  607.5414546  
206.1026765  298.3074003  160.7691275  223.5804842  239.9575132  358.8786087  -32.65377704  504.2252781  317.9690249  244.8540238  346.9604749  190.7558599  268.6437067  195.7854045  578.7841029  -144.8641047  -27.11663848  607.7735268  
208.8189671  300.4356615  161.9567572  224.7567589  237.7654848  355.8131895  -30.63112286  501.6457565  319.4397474  245.6963941  347.5758306  188.152611  272.3906043  195.3805792  586.4711393  -142.6075851  -22.9179658  600.4180054  
208.8004237  297.3705224  159.155258  223.3433025  241.4602503  354.7493721  -32.74867276  504.6390157  317.1822468  243.3046687  350.6120856  184.5734611  272.4788982  198.4266068  579.7830197  -142.047573  -24.15585779  610.9568748  
210.604392  299.554457  162.371429  222.6844626  240.0851666  353.8177402  -32.15584519  504.0085911  318.8678618  244.7071637  351.9982608  180.5273521  273.1423613  193.4401114  589.5548752  -139.3537119  -21.02606035  603.272571  
211.4195674  295.3003523  160.416011  220.182315  243.7118594  352.0250331  -30.70328328  505.3503147  315.1384134  243.6411003  348.1917707  178.7128128  272.6166648  201.5966804  581.7639161  -139.6236781  -25.53010848  607.6694594  
209.0832294  293.4918297  156.9332825  221.6690197  244.1556479  348.5648799  -34.00689133  501.2521618  316.3511485  243.0611646  353.6438207  175.5489347  274.3506726  197.2250371  583.550436  -137.240288  -21.73036608  605.913462  
206.7813005  291.1459931  157.4155571  222.9191821  239.4205652  348.8675147  -31.86598673  500.3610108  317.2687515  244.041369  342.2531842  178.8021356  272.6956342  197.7954145  581.4325849  -135.4630494  -14.27912969  593.4278666  
200.7492035  287.2176384  157.5323531  223.2256541  241.7802531  349.6806154  -34.32767875  498.8470793  319.4858051  244.6861766  347.4139625  176.9570907  270.3487323  199.0479829  581.2039379  -137.3744716  -27.85354288  604.0655783  
203.4048475  289.4638379  161.070178  223.6382454  237.1702993  351.7707719  -33.24624887  499.0324646  318.2221802  246.2361273  346.5045939  182.4748212  271.0060764  194.9181588  583.8588065  -139.6320528  -23.14562659  595.6104208  
203.8874767  286.8505105  159.9313404  223.9380386  237.089304  352.3835666  -30.95844748  501.7779689  317.8375101  244.4143013  347.2978203  183.6012293  269.3866569  194.9243601  581.4916522  -138.4799847  -31.89147923  603.1119373  
205.8922851  291.8542024  159.6616784  224.7196214  237.3023428  354.2550436  -32.29304898  497.0332205  319.2243167  244.7632452  348.2055733  182.9762652  271.3310078  194.1233365  582.6499421  -145.1530433  -31.28783083  604.3964969  
207.5453158  292.649988  158.9137485  224.1903411  236.9151058  352.8549266  -30.37494801  501.9267215  318.7478068  243.2976313  344.9459896  188.3145321  271.3565335  197.6396236  581.1836719  -142.1756864  -27.93869808  603.1229891  
204.4404484  292.4641259  155.3007087  222.969941  236.5582337  351.4523161  -32.17795945  496.3968806  317.9456112  245.0748504  347.3562402  183.4055567  271.9265787  198.7755402  582.6226951  -145.793048  -29.51667864  607.3677334  
204.7990184  293.3380151  157.4281829  222.7111341  233.8267109  351.305818  -30.70495693  500.0586443  317.4837673  246.5033461  341.4715567  188.2612643  269.9853622  195.1461638  580.6729158  -142.5251038  -20.11433448  597.2799755  
201.8893692  292.1517482  156.2473383  222.9998504  233.605629  351.3847217  -30.33375012  498.5075408  317.8218965  245.1221343  344.4356702  187.7391091  268.86094  194.6102735  581.3782967  -141.362405  -30.50679598  605.1918055  
204.4794538  295.9286738  159.3779823  223.0084042  233.3418515  353.08389  -28.88138999  496.7885013  316.2323399  247.9860418  343.8359147  187.2446699  271.2890373  196.7272729  582.1637134  -145.2240505  -28.37028967  598.9839968  
204.8987913  293.372316  159.364144  221.8079716  233.70022  358.0493136  -30.63404674  502.3377729  316.1341456  244.5756406  343.951259  190.9915658  269.2742234  191.0653314  580.1850096  -141.7821619  -27.80697824  609.8797134  
205.4322967  296.0581441  161.9097209  223.3677182  232.8880071  355.7065931  -29.23780549  498.6385436  317.305479  246.5681817  350.7959785  186.87044  269.2752041  192.1926042  585.6718995  -144.7318498  -28.59586906  604.9252269  
207.5589963  296.2040967  162.4533316  223.1711382  233.3162481  358.3327923  -31.26234371  499.6929447  316.2866326  245.7385682  343.6095629  189.647331  270.1069405  191.7715327  583.03458  -143.3310765  -26.19362222  604.2007286  
208.2093978  296.5645754  161.3011781  223.9694336  233.4816122  354.8845126  -31.03835356  501.2421679  317.3885522  245.4958817  350.9817173  189.3425304  271.2125363  190.9056287  585.0864896  -138.8782019  -30.83173225  610.0644822  
210.3038041  298.2427493  162.024759  223.1928972  239.6743768  352.2991772  -30.61274742  501.1467824  316.1987194  243.9296611  346.3191605  185.8078139  275.7013668  199.2571095  580.1027564  -143.0270697  -21.41232942  602.8009473  
209.0810705  296.4004205  161.2515093  222.9586025  240.175532  347.7398435  -33.89520528  504.0345114  319.8296108  245.219554  350.2884397  185.4524479  275.9816709  194.4792477  585.3250254  -135.3963452  -22.3066184  603.9926363  
209.555995  296.6201123  160.5721069  221.0050832  243.0930897  348.2978478  -32.26906086  502.9010621  316.5411847  244.5318424  344.4980852  181.1424365  275.8341974  203.1748719  579.1847932  -141.5144575  -19.24848096  599.9101174  
207.627122  294.5997016  161.4350337  222.1226509  242.8918515  348.1981339  -34.88047598  502.5846382  320.6442214  245.7419665  350.8465144  182.1861001  272.3882676  193.9457766  586.67968  -139.0345185  -25.37514116  605.1799912  
208.1272753  293.1464592  163.4543616  222.2257736  243.97552  352.6577524  -31.18613283  504.4985243  318.2087748  243.8214716  346.3418634  184.3170104  271.6407298  200.5872037  581.3946042  -141.8929423  -23.84857545  597.6774653  
207.2989554  291.6677811  162.9241943  221.5247776  242.7870164  353.222685  -35.21063219  501.4268351  319.8379452  244.468777  352.3503392  183.0762631  271.510306  193.7869133  586.5986714  -139.200771  -25.42037174  605.4731847  
208.3893329  290.7449866  163.7227056  220.924881  244.1020366  353.9851286  -31.28759635  505.5118318  319.0216699  243.3555325  348.1526249  184.7267845  270.0771568  198.4267037  584.8711621  -140.5228205  -27.16604357  599.2971159  
208.0079897  291.3877504  162.0878592  221.9508119  243.4380227  353.8590851  -34.61428782  499.2225679  319.2350696  243.9405939  351.6934288  181.7801213  269.8016646  195.3193787  585.2472251  -141.2501918  -32.12946561  610.0654459  
211.0213352  293.5721303  162.967007  221.5479761  242.7442755  354.0321183  -32.77183176  506.001092  319.3051422  242.4578446  347.9772196  186.8031666  270.9516815  197.283032  582.7836925  -138.2044404  -27.24002189  602.8441278  
208.8650072  294.4617372  158.2153332  223.3498729  241.9067715  350.7796601  -33.36631397  498.6255466  319.377834  245.2398818  349.102612  181.8943913  274.2468804  200.9322849  584.7430085  -141.4426879  -26.89283276  604.6101494  
208.9518087  295.0138157  155.4780063  222.4067213  242.083162  349.4580672  -33.59320851  504.7512735  319.2351725  243.5535116  346.6818737  182.1452395  273.7626955  197.6060043  580.8860431  -137.7947533  -18.49955719  602.646682  
206.0942959  295.372546  156.7366672  224.1873726  239.1662012  351.100936  -32.63755893  500.2102508  317.9622502  244.953263  349.4767732  177.0735129  272.2242719  196.3185217  582.8023553  -139.9289844  -20.50277977  602.4403926  
205.5943326  292.7612831  159.2110539  222.258347  241.5146021  352.0075934  -32.93143455  503.2008666  317.04027  244.1659288  348.0520152  180.4307176  270.6933741  198.5389426  577.848256  -140.9352508  -23.82404306  608.8252223  
207.4440552  293.453881  161.8678517  223.6328417  238.6437001  355.3522946  -32.40073865  502.5326862  319.1590484  244.4777189  348.460711  182.7374173  270.372433  192.036905  587.6340938  -140.0720173  -24.89262075  600.6345486  
206.3777244  291.0210904  160.9822064  222.2859943  239.3345562  355.3609655  -29.86829347  502.7803163  316.4048512  243.76108  349.6506241  185.5069858  269.7818716  196.2896758  582.5250967  -141.2084125  -30.58237894  610.5015153  
209.162367  294.7037213  162.2600666  223.7781137  235.7710453  357.4494111  -32.19877505  501.6491763  316.4528834  246.0012879  349.9027431  186.5394642  271.3257698  191.2412809  589.0254637  -139.484578  -25.41310298  602.967182  
209.6632528  294.5239155  162.407451  223.2595784  235.8013986  358.3703514  -30.2498737  502.8781706  315.0815961  244.5806689  349.4133885  189.9926352  271.9590265  196.0883045  584.9629613  -139.854368  -30.95516044  607.3403011  
209.8868032  296.1336293  162.3198119  223.3674996  234.5253494  355.7273373  -32.94430829  499.4830015  314.4585628  243.4915299  350.6117954  189.1797661  271.8012813  190.2222698  590.5533304  -139.3412167  -22.85012013  605.6830385  
211.449627  298.0569231  163.1539364  222.9662881  235.413556  356.841356  -30.03392112  501.8756578  314.7828779  243.8458998  346.3757578  191.34969  271.4793858  197.4948005  583.0875373  -141.5476757  -26.10648825  600.4009082  
210.5734137  299.1930314  161.2236063  223.8981361  237.4670958  356.1747709  -34.48310926  497.7591702  318.0932172  244.5947952  350.1709249  189.6322138  272.2045805  194.3179054  585.3451591  -139.1439781  -22.40126758  606.9922581  
210.1541792  298.7420282  159.5598312  220.6912668  241.9804353  350.1506277  -34.27384382  501.6517077  319.1730294  243.871366  345.5382095  190.2707931  272.5219014  196.4938929  582.9705663  -134.7306012  -17.15699889  602.2568087  
204.1196135  295.8594389  156.1408323  221.6537557  240.7974539  352.4759219  -31.58414426  496.4910384  318.1777667  246.381667  343.479821  182.7483824  270.9493507  201.7777522  581.1608749  -142.2926863  -18.00047613  600.7002064  
201.2318088  292.6806993  154.2619281  221.8539091  242.6972648  349.6622307  -32.35084709  501.2537263  319.3343579  246.3018328  347.5082625  180.4097018  271.3698268  197.9792267  578.7373919  -141.6177948  -20.98227023  600.8811512  
202.2335986  293.3860376  156.6972333  222.2882528  234.7410542  352.0656911  -29.23473626  502.0329987  319.6022126  246.191962  343.330642  180.5167846  270.5292335  197.362762  579.5345885  -145.0167874  -22.67000509  595.5308297  
200.6962129  292.008221  156.83729  222.9664758  237.3584736  349.6093887  -31.72475676  499.1861325  319.1591163  245.9842136  348.4760936  180.7400529  269.0310861  196.5743724  578.4451665  -146.6050058  -35.67453777  610.6357448  
206.1114608  293.7412433  162.347484  223.4881037  235.1337812  350.9781526  -31.01524091  502.6913177  318.5802291  246.0855517  343.5836752  186.8164638  270.8920573  193.4627677  583.1932257  -143.473741  -28.24844234  596.8767242  
204.6766041  291.9261078  161.2975887  223.6500036  236.1936198  352.881263  -31.26101421  499.7410757  317.8555785  244.333743  349.4278162  185.5250511  269.4657007  194.3641006  583.677436  -142.5621043  -35.9535361  609.081519  
