# Supplementary material for: The Foraging Brain: Evidence of Lévy Dynamics in Brain Networks
Source: PLoS One. 2016 Sep 1;11(9):e0161702. doi: 10.1371/journal.pone.0161702 (PMC5008767; doi:10.1371/journal.pone.0161702)
Supplement: S1 Dataset — (ZIP) [file pone.0161702.s001.zip › time_course_networks/dr_stage1_subject00012.txt]

284.9741902  329.3866789  227.7408506  234.1629853  225.1685405  410.9028315  126.9743202  496.1001331  314.2594771  379.1971112  322.8529034  193.9863445  242.4785059  -93.68691328  651.6547238  -9.531338209  -76.22590564  565.7628285  
283.95279  326.4442807  227.4812052  234.9921109  222.2437026  408.0970828  125.7926063  493.2003797  313.9722483  377.9589405  323.6543713  192.0023793  244.0265371  -91.6396668  651.6146419  -12.02325805  -79.4374969  574.3627608  
285.2653429  327.1039513  227.4808769  236.6898799  224.5281625  407.4969775  125.3196011  494.5640724  312.8983298  378.8043224  325.5755722  192.7017322  242.1910059  -93.74953792  650.23586  -10.82824214  -81.73073504  573.694788  
285.0194395  327.1010813  228.4865804  235.2152906  221.6959989  409.5600412  126.026516  497.022646  312.2660424  378.8799658  324.6732694  195.0613237  242.8557814  -94.75044062  653.3186203  -9.611090375  -80.47769701  567.6046904  
285.5886844  329.0862638  229.4492404  233.784636  223.695238  412.2590321  127.6337426  494.2361746  312.94192  378.7549981  322.8755726  193.4053649  242.501499  -90.29007923  653.3007414  -10.16792366  -77.68105395  568.7244028  
285.1924856  328.9549632  227.9879104  236.3060509  224.2449835  412.0879425  126.0771812  492.6502878  314.2981289  378.893597  327.1523799  193.8550314  242.2300489  -93.75295061  654.6000251  -11.52439358  -80.19097212  577.4889253  
285.7616247  329.4603487  227.2976956  236.8906737  226.0573803  410.8580403  126.9283412  494.7660479  313.7085297  378.7472955  325.9084271  196.0423341  239.6091532  -95.81639039  651.6731412  -10.87753702  -77.45756243  569.8738015  
284.4045471  330.5123426  227.8372448  236.9597322  222.0164606  412.1172674  124.9486249  497.8282945  312.4811771  379.4888459  323.2893448  194.108234  239.4515306  -95.76479739  654.3559013  -10.99406899  -79.14343908  564.1612044  
284.9812384  330.9398375  227.5958526  237.688004  223.102906  409.521812  125.2885532  493.5886633  314.6932771  378.5500591  323.7864365  193.4375382  241.5858115  -91.97682408  655.0352383  -12.42143387  -80.69371594  575.4377619  
286.7101894  331.6314785  229.4719342  238.6867769  226.7638265  410.4715781  125.5513987  496.3662445  315.1645215  379.6084951  326.658768  195.245228  240.1995429  -98.25874289  652.2034132  -9.005681678  -80.46282202  571.4294287  
285.6285888  329.9698373  228.0891568  235.3825072  226.2043012  407.7324677  125.7909385  498.1864659  313.8291783  379.7356097  325.9056851  197.027962  244.0063633  -91.34804689  652.6249396  -9.42357169  -76.93823746  566.6385027  
286.3266207  328.7603105  229.6540032  233.7913641  227.7521596  412.0114817  127.5618246  497.0851168  315.3979214  378.8421932  323.557  194.1712705  246.6950094  -88.69257421  653.9269785  -11.89206388  -74.89800887  570.2930948  
286.3248431  328.5913318  229.4972896  235.844043  228.0422307  411.6546596  126.0797687  494.0988975  316.0251793  377.720632  326.1222977  195.0081385  245.0311531  -94.73437942  656.1063687  -10.79030946  -77.64961848  576.4670476  
285.5184468  327.2316467  228.3289356  235.7834927  228.133071  411.6200263  124.9888822  495.8390589  314.6142619  378.0731373  326.5157382  196.9190018  242.7442946  -94.22094671  653.0292873  -9.642251837  -78.5755507  568.3669065  
283.8605687  325.2838048  228.4410462  234.0679853  225.7243987  413.9019845  125.2098253  496.3259224  314.2276538  376.2469365  325.0313029  197.9053196  242.0688217  -90.47461921  652.3953779  -10.28414064  -78.05737526  564.2665252  
282.790158  325.497178  229.8366382  235.7023439  228.0628336  411.9239126  125.3146349  491.0866343  315.4054412  377.1150763  324.3532661  195.3323219  243.4011759  -90.4820038  651.6546459  -13.24079414  -80.72935741  571.3354608  
282.2091653  325.7505605  228.9162408  236.0129544  226.4820593  411.3812474  124.1634315  490.7285432  315.1916531  375.0159245  325.9823254  193.9220702  241.2780832  -96.88175713  648.4147557  -9.927453427  -81.72166195  571.9811068  
281.5761723  323.3986922  226.1189211  234.1490119  221.6657923  413.0219162  123.1352296  492.6516781  312.3076971  373.2040044  325.6150625  197.4984807  239.7892894  -94.79765371  646.1378941  -4.971394822  -80.81477743  569.69184  
282.7404605  327.1984114  228.321223  233.5824921  223.003879  413.4450364  125.8144147  496.2905494  312.7862317  376.4728908  324.4879496  196.9214867  240.9721625  -96.10499593  649.7112687  -5.963275173  -79.87137285  561.140203  
283.4979843  330.1681995  227.3613814  234.5387849  224.3949931  410.4972839  126.4124001  493.6828548  315.9726074  378.9301507  323.1527739  194.0530218  242.255996  -93.53999839  652.0735923  -11.86037341  -80.59964224  572.8455486  
286.2073239  332.7369335  226.418515  237.1606121  227.6249159  409.2897364  127.7808973  493.3865927  318.2348471  378.9586203  325.9751668  193.0706688  240.4751444  -97.51055973  651.9327279  -11.64576587  -79.51144716  574.1523842  
286.9854098  333.0443259  225.2804792  236.6859875  226.5666398  409.5530753  126.866045  497.6554105  317.223811  380.7462451  327.9150333  195.822533  240.390009  -93.22511025  655.6108659  -9.774945668  -77.36257244  567.3470363  
286.6004199  331.5945794  226.6997426  232.8818502  227.6585586  408.7886261  128.1078896  494.8069673  313.5054396  379.2569091  322.2910199  194.6455097  244.9656335  -86.49359013  653.2959946  -10.56983563  -71.06454045  567.2411948  
287.826913  331.0472411  228.3580041  234.1265706  226.0580709  405.0349273  126.9528988  493.9615104  311.904254  380.8146146  323.5359619  191.3550406  247.0664527  -95.62909917  655.1869995  -11.23607393  -73.60151439  570.6393423  
287.8292964  329.7654129  228.1889472  234.9950047  223.0182258  405.3107807  125.7216739  497.6274743  310.5067051  380.4132904  325.4228286  193.1011371  243.1758917  -95.88191047  654.2303522  -9.89338285  -78.41065731  565.9147369  
285.6353724  328.9419468  229.0114764  234.0097984  222.0776165  409.2243056  127.9387985  497.1600932  310.272964  378.4449135  323.8048435  193.7762367  242.9799696  -88.6605621  653.0062719  -11.46767584  -77.36236246  566.3734568  
285.3713826  328.2844604  229.9698052  235.0967295  223.7055191  410.7639671  127.3517775  494.25451  309.7451689  379.4872847  322.9285482  191.6793378  244.7086508  -93.04348355  653.615514  -12.00761173  -79.44395016  569.1002136  
286.2564095  327.596  231.2106921  237.0659635  222.7084047  410.0374407  126.4051116  494.6816854  310.9225458  378.9164944  325.8221536  192.9310005  242.8280587  -98.96323103  653.6526294  -8.892883024  -80.68471802  568.0834789  
284.463943  326.9162455  227.9681683  237.3809965  219.699579  411.7001288  126.7409759  496.9362878  310.7559285  379.0340339  325.3079146  194.0442411  240.6890818  -93.22436803  653.1147323  -9.372482421  -78.91089496  568.1633731  
284.485192  325.904987  227.7471863  237.4425715  220.8631516  410.7876997  129.8378072  495.8119921  310.8688596  381.1346081  324.0968757  194.3101729  239.0075751  -94.18331834  651.7663272  -12.03432356  -76.31788946  580.1760874  
284.2325704  325.6787294  231.9210641  236.7024874  224.6691776  413.1959058  124.6819042  497.0624232  313.5466837  380.5010398  324.4033469  195.0309253  243.2115832  -94.56115364  660.2445853  -10.71660649  -85.84786147  569.884302  
284.7201017  324.3112222  231.2078273  234.3444864  221.8078442  413.6826143  124.7032685  496.8344489  314.0367063  378.5388908  323.6132565  194.2037297  241.5922056  -85.90774822  661.3592961  -12.3594717  -83.20040816  574.2101884  
285.8854797  330.793694  231.0028986  236.0356893  220.3830638  425.0978799  126.7905565  493.457865  316.5691544  387.0312812  327.4009357  192.9449045  238.625766  -91.6584135  655.797509  -12.56129481  -71.63534897  585.9649413  
287.5996705  331.8234646  233.6874861  237.6696735  227.1615612  415.4430006  125.8900885  496.1826044  318.6852186  382.5205614  327.2003351  198.8789458  243.4090927  -97.37740918  662.1438202  -13.28355719  -84.63062464  572.0274415  
286.8196166  330.238508  227.5423202  234.2462007  225.1585359  409.0068659  123.8601892  495.4050717  316.2336772  378.4283763  327.5405362  197.2982123  243.1555072  -88.08752044  654.6586705  -10.48248828  -76.96724308  576.2503165  
284.8560545  330.6818079  226.2451945  234.5042714  228.9845274  411.7061241  127.2919753  493.9635523  315.9278411  376.5973418  322.5864592  193.3957258  243.0789675  -87.74844463  649.7088281  -12.11104488  -73.92902086  572.7277313  
285.2104094  330.556497  224.565879  238.7059211  230.2447671  407.4625304  127.2125413  492.2105205  316.8751215  378.886605  327.7699397  192.2311797  241.0225258  -102.6741457  648.7356797  -11.59311576  -83.12035978  573.1469015  
282.8548046  328.6877654  222.9716847  237.3949194  225.3425532  411.4412198  125.7940958  497.8591005  315.7772558  378.1616634  324.7455817  195.2699765  239.1765956  -92.40520662  649.7371839  -11.18245702  -81.06636755  569.3799216  
282.2993008  329.1597073  223.721274  236.9082738  226.3428853  410.3197445  124.1456948  490.6285135  315.7770741  377.2923565  323.1977945  192.7598406  242.0547696  -91.66632449  650.3243712  -10.51634714  -81.16363463  576.8463453  
285.2791506  331.1520595  224.3702187  237.1440743  226.0202962  410.1444985  125.8418492  493.8378523  314.4919866  376.5587195  324.7848111  194.735299  242.0704558  -96.28731725  648.2997197  -8.94373049  -80.06883994  574.1535627  
284.5482705  332.920407  225.5812617  234.1934598  222.2968215  407.3517339  125.3336128  496.6901122  310.7275988  378.6427776  321.5680006  196.1014291  245.2078919  -93.94380176  648.9260899  -6.549222145  -71.64834746  565.9682849  
285.890117  329.7636604  224.312394  234.2353605  223.8360768  406.1636321  126.0559821  491.9020484  310.7242959  376.3154156  323.4960711  194.5676042  243.8747143  -93.93194123  645.707664  -7.799879478  -74.52079641  572.793407  
284.8989651  330.4775855  226.0040464  234.3620326  224.7297116  410.0800643  125.2292349  493.5198348  311.6025784  376.5903595  322.5747544  193.7197037  242.8867608  -97.2150424  647.645528  -8.533544178  -75.88712788  565.8870753  
284.8800404  328.4508679  226.731232  234.7903934  221.9193484  409.6021037  123.6045867  494.0233428  313.4630368  378.8818687  326.3428302  195.1680687  240.9495305  -98.09549348  651.5854419  -6.764300661  -81.42335181  569.4342915  
284.4387846  326.3010848  226.9824097  234.8119535  220.2297609  411.9330687  125.4937248  495.0990574  312.7254386  376.1530198  324.7951395  195.9481228  240.9473658  -91.6174819  648.1375824  -8.470080178  -78.61621441  568.9908609  
284.6753186  326.6765293  229.5961418  236.1833803  224.1025664  411.8505558  125.9438495  493.2116239  315.9799395  378.6798617  324.0200964  195.2265623  242.3520916  -96.61785501  653.8742117  -12.72004301  -81.06446966  572.0361171  
284.8788842  322.9823604  230.5163712  235.6758664  226.7949944  413.043662  125.3301586  495.2406807  316.1579315  378.1739425  327.4968893  196.3380186  241.4862031  -96.12577305  654.2444073  -10.15499778  -82.86548744  567.9157495  
284.2338041  323.6435334  231.5636664  234.4318539  224.0477728  414.1676502  126.1660812  498.9484931  314.6600912  377.9739177  326.2912409  197.512312  241.3866761  -90.11908627  654.1229541  -11.61786134  -80.77466197  563.5543765  
283.8911629  323.3363328  231.1516741  235.5495195  225.5919651  411.2054165  125.0474305  491.6042262  314.8458656  376.3111034  325.9154587  195.8306838  243.5813136  -88.81764077  655.1153556  -12.27683728  -82.50381541  576.4852695  
285.0465856  325.1445532  231.0114843  235.8787769  226.3990995  411.5878593  125.53653  495.0798244  313.5117134  377.3305134  325.6084392  196.7578407  243.2717602  -94.68008196  653.2240599  -11.30492711  -79.49378761  568.9670049  
284.7443463  328.923105  229.5644239  232.5316466  220.5148919  411.2331861  124.7767525  497.6775031  314.0953555  378.7886464  322.1713287  196.8926774  244.4648333  -92.36543597  653.87204  -9.925690972  -78.49959287  566.6963369  
285.8145897  331.2524903  228.0493521  233.7524513  225.080365  406.7553827  126.0821071  493.7684467  314.8069504  377.0320235  326.6338407  195.5271507  243.5067068  -91.46142028  649.9468694  -10.40124854  -79.23684879  576.7199436  
287.0728074  332.2988997  229.0350396  233.8489827  225.2038974  411.5554494  127.2807012  495.5248103  314.7305281  377.5813099  323.9172596  196.7903387  242.6391881  -95.23148379  652.0220409  -11.15754509  -77.11995246  566.8403486  
284.2207348  329.4364507  229.3027289  234.0403096  221.3856403  409.0497367  125.5674163  496.5438219  313.8408844  380.5591136  323.3659682  193.5955848  243.6366116  -95.14191803  654.5542997  -10.87317481  -81.06739258  570.3623328  
285.4700787  326.1835511  228.2556725  234.6695774  223.8716223  408.590771  126.9439271  495.0639129  312.7943137  378.1431604  325.8888805  193.1161109  242.5038002  -90.25436333  650.9992967  -11.2790205  -81.43368229  575.6347727  
286.6090068  327.778943  232.2632045  236.274617  225.5433176  413.738792  128.0877574  497.9564939  311.4526574  379.6507633  324.2591619  195.396204  243.3837445  -95.77896964  654.1890038  -10.77724086  -78.85714928  566.9074446  
285.8592788  328.2521241  228.0877867  237.0092843  223.0578785  412.6718416  126.2549439  494.8171214  313.2044271  379.6183948  327.0345016  194.0120575  241.3148451  -93.23915048  657.6327242  -9.959657832  -81.31206433  574.1550383  
284.5212461  326.6708613  226.3285458  236.5680553  224.4324457  415.5330137  127.162545  493.8039318  313.6176379  378.3075151  325.1852651  195.1268584  239.6506641  -88.78978388  654.3133455  -11.69859347  -75.85977225  573.8009435  
284.3942118  327.6462171  230.0509678  238.7044298  226.4420988  414.5380241  126.1413643  494.0819829  316.0535613  379.6884995  325.5265623  192.8480081  241.7816019  -94.84694078  655.8648685  -11.70206713  -77.39277873  571.8119999  
285.8248478  327.2613851  229.1251656  238.3520968  227.722521  411.1214127  126.0302724  496.9358571  316.7780301  378.5464099  327.1432921  194.1245936  241.1461179  -95.20368506  656.7947507  -7.9211736  -79.23124883  569.5866437  
285.8451465  327.8813129  226.9242674  236.0644253  226.2962918  409.1969328  126.5663024  498.3676245  316.1948217  376.5608739  323.7307301  193.3649418  243.1967084  -87.51111582  653.1728781  -9.383202664  -72.00353916  564.5073273  
284.9743342  328.5067153  227.5281959  235.8727146  228.1080252  405.9805259  126.749651  492.9243524  315.7969574  378.2163193  323.0693149  189.612115  244.6988058  -89.440848  652.605099  -11.96386033  -74.95866317  573.8732689  
286.4243469  328.7738854  226.6450072  236.2060858  228.3530544  406.583661  127.4480347  494.4398963  315.8757002  378.6025175  324.9025148  191.9434815  243.3135534  -96.12410783  650.0116832  -10.69799334  -77.38202972  571.9666854  
286.3491224  328.7592513  228.2027264  235.1470701  225.0762443  409.784501  125.7399382  498.0576112  314.4525828  379.9896854  324.0273117  192.6862069  243.9071576  -91.84557175  654.4915229  -10.35172418  -78.09102399  561.9553533  
285.0704213  329.8437547  227.238251  235.3409684  222.9204017  408.2986641  124.0820025  497.2356114  315.4931874  379.7009077  322.899036  191.9239202  242.6751435  -91.32312133  654.9923145  -11.66193973  -80.45036335  569.3972825  
285.8775491  329.3105192  225.1879336  235.146413  226.878874  408.2280863  125.8312802  494.6634471  313.0563102  377.1581763  324.6419159  192.918911  242.7997446  -89.35626439  651.3587744  -11.49315394  -78.70104363  578.0953134  
284.5907999  329.2372774  228.5488531  236.5034605  227.3885845  409.9732327  126.6413124  493.3480741  314.6770224  378.1747072  322.5133323  193.4258249  242.5589938  -94.79320042  650.9936361  -11.44232136  -77.72807296  569.348748  
284.2525094  325.4477128  228.8027898  237.7647088  226.0244094  406.1611458  123.7457102  493.15413  314.3611012  378.1616099  325.4009575  193.2886051  241.6846869  -100.3377684  651.5738033  -10.65177456  -81.39939894  567.8439747  
284.1412907  327.8126324  227.9023536  237.4572724  223.6986154  407.7118625  124.5996553  497.8890078  314.2429439  378.1448358  326.1081777  194.6441503  240.7158606  -93.06842027  651.9377387  -10.32218261  -82.64310133  567.0948011  
285.9564056  330.2962966  230.5401192  234.8880863  226.7647667  413.1972794  126.3721682  496.9265387  314.4430595  377.5357129  324.2455786  196.0355448  243.2341726  -87.90734658  652.9588172  -10.2331209  -79.70905711  571.0391697  
287.0625161  329.42236  229.1927089  235.0935106  226.5355715  410.6102656  126.3278615  494.4098176  315.4173609  377.6861026  326.4654402  194.9673711  245.5731346  -94.90984516  653.4336464  -9.187147441  -75.67657098  578.4291294  
287.3629975  330.0690486  228.6196015  232.2975707  223.8701226  410.9326744  126.3291016  496.6343653  311.3077948  379.1505874  323.0822075  195.5947586  244.0188835  -95.81513639  653.2047844  -8.794490797  -71.23561472  565.2140577  
284.4657202  329.4621336  226.9114068  233.4825694  220.3106979  407.4904179  124.7295366  493.8593884  311.7512372  380.9446384  325.3638889  193.2586241  241.5697165  -95.86941992  652.9856782  -9.897222949  -78.97059543  569.5407076  
284.0456816  331.0395819  226.848947  234.464544  220.3747389  412.4944925  126.1371049  495.2489104  312.6647128  379.0326545  323.6509806  193.6012675  240.2416193  -93.8907533  650.9201629  -12.72529192  -80.41957337  567.83174  
284.0732103  330.3869947  228.8858154  236.28542  223.6652365  411.2492126  125.908791  491.6827694  313.971964  379.7187158  324.9256239  193.407634  241.4224655  -93.35872868  652.155637  -12.8870955  -83.89153932  573.8465471  
285.971005  327.5945242  229.148971  235.5620017  225.2710544  413.3442596  126.1033717  495.2498482  312.4006947  379.6318249  328.2650134  194.4905041  241.6017645  -100.7018088  650.2915061  -9.633986013  -83.26813442  571.0207148  
285.4010731  329.5739667  228.9936129  234.6248336  222.3938814  412.6160232  126.6440623  496.232594  309.1057708  380.4697799  322.5486502  195.2703368  242.3743599  -96.24244535  655.2691852  -9.907634921  -80.01525455  561.6190877  
283.5252675  329.2922423  227.1303521  234.9052913  219.0454348  409.8093207  125.6282606  490.518085  310.6302332  380.1638076  324.7757605  192.9162954  239.8584001  -95.45837243  653.2613371  -10.31868531  -81.04944912  574.5157059  
283.4409501  329.0192826  229.2053258  234.0522625  222.7920657  409.8031618  126.9538685  494.2011056  310.8490994  377.8505605  323.5019134  194.8327453  240.9024899  -93.24578838  648.7464406  -13.05926041  -78.52556367  573.2982595  
284.7839229  330.9979851  231.1445061  237.4422191  222.983725  411.6363331  124.6224731  497.8862747  312.4048115  379.4329021  324.0628761  194.5866473  240.2243903  -96.47890316  655.4375252  -10.71318361  -83.89997966  567.5991576  
285.3727664  330.9399578  226.894496  239.2897833  224.4012498  411.8347786  125.1517091  496.3369471  315.0261369  377.7775034  326.3213346  195.6906414  240.5926822  -90.34164026  656.4064049  -9.153404826  -80.62850966  574.1048136  
284.7919594  330.1217064  227.1722699  238.6413185  227.568731  411.7354023  126.8499597  497.824442  316.7770393  376.2549897  324.2614644  197.7806317  243.0409834  -88.42927822  651.8425071  -11.35878647  -73.98578422  570.5309911  
284.6026074  331.8755848  229.0915876  240.32193  228.1978171  408.980038  125.3146362  494.573038  318.686447  378.8562007  325.3615431  195.8901484  244.5157158  -97.39035913  652.7810792  -11.24094839  -78.23207589  574.5331234  
285.2236027  329.7778971  227.4042073  239.2476065  228.7852895  407.8896405  126.2890151  497.0269065  317.7343671  377.9105952  327.4660681  197.3218191  242.5693298  -98.56629618  648.5535346  -7.447313672  -78.33638873  568.2092599  
284.2025379  329.3646561  228.4605963  238.0126585  225.4904187  410.3764822  126.2401125  499.4333645  317.2281319  380.2534703  324.9062316  198.3926572  242.384809  -92.87072099  649.1101936  -8.339751403  -76.13932203  562.7576548  
283.5746352  327.831705  227.812243  237.2326907  225.2193268  407.0913797  124.4083241  494.5039331  317.0053275  378.8986762  322.5168226  196.5026996  244.8818221  -91.02087004  650.647966  -11.19005446  -77.20647373  573.7070994  
284.492724  327.8797119  228.6332082  237.0912876  228.3104234  410.3828791  127.1503007  493.904963  315.8862297  378.7600504  327.1223045  197.0130939  242.4239389  -98.66129348  646.7442867  -9.127205797  -76.30902216  571.6673469  
283.5777582  326.8828953  229.4455998  233.4906345  224.5537745  411.7794695  127.7442332  499.1056949  311.8510017  380.4334276  327.7016061  197.0862204  242.9478731  -92.39773691  652.433831  -10.44324838  -75.55536301  565.7720044  
283.3053282  325.8604735  228.3287433  233.3220231  225.280198  414.1106675  127.0234379  492.8424822  311.171569  378.285249  323.623335  193.0529492  242.2258089  -88.17262093  655.3256215  -12.27802011  -77.89100426  574.1974281  
284.86429  327.020854  228.0913003  236.2458688  227.1565394  410.9683181  127.3654759  491.746887  313.7293251  378.4680821  327.1094758  191.7639966  240.0474431  -97.22310025  652.1290884  -10.7849884  -79.43020406  570.4534204  
285.5462959  327.8539038  228.0475503  235.3493094  225.3207581  410.193995  126.4260425  497.3978029  313.815381  378.4205535  326.9555957  193.3689829  239.749346  -91.78814881  655.6014836  -10.4128861  -82.3210569  565.6639189  
284.5430541  328.6372581  227.5780867  234.1522674  224.0127151  411.5355086  127.2010796  493.4588414  313.8575287  376.5897208  321.6271462  192.3664267  241.7905663  -86.31801602  654.7133665  -12.0058826  -79.00159711  571.7328876  
285.0761933  328.8274238  226.6508421  236.4439552  225.724494  408.968921  125.6382513  490.0367629  315.1263325  377.0315564  323.846086  191.0056428  242.0517704  -96.09137033  653.1570452  -10.75122593  -79.77623542  575.5956827  
284.9048719  327.9828786  223.2286646  235.6873323  223.3867383  409.093534  124.3241308  494.7754192  313.3277333  377.2304179  323.3370586  193.1784285  241.5471042  -92.85601948  653.3978422  -9.383471205  -78.46406878  568.5613342  
283.0421809  326.2809477  226.031474  233.8504679  224.9565395  409.8631422  124.8197733  492.5178607  312.8925453  375.1903546  320.2132432  191.0902576  244.252334  -86.95452125  651.9441548  -10.80631433  -77.06625392  567.1472222  
284.9201786  327.4523385  227.8165293  234.1851209  221.7949324  409.4385199  124.2763134  491.9201063  312.2228686  377.4840776  325.4325702  192.836869  243.1157329  -95.47762277  651.2313606  -9.406770504  -81.34726384  569.5300708  
285.7641825  327.2569185  226.1955511  233.6517699  224.6679031  409.2604823  125.8364824  493.260684  311.7126347  376.5593297  324.4909603  193.7662534  242.9330727  -92.4295853  648.4479572  -10.4583266  -79.58528211  572.181519  
286.2890964  327.9480605  228.5917842  233.6753644  222.2299442  410.8439054  125.0305551  495.5522339  311.7835973  380.1718879  321.6381938  193.4588654  243.0969285  -93.98123776  653.3261609  -8.785515282  -78.56521927  563.38571  
285.1295451  326.2114018  225.8955678  234.3034147  220.13078  406.2394222  124.7140338  491.7553358  311.9841613  378.4978736  323.1246792  191.3802243  242.943297  -92.76640876  649.7171229  -9.89015396  -79.38653106  571.5068638  
284.8841367  327.6038918  227.1400606  233.3912363  221.8578464  408.5928544  126.0641444  494.1387742  312.4747726  377.8961253  322.27588  193.2659404  240.8475391  -90.26650698  648.6915662  -12.64770153  -80.13828958  571.3820737  
285.8489086  330.8804068  228.9273061  235.8317049  223.4265998  410.2492597  124.9703187  494.3773021  313.8941753  379.010469  322.3223935  193.0890878  240.8319671  -96.28054472  653.2473128  -10.92807314  -83.36835402  567.1327457  
285.3940863  332.6862519  228.9902431  236.9721666  223.944916  408.5488382  125.9765413  495.230197  314.8052485  379.0181324  326.0954862  194.3761711  240.2658187  -93.27433377  656.4724667  -9.892768048  -82.68263567  573.1718753  
286.0395369  330.9166784  228.8194242  236.1972899  227.0075535  408.7617834  127.9147184  496.7082752  313.8936841  377.9790773  323.6269811  196.4755609  243.529864  -89.01154547  653.2648327  -11.0926426  -75.00267121  568.7549291  
285.6649154  331.2751311  228.4820749  236.4151529  226.6881024  408.2365074  126.4231696  492.6909406  315.430775  379.1680183  326.4296203  194.6459902  244.5237155  -98.51775759  651.0845547  -9.748271882  -76.811923  571.2748928  
284.5764402  330.0746552  226.769312  234.561016  222.9838765  409.6803588  125.2684304  496.5763864  313.8313137  378.9819368  324.6019253  195.7964341  240.8824593  -94.56689815  652.1183847  -10.5455426  -77.13416696  563.8071796  
284.1273497  330.6590659  228.2642444  234.0386637  222.693012  409.960718  124.5842979  494.3989595  314.9817737  378.986441  322.6816616  193.9047814  240.9994873  -93.25398506  653.7696014  -11.60816731  -81.56949345  570.7719593  
287.080256  329.8122957  228.8837521  236.9757119  227.9767748  413.2033535  126.0729517  494.2602356  315.1174996  378.4611953  327.4824892  196.0402936  241.9651848  -99.44010336  652.5245697  -9.342234127  -80.89100339  574.0524106  
286.7266897  328.6913883  228.5705214  235.0038384  224.5217674  412.0563099  127.9901312  498.9053472  313.8045063  379.6227995  324.7023922  196.9858578  245.1341499  -94.62018967  652.1342356  -10.0984709  -75.94684732  565.3699597  
286.4897423  325.7653814  229.6978684  235.9796457  223.7586699  408.1734631  126.1617577  493.6516755  312.3164613  377.4107773  325.5818626  193.5963409  245.2075248  -93.6000394  652.4772548  -10.52728903  -78.32872867  575.3243617  
287.8086363  326.7675127  233.5357027  235.70892  226.2879392  411.8045786  127.0608995  497.7498417  313.4611803  376.6286765  326.9559773  196.8659165  244.3906676  -97.18000202  649.5599463  -9.447497328  -77.20698013  568.8257402  
287.5815947  328.3388353  231.8729201  235.4998741  223.723888  414.3668578  126.1215325  498.0253648  313.7852903  380.2162799  324.3213991  196.4783041  244.2362058  -93.94119753  656.6905219  -9.272560002  -80.28417726  567.58469  
286.2299662  328.0961725  228.129328  236.4792059  226.3395297  414.53757  127.6636744  493.8030493  316.7560671  377.409597  328.5542277  195.4738113  242.2588733  -90.2895607  654.7432735  -10.64466651  -78.80299133  576.6529209  
286.3006141  328.8520273  228.301583  237.5822369  227.7331577  416.9248696  128.8075923  496.7825032  314.8745442  379.2841615  324.5254926  197.0376519  240.7457004  -95.18421285  655.9130159  -11.16318904  -74.05055124  570.6685768  
284.1660696  327.4197237  227.9485461  236.3975217  221.9939269  413.0647231  124.8542683  495.8222129  314.6047202  381.885345  323.2905992  194.829515  241.9636015  -93.12015492  658.5860448  -11.41848672  -78.70048522  571.012825  
285.2365406  328.7757275  225.5586748  237.8074158  226.1863808  415.0287411  127.1295589  495.0686037  316.5236685  379.0546315  326.6276777  195.343516  239.9632495  -87.35060476  653.447971  -11.33420068  -78.33358146  576.5632441  
284.5140576  329.2959602  228.635964  237.4771155  227.8478635  415.937364  127.1780793  494.6596721  315.9096006  379.383382  322.9900208  195.9733689  242.0697725  -93.0995274  654.6000713  -10.92783545  -73.78225249  570.5353999  
284.4813247  328.2886181  226.2848143  236.9466247  226.9553257  408.5398778  126.5795058  494.729308  315.0014063  379.7584383  326.2055296  194.1708222  240.8561077  -95.81321449  652.8483196  -9.196840979  -76.97136262  570.1509438  
283.5903249  329.3629083  227.3227373  232.8787987  222.7470359  408.3443114  127.9267878  496.993714  311.8356168  378.5747931  322.6650044  192.032244  243.474213  -89.8710174  649.9745785  -10.58581127  -74.44867372  565.9859105  
284.3505197  329.103378  228.7909094  233.6598224  222.7738609  404.939023  126.0798622  494.634969  313.3132468  378.6201432  324.1521428  191.6441666  244.1487634  -91.68489206  651.8397485  -12.22103604  -82.32396752  573.812976  
286.0437603  329.7065693  228.4921173  235.6660268  228.6402737  409.0536743  126.9561579  496.6482707  314.9690051  377.9769446  327.070049  194.1649322  241.4722556  -98.06123129  649.6196672  -9.77255277  -83.43395462  573.3854626  
284.2450418  330.1095607  228.1067611  234.5264576  226.7826906  410.1047006  126.0814356  498.4200824  313.1488734  378.2199565  324.2729989  194.3006352  242.6487297  -91.84397067  654.1795508  -9.87860691  -77.68320469  564.2946616  
282.9892253  327.9992819  226.9929684  234.3367538  224.2661387  407.3434414  125.2339346  494.6092592  312.9077255  378.5880738  325.8079108  193.4700119  242.6945872  -92.2251188  653.9020608  -10.53880879  -80.09264189  571.2489991  
283.4416875  327.9595753  227.3961917  233.2127564  224.5044858  408.4774883  126.4281993  495.0846841  312.7246383  376.7244384  324.3758886  193.8379677  242.4966288  -89.01819327  649.4578767  -13.08147963  -78.49560365  570.8191565  
283.7692884  330.9065483  230.5954429  236.1845532  225.4667678  409.0486857  125.2404421  495.3314757  313.6104775  379.5083609  324.7348396  193.9259613  241.3221269  -97.93995454  654.2611641  -11.89403803  -83.26636567  568.0121193  
283.2203361  329.5677041  226.821388  235.550617  223.3256306  408.6488997  125.3742955  494.8876083  313.5146018  380.6493008  325.9666816  192.5748438  239.262297  -92.82474436  652.9258911  -9.944526336  -82.38848258  571.7046141  
282.3909169  329.3941106  224.5716086  235.5043145  225.0984186  410.278741  126.6823206  493.7971374  313.7118536  378.6723043  323.7511977  192.6128872  240.3036045  -87.65104347  650.2588674  -12.58784217  -78.18178131  572.862147  
284.6441018  331.0966464  227.9388328  237.7115709  225.4853396  411.4198793  126.8412471  495.8565328  313.163198  384.3629733  328.3259556  192.6111272  241.1616532  -98.12990692  654.548547  -12.71347289  -81.211498  565.9554952  
284.1868785  327.967013  224.9681898  235.7189976  220.5405038  410.7081631  125.2510949  492.5026385  310.5227452  380.9237641  323.7811591  193.6761086  240.0739536  -93.82241174  651.8586845  -9.908836685  -79.11348212  572.6316847  
283.2095062  327.630115  225.7244962  234.9852461  223.6845313  411.6085329  125.6256859  493.274166  311.2159511  377.6020808  322.0996006  193.877422  241.5778641  -87.30520874  651.1516766  -10.5148724  -74.40409576  568.2977871  
284.0970592  328.9897305  227.8844742  236.1944487  226.0980444  409.7904381  124.2398139  491.7036865  314.0527271  377.8699221  326.267165  193.9547682  241.6037855  -98.28201596  651.8399061  -11.4155042  -78.47138853  568.8637929  
283.3469859  327.3880708  225.6985162  235.3530403  225.0991456  409.6644047  125.5998696  493.1807657  313.7939516  376.36288  324.2336943  194.3686521  240.0500319  -90.06589758  648.9495986  -12.70117836  -78.21068356  568.4951472  
283.3721242  326.0358609  226.6231681  236.4470658  225.2748956  408.209655  123.5957775  491.7252342  315.2049623  376.7914802  324.0783132  191.6088924  242.3127424  -95.43780231  651.9162123  -12.70550327  -82.16485679  571.2203521  
284.1879652  326.1580943  226.9206277  237.0650591  223.228376  408.8855292  124.3651364  495.5968366  314.5163365  378.2764478  325.3670733  193.074975  240.2043909  -95.75501728  651.3639695  -8.814831751  -83.86760456  566.3654883  
284.6037288  326.4537249  228.8799955  234.9893537  222.4144709  408.0992225  126.9296039  495.8447145  313.0245106  376.5184861  322.0215301  193.6088205  243.2415594  -89.77518397  652.1252466  -11.04834103  -79.95590613  565.8925818  
286.110134  326.3058305  230.3701911  236.4435682  220.0697201  406.9559716  126.271152  492.9203227  313.4399945  375.8223311  322.2202504  192.8979779  246.8085003  -94.66695172  652.7166951  -10.5883833  -82.4452798  575.7133888  
288.556129  325.848614  232.4436835  236.2103806  223.4489736  409.2864744  126.8008589  497.0376324  312.1070439  376.0506614  324.8204897  195.3728078  244.9806952  -96.21445317  652.0998265  -9.771444172  -79.40395256  567.4140214  
289.6790458  327.6265227  234.6750497  234.8626163  223.7907124  411.0173434  126.4592465  499.3735833  311.8487525  377.4761644  323.6708587  195.4697509  247.9760465  -92.86894186  653.8401654  -9.638654533  -78.97719802  563.8596552  
290.2085352  325.2840365  231.9644891  233.3593344  225.7274499  410.7260463  127.5350375  493.3674378  313.0098452  374.9756049  325.8055453  193.9303843  249.3623729  -88.64323502  653.366828  -8.628372835  -77.42122824  574.5381745  
290.9640579  327.3398304  230.697677  232.7854747  227.1343423  413.554941  127.9337108  496.0723896  313.7073593  375.550652  325.3961046  195.5282051  248.1234638  -92.35946508  654.0377213  -7.895631057  -73.58999506  566.6179391  
288.4270629  330.8000985  226.5501002  232.9283185  222.4522002  413.2044262  125.9602386  496.4970082  314.6375503  377.6328342  324.0385498  192.1736976  246.5612143  -89.94513435  656.5003336  -8.502428381  -76.41194992  570.4069253  
287.32927  330.7124284  223.9029488  234.7197881  225.9644991  411.7592014  126.731826  492.7560496  315.4239239  376.1217297  324.7768918  191.7754546  242.4297182  -88.24023762  652.4164857  -10.29982995  -76.73641048  574.5702886  
286.0959588  332.2141664  226.6544224  233.9966185  228.8360295  411.4063068  127.0819964  495.4529269  315.0878511  377.3423009  323.88882  193.5234061  242.8458927  -91.2968588  651.8283023  -10.43424792  -74.83735185  564.6020774  
284.7263318  330.6861402  225.5813742  231.9056887  225.3164325  409.4303334  125.4450627  494.258995  315.6881761  378.0638421  322.8736637  193.0649919  243.6872487  -89.89872778  654.4812652  -10.8070737  -78.64625231  569.1620905  
284.9126235  331.3689092  222.5852986  231.594217  218.8651825  411.3176718  125.6785244  499.6538237  311.4886657  381.5692876  324.1191836  195.7143164  242.0565511  -86.2278644  651.5556741  -10.18571956  -75.48230419  569.6388757  
280.2528959  328.5071548  225.5445264  233.3738521  223.3262952  411.6215129  127.6237949  490.220763  313.465805  374.583963  322.442654  198.4123393  240.9610344  -83.72557313  645.9488443  -11.48268493  -75.44954281  575.2334232  
282.1540192  331.0454504  229.6901361  235.321001  216.4606829  411.4513819  124.5067187  504.1036327  312.3783922  381.1436326  328.4854299  200.4181122  244.1970017  -107.7610338  652.6161284  -7.059937841  -79.34017839  568.7290561  
283.2278245  322.764662  232.7343024  235.03305  223.3024232  415.4350438  125.562513  495.1514756  311.7986654  378.9046  327.6293941  193.5103617  240.1444953  -94.08084932  657.7656381  -9.996505593  -87.79143465  570.1870855  
280.8780508  320.7467309  230.4345912  234.1017693  220.9969977  414.4045412  126.3881498  502.7218267  312.46639  376.9267781  328.1088591  195.2477201  241.4259838  -90.39271667  656.9693362  -9.597594728  -78.53384695  563.1839813  
282.1872901  322.6580601  231.7213018  234.2008396  225.0767247  412.2500332  126.3297583  497.6344477  314.9381507  378.3335303  325.0069833  192.1445825  241.7352459  -90.03092746  659.0727028  -10.94571114  -81.49871837  571.7268782  
285.0207457  326.0189206  228.5392654  236.876707  227.5291173  409.9438869  127.3710287  495.1339469  315.8658219  376.8142298  326.0230338  191.5076059  242.0222015  -92.55169076  648.7831424  -10.53295353  -77.23621075  573.0260075  
284.5112185  331.3593471  224.0891532  237.2983849  224.323711  409.1742442  127.4361318  494.0138636  311.7184064  381.173191  320.7949063  192.8001549  241.7695261  -95.80535151  650.9932108  -9.289772745  -75.56767803  560.0563518  
283.4751604  330.1508375  223.9861732  234.8622022  218.4553042  397.9403315  129.0394037  488.8548581  311.578912  381.0717767  325.3488366  189.2504334  236.6245738  -98.25857992  645.2200851  -11.16158755  -76.39281227  590.2319853  
283.8714434  326.3311768  226.0221672  236.3994243  220.9316918  402.6786965  125.1776762  492.0700488  313.2474886  378.5005236  323.7368566  193.4030198  239.6580787  -98.35618968  649.9733788  -11.85329769  -86.73260763  575.4179507  
284.7865794  327.0080428  230.8509339  236.0565521  220.894485  413.086772  126.5368819  489.7368987  311.1104052  380.7264386  326.0464416  197.6592741  240.3509343  -94.58751739  651.7017551  -11.29118385  -78.26886793  563.4728534  
285.7099018  324.7976174  232.5048364  235.2541945  223.819942  413.1990632  127.3671222  492.7063509  313.0483221  377.9695574  325.6785181  197.04447  241.347345  -94.19568774  655.9880508  -13.82000217  -84.75890301  575.0557219  
285.938889  327.3327241  233.588066  235.1721435  221.5999282  414.1799348  127.3470426  495.064313  314.1813977  380.3367413  321.5436578  197.4259867  241.3645519  -90.08387934  657.0769557  -11.91050144  -80.00294888  566.4762804  
283.9431256  332.2001988  233.8043655  235.9611081  224.8985814  414.8197615  117.9743697  487.6365261  311.9561187  384.7234121  322.7047509  195.5180624  246.1945751  -85.53908811  653.5626062  -11.42050603  -73.15649872  556.382099  
286.320437  327.9827595  233.6845313  237.938054  223.6208259  419.7131284  123.1149804  493.1400438  315.5033823  379.8174656  326.9892156  200.1495266  241.3368441  -102.9164677  658.7857737  -11.20063038  -87.32346555  581.5673892  
286.5346588  325.9236133  231.3416584  235.8164275  221.4870931  417.1325745  122.8373808  497.319153  316.2494832  378.4861708  328.0317732  199.7834115  242.3756185  -91.91666357  657.713873  -7.733321219  -80.19190635  576.3363435  
285.9146432  327.9631058  229.1041084  235.8427723  223.3805829  414.8435863  124.5070302  493.168833  315.2195215  376.6407639  324.0871442  197.0194404  245.2263467  -88.67052401  652.1532428  -7.974100926  -71.81577785  573.8385825  
287.2285997  330.8205399  226.345048  238.1046005  229.9750849  411.4984862  127.49554  495.2259989  315.5666857  378.56447  326.1302403  194.9653954  241.8279017  -99.3136217  648.6183731  -11.12871464  -74.67529985  578.0681132  
285.1658733  332.5363639  226.2290311  239.0901154  225.2380642  410.4851952  125.1095997  497.4839011  316.4270467  382.3200928  324.6837815  194.8291686  241.5674746  -100.8418526  654.9419961  -11.00910122  -79.33927487  568.5614614  
285.1325905  330.9923032  224.5562322  238.8707105  228.9968123  409.9032553  125.8234161  497.4211736  316.1006733  379.2801372  326.0803125  195.0610626  238.5300291  -92.39703538  651.3259412  -11.40381062  -81.93587113  575.1799442  
284.8252031  330.879341  226.8634596  238.2252715  229.6941868  410.9010253  126.1606711  494.5182849  317.3490711  377.8128764  323.3622614  194.1021201  243.6181535  -93.64316266  651.597425  -11.14001259  -78.64797743  575.4417841  
285.0581181  328.7795041  225.6620862  237.7909982  232.4220044  407.3094234  125.7919631  496.32971  315.9228797  379.4855205  326.0827662  193.5459944  242.1769834  -97.70312599  650.6885284  -9.631713946  -78.53798972  570.7799138  
283.0389635  329.774318  226.6124161  234.5497859  226.3814503  408.4802272  125.6145769  498.0031038  314.2895327  379.3034905  323.5492813  193.3531747  242.5432122  -94.33042977  650.8407888  -11.34024008  -77.67051281  563.7043801  
283.2032043  325.9373802  226.8733378  235.1793307  225.9450978  405.693424  124.9522612  492.734983  314.3908553  377.2324762  324.2882148  191.6129635  241.218149  -92.47242241  652.3552655  -10.86721819  -82.63277963  573.0754873  
282.7698455  327.8234884  226.7535795  236.3700971  228.0150088  407.9259631  126.5846523  495.7126736  316.1229369  376.2299628  323.8930984  192.6154575  241.700608  -92.01218403  648.5352803  -11.11903407  -80.44675384  569.8028775  
283.9034726  329.94863  227.6854276  236.7269754  227.437191  408.9414643  124.9607962  496.1764949  317.041567  380.631497  324.463155  193.9572357  242.2000241  -98.10287082  654.7604064  -10.51221264  -82.19032543  565.9223504  
284.2617511  329.2222502  225.1741824  235.1910771  225.0671114  408.1843046  125.161461  492.9883777  314.9900562  377.9000356  324.8825681  192.1781491  241.2772215  -91.0385517  649.8335755  -9.780971156  -79.03688674  571.8112781  
285.1807917  329.5121043  227.8394014  235.9944619  227.9059714  410.2210223  127.2245789  494.2082268  313.9334874  377.0187021  322.07138  193.2464104  242.9433678  -92.11062282  649.6992222  -9.51677996  -74.53826973  567.511734  
285.3105187  325.78667  227.1326087  236.5875528  225.295688  407.5854638  123.8561978  495.1162772  313.1094552  378.8025811  326.3176404  193.7621031  241.6118711  -98.12930593  652.0434132  -8.210858208  -80.37872438  567.209969  
285.1729327  327.0509889  227.2898809  235.3808407  226.896001  412.1142869  125.644817  495.9970721  311.0740783  378.5272244  324.1726235  194.4846727  242.2683985  -90.11601373  652.83836  -11.77501138  -78.38401222  565.1862094  
285.8944931  328.4330464  227.6284653  238.4824465  228.1054862  407.8395359  125.4875659  493.8437682  314.1414605  377.3723127  327.1764359  192.7665253  243.2191106  -97.06917624  652.1715776  -12.09518407  -81.27436442  572.0198968  
286.2814215  329.7332742  228.6032752  236.4236896  226.916814  407.0389544  126.224948  499.0443586  311.5201048  379.8379383  327.0397451  193.9088607  241.8602795  -94.13954992  652.3970203  -11.12895483  -81.0067156  564.8880916  
285.7625879  328.1938127  228.0517619  235.9922578  224.8825441  408.0547905  125.0655592  494.3051861  311.4026665  378.8861315  322.6025144  191.735421  244.5598993  -92.51825786  654.3018701  -11.54370305  -79.91394465  567.8064625  
285.7040676  327.9333527  226.8860495  236.8763894  227.2595189  407.3266991  125.4183716  493.908237  312.962737  376.2183862  324.0865424  192.2515616  242.0444106  -92.97938735  649.9366747  -11.36249396  -79.29314423  572.2711175  
285.0311922  330.1956483  229.9605253  236.6474465  222.9265334  409.4485983  125.241823  497.1155685  313.6401547  380.6265479  323.1432014  193.7780928  241.3028417  -98.67252791  654.1147026  -9.90247731  -81.97799122  564.0207322  
284.8969211  328.8848835  228.0188425  236.4357925  224.5459573  410.82081  124.9417279  494.6622241  315.3856661  377.3231986  325.3321447  194.2966915  239.5127522  -92.59334657  653.3244723  -10.75297212  -84.72990893  574.202751  
285.2396123  329.8557711  231.7200492  238.385867  226.7657612  413.5222849  127.0109244  495.4430448  314.4353298  376.3720295  323.9634108  195.6660267  241.5810771  -97.75636608  651.5462783  -10.59088323  -78.96522618  569.9423462  
286.3442499  327.042819  231.9981132  238.2511858  226.9826588  408.5403952  125.4577467  495.494695  315.1708467  376.8151273  326.1963267  196.6077276  243.2539851  -99.81135833  654.7754643  -7.877590512  -80.60472297  568.7510295  
285.7634712  327.8089343  230.4642196  237.890308  225.7244314  411.7958249  125.804542  498.2929448  314.6492017  375.9039284  324.7895309  196.1927482  243.1284664  -93.42998547  652.8369422  -8.587318572  -77.46656395  565.9072656  
285.0360632  329.6293254  229.0369317  237.6444801  226.3828692  411.1608321  124.8367608  494.9837657  317.6364139  376.2189265  325.3434249  195.5241474  244.3834046  -93.32080366  652.9683614  -9.67070725  -77.58457801  574.6779088  
287.7066641  330.7518184  229.2564757  237.0658907  229.0211696  411.3662494  127.4779396  496.3240096  316.6705191  379.8321198  326.9844289  198.5845356  243.6470882  -98.75626739  650.4223226  -6.820415247  -76.11076787  570.328684  
286.1771374  331.5299486  227.790352  234.214535  221.8406858  411.1361388  126.0790311  497.8540241  312.1163615  379.573352  323.9167237  197.1680949  245.5610391  -90.27535444  651.9094304  -7.9960557  -72.28617034  566.2396236  
285.3552409  330.8563797  227.135346  234.813991  224.2923353  408.9330694  126.1938169  493.3161479  312.9896353  378.50942  326.2134713  195.5145581  244.2063953  -90.52405343  651.0443511  -9.26166316  -74.24696381  576.7304457  
286.9106327  332.211201  227.7127203  235.0200414  224.8755438  411.7307045  127.6738526  498.3095044  314.1504038  379.9711017  325.6209406  197.7033467  242.1993376  -93.61633447  653.9373545  -10.78982578  -74.97578073  566.263472  
284.0446047  333.3848982  226.58792  235.1286979  223.3138681  409.9972529  126.0256441  495.6962519  313.0406096  379.7882717  323.079677  192.7816946  241.4172014  -86.96369706  655.1594641  -13.76648797  -77.11022953  575.1322585  
286.0554147  331.9883776  226.4086025  235.5445633  226.9281836  408.8255886  127.1396275  494.4601715  313.9470845  377.5896869  325.0356583  194.7059357  239.737074  -94.19145081  650.1985891  -11.44271119  -79.44233151  575.6594667  
284.103732  332.2401645  225.080202  234.3164836  220.6247123  411.1999963  126.5646282  496.3996648  312.428868  379.8305829  322.6488891  192.9024687  240.3369473  -92.21360579  652.5932908  -11.49448573  -77.15466041  565.2456723  
283.3462244  328.0602933  224.1762274  234.1787937  221.1964529  406.9692407  126.4334597  490.0750859  313.3449947  378.6814137  324.5356509  191.9270233  239.5124095  -92.38718265  650.4206565  -11.97673472  -80.51344561  577.4900657  
284.8690453  329.4462882  227.1898808  234.0458302  220.6681467  410.9184221  127.0396072  495.4785775  311.7758301  380.685506  322.9411916  194.5457906  240.5031027  -95.18809918  651.2938611  -12.06891437  -78.59620909  564.9462986  
283.006949  328.2556963  226.539357  235.4981149  217.7535221  406.8044266  125.1779077  492.388142  313.1473354  380.7187863  324.0925658  191.5021079  240.4997498  -94.10540434  652.6961016  -12.02052531  -82.17791261  573.6775933  
283.4868055  327.5591324  227.1875841  233.8091103  220.6837476  409.6593756  127.2087627  494.3285251  313.1069243  377.6477692  323.6036521  194.5882237  239.8890045  -93.31200649  650.3562135  -12.53891688  -80.03946733  576.2509923  
284.9276065  328.0695752  231.2617818  234.2871389  220.5612473  411.0218008  125.342604  495.3983198  313.3003648  380.3813154  323.3538036  195.878186  242.6432262  -97.78907306  654.654581  -9.289846384  -80.85590471  566.1287855  
286.468458  326.9622489  230.6354946  234.1918036  221.5952557  410.3344239  125.2656576  494.5978546  313.0749727  376.520089  325.2743191  195.1706388  242.8737946  -91.02314284  653.4192951  -8.414378131  -81.95927524  574.0323302  
286.4508882  330.2055677  231.1357874  234.6591159  225.629208  411.1915206  127.6894743  495.1256327  314.6539807  375.5282138  323.0218978  194.0852018  244.268796  -92.16383927  651.2457096  -9.741436238  -75.90675269  571.6354137  
285.4471008  331.4434192  230.6923611  235.9838409  226.1007238  406.6706328  127.4582835  496.1886185  314.9207414  378.9596509  326.4446884  192.3817686  242.147939  -98.2273077  654.5069431  -8.591784817  -80.39750701  571.7712324  
286.0558185  331.4444092  227.7135345  234.9910506  227.6972579  411.4126763  129.288519  498.6309409  314.9404517  378.2497763  326.0665301  193.4779662  240.5198162  -90.16132157  654.1615977  -12.24265302  -79.30473017  572.2572658  
287.9580835  330.0239433  229.839469  236.0181328  228.1969583  414.9225967  128.1599518  495.9051851  315.633391  378.9244274  324.9496025  195.4096456  245.1283454  -95.45848708  655.3720039  -10.65852413  -75.86802982  573.615466  
290.824139  325.0736243  228.7378378  235.8630649  228.8894489  414.1373521  126.606321  497.6923254  314.4695517  379.0208625  326.7530342  195.7505796  246.0315895  -95.70402016  654.2362922  -6.351657894  -74.64115497  571.0734764  
287.2708283  326.1553204  228.0194182  234.4729688  224.4565586  414.6337323  126.8717691  495.7934561  314.2389235  378.6615301  323.8572303  193.1682215  248.0323821  -90.14968634  654.3178453  -8.409749953  -70.19565142  568.0557924  
286.0825186  325.1926853  226.8970097  234.3805258  227.4683114  413.4350051  127.10063  492.7216205  314.109967  376.9930301  326.9538042  194.0840179  244.5753218  -92.28398077  649.5299012  -10.65450775  -75.00688538  575.1009154  
283.1826422  326.7512072  229.5740547  235.5815438  226.0726627  414.5049861  127.1331789  493.7542165  314.4017712  378.9434914  324.9689098  195.4491621  242.6184828  -98.54562205  652.2756324  -11.83597146  -79.2605218  565.8327677  
283.1538314  325.367602  227.2743564  234.6226166  223.1724856  410.6479214  126.3375767  493.3694197  314.0637844  382.0090135  326.5550923  194.6299294  240.8406326  -95.17511967  654.1271859  -11.90600816  -82.58101499  567.9399997  
282.6326384  327.3171952  226.9562921  235.0545878  224.3357695  413.670343  127.6061622  496.3637746  314.7842098  380.5428232  324.692661  194.7308828  240.7729803  -89.59701992  652.4097801  -14.11433614  -79.02799023  566.7723561  
281.9205663  326.1466908  227.7411464  237.5690579  225.3434233  410.1546814  127.3101571  493.3360932  315.1531751  380.8704758  327.2776455  194.6819087  241.9367564  -98.06275469  652.7951092  -13.34579636  -83.37446378  573.8902685  
282.9350992  324.556577  229.4188046  236.4630199  220.7319462  410.6903344  126.6095176  498.8879852  311.5939397  379.3232731  325.5654404  196.5324088  241.4356439  -94.11943715  651.6381491  -11.57834336  -80.0719203  564.3256266  
284.4511727  327.2254531  231.0697949  236.3184862  221.4663538  409.9496876  126.7026774  495.923863  314.0723019  378.6472476  324.7848755  195.3053999  241.925557  -91.31592229  653.0098921  -11.34854896  -82.04418952  573.5045203  
286.9903798  329.569911  231.7845415  236.3490416  226.8974872  415.0903439  128.4233909  495.9283539  316.0867009  377.3891893  328.4189972  197.6274045  242.1017155  -97.20674122  649.7984838  -9.345741994  -81.05058559  578.0511638  
284.8704193  329.6576616  230.8932636  236.4887022  227.1059015  413.4668036  127.8824945  496.330972  315.1161982  380.0887286  326.9563771  197.1761582  244.5194955  -96.11121231  655.1702426  -9.617187607  -76.39531314  566.2996108  
283.1617506  325.6145843  226.576229  235.0651506  223.9057114  412.6665197  126.1483628  495.8952955  315.2283963  380.007652  327.4825998  194.9281326  240.3827089  -92.42862237  654.766385  -9.364889572  -79.716715  570.9886274  
281.8251557  328.1150081  226.6528777  236.5056866  223.1524126  414.530225  125.9190295  493.1096786  314.8684799  379.076771  324.1068614  194.3551049  239.5574793  -88.91713412  654.7987717  -12.22891342  -78.65092895  567.8281269  
283.1830433  326.1870188  226.5499806  236.8557315  225.7990347  411.6071848  126.0008334  490.6685174  315.1777697  376.2463752  326.6444908  194.0403376  238.8203303  -95.16316841  650.4292653  -9.895419566  -80.21884213  575.2543061  
284.6957209  329.7170529  227.1399042  236.1028373  225.7216877  411.5758593  126.9820116  495.5922889  314.7162276  378.5990042  322.8757312  196.6599447  240.9511805  -91.32195605  652.8226814  -9.668033929  -74.59064426  561.8953785  
283.4308225  331.7091524  225.7168412  237.6235518  222.4154848  406.5041778  125.0979788  495.292502  315.2923787  379.4178703  323.7304955  193.5618512  242.0015429  -88.99480744  654.9222543  -11.01857917  -79.29550598  569.8464553  
284.2120577  330.4208514  225.0522076  237.8906472  227.5529838  410.2382465  129.6041  496.4018491  313.7673991  377.2103129  320.9212414  194.8897475  240.8897052  -87.3161132  652.0670817  -10.65244523  -73.66193833  575.2195191  
285.671902  331.5506239  229.2239784  236.1084168  223.872369  410.422331  123.1162382  493.266589  312.877817  382.8594506  324.6287381  195.074106  241.6100997  -99.66349737  654.2662875  -12.50604425  -78.57287179  569.4236601  
284.4197431  325.4227812  227.7498659  233.9845788  224.1916836  410.4065453  123.8987605  491.5642862  313.0915267  377.4109916  324.2363579  194.8843561  240.8884143  -85.65731904  651.0141866  -11.6346911  -78.8721235  577.5460468  
285.7765532  327.5960498  230.7243503  234.5756076  225.5322916  413.0267901  125.1840253  494.6189064  313.3998841  378.107285  323.1304531  195.5539242  240.368245  -95.71755628  654.3962588  -11.47733562  -79.37014242  564.1312442  
284.2206016  325.998879  227.1841576  234.6694354  221.7043296  408.7907843  122.7543313  493.2603946  315.3457849  379.482139  324.7550758  192.8350711  241.2674205  -92.76420584  656.4041097  -12.18682785  -83.50202319  569.7869349  
283.2508482  326.7782061  225.1860739  234.8906525  224.6573975  410.6593867  124.0505715  495.2841101  314.9394146  375.8125122  323.246755  192.3038878  240.3210128  -86.66295313  652.5523932  -13.30823675  -82.31492572  570.814086  
283.2075616  329.1721857  225.6482113  237.6104925  225.6489493  405.4477857  123.5030752  491.2557633  315.7895771  375.5482511  324.0872522  192.3147031  241.4070677  -94.75765043  651.6154045  -14.017267  -85.11189848  575.2028102  
283.6909508  329.945413  225.4614263  236.7984437  223.735547  405.2531308  122.8848076  495.8921524  316.3059603  378.6135847  324.22247  194.9898062  240.4967359  -94.08514402  649.837836  -11.25810754  -83.76981507  567.2838491  
284.0419416  332.2003047  225.9220706  236.2002201  224.7885211  407.2704709  123.8055441  493.9635591  314.0757698  378.287753  320.1442008  193.2308171  242.6557321  -90.61679401  650.4211007  -11.35395038  -79.63248029  571.157716  
285.7389268  331.9807464  227.6145707  236.2161134  226.5320972  405.1537964  124.6172912  492.6448467  312.3142486  377.3157715  323.4752608  193.2053388  243.665624  -98.30033218  650.4751697  -9.442007492  -78.28151911  574.9794253  
285.5484008  329.5788951  228.1646545  234.6063435  224.6973918  407.1404452  123.9183963  497.1202267  310.7417754  378.6581878  323.2367673  195.7210669  243.9963201  -94.78655062  650.4360962  -7.504934488  -77.22968251  564.7481091  
286.0894885  327.0022314  229.6036002  233.5099618  223.7050519  408.7426442  125.1902741  494.0716789  310.9009811  378.3232365  320.7199798  194.0461886  247.3390103  -90.86385473  651.1546669  -8.581493379  -74.7066724  570.3258016  
289.2287604  327.2117262  229.1166212  235.6092282  224.7998394  409.1230936  125.1315747  493.1474437  311.2328348  377.6899413  326.1942075  196.2856567  245.2343645  -100.9737011  649.3378547  -7.099118299  -77.98042944  571.9121912  
288.8719558  327.4041362  231.133395  233.2070855  220.9732005  411.9303877  126.1918948  498.1102973  309.2363558  377.4364561  326.1316397  196.7673996  245.4261514  -96.83927932  648.9082571  -7.348678694  -74.54787547  565.1587357  
290.3400861  325.5272269  233.9683358  233.1488819  223.0909178  413.093081  125.3068761  494.100145  312.4561153  376.9280963  325.0783031  196.4990061  246.6761086  -94.59877738  653.9953072  -9.601892057  -80.16700753  575.7654462  
293.209925  325.8181407  233.8295303  235.2834037  226.2509272  416.8354037  126.3391633  497.0889987  312.3437657  376.3014553  328.4873942  198.2789886  245.584172  -99.6739208  653.8204346  -7.230462491  -81.18967159  574.3246084  
289.1721063  327.3103131  231.5745036  235.0772375  223.4917334  416.6100124  126.0795208  498.8241651  314.203525  379.7656541  327.3836452  196.6264821  246.4359706  -90.984  656.0614083  -6.857933042  -74.37745967  566.591887  
285.8279176  327.5254176  227.9788499  236.0667268  225.4294675  412.148725  127.4430232  493.5011567  314.0880274  378.1203902  328.5309509  194.8441297  243.0766015  -89.62275277  654.1563037  -9.195093153  -75.72028868  576.2663356  
285.2342639  331.5899587  228.4743778  234.9487413  227.4311128  414.5048975  129.2012227  496.3428623  315.3163091  378.8703743  324.4096456  195.7599829  241.4618049  -94.6248966  652.2805037  -11.56388739  -74.96925931  571.0781454  
281.8241411  329.9471122  228.3623968  232.85043  223.392449  410.1154327  127.5977689  496.7994579  313.2475911  379.6884396  326.0484391  194.3633601  241.4700473  -97.06944475  652.7510669  -12.32340976  -80.57431786  573.2004721  
284.0320467  328.9132218  229.5750335  232.3309941  224.6273984  410.5305623  127.7259684  494.9959727  311.9738256  377.9506731  325.5685275  193.9473319  241.2184189  -91.03915486  649.3449626  -12.7709357  -82.29487697  573.709969  
285.5447809  332.0258996  232.2093926  235.2858742  224.9081919  411.4541916  127.9443989  496.9989908  313.5995147  379.8704813  324.3177467  195.6546112  240.1509112  -98.36891366  651.1253221  -9.138272712  -82.28447763  567.2233199  
282.8209926  330.5305422  227.2203333  234.8101227  223.7514642  408.4714636  127.7327763  496.1773861  313.9684645  380.885437  327.6601127  193.2252362  239.206698  -95.48921709  654.7920554  -11.30010818  -81.09820163  574.4984073  
282.9625992  328.2612521  227.223624  235.1594103  225.265202  413.1836946  129.3530822  495.8900773  313.8112156  378.4441488  324.2793535  192.2938441  240.4947426  -87.84382828  652.3475977  -13.41758724  -76.81049276  571.6370876  
282.4948609  330.8758823  227.3119562  237.0618754  225.0823353  407.7720523  127.581651  495.1193424  315.2490591  381.4874739  326.7186901  191.2766985  240.1891619  -97.80341647  655.9466908  -11.65864724  -82.7232844  568.7941884  
281.5188423  327.8169672  226.3162952  235.7224711  225.4691133  409.2660675  127.3075928  495.7109076  313.9637759  378.6776306  324.922293  191.8233679  238.7548944  -89.2106902  651.5295647  -13.41769118  -81.35245056  571.2480222  
282.9075699  327.5975427  228.0277622  237.3586827  226.8681971  410.4569433  126.7220853  494.0342336  315.4143444  378.8788119  323.3143626  191.708938  241.1859206  -94.54135202  654.1979428  -14.47728278  -82.30185434  570.897504  
283.6216421  327.4424266  227.1477217  236.5052824  227.1170227  408.3753446  126.3349862  496.4932126  314.8248207  379.2916208  324.7905441  192.7491175  240.5967498  -94.05857418  653.5825188  -9.46894589  -83.3299406  567.4207604  
283.1121837  327.892582  226.4625731  236.0476496  223.8842723  411.3269464  125.8904897  499.1268616  314.243435  378.9279575  323.4107951  192.2906102  241.3914895  -86.61238078  653.4607122  -11.34238321  -77.59518663  563.741268  
284.0255259  328.380538  225.3582592  238.0774976  225.6375603  410.0984894  126.083999  490.8833154  315.2667637  377.5717259  324.2978442  191.2610782  242.0550885  -88.15844633  654.5411209  -10.60968033  -79.02363767  577.5319224  
284.3651377  329.8421385  225.5083297  238.3146207  228.0638448  409.5262108  126.9021632  494.8575868  315.4217333  378.4710284  323.5761551  194.0796397  241.9125685  -89.80281058  650.2878439  -10.70198864  -74.19945511  570.9483993  
283.9198297  331.1164465  225.9670241  239.2354447  225.2682528  408.9256848  125.6248271  492.1230831  315.6767749  379.4619437  323.1589344  192.5466237  242.5986912  -96.75604358  653.8351611  -10.5850236  -76.94269079  569.8612232  
285.2374643  331.9741506  223.8600256  238.4680549  225.5590708  406.0105083  124.3376132  497.1654734  315.0273301  379.7604831  324.905978  194.5909156  241.2198928  -95.28136777  652.6561735  -9.806104599  -78.35197043  567.6404908  
283.4323748  333.1276412  224.3928746  236.5274645  223.4190394  405.8794934  125.2197067  492.6213552  314.3373017  379.3156698  321.0241645  192.6056429  243.6078471  -90.03350725  651.967741  -11.16538442  -76.54632666  567.8562129  
286.6874962  332.3761624  225.6761814  234.9105737  225.1677505  404.7588139  124.6004844  491.5665271  314.2232454  377.4713215  322.6554701  192.6703681  243.6913802  -92.13545495  650.3854907  -10.17113806  -77.69891993  574.7025432  
286.1774084  332.754816  226.6348855  235.0752555  222.4111942  407.894815  124.9181479  497.7041938  312.4800594  379.9770391  323.2952066  194.8639639  242.6272105  -94.1883698  651.6938841  -9.225618065  -78.20781066  562.0273691  
285.1880419  331.693528  226.0526135  234.6523895  224.6901059  405.8707896  124.72086  492.8789442  313.2591174  379.2768775  323.2524228  192.6868216  244.1916878  -90.96376108  652.5391419  -10.01871875  -78.61853949  574.0642506  
286.1794244  328.4220903  228.4664944  234.0364353  228.7045957  409.6610844  126.1458357  495.3488487  312.4553707  376.2906854  324.4116168  193.8529328  243.2231568  -92.70040055  651.7431793  -10.29597388  -75.15237489  570.8274655  
286.0813629  325.6302849  229.9232947  234.2859316  225.3928232  411.8610209  124.3490795  493.9633316  313.724284  378.9253424  327.4701806  195.3758863  244.2664887  -97.1408532  656.8717325  -9.860636409  -79.1077511  567.6309837  
283.8253915  324.750385  227.8877766  232.9152643  220.2839697  416.8282814  124.4156827  496.2760846  313.9133952  378.5004807  325.2817383  197.2924188  241.514184  -91.20092803  655.4924232  -11.28143939  -76.81611472  565.5744713  
283.2338521  325.2669851  227.5718173  234.5280021  220.8543538  411.3193071  123.4797007  490.4424788  312.9554887  377.6537137  326.5225493  195.9766922  242.7752744  -90.73516228  653.0534689  -11.94940052  -80.23826208  575.6407835  
284.8173935  326.4771604  228.9203485  235.661271  224.4497468  412.6722784  124.7982855  492.9254112  312.5299512  377.5671105  325.7222508  199.1848736  241.3869341  -95.47012867  651.4791731  -10.39512437  -78.21370411  569.6025209  
285.958715  327.4583424  230.0177969  234.0568587  222.7391827  411.6514207  123.3336814  495.712146  312.7355778  379.5129757  323.3339554  197.4897919  244.4912702  -95.81393603  653.4478442  -10.19162219  -81.13410167  565.2910406  
286.2721232  327.53499  227.2488829  234.2109751  224.3167595  407.7925194  123.8746835  493.8858088  312.8033345  376.946195  325.5022747  194.0552287  243.1488401  -90.54205963  650.5961469  -10.68999198  -82.92454247  570.7134307  
285.0612639  330.158483  229.4912033  235.4595497  225.4417079  409.9337607  126.1858431  494.6607053  312.7012465  376.7102044  321.7968706  192.970706  242.4618855  -92.27121367  650.5516828  -10.82801851  -78.33441096  567.814571  
284.413349  330.1794263  229.5867574  236.9727703  223.8956733  407.2064948  124.372732  494.7028678  314.1943782  378.4720815  324.6773785  193.0289315  240.6326706  -99.60991979  655.4136647  -10.0072769  -83.87818254  568.6288815  
284.6137266  328.202381  229.0310473  234.8162169  224.4696711  409.8024261  124.3365234  496.0881771  312.6770364  377.1046919  323.2652957  193.8887784  241.3779787  -91.09263114  649.6931556  -11.46340989  -79.47756054  566.5764148  
285.7760086  328.9804333  231.7487564  235.21668  224.0854206  411.9937878  124.6081564  493.7871853  314.6077081  377.3874316  323.9899292  195.1417012  242.8989691  -95.58867347  650.2039162  -10.67738138  -81.41799859  574.0509831  
286.7499013  326.9374043  231.0002951  237.4523881  227.6841632  411.1058045  126.715413  496.4480974  316.7423476  375.5483944  326.8092263  196.2551496  241.1161073  -99.04856115  649.1319928  -7.276824548  -80.69806063  573.8380575  
285.3795277  327.7352746  230.8172223  237.4232806  225.3925401  411.5362516  125.7355401  497.792533  315.2832615  378.0430914  323.0648788  195.861003  243.5830181  -95.21527525  652.2204066  -9.097377616  -75.62104616  562.4527168  
283.7519891  324.7554456  229.4680108  237.1561868  222.8073296  409.3196814  126.5081667  495.4875333  314.9452339  377.6747836  325.8809749  192.9447784  241.8512143  -94.98493852  652.3671135  -8.720738334  -79.19726882  571.4877824  
284.6815752  324.649094  231.3165444  236.4130489  225.9518678  413.1670867  129.0985706  499.1079848  313.6601663  376.318313  324.6931556  195.3701616  243.2346526  -94.09613606  650.5647922  -10.95847761  -76.34453794  572.116597  
287.6312144  326.7609514  235.599881  236.6089634  226.4526877  412.1392835  126.8924521  497.792819  313.8628109  379.0258814  326.5813248  196.0041995  245.8360639  -98.10407099  655.5911543  -8.272826973  -80.9014917  569.1266773  
288.9384787  325.8107935  233.2741313  233.845652  225.7465875  413.6159598  126.6194139  497.6376541  313.1691578  378.0280481  328.0049738  196.6948558  244.5165203  -91.05722716  655.8817656  -8.431724796  -79.15649508  572.3721277  
287.2674136  327.4806607  231.3227976  235.4843652  225.5678146  415.7298285  128.4393251  494.8522355  314.0248813  378.5076442  326.0890184  194.2216777  245.0859678  -92.28678964  654.6545506  -9.953474877  -76.00647739  575.4126207  
287.44578  329.9233968  227.5968707  235.7277077  225.4104549  414.7668962  127.8704757  495.1359794  313.9415613  380.9599354  328.5663271  195.9028538  240.9093129  -98.84804174  654.3087859  -8.766181521  -77.45814123  572.0763204  
285.2118413  333.4198567  225.0128986  234.2106635  219.5257815  416.0806527  127.2852357  497.690775  314.0383894  383.1616541  325.1682869  194.9698574  240.1358038  -92.60831526  657.037895  -11.19677542  -76.92451372  568.8102637  
285.1553941  331.0762632  222.1710772  233.8076035  222.3090024  412.3008074  126.9017513  491.9876318  314.8214013  379.6254673  325.8005327  193.7869937  239.9414595  -90.73826837  652.7659074  -10.82671134  -78.32445185  579.4816238  
285.362806  330.1169424  225.3336626  234.8701819  225.3226186  413.3011267  127.8903358  493.7486582  315.3713582  381.6112426  322.7484569  195.6741505  240.6040285  -95.89102738  652.8761642  -10.96513329  -76.22333086  566.40267  
284.8979422  327.6220234  224.0663974  234.2874748  222.7476257  409.0546205  126.3443685  493.9249768  311.8782423  380.2764455  325.6405342  193.3040021  240.3263596  -93.11816407  652.5155692  -10.59591211  -79.22624192  571.052395  
282.8111545  326.2967386  225.9634947  234.6607312  223.2666776  412.317856  127.7772949  493.4396662  311.3205839  378.4788276  322.7060474  192.8664766  239.6479107  -88.89353536  651.5094457  -12.23171121  -77.8737487  566.6624055  
283.2727795  327.0114062  226.8400252  237.4216332  223.4497107  408.3203149  125.4543362  491.281549  315.445986  377.7493231  325.1274832  192.0325303  240.9701629  -94.44896847  651.8461529  -13.27785359  -83.67295784  574.8471016  
284.2794323  325.9545109  227.6120285  237.4457017  226.34366  411.6328681  125.2004667  495.8210823  314.9303572  378.6521453  324.7642433  194.513518  240.7247198  -92.03951428  654.2668486  -10.82947086  -81.15557376  568.2157184  
283.6922929  325.7754546  226.8289462  237.7500225  220.9009997  411.2364007  124.4324971  495.3706677  315.7667985  380.5254836  323.5941169  193.0855581  242.3309041  -92.4231614  655.3658186  -12.04149968  -80.35197065  568.4804433  
284.4160663  323.6763517  225.0074247  237.5145578  222.5524849  411.6732768  125.1107503  495.3742525  315.2591398  379.0387432  324.617225  194.2777129  240.9620384  -86.23130563  650.0860331  -12.38639151  -78.65833852  571.6487662  
284.4529498  326.2798931  229.5082468  238.3079529  223.7787564  413.5154251  125.3627828  493.2331863  315.9594174  378.8119897  324.3502851  193.7227594  242.5060413  -93.43335729  650.5808003  -12.87610412  -77.45242044  570.5699092  
285.530923  325.8797437  227.8736976  238.1799937  225.304581  410.7745856  124.541563  497.3308426  315.2106862  379.1833299  325.8037308  194.7341899  241.0282879  -96.67375519  652.4215698  -8.982377153  -80.5686408  569.1664766  
284.2637139  327.8615187  228.6551732  235.9244406  224.4833981  410.0374558  125.0333672  496.1055489  314.9828623  378.2530825  322.5551305  193.5401169  244.4114006  -88.60344632  651.3610107  -11.73226364  -76.02321819  565.6723956  
285.562661  328.8073151  229.0073149  236.0651165  226.2752733  406.9336601  126.9251218  492.5760011  316.4015071  377.1892467  325.8288744  194.4962448  243.4764977  -95.61668968  649.0157623  -9.21967038  -77.0459364  576.6466621  
286.8180676  331.0158276  230.052596  236.0678385  227.8323439  409.7937131  126.843635  496.5420772  315.0484402  378.3241916  322.5561157  195.9482352  244.1554555  -92.42806053  652.6010143  -10.4290605  -74.68729681  565.1118944  
285.2807534  329.1512107  227.1347461  235.2164234  226.5086032  405.617714  124.423548  494.5383354  314.6796989  378.2420118  324.231496  193.2468045  243.600208  -93.73297635  653.2114619  -9.802864403  -78.10245894  571.8334456  
283.6198019  327.720287  227.8560099  232.9354475  226.0110252  408.7420336  126.4281666  494.7470605  312.6334265  376.7818485  323.3155497  193.554627  242.5975685  -90.24282601  649.4760331  -10.75230817  -75.48876641  565.8610404  
284.1382342  330.4005948  229.4488081  236.9274979  227.2541298  405.827826  126.7991396  492.4679669  314.7743492  377.1900297  327.7569256  192.846315  241.7579743  -99.13384339  649.3641187  -11.03629543  -81.97221959  574.2132032  
284.3411224  328.921723  229.2083784  235.3154598  227.3192683  408.8198471  125.7195363  499.7968443  313.4218212  377.6139516  326.3796401  196.3737088  240.8994399  -94.5735228  654.3496844  -10.04297752  -82.28494169  564.7951513  
282.349927  326.9467397  227.5638854  234.9169019  226.29823  409.585874  125.0754435  493.5434727  314.1529403  376.7659948  323.5737756  192.889928  242.7266035  -88.7706699  655.9116462  -12.34916331  -82.4248758  574.5763276  
283.062286  327.9899587  228.2772926  235.9332154  229.1983998  410.03451  127.224735  495.1153117  313.6569384  376.1965731  325.7744063  195.9267933  241.4367675  -95.36860622  651.9196979  -10.25405716  -79.58842186  570.0542615  
282.3431081  329.5229639  226.501209  235.7263325  223.4361498  410.8460583  125.6013327  497.8733637  313.9978208  378.4086355  323.7575348  193.0187545  241.6531549  -94.49485572  654.4232002  -11.15921346  -81.60625033  566.9097363  
283.202597  329.2202133  224.9794731  236.9864127  226.2340288  409.7674107  125.5891244  492.9777472  314.168907  376.430728  325.0803684  193.8904842  240.8454527  -91.03956184  652.1192472  -9.448047424  -82.17406279  576.317105  
284.6900741  331.7350998  227.5251242  235.9345147  226.0292201  410.2521811  126.4406942  494.8883007  313.6980409  377.7008833  322.3005338  195.1852565  242.9809622  -95.72856755  651.781102  -8.782782586  -77.84599445  567.3455038  
283.7921524  328.6183135  227.5215957  235.4850042  220.1766377  406.018023  123.9725847  494.8993218  311.4533144  379.4418543  323.8510524  193.4937985  244.2427256  -94.24509563  652.362148  -7.858407132  -79.14679657  570.7499044  
284.2532157  329.681643  227.1809521  235.2426767  221.9679404  408.9466985  125.8552953  495.3634271  311.4029305  377.0219083  324.35864  193.6042361  243.4325166  -88.95231339  650.602235  -9.596280096  -76.58928629  570.4595145  
285.9052797  331.1034048  229.9245203  236.984254  224.5209417  408.9139649  126.4231459  492.9959253  314.0196515  378.5929383  324.5658214  193.3680211  244.5129877  -96.25437737  652.2457932  -11.08886541  -79.14880715  571.302899  
285.5330584  328.946506  228.0360343  236.5841266  223.9832113  407.8808129  125.7910563  497.0802544  313.1192459  379.0467836  325.0517455  195.9789054  241.5421687  -97.2510797  652.997408  -8.500998599  -81.75502513  569.7078822  
284.1834463  330.5491178  228.1749563  235.052357  224.7605723  409.8594476  125.5805177  495.7939678  312.866702  377.9316828  321.7339692  194.9490918  242.774723  -89.13416086  651.4085632  -10.43699387  -77.68468737  567.5115544  
286.4736655  330.4322816  229.2821836  236.8633604  227.3940266  409.1262266  125.9130481  493.5050117  315.1512057  378.5146187  325.5231917  195.2385093  243.3682319  -96.51265189  651.9356143  -9.697853012  -79.00974421  576.4991866  
286.6184296  329.1903567  227.1664132  235.5346443  228.4010994  410.0333667  126.0959271  497.8242139  314.3465549  380.0831978  325.9841494  194.9321841  243.5373719  -92.79169101  654.9726473  -9.564457008  -77.30202925  566.683043  
285.347607  329.414478  226.5660168  235.1512319  224.6208564  409.6338889  125.4090411  496.3072673  314.043674  379.3640243  322.91696  192.1856751  244.3922777  -90.86210547  655.5826949  -11.20058287  -76.53002294  568.4356478  
285.5589779  326.9653073  226.1440715  236.6219797  227.0000627  408.6345981  126.3678163  493.6483215  314.6433236  378.0155208  324.0096434  191.83209  241.8079052  -89.69620337  651.4757063  -11.39867304  -78.81167078  574.460282  
284.3209345  329.0958839  229.6023683  238.3586001  228.727416  410.353056  127.1898342  496.0433332  315.2310219  379.6430503  322.9978094  192.3698168  241.3927865  -94.34524778  652.8805442  -11.82788116  -78.03293401  567.8935962  
282.9399841  327.866567  225.5818589  238.7610726  225.6791437  407.4406894  125.5120275  494.7584045  313.7429697  379.9339986  325.1651053  191.511284  240.290246  -95.36140286  655.4426052  -9.429111996  -81.21923616  571.0473124  
281.9884314  327.5549467  224.9943491  236.4273669  223.7640081  412.3514487  125.7358901  494.3709056  313.0236977  378.9655443  323.4124217  194.5053966  240.1937304  -87.70598251  652.6972084  -10.87998852  -74.81274182  566.7736694  
284.4160606  327.5147897  224.6037597  235.3413692  223.152114  410.3717718  125.7374158  489.8355336  313.474734  380.0685613  324.2879241  194.2545195  241.8992476  -92.52737737  652.5393311  -10.79699481  -78.66301263  575.5145306  
285.3041142  330.2525  226.2518721  234.927888  224.2497582  411.7508681  126.0417923  494.4185633  312.6637495  381.5578767  322.9211396  195.8107667  240.0325877  -94.9966252  650.4838411  -10.23743122  -77.45581148  565.103772  
285.827874  330.576738  227.763126  233.8865795  220.8624524  408.3479083  124.7925838  495.1756723  312.2708272  381.2521019  322.8510424  193.9370846  242.7430778  -94.22561735  652.39701  -9.916814828  -80.34205359  567.1916188  
288.2588707  329.8154171  228.8469886  233.3163417  222.9877996  407.9801125  126.3188712  497.0277371  310.8701867  380.3048391  325.9289877  192.2232256  242.2616742  -93.74567051  652.4310458  -8.035809442  -83.64021651  570.6138231  
288.0796907  330.4117449  231.7906896  233.5546464  223.9609135  408.7263734  129.1426764  494.4441366  311.8467897  377.8675942  323.3566693  195.0074071  243.4694037  -96.6377164  650.2395837  -10.37970457  -76.8057325  570.6180965  
289.7895305  327.8877046  233.6356315  233.0592127  224.6684122  409.7684505  127.2121241  496.2677097  312.9757281  378.3682047  326.5271298  196.7788602  240.0263636  -100.4453068  651.3856173  -7.424966883  -82.6836409  568.420477  
290.4935409  328.8689053  233.269451  233.4991351  222.8793009  414.8527729  127.3094294  498.3662118  313.4719781  378.3337484  324.7899246  197.8936518  241.5322711  -92.81837682  651.5602968  -9.410411427  -79.39579825  564.5044061  
291.2299042  329.8487206  233.0318792  235.0497318  224.3763612  412.0214889  127.7026584  494.3136739  315.4475737  376.8180817  326.3246581  197.0554383  243.9125175  -95.80489472  652.1266749  -8.641886576  -80.47729093  577.1458182  
291.54072  328.638816  235.7983577  234.4805256  230.6207192  415.2065906  131.8263898  501.7961334  315.4020323  375.7641571  327.3086786  198.6869039  241.8409704  -95.97938055  647.7792797  -9.624444471  -75.14206448  577.6907712  
293.6042741  332.0231406  236.3861931  232.4307739  215.353159  419.1046092  124.0235613  493.8820687  309.0514303  379.1662932  327.5305112  199.4000217  255.3078978  -103.8973398  657.5979322  -13.06008771  -79.18894992  563.3913999  
291.7850165  328.9569624  232.6811929  233.5651812  223.8441834  415.1386072  125.8613423  496.042201  313.3678978  374.8364331  328.0155991  197.1467398  246.9643891  -90.62209686  651.3836766  -9.89830527  -76.78102949  574.6659306  
291.569419  331.3446555  233.9952817  236.5648318  228.014748  419.5178976  126.9441381  497.0985792  316.5564646  377.4861763  327.141599  199.9070016  246.7389419  -97.71179797  656.2434567  -7.819121099  -73.49752306  570.6540389  
285.5916608  329.2088224  223.8013605  234.3827182  226.728759  416.8268723  126.4285767  496.3282537  315.4236609  378.4766567  327.8912045  197.936809  246.4169136  -90.14125473  656.708545  -7.379817639  -71.92513167  572.0595474  
280.7231769  326.8942827  223.58183  232.4972611  223.1225287  413.8746768  125.3880245  489.7207998  315.1863779  378.7539973  326.5568019  195.3199978  245.2551861  -87.06354699  656.3407273  -13.63284629  -70.50902617  575.4671655  
280.9669657  326.7446035  224.8824672  232.9540187  223.1871344  414.0072804  128.017518  492.9224978  313.222015  379.1246588  323.8426219  195.4545205  241.34431  -91.5424752  648.404341  -14.80365176  -73.13286751  571.7781681  
281.7896225  328.1971542  225.4894074  236.2505243  222.0724141  406.5089892  127.3676349  494.504722  313.5466552  381.8784473  326.3235455  192.0617866  239.1607151  -99.09616563  654.6523361  -12.25389829  -82.28358007  568.4969746  
280.5840107  329.4199924  223.272384  234.8514477  220.6700683  410.7288414  128.0179695  494.938233  312.6923032  378.8136959  323.5979899  190.796203  238.2489666  -87.70341983  653.9485371  -14.48495844  -82.01176747  569.3869081  
280.6290956  328.6330426  224.0415736  237.3506675  222.4899033  407.1024825  127.2439342  490.4278043  314.4888482  377.671679  325.0437848  190.2718751  239.4684771  -93.52752074  652.5293701  -14.55821273  -86.12640695  577.2012529  
280.1672546  326.9295416  222.8991468  235.9650233  222.6945074  406.7524547  127.3379979  494.5528299  313.6684331  376.7685314  322.8971824  191.2111994  238.9776567  -93.41928032  652.2343511  -10.18793273  -84.73302821  568.8462538  
279.174233  328.3215844  225.9522365  235.6663468  224.2620845  409.3384885  122.6304245  493.5471526  310.7096239  381.3746208  322.5913548  190.7766184  241.9662044  -89.15280314  652.3112578  -11.86215294  -79.13378224  558.0256644  
280.6068822  329.2166635  229.0346692  236.2635607  223.1342879  407.923108  125.2231535  490.3203794  313.7233398  379.0102683  324.7898417  193.2930386  239.4474832  -97.00442832  650.8969596  -10.35690141  -84.82469715  574.7061693  
280.9016786  327.196099  227.8654525  233.3949583  220.4986366  408.3062988  124.421183  494.2644446  312.5788588  378.3262772  324.1798506  193.3867644  238.9603321  -93.89509953  651.1938378  -9.238754277  -83.18878211  571.863657  
280.3177639  326.4818415  227.6039263  232.7722066  219.9318376  410.2759912  124.6599869  496.63629  312.623174  376.2988449  321.8550948  192.4613098  240.0358686  -91.93131347  651.7493438  -10.9223023  -81.17356716  565.8535344  
282.3030592  327.2340343  228.1300187  236.4312496  224.7539519  407.1123583  124.9507781  493.0596302  315.5179808  376.3936929  324.2037545  191.4176717  239.1631451  -91.56507802  650.7229406  -12.92114152  -82.73018376  575.4641712  
283.9298935  327.7742774  228.0332968  238.1383824  229.0518378  410.8480571  126.4167564  494.7179382  317.2342346  377.0091613  325.781604  193.9474747  239.0175642  -92.97276443  650.4958439  -12.32889559  -82.15420843  572.9349922  
283.1766677  328.3138942  228.3142785  238.6991191  228.5667658  411.2666875  124.501553  497.4425252  317.8310867  379.4398099  322.177067  194.0812401  241.8013958  -91.46112341  655.1035125  -11.35235435  -80.48860637  565.3367246  
281.9944832  326.4227027  225.0562084  238.2436677  224.7005193  406.7518479  123.2232243  494.2109072  317.1607736  376.7543105  324.4804763  192.506744  241.4536996  -90.57990398  652.33657  -8.50409553  -78.57737567  573.9331974  
283.0895425  326.7644901  225.4087506  237.5845969  230.2213374  409.6106241  126.3543041  494.8820215  316.3813539  376.2065383  323.2265941  194.3613896  241.9730476  -88.69867872  649.9519016  -11.28679116  -73.92388432  570.8029307  
283.6616583  326.0203637  227.611435  238.3045893  230.0030294  407.2631993  124.5882103  495.0771867  315.3725587  379.0834145  324.7480654  193.0071624  242.9998473  -96.63165095  653.6267052  -10.58978478  -78.9336037  568.0656052  
283.9003532  324.046754  226.7202714  235.9879741  227.0502335  405.3125869  123.4541372  498.0369379  315.0755631  378.2386263  325.6512905  194.4245762  242.0541015  -91.54130499  650.9948528  -10.52122156  -78.6675288  566.2715835  
284.1324704  328.1247532  227.4601199  235.1139602  227.7358357  407.9464006  124.261748  494.3365407  315.9274379  377.7394511  322.6766122  192.7408458  243.7611352  -87.79120116  651.667475  -12.01860408  -78.23970435  566.5566342  
286.008818  329.7426854  227.7200158  235.6635087  228.5631983  406.5298296  125.3682826  492.3445902  316.2627271  378.0363888  326.0322433  193.7434163  241.1953715  -97.14094692  649.6703732  -11.40338411  -80.39833826  574.3153031  
286.3566452  331.5150855  228.6494794  234.9652122  226.0490169  408.6746559  124.7690904  499.728862  313.2860092  381.0066988  325.6479784  196.1986014  242.6076783  -94.18301312  653.0062242  -10.97294221  -79.24887468  561.6920195  
286.4417905  330.9403232  228.1248245  234.9471662  224.0494822  408.3598367  125.062066  494.7794385  313.6006582  379.8061753  325.3043457  193.8813468  243.9597494  -90.51317924  655.7319696  -10.82743922  -81.36032763  573.8751417  
286.6785882  330.3530158  226.9220077  234.894877  224.8405221  412.7082634  127.0871615  494.0052827  310.9640326  377.9414308  324.7657004  193.8356452  242.8007486  -91.54201226  650.4012898  -10.13218275  -75.46745983  576.2145901  
286.7707646  328.806065  229.8643454  237.6306097  222.0661824  411.5473857  124.7916448  496.1585054  309.3890587  380.6143858  323.927283  193.954219  246.1439431  -98.22703345  657.4536999  -9.460036384  -78.08329319  565.7945119  
285.8466643  326.1079688  227.8474861  237.16306  218.5365361  412.0298828  125.1310112  495.682292  309.5311727  379.9024745  324.6933506  193.3734617  242.1913336  -92.15335212  652.6192973  -9.456784156  -79.41661252  571.3735873  
286.280751  328.5371826  230.6997049  238.1959533  222.3768199  415.4176411  125.9631337  495.4028838  310.9672878  378.7600023  324.0487217  194.5711292  242.2293528  -94.71051533  650.8578951  -10.68636141  -78.3858957  569.3621897  
287.0389369  328.9445501  229.0009529  239.24855  225.430069  411.4653336  125.8706321  494.4178439  314.0023071  378.3905535  327.5220173  194.8363282  241.6855352  -98.88211585  655.3692379  -8.184908593  -81.67638339  572.1026328  
285.9950726  330.95014  227.3859572  236.9488805  223.0484102  410.0315961  125.5596989  497.4242269  314.1468621  379.6822079  323.2691955  194.6164787  242.8895357  -93.28530551  656.5071307  -9.144507022  -75.15103367  562.657781  
283.7285852  327.8684058  225.6581435  237.3982974  220.3038207  406.1665223  124.5940412  493.0720715  313.3468258  378.2507481  323.2632317  192.0743465  240.917876  -92.77559083  653.7413724  -10.85656358  -78.90359866  572.468839  
283.3069361  327.330194  226.947219  235.6113092  222.2093434  409.5225172  126.4207707  494.1858405  314.7721624  376.3044175  322.2487584  194.3946463  240.7398919  -91.70213409  649.3609574  -11.62056507  -77.05182256  573.0454972  
282.5761016  327.0728766  229.2657179  237.3641371  221.325617  408.610948  124.6677262  494.6560331  315.450096  378.6823988  323.5320235  194.3918302  242.0919816  -98.83061946  654.6021607  -9.899871817  -82.32709762  567.7486824  
284.6263661  326.7918911  228.5275046  235.454852  222.0360143  407.737894  124.9355749  494.7569379  314.3624232  377.3012569  324.3517562  195.0587701  241.8793905  -90.71795543  651.1080731  -9.425982988  -81.21365056  570.0397115  
287.4846786  329.9299777  231.7993677  235.1393869  225.8516489  413.020305  127.8679272  495.6091872  313.9882585  376.2927252  323.101669  198.3130557  244.3912256  -93.76605979  650.229611  -7.6081242  -75.94947045  570.7007393  
288.6042367  329.5331176  232.7638059  235.7037188  224.803051  410.3638585  126.6574238  494.4203193  312.184744  376.9308399  326.1057443  195.3819886  246.6689135  -99.33692033  653.8476835  -6.701881871  -77.0088522  569.3476219  
287.0689746  327.2484342  230.1442265  234.4862386  223.2060025  412.2342525  126.173298  497.1247283  312.7487597  378.2858696  324.7764692  195.7204612  244.9676833  -92.83876655  650.7012397  -8.782169462  -75.08626146  566.0643147  
285.4310751  327.9833105  227.9043866  235.674385  224.1945754  409.434799  126.4518617  492.0800112  314.5541951  377.0349867  324.2828046  192.6885547  244.537661  -92.43091907  651.8995378  -10.54472035  -78.72664961  574.6109816  
286.9304103  328.583323  228.7177637  236.5303647  227.1899847  410.3563675  127.4433863  494.4132605  315.7114316  375.4130365  326.6525778  194.0226099  242.1147116  -95.68295122  648.5899942  -9.455050794  -79.33512246  573.4832918  
288.6897733  330.1153168  232.8912781  237.2857805  226.5307638  412.3490482  127.4479144  498.1998315  316.0393886  378.1974501  324.1853743  195.4840776  242.3094023  -97.71148262  652.9465958  -9.7978335  -79.04219749  565.5617702  
288.0941232  329.7255454  230.0500833  236.0716717  226.269075  412.1489639  125.7244647  495.985528  316.8845078  379.9869918  326.4452633  195.9091101  243.1540647  -94.83039624  658.0703221  -8.964045477  -78.50998363  573.9964848  
286.0628386  327.920516  226.1952769  232.8879374  225.6029917  413.8053744  128.1974851  496.0390838  313.0831951  379.7096622  324.9372161  194.9972658  245.0314868  -89.0011253  653.5014981  -8.780241058  -70.73864697  570.0945891  
288.3376926  328.2744253  227.7264194  233.436609  225.2640883  410.5162804  127.4352558  494.5229175  311.4419882  378.78396  326.3766584  193.9263145  247.1043866  -97.71748626  651.7322736  -8.9829412  -73.72192151  573.9419243  
288.3372113  329.3677276  230.8171464  234.2628171  227.8488962  411.1593628  128.7213117  497.7901302  311.7868808  377.8673993  326.0513386  195.4480214  242.59976  -96.32161508  650.4782326  -11.17293194  -76.01440029  571.7716067  
289.368472  331.0032566  234.5807043  235.1055365  225.8220562  412.6384173  125.8015419  500.031101  314.2875385  379.5079727  326.9465776  196.851294  243.0170146  -101.1557317  654.9504235  -9.725306048  -84.12722004  566.6728296  
290.541633  329.3518948  232.7041136  234.5655952  226.3100018  414.6385118  125.4311312  499.1222952  314.0229351  377.2479549  327.9576648  197.1280229  243.5023411  -94.19254442  652.9224629  -7.524731325  -82.14246877  572.462255  
290.54668  330.3653903  233.4222043  235.9728012  231.7629062  415.9048289  126.975671  497.2631865  315.537155  375.7902983  325.9986581  197.6683226  247.3398189  -91.09990406  652.0943979  -9.942440464  -74.56790052  570.3590845  
287.4811714  329.0309868  228.688458  237.3926231  231.835732  413.7994208  127.2900672  495.7587175  315.9672471  378.9312636  328.3340735  199.0014955  245.9677474  -98.5486  652.8339372  -6.718937151  -77.92426243  572.940761  
281.5979996  327.4768559  225.9669144  235.305066  225.3975946  415.9280356  126.2247122  497.3998544  315.2375383  380.2735479  325.7472874  196.0967411  244.0241083  -89.72109961  654.4949611  -11.54647846  -75.6339631  566.0649507  
280.7337368  323.45936  224.8386007  235.1044818  226.2276004  412.7470018  125.9268615  490.6165773  315.1444327  378.6426465  325.7925735  193.553231  241.1360332  -87.14593549  654.502091  -13.57093592  -78.93606513  578.8030391  
281.8334402  330.3060456  225.5202123  234.0184537  225.6176504  412.5518484  128.289366  494.9124881  316.9851645  379.6801864  323.0045344  196.1512246  240.5670871  -92.46735406  652.3098269  -11.80395914  -77.02267513  567.9639855  
280.7065277  331.9874554  219.9499328  234.2136603  222.5957068  407.3776515  125.7577418  492.0566538  315.9722301  380.9621523  324.0488504  194.2440334  240.9885577  -91.22423269  653.4517283  -12.36765637  -81.35931194  571.9109419  
279.7476486  330.1524978  224.7191543  232.2757552  225.698099  409.8597893  126.7678168  494.7481687  312.9487492  378.50832  323.9634235  194.1643919  241.8272473  -87.34993974  652.4212203  -15.28653973  -77.03619219  569.5285232  
280.3465931  327.0234533  228.4576027  234.8361336  225.311763  406.6091873  126.1841139  493.3350056  314.8660674  378.0497595  328.0631918  190.5585087  239.8219164  -93.26882498  650.7200398  -14.63501586  -83.43869345  576.2910249  
281.6470737  328.1708819  228.2659755  235.7780865  223.4107191  410.4662695  126.2562269  495.8248699  313.9576676  379.025566  322.5212588  192.1410446  237.0433078  -92.95828093  654.5904977  -12.72380006  -81.50246908  563.3269428  
281.0566409  326.7926118  224.4064463  235.5389328  220.2565171  406.2299274  124.4627166  492.6458305  314.2777876  379.6635895  324.3781066  190.7607892  236.2122927  -90.70224023  652.7955279  -13.62917412  -82.58941576  571.3662503  
281.5865823  323.5193376  226.1147463  235.7269998  223.749571  408.7583227  125.538468  492.8019513  313.7082421  377.9390499  322.3192811  192.7313305  237.9626041  -90.01988796  649.4753265  -14.31385518  -79.94463026  570.9694629  
281.4729688  322.3731295  227.6386859  236.9126665  221.7559247  404.9215269  125.0607143  492.3558937  315.0084091  379.9107348  323.8595071  192.9607022  241.1735647  -97.07320563  652.215281  -12.01428512  -85.49482385  567.5805056  
281.7958782  324.9056445  227.3906579  234.7276869  219.8563789  407.775924  125.6059346  492.6553279  312.4222463  377.9787849  322.1317656  194.1025635  239.8442748  -90.2608719  648.903631  -13.8012328  -84.27161475  565.5498185  
283.0048078  328.8558173  227.7965642  236.6198784  221.9757994  408.7543238  125.0337525  491.2581693  313.534153  379.3951388  322.8338779  195.0093557  241.2546938  -92.79226872  650.9363221  -13.21890212  -82.60696459  572.5942527  
286.0795735  331.0737946  227.7807683  237.4291769  223.9594152  410.2858283  126.0417107  494.3010452  314.4338021  377.5184881  326.4954045  195.1095603  238.5663292  -97.12226697  650.8677348  -8.884234106  -84.33443417  574.3871611  
284.6761685  333.096683  228.4695693  234.3742706  221.8200018  410.5596921  125.6582342  496.5151963  313.1581414  379.5288648  322.3124225  195.2202038  239.4113124  -91.77627558  655.6687809  -9.585804041  -78.11248803  563.1309177  
284.1488073  330.4134435  226.0854433  235.0085747  223.037627  408.6267431  124.1331935  491.2594419  313.6032887  378.9722364  324.0984018  193.2601449  239.1833068  -89.77995253  655.1776627  -10.86450816  -78.53615769  575.2066294  
285.658376  331.9665978  226.6092548  234.7808053  225.6593056  409.5172944  126.7025073  494.1419504  314.0465922  377.3740089  323.0352574  196.0392865  240.4032319  -93.05038274  651.3328931  -10.24935757  -74.85781185  572.8505953  
285.5792376  331.7240555  229.0757674  235.7099558  223.7342274  406.9076238  124.9714898  495.7602619  313.1694324  381.4324875  323.7551244  193.8292841  241.5587793  -97.89282471  656.1521246  -9.974103941  -78.43236672  567.2728732  
283.7053016  326.6506635  227.8876329  233.2486204  221.8852716  410.289479  125.8506686  495.3281989  310.1064404  378.2025053  323.4812297  194.5226857  242.1381615  -91.20861797  650.5043036  -11.33482057  -76.61032307  568.3631762  
286.8059296  326.8584725  232.1410693  235.1001895  224.7470766  409.6974652  126.2412282  493.3255085  312.004243  378.6448842  325.2101774  194.6482831  244.0881626  -98.28498886  650.6228635  -12.36379634  -82.43107973  575.6296176  
287.8642036  325.6110061  230.8489522  234.2306662  221.7258028  412.2559299  124.0824211  498.8720072  310.3587847  379.1174768  326.3095605  196.434011  242.5187553  -94.65545448  652.2025403  -10.45518563  -83.63301525  566.1084728  
286.9804702  327.0686216  231.2689054  235.6901885  220.9327851  414.1034507  125.0908315  496.1515534  312.0124661  378.7724154  324.3268465  195.325443  244.7132736  -94.06296683  654.5422829  -11.57838766  -82.23778624  571.6364952  
290.8620943  329.1947016  231.8842004  238.3812538  227.1390607  414.8270093  127.8097472  497.0603856  314.0626914  376.1660847  328.8577579  195.3622009  243.5858076  -94.99322711  652.3822593  -8.721966198  -81.72792366  577.4815152  
292.4214764  333.0898358  232.0006754  236.9373124  230.6359276  415.8404523  129.0612472  499.5937568  314.0670741  379.919322  324.0449686  198.6579194  246.9770629  -94.98593371  655.7397349  -7.896890904  -75.26116002  565.0870722  
286.7658121  329.3987194  226.3921382  235.5400403  225.7473028  412.3578114  125.7783642  499.5989179  311.8088157  379.7414536  326.7641668  194.8985654  247.4336938  -90.88503679  650.5772239  -5.633405042  -71.11443674  570.4446865  
286.3449517  327.7679787  228.6160532  236.0077954  226.2722841  410.3647453  126.7996325  494.7261867  313.4376773  376.7080724  326.438481  194.231444  248.9120205  -92.86718238  650.5344889  -9.61359613  -72.45102105  572.3039175  
286.7003493  327.8356524  232.3752052  237.1321812  228.2482423  413.9187621  128.2529044  499.7695072  314.8264966  376.786046  326.4043522  195.342612  243.2909598  -95.98048814  649.5487595  -10.21230281  -75.64080508  571.3358701  
286.182291  327.5066727  235.2392997  238.1215717  229.5539644  413.4294917  126.7866298  497.5287114  316.5129649  378.8850113  327.545496  197.04615  244.3374236  -100.011368  654.1503372  -9.004810145  -80.61896668  571.0266773  
286.4727723  328.6230749  228.8182479  236.303396  229.4754541  414.0421192  125.7956868  498.5480019  315.9300673  379.9891171  329.4012248  197.5479383  244.4519204  -90.89785449  655.2354642  -8.598173789  -78.92701551  572.4448499  
285.2344078  329.7609039  226.678813  236.0133105  228.5112157  413.432013  128.4685609  493.3612352  313.9166393  380.4169218  324.3127059  195.7562577  248.5675157  -90.1494975  653.0564644  -10.48179845  -68.46387701  574.4424713  
284.2575536  331.6721929  223.9346541  235.1349615  225.9875759  412.180613  127.9258058  495.4180041  314.0813946  381.7835635  323.4293029  193.8139439  242.2031409  -96.58064989  650.9240141  -11.35734081  -73.46001356  573.0393929  
281.9673569  331.6089542  223.792385  234.2870544  220.4746201  408.2873109  126.7323832  494.5717171  312.7554216  381.3418293  322.7582574  191.4184399  239.3056228  -93.77595944  652.5601808  -13.95235466  -80.75502983  571.6699611  
282.3813055  332.5296804  223.9721509  234.6295718  223.0569939  408.681251  128.3299042  493.0187031  313.253792  378.3895098  321.2469392  192.2789463  237.0650359  -91.47402767  649.869536  -14.32434626  -79.36544927  573.0283086  
283.6963183  332.2222832  226.3661894  235.1883098  223.0430153  404.1321901  128.0866616  492.9517347  314.1038983  380.2961626  324.9359987  192.1546722  237.6137564  -98.67335293  653.356301  -12.74229368  -84.56769141  572.468162  
282.0478823  328.145155  227.4030345  233.3104157  218.7017922  411.7718005  126.1069438  495.004836  311.6297799  380.3602376  323.1482008  191.8428544  238.7842898  -91.50224311  655.1901474  -11.87666664  -81.016639  564.7151213  
281.9773147  321.8778487  228.0938265  233.5102691  220.4487043  411.3504784  127.1885531  489.2551767  312.9060221  376.9926314  324.7150633  191.5494458  238.1023855  -89.38202499  652.5801726  -12.42247656  -84.92102664  576.6167503  
283.1972677  324.8580234  230.0062541  237.0716666  219.8504065  411.1127488  126.6114589  492.0091692  315.6757038  380.2461258  323.3153319  192.5513899  239.3766785  -96.459377  654.960754  -12.12670946  -84.56635869  567.4849076  
282.8875162  325.5629753  226.0355529  237.4537467  221.6194913  409.2418455  124.014878  495.5543897  315.957677  378.5514139  326.1414267  193.7045066  236.9414354  -92.10735101  655.342732  -9.602492934  -85.15720323  570.1659027  
283.4822209  329.2569521  226.5522443  238.1376082  221.8478016  414.4996727  125.5730674  495.8394718  316.9830402  378.6122803  324.0059565  194.4208395  240.506802  -87.753755  653.9764418  -10.2204806  -79.45077332  566.866841  
285.7518133  329.2428057  224.6772381  240.1597375  227.5138566  413.6924086  125.727548  491.2781576  316.8758661  376.6736981  327.1050606  195.1455111  241.0665492  -90.32981211  652.7482193  -7.497204515  -76.50536225  580.7265976  
286.3375934  328.1336814  226.9337739  238.8885851  227.1862308  410.8948538  126.830057  494.6519386  314.8581698  377.9729797  322.9299264  196.1785189  245.0517641  -93.76083703  651.6845185  -7.440120483  -68.54385364  566.9739382  
284.6918451  324.5647338  227.6966301  234.3292478  224.4958512  405.552922  122.8340281  489.9740025  313.2171355  379.8442523  325.2347082  194.1156259  245.2073914  -94.39667986  648.2916783  -7.485138848  -74.86076296  567.9244411  
285.6856703  325.300957  230.3495135  234.0503565  226.46106  410.3274423  123.8460102  494.0277049  312.4810644  379.5160496  326.9063025  198.1195604  245.9311578  -94.80085321  653.4826615  -8.048216837  -76.97753647  568.7599269  
286.539467  326.233257  233.2540321  232.4904567  221.7205061  410.5914133  123.6448432  498.4609527  312.4286406  379.7536857  326.8453175  197.1503404  246.2426145  -90.03584248  657.7392276  -8.220848432  -77.47434631  560.5086906  
286.4323708  330.2325476  230.0007095  233.1011162  223.3665446  410.4257829  123.9502021  495.1278686  312.5800726  377.2093472  322.4791727  194.2492604  245.115781  -85.78278573  655.0433745  -10.4400526  -76.29769989  566.6338042  
287.9803611  332.2105832  228.674222  235.9665302  225.2701678  406.6527594  126.2363497  492.643142  313.7567343  376.989559  327.0056563  193.4993509  243.1625579  -98.81882089  650.5940363  -10.70229183  -78.19273881  577.6400589  
286.8169382  333.6303738  227.1117583  235.7104705  224.5526001  408.6733133  125.4514894  497.6057451  314.7115851  379.7363966  324.5574783  195.7482931  241.5638347  -95.36890037  652.1143839  -10.88182176  -77.82476151  565.3658252  
286.640036  335.0633875  227.4774395  234.1964369  222.1689073  410.7795709  124.8687635  498.4702883  314.9272504  379.5589901  324.4734714  196.0642689  240.6303469  -92.25662575  652.5519349  -11.22419967  -79.1884838  566.2386025  
286.53684  334.0603483  225.786987  234.9053275  224.7918798  409.0946424  124.0279909  493.4310262  313.3024972  379.2242725  324.0844537  194.3358  242.912031  -90.04847535  652.975626  -11.36916255  -79.83082148  575.7486249  
286.6631779  332.1685517  226.4918851  234.6446224  228.0844613  408.7588244  126.3550253  495.423167  311.2681855  377.8191445  325.8075369  195.3208437  243.1776796  -96.91758417  650.0173867  -9.897198788  -74.49940862  571.5736641  
285.9170652  328.6813827  229.7517263  231.8245122  221.702846  412.0938098  125.3529711  497.2824443  308.9157084  380.5181445  322.3346525  195.4239261  244.5869292  -95.21792941  651.6877463  -9.636121797  -75.82645362  563.6496202  
285.2070539  328.8797209  229.3809264  232.6998103  220.7251585  407.4179599  124.8825748  493.5132901  310.9670024  379.6786052  324.3655031  193.9047439  241.9968852  -94.40677727  651.6621863  -11.78993302  -82.18764146  570.9505563  
284.4128295  327.1680867  228.5877801  232.9237435  223.660082  410.298984  125.9322759  493.4970603  311.5437376  376.9518443  323.9592078  194.1426932  241.1785807  -92.27404739  650.7028125  -12.35104508  -81.74366659  575.7087933  
284.6727214  328.1361955  232.3059097  236.9160347  226.7312103  411.8620012  127.2635544  495.0324973  312.9085464  377.5476151  322.5136923  192.6254505  240.5421821  -98.39192559  653.9527472  -11.16228082  -81.77560156  569.4759937  
284.2652314  326.5667465  230.6211237  235.68253  222.5652986  409.9464404  125.5744631  497.3143287  313.7453139  378.0075943  324.5788914  193.2544606  241.1443931  -93.40853993  655.4751411  -12.56926233  -85.31796293  569.8145167  
284.3979975  326.1770848  228.0428885  237.6436325  224.4639937  411.2970393  126.2285082  494.0609408  313.9921766  376.0162061  325.0917724  191.4904815  240.0105062  -89.01201707  654.9390889  -10.54111713  -83.70896288  575.0338639  
284.449602  328.396008  228.3209902  237.1007981  228.4988769  414.068105  128.7485118  494.0541151  314.438016  375.7612215  322.3432108  193.105047  241.9980542  -92.2319097  652.2315183  -10.82637022  -77.5682369  572.6579077  
284.5200265  326.8776832  227.7000818  236.199809  225.468681  408.934766  125.8620075  494.75686  314.1267698  379.3146176  323.7565377  192.5106255  244.1119154  -94.53586468  656.0554892  -8.751215868  -77.0252648  567.3223536  
283.5475939  325.4487485  224.9772319  235.0665335  224.1103212  409.0520139  125.4436833  496.7273025  313.1806213  377.5038966  325.0267014  192.4810445  242.0179648  -90.24829201  652.1032485  -10.60627531  -77.83456743  569.2103454  
282.5739157  326.7380459  226.2268844  235.997099  224.1944177  409.0851395  124.0889675  493.04821  315.4881612  377.9656922  323.182914  190.7657433  242.2609383  -90.12084217  653.5426548  -12.40473797  -77.77779042  570.0431092  
284.3072236  326.3647319  227.4707515  236.6119949  228.3022671  408.867625  125.8653082  492.8796629  317.0388372  375.8769757  325.2054326  193.2570257  240.8949565  -94.90965003  648.9153787  -10.48307417  -82.12036199  574.3893953  
284.4372465  327.0945078  229.1813172  236.9985883  227.882012  411.4180128  126.3813791  496.7659723  316.9483382  377.6152267  324.0518086  195.259933  241.4413326  -93.54933507  652.1070122  -9.714492365  -78.30446052  562.5054077  
283.1072467  326.3284533  227.8952901  237.1950892  224.6539185  407.4394846  124.2702604  497.4906189  317.7442378  378.1029701  325.0408812  194.3928296  242.8263373  -90.70022975  653.8922852  -10.66468531  -82.12050389  570.8715636  
283.6906761  327.0106169  226.5225056  236.0135372  228.7885469  408.2175781  125.7182887  495.3424278  315.8573265  377.2990441  324.3488559  193.5615153  242.1451997  -88.01987142  649.6058261  -10.87597674  -78.59855448  571.5690234  
283.9493124  326.8057153  228.0390649  237.5962805  228.2210785  409.7072455  125.4298577  491.6463972  316.269686  377.5066959  324.470087  192.9848352  244.3451305  -94.87794284  651.9625103  -12.75865175  -79.41464339  572.2977725  
285.290645  325.4084793  227.5010393  237.285615  227.6424701  409.007522  124.3226283  496.95182  315.5092753  378.3452948  326.5834096  194.4415108  241.7777072  -98.44558501  653.667981  -8.61389224  -82.67265337  566.5674703  
284.9019892  326.9191694  227.5109134  236.3167222  226.0282951  410.4482231  125.6518219  496.423594  315.4762595  377.6017001  324.0120055  194.8834234  241.7283033  -88.56478887  651.4599159  -10.90426652  -78.3453201  562.3273635  
285.0543134  329.212188  227.3719476  237.1803456  227.1156918  410.5439757  125.4595189  493.4101516  317.2888547  377.8350657  323.12298  195.3105992  243.9933716  -93.32303402  652.1563459  -10.94277345  -79.56808909  576.8901757  
287.5813921  331.3592577  227.1144837  235.5199508  225.5037081  409.1088396  125.8015866  496.2017025  315.228301  381.7041031  325.7472407  195.9064327  243.5080371  -99.83127657  652.4573336  -7.418535134  -77.20047404  569.8304021  
286.3755406  331.1923834  226.389277  233.6440466  222.8913998  411.1641941  127.144766  497.9032471  312.3035404  377.7118277  322.8799209  195.9207151  244.4654421  -91.57032395  650.589609  -10.0192851  -73.43844185  567.2891227  
286.461479  331.3767189  227.5998075  235.5927104  225.4964769  409.5166432  126.7616253  492.7919311  314.0932077  377.7761779  325.0081387  194.0627475  243.122336  -95.22664204  650.1006838  -10.19439899  -77.03192135  578.7018407  
285.333585  332.0312723  226.8699478  236.8188678  226.4370778  411.6232808  128.1940066  496.4517555  313.4027905  378.3562047  325.7060901  193.6278506  239.9188883  -97.82856259  653.1310704  -9.168083415  -80.16639232  572.1185171  
283.5928296  332.8441567  227.0227628  235.3285758  221.562939  412.7329481  126.4774411  498.6905312  313.5871868  378.9294152  323.9472441  192.5952124  241.6203876  -90.96452651  655.0469027  -9.909383282  -79.64946629  567.958443  
284.7570327  331.1754919  225.8577521  236.6851415  225.3769499  408.1778287  126.0330082  492.8735522  314.5602621  377.1670391  326.198642  193.3634129  240.0209313  -89.10046466  653.0511158  -9.882014135  -81.59882495  577.021035  
286.7031625  331.7417137  227.0252493  237.4288454  229.3030684  413.1947411  128.9015679  495.6945035  314.6646706  377.1467338  325.2660381  195.2443906  241.8289097  -94.21149688  652.4963118  -10.34642234  -75.84877079  570.6596522  
284.4953162  330.0030184  226.9945574  237.6994754  227.6951954  408.1527327  126.1686602  495.8312237  314.0027739  379.7088765  325.3698109  193.5601622  243.7797675  -97.00192068  656.568096  -9.616400017  -78.34809559  569.1598407  
283.2026296  328.0674744  225.3895529  236.7852758  224.4302138  406.6603615  126.5435276  497.1564829  313.1691785  379.3081339  325.9867659  192.9311727  241.7899665  -90.39613561  652.7105802  -11.18389331  -77.79634638  567.5519595  
282.4280369  327.9205255  227.0184667  236.6871512  224.201675  409.135378  125.1210403  493.5132916  313.5322826  378.0588192  323.0296996  191.2661244  242.7264323  -87.87445435  652.3081048  -11.47759727  -76.6487585  570.157457  
284.018646  326.4593647  228.6683629  239.0045334  227.3955479  407.6577716  126.2289017  493.0860518  315.2512516  376.4879465  326.4125057  192.1378992  241.766249  -98.30755279  649.4697895  -9.25722191  -78.15875768  575.0396982  
282.5987051  324.4479672  229.9907137  237.4208702  223.3394986  411.3008588  125.6314741  495.6723448  314.2925516  379.22201  322.5569699  192.776688  242.327961  -94.65626755  654.7750088  -10.93062055  -78.04606523  562.8667674  
282.1252279  321.9859265  228.4707461  235.9006011  221.2164303  407.1300547  124.097638  492.8402146  313.9827583  378.0958342  325.0588836  192.5756434  241.0409208  -91.44987294  651.3794884  -12.0074424  -83.32248871  569.4982869  
283.2872464  323.9861583  229.7737244  236.4504497  223.6898358  409.5457655  125.5134511  492.561395  315.0657133  376.0644457  322.1607482  194.4157673  243.681439  -92.314418  650.7957601  -12.78207163  -79.40589145  569.6450426  
284.5486688  324.7822964  229.846859  236.5573506  220.946106  408.9016955  123.7914075  496.2025933  315.6824672  379.5163969  327.0281969  195.5529244  240.5521124  -94.8228337  653.2509277  -10.70753445  -85.28734176  568.9472709  
285.5050956  329.8009149  227.4608269  234.8108995  222.2568735  416.690686  125.1750854  494.4548339  314.0584144  379.6898965  323.0677674  196.7505681  243.0702021  -87.09361021  655.2784356  -10.09272609  -77.37557303  568.2942887  
286.7523019  331.0337934  224.8863866  235.9419075  225.1565059  413.0171515  125.6428915  492.2982374  314.290456  378.1854956  325.5821316  193.9759002  242.5781772  -95.69111814  650.4038653  -9.133936013  -75.86778044  577.2467195  
284.3616516  330.0394908  225.872105  234.5767024  218.126834  409.830149  123.4619798  496.3218851  313.250092  381.2524271  323.4390009  193.4778602  241.7210836  -96.85075119  652.1449016  -9.732660751  -75.5066879  565.2445569  
285.1389932  325.592836  225.6588317  234.2977594  221.8152019  409.4939718  123.9927  493.3679305  311.1607385  378.6548001  325.5147012  193.5488776  240.8742262  -93.27600455  649.5201221  -9.43578094  -78.80562458  570.6310966  
286.0064692  327.1206663  232.538654  235.9657962  223.0046058  411.4836051  124.4827689  494.4305763  311.9283109  378.3947168  324.9383411  195.9928828  242.0016434  -99.13266653  652.2691559  -10.85131527  -79.97635277  567.3487258  
289.3428114  325.6342021  232.7143958  235.1344741  225.5059228  413.6441274  124.7690218  496.8377368  311.8119405  378.5795442  325.9426715  198.6657499  240.2372124  -100.5916504  652.2724988  -8.717179218  -85.17548198  567.1887791  
290.2573074  327.5278896  234.8329077  234.1901029  221.883435  414.3919151  123.9427833  499.9437847  311.4816836  378.0459536  326.8542752  198.7963544  243.0070141  -97.11779675  652.9356914  -9.586207554  -81.9633264  561.7026794  
292.7727598  327.6147847  235.7363067  235.3259712  226.2710283  413.8753951  125.5858907  495.3414196  313.7374567  375.0690296  326.5769699  198.7053536  244.6603273  -91.84651677  653.4356375  -8.866633006  -81.58781918  575.1767437  
295.3860342  332.9083329  233.8462297  237.2886184  233.5614328  417.5592006  129.5994442  498.1224854  314.9872589  377.0306153  325.9682825  201.697253  247.4192249  -96.00528279  654.1171905  -6.83756955  -74.363837  574.0042927  
292.6226725  333.3149659  228.411788  235.6967895  229.3710258  407.0146731  126.7430706  497.7596715  314.7179332  379.4206965  326.8464592  197.8985196  252.4090258  -94.81317961  656.7208332  -3.680326371  -67.52086038  568.9570005  
287.0880105  329.3992095  225.8129729  232.9816954  225.775785  412.3294091  126.7922965  493.464246  313.2982524  377.3927656  323.9058967  195.1409026  249.7533884  -88.8257441  652.0288261  -6.457417011  -61.90888818  568.7408966  
284.9754552  328.0223045  226.0335647  234.2100286  228.5975284  411.6537279  129.0106667  493.3850434  313.0690474  378.6283975  326.3147932  195.6194455  245.2227304  -97.02004645  649.0738874  -8.87842913  -74.13961946  574.5614451  
281.8839864  330.4946866  227.2942606  234.6314514  222.1683252  411.3253925  125.7626043  495.8202173  314.3255652  380.4752861  323.9770336  193.7233079  245.1260324  -96.94458498  656.1557734  -11.00851335  -78.85981756  566.2175427  
281.964938  329.0085123  225.4361177  231.9804955  222.438883  409.8648782  126.5070616  495.9614486  311.1929184  378.9532757  324.1218913  193.7174015  242.1975983  -91.41837878  649.5733013  -12.08118994  -80.52372734  570.521544  
284.1444944  326.4911198  230.8084781  231.9644784  223.3282259  409.2527525  126.9670386  493.9442708  310.6826747  377.2529298  326.6414098  193.9188565  242.6453446  -94.98067728  651.9098342  -12.31725204  -82.62173548  570.788195  
286.0322466  327.4758034  232.9998897  232.3734002  224.864181  411.5209969  128.407084  496.635641  310.5810872  376.8694934  325.9950516  194.7673733  239.692323  -93.27807687  648.2350006  -13.81249746  -81.33181392  570.0976  
288.7677189  329.1896781  235.7634075  236.3691656  224.6895503  413.1736217  127.1772125  496.4942071  312.3603962  379.1040192  327.9478961  195.7862956  240.4076983  -101.1820269  654.5816239  -12.6671838  -86.67914124  571.5184191  
290.0410644  328.7080312  233.3832518  235.1315546  224.277123  415.0189204  125.5389068  499.3632613  313.8607418  379.3574604  328.0041244  197.7563462  242.0901772  -91.36238054  654.346297  -10.58892213  -85.4178203  570.3783614  
287.4885394  330.3754367  231.7375008  235.6476174  227.95088  414.9669637  126.9493013  494.160643  315.3521965  379.1670186  323.6856403  196.9713961  245.5647171  -87.64878501  654.1460449  -10.87754888  -76.22266402  573.1234971  
284.1267907  330.7933613  227.6125534  236.5812287  229.310407  411.3827897  127.8147393  492.8777902  316.6896364  379.1180941  326.2909846  195.7632236  243.4247979  -97.07403898  651.1722067  -9.340632604  -76.05739131  577.3022202  
279.8448735  330.9125346  225.2300361  234.752504  224.1735308  412.9429521  127.5718251  498.4256894  315.2438155  381.7592467  324.3211507  195.6916894  242.4215374  -91.23617899  652.7253499  -12.93772844  -74.76414283  565.8783612  
279.4942787  329.9427979  223.9891305  236.4798663  226.2202304  407.2493391  126.9613667  491.2242688  316.8690714  380.9767574  324.215412  191.8766696  239.6824075  -88.19588516  654.2923144  -15.0011968  -78.4589262  578.0559356  
277.7691044  327.2125393  223.4716757  237.1212599  225.8817302  409.4795143  126.6610899  496.0607461  315.331762  377.6119078  323.9292793  192.8181802  238.1912273  -93.41041461  650.2078721  -10.97006291  -75.91818775  571.8162964  
280.3150996  329.4392017  223.6151969  236.469488  222.5524194  407.5825689  125.3413667  494.4498702  316.3938139  382.2330258  321.6428394  190.2697337  239.3357748  -92.84150837  655.8252807  -13.41117525  -82.34007395  567.2663961  
281.031661  329.445678  221.7264936  235.6458142  221.8541961  406.8471383  125.8536872  491.1942128  314.2328691  379.280414  322.7378555  189.0076264  236.2094681  -86.03889734  651.1763029  -16.45393573  -81.34669818  570.668038  
278.6268957  331.1719395  222.8343517  234.5979045  219.8133236  406.4054966  125.597332  492.2564854  313.2014391  378.1959476  321.8369164  190.5253489  238.4468688  -91.29827305  649.3266875  -10.56935355  -77.06372902  572.5399495  
282.6822192  331.2315124  226.6365677  237.5046248  224.9449888  403.6886266  126.4626375  493.099447  313.8526053  383.6279959  324.2108954  191.8247751  238.2897761  -99.40845857  652.2695015  -11.86451782  -84.80287778  567.6626239  
281.8823614  329.2385555  224.4288173  235.5338769  219.5874336  406.3184182  125.2657258  496.0585909  313.12136  380.4542535  322.6610957  191.937257  237.9087469  -89.74344973  650.3500309  -12.6993445  -82.54010668  567.5849492  
281.9762152  331.616128  225.6852052  236.0451179  221.6694678  407.4343221  125.797939  492.6558013  313.4636188  378.8432129  321.0541266  191.5072705  240.0277616  -87.67193608  651.5477889  -13.8085349  -79.70730199  572.7843185  
282.4965694  332.2232262  227.4584441  237.1103957  223.3121126  406.6492166  126.44513  492.0382454  313.855426  380.4991654  324.4508376  191.9600557  239.6140142  -97.55644504  653.9763667  -12.16442303  -80.98314726  574.7237631  
282.6066937  330.4023568  226.3572339  235.0979796  220.4805956  406.7336106  124.7202923  495.9574287  312.8718265  379.9557491  322.9096853  194.0804524  239.5321309  -94.10046484  654.9004356  -10.62855565  -80.88700909  566.5397563  
282.2531935  330.5111994  227.8130657  235.8163467  221.45261  407.3733939  125.1368599  493.6838367  314.1778861  378.3756392  319.805898  192.9026305  240.200176  -88.41762504  652.7458324  -12.8570176  -79.03477414  567.9199615  
284.949323  331.2563378  227.682494  238.2707089  225.2288276  409.570844  127.3035008  491.9951552  315.9019342  376.8483256  324.1504765  194.2805373  238.1105159  -97.73161803  651.700079  -11.61141944  -82.48589336  577.5536674  
284.6090093  330.4754206  228.0183102  236.9029589  225.5519177  411.1791065  126.9647796  496.7263914  314.4174609  379.051575  322.9971101  195.2855232  239.5702184  -95.19663423  653.5439293  -11.57415895  -80.28901046  563.5606296  
281.9389029  324.831791  225.747599  234.1998944  219.0367873  411.2545088  124.542843  494.663883  313.1642096  378.0562972  324.2124573  193.7463395  241.2736602  -94.30943666  653.0623984  -11.06203948  -81.76100143  571.8092873  
285.8672717  323.7820223  231.1684438  234.1640969  226.230379  413.6650069  126.8112681  498.2428225  314.4383476  377.9945352  327.4354365  197.5550482  241.0182786  -91.40883086  652.2624084  -9.459006952  -80.09506768  573.6269666  
290.073469  325.4163246  235.049218  236.0030113  227.0234771  414.1685987  126.6497068  496.8419591  315.8190785  378.4907684  328.1172132  197.1612868  244.8682833  -99.75810777  654.5915107  -9.964563884  -78.42441968  573.0698001  
291.0125059  324.6082469  233.7493782  234.6335914  223.5735063  415.0862159  124.7034082  500.1993791  313.234559  377.5121877  327.7491716  199.1416973  243.468525  -96.34213942  656.1562889  -8.194738892  -79.10473377  566.5845902  
292.3033802  326.2284393  235.780916  235.5186466  225.161052  415.3641356  124.4158752  497.6803999  315.3239827  375.2641137  327.0374816  197.6935366  245.2885405  -89.31459416  653.7283857  -9.963131292  -78.39853393  572.6977113  
294.2633759  328.1145816  235.687095  238.1948474  231.5559857  420.0748057  126.3927555  497.1072862  318.4094354  374.8247795  329.2703314  199.6915994  246.6854749  -97.38194845  655.6332075  -4.928918367  -79.06921072  576.5804535  
289.6461676  330.3063578  228.9320634  236.0922582  227.5338236  415.6237167  126.3709578  499.014953  319.2182119  378.9175482  327.2506531  197.8500255  250.8928824  -86.84459108  656.7426965  -5.580272003  -69.58788816  563.6169711  
284.9077324  328.7748214  221.312118  236.08896  228.0888971  409.1600411  126.1626026  489.319762  317.6291677  377.5811867  325.8387515  193.345808  247.0034474  -85.96980179  653.1321872  -8.577451269  -70.08454373  578.7885055  
284.1097645  328.2336787  224.9981837  236.5483179  228.0078147  410.6170409  128.3871518  494.0985633  314.3870316  378.6307446  321.6445179  194.8073571  242.1463117  -97.33428429  651.9616376  -10.1671845  -69.69046507  566.6867442  
282.9352167  328.1359334  224.9880643  235.5327376  226.521398  403.0946129  126.1273317  495.1482732  312.3337576  379.7754581  322.5262713  190.4119426  241.5585849  -93.9817951  654.2018566  -11.58560329  -79.77785896  568.2092396  
280.8483984  328.1092416  225.0504716  233.0290032  223.5806074  406.3075349  126.9260736  493.9315011  308.7046107  378.2450574  322.9683404  193.325395  240.6741732  -92.29466423  648.87925  -11.49239368  -80.86810595  565.4323808  
283.270618  325.6833095  228.689721  234.2971993  224.3553689  406.1194038  125.518622  491.9999678  310.421612  377.0989644  325.0633576  191.6974823  242.5077899  -95.41886976  649.6009163  -13.36426474  -83.84797439  573.5923425  
285.9408216  325.9654335  232.718472  235.0419074  225.6099475  410.0293521  126.6679036  497.9329842  310.0296921  377.7387544  324.85776  194.9391025  240.1794616  -97.72449009  651.0324861  -14.32331983  -85.35543816  562.7746054  
286.4813952  327.8297257  233.1705158  234.6354081  220.4808309  410.7565145  123.7661376  498.1885606  310.344919  378.4643237  325.2407648  194.6562171  240.3440994  -97.66539317  652.1584511  -12.44604457  -92.2742823  567.6832593  
288.0028149  327.1528236  231.5198739  235.3364128  225.7758508  415.6917188  125.6110217  496.171053  313.307845  374.1518919  326.2917801  196.0535238  243.1270732  -88.72147048  651.0871146  -10.74830265  -87.1243069  573.516765  
289.0570493  328.9398392  233.0281147  236.2757582  226.4572435  413.0986764  126.7708949  494.1269507  313.6679282  376.1863386  325.959723  196.9304674  246.02603  -101.2089923  654.0479489  -10.05821329  -82.44104438  573.5138155  
289.317732  328.3116405  231.3118492  234.3004296  224.0331473  412.7215469  125.7301864  501.5022384  313.6654068  376.5705892  326.8728096  196.1460737  246.1984432  -91.56714042  651.1536466  -7.938291118  -77.34847391  568.9099831  
291.1127815  329.112685  231.7322563  238.0478517  230.7831519  416.2726675  126.4764779  497.3816442  316.9751064  374.2618459  330.2543865  196.4158373  246.6272406  -93.41120955  654.7005829  -5.450004933  -79.59528999  579.6557236  
288.8466836  327.7448987  227.6657885  237.2961218  233.7430069  417.0147892  127.6831652  493.7321246  315.230115  377.0739963  325.151385  197.4734199  253.3033749  -97.23130539  656.2263949  -1.369260644  -67.96019716  566.8669426  
284.128122  325.7136729  221.2343927  233.6699737  226.5250475  409.445336  125.6392127  493.1266967  311.0818372  375.7275167  322.6885035  193.662221  252.8821701  -89.47156167  648.7660744  -0.8723701993  -62.09316233  571.7378874  
284.8347221  327.2990253  224.0842395  235.5480802  225.3699999  407.5939276  127.6544547  489.2037201  312.7615675  377.774439  323.096584  192.725647  246.5902222  -92.32289002  650.5320284  -9.037004651  -73.62412266  574.5222609  
280.500276  328.6589444  223.6096837  235.3085521  220.5657055  409.3753155  126.5067605  496.6806257  312.1410727  379.9771754  322.5132295  193.9909  241.1211742  -96.37099618  651.1245084  -7.529434592  -77.55036914  564.894829  
279.3501893  329.3385813  223.8250573  235.7842187  221.9652107  405.8311802  126.0190778  490.6075994  313.6829362  381.6478575  324.0266442  191.8373369  239.0626646  -90.06842282  649.8754324  -14.86931799  -82.13796589  573.8850729  
280.0702377  328.1407634  225.5266156  236.6855211  223.3028092  408.9406068  127.757623  492.8032737  314.6683407  380.7638107  321.5679155  191.9706967  236.34559  -91.16406567  647.9952707  -14.79753316  -78.47443016  571.0511966  
279.7561651  329.2441072  225.7971757  236.8469834  220.4533689  406.1408655  125.8234426  493.5941583  314.3894641  384.0878072  324.4663542  192.3809931  235.3236788  -97.10166106  652.4244804  -14.02480675  -85.85848669  570.8645445  
279.5043593  330.2714105  225.1510621  235.6669017  218.7392734  409.2376599  126.801622  495.0622936  314.5058301  380.925572  321.7439796  192.8484104  235.5990855  -87.9050105  650.4053593  -14.58695996  -80.28945561  569.6245504  
280.8573232  329.3692131  225.9019309  237.5059551  221.3228956  405.2886819  126.8532391  491.4392781  317.1344439  379.6160538  324.3532146  190.1102684  234.7933916  -90.75951235  648.8137575  -15.9185101  -84.03963405  578.1701115  
281.0945967  331.185114  227.1333761  236.7755531  222.724562  408.7544733  127.847325  495.4926063  315.6544586  381.1252585  321.1553763  193.5212262  234.6949348  -95.96356394  653.9353665  -15.90582098  -83.67525065  566.3749697  
279.9109412  328.642394  228.3032296  234.4743295  218.5974918  406.6575051  126.173262  494.7228736  315.3187394  381.6230822  323.2387552  192.7116779  234.8223377  -92.21357985  654.7065997  -14.3037872  -85.90648153  571.4308797  
281.7105109  326.924276  229.1769568  235.1918808  220.0113511  410.629819  127.8501608  495.9764774  314.361678  378.9908557  322.9898324  195.0238599  235.3108739  -92.73340177  652.1659722  -12.95519335  -82.2439412  570.7229816  
284.8356967  325.1399908  231.8040464  237.3748874  221.3523201  411.5441298  126.6413202  493.9638012  315.2319319  377.1193299  325.287297  194.4518581  238.2333233  -95.36995371  653.1382657  -12.46083348  -82.80841148  578.0796914  
288.4231786  325.1721609  235.9486286  237.4572899  225.7735191  417.9867353  128.0750424  501.9494912  314.5082174  375.1777285  326.2829502  197.4181457  238.2598755  -98.01005978  651.9637219  -11.81981977  -79.34435216  569.5604103  
291.1855885  328.5520366  235.5562605  236.7004154  223.7132857  415.3665073  125.7818193  496.7317264  313.427739  377.4191787  328.0366647  199.9612505  245.5437007  -100.9235979  656.5153191  -9.782314791  -82.96248912  568.0616573  
292.2864661  328.7383556  235.5489411  236.1473261  229.1410922  418.0956373  127.3206608  499.3215771  314.2773623  374.3342523  325.8854112  201.6875331  249.3846129  -94.41506176  653.2174866  -8.504135093  -70.80459237  569.5114818  
292.5682247  328.131778  233.9922777  236.3732338  230.8334222  413.1270824  125.9810214  501.3842293  314.3288655  375.8559078  330.0411192  201.5280243  251.1647143  -100.6210643  653.8561476  -3.449748466  -75.40730319  566.8815604  
291.4985307  329.5774994  230.4670539  234.6609538  232.812054  415.9322703  127.1877143  498.2361218  316.1571982  375.2644364  326.2460665  199.385704  251.935992  -88.26383463  651.296051  -5.709005146  -69.66164266  567.5441635  
289.8881531  327.6813149  225.8529468  235.4566195  235.4178706  414.9782656  128.0735  492.7537217  318.1221002  375.0886663  327.6866329  198.3557633  249.2856303  -93.37466352  652.0459391  -3.433450323  -71.2056661  578.6807597  
285.5133583  328.5917575  221.5917458  233.541671  224.6302912  412.8052072  129.0200681  489.1736268  309.663979  384.857211  327.559563  195.1581118  243.2481969  -100.2589996  651.5040475  -6.887367218  -65.33022917  579.0330352  
283.8053292  330.5286181  230.2046682  234.8821779  228.2954927  407.1506109  125.0654905  493.0545171  311.8766081  383.6757979  326.7831584  194.2252206  247.0071083  -99.71995116  656.6951412  -11.16890216  -80.77824885  566.1079621  
285.2042366  329.9749126  229.0058727  233.0704335  224.9925073  407.9869874  124.168069  496.7688448  311.0740774  381.4672506  327.7287363  194.6569937  243.8295545  -88.55327764  658.1405022  -11.54345536  -77.31434396  561.3233767  
282.7186887  330.8071036  225.7870314  231.6378457  222.5725022  409.0047542  123.7584178  495.3125597  312.132244  380.1778723  323.1389406  191.8496922  243.4559611  -82.80510078  655.3688147  -14.6019036  -77.62958835  564.1358982  
282.5427046  328.2348347  224.8204893  232.7561926  224.9015476  405.0050771  123.7300735  489.7267075  312.7004695  379.0217349  325.2175813  189.3174766  241.7792036  -85.56604087  652.5378677  -15.53361691  -81.7070155  571.4692772  
281.7797163  329.436345  226.0760076  233.4524553  224.9608267  408.6441964  125.4027919  492.7160897  312.885454  379.4747867  321.4409692  192.3980497  240.472905  -91.59631573  651.8193541  -14.99981928  -83.81474517  563.7383893  
281.0044726  329.8237551  225.7115175  235.972253  222.5751496  404.700377  123.0299178  493.4997589  313.2280654  381.9230711  325.0141082  189.9037383  238.8846341  -93.97355393  653.2140859  -14.22432495  -89.46094608  565.3973799  
280.9960463  330.0890485  224.0694061  235.3984455  223.8822574  409.0483942  123.9330451  492.9460481  312.4810705  379.9081164  323.040734  192.7726345  238.8228467  -85.20868253  651.6338618  -15.95913293  -86.02493387  566.4889759  
282.0523132  330.806339  226.4120363  236.5935232  226.4043119  408.4888568  123.985965  490.1513739  315.0141542  380.0389386  322.8520393  191.4346001  241.3049337  -93.18596796  654.6696678  -15.25064028  -84.0214159  574.0675687  
282.6604361  327.9500341  224.1846871  236.0782963  221.9770579  409.2697735  122.8154141  494.4385567  312.8454745  381.8948822  323.2326412  192.2882786  239.4332887  -95.28746689  654.0064621  -10.10065125  -81.76726461  567.2225467  
282.2551021  327.4901683  225.1720501  234.3282366  219.6055717  410.5089206  122.9309325  494.6301419  311.9963268  379.2864124  321.2107721  189.7202509  241.3383176  -87.95115385  652.144715  -10.91770879  -78.63231636  565.5752669  
284.4560806  328.1364102  226.7820086  237.8076386  224.9509167  406.6574136  124.1508702  490.8139116  314.1689473  376.591773  325.6802344  190.1312268  239.8850232  -94.07202163  649.4967749  -9.688036705  -79.56991611  577.3187411  
284.3091392  326.7911304  226.973012  236.4697902  224.1265786  410.1938768  124.7839631  497.1813998  313.6359211  377.8247614  324.0766076  193.9418251  240.1921275  -95.37067163  650.8259471  -7.685441232  -75.87845668  563.8646754  
284.2459059  329.9143949  227.1870388  236.209557  221.9045671  408.6995261  123.2413217  497.4505736  314.6871941  379.0539932  322.7436621  192.5009681  241.9128455  -91.59136983  653.6558763  -10.12838891  -78.08501979  567.3432538  
285.5561392  329.0634617  224.4052248  235.6960883  224.4933103  409.6768845  124.2364267  491.539323  313.1760488  375.3998361  324.2829175  192.4534739  241.6228537  -87.57347542  649.7224218  -9.859670139  -79.6054788  576.8827903  
283.4711889  328.854881  227.8259333  236.343971  222.9298849  411.0543911  125.2747799  493.338366  312.1719821  377.1962116  323.7533372  192.0272131  242.5093514  -95.95826398  650.8388528  -8.35410336  -75.21396237  568.3069616  
283.7460516  326.5776167  226.5718291  236.2839144  219.5860338  406.220837  122.8292081  495.4102006  312.2330161  379.8232802  324.4874648  192.647148  242.1241369  -96.0514292  653.7416109  -6.593405998  -78.51118334  568.1526472  
284.9083481  327.3678471  226.2919262  236.7355131  221.6673061  410.3232906  124.7209792  495.6515421  312.7980628  378.1331052  323.3076973  193.2527824  241.9819073  -87.31127558  651.6752713  -11.47777706  -76.64663781  564.7858426  
285.2046338  329.2174783  226.8988  239.4476967  222.9706483  410.5157842  125.05119  492.9762328  316.5007757  377.0053048  323.2032137  192.1375641  242.5216473  -90.56159185  654.8367076  -11.62583352  -79.83992956  575.4956077  
286.0826117  329.3954569  227.7233148  240.5964817  227.2543417  409.1906411  125.7474366  495.6204656  315.9494331  377.0090156  325.0807288  193.8898304  240.9681078  -97.18275713  654.6863509  -8.240507597  -80.35293757  570.5213459  
284.305119  329.1492245  227.4643385  237.9359297  221.6966258  406.8760281  124.1963764  497.6920894  315.0509877  377.5483898  323.7507193  192.8453859  243.4020249  -92.49564088  654.3680441  -9.025816863  -73.90309288  564.0487264  
283.6016107  328.1264095  225.6715057  235.2779211  224.0840296  405.6253885  124.8346521  491.8143849  313.8038433  376.4235889  323.1129171  192.3739253  241.4152927  -89.80587703  649.4603948  -9.534565297  -78.12293013  572.6507778  
284.4141351  331.1243619  228.830585  237.1441544  225.227089  409.1007645  128.9985232  491.8527408  314.7801806  377.9874417  323.9212179  193.6715608  240.6448426  -96.4838057  646.3866847  -10.6282031  -76.91587199  573.5678878  
284.8480761  329.8020213  226.7054663  235.61994  221.4607618  408.3989099  124.7613175  493.8567698  311.6641828  380.0260495  326.7353896  195.8499691  241.3841191  -99.93938686  652.9462632  -8.780181156  -82.45949234  569.6271749  
284.8168273  327.9585143  226.7524544  232.6198449  221.6285256  413.0572337  125.8935483  495.428903  310.4427226  378.9147118  323.9117799  195.4036655  243.0057582  -91.26095246  651.8298905  -10.90225329  -77.05526893  567.1329525  
286.8750189  328.4605191  230.5101049  234.611552  225.1317188  410.611946  126.8922158  492.7427821  312.7920054  376.9792114  326.9183862  195.4680401  243.9445085  -99.75347337  652.4248239  -10.08346489  -81.55918552  576.6059581  
288.3483751  327.2366222  230.6563939  232.2159672  226.7473326  409.9588313  126.9802185  498.5126051  312.242526  378.2377384  324.9342478  196.1343317  243.3730909  -97.82226353  653.7352423  -9.108100114  -80.58317253  566.4932294  
286.5693797  327.9466477  231.5753815  232.2712862  221.6712859  412.4688832  124.4722173  500.0134858  313.0291491  378.2347005  324.3451855  195.8592828  244.7202239  -96.38534089  655.1959733  -9.278956341  -79.45977514  565.1255761  
288.1077781  326.0565353  233.1252938  233.7294846  225.3223973  412.0911267  124.9267466  494.02656  314.7705347  375.1346079  327.3578335  196.7055008  241.5201258  -90.92709053  651.337787  -8.083670484  -78.85722415  574.9973415  
289.8667135  329.6781664  236.0589829  236.0163335  227.256376  416.6063138  127.202447  500.258383  315.9930095  377.8426777  326.8851532  199.3954141  243.9145842  -98.16437326  654.4068681  -8.292196942  -77.2332758  561.3927995  
287.856082  328.5010762  233.4154191  235.0953771  226.2608474  410.8997483  124.4740934  498.8123047  315.8949737  376.6411872  326.1223032  196.6121121  245.6136945  -91.91130839  654.2010499  -9.45359484  -76.01192571  570.9409411  
291.726524  329.1171169  232.9770167  235.4749882  231.3368995  414.8552514  127.6931803  497.8440778  316.5676277  375.5267393  328.5574547  199.0031872  244.6787752  -91.4023759  650.0727453  -8.578770687  -73.46476219  576.6004103  
290.8290533  331.8330695  233.1104667  237.2030344  229.8018818  413.8077666  126.3423114  499.1155127  316.3802898  380.4356545  326.1612299  199.6817446  247.3701959  -96.86545731  654.7989265  -8.044653796  -72.54279843  562.6022084  
288.0535485  328.5139887  230.481537  237.4237963  228.3082492  411.1343178  124.2882243  500.9098065  315.1671677  379.6530364  328.1272981  197.348863  246.0686229  -93.21380393  652.5834565  -7.553158057  -75.00021681  569.346693  
285.9440572  326.7467806  228.262492  235.4649123  226.523675  409.1975057  128.4658927  494.3645485  313.6940571  378.5786374  328.2484972  196.3969268  243.6780373  -91.45002277  648.523718  -9.615014315  -70.45351658  575.6996172  
287.1354129  331.1806836  230.1298063  237.2850136  224.1262322  411.7695115  122.3364278  503.8275096  315.2023915  383.2190444  324.8500445  196.6949761  247.6925196  -97.99397657  653.1926234  -11.13811679  -81.23258712  567.0242182  
284.0118039  329.1260829  226.8865884  237.050303  228.3768789  413.9110895  127.1578777  492.5137686  316.7280968  376.2495618  324.5667562  193.8471028  241.9277024  -87.094026  651.626576  -10.68131131  -78.55651745  584.0236027  
282.1940853  329.7503221  226.2471973  236.8944881  226.4610939  415.1578544  127.1536625  491.9830463  314.5408696  380.4864441  320.9386022  194.3056659  241.5432371  -93.04683582  656.1834274  -10.71841403  -74.62427625  567.7728095  
279.7381327  326.6495327  222.6511614  236.1762504  219.7652344  407.801693  125.8320061  489.6075708  314.3770576  379.7326299  322.3451308  189.7848298  238.8170436  -92.23645283  651.8166672  -12.68012049  -78.79409816  572.8237179  
280.0951539  327.4842102  222.744146  236.282575  222.8603949  410.7242409  127.2999943  491.222784  315.1163508  377.1185857  320.0885878  192.5158921  237.882278  -88.82575278  648.4611256  -14.24133889  -76.23488476  574.0983886  
280.8365564  330.2282808  224.6435611  235.0804674  221.3041778  407.2909359  126.6167028  492.6279953  315.1094044  382.3454328  321.8957881  191.4040611  238.4124772  -98.55308687  655.3442815  -13.75495562  -85.31387423  572.6544761  
281.4343658  332.0966928  221.8879602  233.3699898  220.6544182  408.2190849  126.8622469  494.320965  313.127229  381.1979045  323.501381  192.2433683  236.3351225  -90.80259753  653.657707  -12.82816197  -83.29460589  572.2321419  
280.0509505  333.3089682  223.4729396  234.163929  221.8939546  409.9737929  127.5540863  490.2182971  311.5529417  379.381227  320.7119664  190.7772147  239.2234862  -87.49354439  652.7501744  -13.77539187  -80.99581353  576.1909152  
282.1248406  328.6933628  224.2638464  235.121946  224.8476811  409.2879966  128.7525718  492.2937017  311.888426  379.7737632  325.935373  190.5753898  238.6014567  -97.48572134  652.8609839  -12.35507805  -83.65160507  575.2483774  
280.5445822  326.3704865  226.505307  234.4560014  221.5576959  409.9736459  128.3758774  492.3662431  311.5572771  379.5434116  322.692027  191.8533269  238.3597381  -91.56606886  652.2023007  -12.69915784  -78.3455116  565.8691324  
283.9265497  322.7114923  226.3112985  235.3422822  220.7011658  409.4473557  125.091087  495.1167497  310.2956245  380.8299943  325.1039214  192.3270093  239.9763006  -99.67883037  655.1079719  -12.97958123  -85.78374374  569.0031251  
282.0810812  322.4625226  230.9271611  234.5767929  218.9829348  410.449254  126.0198822  494.1653611  310.1424576  377.1127692  323.2319844  192.1063677  240.327463  -92.00500753  653.8835536  -12.66625769  -80.7461205  564.5487109  
287.5780539  323.2933003  233.5298618  235.8302931  224.2208905  416.4971108  126.8976297  495.0802362  311.6177229  375.2162745  328.3191285  195.8052519  239.62857  -101.8947618  650.6949061  -11.2398767  -87.9087863  575.8653832  
289.6182439  326.0314599  235.6885981  236.0628655  221.7331094  416.7995466  125.5024441  500.3989689  312.7330877  378.0727214  327.6056497  197.579682  242.1289393  -99.58027162  656.0284199  -11.97267963  -84.31680705  564.4946209  
291.2241805  328.9911081  234.1660143  236.3580142  223.4084619  415.7232603  124.8031511  498.5389679  315.8155675  377.1964615  328.0929128  197.4419164  242.6790085  -91.97009973  654.8910579  -8.632231257  -84.19988209  574.7294976  
292.6067371  330.4848953  230.9274268  237.4103172  232.4914518  417.5382297  128.8028485  497.1283534  316.9108876  375.4196578  327.3655605  200.7678534  248.438535  -84.78532059  655.1440938  -8.635321199  -74.75763229  578.3466624  
289.3810456  333.4665922  224.9286118  239.2319557  234.1860427  406.3063775  128.0825682  494.5139916  318.4197875  377.7715576  328.4721477  197.509788  252.1831722  -93.71727951  653.6797568  -4.103482924  -70.24586425  573.4702639  
282.3767685  332.8457598  221.052553  234.9689479  226.2319853  405.2499183  127.0011242  495.5210714  316.0138688  379.1202133  320.9134957  194.5727833  248.8193062  -91.66731116  652.4677229  -6.367774438  -64.38066669  562.7253518  
280.5007501  330.9065052  221.4835412  233.6108511  224.5895099  404.036882  127.2576341  491.6222585  314.9580572  376.9280252  320.4029979  192.3500294  240.9580334  -87.20047187  647.2801665  -12.35407673  -71.27398308  570.5776188  
279.9021685  331.3835412  223.3685067  236.2200876  226.2317594  402.8126901  128.2288495  490.2674222  316.0253994  378.4591334  324.4418557  191.7414577  239.3817893  -99.18782299  647.4017772  -12.24707416  -80.11080274  571.7575774  
278.5903743  331.5204388  224.5292667  233.5412684  222.443429  406.0261352  125.9855164  496.4554367  312.9983705  380.9908599  321.5401865  190.9920484  237.1939151  -95.54212776  652.7167113  -13.26996758  -82.42216709  558.3835098  
280.1086215  326.501518  224.4666022  234.0132757  220.7320202  403.047587  123.8096559  495.1858175  310.9381812  379.8952188  323.4274206  189.9363378  237.4836093  -92.84443116  651.3587862  -12.28891345  -85.86271242  565.4872283  
281.3232836  326.7935483  227.6640328  234.6963235  218.8007018  407.8840286  125.9293736  497.7141141  312.2430048  377.8097858  322.3441186  190.9743595  237.0183452  -92.79696167  650.5692097  -11.75444263  -81.49005886  566.9514321  
285.5177336  325.3244937  231.022418  235.4043682  225.6005561  409.3635799  125.7170954  497.4379664  313.1994669  375.4763992  325.7233598  192.5095136  236.6303431  -94.0370956  648.2176706  -11.7652034  -86.0214596  577.2338322  
288.6528381  329.3978825  236.0079355  236.8534711  226.6142227  413.8112791  126.3420778  498.7472469  315.5999947  379.9970276  323.1037716  194.5865751  240.3879997  -97.15315096  656.5803037  -12.78312678  -84.79662342  565.9451052  
289.5383984  326.7363237  231.2608158  236.4114337  225.8347551  413.2642244  125.0193609  500.4979349  314.8048264  378.2369677  327.3652415  196.1169761  241.6150605  -94.17069162  654.7567156  -9.882438792  -81.88815275  570.4395153  
288.6905833  328.0542736  231.0249864  234.5506432  222.9441602  412.8540618  124.0773312  493.2321645  311.9271325  376.1113614  324.040877  194.0168377  245.5206149  -90.04945698  652.1297989  -10.12194572  -76.49229421  571.0438597  
291.6888098  328.2581284  230.9337597  236.3045593  229.9592853  414.3638623  127.2666123  495.2168938  313.830384  374.6253827  328.2787462  196.5792902  246.3707873  -97.79247082  650.2005198  -9.155586237  -79.21097679  576.3609576  
291.2092913  328.3834781  232.0342021  237.0802522  227.7914463  413.8454103  128.0532048  497.3023999  315.4807908  376.3574284  327.1651993  196.5386691  248.2323414  -96.65993556  653.961531  -8.769061985  -74.5630358  569.28616  
293.1582768  328.2287795  229.4747287  236.1984432  230.9502766  412.5929511  127.8349709  494.3698914  316.4444832  377.3437758  327.8625658  197.0269766  249.8084228  -98.13084405  655.4745335  -6.875823564  -77.87288521  573.4862897  
289.8656841  329.6660967  227.2823332  234.5128115  227.0662117  413.1859371  126.9069391  496.0904235  313.9335505  378.4664087  324.9321432  195.2027593  253.3193804  -88.51107601  656.6268552  -6.050815724  -68.74473848  564.8368508  
285.1163632  327.1156694  223.7918975  234.6143137  222.430367  411.0848301  126.1257201  490.3048378  311.437927  377.5021374  326.330583  193.139574  249.2037738  -88.37027173  648.6488689  -6.437022813  -67.41184785  575.3823038  
282.6597337  326.3784212  227.4291062  236.5328944  223.6112335  413.8186456  127.7542014  493.5743362  314.0833059  379.1497905  324.181521  194.6954481  245.3314004  -96.02530422  651.5750878  -9.724208421  -72.94772295  570.7026163  
286.5229215  327.6358471  229.0229151  237.4966603  225.3610697  412.6404557  127.1339503  496.6329858  312.986162  378.2431378  327.6104091  196.2633278  240.5572928  -100.7034844  649.6313667  -10.14053945  -81.55314808  573.3087972  
285.6008655  330.2806862  231.5540717  237.2149044  222.6013151  413.1366828  124.3798846  498.6088732  313.3689162  381.3882838  325.938894  195.48636  242.5518483  -100.3491014  656.7116261  -10.46711951  -83.29227017  566.233635  
286.5482964  329.5719276  228.9659839  236.4530617  225.9304145  413.3429227  126.1484681  497.1416214  313.3577192  377.8095352  326.0139054  197.081724  242.5460235  -87.2062442  652.2622173  -11.47184372  -79.41412549  573.9110704  
288.1843622  331.6255894  230.9500126  237.3298201  228.4865429  415.9881075  127.1427643  496.563951  314.8265454  378.407524  324.2480514  195.9994612  244.6183173  -92.2477384  654.6762728  -13.49039258  -80.20394744  579.1397153  
292.0466428  333.3992479  229.1611778  238.1478756  232.494354  416.0041164  127.4424539  499.4690023  313.8277779  379.940865  327.6149405  198.2510901  244.5481651  -95.67307755  658.2044213  -9.045766969  -81.68569463  574.258379  
287.5809099  332.1421176  226.0900027  236.8031434  229.3582351  412.579417  126.1447373  499.0117695  312.6454399  381.2335279  324.1293509  196.1529566  250.5517824  -87.94920708  660.246524  -7.784894974  -68.25975249  569.1863382  
284.4827565  327.8021266  224.2696723  234.2983506  231.9383106  407.7347646  125.4307511  496.0657217  311.5693184  377.3122288  326.0970327  192.5007562  248.3013269  -86.02566112  651.6018217  -9.791441  -71.51909642  574.8046868  
287.0877902  332.1488307  228.7966626  236.2796307  233.6138395  406.3756244  129.1472808  495.4750597  315.3139237  380.4117572  330.6153607  190.3375274  247.3276601  -107.1382093  650.9906332  -11.02430238  -78.16586109  572.4483009  
284.9531138  331.020517  230.3690887  234.0726864  228.2681775  409.2676885  127.7977254  501.0976967  313.1372017  380.3658203  327.9835115  188.7046778  241.6756067  -98.12627366  652.027006  -12.52082095  -76.92713346  562.9154795  
284.02814  328.5877779  227.0071732  233.0152124  224.780744  403.309683  126.0131134  494.1879637  314.243711  378.1624307  324.735171  186.7894576  239.8763846  -92.73063585  651.5435219  -11.18848243  -87.06397201  568.9535708  
283.5213908  329.2405082  228.2792514  233.6098281  225.9643862  407.0203919  126.8581431  495.7466282  314.8482253  379.1246937  324.5330998  189.0423966  242.4702616  -89.94878156  651.3027291  -13.1009265  -79.91156567  563.6908636  
283.6174427  328.4958801  230.2837422  235.1020523  225.6037942  407.4918845  127.0385525  492.662602  313.4291683  378.1308939  326.0208603  189.8952833  239.0216395  -90.55130756  650.8403495  -12.3530215  -80.401678  575.0065282  
283.1313499  331.5321359  233.6846988  234.1964624  225.4661105  413.8336326  128.2514724  495.1212124  313.8920029  380.4625709  323.6045624  190.6155351  239.6869923  -94.57675321  651.7595939  -12.20619061  -82.72638416  564.3823829  
282.5858917  328.5550398  229.0598958  233.8076966  220.0659177  410.5160909  125.1381572  495.0311145  309.2661549  377.3047732  323.6877678  199.0935064  239.3444285  -87.88502358  648.8617151  -7.478831002  -81.40973189  574.3573486  
286.9858189  331.6715705  232.7938478  234.9883923  227.3025999  413.9484338  126.9334724  496.8267351  314.4672422  376.7361347  323.8460812  198.8333541  244.4545202  -92.0922704  652.4105868  -9.81140255  -81.24660986  574.0506492  
290.0624385  330.7676  228.9626962  235.5745834  229.6615719  418.4582029  126.3773204  495.2818286  317.0206712  377.3538093  326.7050232  201.782234  245.999574  -94.94419255  659.4911484  -3.320983647  -81.63339233  576.7344508  
285.4457421  328.3009198  223.7166174  234.6416405  224.4029029  411.4144727  124.0716949  491.3664641  316.5227876  378.1718052  324.8894389  197.7967038  250.9278006  -86.09584115  658.6644003  -5.628309897  -66.5030787  572.3990954  
280.002319  324.063383  224.1480592  233.7489026  220.56219  411.3439999  126.3451919  488.5463372  315.3898894  378.9861129  322.0023733  195.3846663  245.2083899  -86.17882192  653.3383059  -10.5748938  -64.16776213  572.2705834  
279.1723914  325.1385725  223.8492227  233.8194011  219.9311532  408.523317  125.3426728  491.6100311  316.0787368  380.3156645  320.1598598  193.9721838  239.810766  -94.47238013  650.2327668  -12.54662059  -73.17601873  566.1228806  
278.0808702  326.9602562  221.8675958  234.0598237  216.3615616  404.4313116  123.1113768  491.4746053  315.5882194  380.2411266  321.397441  193.2341855  236.1987164  -90.44119415  650.8929674  -12.71754369  -83.72781648  567.2470516  
278.2685181  328.795034  223.6213046  234.5815123  218.3544388  405.9358346  124.5878744  487.5065844  316.698932  379.6164764  322.0294644  193.8814518  235.4070114  -88.22354606  649.2488889  -16.36624917  -82.69105136  568.7074474  
278.6396663  328.0396282  221.8831843  236.7726491  220.5905729  406.4251049  125.6313426  490.0924131  316.7809647  379.1548266  321.0003737  194.8638236  234.6116188  -93.99339841  647.7950764  -17.11027201  -85.61390853  572.2579202  
277.912047  326.014836  224.8805217  238.0268074  217.1144286  405.1363827  123.8781504  491.3318497  312.845828  381.9766634  320.0286998  193.8132678  234.7919703  -96.63195889  652.0595107  -15.04277252  -87.53446998  566.8695353  
277.5110582  324.5366799  224.3759082  235.2897665  212.4623635  407.7626434  124.5664433  492.8010314  311.7418969  379.3026572  319.3419224  194.865479  234.7245488  -91.55564387  648.3620857  -14.74648261  -84.9176769  564.0956188  
279.2754961  324.603638  226.3022776  236.139483  215.5658843  403.9903268  124.1499089  490.0888721  310.5474678  377.6284194  321.5832382  193.1517838  233.6735472  -92.56145607  647.0831475  -13.88004635  -88.49442931  571.6590315  
282.251782  325.8493728  231.6463003  236.9369803  218.6820032  409.5290643  126.4774532  494.0276642  310.7362532  378.228749  322.1149596  194.2491343  235.536396  -97.2583042  647.8563392  -13.26308046  -88.48196607  566.5922229  
285.1328991  324.9672578  232.2713902  237.62037  218.255417  412.3374973  124.3941282  495.4854707  310.27801  378.7200558  325.5699219  195.5633359  236.4536703  -99.40029881  652.5354374  -9.031713127  -90.83401078  572.2685842  
288.5569619  328.5534953  233.4848046  236.8968637  221.7660076  414.7760612  125.3071022  497.819306  311.8297904  378.7623789  324.7724739  198.3728914  241.5848212  -91.58890264  651.9279491  -10.12485569  -82.15762018  565.5156428  
289.0731638  326.8607084  230.9531647  237.0709109  226.2899758  414.8772285  124.6867348  492.9788205  314.3220629  375.9673557  326.7944486  196.9838344  243.772153  -88.69638925  655.499209  -7.649145713  -78.67984081  579.7492705  
287.7495398  327.7586729  229.4962487  237.7504946  229.3100565  418.2694968  126.0890474  496.5326362  317.5514228  377.429395  326.2633427  197.8010279  244.2730838  -91.26798601  657.4572552  -8.512369634  -71.07952513  570.5399533  
283.4788418  326.56808  226.0339023  236.5879244  224.6620679  410.5092076  122.798254  495.3403256  317.5389078  379.2143448  327.7327466  194.597915  242.6204443  -91.54950535  657.7612722  -6.246312423  -73.29413676  569.1600191  
282.3704646  326.7223222  225.0557988  234.3031379  225.3920156  410.6427783  124.5365059  495.473915  315.4380067  375.9218538  323.6321561  193.849421  241.3330778  -85.63777275  653.7615632  -10.0542488  -71.14216607  568.4518575  
283.309363  326.6349163  227.2138969  236.547913  228.5278898  405.133648  126.3121588  491.9886327  315.8662561  377.4857062  325.285072  192.0872334  244.7315116  -93.76298867  654.0277856  -10.13797877  -76.52466528  572.623453  
283.7183628  327.9125316  227.5982796  231.3623486  225.7976732  407.025624  127.4954286  495.8771051  310.8399503  379.1734209  321.0028888  193.2243034  243.9716253  -92.25751538  654.1156048  -12.56220983  -75.86421111  563.109362  
283.1132209  325.7758252  226.8442898  231.4348245  220.2748002  403.2909229  124.3852512  494.274709  309.5123684  379.13694  323.131338  191.3543295  242.5247681  -94.19357042  652.5771933  -12.19431227  -82.27426589  569.4968581  
285.3211374  329.2128887  229.174053  233.5940677  218.0281066  409.0157023  124.2638078  502.0321637  309.5938126  380.5700282  324.2901467  191.780364  241.500746  -91.46081215  650.6341388  -13.14752385  -82.32461731  563.5653448  
287.5061522  327.3302879  231.6795386  236.5832174  224.0809375  411.565622  126.9586205  494.2304911  313.0134683  376.227674  326.1554132  193.4681398  238.5429214  -96.85816963  649.586393  -9.291647628  -85.57935695  579.8137504  
289.3163725  330.0768106  234.1246556  236.7976919  226.10398  415.6090751  127.7948197  497.4334603  313.5238577  378.0414766  325.4299423  195.6660198  240.8313114  -98.92037923  654.6042459  -12.2347042  -84.13692653  571.4628961  
290.7320239  329.7791588  234.7965259  236.2800047  226.8226444  414.6529653  126.1460276  498.4774389  314.4918562  378.2157667  327.6183225  196.7026422  242.0750674  -95.86262758  658.5764711  -8.777572641  -86.57897092  574.1101987  
290.0540431  331.0285286  229.4539689  236.8028389  229.8587357  414.019521  127.3449689  499.4378721  316.5873835  377.3313857  325.9197415  197.3554697  245.799856  -86.63364407  655.9056827  -9.234082825  -75.53801778  572.1085231  
286.0200899  330.9207756  225.0975964  239.2793625  232.5019391  407.1951273  127.2572694  493.1072348  320.0474628  376.9152083  325.8669024  194.1413899  246.4136504  -88.75880202  654.7166412  -9.251154956  -72.80746579  579.4761035  
281.3945406  331.1018449  225.9066002  238.227809  231.1232426  407.2624943  128.7452183  492.6003294  317.4412567  378.1461112  327.4844683  194.1177446  241.8820637  -96.22234741  646.0244022  -10.96997841  -67.43889065  571.682432  
284.8810656  329.3104718  228.7669741  236.5369955  229.9973675  407.2166979  126.7436415  495.9505461  315.2506009  381.5062366  325.750043  195.3826516  242.4903312  -101.9861119  653.6075795  -12.95728428  -80.3587068  566.1631382  
286.8464059  328.8888759  230.5178336  235.193302  226.361587  410.0251923  125.9063672  499.1003467  313.4247937  379.7086575  323.8875926  194.3805163  242.1841784  -95.2980578  652.3687322  -11.94521573  -77.11793387  561.5411283  
288.4355352  327.7103235  230.5612938  235.8607474  223.7091785  409.975533  123.5078537  498.3095064  313.6052594  380.2212754  327.4441129  193.109405  241.8264884  -93.87482176  653.7555925  -10.33947842  -84.75592038  568.1264824  
289.173789  328.9839246  229.3027424  236.0632854  227.6023223  411.3885598  126.3367627  496.5253567  314.9142479  378.0342514  323.3978089  194.9830629  246.0679996  -90.9435326  650.2103342  -11.09484218  -77.29164397  565.8257628  
289.9110116  327.1944449  227.9288563  235.1962566  231.2333113  410.3491732  126.2912866  492.9937903  316.9376704  375.4773285  324.8977218  194.2971902  246.133286  -91.6724466  651.0085073  -9.564522622  -78.4851611  577.3517449  
286.9232764  328.3276471  229.3436068  235.5731347  231.7882815  414.5836328  127.152235  495.3764743  316.3768934  379.1954435  323.5771353  194.9403155  244.2906612  -94.05516955  655.8196219  -9.819109459  -77.36840111  565.9774743  
281.4918335  325.5285197  223.6899843  233.8505825  224.3323817  411.8419263  124.7709215  491.6512915  314.8443399  380.2209488  324.1112231  192.0899748  242.4534157  -88.5549009  656.6077167  -7.012546397  -78.36522188  573.7162623  
279.2593157  327.9514793  223.5166874  233.7293037  222.3290024  412.2030545  127.4374213  490.0243565  312.9872709  378.2209504  320.5378832  191.9834697  241.385441  -85.14035527  652.7950726  -10.47424304  -69.89379727  570.1007121  
280.4880521  329.4622119  224.2521074  236.4076506  222.9026931  406.8716448  126.6793632  489.5333488  315.079177  379.1198517  323.6627308  189.8001596  236.7742614  -97.42719275  650.8228157  -11.46833392  -77.6065426  573.6827876  
278.143509  331.560271  223.0852019  233.1518652  216.0056604  410.0952764  125.425077  492.7166014  312.6355589  380.3272618  321.4765551  192.0450977  234.7295322  -92.07472283  649.9910351  -13.72667707  -78.59166364  563.2258489  
276.9114174  327.3838031  222.9545681  233.1234939  218.0770165  404.1521294  124.5414576  490.1328227  309.5605515  377.8193929  325.6315019  187.2547148  235.4063305  -91.91542587  646.5099018  -12.98707372  -85.16057128  575.4063518  
280.1628118  326.3125517  227.6901472  235.5978128  220.1088795  408.2931861  124.9712368  492.0328979  307.1198452  377.3751365  322.1259692  190.4644737  237.4426663  -97.78990158  649.2904151  -13.68087142  -84.31291503  562.3911316  
284.0103705  326.2317872  230.0575546  237.4318217  220.7871577  411.670678  124.2470563  495.4386866  308.6472607  378.2575962  326.7721244  192.1070437  237.5081493  -103.3506579  653.405474  -11.49098465  -92.33692827  568.327453  
284.4937362  327.4920644  232.0499184  236.690962  216.695682  417.316509  123.7485484  498.0392442  309.1710395  379.2241289  325.9686558  194.2558532  240.094182  -102.8694103  653.878152  -10.58101875  -87.83202193  559.3174618  
285.8001526  325.5088032  229.1510578  235.9161214  216.4810073  415.1613087  123.2813389  498.3191156  311.8145275  375.8993017  328.0322138  194.7497143  240.1111786  -94.22895357  652.9653272  -7.055160399  -84.86792183  573.6807881  
289.0095175  332.78577  233.35716  237.9666209  227.0408976  415.1942074  128.9031082  496.2170196  315.1815728  378.4556946  327.1560688  195.7908901  240.3959771  -91.43511482  652.2480625  -12.59845662  -78.28113161  571.2208165  
294.000754  333.3679398  230.3720975  239.0259492  230.7914226  415.6280887  127.8071921  498.6346601  317.1203089  380.3401492  328.9979386  199.5332393  245.5522875  -103.1526828  657.3649561  -8.835731552  -80.26375366  572.742971  
289.9261137  332.6094366  229.9740534  235.9630802  225.4665292  410.8422116  123.6338445  498.8364219  316.2294391  378.6123134  326.0965608  197.7739357  248.5585188  -94.64959597  656.252824  -7.44582619  -71.47025129  566.5373534  
289.5361666  329.0127974  228.4619004  233.8228648  225.1414556  411.5316328  124.4092546  496.0847736  315.1191028  375.3403199  324.7332928  199.6454913  248.75477  -90.0540419  648.1436806  -6.161215939  -70.87290806  573.5457253  
289.5100458  329.6513965  231.8592823  236.1740952  229.3528858  408.0555048  124.8454467  491.8849034  316.2920572  375.0444978  325.294494  198.7398539  252.9227174  -93.16090639  650.6538197  -6.312448651  -71.24381509  575.2914384  
291.2556647  330.7863234  230.6004033  236.9082028  227.8431491  409.358172  126.9135966  496.1272302  313.5984831  377.6818968  322.8362686  202.2951255  251.8910076  -98.95236643  651.1253091  -5.444100578  -73.25938743  567.6198064  
285.4417989  329.3928434  229.7953512  235.62513  223.0397144  406.5604555  125.5678008  495.8356552  313.2581742  379.2089871  322.6399963  199.6566038  249.2385872  -95.01131504  651.8021364  -6.019901833  -74.00293732  567.8288584  
286.0177203  330.8652967  227.7540689  231.9619363  219.2737848  410.235236  125.1694641  498.8615284  311.602581  378.5282334  323.3461803  198.9970439  244.4278115  -87.25622113  650.8273255  -8.613334668  -76.36282626  568.538636  
287.1652072  331.5034991  229.349883  235.456243  227.4745547  409.6836339  127.2515713  493.1833824  316.5062566  377.5735411  330.470147  196.7473477  246.5448226  -93.20452651  653.4999881  -8.330718249  -77.22469493  580.8780067  
285.2606335  328.4479481  228.8162919  234.8043665  226.9627279  411.0219302  128.3136404  494.8725587  314.4101017  376.8137849  320.5507522  197.3656224  246.1402975  -87.88430564  652.4061563  -10.72601117  -71.27481527  571.6636765  
287.5454085  328.6093913  229.737411  236.5073413  228.4197979  409.5071197  127.4070056  497.2423842  314.6625718  379.7479825  324.5304089  197.8725305  242.5982407  -99.49680042  652.407742  -11.45248688  -76.79083119  568.8453325  
286.5458198  328.863754  228.7882245  235.8627123  224.9624378  408.2176464  125.95937  497.8425009  315.1699257  378.4477288  324.983818  192.8222586  241.3438891  -91.46689502  650.4243316  -13.00271041  -75.67479181  569.6794338  
288.3520047  325.4068695  227.9068979  236.6425481  232.1409498  409.3856868  127.3581381  496.686441  315.2718753  375.7289617  325.6752237  193.853794  241.6358056  -94.50831243  646.2505035  -14.19440334  -82.14441412  576.1602574  
286.2993888  327.5563389  229.7039231  236.3636753  225.006131  410.6527133  124.8655283  499.0645079  314.3734428  380.805922  325.3132541  192.9977602  243.7346145  -99.02089288  654.8356668  -11.94154009  -85.31247626  563.3664854  
285.1161003  326.2475634  228.6992374  235.6993327  229.8292282  409.6312391  127.0442907  496.0224596  314.4642854  376.9602317  326.3714999  191.536709  240.8013773  -88.80254487  650.2680171  -12.8075598  -80.39558749  573.396593  
286.8017962  327.2789518  231.6818401  237.1599076  230.4045023  413.3990137  127.7378883  495.1854959  315.0888808  378.4651077  325.6657097  191.7189661  241.2764186  -96.39885342  655.1507243  -12.1817394  -82.80861356  575.4923821  
289.8726221  329.2399197  231.7751582  236.9325625  231.8573819  416.4560943  127.8539248  500.3016091  316.2678822  380.2321909  327.6248748  194.7018337  239.9452508  -93.56062101  659.8518191  -8.011657206  -84.36333997  572.0305833  
287.9414916  330.6053857  228.759621  236.3431121  231.5935405  414.1948235  125.9555425  497.1512637  316.609804  381.1190286  324.7908586  194.7136087  243.6317558  -86.01945406  662.8865789  -8.238265922  -74.19048685  567.6812918  
282.2455861  331.0283207  222.036628  236.9359193  224.4176563  409.4591914  124.6843561  494.1396858  312.1755475  380.8675581  324.0423004  193.8041524  243.6672869  -84.85181008  653.3570647  -8.79762938  -68.75669265  569.9776574  
276.1500278  326.7212539  219.2352664  237.1138049  222.2075167  405.236476  125.3279825  491.0943511  313.1713776  379.5402272  322.3630552  191.0721808  242.0187053  -88.07383499  650.7147517  -10.41665925  -70.72353972  573.8853355  
277.7798848  328.1474569  223.0741897  239.1577928  224.3531769  406.1620523  127.2384137  489.8132777  313.6549562  379.3048574  326.30442  192.6337419  240.668842  -96.0830617  648.2939569  -11.55314704  -75.63225601  574.7570888  
278.6682578  330.4730182  222.6695875  234.5532409  219.3081012  406.2784698  126.2429627  497.6553644  312.9964314  381.8245476  322.6908421  196.2028418  240.8893632  -97.52336351  650.9112885  -10.00042321  -79.28787433  561.8210544  
274.1533987  327.5796136  224.9146092  233.8993119  216.4469333  405.1237997  125.8696994  489.3632554  313.6217208  377.3999886  322.897627  193.3751246  235.8662061  -90.30587496  647.6126146  -9.313823067  -81.30589292  573.6174928  
277.7476755  328.0755546  229.7021014  234.0827095  218.1937096  410.8160672  128.0047995  492.1479574  312.3535635  376.5743669  323.4058151  194.0863775  237.3029702  -94.11271121  649.2356744  -10.40798238  -80.65017262  570.8404381  
282.0603283  327.6234545  229.5049492  233.8853135  217.394956  411.6856643  126.6424635  494.5582249  312.2374878  376.4038604  324.1495273  196.5663145  237.0867518  -97.54561275  652.132606  -8.323722826  -85.20038048  572.2934132  
281.9210926  330.9454189  232.0702581  233.6619888  220.0299414  412.7819811  125.1107276  494.2761266  314.5554906  378.6573498  323.7116736  198.8797964  241.2022468  -94.83798796  655.1427663  -10.35742256  -83.67479418  563.859687  
281.4264401  327.6235611  229.2985562  234.1133601  225.0753173  409.7602053  126.5491577  491.0732689  315.6451915  374.959512  326.561278  196.1502827  242.0168645  -82.81828731  653.6693155  -12.08798021  -80.25606001  580.1216914  
281.4863828  327.1605377  229.7746517  234.5590071  226.9149155  412.0082535  128.1231984  490.6807217  316.5919651  377.552506  324.5782859  194.5084386  243.8257672  -90.73843463  649.201731  -12.07354374  -74.14145653  573.7335587  
283.4052414  321.9510161  225.3454711  234.6490594  221.9650708  413.0272157  123.3660457  492.9841338  314.6227041  380.2396098  322.667068  193.3032435  244.0356045  -96.05649204  655.0849513  -12.82094186  -80.75342656  567.8106402  
282.0605542  322.0259824  225.9871467  234.7152713  219.5726802  408.9814727  123.5610698  488.9829855  313.3888051  376.6052038  322.8270815  189.5061683  242.8625095  -90.77792378  649.5266227  -14.03838959  -80.91640305  570.8788061  
286.6628761  325.1869897  229.3395266  235.8524786  223.9505062  410.6062171  128.4268365  494.8008112  313.3037271  377.8202476  324.8315591  191.5410276  240.1065624  -96.48133262  648.117106  -13.39789339  -80.82430743  569.0823885  
289.4813092  330.442233  233.1489425  236.9028686  225.8901478  411.7156201  127.0911751  501.157486  314.5096017  381.1979649  328.7330459  191.1538484  240.1148778  -102.1667007  655.0180223  -12.22841309  -88.79014797  570.3324314  
290.2186973  329.9732573  228.599334  235.6960634  221.5746351  414.7807069  125.4962163  499.9735279  310.1003341  378.7317144  323.7009124  193.9949401  239.6553959  -97.4832807  654.494496  -9.196331485  -81.81697525  565.8211818  
290.9632936  329.9090219  227.3531376  235.0350354  221.0923799  410.6803742  123.7207943  494.770037  310.3263869  381.8886438  324.0218402  193.7561227  244.8377306  -94.25284489  654.9574401  -8.720518845  -81.70426329  567.5072143  
288.5812586  329.1905455  225.3345775  235.4818462  221.0092741  411.3050159  125.6530484  494.9060357  311.4679935  380.4397774  321.8737162  192.7233127  245.0271265  -92.81753279  653.567282  -11.34250801  -73.16128327  563.8502232  
289.0271701  327.7474901  225.9567103  236.0947309  225.051807  413.0712686  127.7395463  494.6918397  312.322753  376.136043  324.9137387  193.963978  240.9413687  -94.91479237  649.9706444  -10.5294355  -76.5044943  580.2207642  
290.4309189  333.7785524  231.5390987  237.0905315  227.1096873  410.7475834  126.6038058  501.7244726  315.6131132  383.5117703  327.5743962  193.606065  242.9292854  -98.96662598  658.6406506  -14.11708483  -84.47981159  567.689611  
289.8499006  332.6851767  228.5680519  236.4134354  228.138651  411.257013  126.7926696  496.1287864  311.6696966  377.8350594  323.6230014  195.8973297  241.3522757  -93.92448558  655.1290472  -6.105835088  -80.87864293  571.471078  
289.4048031  332.8468317  227.0457719  234.9216314  225.9698189  408.1679522  124.6333159  495.6029745  311.6559636  377.0807096  323.1884766  195.5287503  247.6112492  -87.81468175  651.6844794  -6.074486136  -73.79106627  572.1981778  
284.4897857  327.5340519  223.9825937  232.6903233  230.8127969  404.477831  127.4404998  490.3545019  312.9414118  375.6656271  323.3216755  192.0076145  251.0647305  -87.2196817  650.392675  -6.040561503  -66.10767582  577.8608631  
281.9674789  326.0616912  224.4755359  236.3063705  227.0680381  405.1139736  126.8842002  492.5193977  314.4417822  379.5878204  325.873741  190.6039624  248.3232888  -100.4595587  649.0511971  -8.218470279  -75.24266513  568.2526302  
279.6521028  325.5179411  226.9844104  235.0130775  221.3236586  407.6606576  124.3236748  499.090822  314.5026787  382.0944698  323.2663757  190.9808314  244.0709453  -97.78036275  651.0522684  -11.04010222  -78.66134602  560.0057943  
281.8183157  324.4859218  228.0529413  233.6394988  224.2476468  408.7605723  124.6190961  490.6374012  311.0654071  375.9009849  322.7613651  192.1993258  240.3910034  -89.99045114  646.5608549  -12.75045083  -84.89787378  573.6733086  
284.0973132  327.6597485  232.3624522  235.9512091  224.1546293  413.015247  125.7743206  493.26132  313.3884335  379.0950787  325.1669457  193.5854224  241.8445321  -100.8631833  656.2433604  -13.15354933  -89.41165636  567.8228716  
285.574395  327.8822306  231.900759  235.0925775  224.8349692  418.203522  127.6688045  497.3938625  312.3097822  378.3950526  326.4979759  195.3611547  239.4033376  -95.48064091  658.4852455  -12.84025184  -89.61378915  567.5072684  
287.9553727  331.1109882  233.3118221  236.2883263  221.676294  420.7381399  124.4473395  499.1547931  315.31122  380.8328727  327.6028876  197.7076952  242.0674933  -98.50344764  661.5634739  -11.54359891  -86.11573117  566.6543518  
288.9144662  330.1542192  231.0773861  237.508629  227.199491  417.8341709  127.2066527  494.378551  316.3158737  375.7951661  326.327695  198.8834687  240.4065843  -86.87129754  653.4326297  -10.72209049  -77.90086835  577.3731363  
289.923222  333.7045777  232.7206406  241.0103662  230.8478273  416.0575687  127.9743444  496.6562094  319.4161896  378.3314439  325.5315303  201.0355357  240.2026932  -93.72434134  653.4146955  -10.40696982  -76.7636177  570.6205039  
288.73646  332.3520751  229.6793246  242.0889073  234.62882  408.0558737  127.5220013  497.7153582  321.3411336  378.6314586  327.4089108  201.0986791  240.802002  -94.58088866  653.5484339  -6.599751991  -76.88804859  570.1530485  
282.6380899  331.2350984  224.3151095  238.035028  229.0210698  403.8382945  126.1254376  494.8483641  317.8817548  379.4685374  324.4105575  198.6745096  245.9576695  -91.82797763  645.7286924  -8.219623128  -65.81654552  563.686252  
284.3686334  327.8014112  221.993062  233.4116217  230.9260155  403.5937432  125.5784074  494.5197725  312.7056508  376.1989437  324.012862  193.8678048  246.3935688  -85.59249825  646.6899002  -12.44413245  -68.53362785  570.0467425  
284.6671547  327.6641319  223.8787821  233.176533  221.4977686  403.8714589  122.8761922  499.4478501  312.2000917  380.5925849  326.9085995  192.9151461  243.3230216  -100.5148721  649.8905847  -14.39134363  -82.39767471  561.2603977  
284.9896693  327.7858391  225.5372491  233.368309  218.3792158  408.2056205  123.0986139  498.3567486  311.5292569  380.6124343  324.9842145  193.4800497  240.9602342  -95.51621335  648.4689951  -13.48388338  -78.75357793  557.3922095  
286.8679543  325.8988797  229.1837625  234.8899878  223.085983  406.3766056  126.7913339  491.0331138  313.5251122  376.6742797  327.9327561  193.5070125  238.0904608  -94.83545865  647.5838952  -12.94206066  -81.69699274  575.5030735  
287.7816039  329.713085  233.3843657  233.0576729  224.6511797  410.9435115  127.8952045  493.5579122  312.6642247  378.7057172  322.3787604  198.0753975  238.3127068  -93.99102848  654.0997931  -14.36766859  -82.43806076  568.9048033  
288.3414338  332.3605921  233.2172375  233.106195  221.7893252  409.4673729  126.0994096  494.0783362  314.3031494  379.4635778  320.7048017  197.2314617  241.5713265  -91.51259398  659.140683  -12.13144249  -84.79596739  572.0648496  
284.0601156  331.4091659  229.0417572  234.5280273  219.8451184  409.2285004  123.6241564  494.8119311  311.8392478  378.6528497  324.0870995  196.3042476  242.320981  -87.0546928  654.6905132  -8.893146642  -79.63256077  574.1907524  
280.2063501  329.0528218  227.8240027  235.6670506  224.9622309  407.9912868  124.8345659  488.9308465  314.7732561  375.5644608  322.4413783  192.8637049  245.0074978  -84.18812373  651.3748203  -9.303175192  -70.8609651  576.1894154  
281.6010544  327.7597669  225.5764669  236.4382376  225.7395184  412.5149575  125.4674399  497.0894573  315.5423921  380.7739202  324.0555242  194.4797536  242.0211389  -97.83580616  652.4959274  -7.876772023  -78.10292076  567.1372696  
278.7242403  324.1969773  224.3522445  236.2595007  224.7927114  407.74561  125.1583429  491.7989381  313.889872  377.381701  324.9194347  190.0280563  239.3231425  -94.69131546  651.0858429  -9.841710792  -80.31708698  569.8753607  
279.2101849  323.6666012  227.1871085  237.3998231  227.3707879  414.2900102  127.5506739  495.1198028  316.7791183  375.1736921  323.6687901  192.3819759  237.181867  -95.06789033  649.0295423  -9.906422654  -78.53517155  572.071564  
279.3357498  324.1182269  226.7923143  239.2592258  222.7098504  413.7515808  125.5186028  498.6020317  316.3937295  380.1753457  327.3205414  192.313593  236.526388  -97.35534791  651.8405479  -7.094445089  -85.51528286  571.9397152  
284.6587317  327.5932162  228.5877528  238.8024438  227.4022593  419.0380716  130.0431823  501.1604573  316.991303  378.2787517  326.6730207  193.1538678  238.9626102  -91.03949467  656.3546329  -9.535140851  -81.45816356  579.4773522  
287.9270374  329.6333355  229.4529319  236.426889  225.1156881  414.4489364  127.2877848  499.3662091  315.0998748  381.987567  327.6372248  192.5921049  243.5163699  -96.70716027  661.9781858  -6.907489551  -80.09052445  572.6324655  
289.3159899  328.6796863  227.5995567  233.0576704  225.3124344  412.5653626  126.8581281  496.9926802  312.5607309  376.9810791  325.6926691  195.6636049  245.2864614  -86.84143037  658.1138276  -7.054778269  -70.28882791  576.5815864  
285.3307146  329.1656577  228.5325384  232.114716  227.9564266  412.185758  127.0361295  490.2112213  311.6052621  375.8191282  323.6916649  194.4857806  249.3065382  -86.15204648  657.3465986  -7.431559801  -68.1214968  575.3936809  
284.5818006  328.538034  224.4934441  232.8677467  226.1372214  409.231507  127.2244381  491.7283285  312.3283997  378.9397065  322.6994536  193.1622972  245.3556601  -94.03133541  654.1065764  -8.773566443  -70.1524835  573.108058  
278.5031792  327.557175  225.0996853  231.7323319  219.2703926  407.7712033  124.3045383  491.1978895  311.4805534  381.5656107  320.943698  190.7538259  241.2356135  -90.71448541  656.2380812  -12.85229236  -77.08688683  565.5035589  
281.4273941  325.0323895  223.2895124  231.4233574  215.8282052  404.1883588  124.0997951  493.7068016  309.2095008  380.6891828  320.318227  190.6323208  239.9593567  -86.89455607  647.9664082  -15.28426695  -81.96582789  568.1915628  
280.8501218  326.5593991  224.8774302  234.2120037  219.1981483  401.5258617  127.3236782  487.5566451  311.1165363  378.3659115  329.3537473  186.3496892  240.0792544  -90.34313131  642.7762734  -14.58458076  -85.92115032  576.9112728  
284.5929922  327.0561897  228.589144  234.8168451  223.2243684  407.3140172  128.8868057  490.4067781  310.2615737  378.1487746  323.8345297  189.5014915  239.2825241  -96.81575907  645.6356933  -16.26784652  -88.20116075  572.0620482  
286.2574478  328.0604543  231.0330298  235.8100726  220.2221991  410.6659668  123.4411908  495.6649651  311.796119  383.1167494  325.0707112  192.0932316  243.2866113  -98.56276607  658.9897382  -15.49390692  -95.67777358  566.6062176  
288.2552921  329.4313579  229.5797065  235.137631  219.296207  412.6732987  123.9788034  497.720465  310.0220592  379.2279384  325.0044112  193.7962497  242.7164356  -92.28353609  652.4761448  -14.6228475  -84.27454204  564.7623654  
288.5437774  329.0714618  232.5510706  237.9550143  225.9736448  413.6131017  128.5530055  493.5151049  314.2666235  375.2111011  328.7079326  193.8163317  241.7646957  -94.14649912  652.4564059  -14.33612783  -82.7795556  582.1135368  
291.8756502  331.5174438  234.5041615  237.8166817  227.267199  416.8538625  128.9999514  499.6186956  315.4183806  379.8432963  326.7110992  198.8903223  243.9800573  -102.9881898  660.2989993  -14.55045777  -82.75698622  564.9136077  
289.7528023  329.2829475  232.9639226  235.1216406  222.0615461  414.3809408  123.4545635  502.0738457  317.3392357  378.3894976  324.4886141  198.0411926  244.0016225  -93.794738  658.1897918  -11.56094981  -79.68277771  569.9533608  
292.5462745  330.0540309  231.1446782  233.8450987  229.5352776  412.3446873  124.9175664  493.0812176  314.4314967  373.0842479  326.5752759  200.0692397  244.6172917  -85.28538675  654.3096675  -10.95809935  -73.79542733  578.9910739  
294.4657866  335.1322162  234.3199453  234.147966  232.0093316  413.0336718  125.0223844  503.1517774  318.3605974  379.6353034  325.5355281  200.6771429  249.370696  -95.59543143  660.0471915  -10.5586875  -78.88124672  559.2781409  
290.6815175  331.4937255  226.7801714  234.3337226  230.21814  405.602962  120.8927586  500.898254  314.3163581  378.8854189  326.8570854  198.3040074  246.1318321  -87.17296203  650.1266878  -7.573865333  -75.56984098  566.503701  
287.9192806  328.4937177  226.0994203  236.361886  234.6275985  406.1291073  126.4527149  493.460928  313.8771207  376.5924089  325.3090878  195.4831705  247.9074728  -89.72751504  646.3526632  -7.642840442  -68.57658351  570.624301  
284.8169212  329.2071359  223.703184  237.5221604  230.4912547  407.6865946  125.3806564  494.7037497  315.1701076  381.7562742  325.5538331  196.0737805  246.4412244  -100.3772276  651.719523  -6.330252207  -74.63758047  563.5959859  
278.189294  327.1586715  224.8106891  237.0152861  219.8372666  408.915196  122.7787464  496.773051  311.7998722  381.1759482  324.1426873  193.3355291  244.7857216  -95.19661431  651.4898086  -6.88361167  -76.02573519  561.3338599  
281.8347436  325.5226965  227.5401197  236.2640707  224.4602267  408.3319493  126.3368637  491.3189984  313.1609316  374.7496894  325.0189142  193.6541671  241.5128459  -90.71218116  646.9420747  -7.712783219  -76.81328498  576.7831128  
284.2244744  326.107543  232.0029909  237.6682526  227.2327013  413.1521953  128.0259219  494.7594541  313.5943958  377.600337  322.4894928  193.3919618  242.091014  -96.54452139  653.260638  -8.703389455  -77.338108  569.093275  
287.2078769  327.4537339  230.0982074  236.9741883  225.1179087  411.4184588  124.6372449  494.164755  313.3353373  378.7355898  325.8474901  194.4813991  242.7926878  -94.39781796  657.5518532  -7.336026363  -83.1772262  568.9896066  
287.4924845  331.0844126  224.9226383  234.6095507  221.2601143  410.6745821  124.1027801  493.3674231  312.6740174  376.5286435  320.4372395  195.740221  245.7605229  -85.0493754  650.4528893  -7.26189629  -73.70547021  567.8757097  
287.5143141  330.3515711  223.8087904  236.7647472  228.4557378  406.2423596  126.6052222  487.6378283  314.5191275  376.1370288  322.6989792  194.8414608  244.3519719  -96.42252798  646.8569428  -7.994604468  -73.8162652  574.4481861  
280.8372208  328.9739073  224.730681  236.6562596  226.0945254  409.9609046  126.5475538  492.9423376  316.364009  377.6914867  318.6097137  193.4657774  241.0571061  -93.75920898  646.5222982  -9.354603198  -71.96876285  568.436982  
280.0174839  329.5930044  226.2155529  236.1153966  221.7430069  408.9262828  122.5069649  497.5057006  316.2853109  381.6392643  321.1906327  195.3050649  238.9789539  -96.56422106  651.2514626  -7.620273966  -81.8483918  566.5953375  
276.7405473  329.4037962  226.7006338  236.5011357  221.6424038  407.7555528  125.8480074  489.4750275  314.932473  377.2613467  322.6781091  193.1340812  239.0551295  -88.20847995  646.7806854  -9.584079895  -72.52641826  574.8803228  
275.9678821  325.7770511  228.1416332  237.9399344  220.3459568  408.7571817  129.0832937  489.2624626  312.7205403  377.1980188  322.8921967  192.8322033  234.5523657  -92.00833835  641.9870964  -12.16218845  -72.92370015  575.0096998  
279.6249111  324.6910485  231.0935999  238.1218936  220.5305647  412.4210824  127.2761048  495.2352359  312.7373568  381.9149893  324.6407714  194.7845332  236.659091  -106.1920931  652.2513738  -10.86715733  -85.87540128  566.5674586  
279.5592271  325.3152481  230.4911314  234.7502164  211.9590081  415.99412  125.6190386  495.4466076  312.0215599  379.8001754  322.1324523  193.4726655  235.1380869  -95.52447678  653.193957  -12.68716218  -85.08107457  566.9279578  
282.7247372  324.6544091  231.301604  235.960239  220.9450766  420.4028509  130.7911844  494.5827267  314.2120151  376.4252991  324.3457263  193.7934078  233.9646482  -92.79919014  659.0573812  -12.11475659  -87.67520766  581.1142098  
282.8147127  328.6496715  234.4904626  235.9336959  217.7367287  418.9133296  128.2920668  497.2073873  315.2429487  382.3262199  323.8177629  196.0863344  236.8245349  -99.78504691  667.0040627  -12.38424825  -87.84243548  568.0834179  
281.5192257  327.7627986  232.8622089  235.8842343  220.2463053  417.1842671  129.3763828  493.485033  317.2774209  375.9766513  327.9622793  196.5485798  233.1659276  -89.04233133  656.9676193  -10.95391022  -79.87393447  577.7661361  
284.1097482  329.2261689  235.4863195  239.8933771  226.3048693  417.993692  129.7500091  496.6000799  320.0057174  377.4540013  332.2309912  195.9703463  238.5617793  -97.55717288  653.2695761  -11.89398649  -80.60265562  575.2780988  
289.022069  329.787631  235.4098573  241.1004681  229.865567  417.9134289  125.4329856  504.3681944  321.6202225  381.9404487  331.5488049  199.3408166  246.2656027  -100.1919339  661.3472519  -7.787870555  -81.98957908  562.5650828  
289.9493902  328.9434078  231.8430487  238.3374189  227.7231308  413.2258931  121.0689848  506.8020925  317.8869234  380.37747  330.7243867  197.6169157  248.322833  -89.91132498  653.9411277  -7.65744108  -72.58390114  558.8560943  
290.1241424  326.6464598  231.2535869  237.6706915  234.1470973  411.1975184  124.7739114  496.1623785  317.7722414  372.9349584  332.7546432  199.2981191  248.6603256  -84.48028177  650.1404161  -8.303231041  -72.15499062  580.1059423  
292.8170261  330.0162577  229.5863276  237.7418912  239.6243405  408.7168103  126.4226871  500.4552562  318.0891956  376.3410808  326.5235474  197.4838943  251.3842015  -91.56208944  649.1586292  -11.52676111  -73.79201358  571.9997758  
294.8953834  330.1828493  222.3466761  235.1240128  236.3619079  403.7906607  125.309112  499.7557953  314.436912  379.8886873  327.122971  194.6763407  252.9040623  -95.4512637  652.606427  -9.317703727  -77.2085885  563.856491  
287.7128195  331.1028865  221.8675606  232.1196884  225.4019751  404.5403459  124.5282343  493.6132719  312.4777144  378.6833413  323.9473466  190.246079  249.7059323  -92.4329081  647.7179317  -8.382877171  -69.91765439  562.3403807  
287.5014055  329.1346486  223.3633923  230.4142155  228.3651389  402.8290322  127.0286628  491.1908264  310.5460791  377.4657826  326.3381639  191.83857  244.219573  -98.60478767  644.7070668  -8.841742055  -74.25513804  577.7091946  
288.3734652  332.4192969  229.9571941  231.7771254  229.8177962  405.9089655  128.1656303  498.0101897  313.830761  380.2042995  323.0850948  191.5072574  245.1429947  -100.7308858  652.7254829  -11.74421864  -79.29626948  566.0574996  
284.9431529  330.0589225  225.8331006  231.4852237  230.2810325  402.4088643  124.7493349  494.9468886  310.0376418  378.6427478  322.4806934  189.7521036  242.8042045  -90.41825681  654.2813725  -13.66004622  -84.3166869  568.2670171  
280.4900955  330.8102449  220.9233408  230.9099124  219.7403619  403.3281151  122.3267334  497.7251109  309.0993578  380.9093922  320.8358592  186.5129907  244.5552015  -83.28615408  650.4838125  -14.57536069  -79.12739483  564.5546467  
277.9473697  328.7151645  219.5863543  233.1489481  220.6111534  398.7656521  127.8033827  486.0298027  310.3805991  375.9958165  320.7595417  189.4405484  240.1193385  -88.6946261  644.7134435  -10.78530274  -75.97837835  578.9256758  
279.890614  327.659732  223.6776856  236.1276746  220.7623934  406.0363826  129.1191296  491.5502874  311.1690237  377.6437469  322.4665828  190.8161341  238.6351706  -95.14888117  644.1990521  -12.17981087  -80.58112797  570.3882082  
283.6403468  330.2016252  227.4627124  235.3538465  218.776235  409.5662892  123.493489  495.7978238  309.6712234  381.9425269  322.5033501  195.6479498  242.3486501  -100.6821351  653.5260034  -8.605767974  -87.81337684  563.602753  
284.8824959  330.1653971  227.6121027  234.7559924  219.1621918  409.301852  124.9153069  490.1816106  309.542907  377.467187  323.9872291  194.7677996  241.5165904  -94.79493137  648.487691  -9.233768193  -79.22076078  568.8193641  
288.6663794  328.5722916  229.4055077  236.8077374  226.8911053  416.6658208  129.098885  496.9090158  312.4096562  376.9791298  324.413606  197.4590139  240.262338  -101.2057776  652.2198631  -10.73707854  -86.11438391  577.0825488  
289.9677819  332.8067197  233.9981012  237.2004877  221.9160779  416.7420544  125.1980865  497.8043819  311.8032135  382.3331587  324.5996093  198.9454077  244.4577965  -104.1777794  659.0939931  -14.09561867  -87.78797826  561.9996517  
290.5492736  330.0125609  230.3677897  236.1691378  222.0037537  415.1074197  126.1384966  492.4784205  310.2947076  374.9935176  324.4767258  197.9888792  240.4722673  -87.88764562  650.250536  -11.38663006  -79.43517402  576.6096992  
291.9024336  332.3161258  232.4851334  241.2113473  227.6240723  415.8752936  128.0761617  493.5012759  316.4292743  375.7287924  324.9346074  198.7729681  242.3323266  -101.4647156  655.1489478  -12.15462588  -85.2720005  577.3613635  
289.9067953  331.3549551  232.5420418  239.8968624  226.2355011  417.5243892  127.2539404  497.6515797  314.5330318  377.7190639  326.7166894  200.0341184  242.0421477  -99.24757951  658.934998  -8.54632826  -85.91828993  568.4584995  
287.3674787  332.7092046  233.4125563  239.1968763  224.9405888  418.9213109  125.7883799  502.373254  316.4152552  379.2542643  327.8977552  200.6665269  242.3472922  -95.41267437  657.9989685  -7.29800154  -78.99852877  563.2874676  
290.3836068  334.2964752  232.0451466  238.7838592  231.6037456  412.6352656  127.7124105  497.2916713  319.556073  376.5213816  329.4916642  200.358563  245.3726983  -86.37159003  655.4998664  -4.692644347  -69.72661324  576.9739994  
292.0725054  334.0306197  229.3855154  237.5677084  238.1520121  409.4569361  130.3597736  497.8449871  316.4469293  374.9971034  326.5352241  200.9431631  250.4574406  -89.9253236  647.9878513  -4.349478588  -60.70278598  575.2585139  
294.4099078  331.4832659  224.1715657  235.8829851  235.7807739  408.2700504  128.0637058  498.5830808  314.1097874  377.3357747  329.6063525  195.0292521  253.4657506  -102.0170876  650.7168678  -2.51588931  -62.96389888  573.3281484  
292.2495123  328.7330485  223.5309135  229.704762  228.7755611  411.9456387  124.6433261  497.396545  309.9199033  377.3170101  325.4756661  192.616997  250.3199749  -93.36835082  655.8065377  -4.459056931  -63.95302064  569.2902882  
286.2725674  322.375171  221.0939643  227.4756626  222.115315  407.1780216  122.6604903  491.8552677  309.1255761  377.5982138  323.3783761  190.2843864  246.0260523  -85.9418682  651.828768  -7.931183467  -69.44080962  570.0364435  
278.3650635  322.5592525  222.011662  229.3745224  216.5978292  408.818225  123.1669533  487.331315  312.1901553  378.8474566  322.3807772  187.5634257  242.5238921  -84.17557882  654.546032  -14.28587743  -73.92350472  573.9296808  
274.4342238  323.5937768  223.0114994  231.7145771  218.5739202  408.757436  126.1101452  487.3827066  314.5342712  380.9480433  323.4260204  188.2200621  232.9633199  -84.92950159  653.7800375  -18.07582979  -82.76501403  577.3977155  
274.6175681  321.7811658  223.7152204  231.2684638  216.4820663  408.5137056  125.3336159  489.0001499  313.459404  381.9740463  319.75398  187.5451925  234.4057849  -88.54381452  658.1789969  -16.56319774  -83.23945498  564.4136538  
273.339251  320.2504432  221.7836707  230.4981489  212.2363537  405.6672846  121.4485326  487.7494545  311.8395748  382.0188662  320.9467682  187.4107748  233.4013501  -84.88498122  655.123361  -17.38418164  -87.18079165  568.1214395  
272.4556741  323.3734216  221.9200887  231.5923697  210.5517902  406.6287128  123.1401033  489.8796338  313.2150431  381.8501861  318.9581736  187.8426267  229.2490609  -83.53059695  652.0397389  -18.80648471  -84.50919362  562.7167429  
274.5268431  324.4305713  222.6053825  232.5870673  214.6129576  400.6323448  124.5191229  482.9554347  312.6555462  381.7309841  319.780373  187.0986927  232.1998245  -87.08525684  651.4203957  -19.38525885  -89.34606525  573.6835862  
275.5909108  325.3905354  224.677484  234.5072611  218.7806066  402.6214854  126.6330671  489.9092605  312.2968287  380.312755  319.1275581  188.943411  231.9328901  -89.32113985  648.3735125  -19.92643162  -88.44270678  571.4817439  
277.1630074  327.0609543  228.2019721  236.4224254  218.2301288  405.3928556  123.3579042  494.9411004  312.0014965  384.4491093  319.7971116  190.5395949  236.9716689  -96.16663839  655.4641141  -17.49973367  -94.84819158  564.6093762  
278.1613672  323.8646617  225.7731357  236.5232407  218.4660065  407.3896294  124.1704234  489.8127777  309.0595382  378.1398922  321.6724597  191.3029868  236.1019153  -88.36068496  647.1385148  -14.52588212  -87.51034477  573.8829518  
281.8632896  324.8635442  231.1721777  240.3169533  221.9248317  412.96839  127.8251164  496.1538611  314.2185622  381.0663703  324.6661802  192.6773884  236.9459435  -104.4410526  653.5733956  -13.91653754  -91.70781885  574.3537737  
281.4318336  324.3100382  231.7579292  238.2156594  218.1595051  415.4670377  125.0341196  499.311591  311.9036889  378.983845  324.4357566  194.5200825  235.2071195  -96.09634934  653.6004999  -13.09375113  -87.61271573  564.6382706  
284.8166783  327.6924611  232.8884815  238.5994857  218.1708719  416.7582281  124.0079073  496.0605114  313.5543686  378.2346217  324.7776395  196.8217413  234.6416549  -91.6652312  654.5515608  -11.18547739  -87.40147481  576.0145554  
287.1658795  328.5247726  233.8635511  239.6417594  227.6886651  418.5527707  128.9428974  495.499892  316.1716688  375.0558255  324.9111247  198.8939839  237.6345317  -89.69639992  652.5928944  -12.50333977  -79.66096344  576.8013399  
289.7959942  328.7954295  233.453828  242.7441109  229.9718437  414.7699055  127.1585127  498.0472744  318.9878022  376.1417499  326.6431285  198.260559  242.2320747  -98.35625106  655.4034844  -9.955421925  -79.58578501  573.8003592  
292.079752  331.957757  232.7458362  242.2211391  232.2121635  414.4001824  125.6479388  505.2176134  320.8967408  380.3639774  327.2363187  198.3598592  244.6823783  -93.14621674  657.0671565  -8.645915483  -76.81880484  562.8310172  
291.6554784  330.3403667  226.1788142  241.1492629  235.1330325  404.8572064  125.7865186  495.4201778  321.482742  376.562862  329.2082739  198.0411003  250.1408395  -88.09774701  650.8111587  -4.174853969  -67.55875567  574.0344085  
288.9914523  331.2985342  224.6652914  238.9432326  240.7858102  403.2119693  129.0052971  495.4794745  319.5231249  374.0955905  324.2063026  195.9502042  255.7896701  -90.07454573  644.7673176  -4.550723221  -59.26237735  572.9335064  
288.7209309  329.3785707  225.1173756  236.1857929  231.9941837  407.4869291  123.5998616  500.6260991  314.0448417  380.0851134  324.7449963  196.0416732  255.1282968  -102.5519779  652.5579358  -4.249402209  -72.2137088  560.0143003  
285.6105163  328.1711419  225.6879837  235.7452442  225.6107832  405.8221131  122.7154924  497.974258  311.7814413  377.4498728  326.3853303  193.518093  247.7604107  -96.65819592  649.4183681  -6.266171698  -76.23443337  567.6977924  
285.736503  328.6771114  230.7580482  235.5867115  227.0472541  411.167676  128.608307  493.4021968  313.2930941  374.0082259  323.4091487  195.5941045  245.3444468  -92.73183033  648.9426295  -8.10306985  -72.63170885  570.789153  
287.8118907  329.912321  233.3768469  235.5472696  225.4111363  415.0202265  125.2609824  496.6324239  313.4623748  378.1880146  325.6510411  194.5511072  244.1468734  -100.4902624  657.2474627  -7.116048191  -84.82036612  565.932047  
284.0387102  332.9370135  233.0917122  234.4957722  217.5206374  417.7434803  123.6408439  500.2214578  313.4472516  379.9285557  325.8741922  195.2024259  243.8691276  -102.0004992  662.2451032  -8.602084804  -83.38176625  563.2916417  
284.0854654  331.0386359  230.7486467  234.6131777  223.9247278  418.135222  130.8430991  494.46145  316.0628917  373.1089218  326.1387991  196.0689224  238.559923  -88.29577189  653.9070119  -8.614775917  -78.53766226  585.3789447  
284.3933269  335.7188845  231.0850423  238.9370653  228.9123573  414.8462601  131.1279744  495.8537297  318.6652627  378.8568306  328.8966222  199.1380829  243.5858791  -100.8873112  656.8410939  -7.948137541  -76.89792516  580.7042924  
281.0379797  334.6505858  228.9051205  234.5018994  225.9530996  410.534961  126.737517  503.2040928  314.5767243  381.1751721  325.6668156  200.3946253  247.7394086  -96.60604597  656.2366008  -6.861429746  -71.46086614  563.0583204  
280.2604834  329.7558854  227.6978791  232.5670966  226.9288998  408.0154744  127.5193369  492.6932344  314.5650174  375.4757418  329.6016705  197.3665702  245.3133721  -86.54097672  643.7273339  -6.069499247  -66.2847589  580.0359671  
285.5128678  328.1616972  233.0906851  234.2687519  233.1209567  411.8862092  130.2419326  498.0372926  315.8003455  375.7126875  326.3854343  199.1998593  245.33184  -90.27994153  650.6840212  -9.877857399  -72.91206891  576.6170195  
290.6725135  327.3266528  233.7058262  234.9960392  233.2172427  408.9080034  126.2558956  495.1312039  315.4369031  378.8442034  325.8779584  197.0168987  248.1161978  -93.41395169  656.6964544  -11.16096184  -78.03242517  573.4100442  
291.7677631  326.018503  227.1992805  232.9268211  225.179685  405.672589  122.5984044  496.5395407  310.4319221  379.8933386  325.2977218  190.8409746  248.3028058  -87.35009871  649.7879352  -8.666722188  -73.95177311  566.9641385  
288.9668003  323.5375032  225.2199843  234.1081534  227.3351959  404.6850929  126.9161773  488.801594  312.5725857  377.0671607  325.7404215  186.902256  247.160245  -87.80950221  649.9876262  -11.70298329  -73.65664481  575.4709574  
289.0218017  326.7026889  227.9791862  233.6756135  225.1985395  409.3181567  127.5588472  494.0459494  309.5544259  381.2684687  324.2787369  192.4421674  243.1802738  -99.79517891  651.0385578  -14.49822095  -80.95520572  557.5530583  
287.0809197  328.4829312  229.5458488  232.7498733  213.5341931  409.5043842  120.1571958  495.3719997  309.7389138  384.0806526  325.5753223  190.7296104  240.3594559  -97.84975348  654.1625002  -13.91387531  -89.42679171  560.0864172  
287.8247  328.3986361  227.7946205  233.544114  222.2842713  410.1501806  127.4992441  488.9057114  312.3665851  375.7003029  321.6467513  195.8677179  238.9485599  -85.37309367  647.683159  -10.41289029  -80.07167271  575.990908  
288.6025054  329.4654295  230.1944524  238.9150477  224.9824476  411.9896894  129.2318959  494.3569479  317.1035953  382.5430979  324.1429223  195.9516404  238.5700424  -102.9574457  654.8939956  -12.30063769  -84.84834126  569.015944  
284.2605185  331.5718144  229.8937253  236.2969823  213.3158026  414.0092754  123.0971295  497.9438255  312.1073139  382.7484597  321.8072083  195.6861844  237.622816  -94.70698565  650.879045  -10.18389295  -76.86699502  556.8131283  
284.6583423  328.5277483  230.6158792  238.0973108  223.4654045  412.9870819  131.0692298  492.0848952  316.6467972  374.1106093  329.2049319  193.0411497  234.532688  -93.84078689  647.7422352  -8.266158365  -79.79560399  579.1726657  
286.91688  333.4407657  234.1812227  237.5296511  222.7754616  419.2911078  125.7913292  502.6292734  316.1016771  383.0844347  328.924414  196.8989261  241.4647568  -105.2482741  660.7829283  -10.46118087  -85.44568379  554.5275792  
285.8916278  333.6731644  230.604649  236.4256058  222.0429087  418.4808142  123.9122476  501.9217083  314.5922754  382.3511615  330.2790484  196.0713524  242.4137365  -96.86892603  660.4868549  -7.003026665  -80.560606  565.4410351  
287.760157  330.7161692  229.2837632  234.676233  230.1888874  418.9907573  129.4025654  498.7296278  314.9924007  373.820386  325.7330633  199.5052231  242.0397682  -88.03882412  653.2260595  -6.742257106  -67.81297943  581.8011119  
289.9937253  329.413081  228.557386  234.920727  234.1957766  410.4240208  125.8882697  495.6258536  316.2179846  376.2196215  324.7262047  198.8492297  245.6578484  -96.94396249  649.9191109  -8.400557209  -72.7759455  576.4562048  
287.5631736  328.9962988  224.9744957  233.7792731  229.160407  409.9651305  122.1761665  498.4992509  313.4713113  380.2324212  323.0159551  198.6622057  245.50234  -96.4468774  652.4039773  -11.38741124  -75.94561649  557.1057329  
279.394683  326.112309  221.0754056  235.3359032  225.0577511  401.8361163  123.4412727  486.5372883  312.4206865  376.235422  323.3126886  193.0391521  242.0117877  -88.61639766  645.1859525  -13.10542943  -79.23201441  571.6144832  
279.8648705  324.8586611  225.1360332  238.8146563  227.5717231  406.612893  128.4786755  493.7319748  314.6261633  377.9762326  321.2448233  193.4050871  239.6113729  -92.89497601  644.1493262  -13.93516088  -79.6888084  570.654924  
279.3567766  327.3568456  224.4795826  236.5402654  218.7431883  406.9864164  120.8746739  497.1819209  312.6076966  384.1218587  321.4624594  193.1324165  239.8733898  -100.2420183  650.6241311  -13.98243714  -90.98654835  561.0377277  
278.9440257  328.2172716  224.2782291  235.5288342  219.4790241  406.5028069  125.84858  493.3083088  313.8581515  378.1241394  321.5750722  192.0421712  236.9396327  -92.19704109  647.30687  -14.63033735  -86.64676981  569.9585396  
283.8545911  331.0448037  228.9244068  237.6264752  227.7344045  408.9461713  127.4687294  491.8342277  314.8860068  376.2199708  327.0511214  192.2396517  234.8879782  -91.97777483  651.2952838  -14.96465336  -89.65326314  582.9993828  
286.0442721  330.3366589  228.3702948  235.4381937  230.0063649  414.0534392  128.1342682  493.5919867  313.4144985  378.6554761  323.8561704  195.6250093  239.7338597  -92.54936111  659.7436524  -13.03320834  -80.06232302  573.8986147  
283.43672  325.2098448  224.6299679  231.8970785  223.4217068  408.1588112  123.6465256  492.0271475  309.6825065  381.1351616  324.0034596  190.5219294  246.7417887  -89.38685829  661.7581947  -9.130082084  -75.2185501  568.5968434  
282.0628613  323.1583107  221.4167155  232.6685822  217.8825293  403.9059643  125.1704516  485.08409  311.0903436  376.5142086  323.1770309  186.958739  247.9447209  -86.45222841  650.7856782  -8.533606838  -66.24709936  568.1671381  
284.7873173  324.8494805  222.9374699  234.9571609  221.6055831  405.6550207  128.057943  490.2533115  312.2978677  376.8038278  319.9051987  191.2829418  244.0720591  -96.08935927  649.6037934  -11.55831318  -77.41928229  571.0168405  
282.6843815  326.0122444  225.0200611  235.0835447  217.1341164  405.9787924  123.6190512  496.0523281  311.2755528  379.6232309  324.0268952  191.7892373  239.9240668  -94.97085489  650.0773336  -11.03359236  -84.91206924  564.6013785  
282.4855385  327.1946944  228.9898165  234.0139219  219.253685  409.0988273  125.6780409  489.7226853  310.2801805  375.3163108  321.9783752  191.0405031  240.3803537  -89.70910514  652.159772  -12.0890056  -83.37994515  572.810474  
287.0986568  329.9992155  232.5933705  235.6896627  219.9597201  415.8380463  125.7548117  498.2350533  310.8519342  378.6660793  325.685025  194.0023001  241.8418974  -95.58842497  657.592995  -12.00862248  -90.50018533  566.7310346  
288.00695  330.93294  230.4661274  235.0563392  217.5572194  413.26708  122.3954034  497.9560472  309.9816341  378.7673006  327.7175594  193.9642854  246.7490883  -94.77751223  653.4526758  -10.46346846  -84.18565583  567.4389363  
288.6088444  329.7246478  231.4522778  235.3122132  227.2549747  419.0900136  128.7742636  495.3521066  315.5102196  373.9162175  325.1792449  196.620508  243.1353863  -86.65589949  654.1618772  -9.2426224  -77.63806458  583.8446386  
292.5997524  333.8078108  234.7728784  238.5095964  228.6249566  418.5701549  129.7807926  497.032357  319.5362883  381.0904479  326.8013985  200.4180532  244.7282142  -100.2011881  659.5595844  -7.936045302  -79.67276667  574.8030938  
291.6889102  333.0329988  230.9911667  236.8948479  223.1085293  414.3973045  124.3353835  499.4401993  315.6068624  380.9529781  323.2520669  204.4895463  245.1082268  -95.62318904  651.2852633  -6.485389812  -73.02112812  565.6936972  
285.7367759  330.9933937  227.9710748  237.4464762  230.595489  410.5442417  127.1482075  492.6556532  317.8178414  375.9586834  326.8409009  203.7910797  241.1697667  -90.16803612  646.4431472  -8.49971745  -67.8125205  579.954379  
284.8518472  331.6243832  230.7492631  236.8303488  228.4921041  413.4365161  129.1043003  495.2479319  314.966575  380.5224774  324.4406902  202.2647466  241.4791465  -97.17972743  651.6054558  -10.82420033  -69.87970648  567.4986029  
285.3382907  330.9133617  227.5557503  232.9117263  219.3801683  413.0311758  123.8846419  500.3262728  312.0927587  381.4993992  324.0951187  199.6561283  240.3574471  -98.73218195  652.6787195  -10.13223144  -75.74886787  569.1117273  
286.4874337  330.8112496  230.0676856  233.6406188  223.8802704  410.0868543  126.2789766  495.2552871  314.9250976  376.3385768  326.7269002  193.9621777  240.4674508  -90.08943141  654.2642526  -9.117304549  -75.68717774  576.3675915  
290.4964407  329.3493894  231.6521438  235.0840871  236.1824243  410.9730119  128.1648941  498.8496148  315.4388583  373.168737  327.8301381  191.1923064  242.6807768  -91.60986984  656.0318446  -7.078969389  -79.7288848  581.9951626  
289.0036884  327.3852996  229.954008  236.915499  235.6863072  405.7820589  127.1218498  498.5387634  314.6335863  376.4972427  326.0316635  187.8219814  249.6244401  -88.9030057  656.0828255  -7.479614692  -70.56391208  575.3692328  
285.0114014  324.1268627  224.889626  235.062869  225.9668397  405.3165981  122.8002088  498.0262146  312.8033546  381.0837358  323.2813766  188.7261097  249.6511745  -90.24485768  657.488018  -8.033841746  -71.61606557  563.6323107  
279.90801  322.7896455  221.4606802  236.4275467  224.4830577  403.2367802  124.1897091  492.3201557  315.6205682  377.3530055  320.9568527  189.1394439  243.3924793  -88.44871643  648.6014664  -9.763896141  -74.02452169  571.8876476  
279.1137678  322.9317838  223.2132297  235.5183188  227.3892624  402.1409892  127.5122449  488.7365419  316.7797637  377.1475227  321.8203441  186.5867353  243.3880444  -86.61237036  646.2663014  -13.16333751  -75.99789778  571.4529589  
279.1856006  321.9008555  225.2095695  234.921227  226.3116006  405.789814  125.0542097  496.8832685  312.4335453  380.7545448  323.3364575  188.4323498  241.509686  -93.93968207  652.6285763  -14.41217342  -89.73211379  562.1646147  
282.4482129  328.0366108  227.9486809  233.7058947  216.1554558  406.7865166  121.6428593  496.9956648  312.0184878  383.4983332  325.402108  187.8058996  243.6965371  -100.8424329  652.3480877  -13.8705405  -87.57299813  558.1522827  
287.1166627  328.7995127  227.070913  234.6140896  224.0441494  408.0881641  125.9860735  492.6353377  313.4974559  376.6855383  326.5727315  190.0897712  241.449423  -88.13991866  649.3028781  -12.14447763  -84.75733178  578.2010381  
289.6911758  333.1987666  229.0118217  236.1010532  229.2461397  416.2103002  127.520529  493.6708027  314.9678238  379.1356894  324.7094262  191.453182  242.6093393  -92.72006089  658.5106723  -11.35527893  -81.33709239  572.9114602  
284.1803865  331.6207097  223.4897683  232.7608414  224.0459022  412.1970559  125.7153051  492.9393808  309.9127321  380.9833086  323.3884461  193.6339547  245.3986247  -93.17416631  663.1094943  -9.284052075  -76.08640924  564.427116  
274.5672834  325.7772367  221.3705912  235.4263396  213.580076  409.245993  122.5254316  492.0910063  308.4784221  381.9909513  318.5841109  192.2454835  242.0563441  -88.46086964  651.8287062  -10.05929594  -73.88993056  564.551532  
275.23353  323.1980359  222.1975016  235.3686888  218.6597057  405.7748357  126.8653744  488.9681103  310.9440929  375.7181576  321.6083178  192.3440228  237.9961856  -91.86689441  643.0600241  -10.5525409  -79.4276639  574.2036441  
281.317486  323.9817372  227.6075119  235.4559988  220.6634448  406.9982845  126.3367601  490.8760583  311.8016743  377.9799956  325.2198075  195.036825  239.8395968  -102.064488  646.0854992  -13.18448564  -86.77565648  569.9937964  
283.4699591  327.7189595  230.1380751  234.5150882  220.2992088  413.5585034  126.6328226  495.3367259  311.2708997  379.6531678  321.7051554  197.1915131  236.9928882  -95.95280205  651.362309  -15.51471919  -86.59264129  563.5414652  
284.7223617  327.5475284  228.0065997  234.5509893  219.9411756  413.7357033  123.47181  490.5577455  309.524497  379.5832449  325.4010715  199.6452735  237.0305246  -97.0360196  647.1120262  -16.22462483  -88.77397082  569.5406045  
285.8306391  328.3606471  229.2664888  236.8527482  225.8066193  410.9873005  127.4515215  491.3305215  315.0926483  379.1913918  323.8973874  197.150134  239.0838707  -97.09098883  648.8121753  -16.02519345  -86.66530927  575.2038822  
284.8815104  328.7162451  226.6817752  234.8314675  219.5131488  410.2197325  122.250188  499.2580864  310.8938001  382.2639803  324.4193788  195.5868906  240.0926216  -96.04341276  650.2413162  -14.08693518  -87.50446795  561.7397149  
284.7309508  325.9468394  228.0541295  237.2412794  227.7944614  409.8509252  128.1997183  492.4621789  317.8460169  375.4382633  327.3853762  192.2797711  239.8233137  -91.81661527  651.3944088  -12.23711835  -81.52331228  579.9536842  
286.8259357  328.9069351  231.2821226  237.7509395  225.9771149  416.1909445  127.4084739  501.2611853  317.1822184  380.8231605  324.6500104  195.5728549  238.9578434  -98.60970417  660.6227532  -9.614420036  -82.37745247  560.0253358  
282.7671196  328.8639036  228.8320145  236.4164758  221.2732909  413.0451689  124.3184335  495.3404107  315.108689  377.6706212  323.8204095  194.3973725  237.6075225  -89.12286681  652.875519  -7.429560778  -79.78785737  569.8727916  
285.5929211  331.4430807  230.9682585  237.3409908  230.5454511  415.6283399  129.494179  497.0071847  318.2146902  376.3046173  322.5236098  195.2940892  241.5258199  -90.25492149  655.77218  -8.062022037  -72.29266525  575.9401131  
289.6547282  333.6274351  230.8624593  238.5450665  230.9021801  410.0408483  127.8187958  499.5075676  317.7463562  381.0217983  325.9858417  197.4892517  247.6657453  -97.10531845  660.17164  -5.801108516  -75.28379109  569.3635827  
288.1181814  331.4991017  228.4807793  234.0615377  226.6469688  407.7649361  125.519505  498.5230976  313.5253226  377.4742994  324.4475415  196.4993219  249.5077269  -87.46292428  651.7521295  -8.007184653  -65.24790358  568.4197272  
289.3420043  326.9264701  228.0563739  232.4204182  226.4010344  405.5198685  124.8552283  491.249897  311.016382  374.7656639  331.0509115  190.5962665  250.5333972  -92.29983266  649.5706548  -7.335074886  -70.71046183  579.9294517  
