# Supplementary material for: The Foraging Brain: Evidence of Lévy Dynamics in Brain Networks
Source: PLoS One. 2016 Sep 1;11(9):e0161702. doi: 10.1371/journal.pone.0161702 (PMC5008767; doi:10.1371/journal.pone.0161702)
Supplement: S1 Dataset — (ZIP) [file pone.0161702.s001.zip › time_course_networks/dr_stage1_subject00013.txt]

269.4620021  288.6063101  141.1325919  287.5809521  407.6175398  382.7798273  -91.51410084  486.5019879  292.1873996  233.9961383  219.0373233  224.3452221  308.187584  133.9335063  462.8120152  15.68386696  124.7524795  475.7531052  
270.5181741  290.4190037  139.9703712  288.1205527  410.4664648  383.3704872  -90.37138428  487.7959255  293.9702339  232.6254067  218.9277107  225.0864443  309.2255088  128.8211903  459.2659071  13.75257109  122.3784743  478.2839013  
268.306522  287.9972861  140.4160085  288.4955422  409.8311485  382.9119156  -93.45301099  486.2184508  295.1821061  230.9097255  222.3990195  222.3886044  308.0861165  130.3494988  461.5287923  15.01185888  121.3939907  473.0967484  
266.2269745  286.9392789  139.8809894  287.8114112  405.8832709  383.005006  -92.80024938  486.454688  294.7632062  229.1191336  214.8852293  224.5247064  309.2100853  130.8242252  459.9809395  12.71658993  125.1147126  472.6693824  
265.8303602  287.1714792  137.2143442  288.6698032  404.2645155  379.1756257  -93.64741381  485.1409595  296.526355  230.1055262  218.4781395  223.15217  304.5666156  130.9865682  460.3344081  13.29735663  116.110832  478.1987167  
265.4014524  286.6219825  139.8487043  288.9351856  404.8625258  381.2022908  -92.96499012  483.4732631  296.5966339  231.6551818  214.398152  224.7217146  306.6244223  131.9342992  458.7119666  11.20187324  118.10442  476.4909675  
266.9750665  286.8299695  139.2385689  288.9429972  406.94386  380.9132375  -92.73977836  485.1267856  295.3902548  230.7301886  219.9924987  224.0437465  306.700322  131.8452296  460.2061681  15.83196804  114.3008662  481.959226  
266.8304078  286.3932521  141.2947665  289.650549  405.5849127  384.5401909  -91.64133978  488.0021203  292.9201057  232.6260311  216.5500821  222.7819082  310.0872618  129.2386501  463.2895063  15.17374805  119.627856  473.3256463  
266.7032791  284.5973537  139.2190938  289.6337534  404.1663567  381.4224658  -93.17389894  487.4950152  292.3269566  230.1872737  217.5676005  224.0850634  307.0705927  133.6384516  462.8274287  16.85498291  116.3714981  475.8883936  
266.2964811  285.4507657  140.85198  289.9827796  404.6591242  382.8386758  -93.47409315  484.7676451  293.1690944  232.2646748  214.162434  224.3075905  308.7490258  131.0914194  462.000433  13.99681458  119.4360933  473.8146245  
264.8005643  282.7424946  139.4040964  290.0272589  404.6269518  380.2379343  -94.67737987  485.0219345  294.167532  229.151037  218.320709  224.3409308  306.211809  136.4651184  460.0540463  15.69130115  115.3988418  479.7363862  
267.7287639  287.2327871  141.9463456  289.5989998  409.7874452  381.880309  -92.0942183  488.4262531  296.1494598  231.5957856  219.3668678  223.6314052  308.4147173  130.4878762  462.8512394  12.88997028  117.7043736  472.0696277  
267.0762878  287.2354314  140.8937574  289.1361851  410.0973803  384.6553519  -94.14666959  489.5000201  298.2319311  231.3149971  220.6380014  225.6382986  306.0366468  132.6789489  466.7525747  16.61432546  112.5325498  477.9543395  
266.4480389  288.3123199  141.7335029  286.4032882  410.7685907  385.4289267  -91.68952297  486.158104  297.6718005  232.3040672  217.2346954  226.1619292  308.5627353  133.1175978  465.1277397  12.35594863  120.761321  474.0024091  
265.3709941  287.0359078  139.4528082  283.7546815  409.9129616  384.0080908  -92.99822925  484.433417  296.7467044  230.2662448  218.8473826  225.6025158  305.708761  136.1038963  459.5660583  12.80768075  118.1305694  482.9987584  
265.021658  290.66505  140.4928867  284.8379681  408.1436392  384.5034838  -90.37335478  483.7202998  297.7993123  232.8937805  223.0034584  222.2414183  304.894409  127.4814556  463.6322849  14.17341796  118.9047699  474.3693794  
266.8763537  292.1112141  138.9977173  283.6205021  404.7820406  385.1045218  -92.16102537  489.0277058  295.9502049  231.8575116  218.5799616  224.6437207  303.4510957  129.240207  461.8078027  14.32273958  115.8748399  474.4914459  
266.9400228  293.9884805  137.9333673  285.1071358  402.0019904  386.5602164  -91.62070068  485.2619934  294.478476  233.3323542  218.7247578  225.4819864  305.0080978  126.969495  463.6724942  15.48620779  118.03188  475.326404  
266.6558547  292.6833473  137.4273929  286.4862773  406.4856386  387.2174823  -91.30691446  485.6609874  294.9739724  231.3456898  216.4026423  229.127415  304.5802073  132.4359018  457.7657888  14.67187412  117.3655874  482.4125683  
265.4263538  292.0519228  138.9943723  287.8907393  405.9670049  383.3582454  -91.39727999  482.2745624  296.2408373  233.7127461  223.844042  224.4022235  305.6229595  125.9673395  460.0119258  17.30834682  120.9923401  473.8520261  
265.2399877  289.1168497  138.558192  288.529525  404.7103279  384.0993186  -91.12714627  489.0710845  295.7472423  231.1817372  217.7863252  225.3571658  305.8216138  127.7372826  456.8491427  16.64712956  122.819836  472.7334708  
266.1274231  286.9197543  138.9210994  287.6379685  403.110475  382.5545389  -92.34541548  486.5345047  295.1190516  231.5359538  219.25307  223.2114264  304.2721258  127.4431454  462.1192992  17.76123099  119.6735212  475.6725565  
269.6844598  286.6447258  142.757096  287.5702759  410.0959019  384.4040623  -90.53437233  489.1423665  294.228598  232.8920771  218.0275719  226.6768813  307.2042848  129.4493178  461.5743128  14.94650015  125.259228  473.4439458  
269.8643676  284.4496811  142.2883598  287.7241427  412.0520284  385.8196748  -94.39269069  486.1062826  296.7754774  233.0527569  224.6151196  228.0122234  309.6116047  129.8918704  463.3603594  13.95124517  119.7479041  477.6226576  
270.4402965  286.4728704  144.2600865  287.7627696  411.5033638  386.2941618  -94.42672513  487.6329473  295.8151184  232.7028168  218.5758362  225.0615688  313.4659106  131.8406167  467.1132719  8.551866384  122.0933531  470.487965  
269.8898874  285.4141878  141.6983061  284.5317503  408.6767615  384.0183432  -91.79316319  486.6300336  293.125707  230.7089505  216.2335614  225.1566044  311.3013944  135.7465932  459.7678073  8.592731377  123.1786224  476.1191689  
268.232289  286.1794688  140.3168529  287.5768651  408.6857071  380.5084067  -92.6745441  483.1170285  295.7028211  231.1029497  219.8799625  226.3840558  307.3928205  132.3774013  459.2437085  11.52207783  116.6398863  478.5938198  
268.8684067  289.9930035  143.1077867  290.4426951  412.1543523  383.7071281  -92.7049781  487.9911465  297.937244  230.839031  217.9951431  225.8087234  309.3813861  127.9026048  465.8421347  11.53970925  116.7180941  470.4491334  
267.9379052  286.9517424  139.8778812  288.1749526  406.5978894  384.9682688  -94.42750437  492.1737611  296.8967413  228.5584994  217.8855015  226.9170455  306.36359  132.5810671  460.6555296  15.04966429  117.1353372  474.2769434  
270.1297349  286.9547369  141.3728636  288.9741211  412.3324148  382.5623523  -95.52136567  481.7283022  297.273556  230.0409154  221.1078269  225.6112138  313.8328868  137.0668726  462.2155009  11.67828036  116.7992837  478.9989685  
272.039369  287.2431517  141.1589235  285.9336814  411.1564128  386.6636429  -92.7256687  491.9184528  298.5988099  231.1289068  219.6470317  223.7555574  314.5136237  132.060023  459.7361124  13.59449488  120.8757886  472.5601413  
272.8654078  287.3799453  141.154439  286.640064  414.7348993  382.4209034  -94.19369554  490.7328868  298.7922049  229.6722047  217.8541611  224.7972254  312.526104  132.0749544  463.6169474  13.24120693  121.7360737  471.891996  
269.6050242  288.4250009  140.5263986  286.4990632  409.1334026  382.6792657  -93.96659151  483.8618646  297.1342945  230.9344745  219.3056477  223.7443736  310.7496  129.4914801  463.0182263  13.19582383  123.9888468  475.2782951  
268.5712662  290.8187983  140.0051134  286.0615414  407.6826885  380.3770224  -91.35609903  483.7303018  293.6796519  231.1590274  214.2777203  224.5010158  309.4750032  132.9934541  456.6070458  10.67719685  121.7377089  479.1083349  
267.9034834  292.0718613  139.8233448  287.5493054  405.8119521  379.0669401  -92.69584483  485.858995  294.7488749  230.6431162  220.9754911  222.0665694  306.7015955  128.8019544  462.9008551  15.27021207  117.0391945  477.5836214  
266.7862855  292.2283014  138.5178175  287.7913688  403.9341243  380.9157287  -92.02670932  488.0304361  293.3581251  230.880136  214.4172402  224.8444552  310.0471276  129.61191  461.7505014  15.43187623  122.7358837  475.1359314  
266.5400354  291.6052528  136.5944302  287.4965972  403.1790237  379.5262828  -92.1988889  482.3076693  293.2946564  231.3295974  217.3402969  223.9084087  307.6211929  133.4491517  463.5713662  17.0025128  118.8501036  478.8138127  
264.8846218  289.868501  136.6253349  287.6510145  405.7551595  381.0374215  -90.70738793  484.9797314  291.3266928  231.6824771  214.3174312  226.4022239  308.0930552  133.8570252  457.8810678  16.31470613  122.1780721  481.539253  
266.9563204  289.8343517  137.6908819  290.0715299  405.5303715  381.1016048  -91.27787154  481.1692709  292.0099049  234.3940141  220.2760389  222.0624161  308.0178803  130.6843047  462.6043931  18.08116374  123.9855907  476.5627758  
265.8859219  286.439945  138.1864342  288.7676787  405.4909539  382.37488  -91.79437244  490.6623571  290.670772  232.3332948  218.9024397  222.954765  307.496783  130.9766473  459.9204128  16.79035654  122.8642423  475.6323563  
265.0857472  285.4021158  140.694444  290.3668042  403.3261855  385.1321144  -93.32747118  487.677387  292.2540421  233.1626111  217.0181586  222.1264623  307.3021351  130.9372253  463.1029382  16.73221883  121.814033  473.0608874  
266.0090435  281.3239315  138.7060763  290.8926139  405.0504849  383.2782844  -92.31462441  485.485141  289.6143257  231.1824215  217.8117536  223.0571349  305.3044022  132.1067339  461.4368822  16.08166065  120.0452615  476.5864839  
265.3476928  280.7281893  140.6027154  290.1841552  403.2544136  382.0881129  -92.3540987  484.4601042  290.0728485  232.1628134  214.5808591  221.8545146  307.1454052  134.8556153  459.5088363  11.84288477  119.4152784  477.4362179  
266.7012345  283.711405  141.3438716  291.7652521  407.0759731  380.8028484  -93.67164062  489.8055883  293.8242262  231.9230021  222.6556017  219.921182  303.8093995  129.3008979  462.5514432  17.07059952  112.8463469  474.6258023  
268.0015541  284.9655983  141.222594  293.1329708  406.3288002  383.4308815  -92.62559887  490.2819752  291.9980426  231.3653483  217.2913809  223.2811748  307.5319877  133.0728896  464.1126554  13.50395553  120.6667234  472.552195  
267.6513872  285.0987795  141.0029675  290.924392  405.7433987  382.004435  -92.75770886  483.916253  292.0158157  232.1538712  218.0923697  222.78079  307.6968542  137.1013756  465.7617911  14.05886929  119.0762861  481.7467546  
266.5408418  282.5876644  140.9441056  289.8685599  406.7049226  382.1158329  -91.83200679  484.366722  290.6759621  231.332696  215.733082  223.950818  307.524587  134.5907587  458.715435  12.78608999  123.0002617  479.591269  
268.4860204  286.3391002  141.7679532  291.0300886  405.1347021  382.5637079  -96.0613306  491.6073515  293.9754697  232.0743333  218.5684361  221.767337  306.9984397  127.537286  465.8753854  15.58900649  116.1023097  470.0959021  
264.6416784  283.4714654  141.6347569  289.0371034  406.8844176  380.3001675  -93.22858749  481.787503  291.1388307  228.7804079  220.083044  220.6192085  304.413672  141.1959943  451.3210127  11.16043825  119.1278473  480.7540819  
266.9704454  287.8002168  141.9225151  290.2950961  406.2498644  385.1148501  -95.15902254  486.1031563  295.9100869  230.2843572  219.6102638  225.0953757  305.9889931  130.8985925  467.262304  14.24672582  116.4118314  477.3329207  
266.0700923  285.0808325  141.1263151  287.9665216  408.8751676  387.95583  -91.49701966  489.8977323  295.7029875  232.1695569  220.5012933  227.4350098  305.0075525  131.9829691  461.5306646  12.82345473  118.3814686  477.0788449  
265.3958234  285.6629075  142.9128271  288.9275742  407.1247586  384.5858214  -95.11799519  486.7764191  297.5877794  232.7384133  220.9371698  226.0542624  305.6331465  129.9145786  466.219774  12.99030939  119.7638408  471.3337998  
265.103898  285.6962733  139.6949665  286.3071795  406.9335146  384.2498209  -91.7608895  484.1645382  294.88269  230.8207539  215.9572927  225.980985  304.3999775  130.3008395  457.172858  12.28188407  121.344406  474.3648278  
264.4526009  289.2286392  136.8187503  286.8861029  403.4822261  381.3179695  -93.65256663  483.8535127  296.2693072  233.6024938  219.484511  222.9936069  302.2862058  131.0578269  460.3192689  14.37623532  114.755461  475.985035  
266.4692157  291.7050745  138.4817973  286.8217184  408.1213262  381.7416989  -91.06663324  484.5226313  296.3601954  233.8469134  215.9554747  227.220902  306.7058938  129.595826  457.0817567  15.71802986  119.1891168  475.2933034  
265.889052  291.6098313  136.1047297  284.2869011  405.9779399  381.0086509  -92.56537828  486.5675603  296.6725106  230.6422429  216.3812479  227.2518986  307.0412646  127.2475092  456.8828089  16.77970472  120.9987433  472.9428493  
263.8135845  287.193411  134.1615962  282.0549392  399.4597683  380.5252887  -92.89340914  485.2973774  295.4649097  230.0787443  215.0034656  225.4719391  303.4519169  127.0465082  454.9870651  17.4099395  117.9488913  474.4579709  
263.0128948  288.6168297  137.6483185  284.9414062  404.498627  378.5925222  -91.04455716  480.9031352  294.3992777  232.3476753  217.7058116  224.8664349  303.8473781  129.0213583  455.8936973  12.78515881  115.6446221  475.9256136  
265.3399741  293.1568688  138.419237  286.4903258  406.2545219  379.0970228  -90.54642506  485.6362644  295.7634763  232.5368125  218.493588  223.4419851  303.9997515  122.5174953  458.3902797  12.62232091  110.8481417  476.1254703  
266.799601  293.5541045  139.5272973  288.1301616  404.80879  382.3518162  -92.44556405  489.209905  299.737797  231.3171807  221.055381  226.3501819  303.3346146  124.8972337  465.4974111  15.42718427  103.5008388  478.0836001  
268.1168039  293.8444487  141.4951362  287.5747348  406.8511849  385.0567538  -89.98147344  485.65686  298.7290705  231.1424188  216.5282765  229.534247  309.1225439  129.0611599  464.1442251  14.0431969  116.2117892  476.3525187  
268.0373509  291.7868164  139.0594361  287.8415157  409.8257652  381.0767255  -92.36341253  483.3016347  298.1903659  230.9393287  218.2703175  227.9219902  310.8089954  132.429575  461.9303707  18.4821713  118.5437498  486.0253716  
269.8916716  294.2632768  139.2354786  290.551702  411.4895134  381.6610314  -90.95909965  483.9714524  297.8086014  233.5434719  218.8847175  224.7457266  314.5237775  128.7641141  463.1465923  16.89125693  126.9027775  474.3670501  
268.750305  291.600059  139.2350803  288.7873126  410.2272774  381.0100885  -93.29479074  489.3462066  297.6769702  229.2359774  217.5434107  223.2784963  311.1935054  132.2209591  461.6005037  16.2248468  123.3000128  475.1313335  
268.026331  289.6882215  140.4658954  288.8059453  407.7283615  383.7930237  -92.81465608  484.1729894  295.3301516  231.2426491  216.4969488  221.4187783  310.1474624  131.4762472  464.0587281  15.06190625  124.339453  475.5346121  
266.888238  287.1298373  139.2876436  289.11028  408.8959818  382.5226807  -92.23357387  487.3945582  295.3688662  230.0396529  216.0198656  223.2353289  309.1007373  136.5250201  460.0326808  15.7450352  121.1946525  481.4161019  
268.1768413  286.9374394  140.2040195  290.4325476  409.415104  381.8309582  -91.4533602  482.6256058  297.1431211  231.9591106  221.154395  221.4530695  309.5887623  131.6546228  460.6118196  17.59773062  122.0977304  477.5823826  
267.5311282  285.4252143  141.6761487  289.9250151  411.0611688  385.2065795  -91.44512274  489.7556006  297.6825276  230.413997  217.3992251  221.9063289  308.8751322  131.9577936  459.93967  14.58626372  123.6956998  472.8198741  
268.0909165  283.1230486  141.9136337  290.6716926  407.8986369  383.2233862  -93.86052462  485.5927189  298.1159861  229.9319149  219.4017119  220.6483897  307.2245553  132.9986589  462.8902199  15.3869062  120.3016904  473.599271  
267.0169982  281.9589919  140.6974594  290.6227176  407.9588802  382.7197945  -92.4797428  486.4869346  297.2360385  229.9336754  215.6765316  221.2162148  307.4015702  134.4189621  459.6514328  11.19653729  123.321736  474.0454748  
268.5821447  284.3257715  139.6033617  288.8910594  407.2166439  381.2794448  -94.92768176  484.3466773  295.7362884  231.3344018  218.8237009  221.3012352  306.4516912  135.6696113  461.2463819  11.4197053  118.0845919  476.9687862  
269.2735606  287.4265059  140.8992295  287.2136514  410.1596661  382.9773833  -91.35917815  486.8270778  294.0852933  232.6994718  216.271679  225.0150571  308.1840876  133.3569676  460.3355596  9.141714619  118.0086136  480.2731187  
269.0524488  287.4209431  140.7149726  285.9781827  408.6155405  381.2405357  -94.22144322  485.9920831  293.9480357  232.6298951  222.8274255  224.7191005  307.2993897  132.5472963  464.702366  12.38184133  117.4353431  477.7412636  
268.3920641  290.3082264  141.2315568  287.5792483  409.7530967  383.2012359  -92.29469411  487.9416992  294.1453851  232.1884023  216.3802582  225.3890243  310.2048282  131.60681  462.2161821  10.75368627  123.4099427  472.8855625  
267.3312627  287.5599594  138.7168128  286.0897077  405.8885708  379.6215061  -92.71780864  486.7916574  292.3561412  228.9933412  216.7216813  223.8851322  308.1926816  135.3237  461.712173  13.45910121  120.1259748  479.0888909  
264.5330661  287.0984345  140.4512139  287.1319787  404.4194167  381.6221375  -92.81881968  482.0117625  292.7168424  231.1097633  218.2948414  223.2472099  306.4499122  131.4979371  462.9593358  12.8851171  120.2885735  478.5991449  
265.8039187  286.5400525  141.0415972  286.3194323  407.150647  380.8586372  -90.47496572  486.8358139  293.2488672  232.7532796  218.4984048  222.3491472  304.871941  129.3472926  463.4862417  13.61613668  118.69211  476.814803  
268.2388225  285.2093273  141.8173497  287.752662  407.0440276  385.4566016  -93.10410777  489.011134  297.31951  231.58907  221.9031899  224.3340429  303.3283266  130.0673804  467.946299  15.24858377  109.0109724  477.1602469  
269.0956202  285.5991999  144.2318367  290.5864072  407.8627245  388.9137595  -92.43422655  485.6080556  297.4041902  233.6087542  219.4846012  227.7192351  309.595515  132.9286134  465.8797483  11.31271404  118.2035946  472.9827877  
269.6242552  286.1179417  141.9705976  288.4800716  410.626985  389.9496718  -93.35656769  489.7644588  294.842335  232.485561  218.9983514  228.451649  310.7455626  132.2767143  464.1191033  15.60525475  122.9793855  474.6118322  
268.1784973  285.6571396  138.4185399  287.5692538  407.1413895  384.4552396  -92.72874727  488.1905898  291.3726895  230.8657331  218.5442576  225.1179623  307.3841583  131.4398617  461.516337  16.73183265  124.3736414  475.1681419  
265.8695072  285.0352201  138.7640874  287.3267258  403.6091375  384.7874065  -92.67990475  482.4258583  290.6666292  232.1760881  219.3176719  223.05543  305.1507955  131.5162221  461.4181394  13.0422347  124.2657945  476.2885341  
266.7145814  286.9428663  139.1205248  287.9796249  404.6682687  381.7496236  -90.89315436  484.6833484  292.6895681  232.7183422  218.0332202  223.5673123  305.0576409  126.6960402  458.7382635  13.58002231  120.6230054  473.1459556  
266.6981337  289.4757239  139.7454665  287.9035221  404.4404813  382.5425421  -93.1298489  492.3062488  295.1826469  231.1990582  219.9036807  222.8861764  303.038413  130.332617  463.1524402  15.33723444  110.7188484  471.8642375  
267.0569926  288.9712318  141.2753904  288.2817086  403.3343708  386.1470959  -92.62748599  487.6136423  295.2893744  232.2360588  218.7901315  225.4551882  306.250425  128.316491  462.8480976  14.52228101  115.4461554  473.076357  
267.5721916  287.4466685  140.7259028  287.2224034  406.3694941  384.5667963  -91.07947723  487.6774623  292.122486  231.6127289  215.0415406  229.4998854  307.2166769  134.7852502  456.6224698  17.10492257  123.2040551  481.4122114  
267.1628863  287.6757689  139.6985312  286.7340529  407.3910317  383.2168496  -92.62928566  489.3318807  293.0838656  230.175349  220.6454627  226.9950768  307.8351411  129.0874552  460.3157173  19.72268278  121.1680902  474.161137  
265.7947377  286.4782915  141.6418086  286.8222453  404.6154432  384.5557365  -92.83613616  487.4547789  293.7511657  231.1548919  218.129794  224.4975183  308.5170368  127.8271203  463.5816812  13.94433147  124.0359054  473.1783723  
266.9085854  285.8409555  141.4921315  285.7753652  406.1324788  381.6429305  -91.4774996  486.9343568  294.1034545  231.1395674  216.7678187  226.4209363  306.9642543  134.6353868  459.5729901  12.75058353  121.4573108  479.0156253  
268.3379562  287.9687609  139.5194879  287.8192632  408.6790695  382.3651677  -92.57819412  486.6154208  294.5500604  231.8030263  225.847936  224.2265593  306.4958377  129.8429859  463.6691009  15.81354162  116.5575741  475.3705773  
268.660602  286.6838237  143.1692342  287.4700721  410.6845605  384.7606517  -92.5839682  489.5968583  294.2637592  231.0809344  218.4991432  226.1982532  310.652497  131.4013603  465.3219116  12.05690751  122.5935378  470.6772096  
267.9074332  286.390271  140.0014798  285.9619599  408.9405599  380.8289669  -92.0424642  485.9213434  293.7344029  230.3600207  218.1479713  225.6460812  309.1157774  135.015472  463.2151333  14.23945695  118.6470778  480.2496866  
266.2970639  288.528249  139.6896981  286.422814  407.1499277  379.7225616  -91.07216054  481.5092324  292.8570318  232.0748286  215.6183646  224.6676696  310.1324772  133.5383041  460.6764749  12.31878804  121.9218652  478.2163649  
265.5709262  290.7039218  138.7509639  288.3141111  407.377688  379.7221381  -91.62812369  486.8331305  296.364368  231.566543  220.9391056  223.9804052  305.5458371  133.26983  461.6016207  14.83990006  112.8363809  479.8490867  
265.5260233  291.5388627  140.0096714  289.0754697  404.5664379  382.0039132  -92.84809256  486.6295676  294.7548807  232.1530373  214.2723629  222.8547176  308.925444  131.4651368  463.6680508  13.72543909  121.1205806  474.0983972  
265.2379109  288.971356  136.1218903  288.4725435  401.9736254  380.2883096  -92.76892975  485.1408146  293.6610937  230.4650941  215.8618942  223.1392122  305.6414455  132.8114035  457.9803069  15.62196258  119.3834174  480.8610173  
264.7952361  289.1941415  137.6372725  289.9521315  403.3700432  379.2108809  -91.16988075  481.2439111  293.3211761  232.1309711  213.391881  222.1895298  308.8938887  129.9575191  457.2961394  15.69744698  123.7316449  476.8807592  
265.8713731  289.3719587  137.532517  291.1118338  405.3976812  379.0747345  -92.83169991  485.8963031  295.5986329  231.4371702  221.160236  222.6942995  306.0835961  128.8956793  458.9828465  17.56026835  114.9228553  479.1447015  
265.7282343  292.2011518  138.8175215  291.9534686  404.9537296  380.8926285  -94.14169259  487.458001  295.4645453  231.4644948  214.0141079  223.3850592  308.3310604  129.3165507  459.1321087  15.20078219  119.5058647  472.205717  
265.0660488  288.6037593  136.2793798  289.9320468  402.2020184  381.2445589  -94.03423933  483.6223114  293.9823867  230.8127326  218.0475882  222.695685  305.4878627  131.1279781  459.4658113  17.89810302  114.5130147  480.6669686  
265.685609  290.0764649  136.3187219  289.2102111  404.2942448  382.2552755  -91.91691718  482.9990579  292.1531949  232.1948095  213.734709  224.3505927  307.8092649  131.5220454  452.5490662  17.73636134  122.1986856  477.5860019  
264.6781735  288.7689872  137.500369  290.099158  406.8557949  378.7720077  -91.62135047  486.8563375  295.1995019  231.455444  219.777922  223.0385206  305.5085537  125.7363696  457.8576614  19.67291161  120.3683444  476.6067101  
265.256518  285.7376593  139.1033258  288.0649922  404.4487139  382.9419708  -92.21217632  485.7296523  294.083783  230.1956529  215.4521057  223.8999314  307.6615156  129.0812334  458.7782656  13.20062905  121.2701815  473.8660581  
264.8097149  284.4716914  139.382222  289.355509  404.1360034  379.537294  -94.32788513  483.1531873  295.9030293  230.2594404  219.8082178  222.217766  304.2552355  133.2268609  460.736363  14.08017369  114.1180674  479.215349  
266.1945719  287.9420173  141.5842161  290.8393656  408.5144356  385.7847751  -91.52192237  485.6084627  297.3216897  231.1351458  217.3438087  223.9294633  304.8428737  130.4895921  459.613015  14.10946877  115.461233  475.6904559  
270.4123639  287.2597463  142.9625934  290.6446312  410.7663962  383.4787049  -95.3569266  489.0279822  299.9236842  231.8824862  221.2967989  223.8911639  308.177111  129.7640933  467.3463541  15.39222558  117.0396036  472.8884658  
272.7897141  284.4085591  141.3844428  288.0866707  414.2957014  386.0065166  -93.63679894  488.7140789  296.0166781  230.0539026  219.9890751  225.0002901  311.4231608  135.4007668  461.9904433  9.104293506  119.9373479  474.0720805  
273.8988066  285.8757819  140.2581164  288.4819034  413.1250238  383.833144  -95.10618186  483.7574866  295.7831571  232.2014766  221.8040287  223.9802296  312.7415582  134.2543456  462.6838334  10.10317898  122.0333073  476.4183064  
272.5992409  288.140344  141.1996365  289.3360428  415.1194063  385.9520898  -93.72193837  491.3301866  294.6099692  232.0586272  220.1058711  224.0337493  310.2234135  131.7536736  462.1683122  12.74979281  123.3545796  469.7475101  
269.9766894  287.6601263  141.8660357  289.1632897  411.1701439  383.9815384  -94.58364834  489.0230116  295.3825603  231.171867  222.0515725  223.189014  308.6825843  133.7891266  466.399304  14.23046881  122.4821922  474.8111917  
267.6858942  285.4367225  141.5715397  287.5802987  409.7486941  383.6558958  -92.80967052  484.0349373  294.3305596  232.5677071  217.0683728  227.279462  311.9155871  136.1053303  461.9110286  13.6089961  125.5185853  477.1631838  
268.0681161  286.243161  141.3589508  285.5286656  408.400022  385.488708  -91.51811333  488.9185783  293.6216008  230.047  217.2098771  224.3503066  310.216247  130.9571039  461.5741775  15.3018488  127.6841476  471.9585257  
265.2952084  281.404833  141.4167132  284.9049118  404.0684048  384.888261  -92.44218956  487.687513  291.6339005  228.7577342  217.1173176  223.634804  306.0881386  131.1883088  460.7045053  13.57893621  122.9217991  473.3514933  
263.2464405  282.355862  140.267723  285.4593699  400.54395  380.267069  -92.6986096  484.3878797  292.8015434  231.1116878  219.1432424  221.2485881  303.398526  131.8854084  460.8418435  13.41599407  115.4203688  477.3157604  
264.8063141  287.4827105  139.77778  289.2072819  403.1331712  381.718385  -90.49536089  486.6272018  295.9897484  233.0388652  218.1691268  224.4298934  303.3119995  129.9426632  459.8111916  14.91243882  112.2297491  478.3007266  
268.0256982  288.3454008  141.3072087  290.7518762  406.6961367  383.2611264  -92.98711381  490.9898242  299.7231118  230.9451814  219.1530861  228.2120599  308.8119429  130.2859715  465.6180982  19.140263  113.9261167  475.4577523  
266.3074451  285.2716507  140.4798646  289.2086303  406.335812  382.7989035  -93.47770689  485.9212432  296.1847722  230.0172709  218.7201408  226.6766485  310.8581296  132.0037146  465.1166068  15.79698424  125.3088366  478.5993116  
265.0315706  285.803937  140.3017111  288.3544074  404.5597892  381.0004401  -91.48278878  482.9931061  294.9538719  230.633755  216.6913551  225.2431123  310.5912582  134.0497827  460.051457  12.33251984  125.5321722  476.9031846  
264.8061213  286.3159076  139.2675907  286.9047282  404.5269617  377.6741851  -90.1074087  482.5082525  293.9221771  231.7267443  216.0305237  224.2780225  306.7972526  130.759057  455.1016636  14.00247846  122.7620105  479.0128972  
265.2057565  286.1611227  140.0953446  286.7308843  405.2436835  381.6878461  -91.46378807  490.9441515  296.2154451  230.2101106  217.2350197  223.5223759  305.5695141  129.6978188  463.623782  14.27668419  115.5341651  474.9149114  
263.7880888  286.4524998  141.1253573  286.6867478  405.5438139  382.5067247  -91.16500158  485.0304717  295.4467382  230.7101592  218.1930885  221.5437185  302.7471113  129.8633579  465.4349653  12.05015506  111.025466  478.6000753  
265.1336596  283.6849991  142.1894581  286.1479753  405.3199323  383.3064408  -88.14868248  484.0063624  295.28829  230.7691429  215.1671263  223.5692024  303.2464173  130.5261181  463.1311035  11.0472127  113.1176544  480.2970713  
266.0172538  283.5473042  139.2595481  285.9444646  406.5347896  382.3141878  -91.52251282  484.3489014  295.6856743  231.3400391  221.9000837  222.7753311  303.6157367  131.5621856  461.3149085  16.68297459  110.590885  479.9586806  
267.6762063  287.1854156  141.8422465  288.1679801  407.0536568  386.3959012  -93.0067591  488.376172  298.4097318  234.6274767  219.9500611  222.6060183  306.5007234  127.4869575  467.5761135  12.86381819  114.6195376  470.0530352  
271.6853315  287.7161829  141.6278177  286.7615846  409.7374942  388.8148632  -91.24566809  488.4976643  296.3360638  230.4214898  217.3081093  227.4770608  308.1107595  134.3713047  462.8650501  12.90793012  114.3339544  480.0369025  
273.059505  285.5946029  140.663059  286.8125519  413.6528138  380.6362616  -93.56346965  482.6244149  295.2374326  231.776465  223.6168842  225.0329931  310.312227  134.0693167  459.9016771  15.20918596  120.9327894  477.379251  
271.0973621  286.7479023  140.6152677  287.0367151  412.3508412  383.9707422  -88.58963391  483.200526  295.5784759  234.7401759  221.5830434  221.737812  310.5389829  129.4205534  462.8538578  9.658687699  123.1777883  472.0672513  
267.9411966  284.4133578  140.4231978  284.7402319  408.8005654  385.308007  -94.06194356  488.2830657  295.9055215  231.0734952  219.0019925  222.9525676  308.1229125  130.1822223  461.0096202  12.18232444  121.7618696  474.211058  
265.9557885  286.0661638  141.2153965  285.661874  406.6249873  382.5249146  -93.14989154  484.5915428  294.9641032  231.6968566  220.2476534  222.9880972  302.9356859  134.3463356  462.1245813  13.63234009  116.9049228  477.0283348  
266.595265  289.7847995  140.7643754  288.5233535  407.7723664  382.9377669  -90.85673228  487.2648971  293.4493984  233.3956254  218.8865312  225.8153541  306.4839757  127.0134223  460.0076193  15.102945  119.0372231  475.2050726  
266.0666073  289.5522596  140.1994486  288.2682156  405.8810525  383.2168968  -93.99492012  488.8360678  293.3252868  230.8924428  218.0354619  224.8037338  305.4694658  130.1689786  464.7724505  16.07593609  114.5297643  475.0394944  
265.0121621  290.0615441  139.6564568  288.7016843  403.0068236  383.6687526  -91.01573915  484.4660071  291.9026926  231.6354548  213.7190736  224.3901602  305.5542774  130.6039416  460.6555284  13.66523208  122.0948861  474.1301754  
267.422557  292.4421289  139.0521592  290.7674711  406.6370618  382.780296  -93.74541462  483.6879367  293.0062375  231.2289994  218.3804032  225.8288949  304.2382728  132.7351244  458.2431369  14.44820645  113.0681287  483.1025703  
266.7267181  296.5869129  140.8396676  292.4742481  406.0986119  384.7173488  -92.54744494  487.1727279  294.8589553  232.6669802  217.0583691  226.639469  307.4974623  127.1366573  465.4071409  13.33977406  118.0563575  472.6444239  
266.2737368  293.001056  137.5579839  290.7311272  405.618578  384.9277612  -94.15229721  487.563439  294.204399  231.5199925  216.2159503  226.8365178  306.3464304  132.3590322  461.6217192  14.95227248  119.3405914  480.6351682  
264.22164  290.8616871  136.516578  290.1238328  402.3031646  384.1822014  -94.62882083  482.0105451  293.8753519  232.9615573  215.1579291  225.6009548  306.8318266  131.9058016  460.4008964  14.88544686  123.7544926  477.7953668  
265.6099436  292.3438353  136.6328217  289.9462131  406.0756719  385.6264203  -94.24878181  487.4066773  294.6023537  232.4505251  220.0962175  226.37773  306.2336423  130.9198738  455.913602  16.98375236  119.9010007  479.0188414  
267.7413518  292.1449047  138.4506741  291.4493315  404.6451882  383.3548444  -96.1929496  488.6325192  295.461306  233.3091796  216.6611104  224.6555269  309.399382  129.3857145  462.9350602  18.88879956  122.2332507  470.8671672  
269.0203908  289.6029515  137.6084588  290.3601381  406.5483583  382.547342  -92.99694174  487.9565775  292.1513312  231.0936247  215.8669332  227.2177835  308.2240448  135.9419828  457.7368398  14.00101238  123.7845076  476.1731486  
269.608429  290.3518697  136.8132962  289.7171108  406.0451439  378.0390797  -93.49459608  482.5024135  292.9795571  232.1496768  220.9836762  222.3658397  310.1150854  131.6647131  458.5210046  17.86154744  124.0120429  478.2904886  
267.9849488  293.1313804  138.8180796  288.6858778  409.6443074  381.1184295  -92.30438001  490.4377173  295.4365429  230.7633173  216.5097151  222.5863179  310.4672862  129.1954354  460.7488517  17.20740544  127.9517855  472.0058387  
266.4720909  288.7722942  138.9238532  288.4290079  405.5817708  382.1557536  -94.10420611  486.4893442  296.3103263  230.1907418  217.8284087  222.155489  306.512953  129.8704116  463.0901923  16.90542754  119.8977426  475.5297185  
267.0231084  289.2591311  140.6319495  287.4851464  408.1617462  380.8404619  -90.8691095  485.5070952  295.936358  231.554973  214.6797939  222.1620771  307.8649866  132.05084  460.6547262  13.44393661  123.0637284  477.0271626  
267.3701448  286.295739  141.2192723  286.1221268  408.6310673  380.6970537  -93.87525291  483.5870902  296.3820437  232.7455513  220.2904048  224.0085267  307.0904496  132.4699109  458.8301653  16.45300856  118.0463111  484.0808694  
268.8564162  287.5597654  142.4289797  287.1068547  411.5281559  384.4439408  -91.06321731  489.9462407  296.7800133  231.9827132  219.5453428  224.868219  310.3278255  131.2240208  463.0261709  15.69743887  124.5827257  475.0211433  
267.7120366  285.1062657  140.6350996  287.3939739  406.1428274  383.6978941  -94.28935629  485.4928192  295.0532954  230.6327433  217.6976407  223.2119072  308.3273598  133.2641939  462.4662644  15.0428497  120.0066649  476.6527345  
266.1011624  283.3109385  140.4263069  286.5292985  403.2216804  383.4154789  -90.60834735  482.0748849  292.768855  231.158225  214.2359828  223.4205874  308.8694538  132.2553424  458.1592785  10.62327436  123.1663147  475.6771832  
264.5642489  284.0253692  138.4985857  286.8448751  402.4063665  377.8355297  -90.66867063  484.428426  291.3710529  231.570248  216.1397053  223.300589  307.3917125  133.9022428  454.9737329  14.64613627  117.7640246  480.8284316  
265.1465165  286.835089  137.7314561  288.1996949  401.6607584  378.8041956  -91.03445742  482.4742676  293.6046906  232.9740178  220.1875066  222.4765712  306.3392176  128.8743607  460.5903369  14.93266259  118.206432  476.3334349  
265.7981154  287.6318362  138.8647482  289.6473947  403.6994762  382.8723778  -92.00464355  489.6524577  295.4669387  231.3428478  218.7220603  224.7560359  304.6644469  129.5424566  463.6449448  15.70739962  112.5099219  475.9406603  
266.4652122  285.8895595  140.2367659  288.9167585  404.2922693  382.334133  -91.46937503  484.5999777  294.8501554  232.1058466  216.6581305  223.3857601  307.5384785  130.7864027  463.0367084  13.83225244  119.0234207  473.4917173  
266.435658  283.332935  138.3726216  288.4249205  406.9455421  380.845311  -91.81788201  485.2028078  294.7909897  230.1471623  216.5377415  224.1442682  307.1131825  136.3333872  458.9330358  13.34457034  116.6989117  481.7682966  
267.1501934  284.9427772  139.6116334  290.5688796  408.3072951  378.0714421  -90.04758408  481.9957913  295.711155  231.3756892  219.9634594  220.5096431  309.2634327  130.75889  459.7944083  11.02614474  122.0666863  474.1212917  
268.4095679  284.4620573  140.7674875  289.6674855  409.6467174  378.4138395  -92.41286631  489.6906605  296.5040544  228.5146693  216.5222231  221.0172511  307.4519823  131.4831339  461.6335511  10.32668225  117.2535751  472.9491266  
268.9119433  286.8719625  143.4341468  290.9072204  410.1707623  380.3296954  -93.7680312  490.6550504  297.3325552  230.7420949  216.3215492  220.7540954  308.8166012  128.5827175  465.1963637  11.90643871  115.820904  467.4093492  
269.5107006  284.3477241  142.0520274  289.2654216  412.480812  380.6763993  -93.97369579  487.6706291  296.6114226  228.9930201  219.2852456  222.2240634  305.7527699  134.104581  460.9662986  12.7416886  113.6469181  476.8710921  
270.4366204  286.1857979  143.1087103  288.0509767  411.5245643  382.969606  -93.54655618  483.756528  295.628891  231.2896543  218.1292906  225.1402366  309.8489547  136.197053  463.3589418  9.687259577  116.5614656  472.0441783  
271.5807733  287.2399199  142.0994993  284.9964544  413.7349422  385.0479567  -92.10263353  488.9495298  296.2023186  230.349256  219.0509127  225.2843079  309.1599965  133.8975137  463.3920923  10.16948379  114.0226388  476.7986909  
268.7523699  287.4605928  141.1351401  285.8458496  409.684652  383.7796173  -93.30684281  486.6373983  296.5823376  230.1373939  220.4006473  222.9018855  307.2056425  131.2276977  466.0329495  11.81463637  118.8605707  474.7111819  
265.7639885  286.8945217  139.4045482  284.850704  408.2221351  384.3593858  -91.28679495  488.8543851  293.7797547  230.3996302  219.2504079  225.3299779  304.6221607  133.2609941  458.0522446  12.51320837  120.8614956  474.8436498  
267.1121822  285.5624553  139.198661  286.9711279  407.8428271  384.0203067  -92.79919185  484.7453812  294.9734358  231.2024164  224.1567255  225.8456721  306.3541757  131.9543248  459.8313998  16.95197016  117.527371  477.7134177  
266.454031  288.6024508  139.4022034  285.9155277  407.5729181  385.0601609  -92.09802853  488.0663759  293.8934438  233.0026558  218.0358716  225.3777322  307.662943  129.5583205  460.0921125  14.21149197  121.4048802  470.7628576  
264.6017979  286.1841157  137.5097389  286.6975075  403.1173889  382.1516455  -93.98660155  489.7254573  294.4307646  230.9480569  217.5328989  224.0500321  305.0614821  131.8049461  458.6328414  17.08041551  120.2148162  473.3341105  
264.1877795  287.7959951  139.1892078  288.3982247  404.1040032  383.2636237  -91.55550268  484.1255945  295.0772061  233.2462321  218.0141443  222.5142943  303.9528912  127.7710328  459.4082259  14.85451003  122.4181176  472.4967702  
266.1147278  288.7880172  138.6227219  289.6093972  405.6977649  383.7399009  -92.06766067  486.837247  295.2760633  232.0230022  220.8785205  223.5628878  303.6767113  127.2315035  458.043259  15.62921472  116.8384543  479.2071398  
264.8311747  287.5130647  140.268125  290.7476812  404.2956283  384.4043585  -93.88041268  488.380562  297.5305137  232.8755354  218.8432797  223.6287076  305.154752  127.1704222  465.8505496  16.78309171  118.4484806  473.7394405  
265.1380195  284.6860055  140.9694049  289.1145314  406.947983  386.1295901  -91.57754194  487.1620948  294.0032242  230.7260189  216.2341695  226.4252992  307.5910441  132.4768817  460.2685496  15.09590355  120.9126492  477.1834097  
267.4382269  287.6883126  140.1594699  289.8417988  408.0493571  381.5876533  -92.57552042  482.8452056  294.9454241  232.5557031  223.6621239  223.7245936  308.6979951  129.3719936  459.9609208  18.81157168  120.597622  477.9950033  
266.8171825  287.8736179  141.686616  291.3066916  406.6241734  384.7401534  -92.56440121  489.3315222  293.8236644  232.1464613  217.5487684  225.5516247  311.1435356  129.8504869  463.1254415  16.6988419  125.06572  471.8215311  
266.8808479  287.8081343  141.1587289  289.8560944  405.9066896  381.8608239  -93.40042272  486.1642139  293.3015922  231.4666923  219.3145229  223.7970586  307.0327839  134.5864897  464.6305131  18.68725828  120.029472  481.6104903  
269.3014637  291.0389756  140.9728231  292.050882  409.7310983  380.8307427  -91.5390856  482.9453293  292.9120741  233.2360917  215.2171692  227.8306321  312.8295461  131.3202193  461.3232754  19.35645308  126.0067931  477.6223925  
271.0765666  290.4602991  139.8480671  287.779295  408.2881151  385.6741403  -95.082533  490.3288723  293.2147507  230.492422  215.1590205  226.0236257  314.7996204  132.3807069  463.7413545  18.65062315  126.6669872  471.2165903  
266.3379464  284.9563612  138.3557885  285.2655566  404.2433962  386.8041971  -94.0342936  485.3818714  294.2880175  229.0613315  218.4309644  225.204638  306.1087409  132.997351  461.9046894  16.51856471  124.1146026  479.9899313  
266.8157626  288.0982903  140.9687939  287.1021679  408.2200574  381.8710549  -92.39533329  482.2896217  295.3096894  233.5338213  222.5246739  223.9934694  306.8109959  127.8618736  463.6331128  10.92512539  120.6490467  477.5323212  
264.7668147  290.6631829  140.5953101  287.9973107  407.4622697  385.4256482  -92.97048919  489.7071899  297.6945729  231.4469025  218.5478588  226.4044946  305.1745034  129.425236  464.727658  8.616486566  116.6167533  472.8540655  
263.647763  287.3152071  140.4194892  288.2144449  407.0178461  385.6592141  -93.73933633  486.0377594  299.9525749  230.9997361  220.6923144  228.0665128  300.928299  129.8404962  464.8506093  10.73184975  110.3615057  480.086092  
264.9469859  288.6686385  141.8611785  289.6092685  409.267963  384.7866141  -92.5652207  482.9035672  298.1484506  233.6333924  220.1394891  229.2011171  307.9359597  132.1536419  460.4940847  7.97682973  118.2394205  474.8001829  
263.4769082  288.5004491  139.6048273  288.5276221  406.2133354  384.0922811  -93.50702242  489.6344761  295.9853306  231.4440623  216.5073914  228.6269891  306.8735233  132.3159402  462.4820859  8.678223888  119.9811275  476.4320193  
262.2875249  285.2560593  138.1299923  288.4059249  405.0480554  381.1846688  -94.34674369  479.7503709  294.1527928  231.3125442  219.0340604  225.4947384  302.6233869  136.6561113  454.5820504  8.946522935  118.6146988  480.7825571  
262.0258897  290.7842607  140.9084474  290.1723864  405.7250585  382.678406  -93.95805652  488.6934425  294.433347  233.4687905  216.621474  226.5949885  305.241679  127.4949227  462.5064744  9.076600011  117.7945677  468.6372623  
262.5735799  285.6122031  139.1799573  287.5790818  406.2854838  380.7083485  -93.50490684  486.3922578  295.1707915  230.2733396  218.6655939  226.3320579  302.0954387  135.7830527  461.3688458  9.853581008  112.6898786  478.1108857  
266.9832509  290.3405797  141.4082948  290.1931651  408.0319935  383.8704638  -90.96992893  484.5678023  297.9546474  233.5603466  221.3324594  224.8781265  303.8945143  129.5700354  461.87094  8.881699383  111.4404089  475.1931652  
271.4247283  286.4526584  141.2477568  285.4212003  409.2992175  384.8568909  -92.31343246  490.9997358  297.4022701  230.4617755  217.5888121  226.539374  308.5160988  132.6612823  463.597335  13.41662534  116.6228182  476.8558406  
269.001804  282.7319246  139.2558822  284.4764856  407.1526538  382.6045574  -92.69399649  484.75764  294.1779519  230.6712131  219.8362193  223.4251162  308.441318  133.030417  462.7804304  16.32400251  120.2708547  477.6352775  
268.4071761  284.1205544  140.1149599  285.1814332  405.8141831  382.903542  -92.56229583  485.0251856  292.4860489  231.7057961  214.8367613  222.8951819  309.1482681  128.3831603  459.8282895  16.36946368  123.1010597  473.1845182  
268.2489721  286.7667214  138.9370427  285.8395602  404.8425472  379.0928685  -93.7439491  480.7718936  292.4854854  231.3717806  218.4737031  221.4693505  306.9821264  132.2552397  457.7611591  18.19366826  115.232867  480.0806748  
267.6795044  289.9262259  140.8608224  287.8703059  404.0052718  384.4250771  -93.0941305  489.1203292  294.1985076  231.0930901  216.2291645  224.2572987  306.5247394  129.2212218  463.0968943  16.42117911  117.2809006  470.7532543  
266.154771  287.7053627  139.4248955  286.4835551  405.5836089  380.2610363  -92.26744807  484.1310023  294.6317906  230.4013243  218.5920522  221.6705721  304.4292018  132.0000939  462.8623095  16.12903057  114.6682567  479.0902331  
268.0765169  286.7880347  139.1735583  286.4674892  407.7151918  380.3779414  -90.74567905  483.5714751  294.8161915  230.0935564  216.0687624  221.9060159  307.7058478  130.6274617  458.7568185  13.69717974  115.1312375  478.5423065  
269.2946084  286.5577061  140.8546675  288.7492677  409.3657656  382.7913813  -93.99322764  488.7757978  298.9399737  229.3831867  221.0330593  221.2887224  308.35213  126.4203495  465.1936326  18.9202898  110.8418353  475.7969352  
271.6420205  287.5252103  142.9606324  290.0024628  413.4993973  383.4712607  -90.16804325  488.2405435  296.7101094  229.7573151  218.0102881  223.5757902  314.4154623  134.6478493  464.2574438  17.27035693  119.9888759  473.3629646  
273.5345628  292.7094458  143.827241  289.3773434  415.8760434  386.4369706  -92.36878763  490.1982206  298.5423756  230.082505  226.0110899  226.8835297  316.5903889  131.7053422  465.5945181  23.2178724  120.6600985  477.3685692  
272.7445069  291.8253351  139.4434264  290.144343  413.4904208  380.7798509  -94.50049561  492.3378155  295.2436801  231.5154925  219.4621949  226.4160883  318.043681  133.6221565  465.0890025  23.20809501  135.0177819  474.0585307  
269.3275171  289.5226966  138.5165014  288.700589  409.4090244  380.1333446  -92.6207892  485.3125093  291.4134513  230.3052141  219.060738  224.0537686  313.362619  136.4157081  460.9288257  17.04653777  134.3006297  476.9236954  
268.7215195  289.7114765  137.9853381  288.7270968  408.2094155  376.9004275  -91.64194197  481.7887625  291.6591581  231.8630901  218.5008345  223.2516361  309.4707063  131.5835538  456.7372078  16.13943953  129.5979558  479.1472642  
266.2570232  291.7814761  140.3947873  290.1160453  406.5250211  381.3743274  -92.66782585  486.920738  293.8524847  233.563896  219.4044464  221.7465965  306.7381166  127.2134913  463.0035503  15.37863983  123.7471166  471.4985268  
266.9760467  288.643002  139.8892835  289.1811006  405.5743397  381.8580528  -89.79713754  486.5405442  292.1569765  232.4572419  214.5771451  223.38183  306.44438  129.9983435  460.5037706  14.23531297  125.1273535  476.0961012  
265.9749906  286.8465312  137.9154157  287.8940775  406.5307649  381.5496117  -91.05534791  486.2450002  292.2322732  231.9176593  217.4438773  224.7715373  304.3336554  134.7750485  458.1982638  16.50085816  118.5408429  483.5550567  
266.6161891  287.2234504  141.4136968  287.6502398  407.7192302  383.3812893  -94.02858788  486.6991298  292.070968  233.6582654  221.3084969  223.6374433  305.9127853  131.4009568  464.5425858  16.564946  120.9595102  472.9026062  
268.2157467  281.8513136  140.739826  285.7215902  406.6181732  385.7192947  -91.22758916  487.5841177  288.6925768  231.1891692  214.9272979  222.3051386  308.6975913  132.3870102  459.4457634  14.46454465  123.9849474  473.5219365  
267.0974736  278.3695972  139.0328247  284.8370882  402.8697628  383.6664786  -92.39266169  485.3073074  288.2259664  230.0319994  216.6586703  222.2186085  307.5219828  134.2840555  460.550804  14.24810028  116.9409944  477.4092053  
266.8953133  284.7262414  138.2742328  287.8440344  404.03087  380.4532518  -90.59147113  482.7713866  288.4128581  233.3444715  217.8630368  221.5641642  307.1046958  128.7779064  459.8270909  12.56728359  118.3359768  473.8599326  
266.0340643  285.5313656  138.9886858  287.7418507  404.5608099  380.8896984  -91.25918158  489.1108134  291.2607176  231.3005883  217.8449289  222.8304612  303.9515911  127.9512293  459.9260905  11.97049337  115.4110417  475.4780338  
266.2083098  286.1023663  139.7459977  288.6335957  402.1883043  381.5598716  -91.71620043  485.4430959  293.3159822  231.5088132  218.2828293  222.0977184  302.9065717  128.8854079  464.319926  12.20417199  112.1466271  477.7610295  
263.6108132  286.0778533  140.134568  288.6607057  402.6876472  380.9737009  -90.06854136  483.7870586  291.9368209  231.3856206  214.8596956  224.2761009  302.9393053  130.6552729  459.6739025  9.869078236  113.9436689  477.6927549  
265.6746962  287.7497643  139.6129925  290.2620592  403.3904856  383.1072032  -92.16416748  486.4620439  294.6220742  229.3773501  222.9660127  223.8168242  301.1931342  128.7451153  462.8898451  15.01340832  105.5780925  480.8070727  
266.1867829  289.7291095  141.2911763  290.622362  403.7951183  381.1738321  -92.52266911  485.558718  295.2140935  232.6029373  216.3752787  224.976503  307.0947918  128.7097619  464.4007355  13.82310419  116.6695059  472.8315184  
266.3768748  287.0332734  138.4724935  288.5838997  404.6911142  383.2954462  -92.45192041  486.0380057  295.2447694  230.1416084  215.6239055  227.9063955  304.9187265  135.1450562  459.2090568  13.79757234  116.411576  481.5662365  
266.9447002  287.1655304  137.8784331  289.7586191  406.2492693  378.8899359  -92.8471356  481.3992239  297.3085232  232.4708085  220.7742719  222.9884883  306.4518578  131.9508279  457.9710155  12.56268703  118.2988772  479.1149631  
267.9709618  289.5826197  139.8516927  290.031319  407.9178085  385.4262545  -90.94455425  489.5211414  299.4071951  231.8375129  217.6404165  222.5877208  307.3215629  129.5378956  458.971866  12.01766452  119.4051815  473.3426592  
267.6466638  285.3168806  137.6505381  289.0936691  405.9708894  384.3738224  -94.34884063  486.3103181  299.460079  231.1809665  218.027524  223.5009818  306.477104  129.7713365  462.9158106  15.01091147  117.2040945  477.3325445  
266.8488474  287.4322119  139.2788772  288.7605982  403.7123066  384.8202999  -93.64835629  483.5913885  297.5208306  232.4321845  214.4888738  224.0010152  307.3856193  131.7537129  460.5876987  12.95565714  120.9969713  472.1277943  
268.251288  288.6232873  138.4444811  287.5327855  406.5823601  385.3337805  -93.30247506  484.315197  295.7608558  231.9490697  217.345022  224.1473457  307.2402352  130.6843677  457.3615669  14.58215216  116.7957023  480.2108363  
269.4559147  291.2946302  140.2660981  288.8961139  405.1923827  386.3508523  -94.14220066  488.5279156  299.5867754  234.1919947  218.5965193  224.7451892  309.4107714  128.9089293  462.874034  13.10304055  119.4337482  472.430789  
270.0430025  289.6073784  140.2702777  287.4155919  408.5003109  387.4903257  -92.85631106  489.1817241  296.5950196  233.4914468  215.6916331  228.9576555  311.0691229  134.9300575  461.9828415  11.24256565  121.3144393  478.3265369  
268.3325027  287.6793127  139.5521714  287.4903156  408.6460284  382.4404689  -93.61584002  482.2897403  293.7939197  234.1394861  220.376995  226.4526547  310.3769903  135.0201558  460.5792422  13.80852968  124.5954957  480.1170171  
270.4181312  292.0862696  139.7063878  287.0880655  411.4265175  383.4507801  -92.23496071  489.0794792  294.584313  232.6287268  215.921105  226.5726114  312.2211246  129.1428132  461.6523109  12.13600987  124.7113251  473.0079268  
268.655156  289.8331803  138.359262  286.1346168  406.6674797  382.1081381  -93.66350404  486.7389828  294.4466915  229.8896863  217.3234444  225.31912  307.9437816  133.7128854  461.118336  12.04631783  116.3931539  478.3002884  
267.0041099  289.8596087  139.1105331  287.646794  404.1508897  383.7019545  -90.47728429  484.3866029  294.6533888  230.9308833  214.2534387  225.6188206  308.3572891  135.1107216  461.8349438  11.43307088  122.6538941  476.9464721  
268.1839781  290.3055881  139.5096248  289.0907495  408.1144945  383.62932  -91.94938599  486.7325512  296.8912935  230.4771043  221.191296  224.0461409  306.2377033  132.4490972  462.6493479  15.17316615  115.6157816  482.5481284  
267.4415328  290.7388435  140.5825156  290.1451271  406.6990346  382.1140468  -93.79135605  487.5780222  297.0137207  231.7613665  217.0748563  223.1366967  309.2559113  131.4829846  465.6583275  16.46096955  123.2661319  472.0815479  
265.5504867  286.2493014  138.8537375  288.3139116  405.0816637  381.720719  -92.86395336  487.7472687  295.4406065  228.6986436  217.2593112  223.7891472  306.9359353  135.0588381  462.0376042  16.27878528  123.21781  479.2982139  
267.8529672  288.6433272  138.8934624  288.8052872  406.3208125  379.5084976  -92.09987196  481.5444551  295.451386  232.1297076  218.9381017  222.4726753  308.423033  131.2135538  460.9192445  15.51464098  124.060633  476.3915138  
266.9800561  285.9212898  141.5003664  289.4614103  408.0133709  381.8061747  -91.80041536  489.3785652  296.7117492  230.8340157  218.6808231  223.9651259  308.1315602  130.9259612  462.3103844  12.54106922  121.0306751  473.9794835  
266.6845541  283.6673374  141.2075988  289.0106466  407.7052916  380.6752886  -93.63280362  485.086305  297.7456413  230.5005766  218.2751016  221.411565  306.720723  133.4131254  464.8113759  15.00900119  121.2049582  475.4486989  
265.7793536  283.6200714  140.2100208  287.5986976  404.9672122  382.0896666  -92.55568707  486.1210264  296.3470163  230.11853  214.9629777  222.9715922  306.5657702  135.1190408  457.9594854  14.06354301  121.8094123  477.6303686  
267.7658686  285.7842767  139.1488577  286.4740727  407.6647806  381.9017126  -93.85975121  485.8552055  296.8403726  231.0383381  221.8783369  221.8759017  305.938761  128.7528667  456.9007649  16.7435353  116.0659636  476.0089371  
264.7882949  285.5933838  143.6738999  286.3070496  409.2748837  385.0569099  -92.71785788  487.4870868  297.1896471  232.9907411  218.3603956  222.3083988  306.6319919  128.2976463  464.5614636  14.51166862  122.6416402  470.3873382  
264.6425195  286.3607203  142.9908546  284.9479871  410.4735221  384.170093  -90.35407714  487.3175261  295.4820637  230.7059684  217.243149  227.8512999  306.9363526  129.6342562  461.4028927  13.79209214  117.8390891  478.6827863  
264.8552193  286.0945741  141.0735192  286.1343085  410.8974337  381.974916  -92.95057355  482.3548722  295.7032545  230.9206653  222.2920473  227.653096  305.6419789  131.9069764  460.6382435  14.87703313  114.9006874  479.5542098  
265.0573624  290.1801687  140.933358  288.1317368  407.281353  385.7311498  -92.56754705  486.0828619  296.7047689  232.2159615  217.4411902  225.4284486  307.8387245  128.9410536  463.2592785  12.16780273  119.4089666  471.876657  
264.9586442  287.8515268  138.9322492  287.8427939  406.0267486  383.7575457  -90.89792307  486.1962351  294.5077411  230.3878946  216.2942922  226.1092596  306.0888576  132.502936  460.5662464  11.64406533  117.2142776  477.9015745  
264.4547548  287.3122237  139.5865372  291.039878  404.3285389  382.9887525  -92.43555046  481.2518021  294.979057  232.2753155  217.2696354  224.0538312  304.8324345  132.8390585  459.6977535  13.30672528  117.4971482  478.0101645  
267.1545338  291.8439216  139.5322165  290.381041  405.9717456  387.2644177  -92.49175852  488.0499531  294.9616481  230.9381057  218.7195391  225.4106308  305.7233422  130.0294988  457.85881  15.06314429  114.5011656  478.9031803  
267.5980662  292.1789872  139.1071749  291.420835  405.5909144  382.5986984  -93.2518914  486.9213266  295.9610886  232.1825776  217.6061045  226.3228945  309.0644362  129.4129098  464.7033155  17.14530146  122.2268842  475.3030728  
266.3238674  288.3557006  137.9041376  288.887705  406.7134654  382.4051835  -92.12879043  485.8167526  291.5183849  230.9324384  214.8721185  227.663554  309.4307873  137.0837018  457.5961726  15.74769712  126.8349626  479.4848014  
268.1685017  290.1055078  140.1555447  291.4034734  409.5748538  380.2393478  -92.49686851  483.8366127  294.7877972  232.3646836  223.4695698  223.1640923  306.4953919  129.2622907  462.2503247  15.90729517  119.9534622  475.0386722  
267.3097352  288.9915685  141.3678171  290.7413843  407.8826435  383.5453198  -92.04564819  489.7085928  294.6387616  231.7045423  217.6499074  223.7937177  308.213759  130.4381722  463.0954621  12.36431521  122.4583791  469.9319477  
265.4311288  285.0028859  138.6529709  289.1287393  401.8285345  381.3682568  -94.08448404  483.5035928  294.5822539  230.0963195  218.3759042  222.6229009  304.2553929  133.4083366  461.577751  14.28748373  116.2080845  477.8019975  
268.2679305  289.5862867  139.8954463  290.0552466  409.0589681  378.7864557  -91.19419545  485.1014094  295.5515676  232.0244737  216.8434673  223.5971987  307.0911766  132.7482791  457.1861132  13.169374  119.1056826  476.0482769  
269.021279  290.2433963  142.1092597  290.7030402  408.1314771  382.4591099  -92.95933231  490.1026593  297.343908  232.29181  220.0434367  224.1141518  307.9737952  128.7327952  467.8347478  15.95751907  117.2399256  474.2907951  
268.2141319  287.8522526  140.8496198  289.1867041  407.5144944  382.5893158  -91.94476936  487.9155814  294.6312492  230.5930287  214.0769583  225.0312535  310.1331344  133.1351088  461.3236389  13.12993854  127.4363137  475.739509  
265.7003279  284.3865782  138.905073  287.4189934  406.0369369  380.0381832  -93.02114954  483.0236319  294.199513  228.8212815  215.792145  223.3103235  307.6903135  137.1498717  457.3669401  13.81441369  122.4994015  480.5118667  
266.1173076  286.7016365  140.3348979  288.5888036  404.7342252  380.0460474  -92.92174714  486.6668017  296.4614947  231.4091594  219.8471142  221.2208809  305.9409297  126.3168218  461.4313262  12.81106029  119.4911105  473.3857111  
264.5566781  284.1084384  139.2119358  287.7608563  403.7498236  377.8420337  -91.86145813  486.0430998  293.9724796  230.3438011  216.2742437  220.9641692  304.1205513  130.0655168  456.3154666  11.08982102  119.6423891  474.3255872  
266.386569  284.571351  137.7340795  286.674695  406.8991702  378.6354076  -93.35932255  486.0326184  294.201994  229.8471201  220.6056027  222.3126057  301.9907613  130.5780342  455.7866759  13.30816153  110.2615879  481.0188867  
266.4179439  287.1539178  140.391084  286.3529334  405.0659879  382.1655059  -93.69467244  488.9599617  295.3425375  232.9763698  223.4852173  221.9011774  303.6775828  127.6249744  461.216011  11.76969827  110.678913  469.6677476  
269.5181071  289.5786293  142.3657587  285.0681833  410.1226102  385.7078772  -91.65263253  491.7095946  294.5326552  231.6811184  219.9150216  225.4798799  306.4644548  134.1023631  463.7952255  13.95813408  116.7982568  468.6352853  
266.5709548  284.9612852  139.2228648  283.9897677  410.2709842  385.2651431  -93.17261826  488.1209594  294.7767841  231.2504971  220.8526396  225.5447613  303.6514442  135.234581  464.0112461  15.14615953  116.9410571  475.5283721  
266.9782151  286.404337  140.3103268  284.8566642  411.0020295  382.0070545  -92.11577753  484.8649841  295.5115856  234.1969345  225.9543368  223.7460091  306.7699859  128.8885348  462.063472  15.4257027  122.7220062  473.2629834  
267.1297669  287.9710786  142.3561275  287.1439422  411.0847853  386.4034252  -92.7405893  487.800373  296.1901928  231.2501405  216.5586053  224.6201188  306.7414294  128.9366988  463.2758058  10.86420831  122.019345  472.5194803  
266.8957869  285.9549783  138.4691334  287.3720961  406.3375896  384.5463037  -93.44237225  487.3015704  294.821383  232.3482314  218.711542  224.868441  302.3177923  134.2993789  461.5062463  12.55479166  117.6546406  477.0948428  
267.8178061  288.7242928  139.6961151  289.8303846  408.9662919  382.5963244  -92.23733833  482.8561304  295.1173148  234.3294001  221.3087131  226.9437611  305.5500928  130.9115153  461.4601824  12.91668226  119.8199706  477.8413522  
267.3442376  287.9962684  141.7327982  289.4248379  408.5970247  386.650086  -91.04403978  486.8082691  293.8040583  232.8230136  216.0194751  227.2258246  309.0780845  131.7926954  463.9662674  12.21301075  122.7470039  473.8811386  
266.5413134  284.682261  140.0192397  287.1012374  406.0847757  384.2105656  -90.97281725  485.5633926  291.8271336  229.7140718  215.8529428  226.0260588  308.0672108  133.6472562  462.0737507  13.26275737  118.7844524  477.4128434  
265.0469399  283.3273559  139.9321493  287.784855  405.8944292  383.015828  -90.77102465  480.4353037  291.6267454  231.2106389  220.8687249  224.0988807  308.702844  130.8238984  462.1868643  14.59616724  115.9875533  479.1429361  
264.348548  284.3646792  141.0517834  288.1744955  403.2908102  383.8580489  -91.46274687  489.790279  292.6055267  231.4571594  215.816617  222.09351  310.4507789  130.522499  462.3639426  16.86365046  114.7147193  473.588377  
264.4530862  282.3172631  139.6280739  288.0340145  404.6919656  381.9236693  -91.65949945  486.4429634  293.7266504  229.4428486  219.1614163  222.6750266  308.9178082  128.9559637  460.8069821  18.85317814  110.253009  479.2038229  
265.488184  282.3505909  141.4331594  288.4968152  406.0871454  379.7933462  -91.49026088  483.3148923  292.5019089  231.0099551  217.7399059  221.6922495  314.1013428  129.1599323  458.0018831  17.68240212  118.58655  475.2780519  
265.7310282  282.8764283  141.9714992  289.1411434  406.5827851  380.905961  -93.96105718  493.0810438  295.7457568  228.6891608  218.8675834  221.9974129  309.8180434  127.7105571  461.7746558  19.13179301  114.2221645  473.1671766  
266.8139239  282.3542998  145.2126608  290.6732814  410.2080714  381.1651022  -93.5711142  487.4769197  298.6326027  227.9903326  218.5262166  221.0348066  312.3036452  129.0943826  465.2691737  15.27571311  117.1084856  473.8324576  
266.1083302  281.7293059  142.832002  289.8871642  412.5496433  382.9162333  -92.95020404  487.9350323  297.599863  228.0451682  217.2326222  224.5234092  309.9989435  136.160238  458.9483998  15.02134003  117.2411451  483.806985  
268.0643308  286.6370808  143.4601794  290.5709618  413.3779185  381.8365571  -92.48073088  485.8888414  299.5704535  229.9495059  224.519167  221.7442767  311.9072368  129.9990225  465.9763206  17.08918243  115.9179184  476.5635684  
267.983874  291.7003307  142.4110162  290.4577204  412.7732454  384.037434  -91.62576901  489.9691613  298.4135035  231.2156415  218.3962723  223.786265  312.4576001  130.5574136  464.7410978  14.57473316  122.6822817  472.1462242  
267.9625236  287.4495361  138.1878931  288.1637353  408.6576537  383.5169168  -94.4392104  484.6036567  296.321034  230.4193174  219.4854546  224.8639135  311.2347566  132.457428  462.2730156  17.1376212  116.9219395  479.7391206  
266.7842346  285.4498427  138.9920008  287.6427197  407.8904783  382.0577535  -92.33527646  482.0570483  293.1063404  231.8036422  218.0115045  222.0116025  312.6672569  132.7553289  460.3540186  16.53237789  124.0943533  476.9365781  
269.0437719  287.5863579  141.7357734  286.5919244  410.6298403  386.367265  -94.48682969  491.5383226  295.8378959  231.9324265  219.1337732  224.0573581  310.1054638  130.8448343  463.0573498  19.61008993  118.5537427  471.087269  
269.4808716  288.6017195  140.6306806  284.0736255  405.6190193  384.2510368  -95.73622318  488.7193668  294.53836  233.550312  220.8458378  224.6103285  309.9885606  130.9242762  465.1172101  21.30547436  124.0312126  471.4547248  
271.4163345  289.8039395  140.7906288  286.9793444  409.9793175  384.8800844  -91.56885684  485.3565115  291.5807797  232.494272  215.2582167  227.60892  311.2759607  135.7864321  460.2422364  15.73974747  128.8679574  477.8863668  
271.4187511  291.2018746  137.6588639  288.6820526  409.2557674  383.1473002  -92.34799193  484.0269692  293.3074433  233.3482751  220.9967289  227.3985633  309.4571701  130.3809059  461.4808914  16.63754222  126.0657004  477.1264227  
269.8542056  292.8071684  140.5121332  286.8481569  405.296331  385.377873  -92.32219038  489.9408324  291.1947005  232.6540145  216.638175  225.5089198  309.1500212  130.173507  463.5738666  13.38846605  126.5205081  473.6998938  
268.1809236  290.5421389  140.2644079  287.5961414  403.2120701  383.6170569  -92.04751867  484.1176831  291.7037938  234.0309894  218.9432137  224.8950224  304.5492903  132.1875739  464.294911  12.70858826  121.2619009  479.6884715  
267.259755  289.4399129  137.4585377  288.7504693  403.8257143  381.5939114  -91.30934453  483.9725477  290.5068924  232.9771676  213.8000778  226.8437761  305.257849  136.1641659  459.1139859  12.01674846  122.5963365  483.2096083  
268.0793783  291.9756879  139.1002496  291.0552818  403.9651036  382.7293736  -92.78145011  487.9493305  293.8777043  233.7964596  217.7639336  224.6303983  304.084859  129.6086243  466.6522115  13.39331293  116.8984378  476.5499831  
266.8263304  292.3886758  138.819873  290.1109181  404.6899161  381.4935719  -90.7883645  486.040855  293.0623137  232.4609742  214.4074539  225.2666283  305.3107139  132.025172  460.7666782  11.64910151  118.7606432  476.5425099  
266.4897379  291.7050711  138.0616578  289.771426  404.4888029  379.7885417  -92.10246579  479.6523778  293.7466803  232.3617828  215.836361  226.5859214  306.1847237  135.0892221  460.3801  13.66141186  116.8487539  483.679972  
269.0823869  294.4626816  138.6268072  288.8655416  408.107356  381.2351213  -90.73916844  489.0222552  295.5208223  230.8976357  218.4543771  225.6047346  308.4690365  130.0730485  459.5881602  13.90198489  119.0267771  474.3241388  
267.493463  287.9856398  137.7707438  286.8603714  404.8667852  383.588221  -93.0499939  484.0235974  295.5045664  230.6457354  216.3177177  224.422936  306.3584057  131.7228124  462.7850446  12.94285546  120.2276243  475.4648662  
266.5736411  284.481971  137.547118  284.8908923  403.6981622  382.2623236  -91.87808299  484.8074262  296.392686  230.6198737  214.6446902  225.9886682  304.7457748  135.0675695  456.5989504  12.02651844  121.9620887  476.3265338  
267.1497637  288.7318617  138.7129685  287.5224162  406.310035  381.2539568  -92.99252409  484.5710664  299.9701279  232.0291962  222.8560823  223.0324044  304.1663692  127.5171905  461.881867  13.80826265  115.2449481  473.6247271  
265.714648  286.734995  137.4123557  285.6469702  401.1700521  382.9044666  -93.22985526  487.9338006  295.9114739  230.474365  214.9826515  225.7047725  304.4787484  128.988129  455.7099485  13.40888227  118.675375  473.9312759  
264.3279826  288.6311094  137.3766062  287.8630087  404.7309857  380.5793636  -92.15857194  482.0077163  295.1986015  230.5654529  217.6188866  223.515236  304.7565534  131.0841402  457.0363453  14.12104768  118.5786573  477.7170352  
263.1840782  289.3145288  134.0421928  286.3594939  400.1370231  378.9495929  -92.16591893  484.917879  294.7234213  231.507741  217.109251  222.7326324  303.4947654  128.9666663  450.7669362  14.19884577  118.3477068  477.855479  
263.9568167  290.921306  137.6898997  287.960251  400.8417581  380.6263767  -94.68108574  491.3139468  296.1246121  232.2445576  218.1682231  222.9552984  303.2657486  124.1988251  460.6541605  19.24125333  116.2199238  473.3597487  
265.9323486  290.2127965  140.5976872  289.3410627  406.3828982  383.7984293  -90.15566026  489.06424  294.6135849  231.6369278  218.0666085  225.0095523  306.559151  125.960209  458.0042159  15.44641239  120.3843295  476.6399115  
267.2999721  288.3957646  140.4202895  290.9948439  408.7545148  381.9271215  -92.5852789  483.0525794  294.4460132  233.1075938  220.0870415  224.3134923  309.3722604  132.9192632  459.8350025  16.99241585  122.9110164  482.2640709  
268.7781891  285.5324096  141.3727599  290.2574145  409.064559  384.0018648  -92.92863119  490.1257556  292.5754568  230.749281  217.6783411  222.7876923  310.6029349  130.4489105  460.9432462  17.17498225  126.399782  471.969582  
266.9255184  282.7122265  139.7114169  289.7525142  405.8611008  384.7995244  -93.26520813  486.2162633  291.6168313  229.9532819  216.5568559  221.8622026  306.5707357  131.4410528  460.8595333  15.59752393  121.2726146  475.6016469  
265.2016183  283.3757942  140.8241066  290.2413909  403.7491351  384.081625  -92.34119348  483.0580754  290.3042882  232.1129619  215.0858161  222.8166096  306.5045122  132.0615922  459.2881176  11.72752212  121.4651376  474.4528311  
267.142242  285.5544638  141.0512011  292.5369341  405.6461897  382.5295569  -95.64513762  492.0617628  290.675033  230.523659  217.4586407  223.7214042  308.7446648  130.7316881  463.537245  16.02783552  113.797756  471.9011734  
267.2164918  284.0892743  143.3780067  288.9616253  407.6246657  385.354871  -96.04359513  485.3169853  291.4096469  230.1627978  216.3430388  222.1986318  307.4107088  144.3279775  465.3478026  12.1193561  119.5517447  479.3885613  
271.9984324  284.5023074  146.0242431  288.9181095  413.0058855  389.1787998  -94.1353368  491.5290377  295.6319474  230.1940916  221.0163877  227.9072082  309.1421377  135.5654867  471.0845298  16.99158384  117.0278107  477.9638098  
268.7170915  283.8616517  144.4955746  286.5711455  412.9150884  386.1065525  -94.79006622  485.1414334  292.8428167  232.1096688  223.2645068  225.2594345  309.8944078  135.0516861  467.3333672  12.70542267  123.5882225  472.8483507  
268.828488  282.8420475  141.5187034  286.3196759  411.8563768  383.4815427  -93.49499013  481.301094  291.575315  231.4054061  219.734601  225.855156  309.2045337  132.0651187  461.8477305  12.25012221  125.3905549  475.4756816  
265.9218653  283.0247015  139.0257466  284.2159265  407.4293968  382.047989  -92.49152075  483.3658516  292.294934  229.5496133  215.1865508  224.5903383  306.8489574  133.477984  459.939909  12.03934699  121.9730299  474.7769407  
263.5004173  281.9926074  137.360855  285.0694258  404.9676084  377.4539165  -93.486566  480.9616802  294.0321941  230.6576077  217.8184097  222.836656  303.978036  134.6035025  458.6881572  12.39807214  115.0558945  475.9431867  
265.3232169  290.3157761  137.4636489  287.5546207  407.2975007  376.8398938  -90.67680814  483.735786  296.9080261  233.8636735  219.3333882  222.9949318  302.8889666  124.8846779  461.6704715  9.236992504  110.4892262  471.1745205  
265.8677088  290.8989736  136.0639964  287.6862155  406.1405761  380.1914282  -91.20763338  486.2860352  298.9398764  231.4390459  219.7661685  224.8715101  300.6201708  129.2613102  462.2969711  10.1264311  105.3762891  479.0870588  
265.019995  289.6799377  136.7890213  288.2657196  405.6018141  378.4403872  -91.35508835  480.3684714  298.2610061  233.070429  216.390319  223.266963  305.1846116  130.2580107  460.2286546  10.60178557  115.4646052  477.9624909  
267.7682188  290.9126555  137.7415988  288.288228  406.8400818  381.3323007  -91.34849498  488.4407139  298.9533638  231.3533012  215.8509636  222.8727155  305.6346876  127.0995522  460.74732  11.45858499  115.475064  474.3426739  
264.9572301  286.1346516  136.778672  288.8770084  404.7252062  377.7779876  -92.29930951  483.3441123  298.8678848  229.9685438  218.7363571  220.456377  303.3577473  130.7257274  460.6805707  12.55963934  115.030599  478.5604191  
268.5239979  288.8029258  139.5815363  290.4887052  406.393125  381.8766718  -90.48632468  486.1571122  298.942927  232.7450806  218.6947113  221.4229319  306.0034316  128.3206518  460.0620704  10.40038567  115.2045977  475.774164  
267.8491006  287.3052105  139.4808666  290.4804974  404.6335417  383.1129035  -93.48277988  489.7538659  299.4002168  231.7198636  219.1747815  221.7437191  304.7364796  129.2877929  463.3043773  15.82731154  112.3458033  477.6837626  
267.7413169  288.2152682  140.0061103  288.2662295  403.5782943  381.7853409  -91.72599333  485.3203998  298.4014327  231.9764518  215.8943629  224.4140649  307.937168  132.8150702  458.9556512  14.46158694  122.750017  474.6592404  
268.3346899  288.4857132  138.3690767  286.6952079  405.2047092  382.5891781  -92.44059512  488.897233  298.3457324  230.636116  221.7513256  221.461727  307.7358692  129.7249559  459.0806759  21.37938606  118.4445702  476.8292204  
266.379141  291.2513231  138.7744812  285.4427519  403.7883076  383.8881888  -91.2528647  487.6829353  296.0571305  232.297041  215.6727183  222.2789945  310.3346141  127.5962314  459.7060617  17.1065749  124.0915361  472.5774602  
267.497367  292.2549276  140.1386929  288.9615233  409.8540678  381.9204144  -89.20051816  487.1357239  293.6950993  231.171556  219.4330994  225.6671006  309.5111032  132.3131784  461.0808772  19.17977584  120.6248326  480.1233999  
267.610102  292.3412405  140.8485691  289.4476582  409.3816253  382.2888291  -90.78180879  483.2311311  292.6611148  232.9412709  217.7489999  227.623825  312.551832  129.6648746  459.3072724  18.19061274  124.1716481  477.3829891  
270.6033882  292.8801643  138.9271455  287.4217568  409.6596576  381.6449354  -94.04600573  487.9845584  293.0835053  230.1769005  218.2492148  227.6075482  311.8163479  130.9017587  463.5019253  21.67893757  124.5552099  475.0464675  
270.6044226  293.1708565  141.2305204  287.9721597  408.9227816  383.2910541  -92.01073359  486.7466062  291.7016581  232.1354853  214.8176608  227.0289248  312.9384726  129.3889483  462.1835257  14.3864922  127.988777  473.2465673  
269.384179  291.2362052  139.3718288  288.638304  407.7059364  380.5353357  -92.35424138  484.2293079  293.8249569  230.6152476  219.1755693  225.3213  308.4513636  134.1970592  462.3866196  13.74832616  121.7334879  482.7724859  
269.5847008  292.0823402  139.7070665  289.5488159  408.023972  381.2464844  -91.34579207  483.3896225  292.0962759  232.3526926  216.7164166  226.1977197  309.8867562  131.9091466  460.2829897  12.14946429  124.9032324  479.1512244  
268.2599763  288.9051649  138.935116  288.5029087  404.267118  385.004418  -93.76158285  486.9335995  294.2778959  230.8901868  220.2892947  223.7458746  305.8904018  129.3513159  461.4355145  15.44392138  116.3424686  479.4439504  
265.3142807  287.7963152  137.6875592  290.7088843  401.5443266  385.3527545  -91.83087936  488.7823681  293.9067614  232.0193049  214.6622145  223.7402567  306.4158557  131.1522719  459.9509661  13.69288278  125.0259091  471.6761476  
265.3519674  285.9049609  137.1562635  292.4284572  402.8125892  383.2997366  -92.73510984  484.5209251  294.9361358  232.3826241  218.4839408  222.1301612  304.0044755  134.4089057  460.9326345  16.19811485  118.2562023  480.5353232  
268.2926293  286.8065278  140.1733341  293.8092813  407.9944097  383.0313686  -89.75906192  485.4891059  293.2622245  233.1624752  215.0116001  224.6452724  308.8082498  134.8834578  456.8900974  15.72508805  126.0621809  478.614873  
267.0574072  284.1528473  139.572452  290.7094913  407.0512631  384.0562404  -93.92187038  489.3680446  294.2455282  230.7092525  219.2262347  223.6228845  308.041033  130.9301715  461.7419534  18.4341382  122.8336142  473.445856  
264.8969585  283.9807492  142.2358515  288.8328512  408.2792285  384.8120721  -93.16034655  486.6192717  293.9200642  230.8501444  217.2939909  222.7149078  308.738638  131.6375869  463.677636  11.78773125  123.8049506  471.6773613  
263.6126394  282.7240149  144.6241624  286.6946385  409.4960431  383.7948349  -91.06907052  488.2535607  293.1425053  230.2598016  218.1087045  224.7516205  304.8140092  137.9113903  462.0028677  9.130675895  117.2533966  478.3491312  
264.7812721  285.0706802  146.4679748  287.1981869  412.3671499  384.66967  -93.4779842  487.8791851  297.8848965  229.8485097  227.3787226  224.0248728  304.5262635  132.4292134  465.0832147  12.65221615  110.5620525  476.2463261  
265.4207352  285.9914015  147.8146061  287.7498551  412.4096104  385.5724397  -94.22967433  490.3039724  299.3146911  231.4184778  220.1433331  226.3916427  309.1029445  133.752958  468.2990138  9.897021809  116.6702044  470.0777746  
263.9529927  281.5344514  144.0582242  283.5966343  410.1697631  386.3150142  -94.08595027  488.5239016  296.2457887  229.5790691  218.9391638  226.226537  305.6817626  137.919943  463.301981  11.15396225  115.7079008  481.3008584  
267.7713507  282.1035899  142.6205297  282.9249442  411.0456796  381.5335944  -94.15851475  486.5660782  297.8254172  230.8202352  225.7647796  223.2021463  306.7278043  134.212361  461.8648256  14.1555484  113.8060186  476.3809762  
267.4562177  287.1665937  143.6106724  286.0040238  411.9586975  383.3394667  -94.41624156  491.4227249  299.8670112  231.6874688  220.2012652  223.0596386  309.7668117  131.0482637  466.34633  14.02286096  119.9255285  469.1191844  
265.6307402  285.3888916  138.5995222  284.3197891  409.3343708  383.1478717  -93.29705751  488.7416342  297.2271479  230.1846342  218.5268011  225.2450556  305.8853896  133.4804604  458.3618916  13.83892464  119.9628835  475.3130553  
266.126307  283.4827231  137.3322598  284.5857871  409.9970547  381.5886935  -94.83437789  484.2731803  296.1344228  230.9369721  223.118222  222.0720624  304.2872589  127.9096598  455.0112023  19.00261925  119.1260363  473.3740896  
265.9896333  286.635479  139.47708  285.3415513  404.8401046  385.5314924  -95.133541  487.4392447  296.1283399  232.9733713  218.860022  223.2006578  307.0634459  124.8103435  462.8221067  14.92781156  119.4516137  467.0284022  
265.9705433  284.5894868  140.5688579  285.3728903  408.6553515  383.2768451  -91.36489575  486.7262277  294.5457718  231.5489525  218.4592693  225.566518  306.2565763  127.979023  460.784222  10.1528155  120.2855809  474.9316177  
265.7445419  284.5914363  139.2880932  286.8669144  406.6875755  382.8723189  -93.65021048  483.2743085  296.6478698  233.5419401  220.666997  226.7862522  305.8058336  127.5146311  461.8436083  10.54768806  111.0762265  479.5923159  
266.4297123  290.0360684  142.0154929  288.1813416  407.3815796  387.5979937  -92.11679892  487.3694155  298.5980984  234.9297236  216.7894222  226.7195446  308.1375699  127.4960945  465.2149788  7.047438879  113.2606303  470.5131392  
269.0200611  287.2484171  138.8131347  287.8541914  406.7351846  384.8407549  -91.92386047  486.6712329  296.7370866  231.2189595  217.0209851  227.4304395  306.1267864  132.6167791  462.7480556  8.401090177  115.4845456  479.7461442  
270.7177385  287.5538649  139.2630855  289.5285395  408.7907989  381.9672003  -92.40982547  479.133619  294.2117943  231.1969084  220.0645777  224.7283832  308.979216  132.4172216  459.4092173  12.34448537  120.3473995  479.3201772  
268.7177804  288.4226517  137.7676668  287.7160679  401.9766809  385.7359282  -91.87057907  490.1758647  291.7843456  231.1914987  217.047868  224.5225544  307.330884  127.7063819  461.9220666  15.88062478  122.7054099  472.6515502  
269.1137571  285.9669736  139.7416543  289.7368778  405.4362287  383.8316468  -91.28316276  483.3917098  291.9294464  230.7767201  218.282214  224.5115306  307.2233118  128.2397498  462.6642009  18.43456081  119.8525773  478.1039512  
270.1039939  288.2176501  140.6685286  290.5835725  406.3687895  382.7821473  -92.09683682  483.8128622  292.295666  231.7370109  215.7426462  226.7645808  308.6313411  133.0625967  459.3194475  14.23857824  120.1238849  480.4989669  
272.4143179  291.7106211  142.2860552  292.7179279  409.2980108  388.3344914  -93.6414073  489.1589886  296.2557089  230.4488568  222.4618978  226.1622449  308.1698849  130.0286403  466.9111448  17.46620347  115.2065985  476.9495922  
270.0967465  289.5424818  140.5561109  290.5261419  406.523736  383.6808697  -92.69306925  487.1092292  295.6627325  231.4446061  214.2722344  227.5331771  312.9065114  134.7350123  463.8241014  14.60598783  129.2451704  474.2096609  
268.405065  287.70434  137.5604525  288.1580591  405.6208489  383.1883161  -93.15845196  483.1255125  295.4113139  229.0352053  214.4780233  226.0537017  308.0924479  138.5997433  457.093933  15.52451221  127.1891246  480.3077025  
267.9870431  286.8845565  138.1901272  289.4202103  405.4183724  381.3128384  -92.71120376  481.7803105  295.5075856  230.7916746  222.3860188  223.3066922  305.725239  129.9556576  460.1684529  15.74159547  124.1968685  475.2516271  
266.8997364  288.8938476  139.8925194  289.1445003  404.8115024  383.630336  -91.7929087  488.5432673  295.0149455  231.6685093  214.5016275  222.1390302  308.0298715  127.5197713  463.0395511  14.02860681  123.4138436  470.7913937  
264.326881  284.3252007  137.4472394  288.0530687  401.109594  381.3848739  -93.98517807  485.6389373  294.462405  229.4979286  217.4704084  223.4724489  303.0164405  133.9392012  458.4417  15.94218643  116.8276217  477.9805356  
267.6243465  288.7959408  140.1778754  291.132021  407.6924309  380.2662532  -90.12867628  484.0051759  293.7847242  233.5224786  216.4436349  224.1489017  308.4510514  130.9883683  460.2503847  14.1538214  121.6812427  476.3289724  
267.8953414  286.3711733  139.6307737  289.2933807  405.8469353  384.0338294  -92.67937227  488.6715249  293.452918  230.5454547  218.3293399  224.1350413  306.8636885  131.9652043  462.5210797  14.47730795  116.284749  475.8737339  
265.4581892  284.8736778  140.5870539  288.4368096  402.5798593  383.952515  -92.17041631  485.1947456  290.4845331  232.3759472  215.726733  221.0618545  306.7108142  131.2022569  464.2547457  15.24282268  122.8807106  473.1393748  
264.963808  285.0883419  139.6830072  287.7800875  404.692967  381.1948292  -91.02805592  486.290139  290.2933905  231.7986288  215.2938233  224.224587  304.0826651  133.1726732  458.0208189  12.84615494  118.7757402  480.5577006  
265.740283  285.6572667  140.6411391  288.2758529  403.7729482  380.6723344  -90.80146852  483.9700041  292.9735355  233.1571792  222.9541327  221.6183751  304.8472175  127.5885548  461.7630515  15.65240165  115.2018221  477.8205527  
265.2639435  287.8756893  139.5630015  288.8554015  404.3655044  381.7649506  -91.70418038  489.6777405  293.0404426  231.0856367  217.6624865  225.381863  306.6026888  129.7412208  462.6646249  14.89942434  115.8790584  473.1551908  
265.3961796  288.4016609  138.2671694  289.3499615  404.1773504  379.8741472  -92.032245  483.5431384  294.7669214  232.7873631  218.7698594  222.2466381  306.2857741  131.6813085  462.9040914  14.98744049  115.0055332  479.5007478  
266.8978296  289.9794755  138.2145908  289.1028863  408.1394342  381.6765762  -91.46500003  486.1307911  295.1879441  231.2582762  216.4577288  224.3773124  306.3928048  133.3189716  456.8233971  13.94463173  114.7557664  481.3011717  
266.3493293  290.4915469  141.0442242  290.1913166  408.7616101  380.0927445  -92.67997221  487.7081495  299.1275613  231.803073  219.8414948  221.8611597  309.4303568  128.1596393  462.3621512  16.75556832  118.294017  473.775807  
265.3622411  287.5876989  138.5739767  288.0710586  408.3150947  381.5171719  -92.38562515  488.1491699  298.186066  230.9790625  216.7207355  224.5407464  308.5749767  132.792869  458.9910761  13.9655045  120.16894  475.4949284  
263.3357425  286.1273128  138.673569  288.8937069  406.5830259  380.7151311  -93.0874997  482.1357415  296.0413631  231.843251  216.3562824  223.1773983  308.5934216  134.7289777  459.3276088  16.2660784  121.5372916  478.3848195  
265.0482012  287.356477  138.8211971  288.6380465  409.8410538  381.2200595  -91.30743232  486.8013365  295.250439  231.8204558  218.7376272  223.3466094  307.5286741  130.8862084  456.2061539  15.85927516  120.6417516  478.3757061  
264.7472186  289.3255393  140.743343  288.8883184  406.6380786  381.2333632  -94.43221742  488.2546252  298.5545011  232.9463261  217.5247361  222.0345018  308.1285144  129.0835566  465.1790939  17.57110064  117.7978337  474.6376365  
266.3983165  288.3224986  140.9167116  287.9152575  409.3496031  384.4732958  -91.84078961  487.6580453  296.8376925  231.7683178  218.3870973  224.8130238  307.1764494  132.6481125  461.6487099  14.41382511  116.9768871  479.7108353  
267.0557057  287.6785887  140.881931  288.8931831  409.4014263  381.3589679  -92.88211184  480.9211511  297.1530064  232.8926704  222.3923255  224.4831037  311.0536123  132.5434131  461.4185123  17.24644004  121.5220656  479.6464865  
267.5155241  290.0042708  140.9279139  287.6122287  410.0603559  383.1039655  -94.34633839  489.6677066  294.3706048  231.9747618  216.5686425  226.0398144  313.1066331  131.6395401  461.874288  17.34043199  128.0333459  468.5168929  
268.64696  285.9148006  138.6632131  286.0919639  408.1183041  383.6161493  -93.89405675  483.8795546  292.8676503  230.922987  218.0748741  224.0294404  307.5881454  128.9580224  459.3098934  15.68342036  121.4777848  476.4431099  
269.2472121  288.5907273  139.2040749  286.3992493  406.7568494  381.4233498  -91.81667872  483.1117493  292.1282255  233.0594645  215.4515282  224.5153978  308.1986651  130.6270925  456.6116369  9.755970786  123.0694072  476.3793065  
270.2890854  290.8670625  139.7353556  288.0463024  409.0005554  380.5992532  -92.49517443  491.2674806  294.2139282  231.4417299  219.8398985  224.6908402  305.335706  126.2637533  462.1043252  14.44917013  114.5129224  473.7805902  
270.1424527  291.9582287  141.488692  289.7094786  406.9261986  382.5028468  -92.68838445  487.7679783  295.4493409  231.9294689  217.567083  224.4091412  307.9283801  128.0492172  465.6477022  12.41734179  120.9510774  471.128717  
268.6129421  291.1711211  139.1152867  287.7641364  406.9570263  381.1806847  -92.57344407  485.88557  294.1035909  229.9393072  216.8550331  226.2247813  305.9342589  135.9136279  460.0685187  13.54073508  118.3184022  479.5439821  
267.9289442  292.8557147  139.7370009  288.6016229  408.6219827  379.1475197  -91.92901457  481.4135679  294.9193712  232.9758876  219.3650832  223.8891831  307.2732896  130.9492232  461.2222745  13.12300044  122.6731297  479.7163288  
268.2185638  291.7763118  140.5294324  287.6738146  409.198722  383.3425147  -91.52877617  491.0806043  294.0626409  230.1172326  219.7301569  222.615283  306.5927867  131.4288827  462.2322133  13.25870793  118.9911607  477.5941984  
266.6700255  288.5001713  141.6811362  288.6208463  406.1136044  385.1824523  -92.67440804  485.8406828  293.6698354  230.4188065  217.2712463  222.5843303  306.8806403  131.0895316  464.9316491  13.39243779  121.6113495  476.1933692  
264.1920554  284.8953861  139.1303292  287.2552423  404.9765287  381.5163918  -91.58791109  485.7289956  291.7059964  230.9402237  216.0146845  224.154768  305.4530185  135.0410526  458.3343709  11.68360134  120.8697516  480.6878795  
266.6831559  289.0955242  142.166901  289.1806268  405.3821327  383.43657  -93.76898726  489.1335169  295.5874455  230.7125935  221.3495179  223.5593309  305.3079435  129.547275  465.4058586  14.96467651  114.1953454  474.3876925  
267.2685798  287.5161937  141.7486259  288.9767871  406.6639138  384.5237044  -93.0808929  489.9681827  293.35887  230.9115602  217.6142983  227.8197497  306.9492361  133.6361416  462.9225179  12.85390244  119.8596437  472.9217834  
267.7063904  282.833067  139.3239575  287.3731691  407.1108251  383.5816656  -94.74812277  482.8243658  293.1300353  231.1136347  220.7118409  225.9325602  307.3133771  138.3521854  462.2744857  15.50330633  120.2526745  478.2523844  
269.2432047  286.251576  141.0442348  289.4895401  409.6250555  384.4789154  -91.98388682  487.4770109  294.7818693  232.4400202  218.8231446  224.6821652  310.8963248  129.5478568  464.2003437  14.92549008  125.0197379  468.7103824  
268.2047612  285.2088015  140.567264  286.9789225  405.744054  382.9207856  -92.52890055  487.07929  291.6554469  229.2504683  215.5940861  223.5186386  307.3334999  133.337839  461.7230503  12.1437927  123.3499918  474.6512675  
265.5115967  284.4267629  138.9604517  287.4077635  403.4312126  380.1466481  -92.47331727  482.4290294  293.0674442  230.5234661  218.7677624  223.6051217  303.5464561  133.7348971  460.8153291  14.03002365  115.7649647  480.3790986  
267.2792374  289.3302381  140.2132181  288.6637972  405.4091024  380.3984589  -90.77179135  487.5741682  296.2496564  231.3549478  219.8666154  221.9495537  305.3421207  129.2018915  463.1404614  12.53770347  114.4383491  472.898542  
267.3923498  290.8231649  140.9326325  289.5376072  406.5474023  383.2020817  -92.80546843  489.1896975  297.2508847  229.6333927  219.2892068  225.5122691  304.6614687  132.412119  466.3065116  14.11604206  108.925848  476.5808286  
267.4027687  291.4668612  139.9018057  288.4672945  406.8875232  379.5738268  -91.57492595  482.5257759  294.7361059  231.108877  215.6124818  225.7699305  308.8680606  134.0320686  463.7592978  10.15990419  118.6938103  478.5410382  
268.7955975  292.0737814  137.9758787  286.8260449  408.1863993  379.1773066  -92.15249387  486.8566861  294.73508  230.1075257  220.0252749  224.3410363  306.9323191  130.861307  459.1971039  12.49362393  118.8113952  479.6439382  
265.6897829  291.5888759  138.0748269  287.6156378  404.6953734  378.6114204  -94.16341265  486.4592499  296.1694268  230.9776114  216.8761214  222.8661187  305.669945  129.4295031  463.8511439  13.7408907  117.1769042  474.6649198  
265.5557222  290.6203047  138.4843028  287.5642683  405.8521803  380.5468621  -90.88891213  486.1049674  293.9128617  230.6361294  216.2983021  225.0294107  304.180115  133.9383515  457.2452102  12.39317618  119.8386542  477.6582799  
266.6503317  289.4245595  138.1061952  289.133903  407.684849  382.5019295  -93.62962177  482.8205259  295.289182  232.1339171  222.8564768  224.249805  303.5201306  128.3319036  458.6271183  17.35050804  115.6692494  481.8464988  
266.9302897  290.1392405  141.8799052  289.7076553  408.4007876  384.781096  -91.91518871  489.7419976  294.5174059  232.7279235  216.4051498  225.7833343  311.4984269  130.1227821  464.0986847  15.97723818  122.3251388  471.8544472  
265.7126231  285.7265361  138.1676795  288.4648558  406.2227439  382.5280633  -92.83859591  486.3009111  293.160163  230.3798392  216.1851513  225.5619376  309.9361742  135.2264278  458.9212012  17.83695705  121.7213823  478.3384709  
264.1567835  285.3643548  137.966928  288.2085171  404.9916093  380.7089621  -92.73098306  480.3465513  293.3631042  233.2910266  217.1528971  223.8283898  309.5099504  131.4148682  457.0998436  17.09946571  124.1246949  479.8203274  
265.8277967  287.3162152  139.0236969  288.8603178  406.1138968  382.6667509  -91.70116463  489.1686164  294.3683241  231.7153176  217.6493486  223.1621636  308.5279765  127.0057411  458.3880527  16.90080699  120.2434787  472.5834014  
265.7528452  287.5023641  139.0436595  288.6285369  405.113015  383.6504348  -93.78930759  487.3428143  294.0193847  231.4671909  219.0764554  224.645119  306.6190823  129.0855523  460.3823597  17.68757535  114.8078853  478.0693852  
266.1283192  288.8324031  138.5498629  287.4176147  405.1016672  383.5690422  -92.00312203  482.7516002  293.7091538  232.9179315  213.6339639  226.2857202  309.341898  131.3594932  457.346839  16.98434389  122.2834271  475.772118  
268.3343684  289.3001936  138.0588825  286.2023737  405.5657227  384.2830848  -92.08589701  491.351662  292.8238375  232.1314093  217.2979958  226.1491649  309.3116514  127.9749783  459.27265  19.99471959  124.3693899  475.5054808  
266.2028289  286.8467042  138.9944529  288.0551011  403.6889811  384.2825353  -92.50549897  482.9158773  290.6545625  231.3800462  217.5964728  224.3470825  307.6305469  129.6857762  460.8455949  16.07677252  122.4974549  477.5626158  
265.6323177  288.4518058  138.6468128  288.7522543  404.4553665  379.1828054  -90.55885312  481.1624481  291.2168056  232.8750595  214.3521095  223.6467475  309.4541056  130.3828832  455.4750073  14.2380426  122.8833522  477.6541727  
268.3282056  289.3661961  140.3848775  290.7454083  410.1071564  383.4217842  -91.3377437  490.969609  295.9241761  230.8249478  223.0658153  222.269972  307.3473375  130.0385037  463.3699901  19.28902282  111.4831291  476.4570008  
268.0715339  285.9067116  143.7498983  290.5142759  410.5297066  385.0268771  -90.67816882  485.2287824  296.7959696  232.1454742  219.0410622  223.0353433  314.0569429  131.7009074  465.1921874  16.38342351  119.664894  473.8907744  
266.8850424  283.3132997  141.1322532  288.2385181  410.7831773  382.3925308  -92.10603794  485.6541496  295.4801194  230.287361  216.0505754  223.6569495  314.8818832  138.1807294  458.466725  18.09758818  124.0952973  481.2655636  
267.0242781  280.5210236  141.8107022  288.46609  411.3884922  381.7236975  -91.85056592  489.2263462  295.391367  228.0708021  217.5031537  221.3272758  312.8186572  132.3206078  461.2426355  19.71650088  120.3887782  472.7912048  
264.4728041  277.1016195  143.9841981  285.5149131  408.463027  383.8445246  -92.33637849  484.3929985  294.2183679  229.2793841  218.9749193  220.1266221  310.1917913  131.2820837  463.8560322  16.03686441  120.7459659  477.1215615  
267.9115887  282.4896302  142.6518367  287.5179735  410.1876502  380.4499558  -90.62468111  484.3009724  294.352929  231.0620318  216.0256211  223.2397863  310.7639184  132.1452304  460.0422128  17.54530449  119.9830215  478.648007  
271.6851527  287.3556519  142.3442258  286.3927048  410.6314361  385.2869362  -93.51293369  490.7924266  298.6376069  230.7148572  224.9200723  223.0546476  306.4830109  128.7473899  466.0965628  19.69073798  110.5765825  473.3146405  
271.6566461  287.0591165  143.1589334  287.817745  408.692222  387.1281741  -94.2597242  488.1637405  298.4427734  232.9113919  219.1701496  223.5980742  311.7036042  130.6710509  467.2828115  14.61157286  122.5687067  469.00407  
268.7351482  281.4892545  140.3086912  286.9309484  406.9364676  387.2320056  -92.92923583  484.4116541  295.9733545  231.0260536  216.0940145  225.3274178  307.831162  138.0788963  460.3710849  13.11271065  125.7735079  478.0054421  
268.3484517  282.4642908  138.741417  286.0050352  406.3224303  382.5214323  -93.13952092  485.7907399  296.7617242  231.3876803  221.8458704  222.4049913  306.0245186  132.6221307  457.9766099  13.91523957  121.1118851  475.58207  
266.376142  281.544396  139.7315519  288.6067829  403.2218725  384.3472214  -95.2828883  487.4288067  296.54831  230.7024178  218.579698  220.9455278  303.0597251  129.4750213  462.5678146  13.46881086  118.1569096  472.217023  
265.3900489  281.0954989  140.2642423  290.3597872  402.9396581  381.880537  -92.63634119  484.2763668  296.9971289  231.9133048  215.6179259  221.1188346  303.5271817  129.4064687  460.4464395  10.02703226  119.2590242  472.6906813  
267.0358674  282.0200334  137.782246  290.8577872  404.3210673  381.3143974  -93.29757626  485.3085123  297.7206072  231.0491607  218.4361667  221.4295933  302.8277995  130.9123489  457.3126188  13.34955843  111.3637394  479.5583906  
265.9756806  285.0718293  140.7476941  292.5822392  404.5134983  382.3531671  -94.65909903  488.3999536  299.1084674  233.0280432  218.8998342  219.7871031  303.9765111  128.2265489  465.1303758  12.57907754  113.1449339  470.4420079  
266.0290567  285.1043055  139.2655299  289.4023653  405.777586  383.657684  -92.20169167  487.1067133  296.4014508  231.3828696  216.3790065  223.6122823  302.8334215  131.6350756  460.0281134  11.92053452  118.496448  475.8446012  
269.0707475  286.0864298  139.7026312  289.0077349  409.2983186  381.724485  -93.10654816  484.4817148  295.7410603  232.3062668  224.0883653  223.4796489  305.0046315  127.9193484  460.911839  16.82694769  116.6080006  475.6448058  
269.7791952  286.8451311  141.4659859  285.6377456  408.9264477  383.924735  -93.25239122  488.5501849  295.3889086  232.3120958  217.7669109  224.3560586  310.5387098  127.954683  463.0113341  11.68484109  121.5182166  470.0870587  
268.6526302  288.0286023  137.9201523  285.9609293  407.2349546  381.1088607  -94.18127677  486.1933692  297.2298286  231.4426964  219.4375564  225.4983328  306.7401586  131.9933915  461.6380049  10.1676252  116.8892453  478.6025372  
267.661746  290.3655618  139.578915  287.7917929  409.1939306  380.2028741  -92.76788742  482.8453306  297.8241017  233.3647944  218.7059436  226.9445601  307.5135437  130.2928203  458.8136884  5.77592435  118.4594616  474.578758  
265.2331102  288.9706524  140.411523  287.3368676  407.7098819  384.7748451  -93.85336475  488.5684369  298.6378531  231.5982465  217.6086326  227.5531029  304.7700386  131.1169829  462.7247113  6.537137062  114.414367  475.1034797  
262.9646567  285.926492  141.4478766  286.7506833  407.0750233  384.5538305  -94.0714122  483.2858542  295.9936573  231.8302073  218.4330982  226.2695147  304.2404071  133.3279454  463.0112128  7.675504649  117.7471827  476.9084505  
264.5092112  291.3585662  141.9068451  288.0223586  408.8767991  385.7568927  -92.41075745  489.8383824  297.0345961  231.534377  219.7368399  229.2502886  303.9439105  128.2239267  461.069262  8.681243494  112.0732622  476.0462898  
264.652002  290.3796271  140.8480959  288.908204  407.9171515  382.852285  -94.60406828  486.473322  295.4485409  231.733403  219.094005  228.70499  305.479446  129.3164399  463.8233846  11.01488438  113.5879331  476.2268483  
262.7240574  291.5655875  139.9002854  287.9998795  406.4217015  384.0979656  -91.77971554  484.3749839  291.9730369  233.0416617  215.6096748  229.0618151  306.5693748  133.0881378  460.9167456  7.624621399  120.6107596  474.7677343  
265.7866045  293.2775139  140.4720191  288.4374952  407.9197162  385.2382185  -91.57455279  490.5477849  294.0678082  232.6063416  221.636281  227.7502939  304.4245001  129.7956542  462.1830516  12.88214887  113.4321529  477.6905934  
264.2599358  292.2126176  142.7572998  289.5133854  408.6540478  385.4232542  -92.74237902  488.7133483  296.4954458  234.3022456  221.351581  226.7649328  305.5952449  128.9440318  467.4049457  11.21704699  119.4722265  476.6341333  
263.9934806  289.0024678  140.0912288  287.4611736  408.3563668  387.2912061  -90.56922315  484.1557329  293.9758367  231.6546628  216.0323249  228.6151617  306.5277847  136.9261308  460.5491283  9.789124488  123.8220053  478.3111483  
264.7864394  290.4339291  139.4597365  286.7438322  408.9260132  383.2574416  -90.61337364  486.1929548  293.8751864  231.8465611  222.6839285  226.0169377  304.5254527  133.2028869  460.0916957  11.81470209  117.3196126  478.4752961  
270.5811045  293.5877319  140.4815041  288.6063462  407.9119967  384.5441608  -93.11395855  489.1049529  295.967969  233.2532967  219.8920584  224.8310096  306.7581091  127.5403417  466.3761007  13.44619903  117.0049919  473.9168241  
273.5065056  293.011328  141.1620768  290.7788013  406.212041  387.5323726  -91.66445676  489.3994119  295.4924713  231.1730793  215.9338892  227.8249608  309.6307929  133.9075955  462.9953916  16.31520133  121.7455354  477.9034624  
273.0746385  289.6159261  138.2427208  288.8698921  407.8617306  383.2316695  -92.546852  485.4957449  293.8981434  229.5387541  213.8733333  227.6555559  312.8953335  140.8380513  458.5420191  20.24724167  129.141692  480.7952406  
273.4570603  290.7958807  137.6152467  286.6033964  408.4259628  382.0316181  -92.02715475  486.3852573  294.3284185  229.8830696  221.4403367  223.7018429  310.2513072  133.4408291  461.6624701  19.27165533  130.3196784  474.7561704  
270.8152864  290.7119493  136.7771328  287.1817837  404.919705  381.4778097  -93.37908026  485.3273278  294.4969641  230.3895708  216.2544709  224.6153235  307.6448484  131.3818317  462.1156299  16.96262692  129.7271317  474.0195812  
268.7360953  292.5432914  136.481831  287.5836196  404.9465884  378.7494366  -91.33371251  480.6760206  293.7938546  231.9983223  218.1350303  222.3077418  306.5062361  132.7797332  460.8276485  11.42491951  127.0064668  478.2635852  
268.6335607  294.9547606  134.9509783  288.2553042  406.2177469  376.9239371  -90.37629864  482.4638717  294.4305805  232.6936616  216.1406721  223.3176838  303.441035  131.1405567  458.5043418  9.503443374  122.1040108  480.0408275  
268.6715683  296.7542796  135.6130838  287.7139965  404.9384993  381.200272  -92.14884048  489.0563571  296.0495946  230.8575645  219.2980558  223.9740693  302.9215865  131.6868624  464.5733048  14.579948  114.9195296  477.285066  
267.5595  293.4893424  136.3917304  287.0256824  404.5632596  382.3238075  -91.76316773  484.020869  292.5557  234.9463923  218.7369158  224.8582068  305.9875879  128.9583757  464.8268541  13.45935229  122.4495985  477.227167  
265.2479445  287.734644  138.8492945  285.2919983  407.0760547  382.458219  -91.49896751  483.6712419  290.2123643  232.0107705  214.4858266  225.50159  307.3192624  135.8571979  456.4550586  16.5075647  123.8133239  482.2452526  
266.2995717  285.7895972  140.1061952  286.111274  406.7300232  381.853088  -91.39398296  485.3822475  290.4790963  232.323594  223.7732185  223.2424224  306.2233619  127.7512369  460.34529  19.32116603  122.5665713  476.669485  
265.5959813  285.4367505  141.5431279  286.5742266  403.0284133  383.4465818  -91.41369036  487.4640369  289.016608  232.4970751  214.5621862  223.2887693  307.9713158  130.4097729  461.4988737  16.05784529  125.821599  470.5472201  
265.5101008  284.3708758  138.8303766  288.1303059  401.6358661  380.4822399  -92.73262693  484.4103633  290.8600504  231.4949302  216.8071087  221.9358489  303.4890279  132.6778422  458.9693446  16.94180446  117.5306451  478.5347411  
266.3367914  290.0343905  139.058708  290.8070504  403.0398272  378.935301  -91.74221491  482.2484172  293.1697405  233.7975226  215.855258  221.4120453  304.9480133  130.5974467  459.2746282  13.04554818  117.5760477  475.2593943  
267.5483717  290.0389077  138.648614  290.4187959  404.0160547  379.9366709  -92.0907257  489.4149411  293.5815234  230.8624451  217.8799744  222.2594572  302.596461  128.9599239  463.1089785  15.17189553  114.2429697  477.8834046  
266.0313928  290.1347294  140.0014286  290.6144571  404.4566531  380.8278018  -92.26699164  485.946734  293.4453655  231.6941239  215.9094059  223.7022211  304.3941564  129.1146734  460.739661  13.56902502  120.3704371  474.0090191  
265.2305187  284.0018518  139.7011893  289.608876  407.226252  379.200326  -93.04897875  485.5262696  292.4774703  229.0744896  216.0876163  225.1828949  305.5367274  133.4200698  456.1066804  16.11650714  115.1222837  478.6505237  
264.843804  281.0213034  143.0778548  289.9818661  408.2511041  381.7082478  -92.54624861  487.576295  295.2465905  229.6209091  221.8604285  222.0341702  309.6189204  126.9945859  462.3867975  17.98625635  115.0160272  474.2132583  
264.4944447  277.0430724  143.9840772  288.6964255  407.9194224  380.9401612  -91.88855829  488.1768338  294.1569897  228.7097511  216.4746189  223.363191  312.3992527  129.7176874  460.0009056  16.66183573  117.604647  474.8467977  
262.8622088  276.2162545  143.2064049  288.9995052  408.7194429  381.1573948  -94.64107552  484.8600414  296.8264372  228.1732539  221.0094955  223.2407497  309.6284274  131.2932322  459.0487896  19.38682138  110.5847334  481.7438737  
265.5182948  281.1639604  145.471978  291.2120169  412.3433455  387.9966195  -91.94150656  489.9753828  298.7714737  229.7973009  220.5620174  223.4837238  312.4608611  126.0955831  462.5514429  18.06272771  112.105835  472.9307883  
265.9415052  278.6851425  143.0649587  290.0674185  410.3899717  384.4406034  -94.50716716  490.8807286  298.5355551  227.633941  220.349434  225.1484945  313.8226657  130.7937386  464.1870893  21.13848271  112.5479235  477.4607965  
264.1586503  278.8434906  142.8567211  289.1460971  411.2756688  382.1056201  -92.97475786  484.6561014  296.7007743  230.0074643  218.4180784  223.2289023  315.3890523  134.9364238  461.3033873  17.43087393  121.010636  474.8427986  
264.1797585  281.2399128  143.2499679  288.5461532  412.1734115  382.4257331  -90.03475457  490.4535593  297.3100817  228.5390401  219.3789109  222.7374259  312.1419267  130.6512243  460.1754221  17.813076  119.4310231  476.1048725  
265.1778798  279.6700001  144.4622845  287.8257493  408.0382931  382.0834917  -93.67596627  491.3615854  299.0267009  228.9817986  220.0372184  221.6035016  309.1121448  127.3822576  463.0035513  19.29994025  113.1179767  475.0837355  
266.0115031  285.5247972  143.7367273  287.5885613  407.9463769  382.5682695  -91.1999538  486.6348865  295.9667302  230.9773222  215.9383337  222.5703768  309.2793321  131.8553032  461.6231786  16.29821269  117.2506237  476.6465224  
269.2641787  290.8175393  142.2658942  287.6767897  411.6880701  384.8318348  -91.74434357  487.7854319  297.6711015  230.6654003  224.944698  222.9371998  309.1941104  131.9044823  462.2313434  19.54404387  111.6848144  483.1786078  
269.3310246  296.4749507  140.730955  288.6362313  410.7526013  384.6404862  -90.69916576  488.5078428  298.8326143  232.1178672  215.5484353  222.9275493  314.4248434  128.5116724  464.62544  16.78777819  122.8113398  472.6586019  
268.0740333  291.4714539  136.1738535  285.2597554  407.7708912  380.3574025  -91.35937223  486.3166769  293.9823524  230.620011  216.0066481  224.96275  311.1287216  132.5206275  458.4158946  19.18795834  126.3104605  478.3491262  
270.581349  293.4757616  137.0943852  286.9580439  408.9423811  381.3484917  -92.08423794  484.7092848  294.5786149  233.713338  215.5393309  224.0094697  314.0398172  129.8134108  462.9368079  17.78181542  129.5839005  474.1565217  
271.9803252  291.3380017  139.2747234  284.3800746  409.5085533  380.3537372  -93.67104353  484.1622184  296.5361528  231.4141361  226.0008898  223.4345403  309.1703437  132.4842626  462.1692029  14.50126342  119.57119  478.5240166  
268.8963012  291.3917593  144.0648152  285.9354094  409.4683768  387.4303751  -93.73269753  489.952524  299.1508814  232.5761184  219.1676975  226.4437071  308.5784429  132.2010926  466.0274238  7.599286856  120.8538532  470.6159068  
269.1680178  285.9238686  139.7322893  284.1894851  409.0823038  386.6559775  -93.17471154  482.4478887  297.1876597  231.9300554  219.9125507  224.3209762  304.6225629  135.1889526  465.9444283  6.480570235  117.6579191  478.1072784  
270.3707035  288.3258701  138.1560263  284.5849435  406.3411325  384.2844698  -92.25388456  480.1026749  292.8358134  233.9704782  216.466025  225.8652631  306.1886106  134.8877007  459.7463394  8.304501626  124.2143055  476.1423007  
271.3320816  290.6699198  138.5301022  284.781926  406.5697576  384.2465678  -92.1260317  488.7233073  294.2580409  232.2957584  220.9301264  225.2092968  305.2011137  131.1028373  465.4009653  12.30806341  116.9031414  474.8293896  
268.4854331  290.2875861  137.8618377  285.1623273  404.4156429  387.1180758  -91.66616431  483.7859941  293.2119384  232.7283621  215.2701256  224.9874716  305.7569952  131.2108252  465.30448  6.965520908  120.5720544  474.8980881  
267.9826239  288.4559375  137.5106434  286.8439845  405.5424001  384.2158669  -92.87178218  485.4293212  293.1981332  232.0410226  217.5450427  226.2829138  303.8516416  136.6757977  460.5063508  10.63025085  116.3416385  481.3256385  
270.1806284  291.4440938  139.4273768  290.1475574  406.3822579  384.7757991  -92.63639267  486.0260508  296.2690473  232.8876325  218.419628  224.9626282  307.087712  129.6156666  463.1841651  12.44306063  121.7968947  472.8180953  
268.052786  289.1930444  136.5293216  290.9521277  403.8444529  383.3887042  -94.64685532  487.6299731  296.4794987  230.223598  216.4325931  225.2735268  306.1477194  134.521829  461.5356519  13.1053579  122.190501  476.2796122  
266.6159799  286.4641576  137.390367  291.2733991  404.3639495  382.5332742  -92.8767079  480.6892055  293.4143048  231.9604732  215.4069926  224.2774307  306.0986038  136.5120571  460.2782358  12.43817504  124.6129458  476.9133092  
267.1203704  285.7278196  136.6768205  291.7672943  405.892299  379.9007073  -93.05454306  483.5396573  293.8666472  231.5409427  216.2239196  223.2252804  304.9014624  134.4398795  455.8297731  13.71260932  121.5102616  478.959617  
266.9883147  287.1059031  138.7459247  292.7427896  403.2694638  382.0626396  -93.43821166  486.8464332  296.6724273  231.1181253  215.6225563  222.0840373  305.8569567  130.7184519  463.0529862  14.93454361  119.6611236  471.3312858  
266.3582432  284.6072493  137.7576983  290.4850972  403.0266474  381.1394166  -92.2804612  484.6961498  293.2406383  229.6549407  214.7249734  223.1557369  305.1656245  133.6817077  460.4883215  12.41857581  119.4104033  474.5880927  
266.9108837  284.5858714  138.4142127  290.5122138  404.1968613  379.4222773  -92.14459999  481.283695  291.7472059  232.0469063  215.7701072  222.5601379  306.4005791  133.4869191  459.8676902  13.77959752  121.1273045  476.179153  
266.7883749  284.2154266  139.9407651  290.2726806  406.5039989  381.2286551  -91.80439817  490.4167676  292.5841819  231.1281008  219.661808  222.1440458  306.4646843  129.9741211  460.6948152  14.49351069  114.9417544  475.1235942  
265.8428128  285.0324474  140.8893921  289.660228  404.8894112  382.4739073  -93.09751908  485.3832225  292.1801081  232.3974724  215.2198799  221.8898598  308.2874845  129.3164907  464.0632756  14.84882648  119.9451117  472.1446426  
264.1436491  282.441989  139.2870526  288.6977419  403.2415271  381.5526134  -91.67519584  487.2001008  290.15826  230.9168557  215.5342476  222.5135174  304.9741386  134.06082  457.4062623  13.27975347  117.2818339  477.7438273  
264.9583916  285.5372669  139.6497888  290.9827573  403.2837523  380.5107021  -91.78991231  482.5705342  292.2326355  232.9211138  221.089643  222.8688229  304.845056  128.9713773  458.6765913  14.22757471  116.2383497  477.6423193  
265.338748  288.9789836  138.7562361  289.006746  402.7311065  384.0227215  -92.94276321  488.8088359  294.0901869  232.1055604  216.0182802  225.0983107  305.2679357  130.4317952  460.0652013  14.62614062  115.7066749  475.6016387  
263.8477369  288.7122726  139.2911053  287.2232309  400.6999246  383.2077629  -92.89773596  482.7605613  294.2817094  233.3272598  217.0972738  223.9923837  306.5053559  128.2255926  458.7850962  15.770177  119.0569231  477.5796034  
264.9712312  288.3033967  138.2251415  286.4081674  401.3478653  384.508868  -93.39620795  485.5066615  294.2437418  233.0179205  215.2898648  227.3510018  305.1975184  133.2856244  453.5954161  17.48181509  119.5082313  481.0575912  
265.6271339  289.4927725  141.6846241  289.7134975  406.2694005  382.091146  -91.17043516  487.4080659  295.3784369  233.3929487  218.8931387  224.3417826  307.62792  126.4530463  463.872867  15.4196939  121.1962792  473.4517624  
264.2323386  288.363878  140.0982617  288.0038411  403.9060499  382.3342199  -91.62651411  487.6874837  292.952938  231.4593387  215.3184849  226.6219618  307.4025588  130.9326117  459.5898869  14.81349532  120.9642614  476.1605934  
264.5512396  286.3792112  142.2083533  289.873223  405.7081029  380.1163703  -91.3811013  482.0175956  293.1087602  232.2204118  217.6030963  224.2683806  307.4560943  132.9479848  460.3942354  15.35413417  119.2590438  479.4527704  
265.8127756  288.049966  141.3308433  288.4892112  406.4361935  380.2078621  -91.02295392  487.7887754  293.9624286  231.9065229  218.5696783  223.8962213  306.8851409  131.558817  455.8289448  14.72048308  117.7493458  479.5422019  
266.6323029  290.151851  141.906783  290.1486615  405.4902632  381.0698115  -92.9298135  487.444022  295.2947706  231.1761103  218.3381302  223.5087951  307.8086562  128.9443408  463.9860328  17.29831184  116.3336198  475.8244345  
265.5432558  290.2515787  140.8544478  287.3858419  406.1749288  379.4718708  -90.49452806  485.5191632  293.698241  229.5375236  213.6805779  224.9256651  308.1314889  134.7931061  458.4054754  14.88373059  122.1666394  478.1342007  
267.5347603  291.5690566  141.9344983  288.9035818  408.7205396  382.6213978  -92.16810013  485.873905  296.2093673  230.5793737  223.275492  224.2612732  307.4159599  127.4060268  462.6097215  17.61233968  115.5578118  481.4362882  
268.0028025  290.3618913  143.5357697  287.5566618  410.1296086  384.7937382  -92.16826521  489.5697486  298.1637465  231.4225717  219.5935714  225.5558743  309.5651591  131.610398  463.9060518  14.79934887  119.6491838  474.441081  
266.9707627  284.3795387  140.6772886  285.4935731  409.4295876  387.531253  -94.46579345  483.0535878  296.1791082  230.3018268  221.2602157  225.2527068  307.6907973  136.8568957  463.1468175  15.81285742  118.72151  479.3556801  
268.3159906  286.1901435  139.9237475  287.6523579  408.6313406  385.7707076  -92.82974591  484.5733493  296.5871292  233.4055824  221.5546634  226.4104014  309.3181194  130.5606861  459.7037306  15.42530206  125.6327723  473.3633436  
266.3283583  282.9763854  140.7820835  287.5098966  408.8676133  385.3259151  -92.52756164  487.661451  294.1940728  230.8359702  217.7337124  224.9273486  309.6027171  132.5364762  459.7131462  13.73098596  124.2854166  473.6169027  
264.1616898  281.5871834  139.8051092  286.9288237  408.7567034  384.2559138  -93.244739  481.9942349  291.1115014  230.989713  224.0659178  224.2860842  304.4645666  131.6753537  454.7379735  13.25085208  120.3135022  477.6245936  
265.8100619  286.1915552  144.2476673  289.4187998  407.6326355  387.3241547  -95.69600667  492.2342728  295.8479731  234.9657087  223.6546172  226.0166756  309.3120761  122.7670803  466.6699564  10.35734415  115.2000983  462.3258476  
268.5022165  288.3305926  147.0034094  288.1485212  410.7151415  389.5324584  -93.38173025  497.7232357  296.8977861  232.9242535  223.2382491  226.4655586  303.4938297  126.7950418  470.4602146  12.19179555  110.642525  469.7598075  
269.1505894  286.6461601  142.0479772  284.6277703  410.2599621  387.5689386  -93.75347932  489.8389245  297.1620967  230.5151615  223.4604196  226.9076407  304.6152204  134.3396352  467.8744156  16.07386055  114.8165787  475.4435277  
267.2331888  287.1262923  141.5534356  286.0598161  412.004641  384.0698232  -92.83097812  484.8507896  297.4150581  232.5974933  222.082345  227.1281171  308.9011557  136.6621484  466.443417  12.91753654  123.9246431  475.2648945  
267.3132163  289.1589593  141.4839214  285.4806683  414.559825  384.5827131  -91.34579873  488.2395875  299.2541261  232.7288345  219.9785427  225.2712148  307.9282856  131.8129012  465.638838  14.47434307  125.7967367  473.1601769  
267.9417779  289.4857729  139.2451618  285.4196829  410.3239212  382.7339603  -92.64956699  487.948043  296.2133089  230.0039525  217.1258163  225.1765972  307.7569937  131.8824561  461.7981379  12.77914328  121.1686615  474.9257752  
267.2689304  288.543072  135.7252589  285.5130306  408.2474925  380.2055562  -92.91094131  484.3301519  296.475114  229.1868964  218.3414306  223.2571285  303.2938763  131.4239234  459.8637614  11.30377847  117.2367297  479.5166121  
267.5524344  290.5549154  137.8186053  287.5617407  409.8428187  378.1386502  -91.80672059  483.5560795  299.807892  232.235048  221.199615  222.906139  303.6500608  127.3218383  459.8145786  9.705896512  116.6716752  475.4505121  
270.1801538  292.570986  142.0360019  289.8922176  411.2043891  387.3586353  -91.76324678  489.2623452  299.5911189  230.6775849  217.7238743  225.0014522  306.415165  130.1155068  462.0079053  11.11438726  112.1554426  474.5032679  
272.9550838  289.0736511  138.2750649  289.4495944  410.5308928  382.3672342  -93.98427196  485.9407303  296.1733178  230.0371059  216.474114  224.3788334  313.2697896  133.0324689  463.3038984  15.07706172  118.8832543  478.2237685  
270.0117288  288.0091318  138.2044368  289.5439135  410.3570169  380.6621914  -91.78170106  481.2735459  292.5123513  232.7699333  215.1747971  222.26995  316.2422501  134.8050885  459.4014181  10.05991862  127.3424683  473.9999412  
271.2042793  286.7761036  137.7107061  289.1722188  408.807876  378.7969751  -91.53515278  485.6368614  290.4203058  231.2413296  215.6347927  219.9520713  313.076044  131.2295966  457.9769464  10.9486194  126.5288637  478.7863452  
268.4141425  283.2694133  138.0083751  288.505654  402.4354379  382.0857892  -92.33979265  488.9061275  289.5202589  230.1357846  215.0357493  221.4990497  308.9050161  131.8861904  461.0315059  12.58871456  117.8084624  476.3058418  
266.237374  283.0701211  138.4354079  290.5810119  402.3177236  381.7973885  -91.84291157  484.405986  290.3683501  231.4434176  218.0535654  221.0178968  306.9464866  131.4469049  461.970061  14.190082  117.820936  479.2334587  
268.1849189  287.0272969  139.708011  290.6147696  407.2535606  381.6500834  -93.06811741  485.7378205  294.3641383  230.7359853  217.6666451  223.3883184  306.9154376  132.3563733  459.9827661  15.58276358  115.2861311  480.8663775  
267.5280984  287.7624281  141.1158783  292.8239287  408.211669  382.020029  -95.2822398  490.5542002  298.1800546  229.3641701  221.1976895  225.5323027  307.2406955  130.9780904  466.5186375  18.59709915  115.540214  474.0036512  
266.2937521  288.0184913  139.5992862  290.7427103  408.6182916  382.6137585  -93.43569099  483.3949112  296.7893727  230.8161959  218.4449715  223.4679197  309.5403887  133.6827354  463.2047619  15.45223775  125.9803556  474.4492409  
267.0831158  287.1966171  138.49503  289.4294956  409.8264648  381.0080461  -92.50332098  482.4751687  296.3147879  230.480682  216.326265  225.0332039  307.2793306  133.3424395  456.5613963  13.84567935  127.0297333  479.2273194  
266.1900955  286.2137546  139.6724653  287.6680932  406.8951487  383.5661511  -93.04148469  489.4493528  297.2171358  230.6573233  219.1762313  224.2205767  305.2745896  130.7201381  464.4312419  16.31540926  117.6357712  472.946419  
265.1948978  287.1487179  140.1083311  287.3064596  403.9737758  383.9588958  -92.18684021  482.8427809  295.6719869  232.2975728  216.412128  224.964503  306.1402103  131.5467214  463.6362067  11.7207716  120.7942655  475.2901328  
267.1997796  288.3641306  138.0239827  285.258954  404.7722407  381.6391713  -92.02788708  485.6989173  294.5129612  233.3503602  215.9491865  225.9718316  305.7148119  132.7349772  456.3151997  12.03963913  119.4805952  481.3024775  
267.228906  289.6785621  137.8137701  285.8756577  405.6465384  380.8851623  -92.74626762  488.2281979  294.7491659  231.9119863  219.3680467  223.791643  305.470733  128.1718041  461.4518328  17.42649434  115.7074726  476.3905037  
266.7989241  289.9789127  138.5605823  284.5487292  402.1142775  383.295353  -92.49801579  486.4403061  290.6554313  233.5391656  214.895319  223.2138827  308.892181  127.9413288  461.1491863  13.60675362  121.8818497  474.6044038  
266.4092605  290.138228  137.2818768  284.6389968  403.2035325  380.8268252  -92.60638965  487.019518  291.9397795  232.7880292  215.1155623  226.6165867  306.549027  132.555973  459.2888947  15.03565943  117.4160909  481.706567  
268.6099285  291.4776284  139.90349  288.4615677  405.6413499  383.0765742  -92.48097804  486.4184167  294.3396455  232.2952685  223.8871313  224.0968049  306.9402989  128.9907891  463.0906201  18.36725295  118.2856557  474.6666834  
267.5605749  289.2458562  141.3976284  287.0555341  404.691578  384.1068469  -91.91138242  488.3165233  293.2691798  232.4576042  214.8353807  225.4751736  309.2322609  131.1005393  462.9057368  17.00110095  125.4926125  470.8715792  
266.7875892  285.0274353  138.6202453  285.0611042  402.810283  382.2679395  -92.56319405  484.672038  291.6842403  230.254597  215.6671675  224.931824  308.3136454  134.5230925  459.9254026  17.06197195  123.6524829  478.7637385  
267.481552  286.5475143  139.4513896  285.7658442  403.3902858  378.3895774  -92.27582054  482.2903323  291.1038117  233.1810779  217.8248603  223.7456726  305.5618746  130.9134786  458.6005805  15.77871639  121.9209963  477.3388509  
268.0917522  290.0591945  140.8896806  287.930122  406.0048574  381.0056777  -91.77092961  488.5831368  294.5189652  231.9096637  215.8570279  224.812485  307.4995933  128.0051203  462.9315064  14.68235682  119.2363019  470.6236376  
267.8926499  287.8200381  139.4249399  287.8544507  405.0726958  380.9658786  -93.45540075  486.7713378  294.5289201  230.5974027  218.2100286  224.6316989  304.7935926  131.9657933  462.8191537  13.9625002  112.8870865  478.4672955  
267.0870927  289.0412049  140.1794037  288.387682  406.3889301  380.4055499  -92.63301886  481.0659207  296.6578936  232.8622794  218.0907456  223.0419165  306.6240199  130.6518598  462.6308085  12.04656907  116.6517416  478.111746  
267.8949845  290.8117485  141.8471262  289.6394274  411.3807443  388.2190444  -91.41202408  489.5736994  299.0881756  231.2786995  218.8903919  224.2835241  303.492624  130.6358241  462.497097  12.58543754  113.6339983  477.3840539  
267.8973491  289.4076754  139.7724922  289.1844511  409.3856288  381.9638447  -93.64720326  483.9597152  296.1987992  231.3127636  220.3287826  224.2362663  306.7142574  132.0432723  462.048562  15.33830698  119.7606748  476.1134665  
265.265511  290.3963502  139.0754433  288.0461361  407.9429533  381.5003844  -92.01665743  481.6161078  294.8029518  233.0419574  215.1940513  223.9260017  306.9779672  133.6372423  456.9129897  13.80089977  125.9598803  476.6920779  
265.9925682  290.4983334  138.1267464  287.6542254  409.1076552  381.7171928  -91.62813399  488.1622555  296.7484909  230.8456975  221.1167407  222.3329751  303.4007157  129.7556613  459.4230751  14.29770778  117.6412648  478.3309696  
264.6291274  289.1288839  139.4251422  289.2039242  405.4843712  381.4004258  -93.60464643  485.0840663  298.7804594  230.4935936  220.4176534  222.2540463  304.8443857  130.381688  463.4699518  15.25076166  119.128099  476.263532  
263.6067793  285.6820421  140.5268268  288.0236443  406.8754405  382.1867348  -91.85872543  486.2012826  296.3615793  229.1966624  217.5084414  224.8586124  304.9101505  132.6694906  460.6257606  12.80574237  116.7761305  475.103873  
265.8237235  284.6714317  140.6751035  289.9548077  407.0190041  380.4797501  -92.54154794  482.4830274  295.6195554  230.3379414  221.8390337  224.9173497  305.7341108  131.5959464  460.2256131  16.06690493  115.6189585  479.5230082  
265.9064646  287.1597099  143.3611186  291.1878178  407.1861815  384.0844182  -93.13913592  489.7476158  296.0965143  230.6470846  217.2257618  224.8752783  309.2004047  130.096049  463.8593663  14.89870472  121.5516074  469.4865513  
265.5583293  284.0353496  139.8693248  290.076487  405.9664486  381.0264642  -94.77143191  486.1383374  295.4434342  229.1831618  218.0211156  224.4651853  306.7171878  133.6330472  460.638602  17.35724758  117.9005906  477.0677003  
265.7358815  284.9956883  139.9554041  289.8242429  406.6308018  380.8238215  -92.7233906  482.1783253  295.9024789  230.4369334  215.3953898  224.5645528  309.7081302  135.4084323  459.3258246  12.85778765  122.3427426  474.9977351  
265.3839718  287.4225307  139.9228413  289.4341268  408.6742818  380.9256986  -92.63029442  488.9893066  296.374396  229.2458363  219.982851  223.4448605  305.1643397  131.8711024  459.4460233  15.16524092  118.0740231  476.5717912  
264.9192371  283.9759866  141.3520634  289.1437185  404.4976253  382.5316082  -94.87724678  486.8242415  295.734615  230.7765432  218.2540935  222.3249994  306.9880207  130.5374331  462.3456982  15.54589042  117.2665453  474.364883  
264.6931259  284.4833572  140.9641033  287.0730019  405.1210313  380.3041108  -91.1024434  487.0935818  292.5899654  230.6890216  215.0400341  224.2092282  306.9674336  132.8485163  457.9233158  13.96046942  119.473288  476.5456507  
267.1863911  285.5187489  141.4285342  287.9116909  404.5612239  381.8079808  -93.23663286  487.9744195  292.3457055  231.6559823  223.3274452  223.47037  306.6743641  127.2476085  461.0814685  19.13519342  113.1219594  478.7951532  
267.75388  288.1175087  144.4970138  289.9013956  407.5600506  381.9706328  -92.88433509  491.821667  294.6777775  232.1204583  217.3341157  225.108807  312.8559076  129.7778399  464.7211322  16.60722897  118.7760949  469.228803  
268.5854873  286.5699417  142.1329458  288.8958422  408.910085  384.1484432  -93.4425825  488.4611375  293.9202034  229.0352945  217.3511281  226.8270438  310.0239478  134.9683216  460.4328953  16.58370611  116.5490341  479.3719407  
268.2897548  288.5305516  138.2097868  289.1675885  408.7457575  380.0570788  -93.18613769  481.7829121  294.1005247  230.9128472  220.8828159  223.9263122  308.6938368  132.1418276  456.7178051  16.62876556  122.7120935  480.7356048  
270.4448203  292.0254566  137.768883  290.9545406  407.9404068  384.1657033  -93.00585331  486.4299071  296.3779209  231.4675474  215.5191713  222.8026153  310.2091593  127.155238  463.3875241  14.81392063  125.8772744  470.6011797  
266.459736  289.8195415  136.9562281  290.0644773  405.9735952  383.4518525  -92.48569077  485.0240375  293.3384669  229.1341077  215.8545316  222.913794  305.1302489  129.7835346  459.3693664  13.58816882  124.6929105  474.8654107  
265.0319871  288.5038675  136.2467111  291.156683  405.0643354  380.7139379  -93.85978762  481.9904719  294.2715883  230.503992  218.3576367  224.8616067  303.0046819  131.5163555  459.1948605  14.8401615  116.8191653  482.6671597  
267.5674987  291.0951021  139.1763067  292.6049741  407.4623626  384.6540045  -91.46019062  487.2123847  297.972555  231.8294898  218.8650759  223.4944098  307.8155784  128.8639982  462.0287766  11.51497188  118.0677374  474.8201123  
267.8223791  289.0524329  139.8698611  291.8978485  410.3232671  383.9111848  -93.91014035  488.9415382  297.6419203  230.9738205  217.8672149  226.6080105  308.1859568  134.0808605  464.0025733  11.57710535  115.8406844  477.258017  
267.1217364  286.7747591  139.8790461  290.3953688  410.7070134  382.392618  -92.98383641  481.4216616  294.0676132  231.4490765  217.4503829  225.1012512  310.4306835  135.7947  463.1239298  10.90569999  123.893864  476.1365239  
268.8859723  286.922487  138.7773481  289.6516208  410.7562419  379.6788046  -91.53919738  483.6463435  291.3025151  231.8418658  216.4356582  224.5835287  310.0195287  134.5139023  457.2764397  12.39962114  125.7883259  478.8941363  
268.747747  286.333089  138.9624757  288.9146145  406.816398  382.5142123  -94.4301916  486.6096833  293.0819154  230.2871618  217.6445754  223.9207002  307.9593141  130.6084214  463.0623059  13.7062881  118.2449422  473.5617316  
266.4621277  285.4045407  140.0456577  288.6956308  403.733774  383.4748713  -92.65381821  485.1706955  290.9506614  231.5100185  215.659822  222.8519388  308.3277085  130.1153682  460.7296157  12.34406502  121.7917964  473.9788479  
267.2041947  284.0109069  140.845526  289.315526  405.3259587  379.410521  -92.69428311  487.3714557  289.7822813  231.4986531  216.0816379  224.4622917  306.8519881  132.4666287  456.4655195  15.49158085  116.6285831  481.6586572  
269.4937345  289.6800488  144.7043013  291.0465928  406.6183029  382.4861787  -93.88494299  490.4805753  294.0933774  231.7062846  222.3311392  223.5818393  309.066507  127.2369503  467.3830361  17.54021268  113.8537915  474.2794544  
271.3137317  288.604509  143.3918872  289.0030664  408.0439566  387.0186911  -92.54374049  490.4949835  294.8567746  231.8325797  218.6477989  227.4277974  311.549107  133.7172637  464.2874779  16.82965123  117.4664387  477.6205141  
268.7769913  283.0804324  139.5598738  288.0088643  408.6344624  382.2283442  -93.42458626  485.508763  294.876621  232.4785683  219.3880825  225.6587016  310.8819309  137.7553014  462.8187785  19.88089842  123.8825856  480.7525887  
268.0052833  283.9411665  140.9025457  287.8717938  409.143566  381.7294335  -92.36524515  485.8211154  293.574436  231.8384202  224.0124558  223.6784507  309.9752036  131.1938018  464.1870962  17.7000735  126.2624547  475.5674829  
265.1337169  282.81996  140.519936  287.2651675  403.884017  383.2341508  -93.79215881  485.0513153  294.3597077  231.7377028  218.1657309  222.0348915  308.8506635  129.9720652  462.666707  14.9336597  123.7737038  474.4750711  
265.1345397  282.3053615  140.7232829  285.5869432  405.2197627  382.7858435  -90.96190329  485.3155195  292.3077735  231.7884343  216.229095  222.4753783  304.0065635  132.5049962  460.225794  14.32711729  120.7547049  476.0712976  
270.1802317  286.4605803  140.629936  283.4577234  406.7397733  388.5894074  -91.30153715  490.2429842  294.8481843  231.4074046  220.8954141  223.8336842  303.9332747  127.5431729  462.6477825  16.39877984  111.7008286  478.2324828  
268.9971591  285.3907959  140.7945615  283.0725688  406.3723101  387.674286  -92.76117896  489.22417  296.7620541  232.2839889  221.8804092  224.134188  305.5117857  127.8802458  466.8577514  14.13082636  112.9087083  473.3383465  
268.8739898  286.2365555  139.2700271  283.6911081  406.1581623  386.9367517  -92.14351375  484.0996868  296.1142479  233.60972  217.1009815  222.942848  307.6437638  130.2863339  462.1569187  9.825791888  119.3042487  471.9246337  
267.7906044  286.3184708  139.0183003  284.4619564  410.0311646  382.254281  -90.63000939  484.9547888  295.3147078  232.2762123  216.5650258  222.3639774  305.0976615  132.5145453  457.1212187  13.14018283  121.4885981  476.0835145  
268.0469193  289.6849261  137.8066713  287.2794653  408.5197931  382.5725079  -92.12540055  485.9381391  299.6701795  231.3507404  221.1358011  222.5767074  304.2719488  126.6503816  460.9099231  15.42634893  116.3111447  474.4244622  
265.524001  291.0548026  137.0136128  288.5791752  403.6438639  384.4551528  -93.17771979  483.5918046  298.5708022  232.5799334  214.5546803  223.4315671  304.7002052  128.781282  459.8534049  12.81945975  119.9403978  472.3095209  
264.9118415  288.5020578  137.2155386  287.6579698  406.8924351  382.4693446  -90.56878642  482.9060789  296.9932865  231.1044598  214.1889641  224.2969083  302.5475851  134.0098063  455.5109015  13.89233081  120.2689962  476.2648607  
268.5040811  289.0745113  137.1745766  289.0667744  408.5347228  382.8815244  -92.68206806  484.9493233  298.7099299  230.3410496  223.1181645  221.7192182  303.4252242  127.4860051  460.4511146  17.10913063  112.740941  476.7382778  
269.7989352  290.7531778  139.6447159  289.5181713  410.4594148  383.6372478  -92.63629075  487.1229729  299.8532974  231.4969012  216.9848679  221.7771786  311.0339678  129.0904861  463.8382219  13.97477778  119.7500447  468.8416922  
268.4959318  285.8118538  139.0580135  286.5827064  412.5319306  382.7929789  -93.11122278  485.4717548  296.0646595  230.0745994  216.5102802  225.3445839  309.786521  138.1424488  458.3118687  13.94888174  118.6580327  477.192429  
270.0139154  287.0838982  139.7312598  287.1567763  412.2083222  380.2051671  -93.34234976  482.3026534  296.6879847  233.0152341  223.5536209  222.781607  310.9559593  133.3686998  461.9203245  14.50090766  121.3020733  477.1592238  
266.808294  287.9167688  141.4143745  287.5218284  408.4442467  383.5961359  -91.99083592  487.8235817  297.5756724  231.4886294  216.659086  224.5261391  311.2443832  130.896371  462.8703771  11.27303647  123.9490232  471.4908643  
263.9864955  284.021336  138.4374127  285.8962958  405.0962338  382.1332117  -94.85482972  484.8982577  295.2048729  229.9269466  217.5249389  224.8114336  305.6409458  136.5215533  459.7353608  13.18841139  117.9594818  477.3695043  
265.3035289  289.5059413  140.4355676  286.6563308  404.9824407  383.1700348  -93.07062887  489.3849956  297.1469348  233.7474371  223.1933359  222.963348  306.3022332  127.3616114  462.2053902  14.72554528  119.478627  473.3996632  
267.4954767  289.3468209  144.6264759  288.8201263  408.0169557  384.5316421  -91.34516369  493.8092011  297.0944591  233.31721  219.2507607  226.9358169  309.3992954  129.4841748  466.3766796  12.39401981  115.7766478  475.1091551  
266.6258099  285.280195  144.2435393  288.0211619  407.9178025  384.2357654  -92.33800356  486.6739839  293.1225594  230.9184876  219.2788219  227.9715451  309.4280279  134.3295376  463.7768719  12.52576195  117.8654299  480.5307443  
267.0753183  287.1768762  144.4986458  288.442575  406.8764556  380.622619  -92.11171652  484.0161101  292.4884679  231.7661291  220.8437182  228.5919411  312.758179  130.2991599  461.7928202  11.95171851  122.2694816  479.4162848  
267.1771182  289.4626526  143.8333369  288.9145983  407.7071231  385.3129551  -94.23574029  491.7202623  294.3485448  230.286355  217.0658528  228.2516935  309.9257912  131.0687925  463.7299214  13.26408597  120.1850953  475.156185  
265.4472252  288.2840821  142.5968396  289.1483935  406.2443904  385.0449762  -93.12087657  485.7349859  293.4652611  231.4968954  218.3687989  225.7364235  305.1610567  135.1824603  465.9728754  12.58802125  119.7191058  477.7303897  
266.0761272  292.0723235  138.669264  290.6899852  408.1690058  385.2089459  -91.42480271  485.1985296  294.4545332  232.3343023  218.0614492  226.9561001  306.1523507  133.755209  459.9886712  12.96037726  120.793845  480.8616092  
264.49134  291.9381724  137.8530799  291.0642679  404.8563708  384.3575279  -93.09102338  487.2634554  294.8758586  232.8224387  217.8216262  225.6842363  305.4269359  132.222886  463.0407336  14.1127418  120.8784203  474.955408  
262.3732379  287.7699037  137.9008749  289.9381944  403.2442593  381.9484352  -91.75740775  481.4142569  290.5417323  231.55285  213.2988278  224.4493448  306.1333165  134.2000241  457.0202422  9.773449882  125.4367238  475.3508582  
264.0526911  287.9744235  136.950838  290.1515403  404.4613302  376.2045065  -90.57996573  486.0619524  291.7800387  231.9410339  215.5057475  222.983664  305.9933691  131.5117303  454.738959  11.47057742  119.3938073  480.1595541  
264.4827415  289.0356761  139.1087922  290.8261376  404.2162777  377.2657012  -90.76373849  487.7583308  293.6937539  231.6250069  218.3679065  221.7405364  304.8028129  129.603748  460.1361327  11.53361012  114.0661363  476.3305576  
267.2489423  288.3869089  141.0994304  290.2589531  406.8175148  375.7454052  -90.7753872  485.5482352  290.2256385  231.515398  216.8943073  224.1178831  307.7422048  130.9565302  458.5575434  12.31471147  118.4693709  480.0208505  
267.7616014  287.2420269  142.3442041  287.11549  405.5864183  381.181304  -92.69430708  490.6730854  293.2834187  230.8356096  218.0692641  226.3894564  307.7792272  130.1197838  464.3345244  15.52367645  114.0310145  475.5595716  
266.3230065  285.9392169  141.7858708  288.2824638  405.1237246  384.0669133  -92.84036382  484.7756146  292.6180822  230.9436241  217.7062798  225.2409808  307.4965538  129.9994022  464.0059312  13.49160377  118.2287467  476.5614094  
265.2390677  287.3715911  138.2105817  286.1260476  405.4994852  380.8745406  -90.90595823  481.4218937  292.7794606  231.2135284  213.5350037  225.4152435  307.0869061  133.7831816  457.5829261  13.15957571  123.1069184  481.2234099  
266.2794282  287.4225777  137.6450642  285.5815094  404.9666553  381.9752843  -91.561707  488.4160322  295.2190815  229.7291478  218.0852681  223.3420638  306.0688369  130.4556129  463.1827774  14.08395969  116.2328042  475.7191708  
263.5435729  284.0857607  138.3062208  286.4787161  404.1883437  384.6553808  -91.63153831  482.797376  295.6558242  232.062688  218.2873855  221.8982797  303.641004  129.7986308  462.9289735  12.83678838  116.3204983  478.0922982  
265.0081446  285.3605596  139.2812032  287.7034353  404.6746054  382.1252169  -90.58768614  484.8012198  295.5570517  232.9606529  215.0862771  223.9094169  306.3921845  130.9128115  458.5734386  12.56246492  117.1527506  479.2080093  
267.6854339  286.2692695  141.7258787  286.8465424  406.1239252  386.2415401  -92.51188965  490.4440261  296.1922291  230.132205  219.5081963  226.2627331  304.8004507  127.0429861  459.0914907  16.51991833  111.2228729  477.5663113  
267.2519291  284.0836143  142.0879373  286.9148451  408.5543326  384.0786395  -92.93391981  488.6415716  295.8761626  231.1098081  220.8591092  225.2473783  305.0049059  125.800143  462.7414879  18.32664713  116.0746632  477.1318831  
267.4559076  284.9843515  140.1169692  287.2307737  410.3091747  382.893226  -91.65936725  482.2626329  295.3563123  232.1454235  218.8224321  225.1903814  309.4084503  130.6484305  460.8442982  15.07998092  120.5536344  474.5919917  
265.8390437  286.2539437  138.3028408  285.374547  409.0326939  385.756343  -92.47262474  488.9705327  296.7862995  231.4917619  218.2113348  222.4969985  306.0950284  131.474394  457.7324692  16.80832048  121.0855598  473.0900581  
264.5202593  285.6851898  135.7577129  285.1402856  404.5375892  385.4896594  -93.77425386  487.6945866  296.6696803  231.6016365  217.7652457  221.2044642  302.2140673  131.0588601  458.1775879  15.95272571  118.7577366  471.4214779  
261.6024851  286.2456313  133.4426789  286.3865896  402.8304779  383.5821008  -93.11432444  483.4858692  296.5218799  231.9270263  218.3739168  220.8126843  299.4470212  131.3481804  456.3288211  16.9308762  117.2212781  475.8058881  
264.4548944  291.3444252  135.3712396  289.508602  405.8210938  384.3044008  -89.79746647  485.3021074  299.407416  235.7328033  219.6656549  221.4292909  300.6418372  124.7438189  458.1709549  14.82564105  119.3332925  472.2213204  
264.2143961  289.4690343  136.3810781  290.4485351  405.6013304  385.3966405  -91.27774137  488.691835  299.5952061  234.0800857  218.0265351  225.3071694  302.8723337  127.4407145  462.6505737  15.67190944  118.0799923  474.5462507  
264.3994476  285.6721596  137.0264932  290.0616853  407.9292387  381.7861091  -90.36960933  483.3336519  297.3756489  232.4140101  217.4090972  222.871991  305.0163226  131.6072703  460.5050617  13.89716006  119.7060206  477.682494  
265.6931991  287.6697465  139.5930363  291.3931329  406.2479335  382.110672  -91.47255346  486.9771786  297.4175755  232.5789301  219.9679996  221.8716111  309.0264722  126.4593767  459.5708182  11.79602045  115.7146067  472.3265338  
266.5380961  287.0081083  143.6106321  291.0421629  408.3103522  380.9981558  -90.12307249  488.3934788  295.1698146  230.9708408  215.5505239  226.4757925  309.0718756  128.3996697  458.1497796  12.72412591  116.5927922  473.0964111  
267.8442685  287.1739949  147.1377548  290.8616412  409.8870751  385.0480655  -91.3443836  489.0738074  296.0518197  229.6556771  222.5455035  229.5697796  309.4402637  129.5620074  457.7715089  15.18159273  108.7027112  479.3768383  
270.610724  288.6567132  150.8361126  292.4906435  409.1414316  384.5674619  -92.46119602  492.0008767  297.2303592  229.896259  221.1255873  230.6723082  317.0274931  123.949068  466.8636003  15.66404986  117.2011635  472.3184348  
269.1264247  285.7625094  149.0061684  289.5775834  411.742666  381.399134  -92.37685756  488.9882089  292.9944706  228.4522391  216.0685464  231.6838107  320.6339745  135.65323  460.4194541  15.83683496  125.1068667  476.4229894  
272.958145  287.1172052  147.3364148  288.3670661  415.3634837  380.4868785  -93.67723379  490.7627059  293.6971659  228.1376024  226.8060953  230.382302  319.1206105  132.912689  461.5412892  20.97610181  118.7938624  477.2409372  
275.5054383  289.5644034  144.9363971  287.159125  412.5764166  383.2885629  -94.74412297  491.3678948  294.6386849  231.2510489  220.2245735  227.7397679  319.2085663  128.1598236  471.3334315  18.85273334  125.8662957  468.8047544  
273.1216477  285.541086  141.8264384  285.0881003  410.0806668  385.1032786  -93.21140243  487.5378414  292.5079907  229.4646004  216.0924428  226.9771213  313.3473006  140.0683446  465.1451675  15.92195846  128.3605351  479.2948217  
271.3234904  286.8040495  139.9526585  286.6494107  408.1746239  389.1016413  -90.78282278  482.0989446  293.647744  232.2105781  219.1867219  227.1294669  311.3038618  130.2445568  466.5520691  18.25188128  127.9517651  480.8199195  
271.0170961  283.1841173  140.1852423  284.9691038  410.0688192  380.9990321  -93.33863853  481.4038443  291.3027168  230.6460236  218.1814494  221.9419727  310.1386433  136.6985038  462.5697511  13.47932455  128.5246345  481.2455521  
266.9095115  282.1840173  140.7391657  284.0789042  408.7685636  384.8322936  -91.51931096  483.2480285  294.2266562  231.1201575  219.006971  222.5894359  304.706103  134.7335371  465.6093381  13.08082861  121.2479603  478.6047  
264.4361622  282.2057465  140.3172848  285.6754482  405.2819986  384.7889689  -93.87869149  485.321619  290.6074754  231.4442991  216.4580549  222.4650818  307.6703497  136.1546242  468.3996756  10.6961498  120.9652492  471.146245  
261.7712853  285.7773491  137.4000354  286.2097912  405.2791235  380.3096839  -93.86373438  485.1578245  291.7403234  233.1735186  219.1111845  222.1002827  300.9807484  139.3596288  462.0231377  12.70657061  116.051714  480.5927928  
262.2722668  293.3453048  138.1824509  287.6936857  404.0341566  383.7590949  -92.48602805  487.5874037  294.0347305  233.7238725  219.7336074  221.7495188  302.6231986  130.6468094  467.3488686  11.56306026  114.3910856  473.7592355  
265.5738853  292.6252023  137.3028429  288.4920076  403.2106598  382.5025718  -92.29662422  488.3294871  294.6680928  233.2977068  217.8432697  223.8170597  302.0971587  135.7311924  463.2289161  11.70215258  113.8641677  477.3026403  
267.6500742  293.2632025  135.4809306  288.4040124  403.5912264  381.7466954  -93.2258708  481.1786969  292.0372969  234.5619508  217.4415333  223.4439179  305.2816056  135.3909769  462.763307  12.3958929  122.1987303  477.7795825  
268.7143586  294.8835226  136.3283385  287.94553  404.5662843  380.9279581  -91.54338143  486.1026272  292.4292658  233.0399087  219.2706351  223.4456576  306.5462226  131.6429251  457.6394009  13.59195837  126.1045198  476.3553447  
268.7348983  292.8488659  136.736356  287.4525255  403.172838  380.9520703  -94.39848178  485.0754379  292.9729925  233.2052837  216.7020784  224.5346107  305.8453422  131.5744428  461.9549604  14.91943923  119.7743099  474.8319043  
268.7063743  293.4954092  136.3958756  287.3541835  404.6922309  379.7436816  -92.1512238  483.140167  292.1792343  232.5814198  212.6523126  224.5748044  306.1202366  134.6616128  459.5668776  11.68042366  124.4231209  474.1171839  
271.2640923  294.2483202  134.3187996  288.7617157  405.7023621  377.7364514  -93.23428522  482.9832908  292.7808827  231.7694848  221.3555625  222.0009173  304.1301318  132.7273868  458.2601424  15.42088417  116.6922066  478.5297715  
270.7844604  293.5292355  137.3981609  290.0516388  405.6261067  381.1140773  -92.60457826  486.4681953  293.9363588  231.3685163  215.1517344  222.0237172  308.1994437  129.7397601  463.2020353  11.77610306  123.0800951  471.4801166  
269.7225954  290.0718111  135.6523685  289.5221301  405.5369288  380.0303753  -92.59356167  485.8625891  294.0864413  228.8468758  217.5768605  222.6907103  304.3511566  134.1213158  460.3395195  13.13913672  117.5020423  480.7212819  
269.3831816  292.0453548  137.6708482  290.9724354  407.4949295  378.2637414  -92.0316711  481.5723879  295.3120632  230.8976972  219.6698981  221.0275914  306.1467899  129.739954  459.3645433  12.9142771  120.8021216  476.077597  
269.3775018  291.336025  138.6181167  290.641966  407.6452376  379.7547102  -94.06584754  489.1688071  295.0450276  228.2977872  216.8938609  222.9632408  305.7941581  131.2734398  463.0670772  14.27158363  118.2132051  473.1027769  
267.5328553  290.1248982  139.2479801  289.2362296  405.0616135  380.4392726  -92.47620343  482.9523478  295.4338962  229.6745378  216.2614757  220.1871603  306.6375329  130.5213926  459.8790615  13.00431114  120.3045086  475.9485128  
268.0683238  289.4417797  138.0044872  288.4888648  408.2650513  378.413601  -91.63429271  486.1387684  295.9100632  230.0816898  217.6574029  222.8131129  305.1703521  133.7481923  457.9380393  13.46600184  117.824403  482.3583407  
267.3747382  290.9578443  140.9098101  289.8614863  409.3186253  379.3947201  -94.26170346  488.3528495  297.4669432  230.4539261  220.9797097  220.550251  306.5744322  130.3269797  465.0178222  16.91408033  118.4037378  472.7856359  
266.0198032  286.9352553  139.3040594  286.6804434  408.0548983  383.3907296  -88.74298341  488.2326764  294.6207366  228.9759428  215.2384837  222.7116588  307.007286  132.1463569  461.0771836  15.17435154  121.3811047  477.8284779  
266.3075582  280.4117966  140.0465933  287.2296744  405.5460605  383.4677617  -91.87885054  483.2843979  293.3625904  231.1746543  219.9094058  223.5119431  307.5391861  130.8931041  457.9719916  17.82874251  119.0318955  480.1851444  
266.8650707  283.5977231  144.2372233  287.8942572  404.9553719  385.8116633  -93.81379266  491.3477027  295.6838367  232.3996278  217.9593465  225.5257071  310.4805987  128.8008885  462.0193659  17.35805775  120.6627812  469.8761547  
267.4301959  282.0066576  141.7580143  287.1587757  405.7272666  383.3669388  -92.38231952  486.9897615  296.5523148  230.8182186  219.8382685  225.2377666  308.4097013  129.3392918  462.4345586  16.37667033  115.5849663  481.0345599  
268.2312002  282.6541462  140.8827882  287.1376275  404.3378399  383.6518592  -91.65932601  483.1019152  296.8725864  232.2251416  214.2810825  224.6898953  312.4247904  133.7924727  457.6605897  14.23777331  122.6349215  478.9077342  
267.3106924  283.2776403  142.6697366  288.4776146  406.9362422  383.2360089  -92.27963887  490.9722723  296.9729144  231.6769918  218.4109947  222.875321  309.0137996  129.3989589  459.8987098  16.41758978  122.4983192  472.1798052  
265.256867  281.1482313  141.8854077  289.3309433  404.163729  384.8064898  -92.73335339  485.1654751  296.4726823  231.0225939  217.6423738  221.5428282  305.7719142  130.3416088  462.3412154  14.36848823  116.8980323  476.7348019  
264.0491288  281.9213943  140.8311893  289.9780683  404.2072011  381.8790284  -89.55925595  485.1999829  295.4243657  231.7812537  214.6727245  222.5793211  305.7680581  132.792762  459.6214246  12.62124418  119.4866376  477.4329239  
265.532131  283.6656186  140.7088049  292.6635656  406.4627717  382.3209047  -93.11300393  485.2934623  298.1710582  231.5705669  222.8905704  222.195994  304.451267  131.1052694  459.7328124  17.32365113  110.3225518  479.141851  
266.0015217  288.0442242  143.4374042  291.7963094  405.7599377  386.0460435  -94.46595368  491.4393392  299.4687114  232.2192802  218.1101471  223.8215134  309.1295523  128.7878287  465.6134163  15.60056895  116.5461559  467.7803477  
264.8360043  285.1198675  138.5092897  288.1581285  405.3222231  385.5327723  -93.00186481  488.507211  296.6225868  231.9569729  217.0477035  226.7631956  306.4612605  135.2348019  459.9456524  16.89274003  118.5902577  480.9043987  
266.7285905  286.676166  139.8786268  288.1928758  410.2656347  381.9295188  -93.74752508  482.3972195  295.722965  231.9837657  223.1822025  224.9695558  308.0503336  131.4512704  459.8227392  17.43678063  122.9229279  476.5770202  
264.8401048  288.2646358  139.986374  289.3404955  410.3383869  384.8225524  -94.63392964  485.9287083  297.7872321  231.6716944  219.8592588  223.2927702  307.7204244  128.8531442  462.7615126  12.99279453  123.196568  469.529555  
264.3678287  287.6640631  138.9655078  288.5067378  407.9072807  383.3146311  -91.26402054  482.9822144  295.7411182  231.3628491  215.3142436  221.8934488  306.6723684  128.9215274  459.8787696  10.40810926  122.476729  474.7144379  
263.5507309  286.5440791  138.1492325  288.9264158  408.3226193  381.1830097  -94.04154014  484.8960791  296.4048369  229.9348189  217.5313041  223.0689257  303.0809684  133.4492967  456.083404  11.67676425  115.3794824  480.2230405  
265.7660888  289.7476046  141.2237961  291.2473826  410.992932  386.4579174  -94.37499638  488.6855529  298.0572922  230.430634  225.0293627  223.8573497  302.5842461  126.7999026  464.017627  14.62334091  110.207641  475.0290006  
265.5430414  287.8308919  143.6616419  289.2342867  409.5246333  386.7096137  -93.16909326  487.4442796  294.4787034  232.8739285  219.7053629  227.1779225  309.2902771  132.3172726  465.5978817  13.1195898  119.0539059  470.4022955  
267.5255957  284.6746809  140.4184158  285.4983062  410.9250872  383.3050455  -93.13993554  485.669692  293.0001966  231.0472393  216.0004533  226.8833737  309.2470204  138.9652835  460.2884569  13.14980927  121.4533823  479.253312  
270.4777168  285.8537658  139.7238065  287.4274832  408.1806767  381.5415973  -95.05863825  488.560898  292.8218116  231.4688674  218.5388418  226.0726597  311.6467194  130.1314663  464.0164359  18.32122638  120.074369  470.0846448  
266.4908814  283.9680905  139.9150994  285.663695  405.1517993  383.9285149  -93.05582339  481.8396726  290.85566  231.4440076  219.0629825  222.2338813  307.6472637  133.1841399  459.798916  13.49154869  122.3698344  478.5501819  
270.9039353  287.6350028  143.8112991  286.9735531  407.6439067  384.7620981  -93.02799258  489.9567359  293.227649  231.9525807  216.4055104  226.6471341  309.9196044  130.9583329  467.1506811  14.62519096  118.2997462  472.0806647  
270.0866503  287.3522687  138.3988652  286.3144598  405.4933158  383.8930918  -93.83915932  487.2908593  293.3113381  231.4734797  218.2859561  224.6644046  307.3871354  134.3315858  462.9798164  15.06810818  117.4637044  477.5854307  
270.0414948  288.9106908  138.6243536  287.7564555  408.2746575  382.3383603  -94.40436911  482.647742  294.2532804  233.6495063  220.6155361  224.2126652  308.6387519  133.4012242  462.3926665  13.81829491  123.1307369  478.8187074  
267.9284321  290.4652203  138.2231155  287.6952374  407.7390012  384.6020335  -93.46767175  485.4782204  295.3063729  232.7855099  216.1787644  224.6383599  308.2844261  129.9877474  461.7935665  11.20474642  126.6485419  470.8968503  
265.8098527  286.5998371  136.5815383  286.2648487  403.9309969  383.0238828  -92.8437701  484.1413823  292.3397649  230.4667329  214.9469284  223.2604424  304.0666544  132.7317121  456.5299924  9.951561918  124.8808798  475.1863702  
264.6890616  285.8234082  136.3051122  287.6423098  404.676045  379.3277406  -92.79239568  485.3710643  294.8981206  232.4688169  218.6630439  223.3740545  302.0945231  129.0201537  456.9082989  11.05619943  116.1115064  479.8587429  
268.7493591  294.2817099  138.6605462  290.3192738  405.6397225  380.8854107  -92.85623872  488.8876817  295.9758448  235.0381001  217.6189997  225.9826558  305.6890688  125.3190362  462.854566  11.6233336  117.105687  469.4080587  
268.0190878  292.6898827  137.4562875  290.1445711  406.7227236  381.4290014  -90.93906664  487.6423265  295.6525953  231.5652564  216.119143  227.6484951  304.9140476  132.0813436  460.9229849  10.30385499  119.2217001  478.3762809  
267.6465381  290.6655887  137.903153  289.5978944  407.7581994  379.0474144  -92.29986081  479.5893272  295.6738685  232.2289003  220.9094776  224.8109181  306.0524804  130.6857306  458.4080254  10.00543571  121.4258048  480.0828949  
267.8010938  292.5692914  138.3081536  288.9986968  406.8271511  382.187853  -92.97650292  489.3608421  296.374869  231.362083  216.5845007  224.6748186  304.8229037  128.9911803  460.2180281  10.52241475  123.3039907  472.1898491  
266.4570615  289.6932351  137.5718073  289.6360545  405.6034931  381.2720303  -92.4917561  486.4127884  297.208036  229.6269242  218.146348  223.9842361  303.8642625  129.3859378  460.6509873  11.48059706  116.5432327  479.2975398  
265.6195114  288.5842129  139.5456489  289.6398537  406.9071519  380.2626601  -93.33858192  482.6736826  297.313338  231.8854239  221.1195356  223.7581092  304.5090457  128.5449747  458.8388494  13.04913269  120.0799188  474.7646662  
267.4468707  285.8293435  141.3255224  288.6174579  406.9834044  385.4058963  -93.71962227  489.319673  297.9826974  231.3061569  217.3026187  224.4182681  306.7166548  131.7421245  459.9247312  16.84675255  115.4445933  475.7441344  
265.0329215  281.7234396  141.3104111  288.4633767  406.5410597  382.3031127  -92.38887725  483.2826034  295.4266094  230.3838971  218.2324603  221.3339808  310.0289654  135.1787077  459.6276153  19.16688381  118.4295199  477.4387949  
264.3601065  281.1916825  141.6688928  287.1457939  406.4789705  383.211013  -91.32910243  486.126328  295.2380901  231.2384922  216.6425151  223.8284853  309.7433627  129.5213942  456.4172472  20.18972679  122.5369581  473.3495296  
266.0025059  279.4501456  145.2390797  285.9285553  407.6318903  381.5137193  -89.80447045  490.1274766  292.4850541  230.4159583  216.6590254  224.4553751  309.9887912  131.8297865  458.9158166  18.54816977  120.0944133  474.7445045  
266.8799669  283.624451  150.0016061  288.1182784  405.6338382  383.8307703  -96.1075746  494.6676924  293.8606502  230.652301  220.4482657  228.4776762  311.6889204  124.0389404  467.5210353  16.96202681  114.7444493  468.2995938  
268.8938981  283.7906387  147.2566232  287.5975984  409.3082546  386.809231  -92.90406696  489.6567461  292.1925616  230.4538225  217.9985416  228.3725519  307.7410938  134.9233489  463.8027442  14.45589365  109.1443162  481.4798539  
271.4477303  282.2584588  144.9706809  287.1338342  410.2968481  391.1521019  -95.94843639  489.9222994  293.5684372  228.3336359  221.3183365  228.0322447  313.2305164  135.1462437  468.0145181  23.93951646  118.6974853  474.4762192  
271.5294434  281.3220316  142.4344665  286.7231968  415.1413596  385.1296411  -92.74121836  486.8090196  293.0741634  230.4553625  221.4251925  224.2266461  314.9788809  132.1053578  465.0570002  20.30814925  128.6241264  473.4641569  
266.8242804  280.0451181  141.4751004  286.8475967  412.7386043  383.3925745  -92.86140596  481.5909943  292.3952648  230.2391532  220.2504805  221.6247462  315.010364  132.9719292  462.7660932  18.44192551  123.7303746  477.3685036  
268.2028429  282.3634453  140.279017  286.2760456  410.506221  380.2546149  -89.49408103  484.2628564  293.94195  231.2386309  219.8553243  217.1120755  314.0497014  130.7995081  462.5677487  17.88020077  119.5838384  474.4507416  
269.5395263  284.8026758  139.0328264  285.4622041  408.6098322  379.5051173  -88.59495159  486.4803979  293.5564042  230.2189072  214.9131883  218.5537295  312.8435116  131.4333667  461.7597491  17.3921314  121.3196918  476.5983853  
268.724133  286.6980357  136.6899652  286.3399146  405.6422462  378.5729133  -92.17037029  483.5476024  293.4333831  231.4206562  219.0218277  219.1807039  309.4203971  132.501605  462.661203  20.25622262  115.9266417  479.4431545  
269.8939819  292.2796821  137.3706079  288.3329674  406.6729175  378.3442885  -90.89974413  483.9704831  293.9833365  232.0282436  217.9722913  220.1544821  311.0895709  128.926211  462.4986265  15.78952891  119.4537413  473.5519234  
268.0311305  293.1462596  136.9845022  287.2389298  405.0749019  378.9015888  -91.37545523  489.208365  293.6123779  232.8061138  217.1832868  222.3912748  305.749996  130.3875725  460.3822649  13.43699187  115.5250067  476.3766609  
268.5625132  295.0326394  137.8556328  289.2495628  406.1694244  380.6697783  -91.50469551  483.306264  292.9556775  234.4116692  218.5502871  223.8001809  305.7411972  131.714859  461.7004547  13.68690925  117.9968264  478.0971654  
268.6518662  295.558281  136.5143312  288.4042722  406.0200401  379.45991  -90.80777218  483.9169307  290.9214975  234.514345  216.4907435  226.1981308  305.8922881  130.5526964  458.5083306  11.94155426  123.7248118  478.0639598  
267.4910219  293.5070063  136.2459355  285.8791635  404.3765585  381.3323021  -92.37328505  489.6917359  291.2169565  231.346446  217.5261735  225.2445674  303.7952963  127.7760403  462.3157319  13.61178588  119.9168598  474.9735902  
266.1345879  292.411221  138.1522853  286.8780156  404.6744367  384.04885  -91.65559595  484.8543322  292.6152752  233.0341108  218.911428  224.8841812  301.9436029  127.5784267  464.3268681  12.50027564  117.2406921  479.6927947  
264.9944501  290.2697684  137.955326  286.6423832  403.9040404  384.423799  -91.83173609  484.6496984  292.1827972  232.5582329  216.0816606  228.5681904  303.7769705  132.9136116  460.0531606  11.65368525  119.3704257  481.3420978  
264.5006415  292.2412425  136.5563939  287.9740938  404.0160603  385.9018345  -93.27521149  486.0907465  296.3208615  231.8227677  223.3268558  226.7613991  300.394429  129.3415854  459.9887506  14.78585213  112.3106192  478.2533981  
264.3325922  292.1511782  137.5488648  287.8117866  401.1296209  386.558193  -93.29776895  487.5838842  296.274223  232.4038186  215.6931258  227.1046346  303.6314089  128.604529  461.7892498  12.59297717  122.0760334  472.3484377  
264.7740466  291.9594449  137.9341728  287.5733697  404.0947401  383.5972784  -91.49872731  486.2294436  296.4597875  230.7248489  218.3179743  228.5996429  301.8842608  133.3024711  460.106872  12.31929387  119.5869003  479.3501766  
264.553411  293.135782  138.5510878  288.9909574  405.0627784  381.9256671  -92.19017481  479.5885788  296.7475618  232.945418  219.0805055  225.2078675  301.96924  130.6080129  461.2024762  12.85619667  120.436234  479.2725658  
263.2181992  293.9701645  137.1810196  288.6519277  403.7307444  385.4188147  -94.54781126  489.6385734  300.5712643  230.7962587  217.0376134  225.7393332  302.6646447  131.9947005  458.5396129  12.06733362  115.0003321  477.9879668  
263.5732172  294.1073501  139.0937751  291.4325865  405.9561114  381.5556297  -93.69174554  481.9026556  301.0931969  231.3233563  217.5518115  224.0427486  303.8867865  130.7324384  463.9802701  13.55385253  117.9418733  476.5068587  
263.3029758  292.7170722  136.5110585  291.277294  408.2178779  383.2811652  -94.02381696  483.8493855  300.5039337  229.8917799  213.2560665  227.195145  304.9313547  136.1749187  457.0666018  14.01962575  120.2417524  482.9204819  
264.7835682  293.3074605  136.9996198  292.8457524  409.0941264  378.9482605  -94.27505408  483.3988631  300.474466  231.2895854  220.6112969  222.7843877  306.4493364  131.5542883  459.5736056  16.91000252  123.4365995  475.6511524  
264.9077111  290.853767  136.8102042  292.3686218  407.7352828  379.3075823  -94.55594029  486.9922685  299.0826876  231.0543406  215.3848073  222.7792652  306.0619465  133.1098103  457.7835861  15.6632952  127.7659081  473.6319457  
266.266159  292.4395636  136.6346951  291.5019057  408.342894  380.9182872  -95.21406973  481.4640027  298.3295886  230.9510273  216.3317631  222.9296033  303.3129486  133.1993274  460.9942545  15.73471566  125.2186575  475.5880793  
268.1104314  292.0411315  136.2238195  289.8295348  411.5598253  379.7021814  -93.57417646  484.8692215  297.951258  231.7334434  216.9968336  224.4787602  304.8730296  132.5142389  456.3512223  15.29672779  124.5005644  478.9964086  
266.9338061  286.5862435  139.9328494  289.4992705  409.7501589  383.1736932  -94.48259924  485.8885658  299.0286844  231.2169602  219.5588411  221.7608719  306.8451862  130.9993805  466.3816019  16.68403363  123.1935185  473.6070413  
266.6255858  282.6994494  141.1349894  288.6054025  410.0864043  382.3471239  -92.25282827  485.5843936  296.667179  230.5360931  216.358708  222.9194452  309.3569273  133.6786195  459.6746833  14.7504896  123.3077627  476.1718232  
268.2236344  281.9458677  140.1992857  287.8653131  410.7473105  380.8744806  -93.38893757  483.4867866  296.4738273  231.0498787  220.2528069  221.696952  307.9314949  134.3700878  461.104394  16.74502864  118.4959109  479.4212661  
269.6954146  282.8278718  140.7088021  288.2622444  411.1780778  383.9871376  -92.43899712  488.6527472  295.4622706  231.2222894  216.7603472  222.0546885  311.8299263  129.1571649  462.5684889  16.66849278  124.7130721  474.0762563  
268.4820379  278.7933407  140.7033053  286.1377517  407.4578095  382.9467066  -92.07992781  487.9477903  292.693947  229.546838  217.2365808  220.6131556  309.2854647  132.3672654  460.7494255  15.40063045  119.3879844  477.8208372  
266.2352172  278.9128908  144.0294864  286.9701881  406.0480876  381.5939997  -93.0596636  485.4740206  291.0557031  231.5181524  219.7423168  222.5125287  307.1865173  129.7106953  458.6976082  13.23641954  113.9834298  477.8251887  
265.619518  283.8472859  149.0883185  288.8119555  405.0298131  387.6705605  -91.53540674  493.1465216  294.3448066  231.2304379  218.3456093  227.3935829  309.1201126  124.6271862  463.429279  11.55649  111.162389  473.8822282  
265.7719643  280.4289557  148.6493725  287.9543885  407.4069527  385.1785744  -92.70397751  490.364548  292.3311694  228.9569074  219.3863364  231.0042381  308.9589333  127.0832577  462.7019596  12.72280828  105.2644016  479.1149018  
266.2068194  284.0676835  149.1695942  287.8669421  405.6187251  383.7640583  -91.13588063  487.6465251  289.7784172  231.7468042  220.3801121  231.5992757  313.1788968  129.7129147  459.7744828  10.60203446  111.3265452  474.1152156  
267.8140613  286.9617505  149.7189518  287.8837666  408.2279551  386.0323458  -90.43228093  494.9289519  290.3743389  230.4640409  218.0942329  232.8865749  317.2941645  130.6914872  464.4511472  11.04817357  113.6647252  472.2561712  
266.210975  284.92426  145.9764608  286.4887043  409.2513223  380.2802709  -91.28356228  490.5809786  289.2284952  228.9007587  218.1640031  230.5700715  311.3721429  134.070854  459.4205367  10.76869695  113.4119503  477.4622319  
266.8907897  286.9769598  147.4836937  286.68479  407.0790371  381.4364092  -89.7211393  489.0205549  289.4618872  230.6329731  224.5023231  229.8280244  314.4213502  125.9651163  460.797061  9.055827474  114.2205631  471.6333775  
270.0404551  290.6507174  149.8306931  287.6862653  409.6489417  385.5750341  -92.9385481  497.5679612  291.5388402  229.4952978  219.3018871  234.3742712  315.9123731  128.6041967  465.1733326  12.43520326  111.7188577  471.5283819  
270.3659634  289.2642435  145.3698168  287.4841645  411.5709627  384.5433093  -92.65988554  487.2933873  293.7984361  231.0729332  222.2658648  231.2683977  314.6760111  134.0575622  464.7801846  13.81914137  118.5184002  477.2435862  
273.8070473  289.5048901  140.5939414  288.6387802  409.0654652  384.5575768  -91.11674208  483.1757611  295.5908039  231.660324  220.753233  226.7024985  314.5506184  131.4693136  462.4953041  14.45138898  124.8644064  475.4656712  
271.4450853  288.7667543  138.585844  287.2813949  405.6718162  388.1463971  -91.02920158  491.0315107  296.4282796  232.4056061  217.677991  222.6866498  309.9271878  132.4506074  463.026689  14.49788572  126.6109095  471.8310896  
271.2072135  284.4725092  136.9204242  288.1430461  404.0195121  386.5228689  -91.18867042  483.8843674  296.8477518  231.4806205  215.1998879  219.9728666  306.829813  130.9088251  463.1561988  12.5765687  120.6984452  475.9015468  
269.505645  285.3212025  134.5322446  288.2279864  403.1932202  382.1639376  -90.93848831  479.3381087  296.885239  233.4134419  213.96037  218.5870955  306.7817489  135.4619837  457.9399756  9.870070267  124.6022567  475.5411047  
270.3189309  286.7855093  132.9531377  288.6137448  404.4161575  381.8823405  -89.03314378  485.9869012  299.5564067  234.1847373  219.4147  217.4203867  306.0888901  131.5818891  459.3569174  13.12061059  120.4174392  477.2524356  
270.58107  285.6968591  133.7004636  289.314543  403.2528401  382.8489797  -87.97311153  480.3652752  299.5689172  233.5847032  215.7621859  217.5411656  305.1383391  130.2370441  462.2513084  15.2717851  121.2346134  478.2310775  
271.3239152  288.3338471  135.6586744  290.1567286  404.8451025  383.2977664  -93.6713363  486.69861  299.4265926  231.5790435  216.6457965  219.5658231  306.485727  131.652406  463.0573618  17.72582344  123.179819  473.8548252  
267.1386609  286.3208223  137.1324036  288.1149882  403.6182215  385.6537105  -92.35356886  480.7944687  297.5941163  232.8099643  215.1482678  219.359836  305.3943691  133.9155006  464.1395869  15.67602884  126.109516  474.6455339  
266.2752782  285.4674224  135.7490808  286.5852865  404.4891436  380.4599417  -91.53725746  484.5970282  296.4545048  232.3922158  222.7472838  220.2097809  303.7920034  132.7925969  458.3538609  18.90772414  125.6251456  478.9617793  
265.4412392  287.6027427  136.6537163  287.6323348  405.400442  381.4427358  -90.66798508  479.8945904  295.0248703  234.155165  218.6414547  221.3915616  303.4816083  131.0859313  459.2748084  16.05543129  125.9888795  473.7146715  
264.3809316  287.1961824  135.8723307  287.1004961  405.57889  383.054463  -93.39597066  485.9014176  293.4163038  230.7956012  217.6276644  222.3555858  304.6031037  133.856498  460.709035  15.70480972  119.5975805  477.2302893  
265.084421  289.2959352  139.6818681  289.3467922  407.4886864  383.6432192  -93.25708043  485.3832549  295.1153605  231.9879935  220.736733  220.4084074  302.6263097  134.6775935  467.7989626  17.23708145  118.1525104  478.3539451  
265.4722652  290.8591637  141.4758681  290.0333496  409.2282226  388.7138256  -93.64559994  490.1455561  295.0559333  231.1996148  217.7505269  224.5265681  305.1478472  131.3553268  467.2196802  21.40180472  123.3847631  474.2039605  
263.784326  285.0114302  136.986362  287.6056977  406.7132422  383.0814688  -95.29994652  484.4856252  292.8334905  229.8729177  218.9033812  221.7864606  304.4888393  139.5291594  461.2250802  16.85979553  122.6669077  481.9234713  
265.3473016  288.6906524  139.6213889  289.588987  408.7991848  384.059787  -94.32156185  483.9221722  296.3100917  231.9697108  220.5906095  222.7118201  306.5467308  132.4424212  465.0358142  17.77605125  124.195726  472.8366309  
264.8751793  285.2696012  138.2620807  286.9513904  409.7184727  378.9954606  -95.03324201  485.2810685  291.4664342  231.0152961  215.0139462  222.0195866  306.4062565  133.1367151  457.0284441  16.86432845  128.2174325  471.6524907  
265.8007544  282.8717992  137.3919035  284.8610311  406.5983583  378.8742241  -95.99460733  482.5438799  290.3889652  228.5543434  217.3443579  220.6624846  304.3218198  138.8795626  457.2496358  12.88434615  118.8631939  478.8130911  
266.3396638  286.1301893  139.6673724  288.5697827  408.6631585  377.4764892  -95.37337203  484.2940631  293.7531631  231.9169058  219.3830373  222.6101922  308.4813635  135.2982974  463.3520164  12.48997803  118.5430372  472.3369472  
262.4853598  286.0707509  138.4326967  287.8335086  407.5076246  378.637049  -95.28892171  485.4074995  291.4009343  230.7207709  214.6189984  223.3685337  306.1881691  132.3531929  458.3998879  9.986981652  118.6526287  475.3235032  
261.4342218  281.4777089  138.0873104  286.018565  402.7365164  378.6477437  -94.21464024  485.2486686  289.7788534  227.5974482  216.2107151  223.1760639  303.990896  139.7891074  459.8858047  6.112104243  111.3269909  479.5083659  
262.0186551  282.6396631  140.4006379  288.0644371  405.6411871  376.3866782  -95.36581626  484.9960103  292.4614812  230.0467774  218.1473397  226.0547951  307.4376354  130.9056605  460.97356  9.711503389  112.3012844  476.2369715  
260.5501066  283.5019542  141.2066692  289.628755  406.117799  377.976393  -93.37138455  486.0512503  293.7947033  232.2069147  217.453176  225.2155609  304.8060023  127.8660874  460.3760298  8.751553133  111.3529757  471.5342078  
261.9522668  288.3247283  140.9274661  292.2551514  408.4290286  382.9353363  -93.9488793  489.373796  296.376745  232.1075846  220.3883367  226.7910583  301.4030305  128.0400398  462.2704723  10.59310265  104.2544832  477.2857046  
261.6829799  288.7251394  141.410028  290.9782691  409.179126  379.4027275  -93.20170474  485.1081678  293.3747  234.3050483  220.5102999  226.265511  307.8029084  128.8278227  460.631678  10.25105676  113.9767487  473.9194301  
267.4490795  287.386609  138.182506  286.0932821  407.558337  379.6903954  -90.31420226  485.3134921  290.7217233  234.2140725  215.2413281  224.1025495  307.814829  129.5975362  457.476759  11.5001652  120.8843487  475.0320795  
269.4526314  289.4394251  135.4203287  284.4263937  404.07171  379.4296146  -90.40821012  485.534834  291.1176886  232.1793692  214.4462631  222.1304343  305.4675502  127.8224952  457.5177803  13.01700626  120.6360829  475.5937082  
267.4596793  288.2973761  135.0947804  285.5199669  402.2547445  377.2893988  -89.45804442  485.0327722  291.1301115  231.6772434  219.2064116  219.1060086  301.6518762  129.4223978  458.8264925  15.75502524  115.4872905  479.2640292  
268.9786167  291.383647  138.2616846  286.7499685  403.2350402  380.9562967  -90.96317084  486.5882447  292.8228848  232.6075306  220.9466008  221.5433335  303.7834578  121.7450181  462.8405522  14.17310902  112.8735353  472.6193145  
270.2378365  290.6529343  139.9805958  287.4780042  402.3062646  384.78595  -91.1157799  488.9466191  294.8551421  231.2626916  217.0627022  224.1756209  302.8458268  127.6242336  462.0293307  12.92784185  110.3412624  476.447868  
269.3124588  288.044117  141.9863365  288.9810937  402.6114038  386.2883569  -92.16420291  486.3264068  294.3873708  231.3239471  220.5927846  226.5016162  304.5042594  131.357402  464.5229486  16.51420268  110.9059847  481.4769512  
272.8827307  292.1476181  144.8620722  290.6842342  408.9405643  388.4588371  -90.60573532  488.0821801  296.3752626  232.8461749  220.4231537  226.6438046  310.5912134  125.6574061  464.745462  18.20883306  119.8631417  472.0317399  
271.0408104  288.6794211  140.6058115  287.9969049  407.6068371  386.5262989  -92.43036109  492.0023895  296.1113203  231.1107487  218.7654666  226.1678916  310.3535828  131.7274782  463.4536226  18.33545487  122.6839523  475.5247714  
268.8700714  285.2857966  141.0080639  288.4053779  408.548259  386.3159026  -91.94810294  485.1969739  293.8813324  231.6707073  219.4410959  223.5832048  307.4675482  130.3683471  462.4160324  19.70115569  128.3865745  478.054256  
268.8050275  287.0496297  142.8356665  289.3361116  408.9014326  384.2577331  -89.63599092  490.7495388  294.1945699  232.7639897  220.4165554  224.0813108  309.7426329  127.1553466  463.9059113  19.36846926  128.075912  473.8430868  
266.9375822  286.2013136  147.0522469  289.2442542  408.4329034  384.8226272  -91.14263697  494.8434852  297.3504212  231.3940844  220.0210736  227.8104474  309.4932013  127.8540057  463.1704784  16.19947998  119.2225187  476.8545912  
266.425666  287.7118078  148.6872562  290.2315375  409.0172973  386.7685971  -91.67496033  488.0782669  296.5377699  230.3087314  221.1977196  229.7644183  308.9101258  126.9648562  461.6374591  15.01309543  114.0133452  478.8947525  
267.8052755  290.3896764  150.7134171  291.2020909  409.6616194  391.2616701  -89.82170349  493.9075824  296.8405764  230.7948948  221.8442759  232.8706333  312.047917  127.9052731  462.1329869  12.90833723  116.4381696  474.7132759  
267.0876095  286.4045838  147.2840462  288.4291117  409.1907617  384.6647065  -91.75507954  493.4593275  294.2660039  229.3803839  218.629499  233.8005344  316.3425212  131.659259  460.4266933  12.39358119  119.7725184  477.6067361  
266.3308194  284.8008398  144.5751145  288.2853159  410.6152711  382.0267102  -92.96241124  487.2805998  293.8880975  229.5800586  220.3572086  232.6094651  313.4008549  131.259985  456.4764617  14.21782832  118.5142554  481.9403953  
270.8842726  291.7231539  144.912711  288.9006743  414.6866815  386.7490018  -91.29160224  490.6835654  298.0196888  232.4823035  222.6902326  229.6245818  314.3268749  126.6464695  463.5236472  15.47999041  119.3283894  472.7246649  
268.3871068  288.0924834  140.8261437  286.6454299  411.7640881  384.2706813  -92.54214616  491.1606836  298.0480908  231.6749844  216.9098075  227.2425686  314.538633  135.9161662  465.239147  14.43525297  123.6264227  474.9654149  
265.9746586  285.829465  137.5185893  285.5473496  408.8702935  384.7039509  -91.20012406  484.4325584  296.5887539  230.9682376  217.575478  225.0626691  307.9091523  136.2898564  461.9162307  14.6928138  123.0309814  479.3673361  
269.3190007  288.2359064  136.2435352  288.1454523  408.0623008  382.9621459  -92.37906059  480.5928852  298.3129687  232.5838186  218.0713644  219.5597038  309.8118666  131.3375816  465.031438  14.69394586  125.8319084  481.4023265  
268.6102714  284.6093186  136.6749931  286.2555522  405.4295554  380.779113  -91.40513774  482.0772622  296.648154  231.0184658  214.7418974  220.6368376  306.3424879  138.2265508  458.0653925  11.51202159  125.5121241  482.4758346  
270.7542197  287.9300581  136.4754396  287.3093389  407.6165434  380.8692335  -91.63905785  481.5084174  298.2579245  232.6269418  223.6602557  218.5379439  305.1885037  130.5150449  463.0206649  15.26473355  117.7483732  476.3882706  
268.9794675  289.6454686  136.860589  287.0390353  404.8496557  384.4712993  -93.02133726  485.1825752  296.9573342  233.453138  214.4724822  219.4337637  306.805022  132.1841701  465.6489533  12.36986257  121.3023581  471.8448429  
268.646076  287.2128284  133.8948445  286.1527528  403.942855  380.7956773  -93.40720661  483.2526022  294.3918543  231.2338261  217.5610793  219.9543517  303.2656835  137.905535  463.1363038  14.01478436  119.2344646  479.6230855  
269.5017664  291.2364911  134.2657255  289.1523565  405.4575338  379.2177924  -92.73503772  477.646095  294.7574886  234.2792363  216.3219363  220.2625831  305.6252159  134.461935  460.3246145  12.04922658  119.3354885  477.8940637  
269.6607132  292.4798935  133.8443643  289.4670898  404.6506529  380.4212357  -93.42152008  487.1383854  297.1284507  232.0402085  216.4520769  219.8729611  304.9141232  134.5390191  462.453913  14.79824874  118.992946  477.4735154  
267.1938367  291.5376149  133.2576844  290.5601319  402.2848702  382.3811376  -94.7894947  479.8028856  295.210074  232.4336387  214.0522306  217.5730275  304.3896574  132.84514  462.50367  14.06138447  125.6994207  476.3146232  
267.1489235  290.1667158  133.679396  290.3074958  406.4473967  379.8764079  -94.29984306  482.1659381  295.1670999  231.709177  213.9274728  220.6427361  302.4368565  135.4437563  456.7757233  12.56319476  122.2920845  481.9569088  
269.2850768  291.9506481  137.0102223  291.9261582  410.1200983  381.6836875  -95.81811069  485.4170524  297.4180457  231.3618695  222.3127948  220.4819209  302.9511618  130.6603275  465.3348711  14.89892964  119.4537342  474.1960229  
268.2283128  289.9559091  137.2584802  290.2435334  408.345885  381.8795801  -94.61337124  482.0050379  294.7246235  231.1291874  214.1050904  222.8537264  307.2632449  134.4122361  462.1612387  12.26919952  127.407909  474.3480395  
265.9357003  286.8390067  134.6062034  288.5291612  404.7028541  380.701141  -93.45837338  480.517529  293.975054  228.4881335  214.3057408  223.4674307  304.453696  138.9873913  458.9661346  13.3787422  124.0762927  480.627595  
265.6946979  289.8394375  136.1730387  288.5630014  405.7466568  380.289868  -96.10353136  483.4289568  295.2441215  229.4705633  219.1880562  221.8776296  302.4842144  129.1905867  462.1417028  16.63313787  119.78311  474.401258  
265.6511813  290.7879084  136.0861419  287.9391936  403.6157805  378.9424713  -92.43462775  482.6847007  293.6071768  231.1619101  213.5814222  222.8507588  305.0037971  130.488679  459.1218732  14.8418744  121.6968149  476.6659245  
266.9057935  287.7429057  136.1382261  288.4144844  403.764623  382.1676774  -94.27089647  484.1410482  296.3025292  230.0301989  217.364285  224.7231506  303.0052261  133.3361052  458.5246872  18.69645778  115.9681764  482.3626584  
267.570003  286.6893631  139.4367867  288.2448849  405.5028688  383.2868826  -93.30030651  485.3571463  297.9972677  231.2769533  221.9031399  221.5921923  308.4226474  129.1055853  460.4874929  16.85272319  120.7815505  471.1393707  
265.1304436  281.4672589  139.7968875  285.2310802  404.5207633  383.7629359  -92.10298469  486.3646946  295.8813268  230.5580297  213.9417122  223.4488708  308.4562977  131.5864901  454.9749731  17.33121945  123.7150135  475.0780985  
263.6821146  279.0351305  141.4149528  286.2276725  404.255976  379.7691309  -94.30811189  489.0251161  294.9130451  230.0232591  217.3723288  224.961468  304.1061311  127.4520971  453.3689338  21.73987768  117.697499  476.0255443  
266.1601802  284.4708125  150.0465952  291.5564294  407.2206477  384.7598161  -90.86568754  490.5429503  296.073591  233.0066808  219.105715  227.8130061  307.9447817  120.0349878  462.7308874  15.96645794  113.5115377  472.0935876  
265.7149226  283.8310266  151.46061  289.3312813  409.534116  387.1069377  -90.53951379  489.9127419  294.5346779  228.9909071  216.8553601  231.9453477  307.8295717  129.8308211  457.292855  11.47700227  113.1875085  475.1315716  
266.8481476  285.3822042  152.1095793  290.8217051  410.8700841  391.4477233  -91.26940935  496.4626893  297.0814049  228.1965692  222.2214379  233.6165363  310.6988278  127.011962  462.629323  13.04644402  105.3227053  474.8906032  
267.5732699  285.106888  151.0177203  290.9008857  410.9077163  384.5946108  -92.88891134  492.2080536  295.8627069  229.231611  221.9899256  232.2570956  315.7435814  126.2398353  465.2322864  12.94249251  114.875902  472.7313446  
267.8582265  285.5149067  146.2884144  288.6575761  412.5873503  383.4359386  -92.51286533  486.8050859  292.3885234  229.5774595  217.0936809  231.715351  318.1055656  136.1630979  454.0576903  14.9047102  122.7783351  479.466166  
268.0985273  286.2805365  144.5401338  287.860678  413.0342869  384.0007342  -92.60316628  492.622411  295.2401942  230.2601213  223.5770892  228.7973764  315.6216986  128.5811426  462.3589266  19.87333119  117.0705182  473.0541188  
265.4705304  285.7337276  144.2059861  287.8646444  409.1954743  388.3046204  -91.87306066  488.5686495  297.0733297  232.1902361  216.8402868  225.2884143  313.7815151  129.6238774  466.5133473  13.60947636  123.5693589  474.0245263  
262.7376872  283.1614001  140.4269281  287.7983351  409.5079962  384.9706257  -90.79743819  484.1748446  296.1153451  231.6384741  215.2418416  226.0259474  308.8732582  136.581559  459.6672208  11.53967601  124.1188433  479.5270046  
263.6312688  285.0057383  140.2324747  287.2571411  411.445891  383.6311586  -91.81862962  485.4856057  298.2840271  231.5173409  224.0865341  223.6977586  308.2533884  130.5076619  462.9049189  13.04016551  118.2247342  475.2943496  
263.0615782  285.402247  140.9227572  287.4134092  408.7653738  388.722233  -91.87505931  487.9835076  297.9825306  232.7305099  216.3852549  222.6826365  307.3069732  132.4037926  466.3100988  11.01608166  122.7056608  472.7571524  
262.6182146  281.4947614  137.97988  286.403264  405.872949  385.8357243  -92.53781001  482.9626284  294.6105298  230.503032  218.544656  222.1697135  305.326317  139.7221362  463.7395053  12.33275127  120.0742475  480.8978881  
263.3360584  287.0144132  138.1718927  287.9195191  407.5445473  381.9497278  -90.50855608  481.8421789  294.018283  234.131982  221.4336077  221.5302436  307.4611679  132.9809847  464.068172  10.87962072  119.582726  474.1586249  
264.0870493  287.8264195  136.6843778  286.0652291  405.8057617  384.2885309  -91.15975036  487.3188931  293.4469933  233.0033111  217.6018303  224.0844583  306.3707354  134.2553618  467.3811655  11.65867504  118.5779487  476.3403034  
263.0301061  288.5568614  135.2281939  286.6923971  404.898587  381.9793272  -91.41690927  480.1489588  291.2588444  233.2494701  218.4915974  223.1876767  302.820478  136.2370664  465.503043  12.58683739  119.9468365  480.2299899  
262.4933843  290.3574544  132.4841173  286.1706761  402.871722  377.2391469  -92.51892471  480.4655809  291.0908831  234.9500706  218.5110623  221.7958127  303.1664058  133.934061  458.6000489  10.98198407  121.1349578  478.0482231  
267.2840811  293.498337  133.0458837  287.1615886  406.9009196  378.440609  -92.20790866  489.0666047  292.8073925  233.0540788  218.9931794  221.1954064  302.722522  131.7384099  462.6449095  11.99941528  114.2135374  472.779915  
270.8086621  294.6713848  135.2437457  288.0519051  404.0403304  378.3136261  -92.91581917  484.5868365  292.832238  233.41823  216.4561459  220.1448451  305.774579  131.8296735  465.3352291  12.33625357  116.9221643  474.2524206  
271.0092629  292.6887266  132.9618229  287.3862432  405.137672  380.9355126  -93.51058431  486.6628856  292.1114868  231.0921824  217.9507712  225.1996822  303.1012759  137.9777754  460.1745002  12.4966085  118.9502734  480.5860109  
271.6090737  292.0030171  133.3468848  287.9420183  406.6448518  378.7260556  -93.68744584  481.472108  294.5266897  231.9349143  222.7947271  223.9853671  305.1631203  133.3175455  459.9912408  15.21179193  121.5652236  475.0836899  
270.5489786  292.6466939  135.7005564  287.3805242  405.0455183  378.9603371  -94.49814252  485.0354436  293.4314743  231.193069  213.8256269  221.9267598  307.0133256  133.0671455  460.6303858  12.61738723  126.4128927  470.4125357  
269.0125481  290.5221801  135.2597547  286.4318872  402.8149811  375.2554266  -94.09515896  485.6291741  290.6194284  230.247983  215.2911447  221.1563265  303.2219896  132.474408  456.6871153  14.12028587  121.8196032  476.0660676  
268.9163831  291.8732341  138.5532669  288.1289039  405.8708086  372.2555548  -92.73921971  480.3430964  291.6369188  231.9308692  218.4990456  221.217017  303.1750749  128.9061227  459.3578998  14.71948562  116.792378  477.7347877  
268.3215963  294.7951385  141.9358393  289.2359705  403.9872962  378.9031387  -93.20139199  491.4968522  293.7162051  232.0279229  218.1072862  223.4560589  303.0199818  126.1064033  462.9864818  16.143535  113.0910649  472.9218187  
269.2905615  291.1834834  146.33192  289.8394194  406.9845465  381.7882345  -92.62469757  488.3019211  292.7820556  230.6071349  220.3040163  227.3982003  303.079101  129.4556099  464.4424178  15.99911469  109.6721344  481.2423584  
268.8853817  289.2005057  145.7549622  289.0527789  407.9346372  380.3288865  -91.24526347  485.5562604  292.6407385  232.2936288  218.9631795  227.7678995  309.900032  130.3976646  458.6932546  15.71323025  119.1390868  475.7296199  
268.6087306  287.740863  146.1901496  288.2043033  407.4850011  383.4369447  -92.30286073  493.0276096  295.0734018  230.9898037  216.9426308  228.4721776  311.638645  129.1722759  460.978059  15.69085581  119.2825821  474.419055  
265.5883389  282.1972949  143.899499  286.0888781  406.3000366  384.2416404  -92.36160505  489.3781588  293.1534989  227.5409509  216.3853036  227.2203644  306.8626727  128.9551753  455.5903768  17.28976733  117.7788509  479.0875374  
268.2542712  286.4149464  146.8781623  288.1018021  408.7028753  385.0608465  -90.87969408  489.5040764  294.8309164  228.9177682  223.8998663  227.2188328  308.8267724  122.1555226  459.1139126  15.62300757  115.2659896  473.4927769  
267.308128  287.4100792  146.1433384  287.2162996  404.2814956  386.6168986  -89.85018449  491.3116461  292.1862075  231.2031326  216.4706082  228.873637  308.9237344  123.8202151  454.3406606  15.54255387  114.4502518  470.1961927  
265.6408286  286.6244106  145.3635157  286.1609667  404.5062509  387.2784542  -92.35403194  493.4036526  290.5600668  229.5984843  224.0246122  230.2926156  308.6789203  123.958383  455.3146692  21.06252149  111.466773  475.0595331  
269.2223349  291.1428574  146.396807  288.8470043  407.9934865  383.2442652  -92.5232601  493.6071527  292.8330437  232.624079  217.341242  230.7266219  318.8205777  122.1233536  463.0119934  18.29923947  119.6236963  466.8431798  
269.9327504  287.37111  141.8872388  285.7084658  408.1785968  384.2926959  -93.17388868  492.6646362  292.8772173  230.4261832  217.7337079  228.5012516  314.5418215  130.19656  461.3880726  22.13687821  121.0775107  474.7536711  
269.9957053  287.3758072  141.5153327  288.6988416  414.8505534  381.5641806  -90.33752594  483.0710032  295.0516404  234.2793046  219.9401432  224.7129304  317.3575432  133.6026065  459.7211421  17.67506527  134.0907111  476.3520256  
267.5043288  286.8516763  141.1502598  288.7876119  411.5747494  387.4712219  -91.28795228  488.5018595  296.3725446  231.5497964  218.0167703  223.7892443  312.4328045  130.4499787  465.1417014  15.58595629  130.1360056  472.8998846  
262.263844  282.4985249  138.5694248  289.6948132  404.4996067  386.4352133  -92.30003855  487.2385703  296.6585254  230.8122945  217.3376562  221.7740561  306.7435625  134.4344545  463.8927092  11.37060078  124.9110532  473.8696765  
259.2857889  281.1688148  135.2449741  290.9573527  403.4484218  383.1330709  -92.35394673  479.8292113  298.0358655  231.4053168  218.0874364  219.7397349  301.6880355  136.2446865  460.9600012  11.61482247  118.4584036  479.3366987  
260.5122046  283.9655024  136.4321866  292.9556463  406.7872836  383.6876069  -92.05509163  480.8876934  300.4518352  234.5323264  217.033511  221.2027504  305.2906588  130.0067838  464.6874741  10.12872168  119.6787192  476.0190715  
261.557779  281.5701392  134.7418996  290.3373283  405.6520267  379.5289481  -93.09968291  482.1036718  299.000254  232.9513825  222.9450946  218.5286212  300.8357754  134.1890162  459.0937644  10.90108064  112.6101295  483.457753  
267.8786254  286.2810124  139.9116569  290.8847459  409.4652152  383.8395745  -93.12481787  487.42635  300.9247392  232.4864265  217.6576771  218.3910318  304.5682359  131.7200665  467.745574  10.13037545  113.8959575  472.1529901  
267.8707993  281.6387038  138.4159472  289.388178  406.2410332  382.6957586  -92.70464149  481.7129074  298.5574267  230.3520429  219.2429664  217.8763709  303.7066896  136.3449987  465.8169435  11.00135697  115.6607122  481.9046496  
267.5410323  281.5463978  135.7310151  289.7116815  406.3114754  379.4997509  -90.65277737  481.4853992  296.6368487  231.4508554  215.5921319  217.4353687  303.4504671  135.3682654  456.5911824  12.42557688  124.3147021  478.7968561  
268.9852327  286.4910182  138.1346392  288.5720207  405.8707259  381.4682504  -91.86972014  483.7158582  298.7294269  232.887228  218.6921002  218.8044846  303.1151877  129.7597711  466.8458558  13.63572329  114.0905794  474.5671166  
268.8137168  287.5591033  136.1251893  286.8692137  404.8254994  381.9597944  -91.58602909  482.0800412  294.0172737  231.3449539  215.2595925  221.6747915  304.1467718  132.6747528  462.1955894  13.13270005  120.2741927  477.3935902  
269.8453772  288.7405584  135.6339728  286.83163  404.7367786  381.1491328  -93.56085852  477.5652528  295.7679359  233.1202693  219.2685288  221.5539392  304.6866915  132.306462  461.431207  13.81510486  116.7614916  481.0008457  
272.6650135  291.0171999  137.9531975  288.2302812  407.7744593  385.6073489  -93.31609114  487.9515674  298.1625554  230.4794753  218.3997298  223.4194345  307.5000656  133.4389612  465.511864  14.1888159  116.5163717  472.7583415  
271.4947398  291.2288055  137.1037428  287.4597265  406.4095082  383.8013108  -92.72210034  481.3276351  297.9182205  233.1401846  215.5174453  222.3024529  308.3181979  133.3335161  464.1723355  11.90452502  121.4888116  473.5899994  
271.2673733  289.128293  135.6180476  288.352806  407.4425061  381.7283942  -94.54281047  481.5241943  297.3723085  231.3093821  217.757083  223.9020057  306.457419  138.1139927  459.4638191  14.39208002  122.8390107  481.2134126  
270.4855407  292.7645051  138.1326695  288.7657052  407.4547067  383.1895628  -93.61413468  486.355148  297.8147369  232.5455312  215.330156  222.3506528  307.6929015  132.5909312  463.3511594  12.54485722  123.5916  471.2818769  
269.291762  289.0449884  135.6502491  287.7746506  405.1456669  379.4958256  -94.17317456  486.0612484  294.9480403  230.2880912  215.1112378  221.9979721  305.670095  133.7287534  459.4712395  14.34770813  122.3899342  476.99916  
268.1779713  288.8226739  136.9667979  288.124012  406.2970429  380.5779583  -95.06608573  480.679855  293.471537  231.8592057  214.0202766  221.2643987  305.5162098  136.9486899  455.7518773  13.15755673  124.8562009  474.3810638  
269.8223983  287.6250149  139.2748329  288.3185352  409.4701356  383.3290473  -95.18749853  489.6451761  294.6505738  230.3504851  221.7283138  221.1826277  304.57637  130.3376623  460.0681622  15.75306143  116.1595907  473.1857652  
268.1556115  284.4081547  139.8394626  287.0228396  406.0349459  382.6941188  -95.057967  484.2238683  292.99563  231.5686269  218.4353634  220.699793  308.6597692  131.9301093  464.4678303  14.07921513  121.110347  470.0578431  
265.6316614  287.9409011  138.140947  285.0349161  405.2998518  380.6995524  -94.06910209  488.3072901  290.9799638  232.1306959  216.6101051  225.4972157  307.2465105  135.3672424  455.7094244  17.60113469  122.8937586  478.4303061  
266.2118506  289.2618183  139.5539968  286.8202524  405.0760143  382.5528869  -93.63992074  489.025164  291.9577726  232.8581307  220.7434963  225.6696876  307.3659938  128.8874151  461.8839392  18.86355872  119.1379977  473.1334755  
262.6443007  285.4086318  140.8410937  288.4154395  406.0555046  383.4005192  -90.85284936  483.9596424  290.74185  232.7318285  216.1306336  223.3492336  308.438351  129.1296369  461.1067456  11.94324266  123.7316453  474.6053052  
260.7859977  284.3956222  140.1496748  288.9574564  405.1981451  378.7198713  -90.87626561  486.4373437  290.3474605  231.1104861  213.9589527  224.6198588  305.9617622  132.8566664  456.717682  11.21591877  118.7528784  481.2926465  
260.8603945  285.939384  142.9136277  290.3908767  405.430953  380.4611675  -92.85920225  491.8297989  293.631081  232.5954686  220.5326652  225.1186112  303.5168043  127.061267  464.4111932  12.88741536  108.6250077  477.5446845  
262.2059655  286.679938  146.1159701  290.4368534  404.6482143  384.356755  -92.21885661  488.7387489  292.6401401  232.6230161  216.9507423  228.0755512  307.3555292  127.3906592  462.2826734  10.11100637  111.4881335  474.9092363  
262.4813837  285.8132157  145.7167707  288.5318325  405.4079424  387.082925  -92.1201719  490.7901338  292.529858  229.6156716  217.7584955  230.4217492  306.2725486  131.1075332  456.447391  13.78407129  110.8048057  480.4275931  
262.9827919  285.6232537  146.0171748  288.531979  405.1714729  382.0338648  -92.24014115  490.837501  294.4220426  230.8628647  220.7343051  229.4786695  308.3354908  123.9535678  458.9791987  14.74883706  112.7302708  475.4995205  
263.4456055  285.3933209  146.716125  287.4778924  406.8584613  382.1670738  -90.10689103  488.7830253  291.9060591  229.1174649  215.7997168  231.9081447  311.0200174  127.9163184  454.2569966  14.25099155  117.5624785  476.981273  
265.3380092  287.4863929  146.1165363  289.1965559  406.1056269  386.0619043  -93.3624915  495.0735434  297.0810967  228.2637265  221.3527761  231.335263  308.9898598  125.0451682  461.4806106  19.12410725  106.9189311  474.8383504  
268.2018935  287.1666536  146.7856575  289.4669496  410.4155276  383.5897543  -89.42992156  488.6830088  294.523542  230.1737422  219.2689212  229.4354425  317.3784778  127.2534727  462.772525  17.65307103  119.523562  472.7488898  
268.623092  286.1047163  145.836095  287.2994256  414.5309085  384.0917164  -90.43920174  491.2792367  293.8151696  229.1809594  220.8909211  230.8096189  318.2396752  130.6967478  460.0766937  18.46965893  123.6847403  477.6395976  
266.2320963  283.430594  142.0452029  285.6991133  407.6859403  382.5065323  -93.33338412  494.4221491  293.8764221  228.863922  216.9064973  228.4027111  314.68794  129.4412756  459.6313183  18.74875999  119.2267792  475.4661979  
265.4537555  284.0070584  143.3047703  286.4698533  406.5240731  382.774906  -92.36367866  488.0052246  292.8387913  228.6087423  218.1660363  226.7836795  312.9382388  128.6082538  459.2660377  17.86087782  120.1790777  474.4183276  
268.8647585  287.2934275  143.4101917  287.4514491  408.1564893  379.5220688  -92.51787064  487.1593416  294.0921091  231.0143956  220.2267797  227.7977484  313.452463  127.8769599  455.7550552  17.18861098  118.18068  478.075513  
274.4569603  294.1489387  144.360539  288.1991733  410.9783858  391.7345779  -93.27459878  497.39663  299.9657368  231.6085682  222.0446057  230.8310233  312.6982831  127.2644309  467.7411867  20.30785349  114.0366828  471.900022  
274.4755335  288.4913297  140.4449919  286.5056205  411.5689877  388.6387134  -92.76744766  486.5544256  297.7312774  231.3864666  218.8273424  228.0026374  312.7108205  130.0060578  468.4313972  15.58263069  129.1065687  477.5023583  
271.4875482  287.2255788  139.3640996  285.7670519  411.7366169  387.7224595  -93.04466617  480.271973  297.963764  231.8939113  221.2325429  224.945197  311.768982  134.1295278  464.6759193  12.36904324  134.9473193  478.8306859  
271.4860117  285.8328007  141.5093269  284.461547  410.7477974  384.7878032  -92.38413074  481.486359  296.7297119  230.8799035  223.4900223  222.3574877  308.10584  134.5776488  465.1529406  8.505248785  126.7487534  474.0992077  
268.6661202  283.9000746  140.3719121  285.4030517  408.3405269  386.711665  -92.0149049  485.0466998  297.9146909  231.8054724  219.3044266  221.012949  302.2474279  137.1540997  465.2509403  10.81532878  120.7655817  475.6055466  
266.8806483  283.9016091  137.6321837  286.4873868  407.6698609  380.8652547  -92.94569971  479.3086843  296.4597685  233.0353396  223.4026925  219.1942864  302.4323772  134.9510424  462.8928326  11.97798694  120.1905099  476.9663011  
266.7583564  285.3046438  138.4993071  287.5183936  406.4659807  386.0042623  -92.80270996  485.2223027  297.6356705  233.2433519  216.8065169  220.0995212  302.2401719  131.0654474  468.0747774  10.83769895  118.8602926  470.7956367  
266.0083249  285.2228836  136.0969277  286.9654186  404.3315953  384.1567301  -92.01252052  482.8650557  296.167545  232.1756716  216.3142907  220.4210003  300.193859  135.0932204  464.2092692  10.12467635  113.0605757  480.6457298  
267.4774207  286.6711368  136.4013313  288.0567075  406.774807  381.475064  -92.79377211  479.8397893  295.5252385  231.3736759  223.9125299  219.6549946  301.1984411  132.1962769  464.700335  11.92469285  113.5751569  478.6656143  
267.2432424  290.7644246  136.6532382  289.2949406  406.3047333  381.4909702  -92.30139164  482.7648246  294.611928  234.2138721  213.7500581  222.0296548  304.4669571  133.9218213  465.3976208  8.380940374  118.9080157  471.4540969  
266.816141  290.7505095  133.3235994  289.3427848  403.4550823  379.3449234  -91.78308366  483.5488785  291.5297434  231.8998476  215.8501141  223.7418364  301.98486  138.1814054  459.9460957  8.829359515  117.8129309  479.4408106  
268.8627932  293.7540023  135.4440488  292.584601  407.8811903  379.3652162  -92.6484845  483.5681642  293.8390874  233.1658909  218.8783535  221.1140392  302.0375595  129.3506652  464.3484583  10.24375548  117.4215358  475.8679744  
268.0738543  292.7453376  135.7192082  291.0496989  403.9414528  378.0355158  -92.81360516  482.9989472  291.8997173  232.6584487  213.2075024  221.735602  305.3456927  133.5343396  459.780537  8.951525032  124.6931428  474.2249035  
266.3097158  289.612278  135.316403  290.714839  404.292113  378.2003276  -93.72841711  485.2442398  291.4368999  230.9868702  215.4103037  222.772812  303.6751009  134.3368051  457.7590356  12.82211637  118.709569  479.1650174  
267.0896048  292.3410919  138.390393  292.0458762  406.4669303  378.1949719  -93.42437089  485.2919679  293.4599469  233.4398724  217.5674415  222.7332143  305.1833003  129.6353535  462.9428762  14.55536406  119.0366924  472.1040713  
267.4692845  290.1612445  138.9655966  289.1634256  406.6028808  381.8373481  -91.23730881  486.2578567  291.564803  230.90058  215.1138171  225.3092839  305.3884467  134.8147408  460.5124727  13.49619559  117.6348985  477.0989125  
268.2150809  289.1094048  138.2638248  289.6320702  406.6083205  380.3092042  -94.77331013  483.5504706  293.7018256  230.9205526  219.8834586  224.826499  305.756995  133.9001001  460.7206283  15.8491255  117.7275384  479.5522154  
268.2911402  292.7780447  138.2361458  289.8147582  407.6833301  380.8519317  -93.04943457  485.8035451  295.9892328  231.3893415  215.4038378  224.6038771  307.8248076  131.0407095  461.3414226  12.64881542  122.008002  471.128966  
267.3576846  290.8209505  134.7450604  287.4567281  403.0427145  381.840276  -92.45289941  485.6028599  296.1627537  229.6618769  215.2147749  223.8850344  304.1245421  132.9899061  458.3493551  11.3627529  116.6174165  478.4570006  
265.4705905  289.3381279  136.0531464  287.284378  400.364984  381.2475312  -92.11615476  482.5050162  296.066053  232.98334  216.707213  222.5229305  303.6398944  130.7466507  457.3921677  14.18177582  118.3666237  478.6030939  
266.3430473  288.6497964  140.3157137  288.9515379  405.9657899  382.8000995  -90.95443041  491.7012082  296.3675792  232.8936096  217.2369466  223.3215878  305.3796094  127.581931  458.917958  16.76427543  122.4783451  473.5142312  
265.3424583  283.1093895  137.4999108  287.8050088  399.7251234  383.3846008  -93.52074821  486.9143291  295.7501676  231.0497  217.6462688  223.2355539  306.535488  127.58865  459.0762677  18.84134056  115.7412956  478.7514747  
264.8029383  283.3266595  139.2050044  287.9435959  401.4557117  383.1784048  -91.62449101  484.1863231  293.5263635  231.8120819  213.5967185  222.8698102  310.0313472  132.9542247  457.8113087  16.33980651  121.4782343  476.5092435  
265.4549408  285.0692799  139.2970246  287.7333565  404.3086362  383.1030744  -92.24633728  488.5928629  294.9780513  230.6454629  219.2300243  223.081365  308.1794738  129.9624639  457.7462851  18.77118818  120.4757629  476.4631928  
263.8833055  285.0918672  139.8017568  288.8361213  404.197477  382.6646734  -92.60812936  486.5549063  296.8333481  232.0083078  216.9794893  222.2248952  308.1939787  128.2604223  461.7480842  20.35971308  119.321212  475.7071641  
263.9983613  283.9293738  141.1189796  287.9907543  406.9131984  381.8089558  -89.9677088  486.2464351  295.5462815  230.0468214  213.6613153  223.2308771  309.5629501  133.5798787  458.911869  16.61536655  123.0000412  480.7723284  
265.638327  282.8809881  141.4693638  288.5000971  408.9072008  382.9166761  -92.4352324  486.7813352  297.2661657  229.5234036  220.9777297  223.0735522  308.5266072  129.2165309  461.3475317  19.8794405  113.9605971  477.7625084  
264.7548305  285.095529  142.6435543  288.6278965  406.5106117  384.2282616  -92.50974266  485.2174762  296.2574517  231.1500151  215.7649546  222.6177035  310.2502653  130.7581955  462.695922  16.49860934  117.886519  473.0398137  
263.5431515  286.1553298  142.8137498  288.0145696  408.951971  382.1189402  -90.91355389  487.9390142  294.6508107  230.5667244  214.7976423  227.0076991  307.7295634  135.6051362  459.1339053  14.21144317  114.610098  479.783724  
267.9084801  289.8561962  145.3437057  290.0361101  412.5935643  385.1399974  -91.79750426  489.2738912  297.6854881  230.119178  223.4389134  227.2819715  307.9879128  130.4302449  465.1219124  18.27057229  112.5673152  477.3448323  
268.2984876  288.3498658  140.2522106  286.5722872  406.4312389  382.170774  -96.4159281  488.2186502  293.7777504  231.5122909  217.2264935  225.9616818  312.0179859  131.4712904  461.6565901  18.40029234  126.4880633  473.0087537  
266.2692536  287.3404531  138.6646253  285.035164  405.3674987  381.8547261  -92.49881137  482.871575  291.6489883  231.9890586  217.0767617  223.7763763  310.2747254  134.6343634  455.9715128  14.2707389  127.6675174  477.0528829  
267.9171546  289.3939892  139.001108  287.1392237  407.7379193  379.8153197  -90.95722586  485.4914343  293.4735574  232.9061222  221.5133598  221.8535884  306.1341587  127.1387235  459.6659625  14.14636993  125.785209  471.117954  
268.1229034  289.1636763  141.6698895  288.3711541  406.3321733  383.135276  -92.2470315  489.1619951  291.719408  232.354829  216.1926624  224.1161201  306.4488711  128.8228114  462.632152  11.02532274  120.919352  472.0360635  
268.7020241  287.5510999  139.2450108  289.1610204  407.3241847  384.6167408  -93.86596828  487.8657441  295.5618853  230.7613803  218.862031  226.4672196  301.8815692  133.4833778  465.6683106  11.35743637  110.4728395  479.785237  
271.0621962  289.025326  138.8874716  288.8013182  410.0910117  382.3286963  -92.93482809  482.1085202  296.9410604  232.2906393  224.1074145  225.6008891  306.4474347  133.2712151  462.2218307  10.02771335  117.4110695  477.9859552  
268.8711323  288.8653004  137.5964284  289.4606462  408.0181776  384.1150243  -92.59937791  484.6323587  295.3378383  231.8542618  217.9453516  223.272569  306.9706293  131.8135118  466.0487417  7.886029866  120.2254328  475.1632267  
