# Supplementary material for: The Foraging Brain: Evidence of Lévy Dynamics in Brain Networks
Source: PLoS One. 2016 Sep 1;11(9):e0161702. doi: 10.1371/journal.pone.0161702 (PMC5008767; doi:10.1371/journal.pone.0161702)
Supplement: S1 Dataset — (ZIP) [file pone.0161702.s001.zip › time_course_networks/dr_stage1_subject00014.txt]

237.0608807  324.3195349  87.83392148  213.1519306  224.8669745  314.2064155  37.7079886  466.9822582  227.642374  267.014569  211.4092348  263.6941417  359.7020397  206.3380266  637.453613  -49.43842157  -51.29444326  527.8710095  
240.2868531  324.3828754  92.60332766  215.0852223  226.2561522  319.234158  35.91990049  466.6341716  227.6002869  268.1480662  207.2777137  267.022864  361.4508084  200.9380288  643.0330957  -48.34892366  -48.25569588  528.1623306  
242.5107976  323.9269298  90.61896452  215.5687012  229.4593082  318.0861257  33.03387856  470.3300794  227.9405433  268.109862  211.3709445  264.6255103  365.9393037  208.6909733  637.792749  -44.52943541  -38.66336668  527.3444764  
239.7034697  323.9223823  90.47501246  214.2618123  226.9017892  316.702447  31.19032803  461.9223538  226.4308915  268.3719355  207.4103255  263.1251529  364.2900028  207.3496165  639.3094324  -48.15951811  -40.18696466  526.6256946  
238.1771011  324.2541589  92.36061986  214.1717169  226.2436214  316.4406173  36.4000914  464.6197983  223.8052129  268.0931925  205.8176428  265.3139734  362.3596719  205.6588072  634.5331555  -50.55174741  -41.58939169  524.9745162  
238.4109816  324.7512246  92.27629815  216.3007662  227.3831403  320.9047796  34.21289668  467.0287954  228.0600658  267.1034672  209.7222306  264.2983045  359.9026032  204.3346306  638.1651531  -44.95629807  -45.14097874  532.4813734  
238.8900953  325.3454979  93.29554083  214.7746592  227.025404  320.8873442  32.86712806  467.655858  228.4224317  268.0217149  210.084127  262.2065674  359.5260561  201.8974953  638.2590324  -47.57430998  -44.63908998  530.1194936  
239.4834136  325.0609331  91.94169659  214.3509823  227.1208929  322.7579706  34.16563448  468.0955203  228.1020396  264.7827802  205.9876755  264.9577341  358.7219848  205.0037702  634.9631742  -46.45650328  -48.73145881  534.8972097  
239.7741216  326.104173  90.93078613  215.0355782  226.1676611  322.4801972  34.07940962  465.1602642  230.3590277  265.9661455  205.9808721  267.6849037  359.9948269  203.3727385  636.5078894  -44.24754181  -46.75881262  534.5361114  
237.5545325  324.9690513  90.10545066  216.5491501  228.9007305  321.455452  32.9327319  467.4969315  228.8711904  265.9060621  209.0551632  265.9660921  358.6220461  204.2161297  631.743256  -45.80988059  -45.44552156  533.1841055  
238.4845075  326.4231723  89.85242161  216.5864514  227.8827702  322.6846051  33.34818098  470.7147212  229.7640642  266.3468458  209.2789882  266.7136896  359.2402705  202.8547941  638.3377635  -45.19850153  -50.4136616  535.1354173  
240.0042726  327.6051064  87.21840702  216.8702851  225.822182  321.710167  32.90898999  468.2064521  229.5056747  266.6320908  208.1175791  267.9482334  363.7651774  203.3830233  639.6204244  -42.58862049  -43.1224791  532.7174445  
239.4350986  330.3274559  91.13100918  214.9060737  226.2134656  320.4227323  24.91871492  474.9272615  228.1548713  267.4406254  214.1307903  264.3157863  364.147295  199.3378719  640.8323244  -41.38283244  -39.70578873  526.6197389  
240.4506419  326.1880107  92.80180271  214.731998  227.6671349  316.6951505  35.83537738  467.075863  225.7298311  272.4165977  209.201119  265.5420315  365.859201  204.8348275  648.3277783  -47.76870865  -40.37295759  522.3520328  
245.2567393  327.6616018  94.12139601  215.4759338  235.2646717  319.810375  32.0998815  474.105564  229.2361586  267.1607222  208.9612019  270.1197749  365.5457477  205.9870526  641.2370958  -40.29040669  -34.77635036  526.3817826  
241.347341  325.9712672  90.50162686  213.5062299  234.0424053  318.0748594  33.23227499  467.7020451  229.2863504  264.5089201  209.2633128  267.9879166  367.0192102  214.0866048  641.2165971  -46.16762262  -31.78574609  531.3871442  
240.4986241  325.2270741  87.865209  213.3877226  228.6921688  314.2223658  33.2886172  465.3699913  227.9877874  264.8663951  206.4107763  265.9310329  365.6202138  208.229744  634.7850255  -42.94282635  -32.82962824  528.6838877  
239.0657478  323.8277522  87.61460089  212.6825111  226.4927725  316.365121  33.56336042  467.0057017  228.0319364  265.9962334  208.9277453  263.9233319  362.3748857  204.7100581  633.9144566  -44.85417958  -40.90733954  528.0138589  
237.5385846  326.0771501  89.22041349  213.4659554  225.183503  317.6084712  33.56070612  467.0233606  228.9322642  266.8714703  211.4494152  263.0333466  360.2934481  204.0203661  639.4831518  -49.2417137  -51.36461893  532.9434291  
238.4072105  329.5627606  89.47794555  215.1144335  229.9241049  316.3992242  32.92467727  468.0191917  231.1869049  267.1124623  210.680947  266.2413587  362.4528405  203.6109428  641.6939204  -47.11344064  -50.24490977  533.2991445  
237.969362  330.9125409  88.61503103  214.3817706  230.5516053  315.7775775  32.60561387  466.0559819  230.1680474  267.8506989  211.3426649  264.4771639  363.7899093  208.1026022  640.4984429  -47.73100102  -43.72933148  530.3381673  
239.7844361  330.2529492  88.6928393  215.3488138  230.73258  317.038259  34.368713  464.9596541  229.0532362  267.5767441  209.7088542  265.8258322  363.9247577  207.1762697  638.9117365  -49.71664449  -40.98232728  523.6397706  
239.4117568  326.7082256  90.61565357  216.1681945  229.7640341  317.810328  33.41374095  466.5315112  229.0116788  267.9538186  210.889519  265.0770332  364.1312246  206.8914658  639.280796  -46.82599043  -37.59664937  525.9594886  
236.915272  319.7863654  90.08376108  213.701189  222.5385811  318.6920213  33.55904708  465.0068547  226.6178632  268.0910973  208.7853958  261.0886237  362.6565126  207.0586821  638.0398957  -45.16014307  -35.73992708  526.9012808  
236.312439  319.7348976  91.27760759  213.5197651  223.2483787  317.1950456  34.30999298  466.1394749  224.7956126  268.2321293  207.8551708  260.6162401  359.0671103  206.8501475  636.5750892  -49.226412  -42.33802881  525.506976  
237.0441132  324.3885738  91.56873806  214.7745724  227.3220639  318.6790693  34.64929854  466.8330605  228.2184385  267.5897914  205.4805361  264.3824304  359.512725  204.6829787  637.0705991  -46.95895588  -48.12803713  531.0323683  
236.8916451  326.6444525  91.44046135  215.2041878  229.2056204  320.4974494  34.43967444  466.7471236  228.052296  266.4374112  205.7576179  267.5350019  361.2396997  202.4325384  639.172408  -44.91230249  -44.54076562  528.3553659  
236.1770934  322.1473774  90.92693626  211.0136109  231.370244  319.2203826  35.25113406  467.2709198  226.9965505  265.5839805  206.5811638  264.9128456  362.3342319  208.1660892  635.3699511  -46.55471056  -46.69431793  530.5026036  
239.9039054  321.5616013  90.74243217  212.6511163  226.2982045  317.659557  34.96954247  465.0068847  225.927856  265.8175022  208.0106833  262.9295971  361.7762613  205.1758502  635.9702832  -45.52650633  -49.74448839  531.0365852  
242.1371748  322.5086429  92.07567429  216.7983596  222.0941683  315.2887722  34.77509951  466.0074688  224.7533352  267.7443686  211.9082932  262.5873386  364.4257956  209.4956302  634.9893701  -43.48675697  -39.9377013  523.1312378  
243.3937439  322.8416857  95.24769441  213.9376411  224.4635395  318.7591347  35.70261554  465.7375463  224.3130603  268.2630624  206.2384081  267.3157809  363.5461285  203.7437001  639.5330808  -46.02881447  -43.19132086  523.8076518  
240.5000461  319.6308442  90.59962607  212.528255  222.8405684  317.3567917  36.10630008  464.6592852  223.6618104  265.8746009  206.1713891  263.5825688  362.1298483  206.5138262  635.228267  -47.71784418  -47.34820949  532.0542505  
238.7477927  321.5119467  89.31254781  214.702193  222.2148691  316.677955  35.66294765  465.6286699  224.726884  265.7481122  209.1129749  261.2181694  359.4254121  203.4946227  635.7565205  -48.00326369  -53.93954534  531.6630803  
238.1983813  324.9348782  89.06430167  216.7139243  223.4522133  315.0884572  35.232848  468.7136572  225.249265  267.2923739  211.2841294  262.3648304  359.0431336  200.4047272  638.3775401  -46.86043499  -55.22079776  532.1634982  
240.2470766  325.636454  90.50693971  215.4912809  227.8962514  317.1101958  32.92881995  468.0217685  226.1690678  267.7674973  211.0046213  263.1570705  360.5369046  198.8500205  640.3811818  -48.41267231  -52.90976603  530.1294242  
241.4674857  328.3919839  90.97468514  213.5411032  229.1549738  319.5918763  33.37873999  465.4665757  226.0950858  268.7721388  210.1978341  264.1465503  362.8866193  203.1339279  637.1587776  -52.87654505  -51.63123241  525.3991233  
243.4271656  329.5120637  90.37676284  213.5510488  231.1592385  321.0830651  33.71979052  466.7958188  227.9959792  269.2480794  207.0227111  267.9732174  364.4949661  204.6352742  641.3295067  -47.95435439  -46.77268385  531.37117  
241.2532179  329.3581923  89.40913686  214.1474959  227.5386192  320.4322801  33.37573398  466.1053432  227.1020118  268.7274782  205.6668966  268.0704012  364.5622715  204.4908946  638.5049849  -45.0402741  -34.44827755  525.1485839  
238.5480836  323.7750824  89.57560573  213.4848542  226.201582  319.1558812  32.16671834  465.9761184  226.2799938  266.2594874  204.3587159  266.7521722  360.3823799  207.252281  634.6901247  -49.16807397  -40.45110234  529.2543575  
237.5720272  323.4628217  90.19201524  212.4946238  226.8282687  320.3913526  33.44630207  465.8460895  227.362509  263.5171389  205.8014518  267.5312974  358.5633643  204.3202347  636.1717817  -48.84617942  -48.95159734  528.803336  
236.7860637  323.7229707  91.47139991  213.7268138  228.6736657  319.5658904  33.61871685  468.9252283  227.8722251  265.6015554  209.3986168  266.5499623  359.20754  202.1131527  638.6796177  -46.60906618  -51.59638039  531.2685867  
238.3106487  322.4133978  92.51952146  213.338039  228.1975431  321.9143127  32.49293076  470.6556606  229.6901043  266.3666063  210.8167266  265.3565486  360.7021802  202.6077373  639.5969135  -43.45366083  -47.07642897  530.4193684  
238.5934502  322.1795881  89.73079858  215.3829283  226.6776894  319.1457913  31.7890025  469.0419442  229.0606944  266.132517  210.2260412  264.1130292  359.2439442  204.8030431  639.7479133  -46.20757511  -46.43509855  532.5051821  
237.3691211  324.5952765  90.60911771  215.5357109  225.9144758  318.2931038  32.58480027  465.6537919  230.5571159  267.7527205  212.8778567  263.833259  360.5409009  207.7642003  637.7955241  -48.23185678  -43.40230226  527.832553  
237.2102594  326.7029671  89.35569603  216.6415941  223.5583874  319.6384008  32.35828238  465.3677396  229.2631476  269.2987354  211.5382052  263.523709  360.7844349  204.6767663  639.987872  -48.61733184  -44.58621348  529.0021409  
236.8510507  325.2637874  90.43899213  218.1025802  222.7566706  319.3729304  34.17986634  466.8513131  227.6021667  269.4092113  212.5132279  265.0137508  361.9437078  201.897118  637.9819826  -47.50742613  -45.08380123  528.831391  
238.955734  325.5021854  90.14325878  214.9450149  224.2661953  318.1529591  33.36630855  465.3399024  229.9891247  269.0847453  209.74448  264.6111424  361.4733468  202.1962251  637.3813656  -45.51860113  -43.45329631  527.9894494  
240.7435968  327.4652975  90.13127994  213.8875018  227.0532158  316.2112693  32.62060398  466.9808294  227.8280614  267.9048643  205.8890313  265.2418966  360.3422043  205.2481981  634.4002632  -48.12938339  -45.50087485  527.4107217  
239.5935602  329.2009115  89.21670789  215.4248604  227.9365702  319.7103264  33.11756671  467.4971467  228.9511482  266.7985026  206.1063056  267.1708146  360.8339672  206.138659  635.6407773  -45.98572484  -47.54981352  532.3969279  
239.2806052  330.4592263  90.52747931  214.8920466  227.4264935  319.838836  34.74000838  467.1210136  228.2149345  267.157331  205.1034646  268.2529886  360.7700072  201.9757089  635.0935252  -45.25571932  -43.48456409  530.5997269  
238.1536042  327.6595116  89.93859584  214.2546434  226.2023915  319.8200461  33.98498683  468.3044754  226.0653481  266.5273071  205.3891888  269.0608081  359.9123769  201.185795  633.2849794  -43.44508173  -43.59337927  530.0061546  
238.4612045  320.8481913  90.65876039  213.0248218  226.0700182  319.3488829  33.40584655  468.0453741  225.5879031  264.4945665  208.9558849  265.7010172  361.4652401  204.1662253  633.8266993  -43.92425179  -46.50291341  530.4086421  
239.0099769  322.6921227  92.0940867  214.3548534  226.387439  316.9734977  32.5379668  467.5799731  226.5357386  266.2067205  211.9525911  262.0366292  362.2515304  204.5894005  639.9599019  -47.04922511  -46.26624494  530.1025301  
239.7748603  324.4476835  92.22555531  215.551285  226.3796368  319.4059416  32.80883564  465.7794732  224.3834723  266.8315836  211.7048266  263.6162175  363.8477734  205.3872819  641.5050848  -47.7292745  -45.70366993  529.6465576  
238.1477393  324.0179689  91.71654329  217.5514736  224.4476278  318.9042764  33.4944197  465.2805889  225.7551295  266.9206759  212.4083139  263.9333014  363.075139  200.6914929  641.2286937  -46.85761835  -45.75775308  530.0882839  
237.7096881  323.7535855  92.2895021  217.0160802  226.130481  319.8092194  34.59396565  466.3858914  226.2502214  267.8950804  211.6256824  264.991783  361.4159411  202.2090805  637.823728  -46.49784181  -44.36080235  527.7259909  
239.8504222  317.132154  94.10004953  212.9932346  226.3416532  319.3171157  34.50713668  469.1198076  223.8036497  267.4928644  207.4653736  264.5522423  361.9429035  205.7649056  638.0538879  -48.94332571  -49.67774566  530.9473772  
242.3956542  327.8362253  94.66100834  217.7591646  231.4636433  320.1025332  34.4125615  468.6660864  230.0580292  270.5734974  208.2911652  263.7892637  364.8959367  210.3713547  646.4870413  -46.90847186  -44.29513822  530.0684848  
242.3858485  329.354238  92.86130449  213.0743355  230.8857026  316.5416682  35.5121977  465.4337141  230.3901302  267.6138385  204.7789284  266.439736  365.1036309  209.9488105  639.5488358  -46.60878749  -34.47466908  530.2440336  
239.4843769  328.9274081  92.09066325  213.5692169  226.2865355  317.7446027  35.44659454  465.2432025  226.9989586  266.6006221  204.7799638  264.6098524  362.8147987  204.6557328  637.1025189  -46.99622371  -36.63794269  528.7761021  
238.6843561  324.360729  93.17540254  212.2093228  227.5981303  319.7733557  34.09856016  466.0353599  225.6477795  266.0664156  205.5200249  264.2721093  359.4744155  204.4606435  634.7262487  -49.17335073  -43.62911371  530.8530341  
237.7754209  320.5901796  92.48066861  212.5763133  229.2305789  319.6329922  33.04610075  468.3209825  227.022809  265.5327553  210.7129745  263.8715291  357.7872079  205.5739596  636.6187363  -47.99840836  -52.84295531  528.630433  
239.6045174  322.3711294  92.53239171  214.9336375  226.782248  322.1219384  34.42371258  470.0096785  229.2151148  266.8387685  212.1040815  264.0132403  358.4230998  203.0877245  643.4258242  -47.31887716  -55.11008536  533.176558  
240.1503485  326.4134457  90.29959877  215.2349625  228.8993637  320.3112493  33.86275726  470.0412992  231.2916679  268.1157722  211.4604423  265.4790232  361.3383252  202.0215163  643.8096838  -44.6433821  -48.13885362  533.7170252  
239.4506146  326.5918818  89.05110058  215.4286161  230.0895712  319.5861134  34.11194008  468.3045758  230.3687735  267.2932077  211.481898  266.4897219  362.3975788  202.9575362  641.126153  -43.73446612  -42.0274867  534.6429069  
239.275946  325.6388592  89.38235424  215.3855675  227.6034776  318.4898699  32.64988541  466.1252541  230.0435925  268.6571802  210.8891828  265.4833314  361.8544392  206.1262718  638.0735522  -47.78948949  -40.36322955  527.9788363  
240.3879866  324.6590185  91.05657134  214.4543219  227.3896803  319.1843322  33.4611902  465.0874816  230.2652455  268.9564956  206.5942807  265.9229149  360.459384  207.5951881  639.1431952  -47.86939153  -41.50230664  525.5566486  
239.0184992  325.5284282  91.14571372  215.4038759  227.4706006  320.5778135  34.70884659  465.0476171  229.8064761  269.2975659  208.1187854  266.4439332  360.4832799  205.9476976  640.8828607  -48.4229916  -40.1744636  525.513632  
238.4989135  326.2354992  91.15641632  216.5939997  226.0698987  320.2145821  34.17555247  466.1941551  230.3054355  268.2275518  210.5373023  265.5525268  359.3693328  202.8661966  638.3437545  -46.16080658  -39.7182337  526.8845782  
239.8506429  327.4517039  90.87251853  215.9853229  227.5555047  319.8014292  33.42361509  467.0357726  228.9121353  267.2031188  205.9738036  264.747722  360.9801264  204.7352979  633.2651531  -46.32354102  -40.81806254  526.5037719  
240.4366266  328.0264293  90.57880926  216.4737278  230.7161642  318.9546661  32.41932066  472.03659  229.6569148  266.6762574  208.0128104  265.4675817  360.7104883  206.6261568  637.2393307  -45.34811333  -49.89877597  534.385522  
241.0848105  328.030571  88.03715017  215.0367947  230.7511122  318.0902484  34.20794891  469.4803723  226.7813625  265.8231811  207.4256799  268.8415919  365.1869916  207.9135521  638.684036  -43.96363273  -41.55427214  531.5376948  
240.250794  326.5635256  89.77276884  215.8269625  226.4414088  319.0130962  33.90011901  468.4029374  224.3359091  266.5473671  206.4532868  270.1717168  365.1031755  203.8529188  635.9782109  -42.54329656  -38.52523413  531.1283118  
239.458256  324.976419  90.2996012  215.8750597  224.6057016  317.6966195  34.02070769  468.0049192  224.2298437  265.5560583  204.1740741  266.6610339  363.6747371  202.3130271  633.4890216  -43.31956481  -39.86138576  528.7645149  
238.0493738  322.1289923  90.90809552  215.0472071  227.8384326  317.4598472  33.19353656  469.2312245  227.0274081  263.9388566  208.7857769  264.6397243  360.6823381  203.7707877  633.8369617  -45.64693585  -46.56367584  526.4551076  
240.5450758  325.0463971  92.51017973  216.3734093  231.2110179  317.2118939  31.96797943  469.9712394  228.9170041  267.7475317  213.4339255  264.0916365  363.5540571  205.8287856  640.9859361  -48.56004448  -48.23739441  529.1403916  
241.2266877  326.5912861  90.03945906  217.5353581  229.1480086  319.1426765  33.56419923  467.1269601  230.0957624  268.2046477  210.5519386  265.1752043  367.0283923  209.365034  641.3888334  -46.0091805  -39.0544127  528.4259941  
239.067308  327.1812642  88.95884527  217.2204619  225.1354352  317.8402007  33.98596683  468.0445653  229.0602296  268.038599  209.3397963  263.5520648  362.4960865  202.8258335  640.3502922  -45.06652988  -35.73946957  532.4272157  
239.0472986  325.2637463  89.14283245  215.9313637  224.0393896  317.5347923  32.87103956  467.191748  228.1680572  266.3981526  207.6374596  263.0059305  360.8236664  203.8249165  635.4225398  -44.96092374  -40.76008162  531.7212665  
238.0582699  327.4193802  90.72653033  216.2530882  225.443727  316.8319904  32.58588648  465.9383776  228.077904  267.9991478  210.5708958  263.0376534  359.959035  204.4572153  638.4526184  -48.8739668  -45.69970988  529.1790981  
240.5491032  330.8342954  90.01189754  216.7088893  230.1105973  319.1066924  33.90734181  468.1839471  228.8215545  269.4906988  211.6237414  264.7897859  361.4076295  205.0846587  641.0686348  -48.51537733  -45.30962195  528.0018782  
238.7515538  330.3350556  89.74317366  214.7094925  229.9528648  318.1213724  34.73500936  466.6224171  226.3256691  269.8632749  212.2302087  264.8519734  362.4105105  203.4177284  641.8480073  -46.30487839  -40.98721521  529.9852964  
238.6994652  325.0541973  90.72680507  213.2564302  226.3083844  318.9688326  33.94753932  467.6451094  225.7113184  268.0420379  211.984426  265.7678606  363.3038228  201.1964606  637.6480327  -44.1274133  -39.87251423  533.4175368  
238.8681776  323.5348268  91.11818435  213.4172863  225.096236  318.3957026  33.81085486  466.5074442  227.6573903  268.7585662  210.4495368  263.9060865  363.4187779  204.6116684  638.3827529  -47.95004762  -43.41599777  526.5168155  
240.4667634  323.9216583  92.5559381  213.9124935  228.3699662  321.0500558  33.65225306  468.8467428  227.5772511  267.2650454  205.1311461  266.145699  362.5683583  207.1127146  637.8619804  -49.6436592  -46.92418629  533.533734  
239.6112555  324.5195466  89.94308788  214.557446  226.2764872  320.9821677  33.91352975  467.853085  228.2810664  266.3874706  205.5250022  266.3150993  362.9482053  206.4540402  638.5078156  -48.08165575  -49.32120089  532.9420093  
238.6963428  323.7380569  89.82766855  214.0449646  223.4729329  322.2157409  33.41139226  466.3443149  228.5017896  265.6162873  204.9880298  266.6111699  361.013792  206.6868735  636.8024113  -43.37918405  -44.91474494  530.3625672  
238.30067  325.9811744  90.01231459  213.6014873  221.9848708  319.1381271  34.38714905  464.1243974  227.7389015  266.4560704  204.6726018  265.6618991  359.0318766  202.4351897  635.5518636  -41.78465765  -43.65570663  529.3636843  
237.479214  325.7811113  89.80585646  213.1879429  223.6090312  319.0381946  34.1116326  466.0013256  226.0497629  265.6531182  205.2226334  264.688777  358.4508498  201.8484247  631.4926165  -42.95541229  -44.30686241  528.1291056  
240.1281764  327.434858  92.26840452  213.1926722  230.5437479  316.0892946  35.51995671  470.0996064  228.8167711  265.9591968  210.8513197  265.8244165  359.5792877  202.3426868  637.1295217  -46.7101636  -55.98251245  530.1160297  
241.5983941  331.0067485  91.29524157  212.6334909  232.5103902  316.0772862  32.40726201  466.7565394  229.5532731  268.3504864  211.5438666  265.3931827  365.807982  208.4245514  640.2533722  -46.90204841  -46.00479379  528.4391008  
241.5823131  328.7629314  90.06100197  215.1177584  231.3076449  316.8389084  33.72963385  465.8031049  230.4306466  268.9384642  210.9223057  266.3288524  366.4372678  208.5063225  639.5513787  -47.18577316  -36.08325157  524.4858032  
240.4087538  322.8147974  90.17149307  214.3377927  229.8745594  318.3737581  33.41110093  466.670417  231.1863399  269.5113541  211.0972636  262.5791099  364.9530652  207.3144345  638.8310097  -46.89346223  -33.36123391  523.9018961  
237.3497407  319.7974181  88.90891746  214.3882037  224.6071149  318.6776554  32.39403709  464.8528056  229.9920654  266.986622  211.4099665  260.9734139  361.0414309  204.2356566  637.130743  -44.84790923  -39.86683832  530.9876656  
236.7705597  318.8700735  90.81500389  214.4772129  221.4553267  315.7341159  33.21839473  468.1849521  228.7544943  266.1172263  210.9950844  260.2466952  359.6578552  201.0472543  637.0859379  -43.99340195  -42.28628423  531.3907133  
238.1428041  319.9443709  92.89177877  214.7489995  224.1471405  318.8004127  33.94004258  468.2171181  228.1486951  267.7787447  207.676376  264.3850814  360.161668  204.5224229  638.3186561  -49.34576326  -49.7677451  526.2590995  
239.8105369  320.2154909  93.4166167  213.3021302  228.8477982  320.4734952  32.81614919  470.1399089  227.14571  267.032728  207.2152134  266.2655301  362.3753112  207.1157814  639.3112201  -47.12562253  -54.00912568  532.4016932  
241.1786647  322.8962301  90.69824521  214.4133322  230.5707116  319.4096984  32.44636413  469.0885186  227.5384205  266.1951678  210.8605146  265.7916497  364.085383  208.5879932  640.803796  -47.92476915  -47.873164  533.660774  
239.6007601  323.7130068  88.81391533  213.8408291  228.2943253  319.0507119  33.44872996  467.3561097  226.9164823  264.7739494  210.9260698  265.073854  360.8300972  205.4828281  640.0719984  -46.37607893  -44.1487243  531.9770763  
237.7162595  324.3029801  88.27753104  213.7551002  223.8581966  319.9347926  33.46473753  466.1371261  225.2582817  264.1841065  207.372119  265.7721526  358.9347353  204.702372  637.3443564  -47.49863159  -47.12324322  529.6506653  
237.9841352  323.815152  89.77371205  212.9721816  222.3243084  321.3277031  34.79158816  466.3494693  223.7352243  267.5893368  206.1804784  265.7067605  357.1969564  201.2588343  636.577217  -47.31815211  -50.64279928  528.0156218  
239.1981515  328.6490305  92.51507033  216.3394107  229.3152244  319.2076927  32.75965221  468.4427298  229.5382943  269.2169935  213.7720269  263.9126052  358.3352979  200.6300648  639.026648  -45.40143425  -51.25108249  530.6252637  
240.3175017  326.4299692  92.60444903  215.26639  231.9696267  319.8861202  33.60891726  465.5751245  228.3225876  267.7048895  208.3941131  266.906323  361.5055507  209.463284  640.1797542  -48.72819236  -44.79849139  530.3263751  
238.4856115  326.0405709  90.79911279  214.5772616  229.0977744  317.8436862  33.22904452  464.1244715  227.2136988  267.6572189  207.2242938  264.9833265  361.0017162  207.8523568  635.0617444  -49.42490657  -41.13006998  526.0261473  
237.7969514  325.910967  91.1335388  216.1485649  226.0443877  320.8664805  34.04674876  464.308772  226.4904404  266.0104455  206.0206508  266.1768176  359.5675306  204.8862145  637.5658337  -48.99407232  -46.25998958  526.9948979  
239.1690602  326.4230808  92.27263513  217.1383886  225.6404572  320.7743421  34.36468316  464.7689807  228.124028  268.6205747  207.1673084  267.6274479  359.1057338  203.2450205  639.1863706  -49.39513099  -49.86442481  527.2407214  
240.0097333  326.7112763  91.33779491  216.8829411  225.7848597  323.0367191  34.40059095  467.9704806  228.2933536  267.4319693  205.4886842  268.34156  361.4848788  202.5144363  638.7422433  -47.14399794  -46.71461327  531.0944754  
240.6816261  327.7588902  91.25814271  216.1608769  227.3399958  319.9858191  35.16087412  469.3034534  228.7693665  268.9791293  206.1227613  267.7198039  363.1873417  203.8067193  638.2101687  -44.91865516  -42.78084914  527.6914006  
240.7129774  325.562161  91.66528175  214.8336841  229.4506028  318.8302553  36.25043694  468.4280715  227.6368695  269.1684562  205.0410586  267.7769089  364.5350626  202.1718816  635.2858625  -42.66670318  -39.32665119  526.7593599  
240.9632431  321.4194371  93.74271094  212.8162581  228.9090226  317.592897  34.15541938  468.4873507  225.0381494  266.9930374  206.6170089  267.9783806  365.9035924  201.4916642  636.7044319  -42.79432794  -41.58314108  526.6476675  
241.7024284  319.9518051  92.10876156  213.8072885  228.035619  318.4349556  34.44113456  468.7408971  225.9742739  265.3186489  208.7570577  265.7690778  365.3668607  203.5886674  634.719178  -44.0577224  -44.84561693  530.0695887  
240.4938796  321.0175836  92.01215563  214.6272678  228.5485442  317.463181  32.62825395  470.4326815  228.0029879  266.6481302  210.1202016  262.7515154  364.3111185  204.7312677  638.9173825  -47.2142516  -47.08146288  532.0104865  
238.8205298  322.5594715  90.85845304  215.4344722  226.7772104  318.982899  32.36859815  467.9353355  229.0190939  265.256995  210.6644024  261.5074262  362.3038129  204.8297707  640.000008  -48.03435405  -46.83664728  533.8254265  
236.7339021  321.4443231  91.66192949  216.3184407  225.9581829  319.6521395  31.91178251  468.0483796  229.9504053  266.3973351  211.7805382  262.8324769  361.7816401  205.260738  641.6617481  -49.19447985  -47.6871613  533.8347608  
238.4459288  324.5444137  92.30865311  216.7445364  227.0344898  321.3970193  32.36249289  468.7788879  231.7975582  267.2517708  211.9042526  263.3558936  360.2200717  205.9563872  643.9642992  -48.01278499  -48.39619066  534.852312  
239.2043248  325.6234623  90.50022614  216.1279731  226.9544649  319.6872158  33.1448837  466.8185794  232.0713148  266.690357  211.926477  265.1145319  361.8144143  206.8132893  641.8519692  -45.77696502  -43.30173477  532.9851674  
238.7534984  326.4729767  89.43046185  214.1220503  227.3930523  317.7688671  34.2225038  466.3902815  231.1792255  269.2531911  211.2415889  264.2008372  361.9202804  206.2665229  637.5627182  -42.29035938  -35.52120039  526.08672  
237.2652203  328.3209283  89.73486487  213.22404  223.0601611  314.4978248  35.88556883  467.1748091  229.2199191  268.8502485  212.0720057  264.6048186  361.5679251  201.9596577  637.472216  -40.66072826  -31.26984504  522.7985297  
239.6364355  326.2519648  92.32396706  212.0732555  229.5903311  317.7586413  34.56633887  468.295013  226.9692382  266.7056879  206.3393021  265.2039849  361.5938494  202.9675468  635.0309031  -47.63461126  -43.27553803  528.2828936  
237.5510983  325.5176384  90.29984647  212.8274136  229.602363  317.7914326  33.37644992  467.6720392  228.794182  265.0387183  208.8388715  264.8035437  358.3233327  204.41015  634.0485181  -45.4934954  -52.47003576  530.6984187  
238.3327818  328.3298046  91.670058  214.6709184  229.5440413  317.6841428  33.12565617  468.2859608  229.1689713  267.7763173  212.1347897  263.7487951  362.0750948  206.2623474  640.0277988  -49.54341583  -50.04717452  534.1280104  
240.3105742  328.659698  91.18412165  216.4521082  230.0556456  320.4323559  33.17036201  464.4886762  228.2141811  266.1885475  207.4777866  267.8999138  362.629128  208.2764912  637.1150476  -49.21800373  -42.88218548  526.9624748  
239.7810245  330.6343237  90.2229678  216.1771759  226.163641  320.7611084  33.07120028  465.2645253  228.3677921  266.4721362  209.1287508  266.6261394  360.3393011  206.6214307  638.7403125  -45.65714631  -38.21017366  526.7469828  
239.8929569  330.5521998  90.44632078  216.1114085  226.7747004  320.7435085  35.13527577  465.6736868  227.5936849  268.3675374  208.2821355  266.81874  360.4710542  203.6323588  639.5800898  -47.00526538  -39.78431087  527.8947643  
239.3915721  327.2843882  91.29738278  216.6462859  224.8909882  319.7713508  35.46745  465.1153227  225.9897104  267.6407138  206.7073892  266.9992223  361.0274374  203.3660709  636.2850764  -46.13191437  -40.08111032  527.5506241  
238.9555624  323.4436391  92.63950555  215.4805773  225.5967473  320.1671366  32.96699749  468.0621801  224.2688908  268.1261347  204.2735711  269.1089679  362.6780544  202.8002033  637.1958472  -45.7129667  -44.93506079  530.6884671  
239.373255  322.4737126  92.07914096  215.5006495  230.3879517  317.292795  33.47294461  471.0479475  228.2358892  266.3372148  210.5236716  266.6144799  362.3595919  206.2574553  637.3448039  -45.47232636  -49.36383755  532.3535051  
240.3902508  326.4641164  91.73727915  215.5721803  232.1085499  317.8186258  32.43392814  468.3801835  230.211893  267.0116509  212.0132075  264.1329189  365.8043342  208.9452558  641.8272003  -48.7338977  -41.5250364  531.7703541  
239.4854657  327.4077771  90.79643342  215.8495522  230.139111  318.0437394  32.97605328  466.1026692  228.4968926  267.2464724  209.39013  265.9027492  361.9649116  209.1904905  638.6409353  -49.16587878  -35.70218271  526.6703584  
238.8969509  328.4542576  90.31511345  217.4800135  227.798973  320.9386194  32.89592556  465.6904726  228.6729749  268.5771986  206.7049874  266.2586098  360.9012355  208.6732516  639.5718812  -49.50948459  -40.03906592  528.8445957  
240.4417229  328.2434161  91.12655391  216.4887668  227.3933955  321.6399743  33.21062603  467.3492771  229.1136651  268.5119567  208.3372228  266.2545121  360.9988122  205.9429574  639.7339804  -47.31946968  -37.57207826  528.6362658  
240.1367796  328.5184476  89.7643032  216.2239614  226.2626338  320.9266697  34.08812123  466.3302823  228.3276195  268.3460149  207.1509047  265.3296599  361.9620254  205.7211308  639.7454298  -45.49150493  -38.0266817  529.0192225  
240.1384585  327.8182121  89.78375797  216.0729661  224.4706076  320.4612665  36.04084886  466.0612051  225.4906157  271.3856177  205.3830722  265.6032238  362.9598574  205.1543382  639.1788643  -46.48684392  -38.52869798  527.1348713  
241.037791  326.2705167  89.96837198  216.3117298  226.6267436  320.6712659  36.610307  469.8222137  228.2352591  266.751015  208.6623968  266.0407433  360.6189298  204.4047371  634.329341  -42.0377707  -41.04050809  529.4633574  
243.7594796  322.3544056  92.5711181  214.4683029  231.3274148  319.8404523  33.3811923  470.4237348  225.9650538  269.8343645  212.918866  264.0316658  364.8726624  211.8742828  640.3750632  -46.54696318  -37.73559037  523.939189  
245.5260123  321.954179  92.23051604  215.0391744  232.4066648  321.4848605  35.59784704  471.8007484  228.8324955  266.0968072  210.4653912  266.7596255  367.1517952  210.0849535  644.7703843  -44.34574346  -42.64723583  536.456316  
245.1364963  323.7912011  91.54200371  214.0796052  230.9335457  319.483117  35.81169709  468.5285055  228.6315769  265.6400991  211.5618797  263.7102202  369.4383248  205.6083081  645.3436305  -45.50839047  -39.86430859  534.1097319  
246.038014  323.6160971  90.78041453  214.6649025  229.905984  320.7577334  32.29057074  470.3379907  228.7537731  265.3117654  210.123172  263.3153795  367.5450441  202.2035418  644.6975512  -43.94357119  -40.10490259  532.1273897  
245.0010621  325.3561952  91.17731363  213.3915955  230.5923618  318.5767  31.3477116  466.8770532  229.9701158  265.8444712  211.7105843  261.1031505  368.9291388  206.9915807  640.0907097  -45.92679351  -39.25252644  530.0142282  
244.3216489  327.1526705  91.92996944  215.7898911  234.0811376  322.5295615  34.0734262  468.4696345  230.2825236  266.2961321  206.094184  266.8441742  368.1287498  208.2272441  641.9005227  -44.95817979  -40.85163181  529.4664241  
241.9947489  327.7121752  90.9188941  216.2224089  233.4965275  321.7238742  34.70091009  468.4111232  231.206965  266.4619099  205.8864794  268.4817051  367.8319717  206.9770086  640.6466892  -40.35085515  -31.62267531  526.5429303  
238.9475856  325.9140232  89.71061822  215.0285557  232.0354165  319.3690248  34.38643395  467.5412067  231.5648721  267.1529908  203.4993497  268.1146374  362.9465829  204.7554629  638.6269503  -39.82281789  -30.97317628  523.4291564  
234.779113  326.624556  87.46974603  212.6555854  229.0211296  315.5234957  32.84689783  466.8467313  229.2731635  265.9508419  208.3882221  264.0980451  358.3131597  208.013381  631.0687226  -45.8628164  -39.36417549  528.7370737  
235.4493876  328.7798974  87.23589798  213.4087751  226.4042364  316.373036  34.0383164  466.7288538  227.7196529  265.1221031  208.7794684  266.1727964  359.1391296  203.4666088  634.9461314  -43.31215684  -41.8927997  530.9259708  
234.0690991  324.8866645  87.49154275  211.8400556  224.0962438  317.6795394  33.89299707  467.4783305  224.8592649  265.0874001  210.914281  264.7369119  356.8281126  205.3247765  632.1282366  -44.42097525  -44.4077761  532.2948989  
235.8668184  324.2611148  91.26384988  214.4152349  224.5426878  319.5792899  34.89109006  470.2131988  224.7357556  267.7139711  212.1013006  265.1069276  359.4325578  201.1677797  640.4055855  -49.65601276  -51.5012451  531.1159062  
236.6412878  324.890457  89.80749536  214.4139803  226.3317989  318.6946095  34.96278261  468.641582  225.6030098  266.3314068  209.5330207  265.8803806  358.9776658  201.204094  638.615586  -48.71021099  -52.25192702  532.2285499  
236.04722  323.2902096  90.04286562  213.7397284  227.0476926  316.6769542  32.28505356  467.25982  227.3534194  266.9946917  207.7065761  263.3480202  358.5150568  204.638571  635.5696292  -49.74462878  -53.81742011  530.2809761  
235.8366287  327.6684828  90.82121479  214.3671103  226.1154951  317.0602712  31.01764491  467.7952064  227.5499723  268.8200147  211.7976683  263.9876698  359.2250453  204.7992005  638.8009328  -50.35620088  -53.39200984  532.6848097  
238.6778959  328.1454284  89.84768722  214.7893685  227.9914427  317.4806636  33.65271201  466.2604422  228.5451979  269.903767  211.1256109  265.892708  361.1748164  206.8196331  638.1837677  -50.38692883  -46.20050726  527.7008242  
237.818874  326.0309305  89.01825064  214.4278964  228.819624  317.2799974  33.4349834  465.7832886  229.753534  269.3129296  211.0469671  263.979367  363.8917928  206.2061713  637.7035727  -50.15778055  -40.90179835  525.1227725  
234.7838657  322.8539811  89.71991815  214.9017485  225.3372976  316.6786099  36.73202645  463.9375887  227.4977681  270.8011442  209.8583271  263.8613069  360.7379417  203.7836251  637.3455379  -50.91206234  -44.50309377  523.0507219  
238.9153555  324.6348951  92.17561877  215.798654  227.3038614  317.9073449  34.84715449  470.5666781  226.665534  266.8372683  207.5410521  266.7339824  360.7162498  202.2099404  634.404394  -45.15912025  -44.28410184  527.0825537  
240.0917627  325.3929599  91.83003283  215.521084  227.6743004  316.0296326  31.92599744  467.5336656  224.9946804  265.0845385  209.7429496  263.0293731  362.5716747  206.6682761  639.7825731  -45.87943654  -47.96390549  537.4445933  
239.668491  322.767596  89.82370628  215.7791972  223.1953697  315.2178596  33.07699214  467.5375218  222.5550473  266.0197857  208.0925094  262.7580047  362.7327038  203.9916738  638.8831421  -46.37514139  -44.27230358  532.504062  
238.0493453  321.633883  90.84632563  214.9344069  222.7315822  317.661896  33.72489075  468.048881  225.6362495  265.4186727  207.9561573  265.0778029  360.8946842  201.6437903  637.4088314  -45.33532  -47.72191721  529.675121  
236.9410293  322.477436  91.63030007  213.901577  224.5786697  318.8968147  33.92013419  467.8248785  227.6027734  266.229509  211.231776  262.2276922  358.2581067  203.708163  639.0426995  -48.10835337  -52.12592521  534.9020742  
241.2651882  325.3610662  92.42861897  216.0609357  228.3140039  320.0345386  32.6896344  468.3537604  230.5265879  268.851895  213.6812261  263.8920531  362.6742055  202.909722  641.7923147  -47.27816438  -50.292244  529.8167963  
240.585611  326.1980723  90.15627397  216.0538615  227.068245  319.3429231  32.03126872  466.9795747  230.7576885  269.807334  211.8890997  263.2194206  363.7029016  201.8876218  639.5244555  -44.6557818  -40.61801375  531.5497363  
239.5800772  325.1113995  90.79131508  215.8985244  227.1781985  321.1416424  34.19979688  464.836941  230.3100986  269.8480319  209.0761886  266.2927879  360.7644439  205.8718835  637.2880871  -46.51795921  -39.39143744  526.3818321  
239.0867619  321.641447  90.16380719  215.0090063  224.832338  318.6152486  34.0428041  465.648177  229.1724639  268.5778708  210.1122782  266.7584069  364.3191287  205.7859597  638.813531  -45.3089054  -34.97261913  526.3858694  
240.0604177  320.5721572  91.34476032  215.1035175  225.5113772  318.4439819  33.71449423  467.746522  228.3061744  269.6109031  212.4597928  264.2822998  365.4945997  202.9065762  637.292954  -46.51311844  -37.32348008  524.3743639  
240.3881803  324.0557453  90.7391628  213.7675292  224.4770955  318.2863117  32.67009921  464.3684434  227.9853658  267.7339295  208.5402876  263.4557294  363.1430815  205.1678528  636.8146419  -46.29852331  -42.27006114  528.763252  
240.5303346  325.3500252  91.55552305  215.1438296  224.7732564  320.6784697  33.92663175  467.490711  228.5382567  267.1998739  205.3213113  264.4350692  360.7710671  205.3084701  637.3023875  -44.90816862  -47.72492189  533.572401  
239.7216103  326.9145871  91.41845115  214.8416731  225.8203123  321.1133127  34.29685911  466.7022424  228.1062735  266.9154287  206.248834  265.299785  362.4191304  203.8554943  637.7908953  -45.38983439  -43.21179807  530.37449  
237.838574  323.9252307  91.85296173  213.6199775  227.9450768  319.8473381  33.79860805  467.4999583  226.4849683  266.9392119  207.76691  264.0188466  359.4639753  204.3203034  636.0232342  -46.88775319  -43.7255233  528.8143812  
238.9301692  324.1824648  91.37047959  214.9391433  227.752871  320.8207572  34.63459518  467.7115755  228.3841295  265.815734  206.8327258  266.0957897  358.6659046  203.2665823  637.3829563  -47.27573431  -52.59479249  531.2238504  
239.2666142  326.1917724  91.47921148  215.8817109  228.9269481  320.4020299  34.51514723  465.138042  227.765993  266.2768488  206.1983627  265.7854169  358.8846767  201.5089217  637.9599933  -46.95849522  -48.10756154  529.4585832  
237.6072814  324.5565058  92.06446209  215.5427541  228.8908198  320.2588078  32.84918839  465.3149769  227.2484851  265.8286052  207.0956319  265.0182508  358.5498852  204.4353479  637.1330679  -49.79487421  -48.19535491  530.1653634  
237.9032314  325.2868255  91.79211803  216.4168284  226.9852428  319.9449908  34.80934024  467.3182961  226.3187065  265.8521185  208.5512852  265.3038878  358.2236284  203.501539  639.5539067  -48.18152961  -53.07895246  531.0056942  
240.8800183  327.3270782  91.18606589  216.4070466  228.3027717  318.905886  35.24768276  469.0210728  227.11638  266.5976803  206.5544459  267.3554087  362.8208975  203.7222088  639.0069381  -44.71064623  -47.00257577  530.5692158  
239.3181724  327.4153355  90.58680728  216.5151656  230.3325491  317.5185145  34.1814997  468.1989214  227.3407385  266.7102828  207.0875113  265.8297851  361.2982714  203.84974  636.5693523  -45.84226494  -40.47256661  526.8727507  
238.1030403  326.6677255  91.80353345  215.3306576  231.634011  315.4345082  34.89009529  469.0750366  228.9922662  263.9824435  207.8114464  266.1288407  360.5522006  205.456919  637.4443954  -46.73796875  -47.63403907  527.9908368  
238.9073574  328.1766878  91.77221159  213.0391653  229.1030628  315.9736887  35.21112892  467.7666981  227.0931311  264.392019  205.6018745  267.743369  363.2488189  205.520521  639.4347946  -46.13347993  -45.63104763  530.5772755  
238.1076229  326.7272583  91.25230131  213.3236976  227.8750905  318.1051544  33.30220369  467.6149507  226.9226326  265.3307366  206.3243495  265.522781  361.5380929  204.5013531  635.5379551  -48.03734571  -45.20209845  527.9067571  
238.7465673  328.4345718  90.77579419  214.2529477  225.8533908  319.8885673  34.02715786  465.5471692  227.3690869  266.690524  206.8296173  266.9055993  361.6432988  204.9369261  637.7128658  -47.44995579  -49.6484281  528.30385  
241.2864519  329.2464265  91.08684115  215.5516538  224.8794786  319.2594042  33.77002336  465.5443473  229.1419756  268.1273822  209.5805207  267.0561148  361.8678287  204.7112282  636.8092341  -45.90617211  -44.07683802  528.1159972  
239.665452  325.1242609  91.3457196  215.5200079  225.2162087  321.9313654  33.8138242  465.0361697  228.3120536  269.1169399  206.7712899  266.7734365  360.7178853  205.2745991  636.9868025  -48.74548255  -46.44702708  527.6956688  
240.8494759  325.207595  92.03251122  215.9156692  227.3748686  322.0988543  32.9308117  465.2408816  229.156937  268.9880918  206.871194  269.1368786  362.6412766  204.167395  640.1452014  -46.12481648  -46.12475166  528.0746408  
240.372122  326.9928599  89.84841312  215.6073706  228.947303  319.8411759  33.96578468  465.2245928  230.3650491  268.257861  207.0078186  268.4174933  363.3654137  203.4170083  637.0565291  -45.54614478  -39.54417961  528.6452957  
239.5242762  325.2957968  88.3595819  214.5175319  228.3134204  318.7283802  33.44196048  466.9650896  227.3788736  267.8909862  206.4316892  267.0077739  361.9737328  205.6252994  634.978476  -47.39115993  -40.18824196  529.3312047  
240.6617356  325.1194571  90.15838367  214.5771826  228.8193099  318.7273005  33.64846088  469.5318092  226.1676407  267.7766439  208.6049026  267.6904469  362.3914639  202.5026418  637.6740952  -43.87196224  -44.0168992  528.9004021  
240.8686314  325.0970803  89.69418938  213.2632539  229.4829416  316.1965984  34.95795417  469.1895126  227.4881585  266.999464  210.594636  261.998535  362.9588067  205.0343567  639.9004586  -45.29394052  -45.12319645  531.650006  
240.0245628  323.6866897  89.66830164  212.5947816  228.5881386  317.254667  35.10130973  468.461521  227.9389342  266.6828036  212.1906677  261.3690361  361.9971465  205.8329425  639.2624691  -46.72937584  -42.86370876  534.5995322  
239.7088071  323.2935219  89.87169655  214.0105616  226.7003095  318.0860251  33.36693907  469.488054  226.9873209  267.2102075  211.2697663  261.8724779  362.5496605  202.5647981  640.0595714  -45.54824102  -42.27099764  532.4757624  
237.5643776  325.3225932  90.61783739  213.5315175  223.8105687  317.6586996  34.76015667  466.8380067  227.6682051  268.1775313  212.4650389  260.5626835  362.2848074  203.7686132  639.6894175  -47.68729316  -44.89427722  532.8105494  
238.5725768  326.0206754  91.5963733  213.4582227  224.885921  316.1603772  33.37276727  465.694105  228.3314582  269.1346071  213.3139828  262.8409007  363.7444783  204.6438516  638.3191504  -47.503531  -43.13553267  528.6154158  
240.4741336  325.9728256  92.36255924  214.2498183  228.020383  318.006251  34.42876353  467.319526  227.5713644  268.4685705  210.5832767  264.9019161  363.9004838  205.1820197  639.6717695  -46.77841476  -43.72131234  528.3947253  
240.9089963  324.8779352  91.01306033  214.5860284  226.7666317  317.1242353  33.99094077  467.7525205  226.1750343  268.2114138  207.9960304  265.8783941  364.976231  207.7664208  637.2795547  -46.60276257  -42.73031785  531.2171196  
239.8661564  323.704587  90.7683487  214.1290745  224.7008466  319.6279659  31.74669392  466.0816804  224.5926855  267.0799859  207.5709647  266.2880409  364.5858813  206.177732  636.6673136  -46.53610648  -41.48614359  530.111471  
240.731875  323.0341514  90.78619201  214.1801118  221.0403071  321.0879424  33.95014023  467.2160205  224.2444256  268.6208257  206.3238831  266.3287385  363.0776708  204.3333136  637.4221795  -45.9955571  -43.88716796  530.2927769  
240.9114127  325.2625349  90.95731823  216.0860625  224.3398382  320.9541658  33.6572005  467.6980468  228.6721246  268.2437216  211.0167681  267.598214  362.7224293  209.7645376  636.0132289  -43.96381267  -39.18225979  521.9414456  
240.4184215  325.4136621  94.16611965  214.1520749  230.7595097  321.7802561  33.18280168  467.7059737  229.4709494  268.1068673  208.3830451  265.4835599  362.6262051  207.9031984  639.9115464  -47.42054591  -42.46810741  528.0006579  
240.7592685  326.5044207  92.93205328  214.0630751  229.1030163  319.7208596  32.63777595  466.1025108  226.864179  267.7715818  208.1986798  265.866467  363.6699298  208.6078815  639.8134309  -45.43957016  -35.74672713  529.7812637  
239.3397861  325.6610431  90.63142077  213.1006431  227.9225073  319.3362193  32.99245186  466.982058  224.3140294  267.4306424  205.4259895  264.9703721  362.3104565  208.2128976  634.0552785  -47.77869277  -38.14525402  531.5582012  
240.7996487  323.9798541  90.52899197  215.3095483  224.879387  320.0964669  33.99624721  469.8048498  225.7913087  267.17058  208.3652246  266.193105  362.7782065  205.0348593  637.8188119  -45.73015246  -47.32108834  531.8913299  
240.8238313  325.9906374  90.00993427  216.0652563  225.9597604  318.8899403  32.78403607  471.2310633  227.4541172  266.285454  210.2332971  265.3438131  362.9099802  205.2411218  636.5125384  -45.24064855  -45.56525494  533.0206982  
239.7211385  327.0293384  90.74872856  216.6473703  228.0993078  319.06596  34.29236336  470.5747407  230.2921933  268.5960604  211.2797251  264.3763598  363.3858261  205.0198757  641.2364339  -46.36021855  -43.34392378  532.1616209  
241.1722839  324.5049102  89.05635101  214.6344541  230.2905696  320.0396105  32.78984748  468.1377689  230.1702769  267.0491137  210.7396713  264.6603292  362.1387757  203.9594942  641.3139858  -44.40708481  -40.32643254  532.5319077  
238.5455719  321.8928692  88.72325291  213.3004036  228.8199064  321.4088267  33.92416544  467.0546756  229.7147865  265.740947  208.9604624  264.0014028  358.0950366  204.7161096  637.4833198  -45.03729865  -44.2672127  528.7065211  
237.2127083  323.0229312  89.62076733  214.0810795  226.5343686  320.4591681  34.2189352  466.9902381  228.2590721  265.9408016  210.1352706  263.4196831  357.2282003  204.807105  638.3607986  -47.13161041  -52.26356453  530.2266899  
238.4703565  323.8392616  90.48925521  215.6321688  228.1814957  321.474832  33.89572696  466.9762854  227.4076105  266.2704722  209.3612258  264.5186226  359.0867961  203.3864664  640.9475467  -47.16134669  -50.91474704  533.4194619  
238.1667377  322.9466965  92.40507739  215.3436689  226.3536559  320.4094157  33.95805757  467.3719387  227.7374346  265.4571852  206.7079922  265.6536952  359.9011446  202.9843944  638.9802879  -43.69501907  -47.30399899  529.6533752  
238.0328113  324.0498571  91.78820313  214.3579545  228.9860544  320.1340437  32.72201715  468.5530212  229.0177619  264.9393702  208.1760824  265.3683998  358.7084791  206.0743296  637.9333785  -47.23045078  -50.7250752  531.0952388  
240.0315217  327.3888351  90.13095006  214.1640866  226.337136  321.1512532  34.37378431  466.5787253  230.2006184  265.784988  205.8981691  267.1710328  361.1191206  206.1066618  639.8253984  -42.84098627  -47.02250522  529.8655353  
239.9478694  326.2404825  91.47411466  215.1355877  228.6803981  319.5651343  33.59601449  466.3619288  230.349429  268.3781394  206.4235466  265.6732331  363.1205133  204.8256947  638.0851365  -45.14363675  -39.30851125  524.4704168  
239.1270209  326.4810559  91.30157347  215.4487867  230.9104858  320.0181531  32.9356224  467.8262333  231.3503742  268.034551  207.1397982  263.9978471  361.0754998  205.9837473  638.6365329  -49.38106338  -44.10683213  527.1428845  
240.1535839  330.379306  90.63525657  217.5597921  230.1851294  320.3349828  33.56436905  467.8881446  231.3632102  268.6542423  208.6059255  264.9526002  362.2777787  206.0333212  641.6226136  -48.36426958  -42.47566209  527.4760299  
240.8598641  328.4056922  90.01780459  216.6749046  229.9520581  318.5633661  32.62249989  464.3566592  228.3845547  268.0910626  209.2444082  265.7323134  362.1019514  206.5256214  638.3252627  -46.40297582  -33.00165593  524.4030277  
239.4952937  325.18646  90.41100361  216.4597553  228.2039084  319.0742556  33.62283179  465.2218823  227.9843481  268.8927972  212.0080961  264.3185761  360.8607608  205.6747948  637.6117313  -47.28272171  -37.77936687  524.261284  
238.225306  327.745403  88.41817587  215.5271853  226.9414413  317.4744728  31.39858086  466.9665215  230.2140608  267.3684592  212.6755203  263.016767  360.4212533  204.8688935  637.0305917  -44.33163025  -41.74256904  528.5057271  
236.769701  327.0315314  88.18654081  216.5468767  225.2751705  314.2527726  33.15302533  468.0768137  227.6460036  266.488413  212.8464017  261.3704931  360.6742202  205.6836191  639.3081276  -48.22913045  -43.68402009  532.3643569  
237.6256351  325.0479074  90.06946491  216.3054366  223.4313413  316.1179216  33.27025649  470.1088985  227.0928566  265.1515316  211.042829  264.1311264  360.5325411  200.8569381  639.7965994  -44.76958479  -45.24070131  531.4693569  
237.6666917  322.9407341  89.43683438  216.823277  223.4390847  316.0828428  33.1762543  469.0974791  227.6074676  265.6733431  210.0483834  265.1339842  359.587871  203.1203596  638.4445538  -44.82610334  -49.41476776  531.5615486  
238.1062512  320.649497  91.48932003  214.3650853  224.5993838  315.9243805  32.72526801  469.7046305  227.4266297  264.7555786  208.9031786  266.3749803  362.5328994  204.6616377  638.7463141  -44.26464437  -49.55669251  530.8325454  
238.0583154  322.4914073  89.8385211  213.5389677  226.6517515  316.351945  33.99763692  467.2254514  228.0824949  264.3482362  209.4845675  264.9433871  362.029883  205.4030786  636.8817051  -46.69393816  -50.51505341  531.2116848  
238.0159599  324.1239124  91.09418851  214.4315578  228.6218741  318.2266803  34.7194101  468.5927067  228.5029487  265.1979635  207.0579687  265.1984474  360.3937587  203.0196451  637.3747783  -44.95838778  -49.42513768  531.5095621  
237.6640549  324.3505604  91.30611119  212.7554076  228.612626  317.7527792  34.20877896  467.4844303  227.7100567  265.8439322  207.062419  265.3345254  361.7210769  203.2926724  637.4507689  -47.50774889  -50.4617514  531.6862319  
239.1565194  324.1215131  92.68310727  213.4748312  229.6215826  320.4343188  33.90492866  467.7896938  226.1229201  267.8041671  206.9321218  267.3542297  362.7685761  202.2676796  638.4708003  -46.6843797  -48.04924856  528.988128  
241.1072597  324.229574  93.33398684  213.8380585  226.4120822  319.6639037  34.18055808  467.0189782  224.3948045  268.0052204  207.4701403  267.8542342  365.0031533  203.0441432  637.0730851  -47.44753669  -47.69250869  530.2356548  
241.9308215  323.8099363  91.43163492  213.7582077  228.0668907  317.6208526  34.4050214  466.1119766  225.6389933  266.4500778  206.4340581  266.1077808  366.3858372  204.3585463  635.8685547  -46.61020481  -46.008004  529.3953284  
243.3759459  325.9264054  92.56778612  215.3765523  230.3076344  316.5354889  34.68109756  466.8939818  226.3599851  267.558865  207.9562176  265.9382322  366.749003  203.125128  638.1067991  -45.25965017  -42.85234185  528.4718099  
242.3346148  325.0462407  92.94722314  215.0441255  229.6215459  316.3413165  34.66504465  465.5008194  224.977424  266.6643699  206.3158519  265.5359075  364.8305858  203.542039  635.1410881  -46.73766033  -42.91595901  528.6455366  
242.8657356  326.5613727  92.55534227  214.6734108  230.6169507  318.5437278  33.83681019  467.130439  225.9404035  268.9855794  208.1951843  266.1500938  364.3249336  201.1731449  637.8093409  -45.67529197  -41.98083169  528.9693585  
241.4640214  326.8347357  92.28556275  215.2348017  231.2158703  319.3576463  35.50377536  466.9587168  228.2643171  268.4951265  208.6032728  266.6436785  363.6950052  203.9563158  640.0354142  -47.32499081  -43.46273105  528.280527  
237.9156558  324.8419441  90.31163697  214.2376031  226.6012883  320.4280932  35.09968386  464.8261168  228.5375294  267.5891877  207.4181381  264.9713433  361.6846923  203.1294224  638.9423941  -45.73589483  -39.32505488  529.9996375  
237.5363458  323.81766  91.57198515  214.5178311  227.3064833  317.0079377  36.31307121  467.1965697  227.5853295  267.9663593  209.8586454  263.9595817  361.3093612  203.9686053  638.4320574  -46.70034071  -39.75538078  528.6815651  
240.6892042  324.2637999  93.34274338  214.2573031  229.0937879  314.7485662  34.17415228  466.80932  227.843642  267.0661636  210.4014904  263.64131  361.6452322  204.0281966  636.4119925  -46.5743644  -41.77588262  526.7041132  
241.7803834  324.179388  93.15124872  213.9340572  230.6072038  318.8280815  34.40479167  466.3757006  228.09379  266.9706367  212.975826  264.1412777  361.5274871  203.4386747  637.9986095  -46.43467656  -42.15353885  528.705292  
241.6289566  325.7945861  90.46049082  214.6871219  228.3276029  321.5419513  32.99039896  465.3194283  227.8874337  266.5999296  211.0550771  265.824046  361.5213562  203.3344618  640.4149212  -43.15729512  -41.4678368  526.013218  
238.6680207  326.1271303  90.94479422  215.7586543  225.5818202  323.4609854  34.69317219  467.1312111  229.0550646  268.7497593  210.9583382  266.6347251  358.4537004  205.6571284  640.4799427  -46.18065842  -42.41598075  528.7585825  
237.8859509  326.3335411  90.5804345  216.4999959  225.8946559  324.5348711  31.87049597  469.4539534  229.5552049  269.8088031  210.9705247  266.3573923  359.9555941  205.539567  642.4485975  -47.6901778  -40.8241792  529.6677118  
237.4356047  326.397727  89.86414055  217.6034318  223.323571  323.345735  33.25360764  467.6906817  229.573498  267.7538692  205.7638683  267.5694762  361.3310039  207.8049378  643.7533477  -46.36061008  -43.60598242  531.3107849  
237.4973019  324.8372077  91.04996999  216.2695285  229.3106761  323.1034283  33.9523731  467.06891  230.0045245  266.956394  204.6704912  265.89249  363.7809366  210.3208235  643.1412481  -49.38178259  -43.07695071  533.4816261  
237.2497756  325.9956399  90.82342614  214.0553822  229.3393112  321.5522965  36.38518274  470.4912853  230.0546685  267.6569141  208.8353122  267.2179254  361.6441073  206.1099917  640.603715  -47.03592456  -38.44979718  528.2394205  
238.394534  329.5459563  92.11993638  213.0381937  230.3847218  321.2462686  31.1733318  470.591562  234.1380759  269.8403685  213.3943379  265.1327754  361.8474876  205.7191798  642.4552894  -42.14579473  -38.54716517  531.4614064  
240.7039152  328.0609073  92.3881684  212.3742316  230.2791019  320.5050248  34.35435353  466.5848376  230.403162  268.2118625  207.5154909  267.239716  364.1704249  209.7505966  640.0537742  -46.71933554  -33.05593505  528.9011237  
239.6111898  326.7017211  89.44688216  211.3147567  228.8630119  316.123815  33.607192  465.8078793  227.761221  268.8656246  207.8419486  262.0099139  360.0636463  208.6061785  631.9285357  -48.5784673  -32.9997262  529.0025637  
238.2592863  326.3067833  89.70168125  214.3413439  224.3609009  320.9181805  33.83470863  465.0674424  226.9599092  267.8951341  206.6152523  264.7446815  359.7706514  204.9321841  635.9970526  -49.90346983  -46.29992801  527.7640479  
237.7893205  326.2736657  89.15715362  214.1273834  224.6461054  317.5836049  32.94448523  465.0946684  225.2482182  268.2638878  207.2342039  264.1519896  358.2580312  206.5912868  633.3184551  -49.98798223  -46.67126074  528.6213848  
239.1772928  326.6260816  91.04230273  214.482135  224.3762087  320.9132267  33.23220115  465.9870441  226.5828591  267.1585381  205.8660567  266.6123143  360.4471134  204.8126131  637.179884  -49.06642933  -52.88609564  530.2908587  
239.1164517  325.9030273  90.45042723  214.4969856  225.4556416  318.6060657  32.22365818  465.5146559  225.8303836  266.9666825  204.104331  266.3999274  361.5764308  206.057671  634.9900258  -47.56077669  -50.71987587  529.5304457  
239.3544684  325.0918238  91.71754279  215.8088565  225.3754667  317.7741362  33.18904547  466.6085215  226.9629249  267.1707336  205.4257497  265.9198565  360.7089974  204.9251247  636.9276257  -46.6969484  -49.30064809  529.7998438  
239.851403  323.2761377  92.24644224  215.0807118  223.3149637  316.793426  32.93156418  467.0787093  224.9162799  265.9599131  203.9942577  266.6195406  362.6833443  205.0453314  634.7826712  -44.24784031  -47.05063351  526.620305  
240.8373237  325.711413  92.45632171  214.9423116  222.5175339  315.8060777  34.57025328  468.0882974  224.7578823  266.4211249  204.2671754  266.5746248  362.3805848  202.3161977  632.358635  -44.85265296  -46.45125054  527.5661455  
240.1729907  326.603855  90.35319309  215.6344349  225.0124955  317.7895536  33.43243131  469.2999383  226.7146855  267.8068473  210.3581068  265.3960683  361.1253525  203.7500806  634.2849279  -45.33206763  -47.44512012  530.7323439  
238.0895416  328.1080655  88.42498889  215.9699848  224.3258761  317.528999  32.53861073  467.4966547  226.3402371  266.0899795  211.2472091  264.1424332  357.4567958  203.2571611  635.9696912  -46.63893744  -44.24090653  530.4096655  
236.736322  327.3733987  90.03648573  215.7085646  223.0631063  319.8605111  33.00982849  466.5020372  228.8773165  265.5032066  208.6600746  266.95072  357.8825403  201.2990185  638.9097178  -47.51976719  -47.49837657  527.8158405  
236.4657888  326.4166741  89.94312479  217.280776  226.0849507  319.19246  33.84131375  467.5923442  229.3296036  268.0288376  210.6104947  266.3418533  357.1936293  203.8370493  640.6738316  -49.36798623  -49.95290321  528.5557821  
238.3961878  324.118497  89.58352955  217.8533247  227.2161714  320.9542405  33.07110686  467.8260443  229.3491099  265.6710992  208.8380536  266.8307906  360.6508771  207.1419631  639.978751  -47.70409403  -44.08032144  530.7810336  
237.4321501  325.4415035  89.22781581  217.9978551  227.885969  318.9619435  31.88718637  469.8838352  228.66735  267.3255502  210.7047628  265.8992608  361.7713657  205.0465577  639.6481112  -45.33729156  -42.39459371  529.3752511  
238.2395737  326.6899347  90.47176239  216.9350669  229.805193  318.4827317  33.92960985  468.5678851  229.6777671  268.1610297  212.0350954  265.761428  361.4896356  206.2938249  641.246804  -50.44280015  -42.94799354  527.6249292  
239.1553207  325.9473869  90.73534628  215.8499896  230.9624  321.5897455  31.95725309  468.9512572  230.8612348  268.7869366  211.0482472  266.3433613  361.6478439  206.2134184  642.9318985  -47.26885591  -40.98466157  529.4363412  
238.583815  324.9083983  89.77908782  215.1903397  228.8758118  319.7930108  32.60953854  468.8546477  228.7551287  270.6339007  211.7255807  265.1042292  361.7497147  207.0280147  640.3321128  -48.58265957  -37.3802805  527.6985433  
238.8021419  325.2521467  90.40797309  213.9348014  229.3644988  319.2588575  31.71422721  468.2027769  228.0254217  267.5531843  210.5288953  265.0546114  361.6884329  204.4991108  638.1182218  -47.53635051  -41.14721323  534.2603381  
239.3139925  325.5780092  90.56255296  215.4260508  227.9356087  316.2271624  36.38256189  467.8198692  226.3116006  268.0689769  210.0453162  266.0600371  363.3464883  204.0793575  637.8743353  -50.39666874  -44.38637535  530.2075004  
242.1693336  325.6403533  92.320539  214.5717818  230.1540034  318.9506623  34.97473318  467.7775129  227.3369998  267.7048164  210.9874889  265.2392689  363.6454224  203.5386165  641.0083908  -48.55369202  -46.04742902  531.0425968  
244.5934601  325.8785622  91.08817397  213.3578701  231.2798519  319.4689548  36.19122833  466.0543259  227.0241189  268.6779472  211.064468  263.4299696  363.4800036  207.097213  639.6723255  -51.22458835  -46.63915511  531.1766644  
245.7545339  326.014709  88.77812754  213.1505539  228.992718  319.3754454  34.17015197  466.1211971  226.7447924  266.6816552  209.5329149  262.9639681  364.6878491  203.137616  640.1574708  -47.20125161  -42.12927809  531.9318394  
244.4855515  324.5028435  90.02643545  214.0228986  229.2932101  318.6250396  34.29176024  464.4542334  225.8454339  269.9262193  207.6150935  263.0479967  364.3510991  207.6594044  636.4257862  -49.09235982  -42.21400348  528.8033798  
245.9743567  326.0826066  91.4376643  214.8675338  227.8940178  318.9470634  34.37613093  465.9812807  225.6659746  269.6722454  209.1340632  264.1854388  365.2231858  205.2000839  637.7404571  -46.8281733  -42.56026369  528.0807431  
243.9497923  326.8669846  90.19723542  213.784494  228.9077095  319.481632  34.06035024  467.9451271  225.7536338  268.6115203  209.9183133  261.2815701  365.1369607  205.274692  638.0665069  -46.07264976  -39.7991298  527.6084054  
239.8515719  324.0165379  91.31941067  214.913662  228.5771983  319.6417476  35.22793266  467.3338611  226.0179666  267.8152234  210.4539329  261.5116259  364.2251161  205.1319263  638.8212148  -46.61428526  -41.93575525  527.6652865  
235.3706176  319.5572345  91.02840298  214.8837599  226.0891033  318.5788001  33.98301746  466.8155176  224.1455446  266.3615316  211.0201309  261.49665  364.5823245  205.4594814  638.9063551  -45.12348519  -46.07978384  532.9026423  
236.3080774  319.9890176  92.74312126  215.2937329  227.306746  317.878091  33.46321937  466.6438087  226.5117046  265.5646468  209.3862568  262.053582  364.8595508  202.7319276  639.6729278  -45.01286244  -47.42063366  529.6354267  
234.564125  320.3155117  92.8142163  216.0548549  228.2448402  317.5729126  33.21866124  466.151774  228.2031875  266.1710935  210.6071528  263.8975929  363.4447823  204.0627014  638.9672977  -46.41619049  -50.10335558  532.0022404  
236.2470259  321.1194002  93.5592912  216.0075314  229.2830021  319.1977706  32.95996427  468.6118197  228.8385344  264.8614113  211.8230948  265.5882842  362.9467515  203.0388264  638.9334251  -44.20766662  -46.53264961  528.5296561  
237.8372863  322.3605873  92.41048941  215.5124196  229.9576176  318.0107994  34.14486225  467.2788113  231.0595892  266.8636014  210.7851657  265.2953424  364.0449051  204.3065222  639.0905864  -43.24902729  -42.30662699  526.348607  
236.9740026  321.4941255  92.30914259  216.3562552  231.4970757  316.6541915  34.11665794  468.8887023  230.2099776  267.214244  210.2655012  264.5495009  364.7617744  203.0788219  638.2616872  -43.23604602  -41.46568865  526.4620383  
235.8512017  320.340086  91.3008407  215.9651762  229.4187617  316.0858972  32.53988507  467.620682  228.9705031  266.6012089  210.7999287  261.9253128  364.9104766  204.7053017  635.6395672  -43.04051107  -41.08293475  530.2074537  
237.2319653  319.618345  91.3211899  216.9250574  227.4873417  316.9847572  34.14723338  467.5878548  227.9108628  264.883056  209.8155831  263.1953346  364.2601854  202.771351  637.9413394  -43.51975619  -43.34038149  530.8453153  
236.2603655  321.9019452  91.40235547  215.3899  223.0589809  316.9835184  32.57785695  465.6657464  228.6853219  265.5988008  208.5152723  264.5576913  361.0698093  203.5897426  635.387516  -41.01610923  -46.54506535  531.0591028  
238.9248398  327.2309365  90.70895822  215.5134144  223.464985  318.1983056  35.17055429  467.2415562  229.387827  265.865552  208.7286543  265.3730862  359.6452441  202.8797804  635.2565739  -41.69048066  -47.16422724  532.3346409  
241.69266  328.7528665  89.30642787  215.6608876  224.1145389  319.6281875  34.35886381  466.0132068  230.4506912  265.7193749  207.9741296  266.9666343  359.5065292  202.3534514  636.1399901  -41.69193649  -43.09081995  533.8548829  
240.58014  329.9608905  87.6194846  214.888293  221.9968089  319.3490053  34.94734578  465.3609011  230.3749729  264.6182483  206.6757124  267.6385604  358.1830116  200.8886615  637.0641281  -39.04421963  -40.6009321  529.9666255  
239.0788765  329.6846613  86.13380411  214.8640346  221.8739232  319.3794385  34.54768665  465.01837  229.1094335  264.8919035  206.1482307  267.0114845  358.7001443  203.2243662  636.38042  -41.10785704  -41.860134  532.9597317  
239.3263092  332.4887112  87.31752091  215.3445743  223.7656992  317.5217771  36.21876164  466.3483547  229.171498  266.0541931  207.4244637  266.7755076  358.2578701  204.4112647  633.6679283  -42.23493679  -41.93514376  532.8157544  
239.7545694  332.3324282  87.62350495  214.7235267  225.4894827  317.3598491  36.80248973  470.4625446  229.3246739  267.7007179  207.0328131  267.4679827  360.185612  201.9359717  636.732493  -43.38292203  -41.40661309  532.0649377  
240.9158122  333.3660904  88.09690235  216.4633633  227.9876724  317.4693148  29.24205689  470.218842  231.1734446  265.6012411  209.1411102  269.8677883  361.5121577  205.3830405  638.361542  -45.20483461  -42.52428621  529.4146023  
242.644845  333.8252836  93.6584695  218.3143309  230.7924471  320.107533  36.63294871  467.6943387  232.3265421  270.4655695  216.1459246  267.0212542  365.7472911  209.6921892  643.4862136  -50.63753158  -41.57093043  524.0126647  
244.052169  326.4020891  94.0846008  214.7317233  236.8635854  322.2719096  34.52114588  472.009168  230.259031  268.4999128  211.4777832  265.8729245  364.509363  207.8678676  642.7991008  -48.89760262  -36.1679991  531.9270956  
243.0003853  321.9042487  91.89058782  212.2616103  233.7828171  321.5878445  33.94220031  469.1051224  227.4870205  266.8632421  208.0651151  266.9308381  365.6332917  209.8394379  644.3359929  -50.74063233  -36.70191477  528.3208944  
240.0761749  318.2920237  90.33191504  210.6075819  230.2464635  321.1495526  32.13991725  468.2404103  224.236158  266.0360867  206.6134105  264.1233463  366.021523  207.6647247  640.2519261  -50.42264214  -41.70192065  524.9422266  
240.6355238  319.2338955  91.08364985  212.180831  229.8196703  321.3756582  33.39779483  469.3002732  226.6679002  267.4196393  210.0884583  264.5033676  363.1499985  206.723206  640.4062484  -53.24291481  -51.81318564  531.2865589  
243.9600999  322.9878041  91.0754181  213.0256329  231.117835  319.3423126  33.0757077  470.6542239  229.5293739  267.2585481  209.4817639  266.0075439  366.1489985  205.8049686  644.9655366  -50.14947864  -51.3140382  532.4145447  
242.8216396  324.3496786  88.62904943  213.233109  231.6921074  320.1604145  31.44667607  469.6839716  230.7820761  267.6768702  206.2399469  264.9003574  365.5312899  205.9417177  642.0289885  -47.10631329  -45.53860346  529.9449145  
241.267658  323.7995728  89.59377864  214.3922079  229.317855  318.9545633  35.82661415  470.6984214  229.1832402  269.3973651  207.9937079  264.1447423  364.4303357  209.3597227  644.1295643  -52.36695908  -43.39487118  526.6067377  
240.8929954  327.7584912  94.58402436  216.4457981  233.4995576  320.0436549  32.85143168  467.8531616  231.015867  269.9865845  211.3571034  263.8384555  364.5990987  208.3411294  641.7143842  -50.76198756  -40.16103547  524.343904  
238.7732562  324.5456254  93.02092005  211.9164825  229.591368  320.9813899  31.27253736  465.6584439  227.4135332  268.3810746  207.6675641  264.9254155  362.2019526  207.1135551  639.8176051  -47.79904941  -34.39255954  525.2507805  
236.3734968  321.8795474  93.8239105  212.0625469  225.980097  321.1916402  34.129315  465.8365328  223.1659531  266.944965  206.3564409  264.9858532  360.7575126  207.561274  635.6048147  -48.85867208  -43.93614025  529.3689361  
238.3253294  325.7087647  92.11900427  212.6424049  225.1568977  321.2709702  34.74563464  465.4123212  223.9737779  266.664623  204.2464558  265.0023848  360.4011547  206.2290012  636.1912952  -45.28820129  -46.29612278  531.3167829  
237.7933918  327.039836  90.7106666  214.5325064  224.6532935  319.8042563  35.1606971  466.0236249  225.4599417  267.1472175  205.3722519  263.7832378  358.4705447  205.2029918  633.3167958  -47.00011501  -47.82502273  529.149466  
237.8505403  328.3028391  91.05662485  214.4100435  223.2925555  320.6902051  34.21953258  465.530244  227.2776878  266.209981  205.9330031  267.8006328  355.1293434  203.0204049  634.5690647  -42.51452323  -50.93546072  528.6238278  
236.3574393  327.7282159  88.37382553  214.4869918  222.1962142  318.8327751  34.31708603  465.3439  227.1579848  266.5497761  204.7662065  267.1103745  354.6850683  205.3471899  633.6212121  -40.9623304  -48.35426175  530.2009258  
237.5174408  328.6553029  88.98211241  214.5375091  221.0989752  318.3091448  34.11662398  465.9236065  225.7123818  266.8684936  206.2536294  268.3888333  356.0183792  203.9056889  632.8135117  -37.77192671  -42.46038181  528.4972946  
236.6639378  325.1727704  90.55266507  215.0029424  221.9189044  316.5597733  34.3889687  466.5403614  226.620789  266.0682836  205.2002606  268.4820935  358.8288382  202.8144291  633.250052  -39.016699  -43.27886431  526.3423033  
235.3382826  323.2152113  90.75530332  215.8562128  224.2490288  316.6064333  34.58286777  470.4863337  226.5724615  266.4010279  207.8148264  265.7698552  360.4414386  204.2058908  632.1704654  -42.9774187  -45.28305321  528.5400863  
237.2173605  323.2462708  91.16384076  216.05867  226.9736619  318.577983  32.92229138  471.8998325  225.5255058  266.5772212  208.1786455  267.6793653  362.7902086  202.1565974  636.3193959  -44.13427984  -46.59582131  530.1790782  
237.6352816  322.7677892  92.39554527  215.1966869  228.3337386  318.1721531  33.16531757  468.5561419  226.082638  265.5780528  208.3276736  267.1585842  363.6019485  202.6092048  639.2287771  -46.76395489  -45.60093786  530.9499044  
235.8695718  323.2694444  90.75869326  214.9787607  228.6193295  318.1135669  30.70873115  462.6229229  227.6143772  266.1158258  208.2257446  266.0365977  362.1846018  206.0537505  636.2721129  -47.83487958  -48.90118589  533.5016083  
236.5737414  324.0186381  89.08977726  212.8846665  219.1835008  318.1576332  29.95005374  463.8288486  226.3561359  267.1181527  209.2298808  264.4579133  356.4384025  203.7323093  633.9963723  -37.24917483  -40.0772249  528.659902  
239.3826591  327.9980041  91.55405771  214.2096341  226.967171  314.4151012  35.7004263  466.8650936  227.724289  267.1179167  208.9222073  263.6634887  361.6711535  201.4936512  635.5697031  -44.5142141  -43.27477275  526.187362  
241.545298  327.074984  90.89882383  213.5518855  226.4392137  317.2925601  35.65432075  466.1938298  225.9496923  267.3099314  208.093114  263.0660595  362.3169077  202.7247673  635.7725162  -48.35276526  -48.39539372  532.4980228  
242.8914832  330.3649563  89.77103901  213.8006618  226.4094315  316.8223847  33.49590677  466.852871  228.8436827  267.3901594  210.6773686  263.1335953  363.3758954  202.1472272  639.4719619  -45.32091573  -45.39581048  532.435985  
243.9895819  329.1134324  89.53476764  213.9761746  227.5635593  317.6866963  34.06039522  465.4867182  228.1654965  268.3134117  209.2322421  263.2428244  363.2121179  206.0663973  636.580096  -46.08473869  -40.52448891  528.3637761  
243.0980028  326.8995957  89.50053756  215.2962994  230.3364431  319.6472464  34.75574068  463.3102654  229.5737698  267.909461  209.3753848  266.2051421  362.345664  203.2979931  639.4707903  -46.66122976  -38.06801753  525.5924853  
240.107021  325.2965925  89.15656322  215.3780628  230.241955  318.2434198  34.08043253  463.3830617  229.6881841  268.8067342  209.0336828  264.3475793  363.0830987  204.5093143  636.737788  -47.91808526  -39.2170076  527.1204607  
238.4785379  325.1146901  89.49000814  216.3504325  230.2395572  318.6623856  33.48796561  466.0883195  228.787719  271.0713212  212.7978113  263.5079501  361.7795548  202.2335201  637.398995  -49.16017532  -43.63409247  527.8717446  
239.8679348  326.2661046  89.97792306  216.3590201  230.2489633  318.5704389  33.28235713  466.7280268  228.9244919  268.1064951  211.9528891  264.0156241  362.1397137  202.3954017  639.0479497  -49.05100286  -45.51526703  528.0533895  
237.6694297  324.2749777  89.69293464  216.3320759  224.8482218  318.935625  33.10492855  467.1621794  227.7036102  265.6754401  211.6837366  264.4228191  360.3705225  204.4289222  637.5639217  -48.87676357  -47.56708628  529.7468602  
237.2552966  324.6249762  91.81579968  216.4399634  223.3540352  317.1936225  32.70130711  469.1468271  226.3549982  268.0042741  210.4860191  264.8297331  360.079057  203.6789513  638.9567893  -47.81050443  -48.6743251  536.766047  
239.6399508  324.3730435  91.98764227  217.0478  226.2833384  317.1352544  34.03568996  469.091655  226.715624  267.6230018  211.8289344  264.7306167  361.9393729  201.901245  641.9089572  -49.87008749  -49.71195631  533.0150126  
239.2155453  324.926626  90.93609789  217.0496699  226.783782  317.1744293  33.54746721  469.6861962  227.4842719  267.0868999  211.9201336  264.035587  362.5409634  202.4089855  644.1497432  -49.77602607  -49.5288534  531.6272028  
240.2467743  324.0687519  90.39455574  217.1711617  226.855666  318.8575779  33.0300225  468.3785864  228.7547483  267.6790885  211.1593642  263.1277235  362.9909062  206.3626757  641.7301214  -48.6667746  -46.64719322  532.2776591  
240.3434525  327.3360012  91.39746202  216.9120391  231.9226508  317.1725661  34.06487049  469.5928922  229.649647  268.9741081  212.3215244  262.432299  364.5799658  206.5810944  640.300048  -49.33935475  -43.27732934  532.9546437  
239.0486891  327.1115548  91.41839578  217.3947674  228.2678906  317.0667753  34.551457  468.0703892  228.7301851  267.3776586  211.4774987  265.2305271  364.6854562  205.1803566  640.3993547  -46.34080859  -39.95139252  529.5283997  
239.1411252  326.3299439  92.56076238  216.440712  225.1316634  318.1585186  34.78831972  467.852679  230.3450224  267.4419613  209.1976809  265.1516752  364.5478548  206.3709219  640.2138765  -44.82538242  -39.25353781  527.4272115  
241.0948816  326.1540664  91.31666463  216.9093861  225.1042686  320.0288003  38.48417435  466.6919808  229.3600944  270.9394031  210.3152214  266.9351014  364.0299877  208.3369639  641.5171818  -47.83918396  -35.94511471  522.6532982  
240.6870052  325.0985612  91.18751518  216.836934  226.109191  321.5128471  34.7864319  468.183839  229.9295853  266.3553278  206.2711505  266.5716545  363.9211056  208.2599248  636.9991649  -43.28647932  -33.16929618  527.7894491  
242.0919779  325.4690092  93.51428601  215.038627  233.2139698  317.7483901  35.09143504  470.5440753  228.7510314  266.9349542  212.3516415  264.3125331  364.3029273  208.3251649  638.3089931  -46.22948176  -38.75945586  532.985063  
241.2998887  324.5667158  91.89776851  213.9885739  229.8992176  320.0715309  32.51863843  467.1734042  227.3447638  265.7364158  208.5681353  264.1473542  363.6796776  206.0104193  642.8941926  -45.90183755  -38.06615397  532.4336997  
238.434685  326.9918359  90.21424868  214.6022199  226.8169549  318.7797552  35.23143146  466.2452147  225.9639077  267.375287  211.1208009  261.8277354  362.3890323  205.5292835  641.3424844  -47.06857184  -40.59577704  530.2746991  
239.8561157  327.781718  90.54034113  217.562136  224.2131641  320.6759151  34.85148288  466.0966385  227.3525825  268.5899429  209.9261395  264.7527014  361.7416077  205.1934628  639.1880595  -48.89992729  -42.68845635  527.76705  
241.8040105  327.6169619  90.59995276  216.4262993  226.0953207  322.4125643  34.10898314  469.0215526  228.1805314  268.0026873  205.2368847  266.5660034  364.3386332  204.0007485  642.332624  -48.00399359  -42.01192244  527.8765156  
241.2036695  326.1185112  90.83780689  215.7315729  230.3801465  323.0930163  34.20378699  467.6099778  228.8812206  267.0440241  205.7471273  268.1497241  364.8627412  206.7668158  640.7368569  -46.153618  -42.83668378  531.2549392  
240.5032368  325.4600848  90.91771506  214.5961022  232.7921922  321.388039  33.58349002  467.961152  229.9124184  268.1360634  207.598983  266.4354104  364.5288272  206.5703958  639.8067611  -46.01584365  -36.66019703  528.2728862  
238.0501256  324.3900569  89.65384071  213.6184221  228.6250728  320.4833126  33.17306128  465.0067641  229.202479  266.9952834  206.6880623  266.7723386  360.8465572  205.7270642  635.9182339  -45.40891417  -40.83623103  526.9314505  
239.0629886  324.8640596  91.91269612  213.1140254  232.0849121  322.1219639  34.24448365  467.8417769  229.468845  266.220008  206.9649076  266.4937239  361.1875132  204.2542173  636.9964117  -46.43047511  -43.06780046  527.1767365  
238.871629  325.6308754  89.49543467  213.2696536  228.9750763  320.742176  33.14473822  464.1542527  230.1758078  265.3149588  207.7081928  266.3576022  358.9335923  205.8789166  636.1582174  -46.03365569  -45.74402608  530.0801932  
238.6992246  324.8638688  90.75720897  211.7607311  227.4018554  320.6560583  34.55011753  464.8020645  228.2000263  265.5931683  205.9274853  267.0581453  359.1844133  206.2167667  635.28711  -45.31120242  -45.33901167  529.2727943  
236.27734  318.7516514  91.10476125  212.1911429  223.2847649  321.0464635  32.55955911  466.4160044  227.0830094  266.0461639  208.441452  265.9462973  357.0136873  205.0676604  636.3535585  -45.5734899  -49.00867052  528.1617336  
238.6025532  317.5648299  93.91440757  212.4688268  226.9305312  320.0868006  33.44842023  470.882553  226.7562077  266.1151764  209.4129542  265.8654889  360.2135416  203.7906591  641.3240228  -47.22657632  -50.87700768  530.769004  
238.9727536  318.2949039  92.69091463  212.692474  226.7561657  321.8660529  30.89587183  471.0734639  227.5741597  266.926195  210.8501554  265.2925918  361.1754791  205.3142558  640.9924336  -47.47490051  -49.06356091  529.1838797  
236.5395154  321.0212578  91.99119044  213.2645351  224.8567529  323.6475846  32.57567533  467.8617861  228.6884659  265.8501626  207.8151191  266.7736051  358.5674583  207.3423417  637.4885137  -46.5105426  -48.32474192  528.3771349  
237.7526639  323.6124022  91.26653371  215.1995975  228.3319311  319.9907819  33.13106651  467.0136148  227.728154  268.2577949  206.9911304  264.7889964  357.0017813  204.6702392  635.8431954  -49.75444067  -48.69548467  527.8394331  
237.1953024  323.7421841  91.44198013  217.2535804  225.7328216  320.4022481  33.10549648  467.9789063  229.3188465  266.3441992  206.4185985  268.1435089  357.7376326  202.1991851  635.4362813  -45.85605953  -49.11731021  526.7711158  
238.8588647  323.8578114  91.49406249  217.1083355  229.5628232  320.0785169  33.02834545  469.2940984  228.412673  267.6298051  209.1606737  265.7009326  360.0534765  204.4047716  637.4559803  -47.97603578  -48.76199273  529.6456183  
241.3979563  326.4440924  90.3575649  215.513509  232.7694634  318.0665668  32.53471305  471.2203647  229.3726733  267.0356213  209.0846548  267.7438353  364.0851956  205.8853548  642.2950205  -46.08942302  -45.99032064  530.5599723  
240.3827947  327.7317463  89.89622364  213.0150831  231.9915367  316.2116574  34.43072858  469.0050643  229.2357969  266.2230304  208.0170701  265.6742095  364.6432228  206.3448394  636.3505585  -45.63763593  -39.76767025  529.5898079  
238.7205058  326.8615113  90.34039975  213.0978139  229.7949382  316.4583069  34.67676694  468.6148474  225.7424538  266.5457137  208.8225768  261.8025214  363.138218  206.3030009  635.6308869  -46.93213787  -43.4815571  532.3832733  
240.2907587  324.9854624  90.93152189  213.0704204  229.4151519  317.2157029  34.16492395  468.6898258  224.276874  266.5913311  209.6012519  265.0357197  363.1945256  203.960147  634.9563111  -45.69012496  -44.53916807  532.1021634  
239.6724636  325.6421487  91.1846402  213.2753719  225.8304221  318.4523027  34.22841933  469.5419935  224.4692855  264.9763645  209.9106264  266.3257616  360.7766737  201.8862273  639.3075264  -47.35925418  -48.15294408  531.1732492  
238.847858  327.6666749  92.22809483  213.5637454  226.8532453  314.9698982  34.54971721  468.625393  226.5385402  267.1783406  209.3943929  265.3197125  360.2503641  202.295554  638.8176389  -48.28485099  -52.24966264  533.6543247  
238.9847765  329.4615044  91.28518017  214.569802  226.6759018  315.3173354  34.57802071  468.5026033  227.5298916  268.1263689  212.6101933  264.4934607  360.4331182  202.4838254  638.9164593  -48.37672693  -49.68391614  535.4340869  
239.2187979  328.8807325  91.57114642  215.4946342  228.5830983  316.7860884  33.96295557  468.1382343  227.8087257  268.057794  211.5338773  263.9357899  364.957562  203.7688437  641.1272128  -46.9133598  -45.85492974  532.6889789  
240.8031703  327.2743413  90.1792024  215.5512696  227.9335464  317.3429673  34.60279485  466.7979012  228.404451  269.1397485  211.856716  262.6569885  366.0880713  206.1879846  639.7194601  -48.61855423  -42.97762237  529.4156438  
241.0194895  326.5693957  90.33472927  214.6648594  227.9155796  318.7237123  33.46069292  465.4465887  227.7152019  268.1439658  211.0747459  262.0555398  365.813319  204.9593248  637.9591747  -49.52321808  -39.75997021  531.3058363  
239.9281024  325.7709345  91.67561993  216.2496138  226.4451682  319.1130255  34.86527108  465.5450869  228.5317974  268.480009  206.7920966  263.6717377  365.0743397  205.3527223  641.7071956  -46.23062981  -40.06491627  527.6852002  
239.0727165  322.9072443  90.28097719  216.4364121  225.5861027  319.2615475  35.35897779  464.4130673  227.5823861  269.1175329  207.6247993  262.6878626  364.4682336  205.8670341  639.6100432  -49.5402014  -43.26379169  528.5600597  
239.630635  325.119206  91.55953308  215.7952727  227.4604205  319.6799166  33.27900415  467.6213555  227.1731647  268.5329762  207.6984548  264.5711635  363.9398666  203.2905924  639.5216283  -47.16440577  -42.21325203  528.9180856  
240.0958096  326.0382759  91.5207758  215.2966217  226.9135333  319.4247762  33.06396657  466.0185815  226.8532392  267.0591811  204.4468346  266.571167  365.2945064  207.3918166  639.5950362  -46.10171882  -45.7698346  531.4670845  
239.9199153  324.9456193  90.23530673  213.2600975  225.6963205  318.173696  34.60818575  466.565254  225.8661691  265.370092  204.9056905  266.7211659  361.9816683  207.6349443  633.9255624  -42.81814831  -42.47002195  529.6837719  
241.4214971  326.6789188  89.39855705  215.0399257  229.606224  317.2611128  34.10325227  467.4252283  228.0483466  267.1459718  207.0895863  264.6314643  363.061122  203.8746892  635.6346233  -45.39139205  -44.34007144  531.3087888  
239.593487  325.8194714  88.1284931  213.4577375  225.877379  318.8916498  33.43575081  467.3846874  229.3076508  265.0630421  205.8143402  265.6259134  361.7064761  206.254699  637.4259064  -41.30089887  -43.26275945  527.2106576  
236.7471994  322.2316522  87.48739163  214.0196098  221.3341445  317.5678654  32.85353529  465.6336245  227.5502587  265.4004457  206.711528  264.9876935  359.2308597  205.2646791  634.991016  -40.64745099  -40.95129137  528.8561583  
237.9089212  324.5245721  89.30189295  215.0335993  226.2466722  317.8556857  33.87071615  468.0962585  228.0189072  266.2171508  209.5682972  263.7504551  360.7460026  205.238139  634.2576565  -41.21781856  -42.71813896  531.978149  
239.8926765  323.4394624  88.06438981  214.7399979  223.9212315  319.2189046  32.34881377  467.9178304  227.6841285  265.9503114  208.0532028  264.2619684  360.9373805  204.0425995  637.958166  -40.77322875  -44.47139879  529.4983894  
238.6327649  325.7289773  88.93173206  214.6406485  223.616966  317.8549353  34.03450044  467.1122587  227.827337  265.6448762  209.297798  263.1710147  361.2640516  204.239153  639.0716346  -43.47435831  -43.4290618  530.5279763  
236.7075038  324.7861804  88.7837277  213.9343739  222.178498  316.0811655  33.32667549  467.0198095  228.7574293  268.1737978  211.9425353  261.595936  359.3905332  206.375787  636.0145365  -41.67214593  -39.13421187  529.5625167  
239.8394262  326.5472949  89.53420911  215.9399295  224.6697125  318.3268117  34.41874838  467.04266  226.9729791  269.6480947  210.9412877  265.6571633  362.296102  205.4869024  635.9897165  -44.35771449  -38.46847307  529.5655313  
241.5416577  324.6975142  92.63398465  214.9541007  230.9087522  319.5874301  34.8315091  470.2737434  225.1739317  269.7087733  208.5677452  265.9310581  365.5478316  204.6753919  639.5007693  -47.75148113  -39.05767643  529.7508411  
237.2148794  320.154747  92.560478  213.924956  228.3553753  320.7800973  34.12014089  466.7121081  223.2366119  267.272506  205.524782  264.662656  365.4871541  206.8307567  635.6209009  -48.20200877  -44.11207409  530.9557599  
238.3417623  320.9793028  92.89681681  213.8448297  227.8015061  320.3498056  34.38589259  466.1864968  224.9479604  267.0640905  206.1111623  265.435626  362.9915303  205.9297792  634.361623  -50.36455952  -49.31751948  530.8711111  
238.2262366  324.6227809  92.82650018  215.8869953  225.6454673  322.5447184  33.3630578  467.2428767  224.4947094  268.4764671  207.4714014  265.8095412  359.9067577  201.7037518  637.8297247  -49.98603073  -52.33273806  531.7550039  
238.1692717  324.7212507  93.58212321  216.6903946  223.1461967  321.5815902  34.56977396  465.2523707  224.7992356  267.1012746  206.4679733  266.5090278  358.9486134  202.3991564  639.6784819  -49.03112298  -52.99874852  531.7238379  
238.8527451  324.4347484  92.95181581  216.8051927  224.0051295  320.0452492  35.23267547  465.7512406  225.2799393  267.2164059  209.3920835  265.9226132  357.1314573  201.884067  638.019736  -49.79681191  -51.57675427  530.6512304  
240.2659715  325.4732412  93.31965892  216.0133055  226.5916032  319.9828673  33.3811716  465.3649098  226.8860816  266.7784426  207.7398129  267.8815605  357.810169  202.0533116  641.0364974  -47.08033023  -49.21941986  526.8715892  
241.9230729  324.6972395  91.58433147  214.8238967  227.1028223  321.85421  33.16272745  464.8577424  229.4167656  269.217437  208.3341887  266.152546  358.9197155  205.6398932  639.9799897  -47.57999989  -49.06121523  528.3733275  
244.1134616  326.8465149  89.8253891  214.4948895  229.6377085  319.3855679  31.21107198  465.9966266  230.780695  268.5779412  209.7385982  266.6936629  362.1623849  204.56396  641.4660202  -44.97504887  -40.92189594  523.4668167  
241.7263201  327.2142796  90.40494238  214.9108797  230.7706372  318.0814603  33.11234451  466.7208446  230.9743864  268.564405  211.3271349  266.4897041  363.2495152  203.669285  638.4243954  -46.16256908  -40.74588063  523.2241186  
240.0895493  329.4962679  90.28937379  214.9871867  232.2489758  317.8598221  33.07706947  465.3315124  231.3189517  267.4675021  211.2873178  266.1725366  362.5680518  204.278271  634.7397172  -45.72558352  -39.36075828  525.0912469  
239.6126943  329.6187237  91.2164045  215.7806716  228.6866996  317.9144032  32.33069277  467.3249674  230.7869334  265.9160431  208.768065  267.7255265  361.6274802  203.4248183  636.0625956  -42.70256514  -38.38587209  524.4994817  
237.8066919  328.2779842  90.32136616  215.3760446  226.5942366  315.3589709  32.93903293  467.7694235  229.2530582  266.4570919  210.9967286  265.7229063  361.9990527  205.4584769  635.1568429  -42.73341906  -38.23572865  528.3814172  
240.4134774  328.8274066  91.14463541  215.9464935  231.6071856  314.9659289  32.87133539  469.3542684  228.2464363  267.2936303  212.3142824  265.3076522  364.7180959  202.9620817  637.1149465  -46.72780747  -41.95566232  531.177251  
239.2570668  328.7450201  90.45741914  215.8514001  228.7416689  317.1689889  32.41893116  470.178751  228.832294  266.9685635  210.5938818  263.9437957  361.8107747  201.4830571  639.0359044  -45.75707667  -42.88781637  529.5695402  
238.1049397  329.0684525  88.28560232  215.7943491  227.3455667  318.1352374  33.74334607  467.1770114  229.8666974  266.5478335  211.4091786  263.8918143  360.6225845  204.2820334  638.5529039  -43.9093576  -44.02276759  533.2010371  
239.4409271  327.3251766  90.23403612  217.3271745  227.2558531  319.6187008  34.97345699  468.9457485  229.3755995  266.8076467  211.2225889  265.7711947  361.962368  204.9448312  638.5310217  -46.61960873  -43.86318644  528.3796271  
240.2533616  325.795239  89.75130821  217.133985  228.179169  319.0133223  34.53161329  468.7277638  230.0251752  267.3336598  211.2641186  266.1371145  363.8267141  205.2085154  638.2825563  -45.43986777  -41.51522913  529.4108462  
240.9148303  326.5386378  90.63466606  216.704731  229.3423626  318.1201066  34.90408067  466.217549  230.6704208  267.9884039  209.2439262  264.4032635  363.7865925  207.7318096  639.148081  -48.76319678  -39.63014982  528.6348867  
241.0806738  327.5962372  91.38256927  215.6567637  230.5648338  318.4588654  35.08228086  468.6928281  231.7411477  268.4755818  209.7896781  264.7541661  365.9554823  205.6148015  642.930529  -49.04741112  -40.38717793  529.2501062  
240.149206  325.5939167  91.87543321  215.5167007  231.4450836  317.4421324  34.12783609  467.1983124  229.9861027  267.2690513  210.3156201  263.1824847  365.2143832  208.3855672  639.1301695  -49.559086  -40.1686536  531.4335545  
239.3760127  324.7379887  93.11243573  213.8416713  230.252385  320.8008946  34.79399113  465.5719823  230.231067  267.2655312  208.8529298  265.0552032  362.9650412  208.3740567  640.5119374  -48.16854843  -41.33774498  528.6869417  
239.5249607  324.2534768  90.06017257  212.3616733  227.5821302  321.7545879  33.92162492  464.9835682  230.6079129  265.8518171  209.2405639  266.5143458  360.6666452  207.8438353  640.0368879  -41.72134677  -39.33469552  527.7747842  
238.8636834  325.5342914  87.82765478  212.5878713  225.4537785  318.9051337  33.74170798  462.0166286  229.8901904  267.3991788  207.7905229  265.1085388  359.5414653  208.6275373  635.8813166  -43.57249136  -39.48332579  524.5383686  
239.0994313  324.8496852  88.29817788  214.4887485  223.5841522  319.4449558  35.16610959  462.3768241  230.8032693  266.7059044  208.2434537  266.1311123  358.9685393  204.7305379  635.5586107  -42.31444665  -37.32700115  524.8194678  
240.0421006  324.5685681  89.69901852  213.9991413  229.9741302  316.0919644  36.01734501  466.4562962  229.5766911  268.3972315  208.0605048  264.959523  361.0355288  204.6663281  637.739254  -47.86558518  -40.58170231  527.1087061  
241.4018459  327.2454446  92.33969218  214.3361099  231.4257061  319.1704281  34.2932666  466.3081532  228.4644622  269.1161338  207.8926969  265.8535042  362.1323863  204.3047963  638.4226002  -47.03024162  -45.13312887  528.8536773  
241.6940021  325.7043877  90.54103588  214.0381175  230.179702  318.483271  33.32922184  465.4266226  225.7588191  269.1678792  205.6342769  263.5288376  365.290915  207.3968037  637.0337933  -47.13580954  -41.5453187  528.0174899  
241.3868271  324.4278551  91.69693503  212.8615203  227.8470925  320.5625548  35.56873626  470.1397804  224.6503924  269.5707494  206.0381201  263.4831834  365.3397279  203.4063853  638.4172934  -48.01339755  -43.92082328  526.4153206  
242.1765539  324.4532  92.95027135  213.6082185  231.373176  318.8390053  33.22757514  470.884605  227.5249264  268.5459897  210.4269171  265.2522991  363.8033725  200.9978597  641.5385448  -44.91253855  -48.42286805  531.7979174  
243.4271052  325.4319624  95.42413253  212.5294956  235.5663143  320.8103167  31.41582831  468.2279975  229.4375783  269.5283264  212.1150115  266.2408665  365.4004897  207.5809052  639.5035163  -51.22643675  -38.88188438  527.8194891  
237.8035072  323.5355818  92.44285301  212.9995553  231.7688897  319.0966269  31.85253722  466.9672897  228.2676444  268.741705  213.2476995  262.8984769  362.0049101  208.9929793  640.2008953  -51.28620176  -34.89002143  527.4809585  
235.816757  323.3237312  90.65160678  214.5479078  229.9511796  318.982579  32.13180194  467.0406382  229.1343091  268.4928598  211.325765  261.1016628  359.1829269  205.789213  638.1151209  -53.71782271  -43.04245129  534.1895003  
236.1427108  323.7184692  89.16501429  215.6085612  225.5359395  319.9105698  32.57659031  467.0106774  228.2648299  266.2175151  209.2216075  262.5747072  357.4584649  203.1987604  639.2007441  -49.62517238  -49.57916288  531.7653105  
236.6999303  323.4728033  89.78124835  215.5866638  222.4369963  319.1786746  32.47622574  468.9776154  228.075781  265.6326946  207.2120534  265.3283893  356.2293308  202.3795594  638.4660578  -49.60855533  -52.31023818  534.0889215  
236.4296039  324.8117633  91.4477833  217.1160888  224.179722  318.1884581  32.17794059  470.4248558  227.6158413  265.3600097  208.7124975  266.3353385  360.0043844  201.438767  642.4306213  -49.06945794  -53.44021873  533.6099395  
237.4606859  324.1605939  91.42912752  216.7688078  227.5207421  317.6919926  33.30177106  469.5483092  226.5069477  266.9239283  208.7744709  267.6306865  362.7112499  204.8627981  639.4383432  -52.31588006  -53.68470496  533.3607163  
239.2522575  325.4017208  90.71515939  216.4089879  226.5489377  318.7196283  32.72653917  470.2041299  225.7619093  265.6279442  207.4795188  268.9936014  363.4728763  203.264491  638.2111768  -46.3597055  -48.11512455  531.8290267  
238.1663078  326.8514009  88.60267153  215.1252838  223.9029138  315.6065977  33.21673729  467.0559205  225.2507192  266.1682089  206.8335244  266.4510108  360.9591207  203.4950465  636.2722663  -44.02826473  -41.72082158  530.6823208  
235.0824298  326.7672847  87.8391089  215.1567086  218.5279981  315.5725879  33.01368825  466.2612565  227.0924078  265.901683  205.795331  266.2942024  356.6794993  205.5066277  632.9209458  -41.23589452  -41.41280983  531.5418916  
235.7643823  324.5630863  89.7494468  214.9202022  218.737655  316.5746998  33.07127312  467.9783832  225.9989121  264.1744192  206.609432  268.5929584  355.56925  202.3756825  630.6895667  -40.17169494  -43.58380952  528.368162  
236.8056534  325.710488  90.09503536  213.9649225  220.1410804  318.7338613  34.3442638  467.3859294  225.1012632  264.5011521  206.8266048  268.4723554  357.783614  200.7448678  632.8826228  -43.15836466  -46.2733099  528.9828894  
237.1879515  324.7984139  90.31606617  212.556175  220.1635508  318.7761805  33.25009033  465.5433253  223.4936484  264.6488658  204.7767696  268.358322  358.3848038  203.3185837  633.195382  -44.71211824  -48.00582601  531.0799992  
239.870205  323.7791592  92.96771547  213.678035  225.1745636  321.7886716  32.87035683  467.8854602  226.4880614  267.2404048  206.1143241  269.4501948  362.3449339  201.0990528  637.612236  -47.15544104  -52.27811711  528.588355  
237.0505514  324.2622964  92.36560348  214.2860388  221.390937  322.1956141  33.47043017  467.5801987  226.9705573  268.9779602  206.0330698  267.2272808  361.202986  202.4045247  638.555481  -50.32540704  -49.90492889  528.5865988  
237.7569826  323.3311653  92.93521475  215.5535369  222.7491605  323.030122  32.878793  467.2315933  229.2558027  267.3457343  206.0361963  268.5905864  358.6589484  202.3554352  637.1186046  -46.88047872  -50.13674141  532.6258453  
241.091058  322.99468  92.54090663  214.479872  227.406996  324.204675  33.74590421  468.251227  227.8264336  267.4245601  207.744902  265.8606383  358.5003374  206.4292429  641.3616728  -47.62251177  -50.01113805  531.6146466  
243.1258896  320.4583356  92.76307679  213.6095407  228.8683557  324.921944  37.55410717  465.8244398  225.9317893  267.6167361  207.4893674  263.9435761  362.2624161  208.6779762  645.5707882  -48.28520996  -43.11284855  525.0655227  
242.6139094  323.8849165  90.6735253  215.8624762  228.6926082  321.3786249  33.4858254  467.5500385  227.9528058  267.4998835  210.8357082  263.3101815  362.660919  209.0623427  639.5260229  -44.38991493  -39.32566401  525.7535872  
241.7323986  327.017072  92.2342933  214.2824585  228.8640216  320.3331008  35.12883985  468.7471887  228.5151156  266.2731729  211.070179  264.5953248  362.4325398  206.6208333  641.0577152  -45.4059253  -42.74440377  533.937818  
242.5200389  326.9406666  87.93995231  214.379053  227.0882589  316.9864069  34.90621975  466.8608471  226.2879348  265.8520019  208.7356018  262.1617199  363.4993195  206.1645294  640.545005  -47.77566528  -41.37272513  531.6965097  
241.3271833  327.1855579  86.68202106  214.1130878  225.6655231  318.216654  34.83365112  466.7860031  226.3339939  266.3165303  209.265133  264.3712454  362.4189408  204.2694029  638.2522148  -44.71063778  -46.29618525  531.560911  
240.4539768  325.3942178  88.67321273  214.3891996  226.3658044  320.592113  35.76501396  468.1513637  227.3246048  266.1164074  210.9019874  266.0978759  362.7130544  202.4609705  638.8326055  -43.50870665  -48.49435645  530.9080683  
239.6908595  322.5368021  91.65927112  214.5415435  230.5577778  318.8982325  34.3791342  467.9951083  229.4244342  267.6012986  214.0198462  263.108891  363.6457264  205.773366  639.9444476  -46.05428731  -49.12914415  535.0019078  
240.5546023  322.6915315  92.4209147  216.9029613  231.7771472  319.482887  34.09850071  469.3059574  228.6921137  267.0784392  211.5772089  263.4770932  364.8598238  208.0902197  644.0737922  -47.36141397  -45.14149183  532.6053561  
239.9845275  318.868996  89.94419957  217.5187671  228.5655883  319.8984576  33.72749401  469.8619967  225.0578677  265.569173  209.0531146  266.0775984  364.7248649  205.3877113  639.982244  -44.83319938  -40.81598381  529.1796913  
240.115438  320.3530251  90.62810762  216.5964246  228.9747133  320.0560106  33.30070443  470.3532018  226.4035255  266.8082858  210.423568  265.0222762  362.9776429  205.2858011  639.0550525  -47.16169622  -43.18468136  528.7453065  
239.8500215  324.8302269  92.82722964  217.2527758  231.2486533  319.2027836  31.73745056  468.3213204  228.6812187  268.3075268  211.8964767  263.5460986  364.1731025  205.6185202  642.2921633  -47.34176818  -45.59065985  531.4585489  
240.1962339  328.0225001  93.07771896  215.9578709  230.1093936  316.1441887  31.01430481  468.9457284  228.5558245  266.9317971  210.6371641  263.5680405  365.0737962  206.0788133  641.4485375  -45.37014445  -40.50554677  528.7179682  
239.0239538  330.2343283  93.20292417  215.140848  231.0982416  315.8364116  34.91245214  466.3632676  229.4988285  268.5015668  210.7253711  262.575546  363.4724391  208.5130131  637.6442489  -45.25126366  -37.93651902  525.9470452  
239.8452098  330.9369839  92.18607715  214.6107333  231.0069248  318.5002349  35.10854051  467.4167044  232.0185313  268.2571453  210.4977184  264.1031563  363.2666718  205.4759635  638.6073198  -42.90777484  -35.64056026  524.4631339  
236.2925614  329.5195122  90.36183555  214.8147923  228.5581238  317.4836652  35.44372696  465.7739774  230.4671721  269.7365333  209.9625269  261.8932229  361.5426031  205.7397413  635.0871982  -45.18702799  -37.04928808  525.4879332  
236.7940112  328.395234  90.93919125  215.4749173  227.1386701  317.6171965  34.71737258  465.6282406  230.4375592  268.7149245  209.2678938  263.7242777  362.0657482  205.799529  634.4379682  -46.08440106  -38.76580178  530.0482267  
237.4090781  329.0833224  90.94958381  215.8792669  225.7716114  318.5729688  34.41656682  465.0522738  231.6203701  268.2645244  206.5080421  265.7561071  361.0087863  203.5797634  636.0918667  -42.99744237  -41.03963103  527.1663946  
238.1345081  328.2854404  90.81075153  216.3340861  227.7331159  318.4142245  34.45732037  466.5953827  228.9763911  269.0653712  203.9105829  266.2681311  363.3185714  205.6219995  635.9953762  -46.12022221  -42.66193609  529.3483328  
239.1836466  328.7071843  92.010305  216.1182277  228.5989392  318.2078989  32.97048472  466.5041604  230.4439189  268.7766743  205.6361547  265.9350112  364.6994412  207.2996205  635.42387  -45.90147422  -41.76091738  532.6721176  
238.9948625  328.2439498  90.48149259  214.4836907  228.2504081  317.5778728  33.13810261  467.0077398  228.0941226  266.623407  202.6113241  265.7248433  364.2382406  204.8410862  635.169396  -43.20539481  -38.57170646  527.0147401  
236.2117173  326.0869067  89.26343053  214.4541913  225.9734359  318.4874789  33.35313886  467.1381148  228.0186739  265.008942  204.763739  267.2437491  361.128474  204.5051224  635.2985271  -42.15036683  -43.94530198  531.4245124  
238.5323302  327.1609935  89.67344127  215.143244  226.2989282  318.0235526  32.02073082  468.9466468  230.0403526  265.9979245  208.0666756  267.4920861  359.2388062  202.7008195  634.2983849  -41.07412463  -46.32925811  530.6674839  
238.329989  329.1468305  90.65580632  214.5341702  228.7201593  313.954379  34.79338899  469.7960293  230.6809593  266.1674196  208.431743  265.555982  361.1028426  204.6195862  637.3694613  -45.03948163  -43.54097008  530.5963431  
236.9619201  328.4228589  90.37511078  214.8263828  228.5523057  313.4712462  33.36613313  467.4627223  229.5811302  267.9191316  211.1934419  262.1829226  361.1226043  204.9701336  637.8147507  -48.59788975  -42.08819034  530.1277201  
236.0189839  326.8258078  90.91520846  215.1732018  226.7279338  317.362001  34.42991534  465.2366627  229.1019864  267.3655837  209.5930272  263.8604687  358.804001  203.2765965  636.6629968  -46.71819914  -44.22961398  528.4575464  
237.8290727  323.2677748  90.82420319  213.0563651  222.3185209  320.6054556  35.79181678  461.8525057  227.305252  268.2202121  209.766203  266.1175212  357.4248373  204.1068731  634.7206272  -43.28652351  -42.3437643  526.4208293  
243.6229378  319.4945154  90.16035707  212.3567451  229.5248074  319.4500246  31.4698987  466.4596593  223.6361826  269.1216928  212.7162485  265.3048808  362.5833818  202.9342348  641.2412812  -49.33337993  -42.5363124  527.8272184  
245.2269775  320.3025201  91.35991233  211.3684693  228.1727512  320.6043867  33.68223625  466.8940841  225.3229224  268.2966321  209.9330005  265.388145  364.4444763  200.8366468  643.0376266  -47.99500581  -47.15761397  526.5363986  
247.4297956  323.1091143  91.72914659  213.5490517  232.3958334  323.6874196  34.16895738  471.0000732  227.4370099  267.125311  209.9863941  265.4238237  366.3761838  210.0507236  642.8684713  -46.76233363  -51.31496765  526.8245514  
245.8515703  323.5291087  93.00671277  213.828398  235.3444136  324.5323226  33.36394701  472.9979021  231.1908644  266.7164292  213.0781625  265.4275383  368.807366  206.05701  644.877773  -46.77982993  -47.62581488  533.6804868  
246.5620306  324.3940922  91.01342347  213.0772325  233.5785163  317.2632575  33.4607673  468.1832754  227.6195845  264.2461969  208.4265893  263.470523  370.264897  204.5904867  642.591188  -46.42252311  -39.20529804  529.802833  
245.3158796  323.6429417  88.26723624  214.7223952  232.4586666  316.0964073  33.85930127  466.9882525  225.6940288  264.616578  210.1257879  263.817891  367.3523135  204.9610119  639.2587587  -47.41103672  -40.3092217  531.4121851  
241.6669695  323.6794371  88.79323579  216.2302939  228.8066098  319.7851634  34.32397141  467.2586989  225.655947  265.3103143  209.9687938  266.2902658  363.4961304  202.5811188  639.8198867  -45.97732506  -43.67760583  529.4946712  
237.5773625  324.802912  90.10031538  217.4297519  228.8941367  318.8371356  35.00587795  466.3370831  229.4414702  267.1761523  211.6410372  266.9471344  359.361467  204.0439416  638.3483825  -47.97809242  -47.52030126  533.8512481  
238.0253211  326.489533  89.32854217  218.1383366  229.7879068  319.4949009  33.56229379  468.8511907  231.3682406  266.6052451  210.4418806  266.8749159  359.7715783  202.5187227  642.2597207  -47.74787065  -48.16957078  532.2609267  
238.3331538  325.7342052  88.52984821  217.979724  228.5470837  318.1281382  33.39884275  469.0788045  228.4373555  266.4980462  209.4454477  266.2063774  362.2463248  206.0993858  638.7725006  -46.58663729  -44.64422444  533.7346919  
239.6328702  326.1811311  89.18070308  216.9080398  226.6194649  318.4549794  34.24248001  468.7594245  224.8120547  266.2330125  208.196397  264.7559462  363.4737173  204.9132243  633.7619715  -45.14505928  -42.36666546  532.7307583  
235.8151011  324.3076438  89.34027593  215.2594214  222.2300744  319.8715969  34.82542073  469.2244657  226.166716  269.7821597  210.5746939  264.4021402  361.8689317  204.5149991  635.0521705  -44.55699765  -45.66316811  531.9271122  
238.7401814  326.692374  91.88553957  214.8096305  223.6317607  319.1195383  34.78887525  469.0419437  228.6617921  268.4689519  209.6801759  266.5061363  363.6667687  203.4588007  641.432989  -43.97278106  -43.97146503  529.845488  
241.8794082  329.4706136  90.9518074  214.1734781  228.0553367  319.2180303  35.85252271  467.8057903  226.5513119  269.5029779  206.0356729  265.7932644  365.7407341  206.874316  639.2681851  -44.68622775  -37.89259862  528.5377849  
241.2204845  325.7289303  88.95967038  212.5544335  226.4322216  316.4826761  35.01099014  465.4297111  224.6946295  267.7994549  205.8360843  263.4752748  363.6404293  208.9771557  635.8400662  -46.80124517  -34.85843704  531.8054066  
240.9103979  324.0545753  90.0478598  213.4095631  224.6536404  319.4411047  34.0080103  464.5581419  226.3121992  270.1355154  210.6117109  263.3047598  361.4930525  206.7313588  635.5461382  -47.56762285  -35.31945622  530.8750162  
241.2165535  324.6339575  90.87562635  213.6295599  224.3828216  319.6621678  34.2823539  464.2365103  228.3949735  268.1071054  207.6339988  264.8132509  360.775604  205.1228012  638.8416951  -47.81248197  -40.32007662  526.6821831  
238.7747639  325.9449552  91.42845627  214.1182041  225.0068838  320.5199902  36.09236164  463.0449693  227.0886032  267.6920912  207.5715025  264.5174019  359.669909  204.5644508  637.6799198  -48.29349182  -43.3543757  527.9173271  
237.4311163  327.7062846  89.53582346  215.0337882  224.366871  318.0880258  33.61896071  464.1540056  222.6719479  267.9098604  206.5170158  263.6464002  360.5866171  202.0908333  636.8352667  -46.9380682  -44.40575083  529.8740005  
240.060967  328.376167  90.41409682  214.7996285  225.8765831  319.7453853  32.09502098  465.64137  225.5534139  268.2238298  206.5699208  265.7191474  361.4469598  204.8575488  638.4417529  -46.78374799  -44.78865172  525.6789769  
241.0868221  326.8694806  91.73127235  215.1833998  229.7994626  320.5666382  32.83635898  468.8214516  228.4587929  268.512541  213.1921816  266.9049795  362.945486  209.9753047  635.9428984  -44.11275948  -41.53233562  519.1958165  
239.2011031  322.7147661  92.67250293  213.8852684  227.8911774  317.9982115  33.62724626  466.1266305  229.4330462  268.9038421  213.7085616  266.2490335  361.1696453  206.9796694  644.1615227  -49.68458497  -40.79860934  526.5932002  
236.494244  326.1188564  94.45295292  216.0619139  228.2690861  318.5297251  32.96874998  464.8344662  229.2847858  268.4615379  210.4741118  266.0741387  359.2512127  210.3896356  637.3571747  -49.29007903  -35.86710008  516.2290298  
236.3978741  322.7145044  93.44820942  215.0755425  225.3704372  319.6820797  32.41684955  465.330898  225.5373891  266.6904358  206.1041961  264.7263138  359.2088685  206.9681977  636.6858702  -52.12606292  -46.50656762  531.315989  
234.908952  318.3542317  94.23769279  214.8286212  222.0599421  321.5895396  33.49928836  465.5111418  223.744579  266.8216223  204.9933782  266.826053  358.6125701  204.9884386  635.8419244  -49.5083196  -50.9583806  528.6348832  
236.8233226  321.876722  93.21012312  213.3132664  222.7039873  320.2140657  34.40930608  466.2216656  223.0055298  267.1104339  205.254012  266.6445848  358.9084886  203.8586925  634.9411561  -48.86759247  -55.2868362  530.8103388  
239.5862767  326.7366726  93.32225238  214.4843901  226.2639468  321.4406611  34.08109752  470.1604916  226.1622694  267.5785148  207.9075569  265.6176792  357.5098065  201.547957  636.9958966  -45.96553056  -56.38628119  532.7244269  
239.4086485  325.7785017  92.47213804  215.3855058  228.4516826  319.9160101  33.96206675  470.8326828  228.5150555  265.8884502  208.9030326  267.2660827  358.66028  203.0236436  638.3207345  -46.93922964  -52.01834177  531.5095565  
238.5978829  325.0537239  90.48819758  215.5122397  230.110558  319.4388333  34.15410419  469.8599195  229.4342602  264.1970696  209.6393811  265.9534733  360.379986  204.4190996  640.2598496  -46.27335988  -49.30021718  531.5897165  
236.3781312  324.5435862  89.04247473  214.5891818  229.8234373  317.9873535  34.98336428  470.0899633  229.622883  266.0480951  208.7972223  263.8947969  360.7768001  205.5944248  639.3548784  -49.22517761  -47.83926792  531.1675535  
236.5520167  324.843998  90.20183592  215.5172033  230.6875053  319.0506285  33.94838174  470.2399537  231.5543202  267.1300577  209.4516776  263.7256744  361.4320715  203.1940327  636.9381911  -48.93882955  -48.6506526  533.6643144  
236.8180237  324.5695969  90.14395087  216.1240943  227.4875696  319.5380543  32.83289756  469.5167947  230.2277921  265.7319165  207.5553352  264.8375178  360.9725771  203.2728583  641.8055652  -47.23670003  -46.4505921  529.9599541  
236.1398776  325.0286441  89.44127016  215.8592488  226.0540232  317.9665144  32.77815311  470.5438871  229.0281196  266.6874072  209.0801157  263.3437946  361.4260208  204.7475974  641.0500905  -47.89993504  -46.44538032  533.7146589  
238.2770588  326.632882  90.42303245  215.7752328  226.8523541  319.1086544  32.72702039  469.4779715  230.1450164  267.7847724  211.2954794  264.5513884  362.317686  205.3795591  639.2253984  -47.30096854  -45.48879341  534.5013411  
240.0744868  325.9685377  90.7486758  215.1179405  229.2520243  319.7195458  31.46796584  469.8141859  229.2478456  267.4887668  210.497379  265.0971007  365.2732493  205.1365227  640.3485426  -46.9545366  -39.90828494  529.8026878  
239.5118059  326.5361103  90.53821888  215.3637356  228.2292739  318.3574146  31.92259601  467.9182209  229.4900239  266.2650152  210.9704802  266.2099714  365.268906  205.3349515  639.5168147  -46.42947056  -38.23693981  528.1499775  
237.693659  326.0955466  91.20972664  215.9808791  227.2332101  318.3790391  32.67670176  465.5493949  230.5632785  267.5915166  210.4317381  265.5325925  363.9064504  204.845437  638.5352404  -47.4637048  -38.15212071  525.315864  
238.5788465  323.9694471  91.67652832  214.8460506  227.5346689  320.0185577  33.18337826  465.3275672  228.651795  267.8851173  207.9790777  265.2389284  362.644536  206.6770877  637.8787647  -46.88476159  -39.68781369  526.5516875  
240.8521579  326.5279748  91.20702719  214.8968385  227.8836959  318.9550997  32.26897051  466.7848247  228.2383351  267.543267  206.4267791  266.1229875  362.7204097  205.7410575  635.5010648  -46.62228063  -41.23523996  530.7741625  
240.122766  326.4324836  91.78434189  215.2499202  230.5295009  318.888739  33.37610839  469.7247226  230.7843314  266.5481485  208.4401407  265.5819874  361.3128792  204.4670389  636.5933498  -44.15003081  -39.14339991  530.5229653  
237.8745765  323.6286719  90.12167425  213.967988  229.6394655  318.4285856  32.71176037  467.6632229  230.905803  265.0932062  206.6265008  266.7637916  359.9847365  204.0618945  637.2353548  -43.4179111  -40.90990424  529.0257231  
235.2991135  322.3438876  90.56052115  215.1747727  227.111374  317.372051  33.83443635  469.7528723  228.1711616  265.2576957  208.7099056  265.1950602  359.9518241  204.2384754  637.0213906  -45.59811067  -46.32941254  532.1046971  
237.6923635  320.0999193  92.67537176  215.0083418  226.0460229  317.1959714  34.08244803  471.0680729  228.075088  265.4539335  209.6361913  265.4129709  361.9103889  203.9597199  636.0000542  -48.170994  -48.53367151  533.9347585  
240.7388079  322.4580086  95.68373723  215.0390703  228.3531667  316.9883084  31.85431209  468.4920087  228.257293  266.1299623  210.2189659  267.4536988  362.6858866  200.8664054  641.4099388  -45.32336915  -47.77877374  529.7164745  
243.9939771  325.3836266  95.71114636  215.0800427  231.4216315  317.4772159  32.05728632  468.6413579  229.1599082  267.114519  213.3171956  267.7482515  363.5473557  204.4031349  638.7920995  -45.05423029  -40.74558475  528.9636721  
240.8256751  324.6103771  92.1653712  214.265519  232.4308407  320.4859955  31.82068459  468.6468835  230.5060875  267.7043826  213.3886632  265.8805637  364.4239649  203.8168762  639.5118049  -44.47296908  -35.53759925  531.7839817  
237.1509073  323.3838009  87.5681486  212.2578779  227.4593217  320.5585071  33.78368384  465.1455383  229.546753  268.0308512  211.4884992  261.9377245  360.3958019  207.5870847  638.172185  -44.88325446  -34.37504011  531.2232248  
239.1219376  321.7079769  86.87352291  214.00377  223.3944093  321.2909696  34.71437554  466.3248368  228.9901727  266.8770393  209.8824463  265.5215739  358.3360667  201.9330392  640.4599772  -43.79676971  -44.62677421  528.2142243  
242.3699739  323.6993858  86.29458966  212.923757  223.792776  320.3170033  35.13006784  464.2106518  228.2445552  268.7138887  208.3558749  262.110796  358.9729761  205.8157809  637.751976  -48.11535358  -49.90155474  531.1554822  
242.4232013  326.4869634  87.20384671  213.196888  222.7928839  322.2627175  34.89821218  464.9783794  227.3983408  266.6839464  205.9232921  264.1998933  358.5121623  204.4297029  637.1998576  -45.60231121  -52.09463601  530.6345934  
241.7905115  328.705309  87.85413468  214.207293  222.7842678  319.9298161  34.91729671  463.609478  225.8825078  267.1235779  204.301451  265.0756993  359.9543421  204.2113641  635.6555403  -45.68817227  -51.46037305  529.7545727  
240.270935  329.5645109  89.47580188  215.5800113  223.95908  318.0601928  35.84820772  465.0888837  224.7875697  267.2624762  204.2347636  265.3380659  360.3978471  203.3385517  635.1828569  -45.19673815  -47.74472943  529.950803  
239.0172048  330.6415835  89.09665739  215.9323155  223.9534185  316.8467403  36.61668578  465.9507909  223.2697955  268.6453528  204.542728  263.5726359  361.5477065  203.7097104  635.8463093  -46.70478558  -46.44767223  527.6874407  
239.8324686  330.2956348  89.6207919  218.3451559  225.8068793  317.8559356  35.96859944  466.2672965  224.077847  268.2986329  206.0407968  265.0155638  359.992498  203.7237861  636.0213376  -46.81247698  -45.93967079  529.4478057  
240.1725519  330.4668658  91.20316105  216.6069092  226.8897221  316.5343276  33.66409028  466.8931445  225.2930531  267.5882141  206.0782478  265.3098984  362.2786301  203.4935571  636.4978121  -45.36909527  -44.22094915  527.1142241  
241.2971824  330.4622788  90.59556638  216.9335295  231.0355706  314.5202968  34.28476007  466.2802417  227.5116958  266.4137004  205.0083605  267.4732659  364.2287786  205.6216525  636.674967  -46.49166545  -44.47862572  527.3479013  
238.7352076  326.1971076  90.88502098  214.3040352  229.8494287  315.8800606  33.64103449  467.3051102  227.650088  264.8236456  206.3519896  265.9224846  363.1609579  206.4025052  636.9382817  -45.93921568  -45.45231409  528.7210065  
240.7245497  323.4431449  93.36038033  213.1382513  230.3323806  317.9464622  32.9815846  467.4337349  226.5611761  265.8874764  205.9312351  265.5656288  362.6452993  205.0128586  636.8480778  -45.3849476  -42.94013385  527.6655294  
239.2154084  323.5240083  92.71847419  213.9711501  227.4588037  319.9066472  34.46177734  465.322182  224.5806404  267.789314  206.8673964  266.5663376  362.7810967  206.2374024  635.6762866  -47.16254724  -45.89205772  529.7725019  
238.6623392  323.4972551  92.69509607  216.420446  224.5573107  318.7922318  34.31805787  464.9488882  223.6268293  267.9499913  208.9838605  266.8916048  361.3352816  203.7815156  636.6896709  -47.82425253  -42.91909365  528.8613251  
237.1098199  324.1174424  92.25894952  216.3930771  224.7231053  318.9376048  34.14373113  466.2633485  226.2938889  267.882667  210.1228381  265.5531791  361.2110363  202.2044102  637.6922769  -47.6203469  -46.94932098  527.3076276  
236.9596839  322.6914673  91.7947214  216.5952839  227.4710646  318.8104573  35.2326671  466.5105523  226.4986752  267.2098032  210.595206  265.6959277  361.8466589  204.4937325  639.2053917  -46.11291507  -47.78380919  528.7606679  
237.7690141  319.7728091  92.70239503  214.1296842  227.8777432  319.2354424  34.42161525  467.9611349  225.9543907  266.4858488  211.7096156  266.1153208  366.3531683  207.0705545  639.1186233  -45.56960568  -48.95789611  531.3573486  
240.58733  320.7368123  92.36404364  213.5071472  229.3934517  317.1681481  33.19597792  467.9821008  226.376903  267.3891102  211.5011267  264.8574386  368.1878257  205.4930274  638.2522618  -43.90032277  -45.47477392  528.3075377  
242.8818025  322.6152425  90.12359589  212.586965  229.4111621  317.9031601  32.67676312  468.3164699  227.9537434  268.1317902  211.6094826  264.2658559  366.7412338  204.1046396  640.7028634  -43.7343628  -42.25671971  527.8171968  
241.9549158  324.9192091  89.65691596  213.7696411  230.8804347  320.0891303  30.63653731  467.5671873  228.9602527  267.0389406  211.1070909  260.8684412  365.5400011  202.7386693  638.3570633  -44.11942849  -43.44146139  532.0680546  
241.0132164  325.034993  88.21300454  214.3652698  227.9381858  322.3798634  31.26920212  465.6986982  229.1094686  267.5569435  211.9206404  262.8981857  362.5174445  203.9886309  640.937261  -45.99593389  -44.72074422  531.1190064  
239.9098487  325.6202991  89.05231078  215.4816434  226.622507  323.0232605  30.72423859  467.6365639  231.2114599  268.0630536  211.2102569  266.4256223  360.7388262  202.4033916  641.2024212  -45.30073081  -41.60940979  530.5028293  
237.3488987  325.2223776  89.26560356  216.1322671  225.9756773  320.8341874  31.71553017  468.611048  231.1551693  267.5672374  210.5954992  265.8649441  358.8456977  204.5999436  640.5104189  -50.6885949  -42.32975707  532.7370752  
237.5078231  324.979579  89.78500248  217.255125  225.1348575  319.7282163  31.6423349  469.2589023  229.8396226  267.7752693  211.6496733  264.6020108  357.9211061  203.9336133  641.5352358  -50.92192437  -44.60404161  535.8429649  
236.5481779  323.6913137  89.74265648  215.7841912  225.5448504  319.1748221  32.70671721  469.7541956  228.8692559  267.4072276  208.5968628  265.2010063  357.7426376  203.3029245  639.5808377  -50.4755069  -45.41885078  533.3580768  
238.1656519  321.8634579  90.44356337  214.8287517  223.562873  321.5978812  33.62537771  470.7287545  228.563741  268.2996269  210.2687703  267.2263924  359.5861677  205.2073425  637.8678089  -49.44246565  -48.44329768  534.6212186  
241.6149046  326.7599025  92.92662206  215.708082  226.0550334  322.988652  34.58649024  468.7010274  228.324289  269.1909411  209.5912359  266.4031997  361.4584391  206.8704884  641.8357812  -48.54480292  -45.12181342  526.5009346  
241.8547857  330.3405877  93.25806849  213.1785416  227.1420358  321.8294203  48.25268372  473.0014998  228.4435906  270.4294301  200.7438329  264.8970766  366.2462831  205.0943483  640.3294977  -40.73838948  -38.53037769  530.396296  
244.148776  326.4329291  91.59861224  212.7303485  227.8098422  319.7008731  33.99682345  466.5028041  228.1130865  266.4571881  207.9597849  265.2096261  366.829361  208.4345954  638.7963544  -43.93888802  -34.59777105  527.3296773  
244.3835192  324.0060006  90.44886815  212.3045529  229.8006208  318.292983  33.54494814  464.1472701  227.6265398  266.1732954  207.2082065  263.4848231  363.9132351  207.5666058  637.999807  -45.11756901  -36.90286885  526.2349994  
244.190205  326.4217829  90.4382068  213.5356757  228.1369825  318.8843946  33.10226257  464.9363187  229.5537182  265.956348  210.0504542  265.3127873  362.5530241  203.8507123  637.9368004  -44.59383906  -36.58519743  523.9205621  
241.6414581  326.6470128  90.17406332  214.757693  228.5180759  319.5912491  33.67903392  465.4155475  229.7884077  266.1807331  206.5762235  265.5965515  359.8886165  207.5475087  635.7987782  -46.03358876  -41.92574023  526.4047643  
239.952122  330.2972907  91.79920278  215.6457718  229.7535433  319.9523041  34.22786793  467.6993454  231.4113853  268.2052469  209.3237519  267.7241187  360.6462884  205.5365448  639.6513798  -45.4889837  -42.64267697  526.3935713  
237.8253345  330.8935711  90.69510556  215.6127717  231.0032783  317.3444086  34.85172861  465.8306999  231.7255416  266.8038466  206.867851  267.657333  361.7951164  207.7996135  638.5402831  -46.64637302  -40.11262902  527.4479483  
237.7014912  332.3525572  89.77576792  216.5829507  231.2033097  316.2347298  33.82770772  468.084786  231.4451949  268.2684661  207.2150574  264.3150272  362.8183  205.9610377  637.2367756  -46.0623255  -36.89792378  524.0105042  
237.5279678  330.8071795  90.72161327  215.6590236  227.6642015  314.0705066  33.72083712  466.4154811  230.1024255  267.5118701  206.4862317  263.241507  363.452432  207.6578006  637.9905081  -45.61746894  -37.38559432  526.3717807  
238.2477138  328.8886771  91.34157577  214.9857075  230.7158587  317.3839786  33.3361343  466.0498623  230.1440225  268.3620694  208.0795801  265.043596  362.0425061  205.2600408  634.7597578  -45.48216452  -38.37146144  528.0423653  
238.2384391  324.6767554  92.01085738  215.7789557  230.9131824  319.0217419  32.74453244  466.8541628  228.3891933  267.1022002  211.9784119  265.4044242  362.0107667  205.3121301  638.2205591  -45.41248001  -40.10206362  525.9589811  
236.2897326  323.4982432  91.14305197  216.7322061  228.6862835  319.5311223  33.82779076  467.4273643  226.6085516  266.6935119  211.7345216  264.1519558  360.8407906  204.9118059  639.6680652  -46.61103692  -41.573334  527.7806328  
235.8860441  324.4558748  89.90704351  216.568443  225.8220952  318.0256277  32.95437973  466.4598564  224.9398628  265.9134451  209.6084279  262.8219979  360.5267758  203.8530813  637.397627  -46.86738587  -42.52735569  535.1705554  
235.9122099  325.3978168  91.33659085  216.4755119  223.4496142  317.4166172  32.58017184  468.3471991  225.1823041  266.5043672  209.7983429  264.9662948  360.5294497  204.331144  637.8845114  -46.57387206  -47.86912357  531.8567445  
236.128686  325.2380148  90.96817657  216.7994496  225.2229975  317.0799542  33.79003736  467.5777162  227.064041  267.8355907  212.1396233  264.107522  360.0410569  205.3443176  638.7979518  -47.75755489  -48.94240717  530.402003  
238.9872949  326.251803  92.84340186  216.4951639  229.8352617  316.6392753  33.72278649  468.7960503  229.4185022  268.9733783  213.9095695  266.2804544  360.6146907  203.4295648  637.2034286  -48.29598379  -49.02319582  529.2787145  
239.1290753  325.3682676  93.06230598  213.7771311  230.5845423  315.4528072  36.05222097  467.2185504  227.8919885  267.940542  212.9474645  264.707592  362.0144071  204.496488  640.7832311  -47.84913232  -45.7221696  528.2997947  
240.0410341  323.0502838  90.73671017  212.5282039  230.0513431  317.7905031  34.55208102  466.6882455  226.109292  267.0857275  211.9274803  262.5615157  362.1199709  204.2824063  638.2550145  -49.07817965  -45.58320791  534.0295247  
241.1934702  322.8631737  89.67025962  213.2297444  227.8659831  321.0081398  34.13597527  467.7571066  226.6442257  268.2632125  211.8319252  261.3582809  362.5350558  203.0874807  639.4727384  -47.37770859  -46.12710517  531.2248311  
241.6710651  324.2602109  88.77285841  214.5805711  227.1410364  320.7863127  32.89117837  464.9722282  227.8784991  267.922329  210.4680893  262.0586904  362.4352477  204.6205175  637.4906229  -46.53638987  -47.30628025  531.4648699  
240.1246075  326.164994  89.06842378  215.6723169  227.3068813  319.470398  33.51836659  466.8509104  228.4927097  267.7607871  210.7914099  263.5728648  361.6235133  201.7142278  638.58019  -46.18185048  -49.374623  531.4172274  
235.3786107  323.97255  86.6657185  214.7696861  224.588583  316.5811043  30.54618712  467.3791591  226.6274804  267.9852992  209.0052129  262.566766  359.5343269  200.0609452  637.4001728  -47.25940708  -50.3300967  530.7177697  
236.6731163  323.1825358  89.94617257  215.1148634  225.8079389  318.5245891  33.51024535  467.8784719  228.5600309  269.8114396  211.2604681  262.9047936  359.9806214  203.5372215  642.0203753  -46.39923045  -50.80152178  529.4717213  
242.3753892  321.936529  92.80799331  214.3240894  228.9054459  321.5280461  33.75140406  468.7469498  229.2661235  268.2101149  207.1535084  266.1031369  362.0222268  206.0412648  638.6413255  -45.84255846  -44.99828675  524.7385601  
244.3799461  320.1031766  91.3468229  212.4336913  228.0685605  320.038158  34.68066148  466.9591685  226.2930643  267.7203414  207.2067717  266.2962165  365.0485364  209.9878167  639.4244206  -46.35427003  -47.06494315  532.8788098  
246.0900222  322.2154881  90.80219294  212.1751207  224.1898729  318.8831167  35.03321346  466.0707353  223.3318417  265.1249131  204.4852476  264.3486877  365.5972413  206.6867843  638.0256255  -43.57724481  -42.05803527  527.9295427  
243.2483909  321.8618627  88.60485939  213.060934  221.7522193  319.0844582  35.46324224  466.1995321  222.2803651  264.227237  202.8994921  264.7831475  363.11395  206.0754335  635.5728987  -43.73829522  -47.53237295  529.0472787  
238.8651915  323.0843077  89.53636068  213.6623305  218.9586607  319.8835233  33.88787692  466.869846  222.4408102  264.0511702  204.0133537  266.0172288  360.5478452  204.0844508  634.1700143  -41.42210006  -49.57872044  530.0361458  
239.3604548  323.6192088  90.68439014  216.0909909  223.6620507  321.5496183  35.10438668  470.5578402  225.7264444  265.046669  206.1258945  266.3640262  360.6475325  200.7291578  636.1161526  -41.31015359  -50.96582158  531.9451174  
239.9549042  327.3636125  93.42800038  215.6550692  228.1835876  319.0704939  33.47884211  468.4323132  229.1859284  267.2946881  209.5771479  266.2724848  363.6337519  205.578687  642.3610416  -43.13048685  -50.19861812  531.2380141  
241.7209602  329.5464837  91.66461742  215.3732216  230.8647  318.6103865  31.6192995  467.7313198  229.4013121  267.9465803  210.1866496  269.0821759  365.3242685  206.515688  639.9268562  -42.29235902  -37.30489742  526.0352908  
239.9619591  330.4480615  90.54004853  216.9742196  233.5814077  318.3820117  34.00786847  469.074292  230.1311037  268.7504706  211.9595482  267.7123498  364.7788837  207.4677294  637.5800743  -46.60745234  -28.70076708  527.8565724  
237.4433922  329.7068205  90.18387179  215.4652496  229.5966577  318.0255553  32.9113068  468.1203396  231.0551205  266.3580615  209.0736811  266.4641577  363.8132311  206.1041069  638.4474093  -46.45821551  -30.65405158  526.6549186  
235.9268988  328.6516717  89.14772151  215.8420645  229.8076553  316.9007934  33.32191741  468.8861883  229.6531928  268.4616761  210.410584  264.3680493  362.1888512  206.615791  638.1611532  -50.16326323  -38.15553146  528.1541092  
236.3336041  328.3036824  90.20843324  215.6363905  228.5631186  317.6497701  33.50785472  467.0704424  229.8073664  266.9406846  207.6608519  267.2863919  360.5310819  208.3685849  636.8984985  -51.07877578  -40.5684876  530.8600526  
235.1680963  329.0775047  90.78361298  214.5639947  226.2733899  320.0329121  32.68497834  468.2850818  231.1787863  267.3455341  208.1585628  266.3080454  361.211872  205.6938221  639.4734945  -48.1605592  -39.34498875  525.9039361  
238.0471098  327.6875207  91.1506754  214.6487626  225.5251725  317.6362041  35.15578596  465.6421051  229.5158788  268.5647491  208.8471988  266.6979158  362.0021916  205.2103026  637.3283944  -48.66744563  -40.1759257  528.4805931  
240.4280653  323.9509324  91.5987305  213.5743435  224.6650794  317.2944984  34.43817394  465.1656542  226.6107127  266.9167306  207.1897469  266.925955  361.7056008  205.7568194  635.4962977  -47.32707079  -41.28672225  527.6824943  
243.3332415  325.0496611  95.23964722  215.0286317  229.8301732  318.9162276  34.42856095  468.8648772  227.605416  269.1337555  206.9614383  267.3646327  365.635283  203.2565129  638.5691067  -47.85269633  -46.38675269  533.636456  
243.588889  323.4411103  95.2871257  212.8254331  232.41105  318.3465283  34.40761687  470.2019809  226.2700206  267.1035244  207.6007874  268.0170634  368.1650135  205.0857494  639.3491403  -46.06570338  -37.57356418  528.6062576  
243.397609  322.5584704  96.03781654  212.1141011  231.2466753  317.2617517  35.13601037  468.2440018  225.5913874  266.8577031  207.168876  267.1819281  368.2345722  203.5496994  636.8999447  -46.13771708  -36.37105664  528.3120501  
244.6465654  323.7642642  95.23425619  211.4269269  232.1595196  318.2704751  34.58923814  468.2097411  223.2797038  268.6167705  210.2219487  266.0220902  365.3594209  202.8430857  634.1581744  -48.8909734  -37.91339895  531.1621375  
241.3542948  324.434091  89.97234663  213.069887  230.7228205  320.626804  33.92539663  465.6078697  227.7653252  268.5345784  209.9765414  265.1749825  363.117164  201.8909685  638.3980112  -47.97549801  -40.96120287  527.5184699  
237.3197404  325.4846509  88.90744767  215.6337244  226.7938756  321.744356  33.26595676  464.229142  228.2542701  267.8190058  210.9673383  262.3415184  360.6345686  203.8134077  637.3118821  -50.08082905  -47.67805804  532.0163565  
235.8236864  326.4198015  87.84102056  216.0179547  223.1402632  322.2229507  34.11770539  464.0254693  229.9770844  267.0532159  209.842297  263.7785477  355.941566  199.9162625  641.7278962  -49.66817643  -51.49563768  536.6762416  
234.7413612  328.7865238  86.9820326  215.232978  221.7247887  317.9194884  35.26090333  465.1621473  230.0467588  267.0452389  209.5916902  262.8561116  356.6113869  202.5510804  639.3100539  -48.60473856  -54.4567522  536.6163019  
236.0387796  328.6458469  86.0351406  214.4609941  222.68817  315.823556  36.09845366  465.5676237  229.9154945  267.1460103  208.3426289  264.073157  358.8898258  201.5184375  636.8704335  -49.25232893  -55.57076682  535.6613226  
236.4363669  326.2493272  89.0327201  213.1064303  223.2422689  315.983582  34.30318884  467.1312171  228.5324105  266.3097346  208.616452  265.3791635  360.2831836  201.6802243  637.4661273  -47.55521381  -54.3831989  533.1725113  
238.1280162  323.0017336  90.85476579  214.0977819  225.1206087  318.2838548  33.63838071  466.3661071  227.838439  266.5106053  209.3046375  265.1905183  359.8953194  203.1880617  636.6117516  -46.67590981  -53.1372291  530.2191591  
237.9914112  321.3114612  91.23255005  214.0431616  226.6963666  320.3522234  33.40193069  466.4179218  227.1584785  266.0056026  210.4436784  264.1099373  358.6593937  206.3953715  639.375178  -46.43636051  -50.74481115  529.3493972  
237.0402007  322.4503655  91.49294542  216.4695819  227.2243605  320.2438459  33.41712457  468.9922166  227.4794992  266.3215224  208.5719545  264.0617578  356.2357472  204.3446081  638.3449192  -46.83513985  -51.01011826  528.7362176  
235.6827506  323.4240816  90.71836462  216.6599843  225.3757187  321.0708496  32.44356433  469.2544006  228.4196686  266.618231  209.2603105  263.7195388  355.3828052  205.1716749  638.3135001  -45.02950237  -48.69444327  527.6945799  
237.5402905  324.1972257  91.64958299  217.1327331  227.0008421  319.6516317  33.20353063  467.2370175  228.4275713  266.3534629  206.833681  265.0926492  358.00876  204.8332917  638.7406859  -44.72478174  -46.89595011  525.5466537  
237.1435282  325.5750545  90.89272377  215.6528343  226.5869177  320.9283844  33.51383761  466.7650034  228.7951323  266.2192961  208.1689708  266.7866847  358.2510353  205.9611843  636.1515146  -42.72317178  -44.46937965  526.5089235  
237.5343273  325.908216  91.78715443  217.163342  226.9961793  318.816291  33.54279872  465.3563439  228.6281647  265.4414374  207.5535439  265.5240094  358.4036944  206.3260721  636.6592186  -44.87961925  -41.79191716  527.5698433  
237.6021796  328.4768147  91.71212152  217.993075  227.0436793  319.8466626  34.1255656  467.3166672  229.5583282  268.1984494  210.2073118  265.0879592  359.787708  205.9261979  638.509484  -43.84330648  -39.85775709  527.3123245  
238.7585896  330.3908395  93.38376811  217.4502823  227.3477167  320.7109366  33.7375593  466.928174  228.7594043  268.8102174  206.6999841  267.3844358  361.5634377  205.4348077  640.7920584  -46.74021651  -39.20666665  525.0800279  
239.7860349  328.9084038  92.31997747  218.0944735  227.9119801  321.7333579  33.6161508  466.2835389  228.9238954  268.696734  206.7259471  266.9897217  361.7355739  207.8450855  640.9626977  -47.8772964  -39.58893353  527.5649285  
240.2327546  326.6648871  92.98638258  219.0291426  229.8124529  324.0357035  32.82461867  470.5951558  229.9148766  268.2520204  207.4561591  267.1486222  363.8769293  207.0971085  643.9815941  -47.97199687  -37.32849539  529.0545588  
240.8117445  323.5817219  91.54102619  216.2818539  228.7807907  321.2962866  34.32201253  469.684392  227.9800688  266.6996337  207.6721574  267.9452887  364.4126292  208.002789  642.8002399  -45.57987733  -40.55711475  527.5493495  
241.9080064  322.7965846  91.50342374  214.8707976  229.9691484  318.5376032  32.86075124  467.7256642  225.5324084  266.6540471  205.174875  267.1664165  367.4597787  209.0373228  637.8464601  -45.00213277  -35.3764907  527.2959069  
245.1594372  323.708805  93.11612216  214.6048  230.5314024  322.0691482  31.527626  470.0072757  227.8240975  267.2168862  205.8501752  268.5278623  368.2806895  205.6758733  638.9772821  -44.27875569  -34.93563732  527.27218  
244.0048909  324.0652451  91.38814832  214.0190898  230.2015279  321.8571977  33.03743566  469.2073578  227.893475  265.8220087  208.4988879  267.7652845  366.2414015  206.1322014  639.6829611  -44.98000228  -41.76637171  530.6981883  
242.6528451  325.7752695  90.02531237  214.4430254  232.2602376  321.4199739  33.92785352  468.7188217  229.3737507  266.8395743  209.6503427  264.6176038  365.3142081  206.8963518  636.3743816  -45.58193639  -36.44243622  532.1007254  
241.272861  323.0733421  89.51214745  213.0343398  227.1320752  320.3620651  33.10118488  465.8637692  226.8646972  265.59312  205.1495663  267.2398811  363.0009463  206.7095958  638.7074283  -45.04853801  -40.1886051  530.7146275  
241.122466  323.2798426  90.51884358  212.5872132  227.7370329  317.5337707  32.24967124  467.1386874  226.1433618  264.7880442  208.7968327  265.8726437  362.9438498  207.7228461  632.1771626  -43.75984243  -42.21513033  528.4982686  
239.0254355  326.1403916  89.86115868  214.5032763  228.3571268  319.3397193  32.91612983  466.4463614  228.8585402  267.7671318  213.1567127  264.4742324  359.6754618  205.7894921  635.7485976  -44.07314275  -44.80395911  531.6600351  
238.9978449  326.7440675  88.82043089  214.0954866  228.6677125  318.1769237  34.73320375  466.1115922  228.2519065  267.6384277  209.2104146  262.5777102  361.4164008  205.569547  641.0459939  -48.30759496  -42.00461148  530.7720637  
236.2816398  324.5862715  88.40640237  214.829901  226.2327949  317.0976102  32.76693064  464.6565199  229.3423868  269.1381062  210.6184891  260.8538568  360.2572098  206.294472  638.0327143  -48.7289086  -42.54153045  531.0177337  
236.9505482  324.7936892  88.37574195  215.2851688  223.4439  316.2513821  33.41952993  464.7176944  227.3511188  269.2502052  210.9378807  262.3958101  361.4615726  204.2525055  636.1726575  -49.24985571  -44.28002124  531.5863032  
237.4983342  324.3802697  89.85631206  214.6070976  220.3914957  317.2984199  34.01826199  466.4577761  224.2596318  268.6745103  207.9470462  263.6449039  360.6488431  202.0238791  638.5130714  -47.4434159  -48.1871695  531.6106124  
239.6041027  322.1051503  89.83663067  213.6174872  221.9412409  315.5552878  34.4061176  468.1596483  223.8953088  267.6208137  210.3725967  262.502274  361.1906202  201.0541466  638.0207974  -47.24261253  -50.56753639  533.9045671  
240.7102159  321.3708388  91.34179041  212.8164636  224.6537167  318.1551012  33.21034097  468.1802133  226.1077178  267.8827334  210.5945344  265.1749135  360.3130339  200.4897397  638.8153744  -45.20778207  -52.50190261  533.0898619  
238.6614021  320.5483091  92.53178028  213.1759878  225.321437  320.4406225  33.80342554  468.852898  227.5202907  265.5258568  210.0252412  264.749234  359.50548  201.1773368  639.1172578  -46.49211469  -54.27174455  531.438574  
237.1527272  320.9576219  91.25690653  214.8161923  226.1404533  320.475016  33.04928356  468.0530447  229.4173243  266.3580389  209.5340487  264.533348  357.512901  203.8969353  639.5843282  -47.44993475  -52.66316932  530.017562  
235.2972946  322.7933315  91.99724979  215.162091  228.4235315  319.1422064  32.40325819  469.462971  231.3936497  267.5155703  210.9995801  264.9290239  357.2711699  204.9739168  637.2533407  -49.28348286  -52.04209896  528.2336564  
236.4542023  324.4076252  92.17834483  216.5878789  230.067007  318.6077887  32.24235238  471.4046289  231.5820446  267.7164197  210.2980854  265.4083024  358.9711255  203.6207875  636.8849821  -48.54321793  -49.70991393  528.370371  
237.2137656  324.6763288  92.7291845  216.3594085  230.9389681  318.2622334  32.22267467  471.8982428  231.3336174  265.6631263  209.4947198  266.255773  360.2943934  203.572815  638.8427196  -47.02660708  -47.06259372  525.9851855  
236.6646596  324.1395035  93.82082797  216.9999374  232.2320646  317.5896707  32.45960302  470.8457567  232.0365634  266.764642  211.123041  266.3577231  362.5297785  205.4366495  639.9894768  -48.56149809  -47.03029346  527.0952388  
236.937812  324.1211069  92.58330305  217.0209312  233.9488374  316.1610665  32.71496492  470.7853041  231.863381  266.6314306  211.8244183  265.1658156  362.6436505  207.3605278  638.8475439  -48.68718665  -43.393665  529.8845352  
237.95829  322.8038813  91.95904754  215.6418407  230.9256893  319.2820855  34.21915043  471.434483  230.1900953  266.1658849  208.8374949  266.1605991  364.0261154  204.4879662  641.8322321  -46.49454408  -42.08868256  528.3148534  
238.7502622  323.0234512  92.33092857  214.1642298  228.8969001  317.7724362  33.94094921  469.6593925  227.2868548  266.0207555  208.1328783  266.1877031  364.4790449  205.6409766  641.0275339  -47.9465422  -45.1806782  530.7101749  
240.9090945  324.7719131  93.14193026  214.9092839  231.3594997  318.359304  32.32375303  469.6691024  227.1858544  267.6570439  210.9264997  265.4002583  366.9861091  206.4700537  643.161485  -49.86237323  -44.54687007  532.3730946  
243.0602187  326.5403997  93.41430884  214.6131039  232.2341085  319.8121447  31.48474189  469.4616403  229.3650714  268.4163933  212.7570641  265.978411  368.9005607  205.6686555  642.7206477  -46.53948395  -40.28753771  535.1474996  
243.532025  326.8666028  93.47334661  215.3846828  229.6075559  319.1710138  34.03258723  469.6849546  228.2885909  267.6030587  211.3999314  267.4669443  370.2959527  203.7381274  642.867381  -44.91183125  -39.6697027  530.5650877  
245.9552151  329.3549816  92.01334731  215.1216986  230.4809701  318.2477501  34.77479034  466.33747  227.2904674  268.5116108  210.7282492  266.914494  368.6406841  208.043154  638.2739919  -45.69010905  -35.18528784  528.827964  
247.1147383  330.3457482  90.59088623  215.5524994  232.1710692  320.2621994  34.52262245  464.7179415  228.4597737  268.9805411  207.3852971  264.8140479  369.1884022  208.467917  640.5610664  -47.22615352  -32.90410713  527.9079775  
244.3757679  329.2119521  88.4141515  214.7879604  230.9794166  320.2773949  35.08645188  466.6179926  228.1794928  268.1117099  209.4266269  261.8272649  363.4340163  206.0811037  638.4710818  -43.99677547  -27.25285616  528.3797246  
241.078884  329.024566  88.59216885  214.012352  229.3052481  320.4299887  34.42610702  462.7857779  228.0955683  268.0393219  205.387435  264.3831252  364.8787276  206.7002202  638.1809192  -45.3118169  -37.42678998  529.0346838  
239.6411013  330.2267942  87.65607106  214.3196818  228.8776232  319.2048625  34.78086683  464.2671382  228.1525342  267.970613  204.9772299  265.0119951  361.828781  207.7939761  634.9623341  -45.89049462  -40.43495998  530.7004317  
238.9624226  329.8105065  87.76379482  215.1902716  225.8649947  321.2587491  34.38362911  462.528837  229.0226002  266.5531918  204.6251265  267.398443  361.2042563  205.6841607  637.2218375  -43.25623322  -40.36837949  527.8206987  
236.527079  327.491352  86.49930587  214.699024  222.1608467  318.1437566  34.07254074  461.9586296  227.5664152  265.0500719  204.1263724  266.166981  358.0103107  207.9082958  629.4817582  -43.98133621  -41.3167953  529.7245068  
237.3668478  328.3081721  87.19799611  215.5315646  221.6988952  320.3870187  34.91333135  459.1097448  227.4604402  264.7748369  202.6724885  266.8217822  356.3646334  206.7649347  633.1224367  -40.14476269  -42.31138769  527.2494931  
235.9043856  325.0945964  87.35708506  213.6276129  215.9232355  319.7585813  34.57149055  460.5590768  225.4383222  266.1104372  203.658039  265.7313323  353.8564497  205.2476282  630.7500675  -37.67379475  -43.22074554  526.7759098  
236.3934546  326.0819017  89.06102834  213.4334929  217.674051  318.732182  35.58884028  465.9531532  225.8385991  266.8268428  206.7061382  266.4148577  355.6766499  199.8146863  630.7690598  -37.32766829  -44.34161385  526.2422692  
239.6749863  325.3755136  89.62472467  214.9749865  224.350349  316.3966721  36.87313434  467.3721764  225.1422828  267.0762061  208.5391254  266.6718403  358.7101873  201.5679733  635.7962423  -45.19432133  -53.11560958  529.4540001  
242.9085829  327.0001652  90.72862237  214.602709  232.4225783  315.2660532  34.07537561  469.6939002  227.9622677  269.0922449  210.2856368  265.1078817  363.7896092  204.3598843  638.223814  -49.94927621  -53.99609544  533.7376892  
242.0791278  329.2686374  89.43708679  214.0173166  232.0125268  311.4800186  34.26232691  469.9136892  226.773344  267.498842  207.4519212  264.7263658  365.6553747  206.0418139  638.2557158  -48.70764425  -44.61012062  532.3163475  
239.5667746  328.8275918  89.13212344  213.7550033  228.7561244  315.1951929  34.21697924  468.3751645  226.973709  266.2450404  208.3268267  263.9819426  363.2149241  205.3619228  637.1976359  -47.24848532  -42.19110845  531.5242468  
239.2906013  327.0465322  91.2587234  213.5950569  228.3428709  316.3208468  36.17028789  467.2615543  224.5050901  266.2886666  206.8839071  265.3560517  362.0678231  203.9227425  634.3802834  -47.74222838  -46.50790322  531.355711  
241.4186755  325.8916951  92.22915241  212.8262564  228.5212186  318.955452  38.48385984  471.0624072  225.0934636  266.3276892  210.075483  262.6748025  361.0071555  200.9618248  637.23691  -51.31798099  -46.09836674  524.7169834  
240.6446805  323.0272198  95.48931822  213.8058125  229.0413098  322.9870868  30.5814689  468.6653238  227.3764555  269.7533894  213.5241927  262.1200566  362.4408296  204.6256976  643.6721617  -47.1473845  -47.83644583  531.8133191  
241.1653763  320.036033  92.46219329  213.6011361  224.2669138  320.5869885  33.26574444  467.455586  225.5994236  267.3503048  211.3088239  261.2290906  361.6581449  204.9749911  640.3991202  -46.56129252  -44.178121  529.6004803  
239.6875805  323.1636895  90.46243848  212.6610796  223.7022321  320.5224554  35.26048631  465.7931582  225.7187633  268.4328812  211.8946619  261.551668  358.8557899  204.1266824  641.0168326  -46.31844376  -49.67513107  532.002318  
240.5074537  325.1676517  89.2921231  214.7449345  224.1605523  320.8002485  34.46122806  465.3963589  227.3012958  268.256295  211.9502743  262.8703479  357.8815737  202.7418484  640.2234457  -45.7193896  -50.68144881  531.8803757  
239.8208688  325.8362812  88.95067956  214.4785819  222.3711769  318.2406374  33.33435667  466.211264  226.192364  267.9716956  209.9450428  262.7295229  359.8580137  201.4960911  640.209655  -46.54135021  -50.02757626  530.7659737  
240.1498052  327.1533197  89.06079654  215.7181063  227.434263  319.2172154  32.55382316  466.7473778  226.6420315  268.4443931  210.6841174  264.0250092  361.7886474  203.6923251  641.5050391  -46.22565368  -47.11082795  531.209581  
239.9227468  327.0500976  89.39486738  215.6206601  229.3304764  318.0745758  31.84545278  469.6018685  227.9498072  268.4067463  210.7395398  263.7728548  364.052972  204.1271211  640.9158503  -47.59597809  -45.72823784  528.8742315  
237.5093221  323.5488322  89.53770553  215.7579177  230.4492005  317.558259  31.9076877  468.6337714  229.5190298  268.2521378  213.39634  263.9555724  363.3774653  204.818304  642.1208454  -49.40747445  -43.34619838  527.5486641  
237.0491621  322.4519994  92.88870777  216.949298  231.7759944  318.1892665  30.96653747  469.7259509  230.6420555  269.2129552  214.4553083  263.2997127  361.1634702  204.4368948  639.2097162  -49.98075253  -43.66877593  530.2189463  
236.5186516  322.4762084  93.72394681  215.9737595  229.9157099  319.8659546  31.36412041  469.5292466  230.1633569  269.8576119  213.383188  262.4244858  362.002425  206.7315844  641.901911  -51.00678589  -41.85229358  526.6383612  
234.8747032  321.8112279  90.52449576  216.2353016  228.049511  317.5887618  31.29994314  467.6182529  229.427652  268.0049515  212.3161558  261.6520766  360.5199533  209.250656  636.8940901  -51.65400432  -41.8405871  529.6270976  
234.8331299  322.9703912  89.38678682  216.2648195  225.6133843  318.5674692  33.13621598  468.1778409  228.9800458  267.5477636  208.6353499  264.1445672  358.0037467  203.9826218  638.6123837  -49.57588173  -46.7679061  529.3019638  
235.0883779  322.0065644  89.60076347  215.429295  223.0171084  316.855339  33.75278639  468.6242898  227.6918759  267.4068205  210.146687  263.740113  357.908833  205.9371035  638.4938935  -48.45962315  -48.49977884  529.052147  
238.9629358  322.6893606  91.32717018  214.2281019  223.6865631  319.3766724  32.58237759  468.4831949  227.5775706  268.2742333  209.1216061  266.5615642  360.7712931  204.0075524  638.2408842  -46.910019  -50.52832497  531.8180685  
239.9622619  322.5745006  90.83770643  212.7315181  222.3936081  317.7105492  32.35924848  467.813339  228.6095361  265.7987305  208.7282757  267.0982351  362.812243  204.6434734  638.0997544  -45.33155663  -50.02613873  530.4221592  
239.8250137  324.3391249  89.75382821  213.8480796  222.4598243  317.6742419  34.14575657  470.466671  228.8125959  266.9402057  209.9775909  267.2917776  360.5567938  205.4912013  638.113028  -42.79554851  -45.10749609  529.90063  
240.8882546  323.298981  89.9492122  214.4278836  228.2660846  319.0863698  33.06284857  468.6768132  228.1724517  267.0647364  209.0495436  267.2262942  364.7676777  204.4844662  637.6335587  -46.13610291  -45.58841854  530.7163067  
239.3505043  320.7493734  89.81768131  212.9821328  223.4912964  320.9075599  32.19161374  462.8942572  226.8378549  263.9928936  205.8776405  269.5505923  362.6225303  205.3488902  634.8519569  -40.42342904  -43.60016444  526.8902052  
239.8621366  322.949061  92.13465293  211.8070518  225.3886863  319.161478  34.54279478  464.9389049  225.7794918  264.5855664  206.7119153  268.587024  360.3441635  203.90974  633.8336285  -41.50792607  -42.04253444  526.3767901  
240.2134898  323.738908  92.12101717  213.0573911  227.3675172  319.1198617  34.97856443  464.8299939  226.3490827  265.2624107  205.5976648  265.9005478  360.3240169  202.8383802  634.7391994  -43.15819842  -45.08075144  528.998001  
239.9462587  324.6470173  92.55290325  215.0162107  227.6427997  320.6115615  35.52254084  465.8160517  228.102536  266.1802198  206.870235  266.0848671  361.4058163  201.0076441  638.0203989  -43.99442888  -44.14658319  527.8444494  
240.4245591  325.414838  94.75259593  215.6759687  228.8868844  321.782805  34.93435749  466.5823901  228.2115368  266.4847952  207.2294013  267.4033183  361.990702  203.0243045  638.7198933  -46.68596292  -46.09983118  528.8746661  
240.3533423  326.189152  96.5501971  216.1824254  228.9986619  322.4486006  34.33367072  467.9867251  227.8312117  266.7892983  208.1432231  268.0948396  361.829332  202.9771969  639.3429705  -49.72948781  -44.55914086  528.7435107  
243.1025103  328.1622975  96.79237563  217.4610402  229.292083  323.0282315  34.17760668  468.7043303  228.7732685  266.5599872  207.7177977  269.2717877  363.5173226  202.1405914  640.780993  -49.80660831  -43.49128318  528.5219598  
244.267485  329.5126266  96.67837337  217.0596556  230.2469826  323.250574  33.70528073  469.3204998  229.5805089  266.4263605  208.3771674  270.7519569  365.4948406  202.8856376  641.9721528  -47.45988651  -42.89720566  525.5268022  
245.1004885  328.9520148  96.1987612  216.849122  234.2972891  323.1055532  34.21635399  471.2950647  229.777253  266.1639383  207.4807869  270.7976735  368.682884  207.912541  639.9174618  -48.62102107  -38.94642294  526.5140179  
245.0696452  328.9783497  92.3079651  216.6404912  234.0982828  322.3664699  31.30238755  467.6875992  232.2901207  265.8360712  205.6151823  269.9232744  370.5050586  209.0571436  640.5967617  -42.54963388  -37.16360897  525.467868  
239.6674798  325.8795625  87.18644373  214.2706391  231.679032  318.3251486  33.65215382  467.3742489  233.002206  265.6861367  206.9008664  264.8804053  366.0366318  209.4203501  637.2802896  -37.59569375  -30.70109479  525.6811731  
236.2230842  327.0320796  84.85857157  215.5783058  230.2103119  319.3922563  34.10802687  465.8226259  232.9898757  268.0968327  207.2413133  263.3617978  362.5082294  206.8140635  633.8953903  -36.45730342  -27.31748924  526.1286786  
234.2842945  328.7050577  87.1198201  214.9283779  229.3359059  317.5220702  36.53859384  465.5168365  230.6023041  267.5424366  204.2552662  262.5345679  359.3774941  206.2989166  637.6199676  -44.01626094  -32.25267761  526.6960406  
232.6856497  327.3570331  86.44489133  213.837867  229.5826324  317.0460019  36.56883979  465.3292023  229.3420172  267.7972049  205.9916792  260.7494325  356.3513859  208.6547296  635.5464466  -50.10488985  -40.5739689  531.205485  
233.0153653  326.6875367  89.03393484  214.9418492  230.0962155  320.1818232  35.36904397  466.4914435  229.9282297  269.4089919  205.9413411  262.3145508  358.411352  207.4377619  641.1567494  -52.10895738  -44.11002298  530.1561785  
234.9084372  324.8188663  90.45904983  213.9274998  225.5747664  318.3418102  36.49899514  465.2061003  226.2733339  269.2399076  208.3477939  262.619487  358.1731702  207.7381492  638.7369772  -52.34526053  -47.3736082  530.622546  
239.8339573  324.40091  91.44841522  213.3571906  225.4576316  317.8602379  34.91471021  467.5662686  224.9389445  269.5305066  210.8379176  263.051949  360.3289019  204.6904623  638.7959039  -52.14336897  -45.80599959  530.2707615  
240.4183672  325.9846266  92.93068124  214.5595453  226.3475486  319.0032711  33.92555483  468.6235436  226.2375214  268.1577985  212.0654955  264.3356327  359.8700192  203.2072056  638.3501786  -51.91605518  -47.46166108  531.2825681  
241.6510822  326.0358514  92.51800629  214.1267815  225.0164471  316.5245185  34.74899059  467.1453302  223.0282972  268.5496593  208.7863864  264.7538475  362.1548083  203.0655034  639.0153026  -51.51800116  -46.92322964  529.0348465  
242.010031  326.5137172  91.86827055  213.9775023  227.7344362  314.3779942  32.43597925  468.3534322  224.5818672  267.8658681  211.075589  264.6754898  364.3311798  202.0790538  639.6024908  -51.00116873  -46.28605685  530.1780209  
242.3228725  326.2381939  91.17936683  215.4899945  228.2333129  316.7865375  32.62970209  470.1594688  223.6818031  267.7620776  211.4797762  265.2741491  364.5670946  200.958884  643.1469333  -50.70137883  -48.62433278  532.0709266  
241.6353628  326.8452532  91.16971809  214.5909829  229.0444095  314.7883058  32.75662042  470.0395392  224.1576233  267.2741841  212.1799891  262.6248467  365.0499552  203.3247886  637.7633168  -48.96995513  -46.58107094  534.9364277  
239.6509643  324.9094496  89.98202425  213.3090108  226.3808713  315.0088158  32.85746377  469.7618432  224.7404191  264.7647206  210.0739326  264.8915939  363.3029358  203.027957  636.9069161  -47.37689163  -47.64164012  533.8790826  
239.5334436  324.0658638  91.52484836  215.0270578  226.8815935  318.6409751  32.99485069  471.166741  226.891596  265.8404904  209.0944997  267.0024602  363.3674297  201.4726954  638.1262841  -46.00141851  -49.7377764  531.1418156  
241.169444  324.61515  91.70535161  214.8769078  225.3499745  319.2168968  33.19420988  469.9657628  226.5168129  266.4496458  210.8833836  267.3358667  362.3409032  203.3323694  637.5809977  -43.89707893  -50.95526642  531.0153073  
242.9382074  324.3803834  90.1718151  215.8947475  227.0911603  319.5414458  33.5986481  467.9903165  227.5287149  265.0595604  207.0047779  270.4674919  364.7962974  204.5203993  637.7796232  -41.07530084  -43.83786174  531.9806747  
242.954038  325.0095262  90.06261235  215.8001997  226.8703741  318.748745  33.99911418  466.0969955  226.0650942  264.2598986  205.6043567  268.5968546  368.110785  204.3470395  636.3346901  -41.18331503  -37.85966356  526.1368808  
243.0780609  325.0905772  91.11599889  216.1071562  230.8125155  318.2056025  32.1652575  466.7603988  228.4766444  265.7671753  207.7946797  267.8909672  365.8113255  204.7552945  635.0872805  -41.82690278  -34.98094572  527.8274224  
243.2141036  325.8519394  91.74197828  215.0499016  230.9090561  320.6628838  34.80821473  466.4963001  228.8210201  266.4681456  205.8958932  266.5300774  366.6838609  204.5500649  640.1626685  -44.0653404  -37.67236054  526.775333  
239.717587  325.1889229  86.52387201  216.3288006  231.2462364  319.6692108  32.81976046  459.1534955  229.6124523  267.340797  205.2386165  264.2898969  364.2732401  211.3264623  634.7246964  -44.12982734  -36.35190225  531.0850954  
233.4870303  326.0738491  84.79793818  214.2388843  220.2963186  322.8233966  33.42568332  457.7814047  233.3116088  269.3690189  202.8192137  264.9085966  358.6601952  210.1172361  636.9638625  -38.42226557  -32.76125313  524.6483054  
229.9044191  323.9389341  85.99777998  215.9170917  219.8295665  320.8120676  35.47008618  459.4617043  232.1471521  269.719759  207.9466461  261.310634  351.2027135  209.4431325  631.1487068  -42.67643096  -36.0081827  523.1963639  
229.5334747  325.7125056  88.99098442  215.2844706  218.2790183  318.1371741  34.8191843  464.2859587  231.2705282  269.1098188  211.3531639  261.4452745  351.5864198  205.2619259  631.6886006  -45.89376716  -44.27357537  528.3504126  
233.5780291  324.1516923  90.84502527  215.2984987  220.4394332  319.2362056  33.96084819  470.8353289  228.1037706  268.1190049  210.2073149  260.2563005  355.2292484  203.3778734  638.4398719  -49.42375275  -50.96826198  533.1875731  
237.534734  324.1599421  93.04369432  216.2083353  220.7584474  319.6323975  33.24303322  469.2286815  226.8871343  266.8811602  210.8601729  264.0285987  355.9193709  202.4085986  639.979731  -46.81069423  -51.4541495  530.8959816  
239.4640349  324.777742  93.96782668  216.1168587  226.1199195  318.7561461  32.32301628  469.0645915  226.8917058  267.2370087  212.9965443  264.0059417  356.4917164  203.4596238  637.7183615  -48.67546313  -52.57263107  534.0603466  
240.6855916  325.7521474  92.76312138  215.9791735  225.8535095  320.779655  32.48613973  468.8354144  228.340035  268.390638  215.1274796  265.1603347  359.2229834  203.1306483  640.1623184  -44.91319247  -46.81888619  535.0584354  
241.1259692  322.3944885  91.56430506  215.722511  230.8194015  315.5098436  34.67173431  469.4804247  226.7500353  267.5197224  211.1064391  262.2855516  364.3230593  205.6104236  640.5453656  -46.64616525  -44.2509771  531.0137049  
240.1015413  320.7532176  90.80469402  216.1663334  227.7363045  320.3735483  32.74632209  471.7775156  228.3574122  267.7409244  209.6637995  263.0928377  365.8868213  203.2853437  643.0839403  -46.80434242  -44.0791754  528.1009236  
240.1935558  321.9493784  91.00120104  216.3586111  227.7388714  319.5715341  33.67286392  469.4581974  226.8681252  264.4020735  208.7321827  266.2583466  363.3683693  203.6446462  638.5110618  -46.7757017  -47.30986654  528.8389256  
241.2832685  325.6594242  92.56685302  214.9220552  226.6334106  321.1910545  34.259537  469.7952715  226.6980183  265.4119312  208.1364412  268.2546509  361.5047248  202.7637343  639.0395512  -45.02517499  -43.10507677  526.2522216  
243.6522174  326.4958332  94.41688508  213.710222  232.7603527  319.5397813  34.47666527  470.411303  225.4020852  265.5202406  207.8170705  267.1080034  362.6007889  204.0176434  638.9667715  -48.19376241  -49.68364426  528.8429253  
244.6756575  329.3091767  91.89434662  213.9271198  233.7062723  321.6228141  34.98709181  469.7387988  228.2446631  267.9589409  206.4649096  266.8434224  365.0494591  204.9574064  644.897833  -46.95476797  -39.54178003  528.687251  
240.5927216  330.2653482  88.80224937  214.4442274  230.7340216  315.46551  35.00340526  463.653496  227.2968803  268.8776166  208.9819821  263.3626357  365.3907989  207.0490588  639.9310719  -47.53492601  -37.33270399  526.9915898  
240.4317725  328.4637482  91.06114361  213.7960962  231.4973114  315.6357827  33.70023607  467.4628519  225.2789192  269.3408187  212.3558192  261.524228  365.2909866  205.3929493  637.3149098  -50.69194665  -36.76535654  528.9186979  
240.8443257  327.7855073  91.49539734  215.8777676  232.9394091  318.7716356  32.67280343  467.5277265  228.8912836  270.3601192  213.248198  262.4663349  364.8196763  202.854067  642.4883755  -51.73205635  -44.86639112  533.2109486  
240.1560057  328.1852861  89.7134138  216.3164598  231.7091521  317.3918049  33.54706964  467.1840508  228.5028579  267.4814954  209.0916399  265.0741524  365.1970315  205.037994  642.7519785  -48.30022469  -47.09108152  532.1572681  
237.9698701  325.5257314  90.24519656  215.9751049  230.9081764  315.5398849  34.3847845  468.4903621  228.6022242  267.3175441  209.3490485  266.540632  364.8983288  206.161467  635.5634052  -46.81709543  -44.96449463  533.3349472  
238.4300807  325.1883346  93.50511948  215.8186229  229.5394551  319.4547962  34.37353095  470.6266784  226.9620144  268.1932199  209.4413851  267.3583216  365.0772278  204.3656411  637.4625593  -48.09706076  -43.9132492  531.365535  
238.4457158  324.0163472  93.9938448  213.6365541  224.3288593  321.1564318  33.94246354  470.0422806  226.2730726  264.7238466  207.3690072  268.782957  361.6180005  202.4090646  640.8121842  -46.61512559  -48.7019524  528.0926715  
239.5686888  326.9607594  94.76763309  216.4306151  230.1276538  319.9979529  33.01993608  471.6482647  228.7089358  265.691528  209.9153584  268.2286471  360.4792027  202.8473579  637.1959034  -47.14337211  -50.25207434  533.4541511  
242.1033966  327.7695589  93.68063689  215.7668051  230.5944122  322.1733363  32.64605884  471.6698766  229.6317779  265.2201279  210.0183775  270.0073881  363.3884702  203.1453774  640.3473429  -42.886095  -45.72124407  531.3908828  
241.4843927  327.2308523  89.19219266  215.6828967  229.4857636  317.6355684  33.15024742  466.3690403  230.557319  264.9469466  207.3760444  269.3264052  366.2936411  206.7708203  638.8033399  -42.53936435  -40.81333881  526.9705372  
241.6818541  324.9332019  85.35352654  215.2061195  232.075763  315.9410417  33.07553799  464.3598596  230.286623  266.7964088  207.0848918  269.4919703  365.5264414  208.2774083  632.9652514  -42.83110694  -35.95975649  527.9461872  
240.1695737  322.249018  82.00651595  213.5923241  229.7122581  318.5709268  34.26001661  463.2229603  227.5322099  267.3418037  204.6908345  265.1787134  365.8203968  205.6943308  638.4685436  -44.38960682  -38.14221688  526.0454803  
233.9613091  319.6404399  82.58004366  212.0636095  221.1267057  316.9509067  35.00689437  460.9235122  224.6567287  265.9955936  205.0321347  262.1457444  357.3054051  209.2063309  629.6980842  -42.64627199  -38.72068621  526.8757318  
235.0419842  323.6000119  89.0451873  214.8039617  223.6778841  320.0941987  35.95674441  465.9882395  223.6433526  268.1806004  204.0051612  265.9044694  359.1148953  202.2579532  636.0334176  -50.56227869  -49.87862839  530.3561868  
236.8057698  324.1299344  91.72020786  214.7235682  221.8415675  320.5711513  33.37518053  466.3050849  224.8064777  267.6274878  207.5134149  265.4384868  359.689937  201.9460064  637.4807358  -50.90415846  -55.81084372  528.5505986  
237.7440638  324.1480096  95.42323493  215.0186727  225.0741549  320.2284239  34.2197685  467.6510849  226.1112814  267.6444749  208.4825599  267.8199067  360.2352967  203.3677939  636.7457166  -50.66493149  -56.19262288  530.2827008  
241.275285  324.5486178  95.25215412  215.6035729  227.5849271  321.8609185  33.08293788  467.2677591  227.8162995  266.7013295  207.8495518  268.7111659  360.5167031  203.763141  637.234957  -46.31753359  -51.48904323  534.5493273  
241.8677284  325.5030753  92.08167461  214.4086899  223.2366853  320.4448682  33.30440786  461.0554424  229.0539737  266.0946513  204.0299543  269.1633916  364.5733838  208.2171057  637.946489  -41.71710877  -41.511381  526.3386415  
238.6910657  323.6569778  90.36048041  214.3138295  225.4814654  313.1123359  34.99495301  465.2868816  227.1426663  268.1849381  211.3462108  263.182524  363.5189831  205.8119118  630.5508081  -41.53078355  -29.9330845  524.5841187  
236.9706142  323.7326292  91.38595998  210.9133582  225.7034169  317.4425266  34.68779256  467.9422116  226.971471  267.573355  209.7673098  262.0715255  365.2826992  200.0120223  639.545935  -42.88794418  -37.85780777  524.5848691  
238.0380986  324.0973735  94.09152589  212.2062206  225.99561  316.3771974  33.16648615  466.5808567  226.6452265  266.537215  211.7328971  263.6759606  362.5225034  201.2610625  633.3123601  -39.90163972  -44.32877774  530.600727  
239.4885409  326.4237104  93.2806601  212.639927  228.9685747  315.3120241  34.68343602  471.2718033  226.2605398  268.1619085  215.0814017  261.7972961  362.1730037  201.1148927  635.4258694  -42.35305473  -43.9862402  533.4003586  
240.9419873  324.4165134  91.03145627  212.4788017  227.4816338  318.6558886  34.73314157  469.0094784  226.0749828  267.3152086  207.9960375  264.5533583  364.6307787  201.3809226  643.284794  -44.97905743  -47.10714425  530.6447974  
238.6773863  323.6130518  89.24045202  213.9670477  224.5804027  319.0556861  35.70734237  469.3676333  225.5212546  265.2005041  206.7468497  266.912622  364.9551105  203.6586568  637.1334619  -44.17983581  -48.75005697  530.7657114  
239.7245485  324.4870068  91.53111069  214.1208942  226.0775437  319.1045656  35.81970505  470.184587  226.7417022  266.4865994  206.5532455  267.1457121  363.0840332  201.5238994  636.2475741  -46.48310858  -50.47303852  531.0106084  
242.8978337  326.6548804  94.07348055  216.702642  230.3652936  320.1922713  34.02743464  472.0371754  229.193189  267.348409  210.6689594  268.1889299  365.7603449  201.2084869  637.7088471  -46.64779523  -46.98748002  535.8395678  
246.0979118  327.4701644  92.42932363  215.3123109  232.5582332  319.8769602  33.27826422  468.0215881  228.1093048  265.7092912  207.0401771  270.423501  369.2258307  205.9822068  641.0260451  -47.37165782  -44.79455074  531.7230492  
243.1509561  327.1122678  90.9748527  213.4480355  229.4621255  319.3692977  35.68247485  469.4334792  229.6848961  264.9169064  209.2839595  266.5525979  365.7228945  209.1619445  637.3032079  -42.42874041  -37.99016554  530.8738235  
243.4859947  328.4120026  89.09151438  213.093712  226.366846  324.5117824  34.82476578  466.2587853  231.0708632  265.0237407  205.9037491  266.0367009  363.1947559  208.1693309  642.9684221  -39.23660958  -35.15306668  525.6951624  
241.6566645  327.7451247  89.42016102  215.3573933  230.3139919  322.7913133  37.05324769  466.1709551  229.8349198  268.1344716  207.5031787  262.4379552  358.4508177  209.044833  639.2341246  -46.77710791  -32.34541568  529.6566204  
239.3044014  328.6509497  89.57323764  215.8496402  228.2706689  324.5283409  34.09820345  465.6658041  232.829867  269.1026398  208.320082  265.0005424  358.93631  205.9941709  646.3112898  -48.85999483  -39.47846023  529.6765307  
237.4340071  328.0353234  88.27949036  216.8627503  227.7382691  321.8321404  33.9858566  464.9770103  232.2526868  268.4457129  209.0869908  263.439977  355.7181049  211.4516143  637.518086  -50.9796946  -42.37012601  532.580511  
237.0066518  327.1513512  88.90037785  217.3829152  225.870934  324.5589698  34.12100316  467.7972581  230.2347593  269.9956368  208.4495322  264.5530436  356.7930946  209.012262  643.0830928  -50.23752861  -43.31463898  527.9262367  
238.4553355  326.7474944  87.40525522  218.1291235  227.1435791  320.6999455  31.26383046  472.6944587  233.3112675  268.8194031  211.3436763  263.8885529  359.6724246  205.3153627  641.3983916  -44.51639617  -44.7549719  532.239735  
238.8612493  326.3520691  89.54985414  215.5918397  229.7648486  316.6403893  31.95274346  466.3459902  232.9066827  269.2043072  212.5911765  263.1318559  360.9137074  210.6626041  642.6886618  -48.58307905  -35.58802211  527.6403206  
236.6948852  325.3055498  88.60303918  214.2044058  229.0164052  316.1091372  32.02719923  466.9072139  230.4677998  268.1767522  212.8281096  260.0335132  361.1239098  210.7898107  639.2281846  -49.66485823  -34.51578065  530.1036538  
236.7077666  323.417591  88.70310999  216.2181389  224.3508878  317.9352287  33.70644214  465.1866876  228.1518207  268.3423402  210.0312236  260.3046297  358.6717627  208.1561268  638.222888  -49.56436307  -40.26736024  526.7513984  
238.5756701  324.9318348  88.80089954  216.1323071  223.9497059  317.8042794  32.08189153  467.8066182  227.6095731  268.5577207  209.826221  262.560454  358.3956205  207.0015156  638.4860786  -47.48938069  -43.43079566  529.4016792  
239.1951363  324.5818815  90.33865563  215.3091558  225.8572604  317.518901  32.99908031  466.8061795  227.8271352  268.3796965  207.6876663  263.8486097  359.5960125  206.2665794  637.972493  -49.24183687  -47.91163244  531.8024407  
239.7139835  324.9788458  91.17294717  214.5539287  228.83975  319.6830791  32.21821588  467.906554  228.1691242  268.5179283  211.8047752  264.6488413  360.9175213  203.7320483  643.289667  -49.32069766  -44.68044314  528.7186653  
238.3467065  324.0975801  92.87627059  214.4081583  228.3860578  318.3012838  33.2577716  467.4457691  226.9128089  267.8495533  209.0771903  263.9595454  359.5508652  207.2430106  640.0122434  -49.06107732  -44.9241839  528.9961347  
238.9967139  323.9045101  92.10391059  214.6450622  229.8552854  318.2418223  32.99177069  467.7967955  227.7482491  266.5977621  209.4561601  264.0407943  361.9092081  205.6200244  639.6987034  -47.46868089  -44.9453159  527.1546864  
239.9302303  323.3347632  91.35653495  213.0618949  228.3055944  317.3695107  33.44813475  465.3768993  226.9421046  268.6496085  207.3919986  263.0981376  363.7691748  205.3107085  637.2404596  -47.6068199  -47.34039278  529.6848578  
239.9120313  322.9720798  90.87827191  213.4492976  229.6924475  317.769666  33.92326542  468.7618611  225.3823365  268.6302592  209.9923037  262.7907022  361.7451922  203.9752564  638.6418943  -48.47598875  -44.7409572  530.5745374  
239.200498  323.1888877  91.84529284  212.7492266  225.3879671  319.3565513  33.54580596  465.8111021  225.2295149  267.1370483  208.6244192  263.4615606  359.6327281  205.3668668  638.4895334  -47.84839112  -48.15219491  528.934912  
238.3258615  322.4572274  92.57855118  215.1779304  226.8534767  316.8267722  33.66174525  466.5381061  222.816429  265.9956889  205.7332937  266.7406762  359.9023503  204.8083131  634.8238672  -50.58231643  -49.16715484  536.8113876  
239.4104199  327.3336091  93.05096664  216.0457664  224.4388973  320.1718125  34.01909673  468.3966458  223.9974301  267.8218957  206.2490349  267.2499368  361.5558443  203.7751828  638.2157281  -48.14071903  -54.19795581  533.3454435  
238.9949028  326.4579206  92.43370376  214.9846278  225.210721  316.7480253  33.59781828  468.7610962  222.3774086  268.5124449  205.7514732  266.1649705  363.9657045  202.3286737  637.3629699  -49.10917313  -49.86348476  530.9996383  
240.2995255  323.4722871  92.19303579  213.5877152  227.2311239  320.6225476  33.62125087  465.235584  224.4166215  266.637394  206.6427877  266.3326358  360.7278069  203.4616069  637.9502185  -47.19691382  -46.70173434  527.2566782  
240.5474899  322.0508751  91.44462551  210.9237977  224.6855079  318.3819321  34.20167347  464.2624688  225.6639787  267.0895997  208.6570957  263.5642365  358.8560118  205.7233729  636.3595676  -45.1301376  -44.74112469  526.0153348  
238.6778752  325.2945374  91.23370929  214.5337004  225.6884689  319.3998979  33.47313426  465.1403645  227.9109204  268.0386998  211.5814038  264.4056684  357.0276385  202.1482713  636.2972231  -42.57946653  -44.57462248  524.5856229  
236.6223697  328.1566915  90.39195829  215.5327663  226.3171753  316.8227091  34.33066851  465.1670393  230.3267835  266.9820978  211.1252862  263.3708034  358.2816431  202.2564879  635.9867381  -45.72613444  -43.94290138  523.5146262  
236.7633168  327.3639063  91.42658286  217.3349856  227.2511044  318.0594862  34.61618927  467.1963489  227.4511481  267.7478628  211.3367345  265.1920957  360.7129216  202.1523871  637.0244455  -47.35806704  -46.83139776  526.9433506  
235.166457  323.5933571  91.1643293  215.696781  221.3944957  318.5520878  32.47348944  468.629048  224.7706966  266.7138166  213.1601986  265.591772  361.4627897  201.7438397  635.5518029  -42.58522051  -42.25223534  530.5533057  
238.3031714  326.0196564  92.61442868  216.7524344  227.620608  316.6700693  34.03414749  468.1744174  226.9912747  268.0646982  212.1515539  265.6180371  363.620878  201.6701571  638.8706512  -48.11436989  -44.00439626  527.5484095  
238.2515836  326.0574584  92.31565055  216.5331552  228.6362646  316.4652487  33.84487618  465.2124966  229.2882894  267.7613773  212.8342648  264.4912517  361.4345336  204.2739327  638.9810499  -48.17428497  -46.84803268  531.9673984  
236.9905115  323.7596794  91.51884358  217.0659088  226.8559099  315.8023645  34.16512944  465.6670555  229.2113944  265.5160954  211.9276291  260.8802056  361.6610524  204.8639193  639.0798685  -47.16031525  -45.9760199  533.4137888  
235.5592408  320.8116136  92.21137437  216.6958354  222.8131862  317.7534995  34.58759068  467.2520433  231.292483  266.549811  211.8387304  262.29832  361.3958289  203.5041616  640.6047881  -43.05540181  -44.76837913  530.7110347  
238.5010598  323.8177203  93.21700932  214.8404063  224.3725943  318.6930798  34.56152321  468.4357866  229.6699159  268.4969801  211.4309594  263.9833525  360.7617306  204.0138174  638.876124  -45.3129484  -44.50187537  528.0217878  
244.3718221  326.254474  92.31742799  215.4873031  229.127825  321.9037581  32.77668661  469.7124737  228.4994786  268.6030707  211.0983419  266.5696316  365.0880857  202.3510349  643.1977469  -46.34690124  -40.28906221  528.2761638  
245.9968186  328.9464566  91.29036254  214.8524889  230.9118801  321.3833575  33.17749204  466.6543579  228.2997471  268.0733782  205.9026676  267.2442368  366.3971029  205.998081  641.0939672  -47.5137821  -39.96971972  528.7379786  
245.6815707  330.5035495  90.19141945  216.8372275  232.7205056  319.6318862  33.68552603  468.5206425  228.3860624  269.1807077  206.4298875  264.5117862  366.9561998  206.0054347  636.8409696  -47.2334958  -36.11700848  529.8456474  
243.1946358  329.6316001  89.87781157  215.3255999  230.5091163  319.5561627  32.87607017  468.5449187  228.3947266  267.0638296  205.1996825  267.2333159  365.3795227  203.3849479  639.1940268  -44.79245589  -38.4585975  524.722948  
242.162525  327.7378073  88.85317184  214.8031992  232.0560014  318.4426628  32.56106603  468.6769001  227.1062153  266.0886674  205.9456426  266.8544836  365.1869933  205.3590372  637.611593  -45.04164901  -39.63586982  529.7836861  
243.2932009  328.450405  90.6114795  215.1192717  235.7745797  317.1114882  33.22018343  469.7305804  229.0696676  266.8877633  209.474562  265.8664588  364.5668216  205.7604915  635.9191884  -47.88023856  -41.39661463  529.3391294  
244.9319774  327.0036932  88.52211849  214.4042383  233.3601715  318.4251277  33.93743052  469.077447  227.7685856  266.4667923  207.7368397  265.567491  365.8142756  207.404193  640.1004533  -48.6916786  -42.53242336  529.0379639  
243.4593512  328.7207052  88.65414749  214.0449867  234.6748024  316.7639275  34.20158574  467.9498033  228.7631505  266.4957272  207.8626605  264.8316789  364.0548041  205.5524155  635.999534  -48.56864317  -42.19925995  532.165065  
240.5124939  329.8464069  89.05077592  213.9291199  230.0653343  318.4368097  34.93989928  466.7823422  228.0846155  265.930467  206.1331518  266.6515517  363.1498305  205.4005943  639.3203964  -48.51654822  -42.77869017  530.4495855  
238.6894658  325.2465647  90.7434846  214.6771153  226.769006  320.6728182  35.18190373  465.071549  227.7917014  265.441579  206.1057748  266.7004244  359.8721945  205.7988153  638.8601231  -48.81279272  -45.4971446  530.6842501  
237.8366953  323.5416899  89.30301069  215.0990717  226.7857345  321.9802738  34.06790803  466.1984038  227.5620922  268.1247858  207.9024096  266.5637157  360.1226718  205.6834368  639.9799936  -49.01614127  -45.54485421  530.5190878  
238.8153398  321.5155414  90.21309431  215.1287684  223.9523224  322.6420151  33.80370468  466.4600664  228.8471313  269.0627327  209.1666933  267.8131126  360.1413811  207.1753406  639.1604429  -46.68399412  -44.17529369  531.9461832  
238.3860264  321.8856263  88.53881996  214.7888381  221.7512922  323.3177474  33.14856971  465.175093  228.7534334  267.3240669  205.9794435  266.6564397  359.8998884  207.7478007  638.6665344  -44.35994378  -41.40869749  527.8768567  
237.154625  324.9709767  89.6221469  215.5739304  222.7792573  319.8942704  33.68851323  464.2705905  228.5531242  267.0257782  206.2989296  268.9459038  360.1187886  207.5736963  635.7842011  -47.11909232  -47.15785172  528.6065776  
235.6710982  324.4094354  89.39636096  215.9600548  217.8454336  320.7355439  33.49043605  464.1949504  227.3368396  267.056287  206.709525  268.0226188  356.9152483  208.1026272  633.4852597  -43.90683541  -43.32045569  526.7492098  
238.6972989  323.2531498  92.80126063  215.4604093  222.4971475  321.62229  33.77642218  467.2170586  227.6449927  267.5752828  206.7798061  266.9616523  358.9067649  205.5338327  633.2341867  -46.26249055  -44.22608804  529.8190478  
239.0487111  322.851165  93.31351298  213.4252225  221.7182679  321.3071491  32.74591378  469.7864577  227.7652082  267.4447338  206.1570776  266.7147441  358.3971529  204.6330739  635.188394  -43.40569443  -42.92006739  526.61634  
240.0526436  323.9798226  93.13694654  214.7553816  225.6529941  321.9224884  34.40710488  466.8785319  228.7390924  266.4087233  207.4566334  268.0407968  359.4996324  204.507023  638.669335  -46.10830359  -48.94231647  527.745754  
238.9338672  325.2478474  91.72566453  213.558676  223.0738388  321.627801  33.10389419  466.6486039  229.5672645  265.6887729  207.8684211  267.8783232  359.279943  205.703055  637.2554752  -41.28698374  -46.35571388  530.4223869  
236.8805886  326.3522829  91.19705383  215.1166458  227.457545  319.9656439  33.93194261  467.8076974  229.3940765  266.5285085  208.9988346  267.7926761  360.1654694  205.107481  633.7377803  -44.69872124  -43.31108889  530.1160845  
236.6437165  325.3430863  90.80676494  213.4175111  227.2881651  318.6809761  33.66525277  468.9513315  229.9829418  266.2483152  208.779832  267.5716419  361.3435105  205.5812081  637.1916836  -40.89987887  -43.21373585  529.2360579  
234.6732532  322.8507106  90.60622427  214.0824924  226.8533665  318.7064392  33.98942008  465.1495827  228.7983583  263.5939957  206.3466404  267.6995965  364.5935013  204.8913641  638.314051  -42.86782695  -49.83145785  528.6260925  
234.7354988  321.0551308  92.99656447  213.9936124  228.4219204  315.6409308  35.85392367  468.8880533  226.3304731  263.5303929  207.4103005  265.6750991  363.6328878  205.7148526  636.70081  -44.83659036  -48.01630953  532.4745079  
234.3959857  322.0766437  94.16585476  213.9811476  228.3412422  318.8079093  34.93803863  470.4738501  227.8680586  263.5917486  207.2674928  265.4084144  362.1879288  204.1244943  635.0531329  -40.55428509  -45.36222317  531.3248522  
235.0119092  323.7935721  94.82892037  214.4860462  224.770098  316.5726068  34.87020454  472.7405149  227.3806249  263.8085072  209.1022996  266.3007845  361.2195814  202.4006341  639.8711986  -38.76106618  -46.50265699  527.2149642  
238.1537438  325.4790154  93.75719516  215.1286484  229.0563691  316.4031518  33.83684547  473.0561399  228.3743207  264.4570491  209.2300633  267.8154942  365.2492905  200.7585309  639.8144671  -41.51243658  -45.49310689  531.3657598  
238.9498609  325.3919201  94.00234133  215.0271095  234.4569417  315.5761328  33.00265349  471.8844784  226.7798983  267.1151107  210.0573868  264.8350182  368.2240891  203.7806779  640.3510153  -47.02563296  -45.34287153  532.8814405  
243.2446665  325.2157934  91.86440825  212.8373948  234.5563282  316.750981  31.55626715  468.6612994  227.6875162  265.8884069  209.1984662  265.6864381  368.9027612  205.5049743  639.2868088  -44.09294674  -40.92963645  529.8579057  
242.9083935  325.7473191  88.53979673  212.7071707  230.9170757  318.7651053  32.06483685  465.882271  228.7412856  266.6968902  209.8269579  265.0258388  365.9709828  205.0423102  637.6374292  -45.13186602  -40.81955006  528.1414332  
242.0211669  326.4497512  87.45600371  215.3702337  231.8040697  319.3703625  35.13429826  464.6541209  228.742997  267.6049058  211.1601472  262.6250466  362.6486445  204.0769451  638.02743  -46.88112932  -43.06734487  530.0865821  
241.1700602  326.435647  87.65546863  215.6765022  231.5818262  319.4194552  34.06392082  467.2122175  227.6368688  267.8786668  209.6528668  262.6581306  363.0314331  202.9457814  642.4363035  -46.4486803  -44.50997393  530.5655223  
241.8140479  326.525074  88.46813196  216.0140384  232.2121013  317.5922693  33.75830811  467.0219386  225.8663809  268.4917089  211.6350288  262.1500301  365.8411459  205.148195  640.2346638  -48.6330651  -44.12751066  529.0638118  
242.6129488  325.3148475  88.16378676  215.272516  230.4451425  319.9611908  32.88990164  466.1833351  228.1408184  269.4179477  213.5752488  260.8676539  364.2259901  206.1029538  641.089254  -48.80934663  -41.92059285  533.7349341  
240.6611022  323.5275428  88.80734288  215.8598235  223.5787137  318.8678287  33.76252751  465.4982058  227.6892811  267.8687952  209.4367503  262.1508111  361.5359629  206.0025765  642.1050941  -48.01368779  -40.38558381  528.6360369  
239.5854647  323.8608951  88.6502393  215.7338951  223.9377729  317.7486769  35.17737045  467.0057918  226.0377267  270.1629432  210.0518857  260.9497855  361.144868  206.247293  638.5704154  -49.32336423  -40.89298145  530.1640408  
237.8333917  325.1090164  89.49070873  216.5744953  224.8897727  317.4910955  33.71593507  465.6513574  227.1357606  269.3531016  211.7687318  262.528251  359.8414581  205.1973067  638.5863769  -50.52473872  -44.67439452  533.651902  
237.7043815  322.3837974  89.87626569  215.4777671  224.9983885  318.7401328  32.10396374  469.1727047  226.2199787  268.5106827  208.9640672  262.3498583  361.8072805  204.3271301  640.0603331  -48.96237013  -46.00906317  528.9549221  
239.5737153  322.1396866  90.14219424  215.2523202  226.4243682  317.271366  33.69274091  468.2090389  227.8192105  268.4567652  210.5169896  262.6754746  361.9994586  204.7565227  641.3895834  -48.72249484  -45.22901939  529.4389661  
241.6168844  324.0227066  90.51349629  213.1500293  227.8166596  316.9283757  33.24886202  466.9021375  227.7561699  267.8799796  211.2393362  263.3510143  362.0871459  206.8805314  635.7097899  -50.87173773  -46.05604471  530.5074342  
241.9456301  325.9839152  88.82287864  214.7802626  226.5167575  317.6717586  31.88941521  466.4165502  228.1962235  267.0707317  210.9643891  262.1672536  361.1008982  203.5854025  637.2083622  -48.58001233  -47.03685731  528.5541445  
238.6835485  326.0690358  88.75565977  214.6141941  222.6790033  317.4051621  32.74493327  464.3246293  228.502739  267.9165978  208.3739707  262.2591163  358.9454567  204.1594577  637.1442593  -46.18100806  -46.45606024  527.9370199  
236.1877793  325.3278356  89.61720125  215.1210494  222.5684491  318.9246193  33.92725518  466.568975  228.5416825  269.26856  211.4144414  263.0230005  357.2582345  204.7894475  636.0299865  -44.43646981  -47.09988475  529.6110025  
236.9428712  325.3367176  91.20616772  215.2695373  226.0568899  318.6435902  33.95677666  468.3872152  228.7079707  269.7777729  213.2521164  265.06964  358.5859759  201.7546483  636.040097  -45.70049512  -49.1739  531.6402319  
239.1885943  324.3749539  92.54059991  215.2564581  226.436456  319.2046303  33.31953286  468.3049614  228.4469361  268.6903179  211.3205604  265.4864045  360.6896581  202.8789779  639.706043  -45.89669866  -46.90887225  527.6851979  
241.1303875  326.0154476  92.13277911  214.8854727  227.8911266  318.6476851  34.79043148  468.4838909  230.5354434  268.1753733  210.6138106  264.4909231  362.9694615  204.3549946  639.2334935  -46.66790523  -44.05304277  528.1841599  
242.8272732  326.4940622  91.62905047  215.1725891  230.6292167  319.3570491  35.41069193  466.8628859  229.0991618  267.5614799  211.8578797  265.8652572  363.0408368  206.5786879  640.3167583  -48.75039586  -45.24921009  528.246311  
242.8374492  325.8960652  90.76890396  213.6496243  229.7255189  319.2230879  32.90981996  464.4929938  227.9317489  268.271187  210.4580286  263.8047608  361.6814225  205.7011898  638.1620334  -49.33457053  -42.81944093  528.3782804  
242.5019675  328.8713473  90.38592356  214.8926228  229.7746095  319.00298  32.69325777  466.8392764  228.6168627  267.8937884  211.3184524  263.1397955  360.0741268  204.3536501  638.3159788  -45.84138875  -39.67450665  524.5568291  
240.6092745  329.4884316  91.41154373  215.0314037  229.6054712  318.9846759  33.52085748  466.1615115  229.2031564  269.3560569  208.8587307  263.3552447  360.4411277  203.6815146  638.5292704  -46.85082557  -44.53582184  526.2093468  
240.6827955  328.5867621  90.62517989  213.9392712  231.0584807  320.7068104  31.76795227  465.6462278  229.4037657  267.2890526  208.9053078  263.9764342  360.8693514  205.8133654  638.5369506  -44.57249175  -41.25600698  528.7153409  
238.5604684  327.892218  88.73054188  213.5617811  227.0721625  321.0379356  32.29263309  463.4111216  228.8826815  266.9443396  205.0662243  265.4150436  360.203562  208.5975665  637.6174267  -44.59385963  -41.22931477  531.0180101  
236.9140511  326.9220484  89.96959401  214.3986958  226.8240562  320.2957878  33.99088661  466.2319109  230.0388095  267.3697529  206.226183  265.233957  360.02318  205.3934748  638.8066358  -44.65056901  -39.2285076  531.4878834  
235.3140593  325.6314868  90.02147256  215.0512215  225.632003  320.0631327  33.87792803  466.4076599  229.161891  267.0945873  205.7953152  264.895032  358.0415897  206.6577061  636.5306861  -47.29464245  -42.20506742  532.1933008  
234.1963986  323.5770696  89.26973684  213.2395682  219.3375182  320.4888088  34.36298669  465.4059051  228.137392  265.8229056  202.6424877  267.5903087  356.3599682  206.6819422  634.3794799  -43.76925664  -44.06629915  528.8454105  
238.0409608  324.354298  92.25457436  213.8044062  222.3167205  319.5751775  34.32931841  467.9541922  227.1213588  266.0277079  205.3245645  268.8292456  359.0166092  202.6976159  634.2439549  -44.50813539  -45.80896713  529.6440326  
239.6277561  324.0049411  95.34630643  213.8817049  225.7540472  320.6023957  35.47828141  467.8870602  224.1700907  265.8196578  204.8640531  269.6714975  360.9992282  203.2503647  635.4625403  -46.96780337  -47.48322972  530.3292369  
240.9539486  324.6502074  96.31136875  215.0755155  227.6986665  321.6184613  33.1050472  467.0641454  225.6792678  264.6899973  206.1584211  270.2709116  362.323753  201.5514177  637.1527624  -49.03983699  -48.53583461  531.145434  
243.7741908  326.2222488  96.94644541  215.8366526  227.2180316  320.4974441  34.19852602  468.4063234  225.2304189  265.2067361  208.2958411  270.0622317  364.211966  200.6156652  638.3208103  -49.30594295  -45.36450547  528.5065451  
244.6608419  327.0016285  98.49058658  215.3399067  229.6592277  321.8169215  32.69274012  471.5054073  225.0492842  266.0679722  210.1232006  270.060777  365.4683666  201.2388427  641.2234604  -47.94267786  -43.08718435  528.4110338  
244.9638084  328.008566  97.33197001  215.0512169  229.9635089  320.9470696  33.03298199  470.4957828  227.2610269  267.8717738  209.3944805  270.4724115  366.0375326  202.854524  640.8969481  -46.9494629  -44.92825531  529.2026842  
244.9483044  328.1792936  93.33428616  216.0044269  234.8405759  320.3266916  33.02680542  471.7037795  231.2357924  268.1014047  211.2193323  270.5759213  370.6397921  205.1447842  641.9776085  -44.31878043  -33.98447502  521.8198803  
239.8727912  327.0008521  84.88434913  217.6048681  235.9895796  313.9836052  33.01358453  465.9576154  232.3166664  269.7421265  210.6117463  264.0472116  370.4798202  207.9278107  637.36614  -44.01680883  -28.46438287  526.4188401  
234.8906891  327.8364299  83.02006555  216.5470137  232.2261826  315.8040993  32.15506756  466.5895968  232.7972572  268.5824515  210.265064  261.73104  367.422706  205.3276257  640.4184684  -43.64005296  -33.42604743  531.5586152  
233.1342015  326.3046875  84.32018031  216.3525093  226.5438445  315.3201712  32.4879404  467.4899408  231.0836954  267.2167386  209.1175166  261.5124271  358.6187666  206.4846546  637.8908952  -48.65400362  -40.57500215  529.7300815  
233.452453  324.525996  84.56716668  215.8910031  223.3676632  319.7415847  35.31828891  466.3066036  229.2097386  267.1315423  206.5520094  264.5711542  358.0104514  205.0258819  637.5399549  -48.00978002  -47.42471993  529.8997833  
233.7512491  323.6548681  88.89061487  214.5233348  222.9166538  319.2344172  36.89484899  469.2392303  226.0480439  265.8888563  204.4305185  264.0935235  358.1469038  205.5851132  635.5346341  -47.45677111  -47.00655728  528.241338  
237.5052298  324.7167394  92.94692978  215.8596963  224.3432945  319.6661377  33.9324624  466.8652569  225.4931327  264.9576447  204.4370906  266.1125269  358.4794454  205.2796565  636.9642845  -47.48095224  -48.02519633  529.4435621  
239.9187206  325.8791879  94.38277183  217.4443686  225.8790932  319.3224793  34.27281811  467.2724474  226.0792362  267.4321717  208.2195851  267.4949403  360.9401779  203.4433709  637.8610209  -49.74712173  -46.76181778  528.4933342  
241.0666183  326.2714425  94.89624029  217.0189072  226.1507494  318.7416177  32.40058988  468.0406072  227.0091777  266.7929758  212.4047044  267.8710093  361.251052  203.4672606  639.2362951  -48.72061668  -45.04906086  526.951458  
242.0950622  326.3289951  93.42944817  216.1312177  228.2578511  319.1110635  31.96870438  467.9559943  227.9414558  267.6458556  211.7858781  267.2798198  362.5172364  204.6646955  639.8482714  -48.7675339  -47.18090253  531.715395  
243.6719621  327.5537997  93.51850083  216.9222465  230.9526963  321.7210515  32.80890584  470.2526983  230.9970786  267.5788758  211.0310396  268.4249453  364.0965662  204.5298314  643.2576273  -45.95276419  -42.837385  526.8577077  
240.858039  327.09305  87.47502063  216.2398133  232.707533  318.9699186  33.52703164  465.6435901  231.7724375  269.5813366  212.0925512  263.8918821  363.0836605  208.8465509  640.2449777  -46.04008657  -35.60473108  526.4004215  
234.1721485  324.9279786  84.91124307  214.9344483  229.0995077  316.270441  33.57133367  465.1853893  229.6269808  269.7665734  211.1279803  261.3936322  362.5013108  207.9127079  638.9042326  -47.74254852  -37.36417021  534.9312499  
232.6721783  322.5117349  87.8899894  214.9547023  225.8696972  316.6847465  34.33088637  467.9401486  228.3735227  268.4505333  208.8710613  262.5312784  359.5479318  203.9043204  637.2581073  -47.62489529  -43.39157461  532.2862637  
234.5733257  320.8419315  88.90823565  213.3485552  224.5681586  315.8858247  35.40392462  466.4439091  227.6356578  265.5506433  205.7981551  263.0213617  358.2215789  205.2602789  635.4307107  -47.9448633  -50.26234931  532.2476596  
237.8889947  321.5697975  91.26499116  214.2420977  224.5276939  319.5007512  33.89840639  467.9412793  224.6082071  265.5168283  204.6312853  263.3213726  358.9768207  205.3069755  633.5829249  -47.11311591  -51.20653397  531.7237207  
239.8407519  323.6814659  91.82407183  213.706336  224.0199176  320.0510037  34.82509434  465.0526138  226.3669565  265.1905339  205.4987956  266.3474606  358.7420629  205.2361665  635.283844  -45.81017164  -53.42848361  530.7178752  
239.9529132  322.4954582  91.85786201  212.5355396  224.803582  320.7660688  35.47318904  464.5387488  226.3697281  266.837898  204.3438762  265.0122332  359.9010484  205.6418047  636.7256044  -43.59169226  -49.19144893  529.8979116  
241.1074795  323.7082683  92.23438344  213.8488633  226.7659209  321.290183  33.95513697  466.7373552  226.9889816  267.1650839  205.4913866  265.2283435  363.8319152  204.9943922  638.6470355  -44.74132828  -45.83127355  528.8828053  
240.9185501  324.8427078  92.70225394  215.1397057  224.8680219  318.7774751  35.39684326  466.619834  225.7626168  268.5884407  210.8839767  265.6385615  361.3561818  203.2919972  635.0012895  -45.68746453  -45.79799759  528.6794074  
241.4231969  325.2018783  92.09188151  214.8630307  227.898064  318.4694668  35.26632394  469.6323835  225.4255073  267.9551291  210.8005111  263.2650054  362.1710149  202.6164016  637.6278342  -46.63498802  -43.35949289  525.9785019  
240.821771  324.831296  91.35949964  213.9284226  224.7194999  318.0308664  32.50301351  468.5259515  225.0234386  267.1250581  211.5926078  263.7367352  364.9660202  202.2005611  640.7753908  -46.31158356  -45.63533024  529.8025982  
242.8632303  328.0484446  94.2147354  214.3225882  226.3905589  320.2115035  32.69699232  467.695675  225.7777403  266.8814168  213.0352101  265.2225305  361.5014088  204.1559861  639.4508546  -44.41186864  -48.38173949  532.3996044  
244.3460572  328.4253488  93.43135727  215.1519581  230.7773773  321.2754382  33.7912777  470.1310171  227.7598103  266.9490055  213.2223868  266.1101021  365.2512196  202.5779862  643.7057904  -44.86889168  -44.17558919  530.613591  
244.0623785  327.9747157  91.05404744  213.8856872  233.57372  317.183357  33.5173054  467.9039562  227.5996077  266.3267765  212.1972272  265.016827  369.3609925  207.8002711  644.5320405  -45.75098454  -38.13630926  530.2697667  
243.8058554  327.0914011  87.22449597  212.3961196  234.9881714  315.9307234  34.82038482  464.7030957  229.3590215  266.5101699  210.4502977  265.7077782  368.7660919  205.0106067  638.5726466  -43.91525809  -36.62287702  530.3399394  
240.882226  326.8942261  86.83573566  212.2887528  232.1621453  314.8195369  34.75190816  470.0175015  228.2039323  264.9578596  208.5591548  264.8912233  367.4390913  204.6537236  638.7295073  -42.32808883  -37.69904908  526.7607259  
238.4915406  323.2494173  87.67988185  213.2458411  231.9494554  316.6287854  34.93376483  467.501098  227.6797719  265.1210866  205.768699  266.0467763  366.969903  207.4465349  636.3958867  -44.28914589  -42.98317467  529.3588351  
236.9623048  321.7867761  90.2085621  213.3289669  231.9487979  319.2488747  35.15033123  467.7174991  228.510737  265.0708818  206.7946506  264.3800185  362.4437932  204.9368538  634.9217  -44.12157571  -42.95590117  530.1677748  
236.2395237  321.04833  89.95598543  212.4273042  228.9328669  322.1743786  35.83470971  466.6254892  229.7413779  267.3795101  206.1217424  263.716521  360.913835  205.2924833  640.0302658  -46.62317879  -46.32241976  527.8992058  
234.6308474  323.844896  91.47273486  214.3169218  226.7915515  320.4691925  36.95887412  466.0189063  229.080601  268.8505442  204.9262844  263.6875424  359.0014365  207.7753743  636.8505115  -48.27464736  -45.74113271  529.425943  
237.7822399  326.2367717  91.4692197  214.6402082  226.028747  318.9538438  34.86285152  465.9268338  227.7295386  269.5388384  207.4262841  264.5681351  359.393986  206.4190098  636.3740364  -51.32975353  -44.19703261  530.8364195  
239.5681955  326.3532239  91.37235314  216.4103854  224.1700358  320.8654136  35.03809398  465.5493377  228.7206812  267.7458322  208.006333  265.6825525  359.8095782  204.3193652  639.6190282  -48.98423058  -44.41650764  525.9549455  
238.0876834  325.3562119  91.74067355  217.1581805  225.3326546  317.7167733  32.16281637  466.8181383  229.495043  267.8653168  209.8511208  265.0628193  359.7334346  206.0867338  633.2174083  -48.86125736  -44.26839954  544.7128323  
240.9888846  328.9977318  94.17748384  218.2963079  226.2547714  323.2543572  33.61821744  467.9475827  230.2731169  269.4080715  211.4593022  267.0164728  360.0572187  201.2986552  639.9263258  -47.04078502  -47.30970984  531.0727657  
241.93032  329.3510768  93.31719458  217.1985145  231.5989298  322.9426864  31.62573083  469.7196596  231.3877499  269.6850987  213.2175175  268.9133588  362.0574475  205.8090974  642.9782684  -48.4817037  -41.24241494  530.4610907  
238.4719104  328.0261211  89.47436408  215.8696029  232.8035185  322.5243276  32.02623018  467.684036  232.4418545  268.7867812  213.1895707  265.5157114  362.7639319  209.7068872  643.1714264  -48.68244474  -34.768735  527.8844639  
234.3376541  324.4548969  85.60609631  214.0886933  227.7113314  317.972889  30.3079467  465.7908667  231.3110555  267.945024  209.1473094  260.0009703  358.3705072  209.8054355  640.9053477  -46.80603013  -34.13376385  533.176847  
232.314816  318.715498  85.89690984  212.7342607  224.0339527  316.6423362  33.10592643  463.1500799  228.5325096  267.4068667  206.6650835  260.2079448  357.3881885  207.7565212  639.866745  -48.62809146  -40.67120104  530.1723424  
233.5415017  316.8228454  86.61343193  212.7350852  220.0472831  316.8151448  33.72987304  464.5639954  225.3039187  266.9723554  205.1307918  263.2971851  354.7403323  205.6174089  635.3686061  -49.56088482  -52.30988451  531.3985728  
233.6245265  318.0655479  89.61723  211.3528765  218.1260499  316.6639149  35.07304711  465.1719441  223.3115646  267.1135291  203.1720743  261.3245055  354.6471514  204.9148353  634.5055172  -49.0070158  -57.05662479  530.821875  
236.4714905  320.806398  91.95133962  214.1503185  221.2152328  317.546976  33.09842904  466.365427  223.6963883  267.4039495  207.050273  262.9431807  355.653325  202.9167505  634.6196943  -48.88344585  -61.12323955  530.3869935  
238.6035403  323.6734064  92.39055942  214.5362459  218.6411906  318.7598582  32.57012357  463.7421674  224.6944863  266.9772893  207.4784438  265.272395  355.7208713  203.0379142  634.4954352  -47.37920214  -57.22806096  527.7648248  
240.7737305  324.7106917  93.37045105  215.1675646  221.780604  316.6727008  33.25634586  464.4227753  225.5814789  266.9438339  209.6778014  265.9447137  355.906  202.3300636  633.2383245  -45.55718576  -51.43873741  527.2256847  
241.4284858  325.2971841  93.24548184  214.1792631  222.1213489  315.1365625  34.14565059  466.2987231  224.7327479  266.6936262  213.2167158  263.8426946  359.4716801  203.5604387  633.4780972  -44.07514096  -48.18416864  526.702203  
240.8827581  325.4129391  92.57295355  213.4420121  222.3848065  314.7609864  33.93398529  469.5958666  225.4072313  266.337104  212.3260978  262.7984017  362.1929745  199.7935319  638.9484167  -43.67755725  -48.62639586  530.6950048  
242.8562124  325.9758423  94.16899331  215.1537477  227.639371  315.8834286  34.41207942  468.5926146  223.9298975  266.6153937  212.5246492  263.0614615  362.8715537  198.5721463  638.284349  -47.83543058  -52.48507871  531.1323803  
242.6130196  325.8889196  94.09952918  215.994581  226.3090875  321.0164967  32.43274551  469.8251909  227.4610931  265.4513611  211.1123158  266.8833236  365.0219249  199.957426  644.6222479  -48.40761251  -53.43927464  529.3991788  
243.1586661  326.8353059  94.98259998  216.6256197  231.2085405  320.2218725  33.20069308  471.5109276  227.7642676  264.8281148  212.0367655  267.3072708  365.1327109  200.9325973  640.9870646  -47.93321399  -50.3683504  528.84235  
244.1230749  328.0929914  93.88809734  216.5402969  232.9707418  323.2249797  33.33660201  472.3034158  229.3103089  266.293085  210.5840308  269.7857974  366.2862075  203.0736272  642.3846257  -44.0566622  -41.20804592  527.138736  
244.0338903  328.4627146  90.31497597  215.0145017  227.6071142  318.8950186  33.57568231  468.4914192  227.0374624  266.632192  207.8100524  268.1079587  366.3282682  203.0847166  639.9301717  -42.75091695  -39.90836195  520.148423  
240.7547432  328.2157227  91.15386784  216.7136405  231.5676514  316.9022735  34.31061777  465.7842107  229.5211132  267.4372674  206.8743966  267.4888529  365.1415831  205.1711571  635.6129814  -42.25431948  -31.84867096  528.339965  
241.6304985  329.1478148  92.8608919  217.3645651  231.8686275  320.4932417  34.51067861  469.0312205  229.5535656  268.0363545  206.6294962  267.6324796  365.662551  201.9352482  642.6300664  -45.02405476  -37.02143582  522.4353044  
242.0182538  328.5366867  92.80749766  215.7490356  233.8478695  319.8466729  34.01173544  470.7891914  232.0423326  267.0067381  207.6122933  267.2326118  362.0310224  207.4445384  640.1341316  -43.83497749  -44.22046902  529.1686133  
241.989048  329.7988892  90.88904527  216.9837749  234.6845309  320.8731462  35.16118321  469.0508826  232.8431926  266.9912458  210.5787165  267.4665009  367.1295684  208.9421417  641.5698718  -46.12587927  -31.84324596  532.2398539  
240.9109304  329.4000625  89.20621082  214.9191617  226.7717841  318.1346818  34.4966915  470.5695173  232.1224211  270.3300357  207.4129522  265.2286195  367.0759899  208.3738162  637.8008448  -46.17427664  -27.62069044  521.4153738  
238.7172276  326.9988813  89.67587536  214.8454965  228.8245873  314.5515209  32.49689846  470.2769024  230.5620496  267.2717392  213.6735732  264.1780831  364.1977768  207.6152926  633.3392278  -42.5182983  -29.77871531  532.3204313  
239.989023  325.5505223  91.91506425  215.0555933  231.471211  318.6596023  32.51699097  471.7389137  230.876825  269.4183906  216.0080727  264.1970063  364.3362486  203.7204112  641.0455971  -48.23542482  -40.58107763  536.3780157  
240.5061193  324.5738658  88.64077311  213.8219449  227.9349841  318.3162657  32.28687931  465.5238921  226.2183017  264.6193111  208.159717  265.739866  363.4616589  204.917869  638.1224626  -45.93213867  -46.24743032  526.6750254  
236.3688286  323.2088733  91.03020991  214.3783647  229.0261424  317.2323204  33.94453676  467.903065  224.9040758  265.9452655  206.7002696  264.8878003  360.0386116  208.027508  632.9402754  -46.33770916  -47.04427399  532.0126066  
239.6726725  322.2858635  91.95591201  214.4421202  226.9248942  321.4885703  34.16505702  467.9906266  226.4729129  266.8431729  206.1911756  266.4993406  361.7533893  200.4794628  639.7788745  -46.35832326  -51.03182642  532.0595723  
239.3736563  323.1506887  89.76039541  213.7476281  221.8681912  316.6920504  34.60473094  463.5763829  224.8462151  266.7782571  204.7284147  263.6967268  360.8100571  205.3641188  635.6728178  -47.30843273  -48.78627104  529.7241149  
236.8421412  322.7500825  89.72550475  214.8816479  223.7777281  318.9982082  34.33929933  463.7314328  225.2753643  268.4135449  208.8327155  263.3776237  357.0648526  206.3308174  635.7955179  -49.1957575  -51.75506327  534.3442435  
232.7480153  322.4041963  88.44386214  213.3652847  221.3339892  323.7099526  33.89130647  461.3180009  228.2352022  268.3883724  208.3846677  262.2912203  353.1603301  205.004098  641.9809504  -49.99343631  -50.78640656  528.1536902  
