# Supplementary material for: The Foraging Brain: Evidence of Lévy Dynamics in Brain Networks
Source: PLoS One. 2016 Sep 1;11(9):e0161702. doi: 10.1371/journal.pone.0161702 (PMC5008767; doi:10.1371/journal.pone.0161702)
Supplement: S1 Dataset — (ZIP) [file pone.0161702.s001.zip › time_course_networks/dr_stage1_subject00015.txt]

219.7281248  276.4244534  132.7238528  209.5912612  119.2050202  370.507309  -17.21559307  394.2684499  243.5363269  247.7748331  233.8777716  241.5620433  340.4454127  201.0331288  543.6265787  -143.4415892  -132.5504975  486.0966035  
220.6300474  277.8629487  133.9684967  211.2239579  116.1322081  369.1638065  -16.46793798  397.9791133  242.8951198  246.5973176  227.591558  241.4780394  340.687173  198.7003837  546.9405796  -142.7129573  -132.4920589  477.5821168  
222.7415693  280.1647656  134.9135816  210.7893063  115.9916127  369.4069265  -15.50467926  396.5941828  240.1971823  244.3234677  222.59985  243.5324059  340.4726038  202.2060677  540.562382  -141.4590721  -138.9396285  486.7725482  
223.617864  279.534688  133.5698456  210.6252136  118.0058515  364.5315903  -16.76796575  397.636647  238.9078957  244.6389752  225.2989049  243.4119874  340.1086707  204.1200355  538.9160533  -139.3463339  -137.3481271  487.6400724  
221.4407162  278.6962813  135.4686408  211.5719118  118.8203564  364.0656365  -16.60602529  398.5929137  242.307849  244.9082601  233.9950649  240.6055304  340.9021012  198.7868313  541.4796662  -139.1163256  -135.0446831  484.8052346  
229.1497451  280.582605  138.8268517  212.0161086  114.6045461  364.9432281  -16.22089232  402.7452769  244.0818556  246.0789479  227.9682817  242.2282391  344.9958792  196.9130601  546.867623  -136.9130573  -130.4215461  476.1760376  
236.1799101  280.4037784  140.0295663  210.904771  126.460685  369.0245548  -15.011284  404.4379494  244.1955856  242.2847475  228.7862612  243.229644  348.9066112  203.0832872  540.4211066  -138.0534693  -129.7179382  488.0654127  
235.7442578  277.8556524  140.5129673  212.2918497  128.3777294  368.2896208  -15.95069096  402.3739279  246.8108897  243.583759  236.3346737  241.6897686  352.3624079  202.8736231  539.4657903  -136.0912102  -126.7634097  491.7445199  
236.5765179  276.6240597  140.8970421  213.2395043  122.504043  368.1218684  -17.9182067  402.8906836  248.399593  243.0630214  233.060063  240.5239996  356.0534792  201.5618194  550.237288  -135.9476776  -122.7944279  480.7232553  
238.1291967  276.7067704  139.797567  212.1304872  125.0834546  369.6960454  -15.11505499  402.6761193  245.275398  241.3230234  227.3515808  244.2621916  354.9169197  206.546459  541.4034898  -133.6602482  -120.3544231  485.1948103  
234.8319115  274.7960138  136.5097213  212.1981567  127.2056319  366.604299  -17.42087742  400.7298954  245.0143091  242.2016845  232.1640449  242.0612061  353.9559808  207.6380671  535.7237303  -133.0150569  -118.7346745  489.2806853  
232.7476231  278.6460099  135.5977928  213.5040929  125.1998102  368.4134623  -17.52562611  399.86406  247.9958405  245.3009871  235.1186379  241.591631  354.8448448  203.0985669  547.1395755  -135.8328638  -121.3987547  483.9476123  
232.1944769  279.9234597  135.4443855  211.9224435  121.4015957  368.1627108  -16.97830084  397.4192829  244.969016  243.4475694  225.3288304  243.8527485  351.8589392  207.8982759  543.5525685  -135.6718726  -115.8276648  481.048436  
229.0095645  278.8377888  136.8662317  211.7103603  123.9711861  366.1431485  -18.20017696  401.041277  244.2925375  244.0986551  226.9651086  243.8764472  347.718118  205.8432983  536.5689869  -137.8889722  -121.7918794  484.9406488  
229.4648245  280.1340739  137.8226721  214.4225162  124.826002  368.3250058  -18.70544425  397.488222  249.0433494  244.6524347  236.4903521  244.4605536  349.8895677  202.7682724  541.708941  -138.7235159  -127.1779006  489.7856654  
230.5638391  281.2270644  136.723687  213.9047205  121.9613681  369.5345498  -17.47274528  398.4552319  246.9556747  244.7438014  230.6537411  244.370717  353.9889402  202.6772356  547.8463403  -135.4468852  -117.0023755  481.4482291  
228.9950823  280.7913399  134.8697039  211.2867578  118.3720364  370.1863231  -15.50597127  396.2688402  243.4979983  243.5404733  223.2410176  242.583716  351.9649952  207.6837628  541.3714957  -133.7561758  -113.4143079  483.7938238  
223.7889566  278.2951713  131.8192279  211.3965971  117.8685005  368.256236  -15.97253511  396.5413312  241.5485277  244.0638677  226.6888741  241.9535487  349.7918429  207.2241294  537.2656484  -132.7723551  -120.7567708  491.0690915  
221.3623527  277.2482597  132.9608122  212.3830099  119.8280911  367.9203516  -15.40029025  398.7470894  243.1428999  245.3824834  233.5963436  243.8421163  348.1602856  201.1774341  539.5610529  -134.4736874  -127.4884264  487.9868192  
226.3057991  278.1312999  135.5029014  216.1313525  120.2954587  366.8190971  -17.32553687  400.2204131  245.2462978  244.25646  233.1376881  243.6279184  348.0312326  197.8851591  546.9679212  -138.0055277  -134.2904831  484.7168495  
231.5480518  280.7415436  135.5247698  212.7609954  122.0438804  366.2763311  -13.76374602  394.5430357  242.1149105  244.2372423  225.1780922  243.6450762  346.6628282  203.2093778  537.5720853  -137.8483878  -128.2664396  484.5415563  
228.5762148  279.1032926  133.178172  211.133539  121.4881693  366.9189858  -16.32253849  394.3717541  237.7918208  242.200865  224.0142743  242.6941211  347.4945919  204.1913928  536.3920569  -139.4977175  -126.0010166  491.0082371  
224.9507996  279.3560202  133.3862765  212.2341515  119.7578063  364.3834994  -16.27272818  399.4344572  239.988073  242.6775903  225.2802105  243.4635169  346.6903446  200.8565535  541.3496847  -134.2462692  -133.5791694  481.5083381  
224.606356  277.3406151  132.1333368  211.2539305  119.8904453  363.3391452  -14.36166406  397.827645  241.1900474  240.7131567  227.8346349  241.5220265  344.0830899  197.6201987  536.0159149  -134.0047642  -130.5859988  485.8723937  
226.2299474  277.4419273  135.1199627  212.5759398  124.6481801  362.3728176  -14.50762069  399.0032022  245.323685  244.7788145  236.105438  238.3356287  346.8508466  194.740076  539.3015512  -138.037169  -135.9173772  484.6324571  
231.577802  280.3318934  137.362692  213.7302275  121.0799429  369.0638403  -14.33341857  400.4152526  247.1819126  245.0661081  230.4216949  239.8627842  348.1550908  194.0095731  546.8920552  -139.0004892  -133.2911749  477.8009072  
234.4458376  281.6579373  137.5339927  211.7481723  122.6430757  370.0226647  -13.59970401  401.8808497  246.1366627  244.224622  225.1545029  242.4758736  344.4416463  195.6025214  536.87828  -137.1207319  -130.3485658  485.2053368  
235.3233113  281.6230426  138.3964729  212.4190525  125.0341311  371.474516  -15.88345634  402.1885684  246.9941636  243.037929  226.9556653  245.3922758  346.8115191  196.7147245  539.9352906  -133.5832038  -131.5233064  484.6115929  
236.2224065  280.9721394  137.8479186  211.1129586  124.36055  365.7618823  -15.35241842  400.4397481  243.540929  243.8118365  231.0294429  246.2135804  348.0286507  196.9853598  538.0405848  -133.2081215  -127.68272  487.0503798  
235.3193758  278.2342724  135.5204818  208.9698192  125.1978526  364.3421406  -14.94104471  393.3543749  242.1225538  246.2508097  232.5172444  243.8153529  354.4415715  201.2687682  537.9881899  -134.5495909  -115.0513644  487.0774334  
227.8328068  276.3771252  134.2259335  207.6831294  123.0346008  366.8176872  -15.41767585  397.7344883  243.0092589  245.5673407  235.0624003  238.4392007  353.1777411  202.3302311  546.7209609  -135.3305717  -112.0072813  477.2567297  
220.5706224  273.8835591  137.2067994  206.4924208  123.8452409  369.7910736  -15.82855325  402.2461708  241.5379561  246.068782  229.96363  239.5247362  344.746479  200.9806834  547.7783036  -139.6024173  -122.4075071  475.2785387  
219.3916479  275.5737477  139.4820912  207.2478447  117.9841045  371.5398303  -16.77448828  402.2224218  242.2396326  244.9206998  228.8822544  243.0404056  338.9756301  203.3389362  548.5974728  -141.8928479  -140.3061925  480.984866  
221.1058896  277.2407084  137.9005373  210.2728489  118.3289065  371.0189499  -17.59874438  402.5027501  245.0635375  244.6509297  233.4375013  244.8019008  335.9840023  203.8107473  550.4965717  -143.0076198  -146.244955  487.284917  
221.372918  279.9182042  137.7133765  210.9993511  118.2234055  370.3253377  -17.77806611  396.8386046  244.2936829  247.7255052  231.9644814  243.1015623  337.8581514  208.2795668  549.6389465  -143.2310987  -134.2459515  482.0871416  
223.0099124  277.2780986  137.8779285  209.8735166  121.5064597  372.0812041  -18.31406321  401.6351014  242.1068087  244.8391894  229.5918019  245.455103  338.2275686  212.5356368  542.9224686  -144.3282652  -132.1508152  488.6925657  
221.505183  274.4883576  138.5261259  210.7090794  121.6485035  368.2741275  -18.6116407  398.3878633  243.3178937  247.5854094  237.1755107  241.2086743  339.4455648  208.6685069  547.1002417  -144.5925796  -134.3265231  488.129513  
223.6563634  276.4609556  139.7293647  209.4504098  120.9019152  371.9944516  -19.16103857  403.5308735  242.650225  245.2141263  228.6934254  243.9444258  342.3845916  208.9460736  550.5433382  -144.941058  -131.4445054  479.0713263  
222.9253384  277.8587121  135.1752774  209.7156752  119.4777954  369.505142  -19.37842715  398.1619812  243.378292  245.1932157  232.014326  240.6813401  341.7438429  209.3513928  546.8784515  -141.8542834  -138.0866963  486.7139432  
224.9040554  277.6313907  133.1952498  210.8272375  117.5066357  368.0771684  -18.81445945  393.4551355  242.6765119  247.4146528  228.9445841  239.6332692  342.2836752  208.6048311  544.0636305  -143.2598342  -129.1914152  485.4384131  
224.3681558  275.6011801  135.1834877  212.1293686  118.133143  370.0515152  -19.55662406  402.3126326  244.5518434  244.8328893  228.1356925  240.9829655  343.1502027  205.2639617  547.5085485  -138.1742826  -133.5041102  481.3795239  
223.3043955  276.8950128  134.4635297  211.4398756  113.5371162  368.6131054  -19.32960045  396.3142355  245.6009098  246.6795043  229.484924  240.7759507  342.912791  202.2074017  546.9327268  -137.8789523  -132.2715639  486.1666113  
225.4899959  279.6230019  133.6529534  211.3871452  114.771141  368.8141968  -19.00560879  394.0221483  244.2372805  246.9521283  224.0001064  242.3872114  341.438986  204.5011008  538.4977392  -136.9137482  -124.8549272  481.3289359  
225.7885369  280.9112815  134.4519615  212.8889501  121.8610376  371.380053  -17.45785637  402.8262569  246.5824483  245.750905  230.146833  243.8595759  344.121565  202.1628212  543.5508086  -138.6448981  -134.4358302  485.842697  
224.7432802  281.4096946  134.4571076  212.5268716  119.3476847  367.3945028  -15.99328158  398.8774071  244.2893776  246.9211987  229.5232858  243.0962435  344.6722381  200.7092352  543.3220772  -139.0427103  -133.9748593  486.2413517  
226.6294124  282.9225901  135.4859579  210.7509398  118.1314599  365.9884291  -15.56175378  394.7860596  240.539351  245.9649164  228.598665  242.479722  346.1427825  205.2326661  540.7235181  -140.6253269  -124.2691314  484.5566357  
226.7365972  280.8860354  136.566837  211.9254712  119.8632405  366.4271883  -16.08199832  401.4277121  242.6600377  245.6659361  230.1034008  240.529379  346.6712857  199.902977  542.1753622  -142.1035449  -125.7891228  479.7544573  
229.7439171  277.6150935  137.898438  213.5360499  120.8260381  367.8922908  -15.17960171  402.0573913  244.4671589  243.7934764  226.7060643  243.8007746  347.2279793  199.71025  542.2966762  -141.4433977  -137.8161253  487.0774121  
229.4756272  278.3672367  136.6442773  213.0684602  123.2001827  367.0437079  -16.58693112  400.1758902  245.5215633  242.7585845  231.809673  241.5545889  348.9360515  204.1045123  541.6655615  -139.3098894  -131.3985489  487.5545262  
227.9544033  281.2910364  135.4584391  215.58484  121.5343283  366.0995922  -16.84091798  396.0945767  244.6558253  244.5706189  234.2804145  241.0364697  350.4624708  201.5201391  542.9214045  -140.1632615  -123.4387928  486.4866251  
229.3409486  280.2509508  137.2789341  215.3166178  119.8630327  365.1180954  -15.78754449  400.0409857  244.7215129  244.0794  225.6194795  241.0534584  351.8094222  200.2886032  544.3073259  -139.0344944  -121.7176969  479.9886942  
229.851987  278.5903912  136.9609581  213.4008032  121.3583063  366.3982699  -15.22852018  400.9098238  243.6816939  242.3169936  225.8605965  242.7776746  351.1351636  201.2255172  537.8900066  -138.0092187  -127.3200893  488.4705113  
232.7214436  278.0351495  138.1524365  215.3631329  124.5965016  368.5743965  -16.52555364  401.9459721  246.4940705  241.4216014  233.4421743  245.423124  350.9295397  199.7304444  538.3923952  -134.7975088  -131.8207051  493.1454337  
233.5641738  276.2128983  137.9952953  215.4899226  123.5896139  367.5099501  -17.56513984  402.7874661  248.0266654  242.5354691  236.0652637  244.2348907  355.7452738  200.3627686  546.710755  -134.7632906  -126.2825639  486.4619595  
234.1103123  278.685511  139.4284264  214.1396046  120.3780677  365.3417875  -15.5483631  400.0356907  246.3867644  242.707248  227.9023599  243.6426626  354.823323  202.6873637  543.8702931  -137.0622496  -117.2414403  479.3904715  
234.0835692  279.3328956  138.4108343  211.3984926  125.1742967  368.8772338  -15.75046971  400.6230896  244.318231  241.2420517  225.2571947  246.5030402  352.0568743  206.4212582  536.1506452  -136.9842017  -123.3247007  487.7982537  
234.8517904  278.4226552  136.6316495  213.4881389  128.1372263  369.9515078  -17.51326286  400.069363  248.6415923  242.7000669  234.0462014  245.4599387  352.3796328  202.3390502  539.3713619  -133.9080591  -127.5509206  487.800526  
233.3419606  278.6092994  135.4039957  214.1394133  121.7763533  366.3504108  -19.47460369  401.7387871  247.2060794  244.0002801  233.367932  242.8131706  352.607921  201.1699868  547.3673995  -136.317758  -122.1633872  483.1436157  
233.4274525  280.7888053  134.5586573  211.4104009  120.5650721  365.436991  -14.63503168  396.5124275  243.0453916  244.1711084  231.1393279  241.8696602  350.6065243  201.18631  543.0393644  -138.2128358  -118.0085813  483.0026672  
234.5448171  280.1360484  134.9998213  210.2403728  121.9434269  366.1291829  -16.76147139  396.8524736  240.7250365  244.2332559  226.8004563  242.8864339  348.0571503  203.2743845  536.3848007  -138.4021843  -112.9717681  485.2313156  
233.9529628  278.9391932  137.9971008  210.7100876  120.0781402  367.9038846  -17.34537347  400.3426051  242.5701597  242.9946754  225.8644913  245.5070059  350.0181492  200.9136371  543.9350342  -136.3889082  -125.9907324  479.6637402  
232.148036  278.5284742  137.9382761  211.235895  120.2915889  368.5797647  -16.42586487  402.0530125  241.7895772  242.5716341  226.0069512  245.2557496  346.1355328  201.4483298  539.270047  -135.1091117  -129.5669964  483.8811914  
232.9856738  279.1346919  137.8384414  215.1078453  124.4166214  368.9110771  -15.61460566  396.7235753  244.2063682  245.6146075  234.2366934  244.8509586  347.3068207  200.7437297  538.3356022  -136.160192  -129.6080116  491.9633905  
230.2493878  278.2175411  135.9264518  214.3624589  121.702003  368.4872509  -15.67952256  401.1402368  244.2904904  244.978497  230.2452876  240.8736914  353.2581333  205.6532957  549.2503923  -133.6171877  -116.4401018  481.9242452  
226.7879849  277.845774  136.874064  211.2924444  118.6040355  368.3917695  -13.71126713  398.7964356  239.4240776  243.0872649  222.6685717  242.226567  350.3911256  204.8223226  540.9319701  -135.2560579  -117.8935345  483.4154187  
228.6852316  276.976031  134.5148005  210.1999062  121.4003968  366.7996003  -15.05021892  399.8403914  239.8927615  243.3649459  226.5924881  243.0078371  345.3769509  203.293588  534.4263734  -136.924675  -128.6210561  490.4075982  
228.7116893  278.1245863  136.2734957  210.1761874  124.1007348  366.5552663  -18.07436564  401.5792863  242.5157174  243.5885432  233.3769626  241.0338288  346.3773366  197.3138239  539.8669844  -136.9257119  -134.8455064  484.0821508  
228.7053453  280.3211914  138.4332294  211.8727771  121.7537514  365.6740942  -15.8124917  401.4408282  242.9105899  243.1860785  229.7598946  242.8593305  344.992139  196.41387  538.0647493  -138.6537941  -136.3364971  482.3502139  
230.0693331  283.8645829  140.2365758  212.8922677  123.9523898  366.5369524  -17.57327884  398.9515254  246.2093536  245.3777003  236.4656151  243.850095  345.6106239  197.959917  539.7245297  -141.870725  -138.02087  491.4050903  
232.3459941  284.9332371  140.8640855  212.6639476  123.6412174  369.3077386  -16.80275453  403.1668584  247.7917718  245.1864256  234.6371325  243.3308745  349.8096026  198.2257834  548.059218  -139.1986852  -128.9758261  480.3182874  
232.4523774  283.9897389  140.4524734  209.6337633  125.485558  368.4321365  -15.33903218  401.0105367  243.3833075  246.4468423  227.3949855  243.3623282  347.1277839  201.1717118  539.3132278  -139.1557419  -124.8620967  486.3193897  
226.806809  280.512709  136.712243  208.105896  124.942146  369.7510703  -15.87721862  398.1281031  241.9289473  246.8513433  229.0340824  242.5955195  346.930345  204.2802679  539.2922664  -137.3138629  -120.7408013  490.0504255  
219.8164127  273.7273329  133.7910834  207.8253905  115.8513213  372.8239019  -15.31335171  396.0290288  240.7307428  244.7072705  225.1770321  241.8168679  345.3556068  204.9222119  545.1792837  -135.5563558  -127.1231191  481.1930498  
216.0645279  271.1631862  132.6062217  207.8619971  114.1247276  367.0759139  -13.72163913  396.6149056  240.3981051  243.1453246  224.7597423  240.7404178  342.6316032  203.4030101  539.3545747  -136.8805479  -135.1158667  484.4893055  
222.1142918  275.6756581  131.4208198  211.7325534  117.1080578  358.5136717  -14.19052045  394.8625788  245.1516592  245.536743  231.9339069  239.0334678  344.9403221  199.6273073  536.7917937  -137.5593627  -140.8294019  487.1497155  
230.3282983  279.1022221  133.9226792  215.4557971  117.0200448  363.5566084  -15.74834162  397.003666  248.2484269  243.3552244  228.8740824  238.4728686  350.8197601  201.4639184  548.2974185  -136.5000976  -134.1874116  478.6440957  
231.6498287  277.2183215  133.3175272  213.8899292  116.6874448  361.1453327  -14.2733537  395.349032  246.9896294  242.3836105  225.6611584  237.6960464  349.4725925  204.6390101  539.0226065  -134.7174899  -120.143657  481.0713953  
232.2531809  276.7051542  133.759699  211.2523866  120.4400925  364.3703872  -14.30380418  395.0745951  243.1266128  242.3007386  224.8919414  237.9165881  350.4632829  201.4724324  535.4907626  -134.1070548  -123.1699066  490.3461044  
230.4510272  275.7755907  132.7558378  211.7612108  121.9629216  366.7807848  -14.71774835  399.550734  244.3055781  242.7739824  226.8462173  239.8511798  354.2319184  199.1275798  542.484578  -131.0746465  -128.6937896  486.1721677  
229.835515  275.1343354  131.9556344  211.1988278  119.5736716  365.2262167  -15.70453721  398.3131213  242.2123042  240.3898801  228.3984673  240.5494569  354.1680125  199.4260815  542.9408795  -128.2212732  -125.2137475  487.9392002  
228.5965516  277.5419853  137.1902395  210.3784947  120.1703204  366.8171722  -15.76265813  397.9401232  243.1668075  243.901891  232.6752363  238.6664844  351.1398397  200.4526439  544.1557339  -131.988081  -124.7250667  484.9520477  
226.5407431  278.1071066  139.1068469  207.5861605  123.9546512  371.0030822  -17.140872  400.7677532  241.9597243  245.0296434  230.1923743  242.4110348  341.6831121  205.1679359  542.1827088  -140.1436193  -125.8605612  487.8356473  
221.5829199  277.0734661  140.5154649  209.4980819  127.1425449  375.9676634  -17.54370796  406.1368829  244.3662001  246.6710407  233.3874659  244.3721489  340.4243708  204.997423  549.8539147  -143.8995435  -139.1048127  486.6572407  
220.358646  275.6284764  137.9483604  210.1802908  121.5596578  371.3092136  -17.66923715  400.8359135  245.4769766  246.2845177  232.5521388  243.7221011  338.3174814  206.4310552  548.1791184  -144.457145  -136.2811067  484.2212452  
222.176902  279.9789195  135.7868866  210.5343223  120.0713224  370.0382209  -18.08478687  394.5849277  244.6199496  247.4759954  231.7250444  242.7323475  338.9959977  206.3487176  545.2708001  -144.4748464  -129.8813851  481.7340382  
223.1990519  281.023454  134.3957953  210.4328935  120.4760065  370.7162825  -17.32049406  398.7607583  242.3428999  247.1446351  229.0438421  243.3305819  339.4243593  204.7203115  540.4649112  -147.0064315  -130.6976711  485.0507317  
222.2456482  276.8976047  135.9984879  211.8899299  120.3342216  370.0317559  -18.51395379  401.2412689  244.4548366  245.5427808  227.9607489  244.5085441  341.5787855  203.5224187  545.234407  -143.7602969  -139.440433  480.5290551  
221.7525765  277.143514  134.7580765  211.036767  117.6777537  368.1750151  -18.34212957  397.0041958  245.6381838  245.3773374  228.8443541  241.9936433  340.8308159  201.053052  543.4524086  -141.7913741  -134.6203881  483.7502712  
223.6724933  280.3531325  133.8187592  213.3559183  118.5714346  365.0493614  -17.64230013  394.4958255  246.9513467  246.7305697  230.708624  241.0283515  339.7069304  201.9369265  541.4016095  -142.3767405  -135.4325248  484.3729132  
225.7963051  281.3570397  133.2765098  213.4030105  118.4149112  369.244178  -17.94766372  399.3924462  246.5808919  246.6212048  231.1235062  242.2791607  339.7725931  199.3611347  541.5471458  -141.3263618  -130.9267897  483.2419957  
226.3904692  278.651039  135.7732237  213.8863264  116.2003237  367.4538136  -17.52362648  403.3655424  244.1297076  244.4068368  225.5877789  244.5902828  344.9651934  204.7206966  544.4604684  -138.37165  -134.2566123  482.2877041  
226.6898773  273.8574623  136.2594185  211.1615159  120.2042965  367.3725462  -15.8862757  400.3720084  241.1475528  245.2253214  231.208322  242.0291572  345.5755964  204.3416019  543.5112692  -137.9691192  -131.855876  486.3186211  
226.780252  275.7873095  136.9754902  211.2065467  121.1225768  365.4872845  -17.12600883  397.1852149  241.4243063  247.067938  234.8750629  241.8270981  347.385935  202.8506355  544.0487271  -139.4074988  -127.5798743  487.2086127  
229.4473307  280.9695903  137.8889411  210.5956955  119.659458  367.9456659  -16.56551418  399.349296  244.590572  246.2502748  228.2344194  243.0552859  346.9467547  201.4790499  548.6650618  -138.5107627  -125.4037774  477.3984238  
230.2151871  282.9338566  135.9148353  209.5238401  120.507828  368.9837693  -15.84738853  397.8014649  241.5682886  244.1155128  224.0553255  243.9140829  344.5323185  204.8783632  539.3420683  -139.6322044  -127.4302322  487.6928392  
228.1685579  281.972016  135.8076207  211.0424648  122.4947732  369.096794  -16.70524018  398.5205068  241.3497382  245.6841142  229.1157143  245.1280231  343.2582056  200.7423236  541.1102269  -139.1330428  -129.6236918  489.3289395  
226.7567367  277.771138  136.3538839  213.4804734  119.5543905  370.4930359  -16.37588272  402.0911858  243.9874391  244.1738098  231.9713938  243.9937963  345.1534257  200.5200725  545.5023043  -136.8856064  -136.3096083  483.2924794  
227.4055112  280.1367816  137.043728  214.9599175  114.6338973  368.470808  -15.87260703  398.2634936  242.0550417  245.4368259  229.1628567  243.9732347  346.7661278  200.9721694  545.5889212  -139.2384809  -129.4065528  485.4243276  
230.2028977  279.112665  137.1619105  213.8465436  119.888544  368.8133654  -15.71681254  397.0225858  240.6110543  244.0157483  224.8624733  243.650981  346.5637707  205.7864085  538.7342892  -139.8232636  -120.017519  485.8827244  
229.0150227  277.1191632  138.077667  211.880618  121.6263524  368.0795607  -15.7807109  404.0090804  242.5607519  243.3567716  228.8044587  243.0433722  350.7222638  202.0455187  543.4895277  -140.7704597  -129.3167858  483.2005083  
231.0370214  278.3154649  138.8548482  213.1604058  120.3154282  366.2453296  -14.66005359  401.2856424  243.1344418  242.0168076  226.583863  245.1506846  349.8191602  199.6285436  538.8202631  -140.1226817  -135.9913275  486.0200579  
234.2281995  279.237248  138.9554557  212.9183133  123.9923581  366.7169165  -17.20783941  401.3056505  245.0357022  241.9816501  234.8212577  244.3612717  349.6884747  199.2288219  535.0162663  -136.9115961  -132.4035409  489.7074219  
237.2266041  280.4811057  142.4214486  214.6055259  124.4705527  370.7781663  -17.86124115  406.3200478  247.8035846  241.056459  231.21907  246.8284199  356.9491059  198.3908948  546.7104908  -136.4669971  -127.8506853  483.6192481  
238.4321239  279.2132108  138.015008  214.1387482  126.8753121  367.7272335  -16.75265221  405.0088857  246.8392844  240.6895088  231.4519577  245.9333737  358.187273  206.0204695  540.8662349  -129.0527924  -122.8687898  489.8265408  
235.5987397  279.9660884  134.7957913  212.9147827  126.3019276  362.9562123  -17.37664518  397.9146777  244.8457574  243.6124877  232.6193766  240.5102831  360.6442967  207.2644743  543.1768083  -129.5451391  -107.0687679  487.6555457  
233.1372841  280.5736616  136.2227108  209.8239684  123.0129653  364.6156254  -15.19166158  397.5786329  243.3855603  243.6707667  224.6603808  239.1697391  352.2212891  205.7172057  542.5029304  -131.660257  -107.6657805  481.2496996  
228.0196811  278.212825  134.97438  208.7482687  124.344428  365.2365618  -16.95922838  396.4189808  241.6927099  245.3031669  230.7931616  238.2407245  345.1151427  206.2288752  538.5379063  -135.2340364  -120.9165625  488.918763  
225.2175869  278.8110208  135.2522636  211.1922534  119.1878472  366.6809493  -18.53514158  398.6876386  245.1290679  246.1142758  234.1643224  237.9280691  343.9172161  200.201244  549.4643114  -137.2335365  -128.3880089  477.8090991  
225.235258  279.8247825  134.8330347  209.4971778  120.3676451  370.3306359  -15.78845729  396.9609686  243.60149  246.9265443  228.6832986  240.6563624  339.6750709  204.3194109  542.9163787  -142.1336124  -124.9001608  478.1688012  
223.9013183  276.2425969  134.2978953  210.706737  122.270678  370.7225465  -16.66583295  398.1280068  244.9984742  246.8902111  233.1842722  242.2345948  341.361259  205.7494058  540.7112629  -139.828436  -134.985746  489.6844525  
223.9167509  274.3863386  136.1910785  213.8405402  117.2004976  369.4301902  -17.66826236  398.9221718  244.4604455  245.8262913  232.7826778  240.1718387  344.7816921  200.8083389  549.970287  -141.8695086  -134.2148329  482.8805913  
224.5983346  274.6756981  136.4585889  211.5826195  115.3748916  365.7003336  -14.90131579  397.608803  242.5208098  244.0519619  229.1026698  238.1338909  342.3164635  200.9464456  541.455677  -143.2582424  -129.9130541  482.012811  
227.8627084  278.3105377  137.8238406  210.6030956  119.3476416  364.5985805  -16.45706332  401.4149532  240.7839346  244.1747326  228.9334113  242.3426224  342.4466955  199.346489  534.7004793  -143.1486761  -133.2236435  487.8216709  
230.7873688  280.3815802  139.5640026  210.5331864  123.4576807  370.9336281  -18.10898413  406.5380494  243.1130227  241.7302228  230.7539398  246.3964099  346.1901874  196.6815474  542.9624823  -140.7153759  -142.6955879  484.8924302  
230.102572  280.9422715  138.5718965  211.7834382  122.4921046  369.5793317  -18.4290177  400.3289997  244.6045425  242.6920163  233.3134522  244.431759  347.6681755  201.2861545  548.6633023  -138.4253819  -136.9099115  487.7462685  
227.877691  280.0532661  134.9153445  209.9409141  121.6952093  369.2914394  -17.17730138  395.143656  244.1929297  245.0898676  227.8401117  242.7345818  344.2577245  206.78778  542.4867772  -138.8759712  -120.3253728  484.7953382  
224.9937266  277.0882678  136.3725276  210.703513  122.8489054  371.0481756  -17.84004179  399.876111  243.978507  246.2331642  228.1250257  243.2143385  345.3179254  203.8812649  542.2008968  -137.7618732  -124.7644464  482.238327  
225.5147029  277.1554155  133.6316731  212.7432521  117.1890914  369.1958132  -17.19488203  399.068148  244.2247426  244.4580337  226.6393097  242.9915051  343.2575871  203.6581806  543.5639917  -137.0376384  -134.6858903  482.4128891  
224.4643311  279.3719046  134.1545362  211.3510606  117.3807512  368.1865727  -17.05645796  394.2174047  242.8400254  246.4228243  229.5775771  240.0910894  343.8464655  204.4925182  542.6268291  -138.9008447  -129.532965  482.7858771  
225.9365217  277.6525086  134.645667  210.7845151  120.3594717  369.2671829  -15.74759383  399.5023728  240.8445961  246.4013744  227.980904  242.3060148  344.28507  204.846104  540.5734691  -138.6857794  -127.5002672  483.9997705  
227.0072628  276.5315274  134.5499694  210.9199257  118.3040774  367.0777718  -15.58686545  399.3613396  243.0408176  245.4750952  227.3323756  243.5043087  345.5965931  201.7417757  543.4151766  -137.9163401  -137.7444324  483.3403773  
224.4824422  275.7361353  132.7421987  209.7211737  118.5357489  368.3693153  -15.7256601  396.4709056  242.6038302  245.4596709  228.5576237  240.7469594  344.9476529  201.2094587  540.6691646  -139.0785215  -129.9668734  488.1349311  
224.3016804  277.3140417  135.1336901  209.9054388  120.334402  366.6009207  -16.64624339  394.5615191  245.4685733  246.2630809  233.8295044  241.1726817  344.9721257  196.5565178  541.2369811  -141.322967  -132.0477422  485.1128188  
226.1878391  277.0319571  138.4268664  209.6343744  119.1048711  369.8489016  -17.20733058  401.0265612  245.301371  245.3106049  225.8380798  243.80666  343.3863293  197.3936192  545.1872389  -139.511423  -134.9066325  478.5407711  
228.0334392  277.1797885  137.3103536  211.1246202  120.6521285  369.389121  -15.94974569  400.4203801  246.1969634  244.6539586  229.8929533  245.7205541  346.3373917  201.0393123  541.788911  -134.9929277  -138.6710033  489.4877998  
227.1431744  280.4974754  134.297719  212.0486886  120.1096122  363.6489242  -16.11431187  395.720422  244.4209666  246.4119835  233.9007505  239.7235476  350.8045161  203.1602313  541.2710855  -139.0544369  -126.5060154  488.9697588  
227.0772172  278.9159416  136.5267668  212.2121649  118.2744993  365.5567033  -16.87019122  398.1669551  244.3066714  245.7562551  229.6438859  239.9114033  350.1752493  200.9729111  547.3489306  -137.4397357  -123.3171882  480.5704162  
226.5464456  280.6144433  135.6082938  212.0717581  118.9253861  363.9184866  -15.17411039  396.2043793  242.3315173  244.213949  226.9022142  239.4279448  346.0669439  198.6700448  539.6466932  -138.0101796  -121.8012218  478.3930907  
228.3932981  281.5202137  136.1414991  212.183396  122.7331815  368.512967  -15.29536797  398.4666714  242.508127  243.6068059  225.8819089  243.589887  345.1495229  202.3242281  537.6108027  -139.0507824  -132.3567433  491.6372351  
227.2423805  279.5688215  136.2936019  213.5094475  124.3047456  368.1157741  -16.30345832  402.2862222  247.514953  241.9580839  231.7464524  245.9363054  347.7992567  202.186688  545.9429791  -136.3792589  -136.536357  486.8696446  
224.2840124  277.7303144  137.6336977  215.6912451  118.646321  365.3418043  -15.67785821  399.0802966  246.5383255  243.3085702  229.9311642  242.2205118  349.1529198  202.1604697  546.3723622  -139.2714427  -129.5529345  486.6506007  
227.359238  277.9298802  137.5098849  214.7380383  119.8187452  366.064249  -16.94217898  397.3631197  244.6649743  242.8798074  230.6050156  242.4228202  345.7108167  202.9296762  536.4255312  -139.1339301  -123.3228252  485.6194831  
230.1269238  278.5207594  138.7295681  214.3760141  122.3348985  368.9788887  -16.64424521  402.6209493  244.1612117  244.4971704  232.0894845  243.4639867  347.0644916  198.4083669  540.3125045  -139.7371822  -127.2774364  483.8416192  
235.1896549  278.6886249  139.1957281  215.672835  122.805446  372.5153462  -16.29812933  405.2690792  244.2169221  241.4641105  226.8537214  247.5416154  351.6524534  202.5725692  543.1925396  -135.0683678  -130.3541084  483.7851615  
235.6220743  278.1524576  136.154826  214.9052172  122.7104878  367.0322032  -16.08847295  403.4333354  245.3551188  240.3880935  230.434213  244.6752854  352.7380987  205.8845036  540.510208  -133.1274056  -125.7919619  486.6524235  
235.2278302  278.069224  136.3995963  214.3402857  122.7613553  365.4014424  -17.96544705  398.8795355  246.4792392  243.6043389  233.6671473  243.4248425  354.8393464  204.3601102  537.1610528  -133.7290406  -117.9587796  488.1487768  
235.3307758  281.0898028  137.3535417  215.9063281  120.8708753  366.328719  -17.32441181  401.1641873  247.9655029  244.4664662  233.3553789  242.6082665  355.4833028  201.0990089  547.0959581  -132.5654265  -115.4984706  479.4586986  
236.7056578  282.548998  138.7272349  213.7954691  119.8186011  369.3718027  -15.96521962  401.2557158  246.3566565  242.6949164  224.8443125  245.0622187  352.701862  202.725752  540.7672763  -133.3172203  -116.479445  479.1331742  
236.7928719  281.4608936  136.4705903  213.2447985  124.5311459  370.0616575  -16.91573657  402.7153452  247.0672395  242.2297401  229.8254835  247.261943  351.3559256  205.4862452  537.3966242  -131.3644959  -120.2219437  490.2627504  
236.0328779  279.2889328  137.4748762  213.1594576  126.3384062  367.277893  -17.45277001  403.9842572  246.643752  243.4976515  233.4126348  244.3644549  355.6342595  200.9658501  544.3006409  -130.1767099  -115.7899292  481.9652195  
235.8838268  278.5252936  139.9430075  211.7929975  125.0365559  367.7906343  -16.39580072  403.4244  245.9245828  242.2782387  232.2157153  243.4806394  354.381839  197.4630221  546.550363  -133.5893325  -115.7459902  482.3575944  
236.1038261  278.3655487  140.4443315  210.2202136  126.5999108  362.7956044  -18.26942258  398.5888347  244.7856442  243.029901  233.4857599  240.2756698  350.8248617  201.2374561  540.785356  -135.2692481  -118.4038118  485.0280454  
234.4590594  279.8058562  140.4602817  212.228719  124.8453642  365.2270494  -18.76116034  398.887817  246.8164075  244.7233848  236.0020106  243.6054171  352.5177243  202.73275  541.1826648  -135.6752348  -119.4907311  486.9721768  
233.1402407  281.3464522  140.134598  211.8427007  123.7626715  367.631051  -18.38611406  400.4819737  246.1929392  244.4489181  225.661736  243.4259709  351.691076  205.7746134  546.1342068  -136.9059765  -118.6021153  479.1747713  
230.3651069  278.9366068  138.2756604  209.1546827  124.4859366  366.6878919  -17.64146663  399.5817569  242.4132219  242.2772425  224.8175055  241.9255477  348.1291027  207.3445022  537.0705326  -137.1460832  -121.090537  487.5550674  
226.3744579  276.8711821  136.1843671  210.2094298  125.1686551  365.4643136  -16.72223466  397.5219668  243.0468832  244.4666085  231.4751213  241.8393943  349.6101543  204.3100175  534.7643985  -133.6251088  -124.5071735  488.1058752  
223.1835497  276.1716592  132.0778279  208.1102304  122.0876651  367.6213964  -16.49456513  397.9800704  241.9676236  243.8593043  231.9334364  241.4021753  349.9643375  203.9149888  545.1035544  -131.6476156  -122.6949545  483.0232186  
220.405813  277.3798023  131.0720112  208.281015  116.6030586  368.3886412  -14.71148187  392.741406  239.7787969  245.8626965  229.825642  239.590243  344.6594231  203.8614163  545.3120537  -138.5539427  -126.4691308  484.9497508  
220.1055268  279.1293088  131.2741632  207.1022863  119.4914448  368.4473021  -14.82654728  392.8010616  240.3349234  247.0381675  226.7079547  240.3100738  340.699248  205.4843326  541.0557445  -144.4460694  -129.5781157  482.738831  
218.9248323  276.9626433  133.9392951  207.6957783  120.7267358  370.3930346  -16.14698965  400.3521438  240.0756136  247.8289236  228.1286928  240.1252963  340.1450353  203.1040099  544.4215409  -145.7106147  -138.3418356  482.4438694  
219.707244  279.3595035  132.6990387  208.905826  114.7993692  369.5929632  -13.92152013  398.7480392  240.9114258  246.6297284  224.344154  244.4253752  338.2937178  202.4212028  542.665669  -143.685118  -145.6545277  483.8015909  
219.7453133  277.3641209  131.8795391  209.9891629  116.4151418  370.4006825  -14.39689756  395.1243356  240.8181326  247.9538371  229.5726624  239.2205274  337.9862646  202.7050054  541.7598429  -145.3125528  -141.4645311  489.1699806  
221.3900387  275.7020778  133.9167318  212.3081933  117.8315406  366.9333749  -15.09001009  397.0931266  241.5623922  246.9020261  232.7573172  238.4293493  341.8915252  200.0523922  547.8429135  -146.8594104  -138.7526363  483.524995  
223.1485205  275.8302928  137.0066639  212.2218337  115.1491602  366.4035558  -13.968829  399.0963307  239.4295609  243.8376566  224.7049504  242.4731698  341.4438903  200.0337329  543.2369636  -145.8604321  -137.4317407  479.4762314  
226.1835423  276.6459959  136.4840929  211.9587387  118.5169396  367.2771524  -14.72187549  399.3527567  237.3537345  243.1117125  225.5342166  244.1959651  343.6929534  200.5534338  536.6740371  -142.7645323  -143.1836537  490.0482681  
231.1075616  279.0271439  136.6788454  212.7026803  123.9228908  367.4704626  -16.66628597  401.4055328  240.9852953  242.9134903  234.0103646  244.4000653  347.4559944  198.0426421  537.699678  -139.0468861  -141.9445029  490.0799096  
232.3321482  284.3544784  135.8120304  214.7007478  119.8112952  366.8019393  -18.11510569  399.6455207  246.1290334  243.0220064  233.9473891  241.2984771  350.1797096  198.6733872  549.1694101  -139.0100893  -135.9439248  483.7347454  
229.2071928  284.7261462  133.1920085  211.6575804  118.0869692  365.4401248  -15.6553897  396.5799743  245.3292951  243.7944509  224.091426  239.3852521  343.4971905  205.7173486  540.7972106  -139.9976449  -123.9331474  484.8411529  
224.5421726  280.1988557  132.6130638  210.4594664  118.3130028  368.287944  -17.61297336  396.2030385  242.59467  245.1957915  224.9927939  241.7236895  340.6625019  207.1455093  539.3771197  -136.8236636  -126.4923052  489.3040048  
223.7787325  279.3803882  134.9500843  210.3689311  121.1514598  366.7166928  -15.22951541  402.0981322  243.1816458  245.509333  228.7313368  242.3127197  343.1765958  201.6884008  541.9659611  -137.4823588  -131.4372849  482.0465626  
223.1714397  280.7887256  136.7535864  211.2494027  120.0551979  362.0149879  -14.73366184  400.4283368  245.2385811  244.9687853  231.6980373  239.748242  342.0511618  196.1968768  541.2139659  -139.798148  -136.6796055  485.759575  
226.8131763  279.8577859  135.8511038  210.7495652  125.3831194  362.0473207  -17.06851687  399.4031468  243.3939189  245.0185446  233.9921537  240.0929887  345.103485  200.9890278  539.7152875  -138.454557  -132.8008265  488.9742088  
229.7576429  278.3293514  139.9063527  212.1449368  123.8263673  368.5693284  -18.32551861  401.8354809  247.1705013  245.2942791  234.3946374  242.9361766  347.1316159  196.9154427  550.5782523  -138.2791151  -133.2692726  482.7794772  
229.2688802  278.5779913  137.035375  208.5047733  121.748074  370.9215838  -16.61775556  397.6711586  243.3544842  245.6097052  228.2632485  242.6176378  343.5280832  204.4650745  544.3027614  -139.6776957  -122.6083469  482.7850522  
226.3371502  278.6889168  135.8841449  209.686026  121.3430906  373.5892712  -17.69375333  400.6056305  244.322087  246.512683  230.0029059  243.5111306  343.9502404  204.8596367  544.6346222  -138.2043618  -127.9496145  486.4059289  
226.1618754  274.9517222  135.9067289  210.4798418  118.5036831  371.4497979  -16.24337657  399.0683101  242.9493744  244.375741  225.8082197  243.7938867  344.8924458  205.2937236  544.6746836  -137.8608104  -132.5851123  484.1832095  
224.1129854  276.0379279  134.140071  211.2376232  118.8238466  367.0478462  -17.20847554  396.4719829  243.7981329  245.2178471  229.9758585  239.3714866  342.5491859  203.1948262  541.2615619  -139.6291704  -129.55872  484.5002537  
225.1525029  277.4854242  134.068665  213.1405381  119.9346058  367.4031626  -17.56533653  395.9517331  245.1210676  246.3143174  232.5445492  240.6974438  344.8298858  201.0729574  545.6305994  -141.3203278  -129.6584575  481.7431987  
226.9972572  276.343886  137.4131958  213.2059123  118.5683749  370.2075857  -15.54571485  399.0137819  243.1847254  244.7040897  223.9961144  242.8248553  343.0947359  199.8976174  542.3967238  -142.0602346  -130.0740453  479.7017666  
226.8892878  273.8508265  136.4675095  211.5030959  119.4484482  369.5535715  -16.8266635  401.0018523  241.7240037  243.5450107  226.9977523  243.0540694  344.3718884  204.7704663  538.6667693  -140.9335752  -136.2366766  488.1225485  
226.836831  275.8399012  137.7983904  213.3312581  118.682417  367.1896926  -18.04473927  398.1392459  241.3340762  244.5260946  234.7657801  242.021939  347.3390407  199.2280092  543.8842119  -137.1935106  -136.4900434  487.4291882  
227.8089706  281.34803  136.4921361  213.2554445  116.4982293  367.4754397  -16.18480232  398.665438  241.4173713  245.3203338  225.6815175  241.8996419  347.0802567  199.6515639  545.3649758  -139.1008333  -128.243019  478.4365281  
228.6889881  280.0478387  136.4143062  210.9654206  118.839705  368.8520164  -14.70341733  398.2115098  239.4341605  244.9840995  222.7269078  243.2502945  345.9830134  202.1889531  538.7416051  -139.030807  -129.0987469  485.8017351  
229.3974939  277.6446102  135.9627147  212.2511212  122.9791503  366.8285183  -16.58036181  401.3518409  243.1253659  245.0209655  229.5639831  243.492887  347.6720103  200.6327332  537.8815202  -136.3029078  -133.6415262  490.8279352  
232.7839299  276.1963087  136.5066686  213.8142512  121.8682187  367.7095677  -17.09163763  401.9704404  246.6708193  242.9063221  230.9012069  243.801252  350.8154984  199.3197829  545.2655557  -135.6625028  -132.9026272  483.927767  
232.2301855  276.7233448  136.0128235  213.0313186  118.4729947  366.3443799  -17.67933907  397.8305447  247.4353078  242.9744924  232.0059366  241.403162  352.2346264  201.7635076  543.7241819  -135.7743528  -126.2361912  487.2660265  
234.5903597  279.9783321  135.9846377  213.6932695  120.0936693  368.0808489  -16.34131143  398.0592586  248.2484765  244.0812504  232.8415929  243.7025112  352.1348653  201.1815417  540.5041672  -136.7372952  -122.4717601  489.4239179  
236.7268295  281.8868468  139.7764813  215.1302331  120.8268934  369.2051336  -15.1499338  402.4591838  248.5047809  245.027885  231.0212293  245.7935789  355.2210438  200.2264995  546.2479764  -134.7437356  -120.2931583  482.2722688  
237.0955901  280.0992451  139.1147345  214.4625412  120.4611046  368.8690947  -14.18808853  401.460927  246.2554443  242.3825327  226.0302787  245.2583093  354.3242791  202.2252667  539.0341918  -132.2325807  -120.3520957  489.6534956  
237.6606709  279.9394407  139.5687309  213.2644072  126.8122109  367.3613907  -16.91210673  405.0758112  245.9320035  242.7080263  232.9959458  243.7513671  354.7443861  203.2033614  536.4714255  -131.429948  -119.2231169  486.4960075  
236.3591009  282.0897581  139.3993731  215.3155842  121.6487409  367.3781419  -18.12341099  401.9747489  248.8852724  243.4959454  234.3785628  244.9505074  355.0679422  197.956033  545.0511765  -130.2947818  -121.1973676  482.1069127  
236.8986566  283.981219  139.0727751  213.7859173  121.1390414  364.4196127  -15.26499814  397.4074395  245.416353  241.914161  223.3849765  243.6843667  355.8836628  207.3589412  540.5567939  -131.5247644  -106.2777044  478.582162  
233.1211326  280.8686291  136.0796072  212.4844975  122.6383398  366.3933204  -18.17255212  398.5298696  242.2000717  242.950111  223.2062481  244.5046949  353.2937308  212.0999501  534.3756124  -129.4992408  -108.2916962  487.3174442  
223.574434  278.2193966  136.2737358  210.6002292  126.1480417  363.7359981  -19.16108799  399.9953181  244.3101275  243.5891298  235.3236931  242.3261487  350.5688459  202.3592332  536.8486155  -126.2453707  -111.3153959  485.4112791  
222.2984793  275.0460328  136.7545926  208.9977059  123.081661  370.3332157  -17.51081896  402.2563184  242.7201229  242.5163871  230.9849763  244.3621009  347.6071626  204.8045175  547.3666531  -129.9079174  -119.6349347  479.479662  
221.2921267  278.5513639  137.739162  210.5202779  122.2493629  368.8832494  -16.0641193  399.1415002  245.2113088  245.9576018  236.4773416  238.6984946  341.9804269  203.351122  546.8691596  -139.3551075  -126.7509188  483.5696597  
220.9242168  277.413938  135.418877  210.1311893  121.6237786  369.1178612  -18.76759714  395.74324  244.9588143  246.9050122  235.0180824  240.0245401  341.2493479  207.3380344  545.984355  -143.2514069  -128.2899893  485.1518792  
223.0135906  279.2300352  136.8181085  210.7213723  119.1225812  368.7083205  -16.20076873  399.9740774  245.4722503  245.823047  226.2262184  242.4691068  340.7354243  207.810055  544.9260823  -145.6293939  -131.5196271  479.5994281  
222.30176  277.6481418  133.8612053  210.5627307  122.166041  369.8679123  -17.19693956  397.2038601  243.9853577  245.6000303  226.0429033  242.7775443  340.2550807  209.7156987  540.4898685  -144.7062026  -136.1781922  490.0005334  
221.1801955  273.3831128  135.0210225  209.8718541  121.5669613  368.0831131  -17.5570047  399.5109692  243.2099053  243.9974931  229.5670399  242.4972115  340.8665683  204.7995008  545.9251639  -143.261768  -137.97504  479.634246  
220.1692947  274.2576137  134.0386482  209.0242951  118.2923102  367.8571192  -16.70858457  396.8664897  242.0222442  245.1246904  232.6836884  238.7053465  338.7880878  201.601904  546.0884673  -144.7845913  -138.6691663  486.3501801  
223.3621402  277.9955302  135.28202  209.6393816  119.8255129  371.0570919  -17.31201853  397.2956138  243.4614237  247.1313989  231.7858389  241.0128854  341.8770512  200.8362929  547.178712  -143.111412  -137.6523704  480.5896248  
226.1523246  277.1727986  135.4551286  209.3660373  120.0372426  369.6247778  -15.52670526  400.4958285  241.4646405  246.0543844  226.617251  242.9095171  341.9552434  202.6963324  543.1374513  -143.6231655  -139.1386614  483.7307849  
223.3700976  275.7463286  134.1303673  209.2933952  121.1438749  368.0396363  -17.51782914  399.0376814  240.3080997  246.9019255  234.5198685  240.7332647  341.3947361  201.4321735  540.2859608  -142.3330206  -139.5039785  487.4456127  
223.9224331  276.7280073  137.3145052  210.3309667  116.9834311  365.4776079  -17.0507734  397.9290788  241.8862401  245.1520805  229.2680268  241.6360979  342.9329838  197.3612282  546.322863  -140.7199592  -138.3412218  483.404127  
228.9588459  276.0261548  137.6823826  208.8180595  121.3519766  366.834257  -14.2739393  397.8446787  240.8784821  244.3018304  225.9807803  241.6505979  342.4223804  201.2169727  539.9786887  -142.5844035  -134.15849  485.8257583  
227.2643126  276.2420465  136.5681063  210.0176229  119.7212055  370.3987836  -14.96171587  401.3665072  243.7751998  244.7958857  228.4270489  243.2061782  345.1324215  197.9241618  545.7727814  -142.165392  -141.3414301  486.4483145  
229.6124372  277.0927083  137.3469499  213.252631  118.0315087  367.9214553  -14.02885729  402.5241079  244.1541057  242.1955249  227.1181472  245.6570077  344.2272192  196.6669026  540.2670448  -140.6803877  -142.7434397  487.1036995  
231.8603406  279.8882442  136.3857478  213.1811827  121.2899702  365.0857812  -15.51121336  398.7730894  246.4241184  242.5299427  230.8369271  243.15375  347.9426271  200.4150039  536.1906161  -139.6397822  -137.905746  491.3682576  
233.0643283  280.970321  136.6990788  215.0362319  121.507363  366.9616724  -16.310056  399.9842893  248.0886006  242.9532411  232.9737353  242.5086063  354.0421004  198.9691516  542.9633533  -138.0105079  -127.3343054  486.4838208  
234.7829965  279.4998842  138.0949484  213.748652  120.0440425  366.6901306  -15.21400017  402.6537488  246.0105422  240.9200349  225.5597828  243.5305219  355.1511261  203.0057273  541.8399119  -135.1383927  -121.5880603  482.0214091  
235.227809  279.231305  135.8493801  215.3576001  122.0426667  364.3635489  -16.33242378  401.1846067  247.2436999  241.9848755  230.391776  243.3014695  353.8736835  203.2689837  539.182013  -132.0675954  -126.1351092  490.4606211  
234.7314603  282.5447445  135.014129  215.242274  123.8756756  363.9380553  -16.59903663  398.7743513  247.7341357  245.422957  235.0444547  242.2044159  358.2999672  204.1556037  540.8081839  -135.426213  -116.2097234  487.8719405  
236.3380773  282.0343133  137.3606092  214.3394692  121.5328436  367.362428  -18.55868753  402.1784325  248.1467387  244.3274941  230.9438778  242.8441187  358.0692671  200.2125833  545.271102  -134.4759087  -111.3033535  477.3430952  
234.907688  282.1068508  138.5619714  211.1632968  121.3612954  366.1038247  -16.18099293  399.2051836  245.0373575  244.0785469  225.163679  242.6857886  350.8125033  201.9572005  538.2326732  -135.8216565  -112.4334407  478.6644081  
236.1387786  282.4552502  139.5608051  211.682841  126.8933838  371.5841082  -18.13823584  403.6998268  244.626363  242.8446343  229.8546939  244.5000249  348.1230981  202.4960354  535.9502343  -135.303087  -127.3033906  492.545883  
236.9855305  282.4367171  138.9528008  213.2625301  127.2225996  369.2855155  -18.28504549  403.4029583  248.1796267  244.4838581  235.3351779  246.2510943  353.4821028  201.5269286  546.9180764  -132.9392313  -124.5710042  486.2652601  
234.0778082  284.953156  136.2233693  212.1849652  122.21082  364.6172657  -15.50370369  397.4394539  242.7869138  245.4849183  227.1370646  242.153688  354.4146934  206.4692379  543.6895342  -134.0779667  -109.7542882  480.9022737  
227.5287035  279.4259314  134.0683935  209.7131559  122.1419916  367.9285928  -16.01733502  393.7476505  238.9888547  245.7654805  223.8819898  242.7865935  347.9625821  208.2526878  538.4705142  -133.596717  -103.4112558  482.767465  
222.0687012  275.1848229  135.0765492  208.9902886  121.9984709  370.4461673  -16.45543597  399.1506256  241.4457657  244.7695815  229.8458044  241.6843129  347.6817429  203.616529  542.7652282  -135.8892832  -120.2438701  480.9666054  
220.3631073  276.2245425  136.8685145  212.3984135  117.7845227  366.8226485  -16.61482221  398.5942777  242.1275549  244.0402957  228.1001496  242.4636989  344.6099152  202.0864202  545.2353926  -134.3801607  -134.5783384  482.3354664  
222.0229576  278.8649993  134.6121353  211.5169004  119.9832933  365.2203444  -15.28690519  392.5815593  240.522511  245.3000359  229.5221399  240.7010392  344.1767219  204.4502701  538.9989769  -135.2781471  -126.719599  483.28754  
220.4150892  275.4285442  133.1978541  210.3417359  118.5538157  367.3868155  -16.03569743  393.1962633  238.0485239  246.4937381  230.4249554  240.5124244  342.3863106  202.7846381  540.0819847  -136.0522952  -124.727331  484.2312847  
220.8826802  275.1322586  136.4957029  210.9779361  116.2643988  370.4716064  -16.12268269  400.5517012  238.1892341  245.4700758  224.6789238  241.0247869  341.3122356  199.8784133  544.6506536  -137.4541764  -135.4521751  480.4573106  
221.8797054  277.205557  136.126044  211.4311742  117.0165813  366.8997916  -16.14002924  399.3436125  239.4369989  243.9101063  226.5388488  242.3481803  339.9604009  199.2081296  540.1928612  -135.5671975  -143.1170773  486.0734225  
222.7754169  278.6102255  134.5452104  212.8544023  119.4938039  366.5721457  -17.62638644  395.9774425  240.5138861  246.4314063  234.662799  240.6895925  341.5636053  200.4425935  537.8721554  -134.8925388  -136.7771722  489.0135505  
223.7212336  279.8049067  136.4230207  212.9858693  119.4883301  371.1136563  -18.00667675  398.0475008  244.762444  246.9163797  234.6301472  241.8707287  341.2018913  200.3207479  550.1662317  -139.6097251  -134.8947087  481.0663864  
224.6718966  277.2736721  135.1598721  210.6234117  119.6568813  371.358786  -15.90842649  395.2529817  242.0054623  245.4283528  226.100154  239.7495191  338.3461196  205.3667582  544.8158334  -145.0418609  -126.3639697  480.8387801  
222.4741239  276.4257389  134.652929  210.7970793  120.4675133  371.7041152  -18.49454854  400.1079234  242.9985166  245.6191557  228.669186  242.8671608  341.6486375  201.8425267  545.4998941  -144.5872003  -137.552816  484.5253583  
222.8998729  277.8671347  134.1276071  210.4155893  118.5289793  367.1849697  -16.87571265  399.2597201  244.0607562  246.3112488  231.2654237  241.3576821  338.6286082  202.4993722  544.332661  -142.3698743  -141.7682229  485.1690253  
225.0145456  281.1575939  133.4062886  210.1989644  119.4329491  367.0631532  -17.91836369  396.7603222  245.2472241  246.6868819  234.975747  241.9250933  342.9259282  201.2740634  547.9484264  -144.1874536  -136.7918069  486.3921427  
226.2364703  279.5024873  135.4307495  208.9133877  116.3038318  366.5334825  -15.44243084  397.0699037  243.8482393  245.4152283  224.6844244  242.4425395  340.3906736  201.765696  542.2238255  -144.941819  -128.7477491  478.4615731  
226.3255154  276.908292  133.9627186  208.5379927  119.9376641  367.8753209  -15.95656451  400.5072885  244.0299402  244.6898486  228.0611046  243.9070453  342.9264206  204.5147525  541.7129927  -145.4608502  -138.9575042  491.7565045  
226.2431803  276.5299703  136.0081104  210.6017675  117.7133186  367.8691154  -16.70493858  399.8405699  246.4006118  245.5466348  231.9500571  242.2951974  345.0819118  198.0545965  549.0893331  -143.4082416  -138.7296119  486.3048907  
227.4973344  276.6848266  137.1931731  210.8741324  116.2101303  367.8771143  -14.65316602  398.0077397  243.29901  244.2415105  226.6107092  242.8818373  343.4055636  200.0377644  541.0753374  -144.2699583  -131.1362207  484.0063197  
231.2228649  276.0541786  138.0652803  211.4296282  121.5132908  369.0876449  -16.77759984  401.7648084  241.3026478  243.105328  227.9469135  245.7079993  347.7867249  201.4342444  537.2037295  -143.3321686  -137.4309825  493.0309795  
232.1527129  275.7034272  138.4331499  213.3163972  119.2460427  368.194487  -15.81774596  402.9444014  244.3770077  242.0690065  233.2115227  246.0012651  350.9476249  197.4887423  545.6404697  -138.5024222  -138.2147804  488.0984585  
234.628863  280.2639884  139.104373  214.1038715  118.2632149  368.4935604  -14.8901152  400.9213127  243.8938925  242.9348712  231.2902811  245.017654  352.3620371  198.8162951  543.0402425  -138.814294  -127.1684352  482.6947942  
235.7012  280.3571289  138.241522  214.1524603  123.5460551  370.7726826  -16.8480073  402.3640047  243.7121215  243.075938  228.9195075  246.6479643  352.7517464  204.8655374  538.1361595  -137.2992502  -124.4136708  491.9243197  
236.2588647  280.7578885  138.3935955  214.4762805  123.9180519  369.7911752  -16.66714405  404.3270051  245.7081874  242.0744923  227.5871501  246.6989122  354.9641532  203.1234952  541.4349381  -133.1077214  -124.4137708  482.5261513  
235.2722377  280.7717461  135.6274936  213.0519395  123.3353142  364.5642733  -16.57797191  399.4906801  247.1925635  243.2809468  231.9765772  240.8706927  352.1563168  202.3987484  540.3530329  -132.2861629  -122.9995573  486.834186  
232.0451751  281.7260432  135.0478513  213.7879806  126.1019645  363.2917874  -16.3982441  396.0869949  247.6896  244.7386366  232.1342956  240.8235398  351.1353631  204.9058072  541.2487807  -135.2920872  -118.8005539  486.5202516  
228.8206769  278.8752661  135.413844  214.0780948  126.0395913  365.2411691  -16.39664998  400.1149281  248.2212724  244.3009713  231.3224703  240.4302755  352.5521018  205.7510481  544.7782402  -135.974735  -114.6909904  482.0700431  
226.6357331  278.0612281  136.3636961  211.886171  120.4238692  368.1575323  -16.17472049  398.8462547  247.3860097  242.7093525  223.5749188  239.1438217  351.4169809  204.7058384  544.0232953  -136.9075869  -118.0775952  479.4390823  
227.7034349  279.0775298  136.0485349  211.7121341  123.372671  366.2960769  -15.14735006  400.740697  244.6956544  243.6236115  226.724682  241.2751402  347.4818345  204.1366169  536.5649233  -136.8816187  -127.8291954  484.3110819  
230.7619696  278.4547485  138.7617287  212.75472  125.7415525  370.0272882  -17.45957883  404.0081228  246.3275591  243.6288159  232.3889713  243.4013508  349.9066238  201.8341901  537.9925386  -135.2792692  -130.3770784  488.5550535  
233.5802897  277.5000149  140.3164783  214.7401277  122.5701201  367.555921  -17.95613583  404.1095694  248.9415298  243.6701242  233.1759181  242.8411886  352.2458611  202.7900085  544.9284374  -132.6996769  -126.143217  482.882273  
234.2847948  278.8918006  140.1012268  212.8214737  126.975817  366.7915065  -18.55506345  397.8904019  247.9697547  243.5814819  232.6105399  242.3759568  354.3798726  203.9789266  540.3352514  -135.1492102  -120.2460829  488.7220072  
234.1884882  278.4177973  139.7262135  211.5831801  126.4825085  367.6380062  -17.1169445  399.9910244  245.9113957  245.2425079  234.4712153  242.2244334  356.3871159  203.1907142  540.6870929  -132.7573083  -113.1380527  483.064154  
232.4376647  279.0557159  136.9171566  211.3721068  122.5572963  367.022115  -16.52931194  400.4793817  243.9125584  243.1293094  224.958061  242.0496544  353.0257546  205.9985242  544.2343701  -132.6459276  -117.0938426  481.9953713  
226.4855021  278.8942339  130.9649976  209.8425019  119.2022068  367.5566496  -15.55474464  394.7928956  242.0266419  243.0607019  226.8350038  239.1165744  347.2812811  206.2108802  541.7130457  -132.2989287  -121.2456558  486.4964324  
222.2620477  280.5918785  131.5274218  210.4697824  120.2947003  361.3362401  -15.06959728  394.6110163  241.4460762  245.5929313  231.0518517  239.5969726  343.9270443  203.8387215  538.1807203  -138.137046  -123.9172193  486.0206446  
218.8593127  278.0293727  135.095893  212.0445931  118.5175861  363.651615  -15.30298564  399.942788  244.6760008  245.1281736  232.4407913  239.2071816  344.4734331  198.4000863  547.1979575  -140.3900631  -133.0565056  478.7607921  
225.4009299  279.296622  139.0379021  210.628454  118.9213718  366.5708665  -14.58967257  399.5433049  241.418794  244.8930214  227.5359385  241.5925107  341.7732389  197.5910951  541.0114089  -139.9832191  -136.57566  480.193721  
230.7756515  279.643353  138.9533892  209.7941541  124.369605  368.5323364  -16.89491175  401.4217452  240.7171624  243.3248961  227.7014341  244.646862  342.1580685  202.5771817  538.0663591  -139.403762  -137.7790871  486.3501249  
233.8554987  277.7178576  139.4672408  211.8696144  124.1551624  368.753395  -16.33857742  403.7981573  242.6821654  241.2909355  231.1366961  246.9113362  346.220655  197.4982358  546.0717908  -134.6994028  -136.5361789  483.9342112  
235.3341308  278.9482263  135.5394651  211.1990203  120.8823682  363.9836926  -17.16904482  399.5674669  240.9878341  241.7353335  228.405547  241.3584173  349.7350516  198.3515935  543.9745944  -135.5114817  -125.9870742  484.9534052  
236.2674528  278.9192223  135.3967063  210.8895695  122.9404542  360.7382701  -17.30503059  396.6448397  241.2997521  243.9612662  228.9403683  239.6077883  349.5017505  200.4034506  536.0842145  -135.5000216  -118.186879  484.1491376  
236.3361844  280.5587796  136.1140383  211.076098  124.1590273  367.6837711  -18.3247591  404.6151389  242.4331777  243.4716116  229.6024684  242.1794386  352.2407199  198.8873871  538.6823403  -134.6690258  -124.7261133  484.8437793  
233.7249613  283.6891894  133.2856099  211.0228152  119.7226665  365.5438801  -16.58016936  399.110071  242.5985722  243.1589125  227.2077461  242.4413054  350.5609131  202.0449206  540.6926484  -132.3377026  -128.1958699  487.8399454  
226.7566345  282.9580912  133.2752879  209.2577109  118.2565441  368.7089088  -15.35539146  392.9471278  240.6097545  246.5991651  230.700211  238.2223364  347.0598933  206.6479148  542.7237781  -136.1190112  -121.996408  490.2109994  
221.4525639  276.9930113  133.2994023  208.7238497  118.4270361  369.7124456  -15.19304771  397.5849004  239.9892219  247.2119549  229.5646146  240.6764  346.3349761  204.6487145  544.5497028  -136.5475074  -117.9693498  479.1069153  
220.0929401  275.5208941  134.1225416  209.3158083  115.3778704  370.3405298  -15.66160178  397.3646051  239.2824344  247.0907419  226.2723518  243.779666  341.6542121  203.6479528  543.1150458  -140.81113  -137.0724775  482.6034635  
218.7016812  276.670492  130.4945789  210.5928855  115.9967912  367.9423933  -17.02288177  395.5155229  240.0829681  246.9602662  228.5963141  241.2833588  336.7944203  202.7006598  539.9316496  -142.8699135  -138.9578311  484.8065061  
218.0419824  276.0334094  132.5651881  211.1251555  117.2936939  367.0423404  -16.83033891  397.0160572  242.4073976  247.0150598  233.0865052  240.6591024  338.6254632  198.0544771  546.0662766  -142.7284166  -141.0503991  481.8171222  
219.4349714  276.1661488  134.3710068  212.0740829  114.2234096  367.1815344  -15.92711943  396.624422  243.5241011  246.6673085  229.2858135  240.9021168  337.3794053  197.0561776  546.3850512  -144.6328742  -140.2346366  479.1567527  
220.7545356  277.3314496  134.8409939  211.5435895  118.5622104  367.2392295  -15.65347558  394.5329314  242.8641451  247.7692764  225.7915371  242.1860074  337.6946502  202.4738047  539.9078436  -146.419816  -136.9652494  482.461887  
221.1155199  276.0653133  134.9769887  212.1344427  117.3242843  369.0325523  -16.9897197  400.2707798  243.160055  246.6522538  226.6903131  244.2789382  342.2505737  202.1429582  545.0630895  -144.0410726  -141.3752624  481.469807  
223.2172958  275.8667049  134.2851263  209.6907681  116.2352181  365.6383845  -14.26514854  399.3306858  240.7808014  245.2688307  225.9985  243.2165453  340.3524772  200.6051398  541.4506415  -141.645498  -141.1383709  484.1635175  
223.0086539  276.3383715  133.9201487  210.9867804  118.3496957  362.2258251  -15.15282613  399.6880449  239.9816722  244.2134105  229.844548  242.817254  341.6960124  196.2118287  535.2826767  -142.112358  -138.6486889  487.6778434  
224.7981197  277.4324603  134.9482693  213.1286042  116.4888726  363.2855165  -14.98645327  402.2625372  243.5010941  244.857217  231.1907744  244.094362  343.6719728  192.96972  541.0693192  -141.5239264  -141.6979429  481.890444  
229.5273223  279.3384393  139.0562007  213.339403  114.8669751  364.1422435  -13.53858918  399.3670722  245.7693603  242.8684726  229.9396925  245.8567115  346.4263097  194.1299915  538.456685  -140.6012554  -135.2598207  484.9283015  
233.8284876  279.969663  137.2885468  212.8807979  118.0771971  367.4116813  -14.57511132  401.1184741  244.2363326  243.0069184  229.7994255  248.588541  350.5378257  197.6532139  536.0329322  -137.4605991  -126.5735279  489.0942217  
237.7412569  281.8184796  138.9218476  213.9880543  120.8438208  370.6790194  -15.28639591  406.6874471  245.2764479  241.8174728  226.3782183  246.3212778  357.4498486  199.6288278  542.4962509  -137.5976527  -127.467365  481.6820031  
239.8888543  281.5192342  139.0452388  215.7928305  120.5488359  371.2359286  -20.96110334  406.0121167  243.8344859  243.1991136  228.9608564  249.5242211  356.2093364  198.0925583  543.4544451  -134.7021791  -126.1892071  486.9276399  
241.3979144  281.0082039  140.1248637  214.4655093  124.5681541  371.9136308  -14.86524845  399.4194735  248.7058283  241.9696567  231.8802865  240.4497822  358.6871756  200.6635827  545.4713219  -129.9746961  -113.3342266  498.8318628  
236.3854001  279.1621495  143.864156  212.112531  131.7238002  373.6522079  -20.32896388  403.8707385  250.112525  240.5005246  230.1240328  243.1407831  360.223551  215.1161222  549.5755808  -129.1726812  -102.5711861  484.4387543  
227.1634072  275.9208227  142.5450076  210.8307065  129.3007915  370.9182598  -19.37135532  397.2548106  249.4160748  243.027029  234.565138  239.4714912  347.4462092  213.910563  548.9162403  -134.2561342  -119.0878074  490.1541617  
226.3280885  279.2685144  139.740078  210.8822339  125.7448318  374.0702008  -17.39936907  397.2966189  247.9410136  244.6067473  228.9407313  241.1615214  346.98161  212.4943348  550.3399483  -140.1124807  -113.9488707  481.5363161  
223.8258868  276.1120586  136.6688473  210.1484178  123.2624407  372.0014509  -16.83515608  400.3079611  244.9475515  243.6947205  230.229879  241.4265414  341.4333016  209.2631692  543.8668756  -140.4692491  -130.9699934  486.8003422  
225.1708242  277.6144524  136.5151615  212.7148457  122.1726268  370.9026119  -17.12644084  396.0764197  245.5561738  244.6984274  232.3346802  242.6727737  346.6139707  206.5859299  547.9761573  -139.7755584  -126.8322247  485.1281073  
225.2829199  277.844932  135.0895809  210.7446315  120.0706969  368.4227322  -16.34610911  398.1317642  243.1279048  244.5031534  224.9898573  241.3875142  343.2409501  207.1985901  539.6109099  -140.4273449  -123.9677776  483.3275422  
224.0498646  276.0224497  133.5186541  210.9052199  122.7609389  367.5534716  -17.97915267  397.4942476  242.9281138  246.0697827  234.7801637  240.3258641  344.0355011  205.0752346  539.702412  -138.3728267  -132.1312192  487.8555848  
223.2775317  279.5485905  133.9597921  211.9105432  119.5901983  364.7098927  -17.39518903  396.3433175  245.7992998  246.4861539  233.6210883  237.868748  343.6643073  199.9311622  543.2282493  -139.9499033  -133.5645502  482.2921096  
226.2757418  277.7781811  134.0981135  209.0200589  121.3309729  366.5845937  -16.6209671  396.4180027  242.2487472  245.8995063  226.4488097  239.2722024  342.2650316  204.0178025  538.5352166  -140.7393023  -127.450886  486.3144701  
226.638435  278.6901356  135.209167  210.6563862  120.0877217  369.1552558  -16.84857759  401.6602442  245.0258395  246.0494432  229.0366768  243.137749  345.0078984  202.5447896  544.3413145  -136.8817407  -138.4592017  482.8290596  
226.1482212  278.7523607  134.3460008  211.3609396  118.6173844  367.3828618  -16.85500633  397.0720788  242.050502  245.6403324  232.4239393  237.8100398  344.3543332  202.7417393  543.9777198  -138.9567471  -132.7513151  485.2912597  
226.7257458  278.4252651  135.2785346  213.3838513  120.8197011  368.8823596  -16.64687555  398.9254758  244.7594285  244.4571817  229.5979299  240.3303305  346.8396066  201.36411  546.2397361  -139.8553602  -126.4954113  483.1989746  
227.2155023  277.3382326  137.0084068  211.9085197  121.19178  367.7860211  -15.24670621  402.8973176  241.3994215  244.5366527  229.1666169  242.407333  345.4186825  202.6271499  540.2769978  -140.3345172  -131.2404889  484.0311411  
227.4492268  278.2768293  136.4001106  212.6147953  122.589636  367.8642917  -17.29878113  400.83958  244.2391339  243.9254804  232.7987119  244.1121154  347.5889246  201.4448618  546.4646675  -136.8814596  -134.7529762  486.2579389  
226.2377931  282.8758406  135.2546596  211.9286872  117.6263542  365.5418818  -16.17460858  396.1887808  242.5625429  245.1464118  229.2408062  240.6053904  345.4967582  202.2892359  544.0667499  -140.9890544  -126.2154081  483.5000076  
228.9357857  285.2993287  134.9263695  212.2310319  121.2628728  368.4158628  -16.02732695  399.5914192  243.7534676  244.4665591  226.9056728  244.1032377  346.8321294  202.0168578  542.8795448  -139.2738633  -126.7407051  483.8625674  
227.6626831  281.257105  134.240097  211.347854  120.7682117  366.4137717  -15.43437387  399.7452237  241.7805514  245.1310939  226.3027528  241.8097502  344.4120568  201.2428193  539.6314504  -139.3732561  -129.9813884  487.0616432  
227.7046211  274.9994374  135.6058969  211.2179245  120.1118767  368.4983978  -15.88814214  400.9138831  242.8689629  245.4129923  233.5687966  241.8827059  346.9720776  198.7562253  542.4578633  -136.2879136  -131.8918665  488.1407282  
228.9637046  279.3492333  136.6653761  211.0892719  118.4776991  368.0213813  -15.66313037  397.8236056  243.4086768  247.5255665  231.8250911  241.7679157  347.3554018  200.0666816  543.5164009  -139.0874256  -130.7358986  481.0991029  
230.1356272  278.4235078  135.176423  211.6680891  119.1634407  368.6263681  -17.1921221  397.4216445  243.2375407  244.8727125  229.5607054  242.8609765  346.7454657  203.8772744  540.6761587  -140.207269  -124.6729987  483.436358  
229.4386529  279.6274006  136.6862942  212.2440764  119.1119141  367.7309353  -15.62324697  398.9317049  242.9049327  244.5910981  225.3859109  241.5542553  346.4128719  200.9889618  541.3697915  -136.6436063  -129.9208807  483.5400966  
228.9347994  278.3569364  134.7814908  213.4634707  121.3692448  366.9645692  -16.35519984  399.9615884  243.8421037  242.7386783  228.7884258  242.0995681  345.3935176  202.4229342  539.7152967  -136.9141307  -132.150132  487.9808287  
227.3293155  276.5467168  136.5898209  214.0535699  123.3935146  366.6130066  -17.94208854  398.9751384  244.6011037  243.6373069  236.6354281  241.0783968  345.7685371  201.0066928  542.9700357  -137.8238694  -131.0204393  487.8141804  
228.3153677  277.6603423  139.5691328  212.2580396  122.2114763  367.594527  -17.45952499  400.3669044  246.4601247  244.7165058  232.4297498  242.2240204  346.9045427  201.4852407  546.5919026  -140.2000699  -128.0874238  479.7528328  
229.7462539  275.7739921  138.5957161  212.0055105  126.8290986  371.4660477  -17.43826705  402.1304149  245.5596607  243.0728439  230.9901571  244.4679634  348.0394005  208.5250392  541.54801  -138.7577097  -126.9981066  490.215233  
228.1490491  274.1639617  138.4915307  212.264961  121.9969056  366.8431589  -18.29039817  402.4258306  248.0570598  242.4471806  229.29438  243.4122575  349.5270549  205.4764585  542.9696692  -134.2004143  -129.6052116  484.0196382  
227.367393  277.1693469  135.2024699  213.4622595  122.5031824  365.9601464  -17.4641873  396.1266606  246.3267437  245.4120497  233.0345794  239.1068985  349.923089  205.1245939  540.3610071  -136.5485932  -122.0792503  487.9290245  
229.5562212  280.4163809  137.2706857  213.9083457  119.8445394  366.52121  -16.28305285  398.1028114  246.5086985  244.5317736  228.6994403  242.5437242  347.9109423  200.9835593  543.0770987  -136.9535662  -119.443399  477.4097819  
229.2898472  276.4629998  136.2226975  210.4623457  121.5013695  367.5367194  -15.64609169  398.7384955  241.6828389  243.1309928  225.9217846  244.5392647  348.2310471  206.2710395  537.8221877  -138.2390016  -124.1487516  486.0035858  
230.5088646  275.8666745  138.2314138  210.8039434  121.646154  369.2232017  -16.99829022  402.281431  243.4548989  243.9190233  227.9743465  246.7571009  350.3084073  202.4996446  543.8159864  -133.9635912  -131.396467  483.0133712  
228.4233877  279.7059071  135.9027491  210.3540393  117.9413571  367.4598038  -14.87591292  397.4757991  239.8417278  244.5042312  230.9738218  241.6054761  347.9872921  200.7635693  544.429995  -136.691056  -126.8969168  486.4730635  
230.7360636  283.9700969  135.2790703  210.9350086  118.4989114  365.455751  -13.89431568  396.115167  239.4888785  247.0086214  229.7451694  242.550942  346.3210841  201.3189274  538.536458  -139.2650813  -122.1198618  487.6207681  
230.2085631  284.3121151  136.4446963  210.9555388  120.8875361  369.2156453  -14.51400127  402.5261305  242.3151694  244.6968548  228.9178653  242.6732314  346.3160114  199.5110011  543.9826531  -139.0432052  -126.3939722  480.5989831  
228.9455921  280.65389  138.2798137  210.1859904  119.9348845  368.6854467  -15.01911624  401.9862076  242.7762193  242.5498691  226.3740413  243.1473537  346.2622788  200.7050884  541.6507312  -139.4228395  -130.8482841  485.1117522  
227.2953023  277.6454536  135.7745753  209.7455578  122.8243307  367.084386  -15.63808263  399.4732016  244.0233284  243.6202052  229.8514196  242.6889894  344.8040703  201.1077187  538.6968307  -138.5696334  -133.7901552  488.4726044  
226.4296246  278.7291268  135.6424495  211.8889273  122.9573642  366.2461544  -15.46127642  396.4465101  246.1936593  244.7665668  236.1617716  242.1756786  347.853839  198.2372528  540.1293294  -138.7641803  -130.7399154  487.7956423  
227.320308  279.0885186  137.9093262  213.7817345  120.3929774  367.8243272  -16.78563722  400.1110484  247.5363657  244.9864567  231.9953291  242.7225857  349.1076946  197.3363981  546.6901121  -139.7218496  -129.9786387  480.1277004  
228.3241921  278.4697491  137.2406758  213.1820253  118.5437436  366.5599954  -16.56283338  396.6136679  245.0491508  244.8673724  229.0846034  242.3566604  347.3664558  201.1169884  542.481121  -138.9476454  -122.4887543  478.9141973  
228.895344  279.1340475  135.7186379  211.7688569  120.6783622  367.8681968  -16.26337348  398.0341277  243.7590004  244.4608308  223.4657582  243.8868235  345.1746146  203.8439807  538.0991536  -139.6962113  -125.1620187  487.8359543  
228.2581074  278.2328211  136.9130896  212.408623  124.0557907  369.3111324  -16.57408563  401.8965255  244.140151  243.3970127  228.9873521  242.0389052  347.7352258  204.2030427  541.6114287  -135.2316481  -127.6593824  485.6533625  
227.2336941  276.1591424  137.3561034  211.6064591  117.7507879  367.2637071  -16.30109897  400.9196278  242.8304184  243.0070343  226.4329023  242.4901226  345.9225314  202.6471406  543.271171  -134.49279  -132.3036372  482.1579746  
227.5267074  275.923678  135.3852445  210.0783858  118.1544365  366.1637345  -16.00604227  400.3814318  242.3801176  242.1059449  229.2554779  240.7717321  343.6398795  202.6912827  540.0600725  -134.4289857  -132.5400756  485.5064206  
227.7805684  278.423707  136.6804557  213.2865171  120.9130632  365.4229744  -17.65644582  396.7258333  245.9155525  245.3020209  233.2270111  242.5938565  346.414756  201.4737259  540.7642942  -138.4217647  -132.3641145  489.4865955  
229.129535  277.1679044  136.3869271  212.786515  121.8172265  367.8904117  -17.65503897  399.3979893  244.8377777  244.520288  233.7252648  242.2648112  348.4567308  201.8492211  547.3943426  -138.7220821  -124.1178653  481.4026265  
229.2338968  277.4618284  137.0984546  210.96486  118.2683321  369.1435778  -17.08803439  398.8410677  243.0287839  244.7112685  223.8655796  241.9193981  347.5924013  202.1653193  545.468981  -139.1421617  -123.1823931  479.5776994  
228.1486666  279.5405873  136.0050449  210.6403018  120.7481234  369.586722  -15.5016468  397.7445116  241.6729255  243.8857831  224.5040124  244.0560684  345.5177796  203.9137207  539.1999462  -138.1751922  -129.971572  486.8093131  
227.8723578  279.8035106  135.7733806  211.7416864  123.8672807  369.2410887  -16.1305671  399.862525  243.3924077  244.5219627  229.4854233  244.0957432  344.5237129  201.9387661  537.8271292  -139.2012374  -133.8976865  490.4736156  
226.4775714  277.2720315  136.4371145  212.0992728  119.2111342  368.5952439  -19.04192339  400.9261417  247.2236632  244.0308888  231.435693  244.3299752  345.0194541  200.2208668  547.2863382  -136.6538005  -137.8212482  483.7527184  
227.741661  279.4233028  137.6800708  211.0346609  119.2000304  367.2593546  -16.50880839  397.3544318  246.0641051  244.8020235  230.6499492  244.2468908  350.4486349  204.1479053  547.134801  -138.3925208  -126.8133092  481.4758959  
229.6801616  276.2832808  136.9505944  209.3388404  121.5250004  368.0916655  -16.52362466  399.1275232  242.6652471  244.0657683  224.3289632  244.6485371  349.6204205  207.6785692  539.1826223  -138.9609307  -120.0945483  484.598088  
229.6061677  278.2275466  136.3965575  210.6612012  124.845148  368.8152129  -16.94171138  402.3831726  244.1935092  245.3849704  230.1424742  242.7509167  350.2985441  204.7528442  539.9167299  -138.4402661  -125.7303113  489.1706542  
228.8451463  279.1077595  134.2078159  212.7950642  123.2020912  369.6042281  -17.54529425  403.151901  244.043298  243.724017  230.3184492  243.5522036  347.026761  200.6206356  543.9342872  -136.5199555  -131.8279693  483.413733  
227.3394603  281.161875  133.8808514  211.9706389  121.4165457  369.079145  -16.60987451  399.2570785  243.1647823  243.4051825  231.8746529  241.2346434  345.392823  200.4985262  543.9359192  -138.4583423  -129.9520151  485.712051  
228.3183238  282.8281893  134.5958816  213.616197  123.8923723  368.2369369  -16.44592016  395.9613186  244.6388566  247.8371342  234.6716897  241.9464309  346.9069672  202.5311338  540.0784982  -140.494732  -126.6196248  487.4488902  
228.4921558  279.4896228  135.6417232  213.9242141  122.8967947  369.8936321  -16.98578699  399.8673095  245.3786052  245.3475729  232.2073509  242.2765762  347.3103437  201.0717755  543.6898102  -140.4651034  -126.541269  482.7933769  
228.4950682  279.2433953  137.5217872  213.8919816  119.9948891  367.9806743  -15.27348328  401.1413753  243.968079  243.341801  225.9798022  244.335161  348.0392411  204.732147  542.4628009  -138.5089292  -130.5528344  482.7175406  
228.2860013  275.6693159  135.804365  211.3063567  121.9826536  365.7107019  -17.95544047  399.4339257  243.1486653  243.5004792  229.5561263  241.2521763  347.5949945  204.0334136  541.2734928  -137.0446693  -130.9731419  488.0207152  
227.9224717  275.1347789  135.9177181  212.4157266  121.1848341  365.1035992  -16.14767855  396.6001803  242.1637761  245.830327  233.0064325  240.0790429  348.653246  202.032445  542.090942  -137.6685263  -127.218754  490.2687576  
227.331074  274.7588836  136.8251702  211.8792559  119.786982  366.1488599  -17.44251763  400.015067  242.2690442  244.8321984  233.8987147  240.2672355  348.785355  198.9995618  547.3720796  -138.4493178  -125.2982517  481.4997778  
228.489899  276.9191944  137.1449618  210.6208821  116.9258927  366.7545122  -17.2300714  399.3262398  242.4219237  245.6875061  228.741236  240.294337  346.131  200.089387  546.9237516  -138.8794245  -126.1630032  477.8905928  
228.4905424  280.1714747  136.2683932  210.2822017  116.4156042  368.9795445  -16.15290111  396.7861322  241.0053267  245.3378382  224.6974882  243.3881414  343.2155085  202.2175885  541.1384304  -138.9225595  -130.9371177  484.7823571  
227.6775815  280.2938685  134.4333707  210.4276931  119.6371732  369.3961537  -16.62294407  397.4143136  242.9954676  244.7299683  225.6176346  245.6249427  343.0961826  202.2545161  536.047036  -138.7653456  -131.8394823  488.1337204  
227.2556014  279.1936263  136.3195887  211.6856125  121.6073627  369.685778  -16.40575544  401.0745886  247.5866571  244.131454  230.0398486  246.5648365  345.4576927  200.4909266  539.9911545  -135.7732173  -136.8320755  485.879939  
227.989793  276.760663  135.8940921  213.2563831  119.5242501  368.1019831  -18.34226713  400.6274496  246.1189386  245.4054019  231.4924569  244.0886312  348.9640852  199.7546039  549.4032996  -136.3011353  -132.3637166  484.6264296  
228.0693074  281.1151407  136.099626  211.5126959  116.68624  365.0019212  -16.03976629  396.3934596  244.9717374  244.757123  229.0215469  240.2495112  348.0191848  203.0672635  543.500472  -138.0395856  -121.8211389  481.5311609  
228.9652579  281.8048933  135.6943319  210.7937118  119.7688673  365.6611686  -16.10128585  396.0236697  242.5996476  245.1644883  228.2612909  242.0510644  345.0559795  204.2096649  539.3007692  -137.0397872  -118.5209228  482.8821144  
228.7506265  278.0985667  137.8393168  209.7472795  125.8498917  368.4660037  -16.46292611  402.7409864  242.7607542  244.5000357  230.0185525  243.1525436  344.9581316  203.3071546  538.717997  -139.6878517  -129.0569914  489.0982089  
228.573087  276.0628805  139.1071045  210.3198831  124.5021096  369.2468752  -18.11152344  402.4271332  246.2698525  244.3610825  237.688906  243.0467804  347.9348291  200.9829368  547.8543946  -135.5691994  -134.1289727  488.0036305  
229.7514305  278.5338513  138.7484498  210.4313648  120.8343118  368.5672369  -16.28515855  401.2451436  244.2769357  244.7422931  226.7535199  242.6677167  350.6605373  206.3352813  549.2782135  -135.9809852  -122.7917954  477.6190084  
231.4100524  280.8994332  136.419162  210.5700673  123.0908999  367.5770129  -15.83316634  398.9991616  241.7574793  243.6380126  227.2076086  244.0463619  348.0879127  206.1600047  541.7920855  -135.4738571  -125.3920652  484.0657353  
229.3981579  283.337007  134.5550413  211.2689952  122.7631449  365.6684483  -16.61357526  396.3935963  244.4956905  244.8933162  233.3613591  240.4165404  344.9934102  204.2814282  538.4495128  -135.7277303  -124.3394971  490.4780207  
228.8845593  280.599182  134.4489269  211.1529615  120.8674616  367.4475571  -16.15676527  397.4211945  245.1676387  246.5465868  232.9940474  240.1095752  346.8099417  201.9908754  541.4882129  -139.7170091  -123.0590879  482.7032385  
227.8895567  277.5050703  137.5251645  212.2050375  120.9824859  370.2082447  -17.14943354  401.6560152  245.162189  243.3202625  226.3295261  243.8550481  348.1529951  202.4067569  542.9981738  -137.6755946  -128.0187645  480.547487  
228.460966  275.6423002  137.8698872  211.7096377  119.6418876  368.8061202  -16.47158451  398.8532594  243.5731976  240.7256268  225.7251154  246.3141901  348.3142029  203.5438342  541.6907681  -137.0757132  -133.4214257  485.4034498  
227.2947581  277.2101486  136.2431115  212.4955249  121.5519808  365.5038511  -16.99346363  399.0581823  244.6082398  242.8794298  232.203199  243.0482897  346.1848518  201.646843  539.5471729  -137.4105805  -130.4343848  486.6038668  
227.1543677  280.0540545  136.2401826  215.5562726  120.3071507  365.4150138  -16.15141661  397.8052586  246.6881219  244.358279  232.5070816  242.6782736  348.2649886  201.7587477  540.7807639  -141.1505324  -128.7650005  486.3986367  
227.9546145  280.815448  137.8545254  215.9354627  122.0146567  370.1429138  -16.61307648  403.0200029  246.1993565  243.6791497  226.3170618  243.4110714  348.1471567  201.9890621  544.4539656  -140.5904671  -127.7884191  480.3013827  
227.8431975  278.1877303  136.5586386  214.7164053  119.3468549  365.7726304  -17.08437813  399.7799616  245.7580653  242.2822162  225.4449397  244.0881038  346.7431234  203.4656063  538.8482588  -136.2281988  -130.1443615  487.0031075  
228.0037918  280.3401408  135.1805157  214.2096707  121.8418132  364.1252784  -16.24172238  397.6869776  245.02788  243.7476973  231.8954353  240.3268147  344.9594009  203.4716036  536.1603666  -136.1501184  -125.3804366  488.3739138  
228.7314412  280.1198436  136.2727582  213.4413244  121.9965222  366.2362467  -16.98643385  398.9942108  245.4721866  245.6412762  230.6906694  240.3952438  349.4195073  201.992209  548.5560382  -137.0651188  -121.3710991  481.1047285  
228.5411143  279.0339242  138.1202316  210.6155327  120.2393773  367.5288315  -16.00786169  400.4105576  242.994972  243.8358104  225.4444999  243.2966402  347.5487187  204.0685184  541.4481548  -139.3095555  -122.9995583  480.9585393  
228.4670299  277.9098156  135.6328606  211.7906177  123.3942987  366.8810514  -17.33911966  399.5289416  245.1782673  245.2115019  233.0601099  242.5831195  348.0227679  204.9873557  539.058689  -136.4088592  -130.7804106  490.4595493  
227.467389  277.3136634  134.2626829  212.2802075  123.0409719  369.2002653  -17.13623889  397.3921263  243.919725  246.4231489  236.1701811  241.5711814  349.5813043  200.8061117  542.8198536  -137.7866426  -124.9642443  487.3371864  
227.1227361  281.1940978  135.5180518  211.5402368  120.4087939  369.6984881  -17.7256124  400.217103  243.8804121  246.8561911  233.483749  242.1096546  348.9019758  199.0950717  546.8865154  -139.0232226  -123.5927775  480.4814149  
228.2282406  281.0063146  137.0410299  210.8680113  119.007019  366.2474456  -16.11791299  397.9497067  241.1553415  245.1639554  223.841714  243.0244009  346.1186572  202.3110439  541.5544177  -139.1924295  -123.3864105  480.5311368  
227.7040101  277.611463  135.5520072  209.8172912  120.9752085  369.0183749  -15.80156752  398.7581295  241.9775633  243.5097671  224.7425522  242.1989066  344.4411346  204.5038065  539.0139224  -138.7775925  -130.2829414  487.3267091  
227.7016544  276.7651131  136.100308  211.7636939  123.2802868  368.7464295  -16.4094153  400.3994477  245.0998343  245.9606516  231.2981165  242.8291777  344.616684  201.0104851  538.6491444  -138.4579079  -132.3367354  489.1845615  
226.8893548  275.3025514  137.1808408  212.2045279  120.562447  368.5418861  -17.85658016  400.8492862  245.7275047  245.1286183  230.9190137  242.0585367  346.663937  199.4089806  547.6656066  -137.111009  -132.0093328  482.2330773  
228.1331258  276.5880625  137.0117264  210.3885065  118.9649949  366.2711353  -16.47057229  396.029642  243.35204  245.1089875  229.9887734  240.3199089  347.7096668  203.9875851  541.8613054  -139.5192066  -120.2366082  477.9331919  
228.5138763  276.9248358  135.8249061  210.4470695  120.2092257  365.2627166  -17.49854549  397.4136969  242.8050357  244.726104  227.0288433  240.1215915  346.3827775  202.4631819  538.5149994  -140.2438626  -123.2411525  483.5055357  
228.2170434  277.4182082  137.5025955  211.0023738  124.7531294  371.2071486  -15.71408075  402.7957955  244.4148939  243.6590321  228.2846748  242.81265  346.1903184  199.1700492  543.6472711  -137.295909  -135.9836248  484.8521789  
227.6689746  275.5446761  137.3313811  210.3690785  121.4496519  368.360185  -16.977839  402.4238543  244.4638326  242.441505  228.8830903  243.3139042  345.8045967  202.6902934  544.9657598  -137.3341556  -139.0440166  484.3374923  
225.252875  277.837757  139.0183634  211.282165  120.6532967  369.1972219  -16.46476277  399.4570355  245.75072  243.7078522  234.7348703  240.2611158  347.1959754  201.032359  546.2681032  -137.5314258  -132.0875148  483.9642467  
227.9602292  277.6699885  139.1821446  210.6430654  123.2230752  368.9579116  -14.76961796  398.5522894  244.1874485  245.0255004  229.7288606  243.908557  347.5061837  205.9213416  542.9019091  -140.7658091  -126.6968903  486.7372132  
228.6771461  276.5111809  138.1221897  210.5380759  124.0807094  369.2549157  -16.66131037  402.507412  243.4258326  244.4435125  230.0039211  243.36075  349.8137656  207.028359  543.3133338  -138.0045684  -129.163398  485.8153546  
229.5922559  279.0739753  135.9310474  211.285255  119.0360567  365.1979715  -16.82716982  400.2165852  241.4762917  242.9851836  229.0845612  243.4042052  347.5625602  200.5359171  545.1022315  -135.7673081  -134.5420473  485.2159044  
227.7789303  283.2624224  134.4365499  210.7459752  118.2107233  363.6467834  -16.09370798  396.0894515  238.7010144  243.235694  229.7635939  240.0610447  347.08123  203.955568  542.2690209  -139.9102211  -129.2979869  486.2497182  
228.3543767  282.438606  134.8041172  212.4594894  117.7802845  366.4104472  -16.15791737  399.6884649  239.7169108  243.0862271  228.0450719  241.7025483  347.3265347  199.9149306  542.9075705  -138.1823594  -125.6290409  487.6387409  
228.5268037  280.7315419  134.9999548  213.0688663  118.5128893  367.4999353  -16.22082129  400.9444199  243.0176165  243.1391216  228.6775272  244.3805016  345.4292097  199.7597705  542.2048476  -135.5006293  -135.7710285  487.7532992  
228.5334952  281.4191509  134.8369663  211.8107655  120.4789742  367.2191022  -16.33795218  395.9042569  244.6300284  247.3812564  232.3488909  242.5607421  347.97961  203.7605447  538.8104185  -137.7268332  -125.7893391  489.676175  
229.8146668  279.0185141  135.6455785  212.1015064  122.4975389  370.3100441  -15.94415427  400.7288592  243.4690106  245.6701367  228.1873583  242.6402062  348.7824505  202.5957473  542.1073672  -137.618171  -118.89131  482.8097571  
228.40259  280.2162599  135.9689599  212.7270326  117.7318855  368.2902206  -16.6060319  399.3615627  243.4710128  243.9815305  224.7122523  243.2130814  346.6445217  200.676612  542.0253816  -136.3514533  -130.5248326  482.705704  
227.0081233  277.9048557  134.0891552  211.7795072  120.8951792  366.7047591  -16.73359402  397.6439578  243.7011396  242.9447572  230.7289074  239.9724285  342.9965708  200.3027402  540.1098019  -137.510336  -131.0814637  488.8239246  
228.1316962  277.4640421  136.7647125  214.7083249  121.4305247  367.3984249  -16.96755665  397.8005357  243.2120668  245.8881089  233.9650922  241.9425268  346.7868845  200.5445415  543.885975  -139.8828657  -130.8025295  487.9210522  
230.7188706  275.687903  139.5665806  212.9610153  119.8981486  368.2285936  -17.15700021  401.2743355  240.6925741  242.4612479  225.064515  243.9866718  347.8833491  204.037785  544.4981071  -139.7822403  -127.1956141  477.5139656  
227.7781032  273.7469639  136.6418956  211.960939  122.0235122  368.0496132  -16.93875555  399.7968595  242.1890685  242.9151297  228.3174275  241.9105446  346.4504924  205.0803234  540.9991182  -138.6477393  -133.5597274  487.5662765  
227.2710307  277.0559544  135.980339  213.6981906  121.8596731  365.8672688  -17.77220873  395.8216797  243.1031185  244.8770921  234.4803946  240.0262917  346.6906238  201.8488834  541.7507069  -140.3777186  -129.3133141  487.4376621  
227.9939727  275.5645438  138.3172968  212.3883554  120.0270407  369.6748479  -17.71617367  398.786312  242.4474778  244.3596194  225.4234335  241.4070821  346.6602825  200.5483806  543.7038689  -139.6434513  -126.6126439  477.1664793  
227.3716299  274.5870361  137.1923067  208.4142322  121.1568736  368.4550283  -16.75029171  399.4892079  239.7293511  244.0561033  226.9001134  242.8556837  344.7323252  203.203814  537.741955  -140.5341939  -134.8357908  488.9267615  
228.3606765  276.6907755  137.9167433  210.1766288  119.6710528  369.1146369  -17.74202431  401.2959647  245.3054667  243.0631129  229.1591423  243.9341066  344.9760564  197.0306364  543.1460034  -137.5317241  -141.9527483  486.1873143  
226.7799815  280.3706536  134.7420409  210.1951164  121.5594984  366.2234624  -17.12020248  394.9919795  245.6627486  246.861701  232.7708476  240.17051  346.3705872  202.2295264  540.012051  -140.9935615  -132.9519542  488.6938279  
227.6069399  280.9270987  137.3087325  211.3523338  118.3288131  369.9458866  -17.20899852  396.9844825  247.2095479  245.6889224  227.6253111  244.4281662  346.7237909  198.4664296  544.5969811  -139.1491258  -128.8100954  477.9145442  
226.603147  280.2964291  135.8673116  208.0540272  119.7834182  366.9693303  -16.91890921  398.923292  244.3366383  243.9576338  224.0620943  244.1080603  345.2749758  203.0674282  538.0009536  -139.5481926  -130.1902481  483.434625  
227.6777739  279.3208374  137.8682225  209.2312896  123.3562147  365.0896732  -16.85956319  404.6715055  245.6672967  243.0231484  226.4324729  245.0790068  346.7444527  201.1901866  537.6776868  -138.8895029  -134.5881265  488.4403115  
225.3457178  278.2857472  138.0533384  208.680689  108.0095914  370.8822438  -16.64786051  390.6973849  238.8394774  251.089073  232.8008355  237.314735  340.4975069  192.9835518  542.4942168  -147.058487  -131.5699612  492.8976715  
227.5154567  282.2050761  140.2566291  214.7455171  117.5935462  371.0373931  -12.29879756  403.6441575  248.781417  251.7590485  236.4876296  239.4154518  345.9350531  199.4449005  550.4496873  -140.1143481  -123.5872386  475.7980341  
229.0743384  278.458592  137.6051308  209.3828456  123.8040542  367.3608379  -16.49828526  403.351714  243.8516128  239.8553532  228.9473792  245.9055173  345.5273856  207.8071366  546.8047089  -134.8269438  -127.7338935  480.3896366  
227.7409699  278.9041908  134.53076  211.6856852  123.8878873  365.1217712  -18.35055616  398.0727093  246.4281429  243.4261233  234.9458281  241.370297  343.245355  205.346592  542.6078116  -134.2456904  -129.495174  486.7617207  
228.39263  279.8293689  134.6555992  213.073202  123.3644994  370.2537587  -16.29270124  399.9835492  247.8829725  244.2101836  231.8129664  243.5749982  346.5258172  205.2493611  544.4621227  -136.5359722  -125.2761181  479.2041647  
228.9128501  276.3160831  133.6933176  212.0717198  121.1548956  366.3195385  -17.57710835  400.7435436  248.3612212  241.9955617  226.6405813  246.32002  346.2368934  205.122861  541.3333485  -134.2512162  -128.7141547  482.4382911  
227.761172  277.5490184  134.8826248  212.3942179  120.4555181  363.9492755  -16.14011971  395.4230986  248.3857469  243.9582226  230.4001187  240.7536618  347.4914334  204.5153822  541.0995213  -134.8430059  -122.641058  484.5438395  
229.4260393  279.6719554  133.378039  211.9757481  121.3260792  363.9713716  -15.37326737  396.779185  243.7766309  245.365774  229.087695  240.9683295  347.8606604  204.7845876  538.819768  -136.3330386  -119.332768  484.1478699  
229.490834  277.0247051  135.548937  213.0664883  122.3310797  369.5391518  -15.31147513  402.8724181  242.2302775  243.3530232  227.0320842  243.7620409  350.0465411  202.8980305  543.3157775  -136.040838  -126.2022768  478.8187965  
228.9134095  278.6668128  133.7057539  213.4504186  118.4892829  367.0572439  -14.6962481  399.3864342  241.2245374  243.9733097  230.3429443  241.822227  347.7242774  203.1691658  542.2522097  -134.1227011  -128.4306526  486.0077771  
229.6351261  280.2001225  134.3152027  213.3642463  120.5352412  365.7519749  -15.92765755  396.6112073  242.813225  246.0980558  232.3830409  241.8716495  350.7412671  202.9939097  542.7978782  -137.1131947  -125.4973574  488.6577704  
229.4828498  280.1874558  134.898135  213.3093819  122.8846799  369.7062932  -15.92680824  402.1775165  244.3164263  245.3865317  231.4594354  242.5831071  349.4013597  200.8211453  544.2232968  -137.7034562  -123.9102655  478.7970993  
229.7715616  277.621706  137.3697589  212.701373  120.713972  370.1438921  -15.326049  402.2977434  246.2463722  242.3786443  227.085034  245.603888  348.3607789  204.0722198  543.9699322  -136.9090071  -128.1729802  482.4020765  
229.0044991  277.2253288  135.6828171  212.3486736  124.5703566  366.8192939  -15.81510399  399.054146  246.7717386  243.6868048  231.8946194  243.9006178  347.2232194  205.270801  537.8029672  -137.3353815  -128.3808059  488.7222458  
228.4561289  276.743831  137.3632767  212.7817242  122.2536134  368.1601237  -17.3204081  400.6534887  247.0663693  244.8677833  233.7838843  243.2379264  350.9728487  201.3823849  551.059774  -137.0993033  -128.9689413  481.6439671  
229.4790005  280.1935252  136.2006943  209.5774572  117.8042558  367.0177012  -14.97335846  398.9537776  242.8885354  244.2346862  226.6488672  242.9941719  348.692373  203.9792075  542.3180738  -137.8064642  -119.8373824  478.903062  
230.32951  280.5551099  135.6847525  208.5680168  122.0945154  368.3960716  -15.18854637  398.1340164  239.8709785  243.5852665  224.6417933  244.3579379  349.2915751  205.4562067  537.7393395  -137.5211371  -124.6845925  485.0692429  
228.655332  277.8261551  134.9934714  212.5539192  125.1403217  367.6240806  -15.87157069  399.4355019  241.956414  244.2700379  231.8746291  244.0764119  348.2532846  201.8029132  537.1100962  -136.2188288  -127.2525682  485.5906324  
227.6854074  279.7797139  135.1556239  213.2108303  123.4812063  367.944085  -17.00928631  400.2778732  244.363924  244.9068045  233.1894648  242.7103695  348.4922954  199.9728205  546.8256028  -135.6808045  -130.819992  481.2713335  
227.8553979  282.7151467  133.8566331  210.6143679  121.9224551  367.235375  -14.53113372  396.8303659  242.0027396  245.3341072  229.8046735  240.928544  345.8180142  204.4300088  541.235035  -139.5740451  -123.3983855  484.0374495  
229.1778383  283.0076444  136.2459941  212.3987253  119.1095802  371.2594083  -15.53350652  401.1406739  241.3340552  244.1296516  225.851375  243.9334037  347.8853865  203.5746962  546.0509622  -137.8449059  -127.0758237  478.5110077  
225.943646  282.5092704  133.6353266  209.2176823  116.4972973  373.606564  -21.69330924  398.8061025  238.1641616  250.8984785  226.9111997  239.3534288  342.9061377  196.8783834  535.0451854  -143.283219  -123.9218495  502.2484594  
229.9554674  283.4115771  138.4568987  213.1277566  125.1202724  366.6505124  -15.6814492  398.3195474  247.649247  246.9936392  231.2896549  239.6798872  348.5224086  197.8583731  546.8632777  -138.347916  -134.8712493  484.3177295  
229.227978  275.5069986  137.9849955  209.3728605  126.4250455  369.3094508  -16.73444612  402.5312181  242.6626099  242.4168297  231.7300108  244.3134628  349.3810321  210.4969482  543.9843342  -141.0864455  -128.5943496  485.0037923  
227.2811854  277.039494  139.4640679  213.6496844  121.9031895  369.8758208  -15.03343976  400.0681054  247.0172742  242.760341  234.4233982  242.7223116  347.2649407  203.1884985  547.3481659  -138.7031044  -129.7622812  487.3262653  
227.0584009  276.4005819  134.9197522  212.1424611  119.2336548  367.2117744  -15.37657838  395.4150269  242.5803691  242.5580526  230.3890131  241.4403102  347.310733  204.7788854  542.1490383  -141.7959468  -125.535757  488.7886544  
227.4459925  279.3012678  138.3938699  213.638064  119.568052  370.5844519  -12.96180402  400.1300552  241.9295434  244.906762  227.1516331  242.0440045  346.4671426  203.3456188  541.0869427  -139.2140794  -131.6666184  487.9333603  
226.6902962  275.6871293  138.4814239  214.0606756  122.4936949  367.5919896  -17.40772614  397.0457443  245.6567694  244.7507545  236.4669229  240.7310649  346.5268507  202.0124106  543.1333828  -137.4791622  -135.8050282  497.6254509  
228.8783808  276.3985726  141.2961571  211.6059375  120.5927401  368.8644542  -15.57811287  400.6540999  244.98078  245.3394359  227.2320419  244.789796  347.8905738  206.6168172  544.2666509  -138.5222972  -125.7519998  481.6407242  
227.1783354  273.8764515  137.3246959  209.5625838  121.8800458  368.1580745  -17.84507172  399.3106988  244.1868111  242.9540383  231.1012346  242.0857946  347.3761602  205.9143299  540.1279838  -137.7125345  -126.7432617  489.8564383  
227.1736123  275.9511772  137.8608897  211.1248166  118.5408397  367.0727937  -16.43968227  396.9685857  246.2106379  244.6884472  231.3395068  241.1462291  347.7558416  199.1413299  542.8502949  -137.0568207  -128.595964  483.7752064  
228.6587219  276.3077362  134.771119  209.799534  119.1286913  363.4871048  -16.2100078  397.6376636  242.4521034  245.2594911  225.8116101  240.1480208  344.821574  201.7029223  537.6296533  -139.2381637  -126.6530014  485.5912969  
228.0732459  276.1796475  137.4525629  212.1231628  117.2168571  368.1951334  -19.31597205  402.2969084  245.498419  242.7450151  226.3464809  243.3986827  346.2125475  199.44205  542.7795633  -133.9489635  -133.1129021  480.274381  
227.2818499  275.4838903  136.4048797  211.0637494  123.6643162  363.923442  -17.18279514  401.0797397  243.6975513  243.2277478  229.221348  240.5409259  344.6479595  204.8732714  539.2256033  -135.9559308  -131.5684317  485.0366973  
228.1477767  279.9797218  136.1479523  212.0557646  122.674241  366.340978  -17.07204196  399.0969475  245.8179507  244.7322459  233.5164069  241.761274  349.9161406  198.5141895  546.9522391  -136.1381391  -128.6648557  482.3640296  
229.0597732  282.7538668  136.0501661  211.1673048  116.9166959  366.382493  -15.72698039  397.9575213  242.943011  243.6014784  224.0558576  242.3224286  344.7369934  198.8827338  540.9976094  -138.9872768  -125.1305217  479.8134921  
228.0634837  282.437785  134.0433616  211.9313341  123.0246852  367.544169  -15.87271717  400.7328165  242.033677  243.9508909  230.448489  244.0407632  344.6543863  204.1185286  538.1447771  -138.5227071  -131.5341023  490.5353838  
227.6832761  281.1186644  133.6620566  213.7467159  118.4386414  367.531656  -17.74495874  399.4043868  243.3198439  245.6683753  230.4030469  244.0326653  348.3607861  201.0869072  546.4133593  -135.7174015  -129.0840532  484.1820342  
227.4283149  284.1938307  134.4391271  213.6246802  116.8383516  365.6402977  -16.20599205  398.0563721  243.8239027  246.4531824  229.1556604  241.6572658  345.4152262  200.4513651  543.7202026  -139.5078166  -123.1225004  481.0455983  
228.2413065  280.9994148  134.2731316  212.4361868  122.8333761  369.2035417  -17.6110434  399.8533495  244.5914302  245.4939993  229.5186296  243.1406997  346.2554045  205.2536349  541.123954  -139.1994645  -123.8020939  484.07068  
230.0544212  278.5417754  135.6619873  212.8627864  119.7346575  368.9534872  -17.32148288  401.6843384  244.9930362  242.969285  227.1307216  244.7745242  346.3069695  202.8387278  542.4622458  -135.9590351  -128.6906506  483.3643115  
227.9595991  276.0493842  135.2895495  212.5370467  122.1374463  369.2833172  -17.3596251  398.1392744  243.171349  244.5218068  231.9857886  240.9611089  346.0261106  204.8698053  541.1396472  -137.1595542  -123.3771906  486.4365593  
229.2715954  276.9713431  136.2948584  212.0861233  121.5692349  368.9590487  -16.04544551  399.8536359  242.0437017  245.1174417  230.8142  241.0615392  349.7206709  201.7869421  545.2526995  -138.5087957  -123.2195618  478.1014107  
229.1713291  277.768269  136.8310915  211.4800413  122.9736765  368.6057924  -16.24017549  402.5996459  242.0196076  244.3393431  227.7284399  244.2857184  347.5046599  203.0874476  541.0104454  -138.8628973  -130.6934307  485.2814784  
226.9458674  275.7159909  135.1141741  210.5337267  125.1202732  368.711283  -18.47317785  400.175214  242.3980821  243.4433031  229.8556841  242.7909388  349.0086857  202.986964  542.0350123  -138.1611185  -131.9340813  486.1810539  
226.7302722  279.4734089  135.5560377  211.9161984  120.5996553  364.9069097  -16.36508419  398.5897428  243.2810396  243.2126493  231.9396351  241.3235692  345.7289229  197.7317004  543.586825  -137.2890415  -129.7956241  484.1588793  
226.7521737  280.502786  133.9794572  211.8776631  121.2475983  364.6067289  -16.1255877  396.4283647  244.4871739  246.1769497  233.5048506  240.1200312  344.5782039  199.3819757  540.1483852  -141.0701898  -131.4097205  487.002372  
228.1214112  282.2164892  136.9547921  211.6980746  120.280072  368.5968174  -14.78777185  399.7525145  244.6322207  244.1931305  225.9335393  244.0128175  344.9523424  199.8423397  541.7136555  -141.0750296  -133.5853695  483.6175481  
228.3158767  278.7798592  136.0094291  210.3588715  124.0247329  368.5715836  -16.61388563  399.8668882  241.3941777  243.6710398  228.533111  244.5040541  346.5091708  203.982458  536.8862437  -140.0297004  -133.4030098  492.5128462  
229.0910843  277.0823886  138.7514433  212.2542349  120.3930587  366.6381024  -16.7652388  400.5651488  243.1297321  244.4476456  231.1885379  243.3741743  350.2828929  199.7408302  547.506817  -137.3138556  -129.9042916  483.7478071  
230.1924446  278.8212813  136.0007813  209.7886701  120.617297  366.3919933  -14.79116705  396.854626  242.0552019  245.0274482  225.9919164  240.931236  346.9168715  204.0549381  541.1909545  -139.4323858  -121.2436318  482.6291929  
231.164913  280.3904885  138.0200101  210.7164089  119.47543  369.8347185  -16.59305098  400.4429388  244.5654105  242.0730249  226.4930906  244.7002365  348.8260021  201.4815239  543.1832627  -138.4762762  -130.1983576  485.5463503  
227.639719  276.4113654  135.3082133  209.2563381  121.2498601  367.2836689  -15.44906134  397.9739283  243.8728715  244.4079563  233.3035784  239.891297  345.6932514  202.4619658  538.4111061  -139.1889768  -130.1333561  491.4817846  
227.9790549  277.9681106  138.6525392  211.9810794  117.1319642  366.474295  -16.98226502  398.5406122  245.1242622  245.3988956  231.3221647  243.0259977  349.0525685  199.3478796  546.6148259  -138.8855809  -131.3508062  481.917169  
228.995768  276.1154125  136.8256257  209.8183586  120.6937685  368.5558616  -16.4466409  396.0375382  243.2750885  244.2357018  225.6330438  243.7704342  347.2611959  204.2703124  538.9433208  -140.5811598  -122.7873564  483.0223187  
227.928059  276.9884521  137.7731189  212.1082344  125.5326314  372.7153077  -16.67112024  403.4719124  246.2331246  245.4410885  231.1889686  245.1522312  346.481953  201.0611242  543.3539452  -137.5677647  -133.9852389  487.1309834  
227.9199166  276.4697132  137.3098622  212.4731043  121.5961432  369.1941121  -18.21768144  401.3481418  246.6110917  244.0444076  229.7704731  244.1874912  345.9531217  200.7753738  546.8511621  -136.144667  -134.6643471  480.5655149  
226.7255066  279.2971986  135.928653  212.4292311  119.0900102  366.3441562  -16.87969696  397.3112879  245.6196038  245.188118  234.0823971  239.9760916  345.1873535  202.1892703  542.759123  -139.3798348  -128.6717844  485.0512045  
227.076469  280.8967323  135.0091664  212.1272145  120.1880064  368.1151331  -17.33692902  397.8123982  246.8826537  245.8291147  234.3440263  240.7093575  347.8712225  203.6687762  543.217376  -138.6979658  -126.0365367  484.8466617  
228.6467368  278.8056307  137.6786805  211.5848586  119.9858874  368.5150217  -16.57474902  399.3244094  245.6219486  242.9102696  224.2696347  242.1954719  345.0956397  202.9016401  544.6734163  -139.2035401  -125.6960791  478.9819031  
228.3671459  274.7667909  136.0680629  212.4008788  123.0845001  367.7269498  -17.52359854  400.9813369  246.2309515  242.8770323  228.3917643  242.9992048  346.1574436  202.7843936  541.8583663  -134.770762  -134.2234869  486.8224149  
227.0464698  274.1752993  135.3118141  212.3174429  124.0620715  366.6105985  -17.46250133  398.7056825  246.4207612  243.3955772  233.2537735  242.5969581  347.6887829  203.886662  541.3410111  -135.013121  -126.4434967  486.2739531  
226.3199314  274.0620209  135.624948  213.3808879  118.2560418  366.6882416  -17.96967504  399.39804  244.9838082  243.8800188  230.1181803  241.2247345  346.5392409  200.4607522  547.1471451  -136.6412202  -129.1461937  479.7511303  
226.4043054  275.0508226  136.5183096  212.5927854  118.7624883  366.112033  -15.84365946  396.5200768  244.532361  245.4334404  231.2911133  239.0947163  344.8563434  201.6088507  538.9653513  -138.7081096  -126.1030471  480.2810681  
228.4097541  275.3724915  137.8012468  212.6349364  121.3983149  370.8759178  -16.47049507  399.863763  243.626742  244.6447448  230.0946853  243.5493447  347.7649972  202.8375372  543.1950505  -138.0313349  -130.1782346  481.7827501  
228.623146  278.6049599  139.0358362  209.8657287  119.3749152  366.6971581  -16.30853657  398.5015631  242.7337914  244.4575149  224.5175155  243.9472293  347.5794921  202.365383  539.6341845  -135.9527397  -130.2941148  484.9974574  
227.9764722  280.5859003  136.547657  210.7101862  124.1637771  366.2232552  -15.59676303  400.0577083  242.8237831  246.7731218  232.3127064  243.1245195  347.1656897  202.593057  536.2589209  -135.3799473  -126.2451635  488.8235956  
227.7035246  281.6021109  136.8033674  214.5953161  120.7799095  368.02327  -16.94229649  398.1113998  245.9601957  244.5805027  233.2591602  242.1695828  348.9325123  197.9285889  548.1164814  -137.1579294  -130.977425  482.3669963  
227.8531682  283.9657741  135.3148075  212.9413522  116.6406138  365.7301026  -15.72181894  396.1558156  241.9573033  245.9555752  226.3703978  242.2077414  343.6889822  204.4306444  538.1057876  -137.7499036  -118.656665  478.9043835  
229.0604311  282.7027452  134.8336579  214.8223682  123.5170406  368.1828144  -16.05103653  401.0458848  242.4701005  244.4194034  230.1561812  244.0502023  346.0460878  205.0748488  535.9473526  -136.8399805  -125.4740719  491.9096301  
227.4447946  282.2872503  134.996858  214.344595  120.0946576  367.7543658  -17.22808643  400.3809542  243.9757133  246.4958508  236.2465936  241.1303612  346.5586685  202.4745128  545.1854394  -134.5932584  -122.281137  488.6867817  
229.2451837  282.1816613  136.9793343  211.380893  118.8727805  369.5341503  -16.25503196  400.7888264  240.6884664  244.1434521  224.5691198  242.9751758  346.5979779  204.8931657  544.1812513  -137.748266  -117.7058998  479.9260275  
228.1189257  279.3124435  135.9070655  210.7396985  118.136653  368.3517691  -16.03956535  398.2512667  240.9704287  243.1405117  224.9603737  244.0111008  345.3101359  202.8930854  541.4970152  -136.5240908  -128.1404952  488.8116963  
227.9689437  281.3217585  135.6230693  211.9757748  119.0836038  363.9672904  -16.81149684  397.7285379  241.2433523  245.2371021  229.9264511  241.7914698  343.7233123  201.0353542  540.6292391  -138.0562851  -126.4975119  488.9678484  
230.6624935  281.2789679  137.627649  213.693673  121.3666238  370.0380466  -16.96443724  404.5894343  242.5964433  242.1349132  228.7680139  245.2704263  348.5236279  202.3400035  544.7813647  -137.3992179  -131.3979305  485.0276376  
227.0000725  277.4295657  134.6108334  210.6179117  119.9332606  364.9223032  -17.33798594  400.2046669  243.0148399  243.1522442  231.8285114  241.1085797  347.4269449  204.6848302  542.4785955  -137.8167348  -128.7257154  488.8249175  
227.3700378  279.5172059  134.447954  210.4811764  119.726055  366.2525141  -17.17166002  397.384691  242.7254067  243.5748847  230.2551156  240.9645501  350.7356253  202.2936002  545.3658617  -137.6298268  -122.8919438  485.1951261  
227.8767403  278.7409063  136.4710952  209.3347887  119.1895702  365.2125327  -16.45418201  402.325498  241.1479658  243.9045437  227.2771234  242.7831507  346.5580106  201.543332  539.1464055  -137.8886297  -132.7099612  484.4458709  
228.2580596  278.4672915  136.2055706  210.9123364  118.4786621  367.1776559  -16.85853416  400.6063872  242.121588  243.6592009  230.1913157  242.7412606  348.2149859  200.3015885  546.9406534  -137.1331958  -135.1705426  485.6829747  
228.1417712  280.7000525  136.0074809  210.0701629  119.0212587  365.6387018  -15.98380429  398.0995696  240.1895552  244.7377161  227.7459605  240.4354273  344.2617606  201.0092376  542.4534226  -140.6745189  -126.6104313  483.8025386  
230.7514855  280.5202636  137.8605486  212.6078013  121.3309062  371.8151621  -16.51809625  403.3610125  244.5468941  243.324931  228.1049272  245.7217551  348.8135051  201.9191752  544.248987  -137.6524197  -133.9687502  485.2182124  
227.3977166  276.9046462  134.3636939  208.8513924  124.9836447  365.9939083  -15.96200872  397.5474809  244.2818718  245.3376349  230.3269738  240.5667167  345.1064838  203.2961167  539.8470356  -139.0153439  -128.9369773  490.1804463  
229.9021388  276.6704693  137.4956767  209.0160444  121.2439794  366.9050816  -16.73768563  397.0576979  246.4515382  245.7885201  229.9026137  241.6052337  350.1078648  199.6437972  544.9888722  -138.6304959  -128.0126771  478.34368  
229.7773884  274.7432399  137.9547259  206.9397598  125.2081626  367.2510946  -15.61096929  399.6957606  243.3798176  243.1120975  225.9177345  242.3408609  347.4057325  204.0959988  539.7962494  -141.426475  -130.6008554  487.097117  
229.611839  276.8225002  138.4796598  211.9378755  122.7908205  368.1281183  -17.46062822  400.9445703  247.8569046  242.6564512  230.8118437  244.6097568  347.4258646  199.2215721  544.6167438  -135.6204599  -138.3561279  485.2918082  
228.4824769  279.0444046  134.7954465  211.9917694  119.8862262  365.8558414  -16.75978148  394.1531978  246.5222766  244.7526084  230.4082936  241.2330696  346.8964868  203.512923  541.3822967  -140.1927268  -128.8782954  489.5490048  
229.4356247  281.0034581  136.4143088  215.0760909  121.1220729  371.0388375  -17.48650882  399.4643055  246.7286733  246.1945127  229.0541643  242.4309632  346.6852325  198.8976402  543.1625196  -138.4073455  -123.5265096  478.5477931  
226.7735904  278.1364234  134.5644502  211.2377152  120.1519102  369.5514646  -15.9144041  399.6623228  242.0192743  244.8929332  226.4103241  243.4723388  344.049872  205.3316117  537.65306  -139.8479747  -131.377786  487.9152002  
227.0128647  278.0210669  135.1306973  213.4093669  119.2106399  368.7001513  -17.96525214  399.1403204  246.2822785  245.7911336  230.8979191  245.0082847  347.1130759  199.1031989  544.9184641  -136.5103408  -133.4892996  484.0833365  
227.4334087  280.4662274  134.1572125  213.1524243  119.229118  367.0724013  -16.32604347  396.0088606  245.8700794  246.6865262  230.1870665  241.2368912  346.2005752  200.5016675  541.7420174  -141.5662235  -127.4533272  479.5700789  
226.3657946  278.3310437  134.6805023  212.7684358  123.418698  370.5390627  -17.95087209  398.7665874  245.2702039  245.3056622  230.0201032  243.7381966  345.4572767  205.5164764  540.1272518  -141.9893242  -126.6305874  487.6725421  
225.7916766  275.0567942  136.2842346  213.0761198  120.0924352  368.1289681  -17.52207237  399.951482  246.2268249  244.1262456  226.7978928  245.1435304  345.6085637  202.8534187  542.3884186  -137.1790624  -133.7035118  482.9255127  
224.9511667  279.5486369  138.3627134  212.2369732  120.6950146  365.7683548  -16.54115044  397.2029293  245.6365213  246.5389651  231.4312663  239.2339279  345.3969508  203.4974608  542.834229  -139.6410362  -129.5572411  481.650006  
226.9175742  279.182654  136.5188944  212.1770159  120.1192665  369.4357374  -16.93073327  399.7252262  241.9579489  243.9932718  228.2855601  242.1127843  347.0013117  205.119852  544.321894  -139.5921369  -125.9402731  484.9622773  
227.4404739  278.9518015  137.523691  211.3770024  118.2177985  369.8202711  -15.58599139  399.2277061  240.3758001  243.8614131  224.7995906  245.7406996  346.4695014  202.0899601  542.137264  -135.112944  -133.4269508  488.9215794  
227.0477688  276.6427185  136.0951607  209.7628308  120.2242914  365.8020281  -16.3067692  395.5397659  239.8508345  244.1556085  230.6763168  240.7303949  345.2865243  202.7763139  538.4000241  -136.1362738  -127.1262038  489.365918  
228.6110765  278.7760706  139.5021942  209.4951589  122.4010854  366.83441  -17.00096765  402.2341452  242.2392187  245.7088422  232.0990323  241.7937256  346.735367  199.6490589  545.0719875  -136.9986873  -127.8694551  481.4009403  
230.1586071  277.4468587  137.130489  212.0328114  120.3258658  368.976725  -16.95983401  403.4324503  242.3854099  243.7291675  229.8062946  245.6792341  347.048268  201.3264047  546.0270805  -133.9596029  -136.1647051  484.3803501  
227.1570434  273.8945367  136.4597449  210.6353728  119.7993664  366.6159353  -15.74640653  397.6461738  240.3890322  244.04704  231.2128983  238.9272158  347.5496033  202.0695676  543.8502895  -138.3449103  -127.7012479  483.5533022  
228.0081531  279.5185196  136.1532081  212.0654983  120.051527  365.1305853  -15.23927723  396.0300516  244.3369795  246.2556672  231.7114891  241.2980751  347.0021068  201.4289103  539.403462  -139.5741944  -125.0794209  487.4119141  
229.2331291  280.3242801  138.0220151  214.142122  123.117736  371.6078832  -14.88728514  403.8469671  245.4148383  243.4097922  232.1597516  242.5903084  345.2757328  198.9259485  543.6186938  -141.2054684  -130.4688093  482.9275812  
229.003319  278.973674  136.819455  213.9511018  121.7843648  367.6615502  -15.64212204  402.8002867  244.2887243  243.2877397  229.0600027  244.8358601  347.0415513  203.3841171  544.7933557  -137.9309529  -132.7739036  483.8169446  
227.1513424  278.1620526  137.456489  212.6218943  123.2850125  365.298232  -15.99602774  400.1039635  242.7225217  243.8179132  233.8442732  240.822671  347.4020948  204.7875962  543.1932268  -138.6460775  -125.7784067  488.5242399  
229.7235146  277.3699808  136.4694024  212.9014519  123.0463322  367.4735396  -16.38777574  397.0230844  246.5370136  245.339943  234.3957432  241.5137568  350.549809  204.0418646  544.7683945  -139.984114  -122.242318  487.3393446  
230.0475131  276.5037674  137.9201158  210.6477336  125.9792675  371.8407832  -15.60139441  402.7187699  244.6377618  242.9892498  229.8422907  242.6374903  349.7432319  203.986723  544.5968444  -139.6551468  -125.3958985  482.371931  
229.3625714  273.9076748  135.8417512  211.6036199  122.3776165  369.6102818  -16.22601811  399.2460297  244.6732466  243.6902678  230.6911661  243.4052762  349.4057149  203.3088161  547.3453014  -138.178123  -129.5288463  482.7757105  
228.9750711  277.7222504  137.8024168  210.5639943  121.4990984  366.5387628  -15.45043543  396.2063263  244.8716855  244.9618755  229.5327944  240.7166231  347.3803717  202.8778797  541.4252806  -141.7089263  -127.5869929  477.2703034  
229.2375981  276.6415701  136.2832704  210.6091503  122.5838424  367.8313848  -16.1988478  397.9791687  242.3959464  242.1909135  225.6118055  242.064607  344.9380038  205.8909989  538.0863061  -141.2980979  -127.9536412  486.0380449  
227.2420392  276.8450002  136.2259004  212.9086899  122.5743229  365.8735959  -17.6456207  399.7842509  246.9473695  244.5766432  236.4381495  241.9903182  345.0231292  200.4474545  538.7867481  -135.7837301  -132.874966  487.7937132  
230.268435  280.7462132  138.1977966  212.3071887  120.5738071  368.4790194  -15.21272346  400.5825237  247.0095819  245.2288904  229.616672  241.8809895  348.0264056  202.2487332  547.3549741  -139.5810447  -126.9682336  476.8326802  
231.3711227  278.5236903  136.8834148  210.0194323  118.226814  365.3910836  -15.09828264  399.7118162  242.2162597  243.8698551  225.3756105  240.9433451  348.6377945  202.5389882  539.3894981  -138.112192  -117.5578467  480.1895002  
233.4886587  277.7415694  136.7932974  209.9358011  121.5026982  368.4271235  -15.44320512  403.6436376  241.11233  242.2535762  227.0673722  243.8110221  347.8330377  199.6291686  534.5511997  -136.9243963  -126.9745539  492.1962634  
234.603451  277.9516122  138.3774402  212.598498  123.5224474  368.8111962  -16.47991592  404.3500352  246.7879168  242.6119451  237.2037327  245.7355273  349.9549855  197.4355032  540.2659025  -132.1815038  -132.3111878  491.2226256  
237.053333  282.5912783  137.7275636  213.5286627  122.8326752  367.4200153  -16.44124046  400.1066806  248.2903139  243.7863233  226.8792438  245.3733173  356.9207769  201.8513616  544.46043  -134.8424277  -124.4124809  479.3967722  
234.3312054  281.6601206  133.7920936  211.2444081  125.7864259  364.8615817  -16.31124738  400.062154  244.261878  242.3940247  229.1731759  243.3403955  354.9152736  209.4806006  538.2591383  -132.9184899  -121.857716  487.9937494  
229.0129388  281.275975  134.1300465  212.1135112  122.948645  363.3079198  -15.71642  394.1570308  243.7632499  244.4134124  232.400415  240.2789198  353.459354  203.6412392  541.39535  -135.9467593  -116.4335421  491.060869  
226.4550514  282.2582493  136.3997665  211.142455  119.4017131  364.2704031  -16.44922669  398.7987914  243.5940814  244.7427688  224.5812407  241.479589  349.822441  200.9669471  543.6725567  -138.2611657  -118.748717  479.3047415  
224.3844024  281.9319171  133.8580658  210.395108  117.8929433  367.5979305  -15.72024242  398.6293173  241.0822176  243.1263416  223.1589449  241.2906107  343.8204215  204.3374474  538.9018127  -139.8692381  -132.0128302  489.8890213  
223.058375  282.0838969  132.8853406  213.6198513  118.2289135  365.0508118  -16.41008902  397.3783067  245.3429354  244.8949  233.9540921  240.629885  341.8709553  197.5674769  537.9402924  -137.2452935  -139.147942  490.8707846  
225.1780616  284.408414  137.0787516  215.1448168  118.5999602  368.2575642  -14.72065603  401.7177504  245.9783917  244.2806271  225.8540618  242.7532693  341.6209657  200.5231134  543.2678945  -140.6333311  -137.2690902  480.958962  
225.0067011  278.9071428  134.4441817  212.018403  121.2040964  367.7354092  -17.27593771  397.1093026  242.119402  243.1595222  227.2240746  242.8088795  343.5469135  205.9385085  538.8922579  -138.0878121  -133.4879887  488.6241826  
222.2049545  276.2836143  134.9786343  213.9220185  117.591044  368.5693279  -17.72854028  397.7189163  239.3468582  244.9309187  232.9960457  242.2233511  345.3232918  199.7952013  545.8898094  -137.1695646  -127.759509  484.5821763  
223.8622056  277.1609337  135.9947178  210.7210307  114.9543247  366.6648301  -15.82666177  396.3913859  240.413917  245.6281759  224.8699365  239.9206611  343.3138005  198.9947752  541.3889778  -138.653996  -123.4860685  476.9935191  
225.7572659  274.3246212  134.79738  209.508343  119.2707023  368.0485614  -16.87693219  399.0304746  240.6608515  243.8789124  226.9890953  241.5324097  341.849149  202.5766374  539.3707693  -138.3909462  -132.8801263  489.1208708  
225.1422966  274.7013663  136.0075324  211.9360729  120.503549  370.0951616  -17.38068595  399.5741106  245.740457  246.5611235  234.6897124  240.9000907  344.5406437  200.1303121  546.8872969  -134.5766801  -134.5996856  484.9759986  
225.2237565  276.6580167  136.5152752  210.9845507  116.3484626  368.7720273  -16.91470864  397.1675148  243.5473028  245.8736086  226.2765494  241.5897695  345.4262352  201.9892156  545.8709132  -138.9770697  -127.5153005  479.2036462  
227.2110183  277.5582941  135.0178002  211.2727292  120.534384  369.9910124  -16.08504926  400.0199487  242.8009755  245.0889571  226.9745942  243.8833388  344.8239169  204.9622931  538.2035683  -140.3569138  -130.4792462  488.3100275  
225.8617768  276.112897  134.9741892  213.6085387  119.1284196  368.6421832  -18.31722173  402.0522022  245.9946717  245.5686272  232.6419767  242.653414  347.4982015  200.3001346  546.6981397  -136.7080388  -135.1979497  483.2512299  
226.9097671  278.4672698  135.7516772  212.8889266  118.8649062  366.2110665  -16.41560758  396.7281299  242.1551436  245.1259087  229.0813868  240.3499854  348.1392498  202.0755992  545.9023239  -141.20675  -128.3791068  481.0445563  
230.2950394  278.166928  137.4251251  211.4115544  123.9249911  368.1819798  -17.17610474  400.3180144  240.4798273  243.7797312  227.8272463  243.8737431  346.2794181  205.9752264  540.7355211  -141.2605796  -127.5806656  489.5514486  
227.7542145  277.05769  138.3296711  214.2813303  122.7414468  369.8982697  -18.62921918  402.2450486  245.1002759  244.3247449  233.510672  245.8266201  347.6477949  201.7514101  547.9971265  -135.3817066  -133.3408167  484.0742907  
227.8910165  279.2304287  136.6479857  210.6966562  122.5889167  368.1736833  -16.34027773  397.3502134  243.8480878  245.9574275  231.657481  241.0576048  345.4817612  204.3607475  542.7019664  -139.8284397  -124.0197101  483.942554  
230.4407797  281.6428005  136.3215838  212.0188828  121.2307566  370.8819583  -17.62434211  400.3817132  245.6821639  244.907192  227.9601719  243.3553498  347.6164005  204.214531  547.6887353  -137.8777382  -124.5806029  481.9526229  
228.8501531  280.9483383  133.9872568  210.9376289  121.6158108  365.0309665  -17.46755465  399.0015488  246.2584063  243.7140356  230.0035087  241.0828978  344.2332571  204.9318771  540.2865795  -136.9393023  -132.1257063  488.8241251  
228.9451501  281.5599938  135.7934541  212.7612206  120.0363374  366.5992196  -17.52556718  399.089737  246.8048573  244.9987736  231.5674376  242.1381197  347.0539504  200.6840506  547.1188208  -136.6124634  -129.5444176  482.9205695  
226.8357721  280.6430202  135.1089043  210.1602502  119.9843074  366.5775998  -15.54795053  396.6243299  242.5594645  246.103595  226.8658741  240.3343351  344.421624  203.0655139  536.6515007  -140.1588762  -120.7665975  482.1600148  
229.9264931  279.8022853  137.8420129  211.0003016  121.1152885  370.7793178  -15.98707148  400.4776936  245.9029064  244.3419798  226.4007014  246.6854785  347.5774673  203.8588187  542.9523275  -136.066895  -133.7573831  485.9237736  
227.5054868  277.6200373  134.3821663  208.4110621  121.7168939  367.2181323  -16.39845807  394.2260977  243.4216195  246.1665382  233.6532515  240.7093502  347.4214822  204.748079  540.2398099  -139.4535712  -124.2176983  488.4097279  
227.5470746  276.5640468  136.4480136  208.8980401  118.5092591  365.7771716  -15.19258162  396.6622509  243.0369692  246.538773  229.8266539  241.5441019  348.2554293  202.3403451  543.2159356  -139.3597613  -124.1691358  477.676363  
227.4607383  273.5816277  135.9908738  208.0686381  119.3068261  367.6332308  -16.24263399  400.5597601  241.9881654  243.8815259  228.6626489  242.1926919  347.034432  204.7751562  538.8437111  -139.4948446  -127.4359126  489.2023643  
228.2761891  276.5535525  137.63042  210.7787394  117.9530786  367.2182856  -16.65755424  401.8005779  243.1175176  243.3160004  230.3866833  243.3921829  345.8487029  196.7368835  542.1166865  -137.1576161  -141.5138352  486.7389995  
228.1611169  280.1067539  135.2040683  211.4228846  120.6203086  367.0854403  -17.39775392  398.1657532  242.1246949  244.1108578  233.6957203  242.8303971  346.3807775  200.5816267  544.3357392  -138.085423  -134.4974043  488.8842798  
231.1329953  282.5783828  138.1374926  212.0345969  117.8951034  367.978202  -15.64339946  400.022572  243.6702346  245.3262356  225.412115  244.4082844  344.5871083  197.9884179  542.5807515  -137.838407  -126.3136797  476.683297  
230.0251354  280.5529653  135.2628263  212.6238769  123.1294264  370.7191809  -16.76033984  400.3021153  243.9081119  244.0877107  228.9535292  245.3565472  346.6557485  202.3138908  537.1841144  -137.3869633  -129.5432979  491.5354044  
228.3128345  278.3094375  135.9361694  215.696637  119.5129918  369.2375385  -17.23717563  400.6170515  246.4255931  244.8587793  233.6913172  243.8523289  347.703962  199.2858343  548.9457165  -135.5815054  -127.3027972  481.5638648  
228.1253304  277.2871873  135.558379  213.3608586  120.6374014  368.5655957  -15.03823369  398.8047774  243.7149827  244.68395  228.3633761  242.1716604  344.8251321  202.2715589  541.3001069  -139.057628  -120.2247471  476.9809677  
228.5377932  276.7439037  136.2626433  214.6665729  124.5114239  370.6208787  -16.1502668  400.5506849  243.5995696  244.1713408  230.0078081  244.077341  346.8686575  204.6706774  537.2161369  -138.1377122  -126.303945  487.8960652  
227.7695828  275.3696029  136.9289165  215.7685841  119.4492842  366.2641392  -17.79288634  401.982317  242.0984934  242.8615689  227.3825067  244.4404218  345.632804  203.3634203  542.183548  -134.8150243  -132.1942581  481.8386849  
226.9749304  277.3574592  135.7877022  213.518085  120.8682411  362.9271445  -17.9261309  399.3652977  243.4933188  245.3851997  232.2900843  241.4861161  343.9218578  202.3933831  538.7122273  -137.1605302  -126.3861735  485.7798782  
229.1803567  280.2354851  136.0435982  213.7744432  123.2204018  366.7509591  -16.16950747  402.3148389  246.9677001  246.0222748  233.4310503  243.700511  346.4813713  200.2607722  543.4281535  -139.4415689  -127.3774977  481.94654  
229.5020918  280.9236282  138.0259136  211.4983941  122.8771667  369.8513741  -16.83203805  402.3306437  248.1291003  244.6005484  226.1341573  247.9326782  349.0077372  204.5803226  543.3032409  -138.4986813  -129.46952  480.4150372  
228.0270872  278.7774664  135.420335  211.5911676  125.3705081  368.574802  -17.3773705  401.0058503  247.493706  243.7975127  230.2263526  245.333072  348.2885539  205.1248916  539.8177579  -138.0432278  -130.7153436  484.2789627  
226.8321357  276.9588624  136.8530456  211.9318726  125.3785501  366.9278356  -16.47964087  397.7957576  249.1889968  244.2678421  233.7240829  243.66878  350.1166886  203.0543014  542.1587375  -139.2138128  -125.649027  488.5166957  
226.8310994  273.9399801  138.9194484  210.7324116  120.2042326  367.7265425  -17.18480565  401.4749303  248.3828635  244.1830818  230.3900738  243.1395964  350.4035599  201.879293  549.3538222  -138.2245383  -124.7629275  481.1454124  
226.6999871  276.1371836  138.5710431  209.8168345  119.5595685  366.0602946  -15.73901089  397.4796254  247.108798  244.2297803  230.2577229  243.4680345  346.1868718  201.0362051  541.0586986  -139.6094053  -124.1520536  481.9685708  
231.3282564  281.5054188  142.0218609  215.1286831  118.2236709  377.0787516  -19.95340053  409.6353844  247.8524987  243.1668581  229.451686  247.4162024  352.8739388  199.4295033  552.6811649  -137.7016656  -134.5680644  485.4020253  
227.47262  274.4336734  137.0525623  209.7768952  122.4807877  366.0877137  -23.60680442  392.8663806  241.3198536  241.274341  231.1053749  235.1694057  350.0123353  215.8585909  530.6565835  -136.4409476  -109.7150866  506.4481545  
233.0911371  280.9639096  140.2063581  213.542006  125.9496206  367.7948866  -18.08945156  399.911856  245.8244021  243.7498891  233.7244794  245.0272656  357.2411848  204.0731931  548.9625186  -135.0635033  -119.0260567  484.5752279  
231.5529295  279.8419  144.0007668  211.3681175  125.423128  376.7143268  -17.93736258  397.22888  244.4008156  245.3681497  229.7753611  240.7155396  357.7423025  210.9212457  552.5411428  -129.7323332  -112.1715892  474.9352572  
229.6247142  276.8912194  140.4582435  209.8067646  123.2183968  371.2649541  -16.08144981  396.9957761  244.2735181  243.8606078  226.499694  243.0865816  349.0580329  203.4747341  543.6661711  -137.5652025  -115.2067154  480.1835797  
226.7426893  272.6841007  138.1424712  207.0283871  125.2390178  367.6069212  -17.29770554  396.5489911  243.2506264  243.1668585  232.8688822  239.7118217  344.9815075  207.4035546  542.8023956  -137.9371539  -129.1683641  488.1167151  
227.8987448  277.534489  134.0104337  206.475568  118.0882456  365.6137574  -15.63940717  395.9444321  238.6748311  246.3770143  229.0643713  238.1503802  346.3519407  201.4024664  541.1485408  -139.2814711  -125.9035419  479.9172733  
227.9486159  276.6675741  132.2579243  205.6092468  120.1750304  364.0461512  -14.97807452  395.0151951  237.1518304  245.8880929  223.5737625  237.5235709  343.9182153  201.2690052  539.4902336  -142.1033211  -129.4776583  481.0316325  
225.7935097  273.6417193  131.5958004  207.4686444  118.6316355  366.409551  -14.74984383  398.7395795  237.6965014  245.5272038  225.6273649  239.8534849  341.78747  196.0346055  538.3577137  -142.0622563  -142.0756079  486.5681302  
224.1245611  274.626183  131.173974  208.4460729  115.2533648  364.3956295  -15.45054579  399.147233  240.6986771  246.3198245  228.9491368  238.4747103  339.9385905  193.1807271  540.3928722  -140.7073194  -150.2183  486.1526718  
225.3051127  279.9932673  131.9791307  210.2096838  114.9281752  365.244326  -14.96845585  394.8653225  242.5928522  246.1324094  230.7871229  239.1798196  341.6683201  192.4841178  543.4970108  -140.5186313  -149.0786702  485.6545543  
225.2266633  281.7768293  132.2039127  209.3158986  117.7319463  362.4344838  -13.92343264  397.1507  241.3331599  245.7569065  227.6054988  241.0015529  340.6445597  197.798609  536.629982  -142.7375334  -138.9563458  487.2078392  
227.6582281  284.9045021  134.5346188  212.4119589  121.3075988  364.7023425  -13.37482911  401.6568238  241.8809585  243.8982375  226.8154148  243.1625491  341.0717707  194.3366516  539.720195  -139.9695326  -147.9955367  488.4110056  
227.8297116  286.2674056  132.2516461  213.3078413  120.6883088  363.2442815  -14.75481113  394.7466941  240.9564848  245.1985263  234.1869611  239.6423052  343.1087685  198.4247722  540.0079419  -140.905444  -138.6543521  491.8665388  
229.9295729  286.9420491  136.0904212  213.7952389  120.4624882  366.5456236  -13.32368006  400.4419343  242.3179954  245.3697198  225.8939023  241.4569715  343.3651662  199.2852968  540.7812957  -140.5511795  -128.4547967  481.1972451  
227.852375  281.6455216  133.2849363  213.8468039  119.8838621  365.5952329  -16.47734532  399.3752961  244.2010845  243.9806474  232.2288864  240.688743  343.4517151  204.5881184  537.664939  -135.7330026  -130.5029602  491.4654184  
229.418208  282.2196115  135.6062183  214.387192  117.006848  364.4515503  -15.27319011  397.7965791  242.9812577  245.1423956  226.4563402  241.1604157  348.1070025  201.1137847  542.5765905  -136.9868338  -121.3656571  480.1691258  
228.9656295  278.5328425  134.5779322  213.7416865  121.7603121  367.2915117  -15.22132695  402.2328105  242.2192377  242.5686745  229.2699486  241.8124532  345.8012873  206.2448421  536.6434725  -137.3776139  -125.8487416  486.8121692  
227.9703626  278.7092885  136.3809594  215.4729778  120.1162349  369.2630581  -17.43054688  399.4370373  244.2549579  244.5014891  233.4939164  241.3403766  348.3864036  200.3462097  546.61562  -136.7074908  -124.6297667  486.070066  
229.8505564  279.2108937  137.0250185  215.2658388  118.9783624  367.3470498  -17.1596899  401.4825591  241.1098565  241.0579164  224.9155387  244.7359117  347.9243316  204.7523044  540.8282026  -138.6768906  -124.0201151  483.3510905  
229.3864329  279.3644725  136.0984421  215.6634415  120.1524864  366.0204425  -17.11506206  399.5422466  243.2959922  243.3794411  231.6026638  242.1639857  347.7966092  205.1057735  539.7499281  -136.5904532  -129.0174677  488.7045186  
229.3302536  278.5055179  137.58083  217.6203455  121.2806815  369.8224209  -16.84341688  401.1791381  242.205739  243.7802291  227.5188793  243.842702  350.3841276  200.6806386  546.020712  -139.0144354  -120.9799545  477.5092003  
228.9277413  278.5297599  137.1506908  213.7037348  122.195297  369.4184534  -16.55308164  402.5472364  241.3789782  243.1835489  229.7690759  244.7396062  346.9640206  202.7958687  541.1747295  -137.3235377  -131.0469366  486.462556  
228.1601734  281.5056119  134.7056065  212.531709  123.1893712  367.8706395  -16.13097342  398.9929234  243.0396775  245.0550341  236.8110688  243.0627898  349.2485021  201.7286704  540.9780514  -137.2871771  -126.2871951  488.9472519  
227.4533591  282.0172025  136.4500004  210.4013396  119.6262678  367.7271723  -15.70963393  396.123016  243.9573961  246.429319  232.0443315  243.0845975  347.5584745  199.3842422  544.9944581  -140.6341805  -126.0330598  484.5762302  
229.3157052  278.2199254  138.0634061  208.6076323  121.6291102  371.5725662  -16.15588815  399.8253329  246.05281  244.5007613  227.1215658  244.408809  349.3070221  202.1086987  545.4737813  -139.5383871  -123.4439548  483.8565957  
227.5635987  275.8436289  138.4402117  209.4483872  121.4998436  370.0670393  -16.09366186  402.4123818  246.482831  244.0333485  229.7086261  243.5188151  347.6652447  203.724687  541.6662092  -138.2471011  -134.9398243  485.2284439  
228.1885034  278.3673807  137.4296922  212.8056976  121.4035031  368.1209732  -17.65045965  398.4656159  249.8498137  244.4468537  232.6582837  242.1265134  351.2645248  203.0668671  549.8955113  -137.7102465  -131.3244413  484.636892  
227.9395295  278.2431669  136.9850478  211.0261017  123.0422108  364.5509938  -15.75008019  396.6160731  246.3576544  243.9274484  225.0725194  240.3046756  345.7405414  205.5507881  540.4394015  -139.8731888  -117.9618776  477.682422  
228.4309046  275.3891107  137.0064725  209.82534  124.9480897  370.2724514  -15.60606717  399.2653033  245.2733335  244.42469  226.6635472  243.3092757  349.2132858  204.5422831  541.7290832  -137.9634235  -123.0602265  484.7937199  
227.0659811  274.163635  137.9852954  209.4131531  119.7489332  369.2488912  -14.58443825  400.9941474  241.7639072  243.5665354  227.0455785  242.3667959  345.2921816  201.9445698  540.5085332  -136.9234216  -132.3164698  486.4035435  
226.8315744  275.5306181  137.4422583  211.4138193  122.2002881  368.2942886  -16.64537477  400.8140541  245.7150959  243.9555949  234.2978742  242.1400584  344.6783791  200.8377227  540.6666871  -136.7202493  -136.5359532  488.5825435  
227.2376828  279.3220386  138.2681053  213.0094509  118.8923022  365.7324342  -16.67842224  398.5422161  246.8912131  243.8216068  230.4598952  242.9017375  347.6509221  199.1360094  548.4253077  -140.5495943  -136.7079249  484.9978573  
228.0243961  276.8372716  137.9671904  211.3327258  120.7621145  366.3001623  -16.22033303  399.9316711  245.1939891  243.0245365  224.9838829  244.5535071  347.8662754  206.4107936  539.0198483  -140.144928  -124.6076985  486.0424191  
228.4282032  277.986182  136.8666574  214.631154  121.0044316  368.4683494  -16.7165742  402.0703611  247.1431964  243.7245218  227.4332523  245.1507824  349.0815564  203.0814207  545.2170699  -135.4474966  -131.8312333  485.3266711  
227.6483537  277.7880998  134.2606709  212.898736  119.8753647  364.9648725  -17.05661528  398.2883059  244.7479065  242.6835005  230.3708973  240.0758659  344.6559282  203.9480733  539.4563103  -136.4422701  -126.5538288  485.5451417  
225.7649773  276.2345964  136.1572917  213.3828396  118.6805574  366.4191541  -17.24523268  399.5186038  246.8412183  244.0547899  230.982136  239.8056005  346.5385193  200.1903479  548.3256611  -135.1086108  -128.9175716  482.672688  
227.7411161  275.365761  137.4770841  209.3985468  121.3976645  365.6561433  -14.95431871  397.8703508  242.599762  245.7106221  231.1955873  237.809401  343.5829485  201.8133534  539.8999151  -138.4269178  -122.772264  479.7333905  
229.563267  276.1535973  137.9383094  209.6569319  122.4816786  370.7908163  -16.37541812  402.3812847  244.4686404  245.136119  230.4293119  243.4840871  347.812113  203.7527472  543.1975067  -137.4481423  -127.753912  487.3289416  
229.2023936  275.1451082  138.4744763  209.4500351  121.8556503  368.7699827  -19.81442594  404.2599909  243.6154798  244.0373554  230.716799  244.7754453  349.330487  203.7818097  546.2272069  -130.0709352  -128.1649112  483.581081  
229.6040781  277.8896427  135.2737007  210.4692061  121.6052847  366.401714  -18.75166128  397.9700922  242.7469855  245.8606071  233.3241748  241.8958055  347.6463574  203.7052327  538.9894113  -134.1960056  -126.2495818  485.3918182  
229.534733  279.84724  135.8281535  211.5971718  120.4029416  371.5305072  -18.6239094  399.3585323  246.3069046  246.2166969  230.2917775  242.4153396  349.53663  201.9370932  547.0311387  -135.5582307  -122.7919305  478.6229253  
229.7732257  280.4723575  135.1869626  209.7744921  121.0407764  371.2880396  -16.97924596  398.6426581  242.7885143  243.7210423  225.7364447  243.9901685  345.5918762  205.0555647  539.8783222  -137.8798606  -127.2387276  485.4545491  
227.6130794  278.8937948  135.0519803  213.4796133  119.1268651  370.834768  -18.6228313  400.1258066  246.5286585  245.720619  231.3605202  244.9649506  346.5740281  202.09492  546.0165744  -134.006776  -131.9218724  484.3473326  
227.4339853  280.8779099  134.5527472  212.0425525  118.7450467  366.8242345  -16.81031711  395.6465904  243.6701402  246.2396875  228.8524337  241.9504908  346.4303355  205.3733281  542.5039156  -139.9296963  -120.5421375  479.7479296  
229.1549988  279.6191364  135.8014097  213.0771953  118.8254083  370.7621705  -16.69545848  399.5405305  243.5606218  244.0908821  225.5434709  244.9067815  348.7146021  205.2975176  544.0813083  -137.6186061  -121.9746483  482.7751704  
227.1923283  277.3972108  134.0522033  212.7600029  119.2970935  367.5882411  -17.62884382  398.1559705  242.9996135  242.8358402  228.6139903  243.0165631  344.730274  204.2809011  538.2234065  -136.4516436  -128.5886778  486.7516662  
226.6783725  277.889365  135.341664  211.2427901  118.9400038  366.2345528  -16.10165626  399.3959611  243.8049788  244.096077  229.400311  243.8059748  345.4920433  200.425455  543.5004684  -136.3006116  -128.3333882  483.1528977  
226.449234  279.9226809  134.9661447  212.6721003  121.2834431  365.479532  -16.31066236  396.1234747  244.7127219  246.3778078  234.0915192  240.9010822  344.4369123  200.5594279  539.5055441  -141.6870174  -131.7496317  488.7136715  
229.5609937  283.4012845  138.5185466  214.1414179  121.3511203  369.380512  -15.99950803  401.0019098  244.2710805  244.7464336  228.688528  244.2472403  347.0136732  201.0913468  541.3067919  -142.4874415  -132.1924977  482.4943617  
228.0409076  278.7697178  136.2691683  211.843039  126.3463935  368.4621975  -16.62295828  402.9055312  244.8246272  243.1741024  231.5659943  244.7825683  348.8861665  207.6921221  540.5166267  -138.6450732  -130.9881308  489.6901909  
228.98508  278.7673666  136.7404658  211.2043015  123.7065923  367.7126414  -15.15108585  398.8085359  243.7604316  244.2057694  232.5431869  242.4135683  350.7765787  200.6743986  545.2648481  -137.9582837  -125.826387  485.6354009  
228.6489004  277.8741284  136.2733316  209.6844236  123.1771319  366.2636483  -14.36604162  396.4763077  242.8919328  246.4274345  229.2448333  239.5371113  347.4634736  202.0103831  540.4490356  -141.5404186  -121.8354643  487.7002721  
229.7539301  278.9338019  138.4502616  210.898919  122.2901118  367.388688  -16.35083772  400.8509856  242.9433587  242.735039  226.7944904  243.1009328  348.0270383  201.2770976  543.9544228  -139.4712608  -131.4746479  484.0241451  
228.7349315  275.3923705  136.8517768  209.8929862  124.348622  367.3949858  -16.20956389  399.7609466  242.155561  243.3644875  231.2962251  242.5284648  345.8998303  202.6599781  541.1633347  -137.7474394  -135.6757076  489.2663107  
229.2580772  274.9090239  138.9339459  212.4078705  119.381034  368.9883948  -17.02668718  400.3882546  243.8743372  244.4074283  232.6558024  243.7744991  348.5794946  199.4060817  550.5735225  -136.8574412  -132.9070283  484.1958447  
229.4841588  276.6185098  136.5137187  210.0308451  120.5323473  366.2639091  -16.0600919  397.1734436  241.0030645  245.1748778  229.2667514  240.3787295  347.3576456  204.9950866  540.0697214  -139.5195114  -123.0067844  482.8784007  
231.0222034  278.8334526  138.1229321  211.5547195  120.4440299  369.8750671  -16.25851341  401.0268679  243.6694356  243.983243  227.3886559  245.5333052  348.2702868  203.611122  543.8026821  -136.6903502  -131.5459843  483.7990793  
228.2596849  280.8799819  132.2521679  210.7861338  119.797525  365.3885326  -17.25287586  396.8881386  244.1449753  245.1201127  233.2983669  241.4412016  345.3150268  204.7195991  538.2761895  -135.9439704  -126.8074045  488.5155928  
227.9364441  282.5242631  135.2115709  212.7051098  120.4545288  368.0217631  -16.70149904  398.2897468  246.297647  245.5321519  231.3009893  241.7200925  348.5825514  199.7319074  547.4990769  -139.0404598  -124.9735534  478.8299555  
228.3551041  281.0482396  134.9554081  209.4753986  120.5362239  367.0649763  -14.650931  396.1859233  242.230103  243.7466276  225.4243382  241.3802844  344.8211521  202.3444643  538.37116  -140.9598426  -120.8261648  480.4197079  
227.3191593  280.0819481  134.3682651  211.2025973  123.0273993  367.2423342  -16.57891029  399.1726416  243.9004521  245.926373  230.0063651  242.2018367  344.4451086  203.0062895  538.2823603  -140.0812665  -130.8080861  488.838462  
227.0195757  281.8439896  137.2570678  214.8960578  122.0040321  367.8801277  -17.08200785  399.6602806  247.8863633  246.4061886  236.3474966  241.4664192  344.7790061  197.9380226  543.8420578  -138.0125809  -138.3219933  486.3201989  
227.89311  279.876296  135.7639982  213.3365143  121.4685279  367.0595172  -16.73764622  399.5052261  245.4751366  244.2894576  232.2750682  242.0949667  350.2801516  207.1164094  542.3783138  -139.0202083  -119.9792456  486.8282266  
228.3065864  281.6021005  136.0460013  211.8326113  118.5670595  366.073946  -15.25826265  397.6221053  240.9919449  245.0886676  224.6881241  241.4814864  347.6760729  204.3681635  540.0109856  -137.9847931  -118.2560742  479.9321009  
227.8283662  279.6967038  135.6387211  211.2975575  121.1917352  371.5572464  -16.31850366  401.1946596  239.6383976  243.0835871  225.8043593  243.2984382  347.5627127  203.271464  542.3695823  -136.1782836  -122.0847639  485.1500839  
227.4053574  277.018273  135.8081329  211.2549495  119.5221228  368.9306286  -16.05698119  401.2952602  242.0485086  245.0500841  229.7699173  241.6079369  343.8245914  198.3306917  539.6671522  -135.7534398  -132.3820563  485.8314609  
227.3168605  278.1978073  137.9235981  213.667223  119.7994877  368.2903483  -17.94858996  400.0656414  243.4924884  245.5367171  232.5404201  243.339314  348.7717062  198.5936642  550.4739984  -137.5148799  -133.9967162  485.103631  
229.0012406  278.8932145  136.8466787  211.7789476  118.8025121  367.4348266  -15.90177529  399.3127332  240.8501867  243.4820107  224.6692671  242.8879427  346.7162705  205.1928968  540.7165326  -138.3167297  -123.4927629  481.5709672  
228.6579158  275.8570872  137.7293166  212.6353841  122.3414995  371.6427282  -18.29992441  401.701938  244.3075032  242.9417253  228.2229065  244.5253208  348.8721756  204.8733606  544.4780181  -137.0531181  -129.2283653  484.5579699  
226.4219688  272.8905908  136.4413695  210.8509479  121.1801304  367.561176  -18.21319264  400.1009714  244.9134722  243.1700048  232.2209726  240.5650367  345.7159046  203.8674776  543.9545761  -137.6335829  -130.7140158  486.0877996  
228.2868367  276.8496421  138.4956102  212.8117568  120.3090098  369.497719  -18.71512  398.4728017  247.3262447  244.2263388  228.3797271  242.7869608  350.5589231  200.9584544  546.8329805  -138.4228539  -126.9936017  479.3338204  
227.541388  278.1465701  136.5477374  211.6540561  120.9362524  367.6179067  -17.17117536  399.502918  242.9211391  243.3013424  225.6504575  243.9465846  344.6046772  205.0884058  535.0735813  -140.0630114  -125.4091019  485.8511831  
227.26583  278.917188  134.8901159  212.8825372  119.2221857  366.2991869  -17.01948419  399.1578324  244.5277964  244.0367481  230.5380156  244.3728214  346.7717168  201.3229981  541.1935602  -134.6822242  -131.0195627  485.1911559  
226.2496625  278.5454702  134.6950307  211.7156211  120.6189054  364.7799472  -16.24041865  396.9125068  243.8242505  244.7534188  231.0646136  242.1445588  347.3529733  200.7410212  541.4318409  -139.4271455  -127.0914286  486.0768951  
226.8201283  278.5803193  137.077715  209.7270299  120.3114359  366.2930826  -15.33129336  400.3805526  242.6933793  244.1639624  225.2636938  243.5203985  345.0850237  199.8231836  538.3163831  -139.4245149  -128.8802581  480.32088  
228.0242483  277.0009149  136.2264419  212.2922813  120.6759098  368.7072559  -18.16791468  399.3856577  247.1895226  245.277046  232.811219  244.5548582  347.4498717  198.1653503  546.1473644  -136.2964433  -136.435484  487.1912213  
227.9957042  278.7541732  136.6394929  212.3793727  119.4115646  367.9893404  -16.6952326  396.7128862  245.390444  246.112043  228.5202169  241.2756106  346.382696  199.7753088  541.3481692  -139.9275093  -124.0701008  478.007036  
228.1363876  276.7466761  137.3412385  211.3994458  121.232943  370.2393648  -15.9161651  400.326597  244.5204789  242.3771501  226.1954258  245.7355039  346.8420045  204.8539358  540.6675815  -139.056042  -128.2232411  484.2802622  
226.0566096  274.0887259  136.0855069  210.7855319  122.1697875  366.3519383  -16.44394199  396.9956294  243.9704897  244.9444876  235.0553836  240.6570445  346.7616207  202.4182086  541.0433145  -137.9236071  -127.95837  490.9993943  
230.1305034  279.7633531  138.6723284  210.7401492  121.9211057  367.6965339  -15.02776489  401.573197  243.2933682  245.5127931  227.3744698  245.1604778  347.3605698  202.004786  543.2900374  -137.8256915  -126.4256998  479.6171008  
228.5654233  279.5605923  135.6805057  212.5875462  123.7134996  368.6322614  -16.86205727  400.3994598  245.1985524  245.6160062  237.2388511  243.8711942  348.8246179  202.2542032  541.344222  -134.8453681  -131.6525869  491.6292894  
229.8612618  282.4523246  136.7162615  213.037176  120.6626977  368.6036443  -14.43975568  398.1509363  242.5339962  245.4539911  228.9367509  243.5076438  348.888741  200.7846058  544.5123584  -140.5674369  -125.6597264  478.5740125  
227.8389872  279.3011563  135.9257965  211.1789022  122.7596679  369.1114793  -16.83512631  400.1369875  240.1557544  244.6795311  230.6937306  242.4043796  346.2223749  206.0989087  537.7893872  -139.3094972  -127.8095045  494.1898977  
227.5300662  279.7933305  137.2841916  214.0579759  118.5507188  368.9908467  -17.17521637  399.9702025  243.962212  245.7621438  232.7617494  242.2892921  348.8130688  198.8404888  548.2824973  -136.2600776  -129.5721406  484.7493297  
230.3645965  281.4980895  136.7721995  210.7221648  123.6693854  366.9541565  -14.32927819  400.2212105  241.2127647  243.6976373  227.9930477  242.9001361  343.7036027  204.9440757  539.1442991  -141.492057  -129.662608  487.0650501  
230.0632924  280.9234068  136.6320076  214.2357873  122.156716  367.4069317  -16.1284748  400.2625258  246.4831027  244.0039861  232.3027235  244.5509038  347.0286665  201.4214634  546.815831  -135.4335982  -135.1615609  488.171852  
230.3063736  281.4390147  134.2774669  211.5957386  122.2661669  363.7041686  -16.35129453  398.5716921  243.5559355  243.9328702  225.6541764  239.9555899  346.7097251  205.598294  539.0939879  -140.8460218  -119.6723818  485.0258242  
229.0604916  280.6652233  135.8329837  213.32931  122.6107478  368.4170391  -15.73515331  402.977459  244.6170763  243.1151811  227.9529813  244.1632294  348.5756137  202.2249082  545.5114998  -137.3104813  -130.9507825  483.9832786  
227.6999661  280.2317803  135.4829911  211.0742739  120.8987919  366.4165814  -15.59381923  396.9855043  242.4087315  245.1177662  231.6942081  239.4525492  346.084642  200.9889145  541.0424229  -139.6942354  -124.1741999  484.0899719  
228.9558114  279.7245316  137.297919  211.4824497  121.2306629  371.9496521  -16.75761037  401.447963  243.1879889  244.3163215  226.4099126  244.0104964  348.482607  203.1191871  544.1989768  -138.5519648  -125.7328761  481.6085473  
226.7778195  279.3784152  134.4734401  211.2233549  119.3150422  366.3729401  -17.34274332  397.1311277  244.2857254  245.0451437  231.9075635  239.899501  345.4219034  201.4418229  541.2055671  -136.9981675  -130.3355736  486.6774894  
229.3593839  281.5890574  135.2200832  211.9124738  117.2760086  365.3565341  -17.38405851  398.9735887  245.6147632  244.4842448  225.4014492  242.0753532  347.6794836  202.612237  542.0347692  -135.3559057  -123.4954961  476.6879272  
228.4493159  280.6543725  134.3607286  210.6255394  120.7587273  365.0454419  -15.48196138  400.5707678  242.541859  242.5071849  228.8819739  240.1997366  343.1630839  204.8400843  538.4600844  -139.003374  -132.2774503  488.728333  
227.3237363  282.0634339  135.4768604  212.8236377  118.293737  363.3810667  -16.24124421  398.1432542  245.8858457  244.8122127  230.3077165  240.9587215  346.8953506  200.0469466  545.8497847  -137.4486848  -132.8929003  486.7777141  
226.9774884  281.2845356  133.5323521  210.8328839  121.07911  363.1391664  -14.33770247  399.0149125  242.2350569  244.303223  227.6472595  239.6204875  343.8421989  204.2770158  537.3289768  -141.4458518  -124.774838  490.449592  
227.7294703  280.9339909  136.3920165  210.2979635  119.7896828  364.8171892  -14.9765818  400.6558392  244.4273849  243.9232374  232.0909969  242.947561  344.9445393  198.0793106  542.9562786  -137.2980692  -139.137091  489.1799631  
228.5596345  280.9657801  136.5865435  211.8062466  123.8428163  366.7375704  -15.32144339  404.0851704  244.0709012  242.8044027  233.7626916  242.7419548  345.679674  204.23796  540.0308817  -140.0374411  -132.5334091  490.9547906  
229.7962767  279.6406657  134.2130204  213.1267836  120.0567053  365.324961  -16.67365839  399.4438237  245.2343664  245.3054208  233.0325719  239.1999539  348.4082192  202.9867593  547.9739126  -137.327877  -127.8749339  488.8181938  
229.2019912  279.6923927  135.3609401  211.7114641  120.2525601  365.9286012  -15.44210216  399.5907149  245.2009607  244.5821807  228.1734606  238.7947091  348.5431969  201.1843308  547.5502843  -138.2340941  -120.8471128  481.3326285  
229.2625787  278.3506595  135.7990978  208.8055814  122.5335242  365.6672483  -14.47892884  400.2463239  241.6070544  242.7422447  227.0989705  239.8031601  343.0016974  203.2209262  540.1765468  -141.0585988  -129.9534284  485.1222941  
229.2750623  277.1512421  135.5671186  209.6014102  119.8845992  365.7324327  -15.73536502  399.0778492  245.7354178  245.0443016  232.4373248  243.220214  345.6577568  198.7361646  543.8227735  -135.0313049  -133.9230895  487.8387969  
230.8490162  278.2330123  138.8463745  210.7636836  121.2146765  375.0056918  -18.38205213  397.553606  242.293822  245.886508  225.1597925  242.3299705  352.3463081  208.1916016  544.6402662  -132.9545873  -122.4848619  475.909707  
228.2779902  272.3661354  138.8651178  210.3005326  122.6755384  368.7141728  -18.29280421  395.3313814  245.8908983  245.3262076  237.1234755  242.7988064  349.1223602  204.1874615  540.9655823  -136.1451976  -129.4278097  491.3842615  
227.7562953  273.293475  139.6756209  209.1363129  119.3840932  371.8033894  -17.35369677  398.4410569  243.5474233  244.6114598  225.5385507  244.3600165  347.134542  203.7807959  543.8828791  -138.6181046  -121.8030967  476.5477815  
226.6725914  272.5663543  137.6473874  211.4209036  120.9766046  371.8270116  -18.27347087  400.3546716  245.1959578  243.5344985  230.1898971  245.6059206  347.0000996  202.2914556  542.2063236  -135.8715577  -132.9561367  485.7627117  
226.3463843  277.0179358  137.3375024  211.7995971  117.5560426  367.5690275  -16.54683066  398.2265561  244.1195506  246.6219395  230.6057458  242.657334  346.2799509  199.3987994  545.1563822  -139.6434279  -128.9752514  478.9790332  
228.9859428  277.3828529  140.5164961  214.1625025  123.3161962  376.691637  -17.84022866  400.273874  245.2091352  245.1755009  228.2657277  243.8670158  351.1377593  208.2656113  545.425827  -136.4910824  -130.5602074  481.953631  
226.8216195  273.9854929  139.2273395  213.9884042  122.5281411  369.4810803  -17.56272719  398.3383306  246.4313184  245.3384641  235.3839318  241.9197079  350.7786663  204.5811936  544.2793463  -138.1833723  -128.5135991  490.2518614  
228.174205  277.0455305  139.2277233  211.3999252  123.0117199  370.5209482  -15.28682414  399.2283662  242.5715125  244.4285076  227.7034822  243.8152519  347.2249683  204.4160393  541.3016879  -141.1404438  -125.7350743  480.1618855  
227.1220286  273.7412747  138.4969534  211.4188676  121.0339172  370.7832306  -17.32954691  398.6745549  245.459098  244.1987029  230.4713799  243.2071462  347.3568026  202.2388543  547.0580014  -136.2696985  -130.768591  485.2184132  
227.7727404  276.7187976  136.6875037  211.1162353  121.0104273  368.0670033  -15.37464251  397.550281  244.6601275  244.7640019  227.0687744  240.656929  345.9540516  200.8527817  540.7988122  -140.0290174  -124.8828418  477.3529558  
227.9060619  276.5175844  135.6912498  213.2235769  121.9665494  371.3876606  -17.27446548  402.6126046  245.2127035  243.2820719  227.9458743  245.3444097  349.2054789  203.2774607  542.8826888  -137.5861736  -132.6638795  486.0141788  
226.8526226  279.0243744  134.5399848  211.8572622  119.914236  367.5639355  -15.93365658  397.5029241  243.5102492  245.2157416  232.0818909  239.4281681  344.8487772  201.8055426  542.5230607  -139.6756257  -128.5590392  485.8040044  
228.7929106  280.9091533  135.922271  212.1975518  119.1344943  369.1253232  -16.05337351  399.0685914  243.0335645  245.5045468  226.8171673  242.0139394  348.0179204  202.1194208  545.1150023  -139.1537051  -123.516699  479.472132  
230.1395038  278.9106895  135.4181522  211.4868306  122.2630928  367.9346397  -14.90492627  399.2696  242.0688416  242.4361925  226.6356707  241.653679  345.9096679  203.2914001  537.2618561  -141.5761738  -129.0910631  488.3019441  
229.0585072  278.3046417  135.834206  213.2071916  117.9198274  367.5562285  -17.46812019  400.2965059  244.7776684  243.0430749  228.8228056  245.3293193  346.1801116  200.7584631  545.8220011  -135.7405459  -135.5561379  485.4702896  
227.6509941  278.6698458  132.5616661  212.1580557  119.9070386  366.1932191  -17.22057467  396.2172182  243.2922569  244.305699  230.6372722  239.9889945  344.2760101  201.4034705  538.8185564  -139.2566446  -127.8518915  490.6003749  
227.4115539  282.3363268  135.5388419  213.7642151  116.9019538  364.4659743  -14.97120816  397.74104  244.4582339  245.8016016  230.8447186  241.5240031  347.0652914  197.2258184  545.0675452  -139.0592267  -127.8890498  481.8277292  
227.4477238  281.1485474  134.9741238  212.2240653  122.978858  365.7547579  -15.90650417  400.4214913  241.4810958  243.856625  228.0973574  243.1993055  344.9615368  204.8096085  536.8577042  -140.7378952  -125.7654147  490.6990259  
230.0351496  277.2379441  137.5758642  213.8301118  120.8546589  367.3008634  -17.50678716  401.6302336  243.4790544  242.7057712  227.9808489  246.4877017  348.7522793  202.3148642  543.4420623  -135.2611995  -133.4142503  486.9449918  
226.7047588  273.115721  134.5596926  212.3881816  121.9820105  362.4975937  -16.56718477  397.9759127  242.8124053  243.1863122  233.7636123  239.2319595  346.5921226  203.8982573  537.8455305  -136.932418  -124.0639451  489.1664257  
228.0013468  277.8413131  136.6306366  213.0553754  120.9464413  363.2109491  -18.52341436  398.6443026  245.3941287  245.4418434  233.3385495  239.0887605  347.8953557  197.6634892  544.8608762  -137.26634  -129.0642696  482.2593467  
228.4498252  277.3944685  136.2435276  211.7522852  122.9254443  371.1108417  -17.07138643  401.5386346  245.0928301  245.2699334  229.4452438  241.9486211  347.0922499  201.7083637  544.9582497  -139.2844929  -125.8102637  481.6851392  
229.6012991  277.6239678  136.8688712  211.162585  123.915097  370.3443206  -17.82095529  402.5268295  244.7119183  245.1038138  230.8001752  246.1809444  346.054837  203.0560876  541.6191115  -135.4741128  -134.6323229  485.5963735  
228.4334881  276.9409249  135.7139238  210.1125211  119.6995714  371.3996364  -18.80232386  398.828111  245.5673596  245.9233656  232.1340265  244.0174862  349.5458279  204.5567182  548.3955256  -135.1299687  -126.2306574  481.8407744  
227.1334785  278.0466358  133.7753662  207.7805763  121.2320746  365.7909947  -16.36891995  394.5719795  242.7650884  245.068828  225.8146635  240.9016581  344.4496321  203.9110426  537.3178631  -141.0160028  -115.9643835  482.6770183  
227.8832782  279.9484993  137.6555561  210.6859586  123.8343275  368.591487  -16.74404922  401.2322937  244.7746508  244.5725768  227.1557295  244.793108  346.9790897  202.3576404  540.0297393  -138.5770795  -133.9329855  484.571373  
227.7510012  280.2642234  136.3658859  210.6810683  123.4348276  367.7154392  -17.84750895  400.1888672  244.2008743  243.5915873  229.3443475  245.110968  347.0067494  202.6476329  540.8204274  -136.9031905  -135.4781894  486.2672052  
226.4433326  284.2214416  136.0787955  210.1306084  121.0867477  363.1323764  -16.60982095  396.4805276  242.5103126  244.6577487  229.7145977  241.1289742  343.6812919  200.915076  539.7767447  -140.465553  -130.6800543  485.7070814  
229.525568  285.1246247  136.5876745  211.6343046  119.1483875  364.8113482  -15.65768904  396.9405133  241.4619783  243.9021795  224.2787232  244.2336183  345.9563615  201.8909231  543.2011619  -137.8586903  -126.4692776  480.8881664  
227.896676  281.1506967  134.7994224  211.4467906  123.2921815  364.074071  -17.46984032  401.2071917  241.5213184  241.8860937  228.3554907  241.8976755  345.783685  205.8433313  536.9658524  -137.5711096  -126.214409  487.4112397  
227.6411304  284.1053441  134.6107473  212.7336605  118.3880106  363.6701635  -16.75974402  399.3553327  243.2881989  245.6539878  232.5516125  240.9242983  345.9140261  199.6388657  545.1670208  -135.8260905  -127.7780259  483.2530726  
228.3246634  284.1803707  133.9033546  212.773736  116.3824974  364.0501797  -16.29164389  396.2110144  241.4120319  245.6181602  230.4294179  240.8881064  347.7073149  202.1827535  542.5321658  -136.7034886  -120.5132323  480.1984686  
226.9822391  281.4080259  134.2090141  211.4693059  120.2292559  364.9543204  -16.85626569  399.5382795  241.4401089  243.1052841  226.6820877  240.8889857  344.7888439  201.6737161  540.0255208  -137.0421259  -116.134346  481.5525037  
226.9403284  280.1147042  137.4109124  213.2448523  120.2482486  363.7949377  -16.63837154  404.1622376  241.9675284  245.3337525  230.6076632  241.8786033  344.0605009  200.2974665  542.4313667  -136.6017789  -137.5701569  485.5446417  
230.4998216  282.194143  136.5459394  213.4305632  118.1700666  366.9204638  -16.69306818  397.6805989  243.7875096  244.7324566  230.4280532  243.1374801  348.5741594  202.4701075  546.7159342  -137.0901592  -131.818876  485.8168751  
228.1391369  280.103982  134.403991  211.4771371  120.3903894  367.4801295  -16.16231768  397.5875588  242.3633652  245.5990028  229.3701027  239.8699693  346.1909407  203.8444251  540.6338357  -139.6411247  -119.0249306  483.9809363  
228.1934591  279.4308109  135.4830759  211.3725557  121.3529829  369.617729  -16.38803596  400.591812  242.4418441  244.6082687  227.1867126  243.4353946  346.8970439  200.5420762  542.0069492  -139.0084167  -128.4953045  482.9330856  
227.6563168  273.4020251  135.856857  210.1365743  121.4688536  370.1677228  -16.45080808  398.8459752  241.7836379  244.7448666  228.6479176  243.920224  348.2643635  203.0866251  541.7785852  -136.2116801  -130.6072724  484.1933654  
226.0093693  273.3921932  135.9074635  210.2381617  118.8798695  370.3251154  -17.62799453  396.2184359  242.1182702  244.9229964  232.169843  241.5483352  347.1507117  198.8703835  542.4825146  -137.6630187  -131.0743003  486.5275332  
227.966208  277.6842968  137.8591267  210.2499359  120.6830073  370.6763759  -15.2208809  401.3895832  239.55182  244.7344682  224.4373233  244.1409546  345.9152087  201.9317659  541.834808  -139.8028005  -131.6342931  480.4502819  
228.3252947  276.8995053  137.0031864  210.7097383  119.8162402  366.8113199  -17.53201969  400.0420576  238.7181722  243.1350963  229.4475886  243.7426508  348.1269952  202.7707403  544.451969  -135.7441118  -135.6028725  486.699096  
227.7141488  276.3514569  135.325878  210.0048056  120.0122964  368.3846774  -16.14896801  396.3510878  241.4021536  245.6500586  233.3430108  242.0867197  345.7220863  201.1648421  541.6887103  -139.4118664  -127.5400394  487.2202554  
227.4206845  275.5811541  137.1873974  209.2976156  117.9068458  368.5367782  -15.51202523  401.9416691  240.8965698  244.1822086  226.5529828  242.8499567  346.2696644  199.1455921  540.3015823  -141.1335208  -129.7217974  482.0029468  
227.0012474  275.6344385  135.9977885  212.6378734  118.7881753  368.4222318  -17.54885441  400.287814  246.8659074  243.6675026  233.1184346  241.623467  345.2860649  199.1903777  542.4363662  -137.2400313  -138.9113949  490.7927318  
226.5433849  281.0975929  135.7421619  213.6183968  116.1021702  367.4098494  -16.68976113  397.1211713  246.835599  246.7619991  230.1343433  240.1797769  343.6368323  198.2137219  543.8358116  -140.4993602  -132.9677784  481.7498233  
226.900179  278.0255895  135.609619  212.8149227  121.5391949  370.073048  -14.93890678  400.7685976  246.421158  244.9510673  229.7723208  241.9760774  343.6084235  205.099601  538.344139  -141.3649838  -133.1955113  492.5541144  
226.3063568  276.9913176  137.1348202  213.297791  120.0561587  368.3285235  -16.92551652  400.631857  248.572301  245.5210748  232.4906951  242.1212042  346.2653476  198.969316  546.6150362  -139.2922253  -135.1854207  485.4667202  
228.0227895  277.392568  138.0144733  211.3447531  119.9990559  364.7089447  -15.44615483  397.835919  244.9582798  243.2945431  226.2712225  241.6081245  346.2710063  200.4048831  541.3125513  -141.2292837  -123.5937869  478.043282  
229.4590687  277.7985392  138.200386  212.4442185  124.7663243  367.3590751  -16.26284984  401.9935613  245.8287277  243.7836038  233.4679804  243.7020961  347.5707905  203.5371942  536.5662846  -139.7733541  -131.1422138  492.5496504  
231.6008859  279.3900616  139.2030815  213.9812441  121.3765292  366.782864  -17.6288496  400.4456636  249.3753606  245.2094086  231.5507406  242.4720548  351.98531  199.2566453  548.7504649  -138.5273621  -131.4095279  484.624617  
231.526091  279.2252538  136.2686458  210.1232125  120.021724  367.3370825  -15.71077731  400.583629  244.1752825  243.2676026  225.3044256  243.1412193  350.2945354  205.7015636  539.128758  -137.8454118  -120.2552153  484.5776589  
228.5550133  277.955718  136.258901  212.9886735  122.4021188  366.3458298  -14.68758967  399.1023417  246.318324  243.9454351  232.9413121  242.8559103  349.645363  203.1949212  537.6465761  -135.9194001  -128.1049928  491.6547275  
227.6571977  277.9438454  137.3392464  213.7166024  123.2895144  368.7365907  -15.46641966  401.6029553  246.5908374  244.9587009  234.6102394  242.2304398  349.2469138  200.0125654  546.4539864  -139.0215148  -126.7521395  481.2417705  
228.9785013  277.7721328  138.5351554  212.184032  121.1260963  369.6006135  -15.06376166  403.7648015  242.5143553  242.3995614  225.853006  244.796882  347.5268181  204.0241801  541.7290675  -138.3860722  -128.7965071  482.5732147  
229.3435651  276.8450632  138.4284962  211.6498391  120.7745223  367.1679929  -15.86558241  398.2514836  242.8083794  243.5137544  232.1014744  242.8484981  348.7502168  201.856123  542.1242678  -136.180648  -129.8522337  487.3674363  
232.6357395  277.6111656  137.4871836  210.3361166  121.3876602  366.5996882  -16.00808786  397.4759707  241.3142406  242.6056802  226.1227661  243.1915215  348.9848071  205.6196556  537.9316122  -136.6628919  -120.411463  490.3141626  
230.2198956  277.7006873  136.2803157  212.2695896  124.3816286  369.3850095  -17.06091268  400.9524631  246.0353458  243.7521297  233.9756902  243.9533778  349.0650846  202.0561467  541.7872304  -132.8266125  -130.2237419  486.6923741  
227.4211872  278.9638848  134.6643225  212.6846758  119.927506  370.6407419  -16.14873431  398.977454  246.1913904  245.0607177  232.6241914  240.9664109  346.7779768  201.1050353  549.2675274  -137.1242044  -125.3848087  482.3540185  
227.1973068  277.6471546  135.1594546  211.049068  118.4381582  367.903543  -14.80495201  396.0288714  244.5613621  242.9893852  227.1000665  240.9842442  346.0641946  202.5030027  543.5859019  -138.8242248  -120.6850685  476.43219  
226.7175934  276.7363338  137.0151843  209.1193031  119.6018787  367.4917038  -14.27913969  399.2617062  241.1711783  242.6747615  225.3188422  244.1268214  343.9879098  203.509009  540.6134188  -139.5020396  -129.6667279  485.2441689  
227.2908955  279.7761084  137.0427742  212.3408611  121.9804283  366.430175  -16.06124869  398.3091918  246.3325407  244.6778876  235.8506887  243.3035678  346.3898098  204.3929399  543.511464  -138.4863067  -136.8195992  488.4655762  
230.5930329  280.8580234  135.5593869  211.2592596  123.098885  366.4774733  -13.93585279  398.8092857  243.267036  244.4827675  228.5982625  243.8149816  347.6610522  206.1857291  540.9247619  -141.8296784  -121.3274312  486.8181406  
226.4597876  277.7722338  137.1412845  211.4697924  123.0077953  366.1010573  -14.94291471  402.4243906  242.6755716  244.5640157  234.6343321  242.9193079  347.0716179  203.187943  539.6103153  -139.6832367  -129.6236829  491.3944877  
226.3722279  278.0063035  136.6457445  212.2969655  121.1111724  369.2961927  -14.8980992  400.1800376  244.3647695  244.0375402  232.0472468  242.6652994  348.7798142  197.9751057  548.0780653  -139.7521757  -130.6024036  485.9795042  
227.240142  278.6424579  136.5352492  211.5437367  120.5377652  366.6598128  -15.18169556  402.1367615  241.8570759  241.2863682  227.3386154  243.8854903  344.7094175  200.4541949  540.6094157  -139.3951292  -124.6788186  479.9149  
228.4125207  280.1927571  136.7246432  212.9663505  120.1551679  365.8278743  -15.38445702  399.1352733  247.2198961  241.7171335  231.1435772  243.923615  344.0853832  200.3455626  542.8809577  -137.2411883  -137.7340709  488.1890051  
229.2104655  281.797484  136.5091086  212.7589405  120.2562  367.2635442  -14.61194162  397.3128958  246.1550255  241.4559257  226.4589636  243.341977  343.1761409  204.1191892  540.7174867  -138.8176982  -126.7127301  483.5472453  
228.7253794  277.9059674  135.1117913  212.9110187  124.612164  367.6262741  -15.74005152  400.2672278  247.166325  244.0737376  234.1130397  243.500188  345.9901182  204.7267593  538.963281  -136.3862997  -133.82563  492.8923032  
233.9481703  283.8273007  133.8673891  209.9104103  116.9852758  388.9944756  -15.17851283  392.6914903  234.8446621  263.1228609  212.1618162  233.7335926  359.8472205  191.3922336  539.99702  -142.4498013  -120.4562743  487.458438  
232.8145935  280.835408  137.4065594  214.0140739  124.4402873  372.3445353  -10.87959543  400.0480616  244.5175783  248.7730779  227.8173407  239.0622737  350.5482906  199.7629857  544.1815445  -130.6090448  -133.5192715  480.2309687  
225.9697241  276.1358336  140.103717  211.5051685  120.4237439  364.1298712  -20.92818716  401.1736913  242.6581348  242.2413525  229.564769  242.9651099  345.4039205  207.4651022  551.3225882  -137.6505276  -123.1337966  475.3971641  
226.4528911  275.4496777  137.5760914  212.8824455  121.7160289  365.3414289  -18.82958666  399.4928508  243.7013779  241.0686651  230.6779663  244.5720007  343.3431458  204.9857255  547.0675985  -137.0976549  -134.6064488  483.8820719  
228.0057306  277.6101441  135.2092758  212.6511541  122.0353876  364.8103713  -19.34227054  395.2642532  243.7362013  244.2593621  229.3688598  241.1438181  343.4373253  206.1846066  543.5207396  -139.2272606  -126.6890264  480.3125166  
229.1563281  278.7395744  133.4997137  214.0558943  125.3879995  364.4395167  -19.37609537  400.3089807  244.6867471  242.7807429  231.0475994  242.3553982  343.482274  204.9709993  538.3802016  -139.2401803  -132.2412656  489.1609386  
229.6760979  280.8057503  133.0058854  214.1006212  123.3939676  364.1609871  -19.89395477  394.2780402  245.3250094  243.8585387  234.0241343  239.9721325  347.7636497  205.6614555  542.7467507  -136.0767695  -124.8710032  482.4992111  
228.2033327  279.2054256  134.1529408  213.1608809  122.8705774  370.0302567  -17.54326747  402.5207898  244.19822  242.1060418  229.2728131  240.547815  345.8392154  204.4068384  542.7070207  -138.5398895  -123.4835451  478.2157967  
227.1478853  275.1939081  136.306031  212.2616828  121.8114885  366.5771358  -18.11592192  399.0990435  244.003651  243.6410719  229.84814  242.4336667  346.8347754  201.9503184  543.1189204  -136.5442102  -131.7390358  483.6191436  
227.1546437  276.43673  135.7490236  208.7344576  119.7077312  364.4869664  -17.02725661  395.0766877  242.8680063  244.2856854  227.7031193  241.8926874  344.5324797  201.9507417  540.3980851  -140.593497  -127.1220131  484.9238576  
227.3876676  278.7764389  137.3337434  209.8956204  121.1185324  369.525811  -16.32687406  400.4609409  243.7258677  244.0102698  226.8005855  244.5800852  347.8914695  200.792609  544.352895  -139.2923448  -133.4778615  482.289454  
225.5186193  277.0202319  134.8324897  210.5717992  119.9389858  366.7820201  -16.49651435  399.8013037  244.6332649  244.9274966  232.5719239  241.3544467  344.1364133  201.6838726  541.6568471  -139.8882662  -136.4645327  487.5442104  
225.9074808  279.3550621  134.2993903  213.5917934  119.4878901  367.3829177  -24.56824017  399.6984327  246.6364781  246.3293004  238.4048158  244.1332636  346.3195837  199.3639742  540.1081824  -137.6230368  -131.4854873  486.5328566  
226.9170219  278.3826903  137.9315809  212.7605314  119.9865058  370.9280409  -16.37199184  400.674209  244.1094275  244.2587922  228.5788826  244.6686896  345.5848806  202.3990582  541.1820563  -138.7613413  -127.8952422  485.4441175  
226.4484753  277.3454189  138.7216581  212.4132588  122.2130676  368.3938667  -16.85223811  397.0947164  246.9056749  244.8035637  235.111339  243.6823591  347.6833557  204.742482  544.1090571  -138.8256045  -128.9620583  488.9138139  
226.5242415  277.3672275  137.6912657  209.6196444  119.175906  367.4460351  -15.944117  402.3000928  242.3084022  243.9215283  225.8397243  243.5369864  348.0084459  205.147946  541.6412623  -137.6608179  -122.6679397  481.7004171  
226.9081351  276.424142  136.1876641  210.5471468  119.0449855  367.8608555  -18.54110784  399.0870427  245.8655196  243.4541307  230.1313914  241.9470704  348.73199  202.1957998  544.6448219  -132.1568884  -128.5860141  486.9258711  
226.4666045  277.983755  135.5377368  210.1869355  116.8179643  365.0375363  -16.10680718  397.2025662  243.9366408  244.9663633  226.1506395  239.7716071  345.2253659  199.6961803  539.2189051  -136.1448522  -118.6469106  476.514783  
227.4934052  280.23764  135.5899998  210.8559292  124.4004972  368.5515647  -15.40300167  399.795085  244.537656  244.4876448  227.5542083  243.3115989  347.9166273  203.9298787  540.4382837  -137.98922  -125.6654943  485.1812026  
227.113663  279.3987883  136.3810249  210.1703105  118.0308735  367.3211605  -14.77044183  399.9472283  242.5963677  243.4353006  226.3130034  243.9703613  346.4845561  200.3204655  537.8601153  -136.7853016  -134.69695  484.1136181  
226.1822244  278.2771115  135.5994276  210.5517957  117.9308886  365.5979803  -14.4718918  398.0925937  243.4931498  243.3358802  232.44106  239.968861  345.0049505  199.9052458  540.5498452  -136.2289977  -132.6584698  485.1447459  
229.7538967  278.4269  136.1777261  212.4412732  122.0922348  367.6345801  -13.77763893  400.9584915  244.8554443  244.4467938  232.8989251  243.6826162  348.9104953  201.6711045  543.6901841  -138.6051705  -126.2120267  483.7350734  
228.7503656  278.2921972  137.556719  212.0323793  122.5873867  365.4010351  -14.25885321  401.1747973  244.9037536  242.4631475  227.6653648  245.0614375  348.1185263  203.9150019  539.9151153  -138.9314122  -131.1548338  485.2587998  
228.9571381  277.5277229  137.0289699  210.9427683  122.2560536  365.035119  -15.03708955  398.3937968  244.1545477  244.1251083  231.9222182  240.5617767  348.5927725  204.8287838  538.5323063  -139.3456583  -123.7921816  490.6073914  
229.3432951  278.441376  135.6393063  211.9866301  122.3607332  367.0132322  -15.83627598  401.1800362  242.6217597  244.4281104  231.0376952  241.4660044  348.7338798  200.8279692  544.2539307  -138.1073334  -120.6293101  480.4072282  
229.5729359  278.1074562  135.8647978  212.4710067  116.801045  368.2374654  -16.84672355  400.672204  242.9514057  242.9276426  227.2330111  243.1017233  345.429685  202.8193702  544.2043264  -136.2572768  -130.1359257  484.6212312  
226.5137807  278.4780447  134.193282  212.3314855  116.9071301  367.6908475  -15.93525913  399.0147887  243.1815918  242.5978265  233.1362068  239.5279624  342.6505237  203.9651906  543.4514728  -136.1370161  -130.6637448  489.0253788  
228.6708193  278.6195473  137.0074403  213.773109  117.9428573  368.9981257  -16.78392109  399.894031  244.9484376  244.641488  229.4200592  242.154182  348.327035  204.2970183  548.6818184  -136.4319386  -123.9620466  478.293048  
228.2146679  277.8493963  135.2643735  212.1572271  119.6086559  367.174406  -15.90902665  399.6868476  241.5582161  243.5102058  226.3476327  245.9984333  345.723567  207.142901  539.6825148  -137.3192247  -125.4530445  483.9424852  
229.7436904  284.2296787  131.8086207  211.1517533  117.1150485  376.6268223  -21.3316275  395.8068314  242.7934092  257.9573502  220.6952886  237.8331994  352.945899  189.4192497  539.4955756  -141.2417258  -126.3654549  493.4047547  
230.7555803  281.2735495  140.7119008  213.3408922  123.9651652  365.2963721  -14.79231278  398.039489  246.915662  248.135141  224.1179954  240.6164146  350.5125056  200.7446267  542.5946543  -138.7342216  -123.8739834  473.759406  
228.7921465  274.591003  139.6231609  209.4384853  124.3697681  365.664202  -18.68356633  399.9128898  243.9486717  241.6532025  232.978089  246.0151639  347.1943866  206.9029657  543.4808881  -138.0975208  -134.2568657  487.182356  
228.0618422  278.8401119  138.786486  210.6897535  121.7482321  371.2142407  -19.07921526  399.8915936  246.1539729  245.3875183  234.0453404  244.4547902  350.3495289  203.9868411  551.4151247  -137.9958725  -128.7784179  485.5818532  
229.440241  280.9958839  135.1195855  210.266463  120.8443672  368.922409  -16.20496569  398.738634  241.3660166  243.7622702  226.9473739  244.5667674  344.8310146  207.0930279  540.5444657  -140.4117583  -127.5460996  484.0231705  
228.2890444  282.1455129  133.607957  214.0457148  119.8189478  370.3341299  -18.18841297  398.7181321  245.7963784  244.5514382  231.2035656  244.7948318  345.0382998  199.9216042  545.3584294  -136.1579848  -135.1893641  488.0633676  
228.1424837  283.2287003  134.4181366  212.9778378  118.4089631  367.936187  -15.85209276  397.2144455  242.7721035  245.3782283  227.3153506  240.9428763  344.5136716  202.9839782  539.6411456  -139.7751118  -122.2674849  480.6290793  
229.2358588  280.6376018  135.9054649  213.85901  123.0908629  371.7853351  -17.01766311  402.1714748  244.702758  243.4863575  228.0525293  245.9124862  347.1817577  204.5090116  542.5183718  -137.1853827  -129.1401756  484.2396445  
226.4860905  277.1938534  135.8873739  212.0731117  122.831174  364.9060237  -16.55842892  399.1433618  243.6682603  244.2087032  233.0843368  240.7648639  348.0699573  204.0407941  543.9184814  -136.8664406  -128.8143622  485.1643027  
228.1196321  278.2518319  135.7592039  213.0215735  123.1735551  365.7561067  -16.04621977  399.7164048  245.3283407  244.224557  230.9256115  241.1890645  351.5627758  203.152446  544.600768  -139.9443122  -122.8190793  482.6605386  
228.6817711  279.8140402  136.4761567  211.3843088  122.364656  364.2349937  -14.46050699  400.9808916  242.3220079  243.240254  226.720756  241.7490049  348.0820542  203.9889372  539.8120705  -138.6784101  -127.503319  484.1132325  
227.3225461  278.1191009  136.8797942  211.0794403  123.7892044  364.4233784  -15.33253818  398.6006749  243.1643443  243.6548921  234.1756132  241.2970252  345.2440919  202.3660456  539.9804072  -138.0804171  -130.9837934  491.4753886  
229.504046  279.5818224  137.569975  211.1823304  121.5534337  368.6798214  -16.04965411  400.4202157  244.4685687  244.9738372  229.5116096  242.5395092  347.6077494  199.8023119  545.3995051  -137.4872502  -127.872952  478.6142958  
229.9196131  277.4783816  136.4707284  208.8475043  120.896739  368.4179199  -14.89478896  401.440786  242.2651093  243.3312218  227.9286696  244.1858614  344.797446  203.6045338  540.3283123  -139.1530729  -130.3920674  485.795657  
227.8248412  277.2174063  136.111322  210.3607719  122.0819782  369.7357016  -16.70926773  402.1187189  244.7411167  243.3938534  233.9259885  244.2822524  347.2098779  199.8345052  544.794275  -135.963714  -134.1947521  490.2251285  
227.3620657  276.9033236  137.4027722  210.3415685  118.247702  368.7254985  -16.25489893  396.8132803  243.3436152  244.9619754  230.6875351  241.5866705  346.6869749  200.6456373  545.4272401  -137.748915  -128.1449259  482.4008906  
228.3346103  277.1687  136.1006037  210.3614268  121.0671248  367.8842183  -15.11393735  399.4020215  241.8287248  244.1256392  226.8306723  243.985961  344.1358676  204.6199699  535.4610806  -139.3626298  -128.1114411  490.0968535  
228.2050583  274.7708581  137.642261  214.5908587  121.5496786  368.6131712  -16.97242895  403.4599096  246.8127568  243.2927471  231.4342903  244.3922384  347.3470783  198.909551  543.6189783  -135.3034566  -137.5047471  484.609354  
226.9099968  275.809583  138.0359111  213.8008766  118.3056436  367.1787817  -16.12009807  397.9241198  245.2785689  243.7235392  230.041251  240.8522458  346.8388673  201.6567122  545.6633309  -137.9645095  -128.0432243  481.835913  
228.6642346  276.1168529  137.6066756  212.8385663  122.1346232  367.2614092  -14.80528154  400.2162449  242.9751971  244.2774291  227.8845662  242.5627785  345.6796506  204.860532  538.4029055  -140.2654155  -122.213859  485.7810444  
228.5782023  274.8017225  138.5994859  212.1348729  120.8311891  369.0692254  -15.99683202  401.1328941  244.2104295  243.6670382  229.3179338  246.655535  348.5987979  203.8848553  542.8560266  -136.9061972  -134.117684  484.5881667  
228.0600756  276.9938965  136.6753232  211.7478731  120.684387  368.5752683  -16.1753078  397.7217874  244.5923005  245.2209726  234.7788634  241.4828915  346.0271724  202.4357593  544.6473233  -139.7506248  -128.6575056  489.7864178  
230.208047  278.7614675  138.3800228  210.5909296  121.5624425  370.0177349  -14.51172074  399.0560192  244.0318949  245.0247118  227.8843631  243.4066693  346.720476  202.0113406  543.363808  -140.3535331  -124.9823026  479.9131567  
228.5067076  278.3521831  134.7432992  212.8487686  121.5955407  370.9600372  -17.21437656  401.6921273  245.7202211  243.0763476  230.5946454  243.6693015  347.1263278  205.2489834  542.6052867  -137.9543918  -130.8969434  489.2505502  
227.8977137  283.1923413  134.9019676  213.7966634  117.6974138  366.7062461  -16.66006624  398.314203  245.5692098  244.8771025  232.2632769  241.3797935  346.4309392  199.7717129  544.631192  -137.9325109  -128.5203087  484.4961792  
229.7572728  283.8035656  135.7492617  212.0314547  118.1544444  369.2593098  -15.29770962  400.6675374  244.6186166  243.002207  225.8367742  245.376321  347.513337  202.0146651  546.6827366  -138.7203881  -121.2698321  479.8195011  
234.8611218  284.0706314  135.0418005  209.2167915  126.338819  360.6805411  -27.1230201  392.3039283  246.2439763  239.5579433  233.7880524  240.3175944  353.1815653  203.4152405  535.1060838  -132.2284738  -104.8203683  489.1154634  
225.4601019  279.9503752  138.6932548  212.2636485  115.5892779  377.5213062  -16.44453853  397.4614547  236.1912882  250.3585123  220.0446725  242.9804787  345.2010523  197.3717492  541.713386  -142.3530047  -123.045419  490.2904457  
230.1987237  284.1859834  141.1389323  216.6517322  125.369248  370.7160197  -18.55101061  401.1106811  249.4780355  247.0767704  233.1392482  244.374751  349.5300311  207.3998718  545.5175821  -132.4497562  -127.7697076  486.9590436  
226.6807315  277.4340098  139.4332389  212.0903101  121.6915308  369.4069961  -18.53682096  395.7802463  246.1030512  244.8561181  231.935138  244.0787999  350.0383607  212.0287108  547.9412096  -135.3819921  -115.5666849  480.7442288  
227.135008  273.6215322  135.3166881  207.843596  121.7821664  367.5303114  -18.16849958  395.6311264  237.9217937  241.6864671  224.1615984  240.7050161  347.4578715  207.8287487  539.466544  -135.849341  -108.7349924  477.5707639  
226.1352293  274.2235558  130.4739906  208.1185124  119.2315182  361.4038111  -18.97025263  398.8829735  239.5618209  245.3757276  229.6614908  238.4940491  345.3159821  201.5246259  535.2630017  -136.9398438  -129.8373123  479.8788483  
225.3496686  279.0762866  131.2107456  209.7123644  119.2328838  361.968595  -17.18452948  393.8182592  241.676872  247.0450723  231.3109858  237.8319322  345.9940675  199.158032  540.6449233  -139.512504  -136.9498713  480.3841965  
226.3708272  279.8493281  130.9217882  207.7748993  121.2916872  362.0831971  -16.3386177  399.1848188  237.715054  245.7825177  227.6479735  239.7164173  342.5371315  199.8418305  535.2025268  -141.241967  -133.2314701  486.0749489  
225.276886  281.5320275  133.4929865  209.9723644  117.8514453  359.6906165  -16.13455813  399.2965089  239.7566949  243.789992  229.3290554  239.7399251  343.178375  194.5237881  540.3260739  -136.8410299  -144.5420668  484.2149581  
226.1248588  282.9254716  133.4026291  210.5751351  118.3316993  361.9928947  -17.3840972  398.501187  241.02104  244.4645836  227.7550512  237.55431  343.3501197  195.3837294  545.5682154  -139.0323132  -138.7262478  479.4241362  
226.1138839  279.0799382  135.133383  209.8514083  122.1249368  363.9435975  -14.71212043  400.3735831  240.6819924  244.5021582  228.2878526  240.6540799  340.8638988  197.6663977  536.6390136  -142.5467028  -137.9644931  487.377528  
228.6445052  277.7555117  136.9732276  213.0813827  120.6956449  368.2608291  -16.15250548  402.0040693  245.6288202  244.9870752  233.6565259  243.2103488  344.0667775  196.6131239  544.1392023  -136.8553633  -146.0550907  487.7960342  
228.6680725  276.6309814  135.959707  212.7129966  123.1270272  366.3318417  -16.84724832  398.1463664  245.3581832  244.4539177  231.2761015  241.1825116  348.8846655  202.9063881  544.6797459  -142.0590675  -134.4567113  484.8349862  
228.5887014  277.708991  136.2988416  210.5501454  124.0046995  367.3316633  -15.21075839  402.1430305  242.7566591  242.874696  228.8944716  242.1765172  346.6062765  201.1154923  541.5775166  -139.5600602  -133.9064634  485.0569437  
227.9054717  275.0295021  137.0793493  212.3426934  120.5085051  367.6024564  -15.62165124  399.6273851  244.5763173  243.513044  231.2942809  242.7653282  347.7806387  200.4745641  543.5935548  -136.7847655  -135.0663819  486.1274029  
227.9861082  275.7957489  136.525048  210.0760394  120.4607212  366.6180825  -15.47355192  397.6296715  242.8373923  245.0263468  227.5448046  240.6824397  345.3252578  201.6049911  538.7810243  -140.3639206  -125.0263028  482.5695532  
228.513186  275.7761713  137.9562758  211.2943782  121.8477283  370.4962171  -16.49477811  402.4495249  245.0477001  244.1207137  230.4407209  245.8435879  347.4955332  200.8611084  542.2919765  -135.804175  -136.4283764  488.2109386  
228.3957591  277.0044097  136.7247016  211.3448892  122.1984501  368.3276329  -17.59718445  398.6413422  244.8939277  244.8682109  232.8478029  243.0929316  349.1669868  202.3922945  546.0905815  -138.5459355  -130.2060064  485.2201668  
229.2412943  278.4406116  137.6643902  211.0694786  121.0884692  370.2153504  -15.73668018  401.0625034  243.7661102  244.9922128  227.610545  243.4338883  346.0063702  202.4855769  540.3273423  -138.075645  -128.9235472  482.4996256  
227.9677584  277.289012  136.6161108  213.0249409  119.7942944  370.0116732  -18.42657849  400.6921756  245.8621924  243.7991973  231.865456  243.9316476  347.978891  203.6455592  545.4868098  -135.0688965  -133.7107058  486.1904122  
227.1664865  278.8546341  135.9424331  211.4925082  117.9754271  367.1994453  -16.12947479  396.8059138  243.5227016  243.8962016  228.2500602  240.412382  346.214362  204.3223373  540.8990997  -138.2788033  -119.9362271  481.8266997  
229.4064024  279.6908324  137.6468757  211.8838917  119.4050256  371.6661001  -15.42739225  399.3409072  244.3213605  242.8826426  227.6244143  245.525182  347.2440471  203.5038449  542.1757839  -137.2947546  -129.1118253  485.63997  
227.3915966  279.4287929  135.425864  214.0423303  120.2816935  366.1235326  -15.94857639  396.6342524  244.3099289  245.239255  233.2376515  242.2322943  346.0401104  203.2612296  539.4524966  -138.2734188  -128.87753  487.9773756  
228.8552351  280.7327029  137.5057901  212.9664994  120.2537951  367.1077913  -14.64298123  398.6076558  244.053266  245.8449416  226.9024133  242.419413  347.9655007  201.6090172  541.877977  -138.6225791  -121.3447075  477.6120794  
228.9280321  276.1009348  137.3238002  212.1142934  125.1539013  368.7347529  -15.85072154  402.7648027  244.6359504  244.254883  233.5516753  242.0545094  347.8407576  205.7818005  538.4651805  -137.7681612  -126.8427275  489.9100862  
228.1846149  280.5799019  129.9704485  210.0137185  115.7055685  368.8384404  -18.8226322  396.8888567  243.2451215  257.0785613  232.1297852  237.3123469  344.1988469  187.2673333  544.2131555  -145.6424096  -130.7491859  497.779915  
231.7182761  281.8034759  138.4724274  215.5711679  123.7377009  372.8674394  -14.04639241  402.5728229  249.2476483  247.1479726  228.0329451  240.5158823  347.827646  201.809025  544.5081964  -138.8655647  -124.3864068  483.5706683  
227.7184268  276.1173268  140.3553403  213.3288569  121.8520284  367.1825471  -18.01470264  398.029345  245.5583614  242.5379781  231.3946227  241.955792  347.3004875  205.1911769  547.9818321  -138.8001222  -129.0625869  484.6517447  
229.5237984  278.1060234  140.1029718  213.2254113  121.2686076  370.5170537  -16.89726017  401.8225026  244.5921737  240.2789278  226.9975593  245.5608827  348.3777592  207.0924313  545.714328  -136.9749204  -127.9713351  482.1390641  
226.2322126  277.7740316  137.0180296  213.6262813  120.7473711  366.8929012  -17.85182475  397.2694436  245.0489  243.9840979  230.1445118  241.22917  347.4933684  205.6174121  545.8753141  -137.8652895  -125.4552986  485.5106918  
228.789472  277.7881557  138.6666891  213.581836  122.6500202  370.7679564  -15.96928541  400.6926258  245.4747913  242.6688288  226.5709945  246.6765856  348.7555658  204.7895926  543.729782  -138.1613963  -125.2640687  480.2483334  
226.729206  278.4046447  135.4686654  213.720155  120.0439531  366.7663628  -17.36132084  398.1775336  244.8561163  242.8209181  231.9459189  242.8226745  346.9436579  204.8658303  543.1679579  -137.607529  -129.6650432  487.4535975  
228.484943  277.9297734  137.3406162  212.0319406  123.2537698  369.9703697  -14.89273082  401.8937153  244.4386678  242.9368648  227.4923379  244.2547749  349.7326943  204.4227296  543.3305591  -138.0416867  -121.8870445  480.7499208  
228.5321733  275.1372411  137.9087135  212.8039579  122.0206386  368.0029996  -16.38699277  400.7051244  243.3494082  241.9463242  231.0906745  243.6860476  347.573676  203.3185549  542.844308  -135.4903214  -132.9452603  485.3402435  
228.8428149  278.5908909  136.1593531  212.7327621  122.1160041  366.9492563  -17.29350357  398.9672249  244.8906751  244.4896832  231.7505691  241.6299357  347.5440422  203.3708508  542.0442694  -138.9094273  -125.4816263  485.2674924  
229.1583238  280.2194746  137.2439403  211.2679836  121.8326499  368.4996714  -16.14257221  401.5769286  242.524842  243.4502511  227.3154818  243.5363193  345.7725734  200.6119313  542.6575433  -137.9790062  -131.4586902  484.8724253  
228.1386385  279.5242018  135.5635121  211.2753327  122.6979704  368.139649  -17.65516218  398.354602  245.6038154  244.7741691  234.6663305  243.0862357  347.4459801  202.1401029  543.3682881  -136.5156929  -129.5036649  488.6185  
229.2876454  277.5415203  137.3630022  208.9562879  120.9134464  369.2781104  -14.30948268  400.0917944  241.8636651  243.917332  226.2081138  244.8155467  346.6033515  202.404992  542.5371136  -138.8016038  -122.8091482  477.367376  
227.0265308  274.0578932  136.1930418  209.9353558  123.2934102  368.2044409  -17.66571263  399.6085265  243.6193047  243.20879  233.9032761  243.2215851  348.6782443  203.9041702  540.2206313  -135.7993671  -131.8122064  491.0173465  
228.6033218  276.4408822  137.8745559  210.8862152  118.1643666  367.9697836  -16.09005902  398.4972158  244.0979086  244.2442058  225.9821917  241.9186433  348.9462519  200.6447029  545.7462317  -138.948116  -126.2223256  477.1900644  
228.949649  275.8396517  136.981046  210.6558251  124.6234483  370.0729929  -16.18042884  400.0228796  242.9100382  243.3977823  228.9996547  244.8042635  346.5541976  205.4141182  538.538583  -137.9596438  -132.5044645  490.5063219  
228.2869781  278.9448746  137.973532  211.7276723  119.9972483  366.8497001  -17.21072532  397.3370562  246.4318057  245.6406872  231.8479859  243.5598644  349.8827247  202.1301064  545.7382669  -137.0544753  -130.6351193  483.3718107  
229.1406768  281.3601513  133.5988741  209.8114692  120.7014048  366.2733928  -15.4891859  398.2588552  245.2682651  244.9050658  228.2970424  242.4229552  345.9348564  204.2953488  537.638134  -139.5923432  -121.6954997  485.9220394  
226.6581974  283.0643475  134.9709507  210.1727201  119.3283844  366.7667511  -16.5867917  399.8039151  244.7125331  244.2666149  229.1212252  243.2529384  344.6443206  200.29859  541.6205372  -136.5081585  -133.5127071  485.765549  
226.7110908  282.4151523  132.6908888  209.9493855  116.8759836  366.4173345  -16.73526135  396.4020372  243.2633189  246.7567241  232.7070757  240.6618273  346.4552369  201.5806162  541.4293341  -138.8018423  -126.0636112  488.0024672  
227.7273201  283.8771552  135.127943  209.5293952  116.6482591  367.183134  -15.22377888  399.6364297  242.49427  245.2856029  225.7659876  243.4845632  344.3188403  202.1020629  539.2000325  -137.9619602  -129.2203272  482.8136404  
226.233804  281.6895549  135.0965681  211.8244877  119.6627705  365.8973629  -16.4540292  399.6825341  246.0123264  244.7518466  233.7402373  243.3815597  346.9616771  200.9218469  541.5462088  -135.2559162  -130.9979108  488.5943674  
228.6752786  283.1972481  135.0407559  212.216551  118.4225413  365.9314155  -15.388711  399.2852624  241.2236174  245.0499938  225.0831213  242.1288595  345.6900922  200.772598  541.1010091  -139.5410223  -119.4251639  477.7124843  
228.5738747  281.1085027  135.196169  213.0186097  119.0000657  369.3023104  -16.61638661  401.2541888  240.400078  242.5734187  225.5877636  243.7976416  348.2630742  203.6809057  543.1326508  -137.4234796  -129.4595656  485.3753978  
227.7063036  279.8234539  134.7663769  210.5379339  119.6421435  365.8632741  -15.66972983  396.1477298  241.3544539  244.4576927  230.4834189  239.9063297  344.646955  201.3819011  540.8458429  -138.5822304  -125.7427793  488.3940829  
230.8179514  279.9580201  138.1637892  210.2917744  118.9489302  368.648603  -14.95622432  400.2020622  239.9991683  243.9192689  225.8517539  243.2929325  347.0316659  200.3620575  543.4416096  -138.5094617  -125.1790878  479.6685058  
227.8794794  276.5202961  134.5617902  210.4424421  122.4820025  367.1156237  -16.00231545  399.4425014  243.4492141  245.1956335  232.8801395  242.5158549  346.1017587  202.9123864  540.4306353  -138.460103  -134.164296  490.7489373  
227.9113244  277.4645065  136.7072482  211.3611102  118.2378529  366.6864399  -15.58643784  398.8801585  242.4227402  246.2663019  230.9910518  240.3472096  347.800662  200.2790234  545.7856029  -139.1411526  -126.2717472  481.3932524  
228.9447354  276.2882376  136.3651443  210.0919956  121.7377469  371.7235083  -15.86919916  401.0075912  242.7356511  244.202868  228.039683  242.8225122  348.1746849  204.3591934  543.4058299  -140.4737895  -127.6301509  487.1221188  
226.6398203  274.9054192  136.1454623  211.3372347  120.1445191  369.7769194  -17.08633218  400.9738386  244.4000175  246.3863947  232.0590437  241.120098  344.5043312  199.1074872  544.495451  -136.4623069  -135.5892978  485.8413756  
228.3117556  275.9947248  136.4363842  212.2854942  121.2790291  369.8323339  -16.25902686  397.3426993  242.8923288  246.9601164  231.2354236  241.6884411  346.0688172  202.7497275  540.7190952  -139.4977945  -127.8499335  485.9500633  
229.2480487  275.7150741  137.9525739  211.9773571  121.3343289  370.7185319  -16.28539816  402.1148711  242.9973735  243.978182  226.8767677  245.0713355  347.3298985  203.3246153  544.5873482  -136.776075  -132.4331753  481.6285506  
227.5977583  276.7685989  135.779238  213.2218981  121.8125062  366.6434498  -16.76647406  397.4232579  245.2684085  244.8124581  232.1126352  240.1652368  347.1748262  204.143613  541.2339242  -139.1993891  -128.9171745  487.8873163  
227.8380553  277.5269939  138.5110931  212.7971324  123.3015983  369.2771058  -17.01993676  400.3424009  245.9003856  243.8328143  227.2318465  243.5833258  348.5618063  200.4007687  545.299256  -138.6229647  -122.2456837  475.5120877  
227.7098954  277.0090217  137.1660096  210.8614165  123.5968965  368.4878079  -16.19710181  400.1346186  245.4172758  243.3639111  227.4640903  242.5713172  345.1552123  203.5014131  540.1520905  -138.2964644  -132.9725631  483.8765599  
226.3700596  278.9588325  134.7052828  212.6509542  125.5002428  369.2054907  -16.8145097  395.8686383  249.0461848  245.0537105  236.358263  241.6488887  345.552648  199.797553  543.7780072  -138.5148986  -132.0151424  489.8508944  
229.0780437  283.009065  138.7301888  210.1921323  121.511101  370.0422963  -14.29538108  400.1178352  243.5000036  243.854758  225.6352322  245.9561071  347.0324687  204.01273  542.9501978  -139.9135048  -127.1807079  479.7536917  
228.0436549  279.5157462  135.8203773  211.6009898  123.3945118  366.9301867  -16.3333272  399.320891  244.5117302  245.2684444  233.7268739  243.8284782  348.2328643  206.2670939  539.8278354  -137.595318  -129.5599795  492.4673419  
227.6510389  280.4246309  136.3414665  212.1592342  119.7469893  364.005698  -17.15501006  397.3774003  245.4189465  244.7069596  231.2308686  241.7792489  351.1667651  202.1557482  544.3147236  -140.0183319  -124.9904889  481.9599815  
228.2657715  278.9363063  135.8575054  210.7611825  123.2052559  363.732937  -16.29967443  401.2979759  244.8144457  241.957982  229.0977445  240.1627194  346.5056209  203.9321  538.1994814  -140.5017221  -121.2504604  487.9364316  
227.0392577  277.762961  137.5429182  212.6086556  120.7687622  364.9894741  -16.88922829  400.5387709  244.9572624  242.2090283  229.8207947  242.7490636  346.1882155  199.4131462  542.3604234  -135.6161844  -137.4716054  486.57994  
227.4973311  276.9555354  136.8511905  213.5486707  119.9187191  364.5184211  -16.89954099  396.9874303  242.5926707  243.9420009  230.8965642  239.9549896  345.7548341  201.9055032  540.4112144  -137.6831387  -130.1116364  486.3104902  
229.8290487  277.4074108  138.944273  212.4614467  118.9747912  368.0807885  -15.84266654  400.516219  239.9087156  241.7123322  225.4441671  244.0906624  347.6264261  202.4031849  541.9873201  -135.8009857  -128.7675601  482.0854123  
227.0909945  277.5298498  135.9731519  212.6339336  119.4050186  363.805066  -17.52903128  397.8986163  245.3746807  245.1712905  234.0538432  242.4641633  346.8759123  203.4907888  538.9190551  -134.6205971  -128.4117116  488.4875206  
229.6822713  281.4539573  136.482226  212.5186014  119.6148932  365.284254  -14.84817791  397.5241682  244.2812789  246.34511  228.8535226  242.0577083  347.2881057  198.948798  541.9871794  -137.9011238  -123.6139371  478.4398561  
228.0624436  279.4728604  135.7758188  211.3429128  122.6308681  370.3695065  -15.26823898  401.2715754  243.2995954  243.7259136  226.5127448  243.9930848  346.4251008  203.4593785  542.0192411  -138.5328653  -123.7571925  488.2907639  
227.9625777  278.27953  136.5520788  212.167075  120.6222872  367.461414  -15.65503247  401.0822322  242.8893933  244.9670539  230.9456193  242.1346307  344.609368  197.3740367  543.8247479  -135.7628845  -134.6580712  486.8493146  
228.6317065  277.573179  137.0808667  212.3437213  120.6376049  367.4075113  -15.38437399  399.3307236  242.3857657  244.9296152  230.4497471  240.6238876  346.1448049  201.6640881  543.2772446  -139.0189026  -129.5640553  486.3412341  
229.2901288  279.7980928  136.8431418  213.9569847  121.0494466  373.1318888  -16.82979273  404.6105414  244.8727941  243.2435032  229.2443701  242.5845099  346.7135634  202.0138462  546.6252874  -137.8964456  -134.8248829  483.7973883  
227.6581657  281.1056446  133.8884419  213.9034744  118.9676456  367.9299719  -16.84311941  396.3976428  246.1464378  244.9767351  231.4252904  240.0979086  345.5988682  204.9723457  544.7360294  -137.5553768  -127.3651995  489.4311965  
229.5959593  281.0491847  135.5653291  214.8532117  121.8518111  371.2079767  -17.1724623  401.2610915  245.5717704  243.5956594  226.6688577  242.2203993  347.8744983  205.463946  544.6567914  -136.2432702  -118.928398  479.7840974  
227.3199213  281.2375113  133.0908449  215.4555874  121.833048  365.3890063  -18.4001348  395.9158934  246.4359554  244.6963858  232.1053209  239.9373295  343.5922471  203.7456952  540.110769  -137.6679684  -124.4341018  489.2610244  
229.2901904  282.0379274  136.409462  214.7738463  121.2276996  366.8159256  -17.53722767  398.7450048  246.9044622  244.1883492  226.0673508  242.8838435  347.7228249  202.8481694  543.8986638  -136.4678552  -119.3684011  477.1284522  
228.7893351  277.859367  135.8464565  212.166057  123.908049  365.5957788  -17.47100888  399.3792565  244.2505431  243.5334075  231.3252602  242.351048  347.3027344  203.9437434  542.2592481  -136.2809653  -129.6900289  485.0136778  
229.0124478  276.0447844  136.2148074  212.7411722  123.2861638  367.3090009  -16.04801774  398.5021513  241.2396429  246.5082005  231.4702771  241.7112484  348.3472361  202.909702  541.5449395  -139.48162  -123.2322303  486.2286506  
229.6190056  276.5564496  137.9314859  213.9947363  119.1687228  367.2012461  -17.45223888  402.4788214  242.2318225  243.068737  227.596884  243.3532193  348.1440058  202.2481248  542.7538691  -136.5189095  -130.377961  483.2614692  
228.8808792  279.6681191  135.0051047  214.2852434  121.8922509  367.0518583  -18.282055  398.1652994  245.153805  245.0462339  234.1860035  240.2892588  347.058263  204.8984378  543.0348303  -138.4187369  -128.7080476  489.4592653  
228.7616638  280.9675082  135.3515767  212.4299091  122.2376832  368.2397712  -16.5105654  400.3609873  242.3597993  243.5283509  226.8989297  243.0228402  347.2840667  204.3442156  541.9473898  -137.6434307  -124.0114707  482.6985242  
227.4344389  280.8889318  135.852591  213.6912036  121.385114  367.7694349  -18.48312298  397.8895329  244.9121189  244.9535289  232.4643851  241.3681739  347.302377  202.9282729  544.4552287  -136.0110213  -130.2668674  487.6152322  
228.3392568  279.8182552  136.4935851  209.2299232  121.1083759  367.2560995  -16.12685651  398.5193728  241.0814875  243.9907783  225.4332165  241.6938179  344.239037  202.3068479  539.8386206  -139.6421703  -119.9665848  478.7445454  
228.5516954  276.3265952  136.4208158  210.6056197  119.7187191  369.6714572  -17.56955609  400.2482277  246.1645896  244.3731706  227.7915829  246.3306499  347.2543771  201.1104554  544.8898469  -134.6663173  -136.7197813  487.1083826  
227.0123173  276.9674795  136.3360836  208.906036  120.5791292  366.5954799  -16.04807467  395.8766984  244.4976795  245.3324118  231.1704328  240.8421297  346.6832713  202.5857549  540.8162743  -140.713202  -127.8352831  485.8765924  
228.5408099  276.9959912  137.7276852  208.5789049  120.1098671  368.7925374  -14.30011304  400.3281901  242.0973751  244.420237  227.6026976  243.98148  347.4271716  202.1459769  540.635899  -139.6083857  -132.0190505  483.6887062  
226.7404679  276.9230902  136.4057483  210.5867168  121.0704314  368.2889039  -16.55301722  400.6329333  244.8015753  244.1956401  233.7628031  243.5974088  348.3865769  200.8160354  542.5875313  -137.5546034  -135.6536891  490.2319644  
227.2900926  278.7299914  137.4741223  210.3963694  118.7824675  367.0942771  -14.07562421  399.7310464  243.0989505  245.0270236  228.9161237  242.3256013  346.4520511  198.7828483  541.7433981  -141.2748654  -128.1722478  479.892835  
