# Supplementary material for: The Foraging Brain: Evidence of Lévy Dynamics in Brain Networks
Source: PLoS One. 2016 Sep 1;11(9):e0161702. doi: 10.1371/journal.pone.0161702 (PMC5008767; doi:10.1371/journal.pone.0161702)
Supplement: S1 Dataset — (ZIP) [file pone.0161702.s001.zip › time_course_networks/dr_stage1_subject00016.txt]

267.6777789  289.2299127  127.9459749  230.898444  265.1603179  321.7551556  -6.410487906  473.7276362  243.1599302  266.9949144  238.5553044  230.7695931  307.0252486  82.35132439  574.5210775  -33.52788627  53.08086152  586.5237253  
268.1614011  292.0911551  128.8414872  231.937426  264.9116977  321.7100007  -5.258553239  473.2153791  241.9833823  266.2181968  236.8798514  232.8068031  307.3458664  83.75866395  572.9963974  -32.31880728  52.26030236  583.6527624  
269.5517065  295.0147103  128.9476768  230.4644295  262.9350203  321.5135762  -4.206428947  472.4288151  243.1858317  270.4431888  235.2438119  231.1303728  308.7300916  85.29359541  574.0622276  -34.23421831  53.14937918  583.793037  
268.0236826  292.9074104  129.6741422  230.1276003  265.4611968  320.6414635  -4.888239282  471.7153594  241.7634299  270.5177346  240.1509824  228.0265786  307.3927894  83.27944344  572.4443643  -35.32858642  58.02044086  576.7928425  
267.2704803  288.5785913  129.125006  229.3286658  263.3013946  318.3138797  -5.311296578  474.1040649  240.9272787  268.3440432  241.2858064  227.7141302  307.9525509  82.66986398  575.6346316  -34.49149328  52.21442195  588.0289279  
269.0482681  288.3289294  127.5471757  229.8961024  262.6408602  323.6052882  -5.034255326  473.2268072  241.3939342  267.3353577  237.4949096  231.8028874  307.1061878  82.59785011  576.6707506  -35.22447731  45.54184193  584.3425299  
268.1457229  292.8463923  129.2945471  230.376418  261.219952  323.328082  -3.178869786  469.8766057  242.4647984  269.9621985  235.5981765  231.9909863  307.1000663  82.69908847  574.0157614  -36.52062112  45.75572706  582.8281138  
268.1088767  292.0062202  128.6391349  230.9796548  263.7547305  321.0971301  -5.883280378  470.28871  243.7030158  271.1028586  242.7908439  229.155929  305.0633233  82.39787679  573.7208062  -36.30890547  50.85517108  578.4765673  
267.0956361  291.9704392  127.9639526  232.4041386  267.3739308  322.9037055  -8.048060916  472.765129  243.2703107  268.9423267  242.403034  229.6338337  305.6094612  79.83259615  579.0217032  -36.04980992  43.47678715  582.386433  
269.208443  291.9323595  127.8733187  232.5678824  266.9228633  317.6062114  -5.123606744  474.9090892  244.4282523  269.3230936  241.947482  231.2165035  307.796176  81.82018516  575.2423789  -36.48574629  46.12489756  586.877074  
269.0955985  290.5397252  129.0406144  231.6469514  267.0636944  321.7338329  -4.388081598  473.1918332  244.9489622  268.0427633  236.225941  231.3628087  309.7832976  85.37259728  572.8786009  -36.3587193  47.67004247  586.36589  
269.4323749  288.6368381  130.9733887  232.1427777  266.0106335  321.8480916  -2.648554522  472.6448544  243.7733535  272.7183265  237.8082655  231.5775619  311.3214842  83.4017497  572.3837103  -34.8885909  48.64089221  582.8973466  
268.2051187  287.1710961  130.8060429  230.0053469  265.3593205  323.9311533  -3.137931674  472.4805133  243.1413761  271.5021816  241.8704593  229.0618496  308.8480767  83.31202254  574.5069735  -35.25695745  54.57632802  579.6576888  
269.6346573  289.1632673  130.6301688  230.2389284  267.1448772  323.5819247  -3.437102837  473.8336699  244.148629  270.691037  244.1328212  229.8912469  309.1094029  84.43910601  575.7565294  -34.50122355  50.71135042  580.2513729  
268.8391797  292.5689492  128.5910291  229.7938484  267.2682071  323.2467204  -4.322077798  475.5634692  245.7077754  271.2928156  244.0663864  231.1921336  307.8757899  86.60680674  578.3917594  -34.88151619  50.32601615  586.2874158  
269.2193442  291.7409096  126.6565836  232.8338712  266.7894469  321.8411288  -6.398334954  473.2465585  242.8541764  268.1237114  238.6862589  233.2463684  310.607636  83.95754081  577.4624621  -35.16958953  52.43267882  584.0997139  
267.7967078  292.3128744  125.744409  231.6599922  257.8414244  319.3892472  -3.817014092  474.169017  240.7300349  269.1137022  234.0391054  231.2295912  307.1441875  85.16735799  571.6561164  -35.95286409  53.14507056  587.4314192  
267.8312514  295.5838937  130.6101061  233.5177869  259.5409813  323.6562638  -5.339261983  470.6518249  244.9474527  270.1771173  236.5742573  229.4502529  306.3222954  80.67338007  576.5552683  -38.1045902  50.4929248  580.2596951  
265.9367896  290.4955565  130.4529039  233.9670272  261.2752142  320.9797315  -5.286762094  471.7462144  243.6743605  269.6085116  241.3277958  229.4778913  304.274394  80.97863797  573.9691846  -36.71308701  51.57650233  579.2454339  
266.8564045  286.8043979  129.4505375  232.2111652  263.3781084  321.8297794  -6.033858865  472.0539873  241.5658848  267.1994665  239.3661985  232.9307735  305.1594122  80.61097497  579.2794004  -34.48464978  45.56258336  587.3414678  
268.9389359  289.7763349  129.5264831  230.6156111  264.9058886  322.0731334  -5.049658331  472.8962644  242.2454144  267.1567466  236.9182869  235.0975214  306.5683669  84.55262179  578.001448  -34.24712438  48.28014643  584.8079466  
267.8716276  289.5046516  128.9254333  227.7540513  263.9342618  322.7470674  -4.997472853  475.0804718  242.9456248  268.591459  238.0219756  231.7271763  308.123663  87.51697923  576.6917577  -35.52677436  50.19934036  583.0762625  
268.978691  291.2683702  130.9087941  230.8391066  267.2169326  323.9880768  -5.760222821  472.78948  246.4665136  268.6718529  237.4544677  231.3991742  307.4801541  83.08460748  575.9603611  -35.22811607  51.25042906  578.0670107  
267.9879461  291.4814336  131.216281  232.4265909  270.557  318.5354919  -4.539419387  471.9477679  248.279899  269.8514088  242.2166502  230.6523305  307.8428843  84.44580762  570.9868578  -35.53022309  55.80209946  576.5476471  
266.3505635  288.8199255  127.3334588  230.4002994  269.5888552  318.0302649  -7.465587979  471.9703412  243.5454141  267.0146996  237.3656767  228.7636304  307.8935714  82.00556024  572.6721139  -35.53679607  49.34556555  588.8500716  
267.566787  292.8055746  128.5310106  230.8738027  267.3996161  322.6794099  -5.14799127  473.8656169  240.410227  265.9112061  236.4953996  231.8305115  307.4186364  82.26465313  574.6689691  -35.67200498  45.07223557  583.4918207  
270.201812  292.739412  129.1699193  230.1552148  264.2317802  323.0504478  -3.95086067  474.8239503  241.0045014  269.0684552  237.9014007  233.1799925  306.1842958  82.17857253  575.3197131  -35.41011619  45.73052836  586.7462612  
270.0632573  293.3459537  129.2666394  230.577296  265.2545613  326.2438841  -6.429976141  472.1850087  244.2856436  270.5788027  236.8695939  232.3736056  309.014331  85.75593378  575.6530384  -33.27580899  53.15578718  580.3607561  
270.1405237  292.0390851  129.0976096  232.8359572  263.2684784  324.5900573  -4.030756307  470.2759367  245.5314382  273.299136  242.7995443  232.1126182  309.0901831  83.28181155  571.7171918  -34.28208094  55.20123681  582.1162807  
266.7275575  292.5626719  126.2863342  232.0102778  261.539192  320.7658059  -6.408605345  469.8671276  243.4069797  270.9504819  240.4599757  229.7293768  307.572071  81.30930805  572.9530147  -35.47410619  53.35553617  587.0353292  
268.8530108  291.249753  127.4960035  231.349714  262.1760428  321.0606925  -3.349601116  472.7469346  240.5993146  266.7634624  238.1603187  234.4376536  308.4347827  81.23247712  574.0213356  -35.03742988  49.5667184  588.0870936  
268.4226352  288.4326071  127.9927177  229.1531574  261.763716  321.6699623  -4.503428838  474.5658571  242.1206369  268.9513712  237.6676436  231.501103  308.0983199  83.93038637  572.992268  -35.3051568  50.11089299  587.5999878  
270.5798675  290.0537299  132.0964735  231.0187778  264.1486646  322.6694717  -5.437906876  471.630504  243.9461456  270.3023974  239.697613  228.1343327  310.5303928  80.81093129  576.0744311  -34.90966675  50.96319427  577.3763823  
269.7428218  289.7375981  132.0226626  231.7371672  266.1331737  318.2569047  -5.236620102  472.7199613  243.083485  269.5358863  243.0795321  227.8504887  307.8299793  81.90104665  571.4223412  -34.92090788  52.72776063  581.2850949  
268.035695  290.1861541  127.5544684  232.5396886  262.3510899  320.4206046  -5.96597564  472.632805  241.7060316  266.4132789  237.9760327  230.8203181  305.6873281  82.07041144  577.3262354  -32.71249485  45.21309041  587.318306  
266.8670985  294.3948304  127.2393759  232.161458  262.0369212  322.7768215  -3.279893723  471.7524449  241.6647186  266.4233226  236.0308728  233.1884043  304.9262956  84.04369384  575.8838163  -35.87704231  44.62006986  587.0480611  
265.1091686  294.7840917  126.5387741  232.5747409  263.3252689  319.8988846  -4.992625328  471.3431155  243.201942  268.6156219  235.2445474  230.580629  307.7171471  84.23752539  574.1741783  -36.74174962  51.00872119  581.7514424  
267.0639005  292.0564201  130.6070394  234.8066021  268.9468763  316.8519999  -4.537461569  473.7471604  246.5579507  269.2151079  241.6641093  229.0335831  309.9332691  82.4953484  574.0216818  -36.74704066  54.96696573  571.6099501  
268.1641584  289.9680272  127.8968078  231.2051166  272.5742984  318.5666667  -5.453880139  475.5399231  243.6580639  270.2759783  243.4760113  226.8178111  308.7399526  81.21163993  577.9623653  -34.41970458  51.91563502  585.2013321  
267.2507589  287.8940792  128.0825365  230.0539175  271.5533855  321.563748  -7.023158604  474.4536741  244.5136322  267.7637337  241.440501  231.4505189  305.7333364  84.10527843  576.9182194  -34.29783599  49.63924044  584.3374967  
272.2976354  289.5580263  128.1433311  228.1766875  268.5162139  320.7747161  -5.11895731  475.1688791  243.1094533  267.4155024  239.3171357  229.3991119  309.2971212  86.28927671  576.1158294  -35.86468848  48.32167138  584.0000517  
273.9267056  289.5074374  128.0445992  227.0196921  267.9536373  321.5176785  -7.580253391  473.6035227  243.0478522  267.5490608  237.0191291  229.471582  311.3649726  85.94881235  574.8450749  -34.30590103  48.64192647  582.2675311  
271.9457313  290.4478419  128.8390594  228.263142  268.8877742  322.7623955  -6.422715265  472.0615933  246.2409294  270.6033417  238.2126505  228.4605352  311.0923352  84.39327599  574.3675849  -35.07296318  54.69560057  579.5986732  
268.0809647  287.6610555  128.461288  230.5689296  262.9250923  322.08217  -4.948263977  470.6000153  242.2152874  269.3711825  240.9855163  228.126479  307.1800131  83.15010534  572.0093251  -34.79841995  57.2073967  580.1400478  
266.8151004  286.9850308  126.801621  231.3508548  260.5225868  320.610921  -7.066636279  471.9312629  242.6569888  266.1654591  238.7843904  231.7886711  306.8512242  82.00028416  573.7702423  -34.50114184  49.22917463  586.6390745  
266.270159  289.187849  127.0589677  229.3140441  258.9541911  321.2843503  -6.1316572  472.3661717  241.2061563  267.06989  235.7621868  230.4660175  304.5928829  80.03587112  571.5212223  -33.62425347  46.18309054  586.2106982  
266.9661403  292.1364637  130.1845778  229.7255032  260.5049048  323.8028252  -5.72214518  471.5685224  243.1739577  269.6377443  237.0562692  229.8076617  306.3947757  81.88815713  575.4532473  -34.89587196  47.34333971  582.3421966  
266.9368574  290.867395  131.5023645  231.1753419  260.546301  323.4917426  -5.366452782  471.87826  245.8084965  271.0654871  243.5044726  231.8016254  305.0569733  81.88144714  575.1729018  -34.17859145  50.95271306  579.284602  
265.6640376  287.7560772  127.5629585  229.1520324  263.7346166  324.3786124  -7.882926794  470.1179179  242.214989  268.7646301  243.5935387  230.7974826  305.3674491  82.19523774  574.826471  -35.53580212  48.14531565  587.7978813  
266.9330915  291.1183882  126.5411432  229.6210728  265.335357  323.4790732  -4.871702065  474.0892733  240.4757944  267.8084062  240.1386231  233.0834248  304.6908021  83.93176206  576.7709406  -34.98209985  44.65613658  583.606692  
266.5910076  290.4493259  127.3138872  228.7279014  262.9925979  322.9845372  -5.492696319  472.3250875  240.4043692  267.5866905  238.1774821  232.0134501  305.8984275  82.59443607  571.5860366  -34.36449286  50.67907307  584.1150653  
268.7948908  293.2144719  131.182269  232.1902827  264.5561822  324.9884478  -4.488624555  473.7641736  245.1293247  271.0337134  239.4845093  232.4383143  307.178772  84.09721205  574.6559065  -35.12741931  52.44848769  580.2779141  
270.7726473  294.529484  132.3240326  233.4311061  266.2256794  324.2599  -4.5185526  473.197614  246.5293399  272.377241  239.569911  234.3082841  308.7505844  82.87558739  575.6168643  -33.93391866  54.90559529  580.7302328  
270.7768727  293.2640311  129.8685041  232.977431  266.6518025  323.0523378  -4.900405572  475.8148373  244.2442716  270.1806089  237.5458813  232.3382934  309.8680484  86.75214928  575.005716  -32.48821911  57.80762617  579.8726412  
270.3323093  293.6448034  130.0911413  234.355385  269.4811839  323.9136213  -4.280190878  473.7115927  245.8486607  270.9168366  237.8482955  231.817216  310.615696  85.62542264  576.2339368  -33.52636471  59.5927885  580.7678088  
268.0588505  292.5857319  128.4840277  232.5351959  266.5657872  321.6298378  -4.270407207  472.0313457  242.0371527  272.6382208  240.6968237  231.6043404  309.3033861  85.3542032  573.7583649  -34.65290405  61.49994479  584.6401721  
267.0621626  290.4986498  126.6069969  230.6586308  263.6642701  323.8226338  -5.954057439  472.6909195  241.4782076  271.0615212  242.2693787  230.0184033  309.0769648  82.35791194  578.7959771  -35.67373867  58.31009079  588.7703483  
268.8200707  290.0736794  128.4493533  231.9168751  262.9237724  321.7089305  -4.814381502  474.1238252  242.8604923  266.5306409  238.7792073  233.0083555  306.3091368  81.31105052  578.1375552  -36.85430814  47.87161465  583.6418533  
269.4837312  290.3717177  130.0321588  229.9524059  261.2512693  321.9843227  -4.054448948  476.7532315  241.9519992  269.0121419  239.2170053  231.4505245  306.8591179  84.04491365  576.074785  -37.02028131  45.77403931  590.8410409  
270.0097156  293.2532383  132.1318948  229.0556188  263.940217  324.1750016  -4.893260511  472.3810739  239.3786241  269.9472684  236.1281245  231.5488621  311.0509143  83.87656253  577.4227505  -35.84217178  47.89172792  583.0854251  
270.2929618  293.4081756  132.8959341  230.5814415  261.9318333  318.4714843  -3.186977348  471.3148756  241.176727  270.9308772  239.3954749  228.4857225  307.5524112  83.46092635  572.045917  -35.78989462  50.92387277  583.792586  
269.3510057  293.9868185  130.8322684  230.7694098  262.0769229  320.3874596  -4.784424016  471.3482556  243.4744644  269.6932323  241.5585529  228.1650845  306.9028225  81.97031717  575.1779544  -35.64206226  50.29244677  583.033868  
269.2205555  293.7346329  129.4289225  231.360194  263.714784  318.9362049  -4.626675149  474.0717191  241.8428505  269.1929121  240.108042  230.045757  307.6139093  81.32563032  575.6611832  -34.73137158  48.37245566  587.7312469  
270.2815031  290.6085895  129.9648465  228.8727278  265.4470769  322.5998748  -3.651848244  475.1800524  241.0232438  267.9777735  236.4553285  230.4656903  308.0504685  86.00273537  574.8324824  -35.48999523  48.71768371  586.2036219  
270.1957666  288.4305195  130.5403193  228.7733598  268.2381992  325.1174343  -2.804176508  472.4081121  242.0134538  268.8238909  237.268653  232.1984315  309.7511534  84.07568056  575.4489446  -34.24066602  47.65619769  583.7043018  
265.4040535  287.4576947  127.2588237  227.5954539  266.7995354  324.0071394  -4.929495509  471.9134362  245.0562879  269.9820688  240.7272233  229.7026899  307.9151181  86.86877982  575.1938781  -34.55086369  57.2608056  576.0408365  
264.9245498  290.177716  127.7364631  232.0792716  268.4321257  321.3152557  -5.678067047  472.2837004  245.1157333  268.2550889  240.5157955  230.9998784  308.5398294  82.4174169  577.2225623  -36.19116916  52.21019073  582.0860136  
268.2134972  291.9337065  125.4234728  231.643233  265.4917904  317.5541041  -5.858756092  473.5360268  245.2310246  267.8701102  240.3355076  230.7210918  306.6707304  82.77771125  575.2690165  -36.28948555  47.95962547  585.5119045  
266.9697698  294.2806949  127.639421  231.9031643  265.5464144  322.2274111  -4.735621718  471.0439584  244.2366845  269.4313939  234.7285519  231.310706  306.5921022  83.97858525  574.2265023  -36.23686942  45.52169675  583.4111783  
266.7308123  296.2056223  127.6827126  233.3120295  260.4183011  319.8833393  -3.584524161  468.7568129  241.7650501  270.9545486  238.3113791  228.9059904  304.8784082  82.82582734  571.5470928  -35.9118865  51.41626155  580.5399441  
265.3979744  294.6175287  126.800603  232.05986  257.7403007  319.9286945  -4.377591978  470.0176921  239.089841  270.2508744  240.099903  227.3933858  304.2599651  82.97867963  575.259794  -36.90305539  50.84327905  584.5488635  
267.5845033  293.6285064  127.6753551  232.5411966  261.7871147  318.7169173  -5.676765889  472.326399  238.9285666  266.9664502  238.5731701  228.4924782  305.6188999  78.27951811  577.0123726  -33.75699577  46.50592265  584.8198392  
271.4229478  292.5825719  129.3183176  233.4683214  264.5850189  315.1570182  -5.616470629  476.4673893  240.6653033  268.8663461  242.2875239  227.3694594  309.3118299  81.36033801  574.2144482  -32.57703496  49.57434883  585.0510947  
274.5057009  293.5912923  130.3781619  233.5075897  268.6328727  321.6401755  -4.704339981  476.6713789  242.196488  269.143232  238.3144532  231.1122721  313.2609537  84.60826801  576.0008604  -32.67002098  49.71190298  584.0076298  
271.824134  291.3224432  125.8676362  233.6185  265.5423298  320.0583971  -4.195178675  472.8730837  241.5746108  269.1836998  235.5254795  229.3673051  310.1358769  84.73832358  570.1345549  -30.7442665  57.12077924  586.5053852  
265.0781749  292.0171198  123.5020709  232.3636438  260.0629265  322.9268602  -5.183124219  472.6617281  241.6295379  269.9876988  235.2002894  228.7068775  306.3602024  82.96585985  572.0025487  -31.44310178  58.26025479  583.6052975  
264.4483899  288.8321297  129.0170817  233.693836  261.6487787  320.0791358  -2.743012386  472.7057787  241.0613358  270.4521806  239.737176  229.2125173  306.79966  82.00446395  571.1223433  -36.37285463  61.85033217  578.8451507  
264.5628738  285.2549097  129.463322  231.9824637  262.3443438  318.2287595  -4.697417232  474.3208308  239.5124565  268.2038975  239.4311796  227.1233542  308.0096116  80.58000071  575.477704  -36.33813399  46.51099099  587.2716307  
267.4300099  287.2737666  130.6640567  231.991814  263.2238303  319.9854583  -1.746848341  473.4192725  239.7044399  266.7474409  234.6536401  232.2874128  306.0568841  81.63442071  572.0771839  -36.05984016  42.81114171  585.3802558  
269.3301614  289.9626054  130.5399828  230.0631656  262.4384043  318.731614  -3.902856856  474.4731719  240.5880254  268.1039415  234.6138439  231.1115886  308.1557813  82.38301882  574.0825651  -35.79727818  44.14142347  584.8864246  
270.8341269  291.1622434  134.4465427  231.9997443  265.8539458  321.7616846  -2.596622238  472.2495963  244.9777934  269.180159  236.1903318  228.8326751  308.4860273  80.91615695  575.4392185  -36.72092017  48.9857224  580.8205455  
270.0062651  289.6150913  129.3868759  230.6908847  266.2000713  320.4101904  -5.543756119  472.503256  243.9604901  268.3503253  240.6962952  226.5604607  309.9209298  81.22385493  572.2720183  -34.28803238  53.091083  583.0452641  
266.2212256  289.9445005  125.5224198  230.4405883  265.0121322  323.9329368  -5.533855731  472.6944022  243.1636481  269.1681972  238.6358431  231.8743277  305.8128548  82.13005954  574.7703157  -33.32219037  47.24598396  587.553105  
268.429742  291.6017544  128.0394018  228.0984771  265.7793329  326.9488298  -2.875243794  470.5771255  243.7111562  268.688386  235.5347845  237.7461931  305.6002808  83.8065482  576.2852036  -37.30742207  45.04747457  584.213031  
267.2961922  292.7141317  127.3105532  229.1336608  263.8039013  326.0514196  -5.34973549  470.0715335  246.0653426  272.4953244  239.3266317  232.9519892  306.3151422  85.14147846  576.6281622  -36.94108908  49.31707004  582.5528563  
268.7479642  289.418817  127.2572793  228.582422  266.1042279  323.4248564  -5.972644021  470.8631969  245.4990595  271.9100529  244.7602384  229.3382341  307.6322881  85.35346074  575.0046907  -38.28686029  51.71060865  579.7554773  
272.2645279  286.3925345  126.4031126  226.916743  267.5006897  322.540737  -5.862911271  472.8027735  244.4567777  267.1949728  240.8883763  231.9196488  307.1337535  85.50125475  576.5883484  -36.07892902  47.73614504  585.7764236  
267.4833945  289.5761453  128.8663444  229.105412  267.9008984  324.2048116  -6.869710048  469.2739785  246.6828606  268.9501337  235.6766332  233.2185763  309.0622816  86.37711463  572.8739403  -35.87881129  49.71341108  579.634433  
265.3123369  288.5031524  128.6393902  229.5084358  261.7962669  323.3478662  -5.721513039  469.3844239  245.8773758  270.0452317  242.9973051  230.4608668  303.0139124  83.12197252  572.4202562  -35.31904248  53.12521566  578.377523  
265.9314134  288.4127888  127.7236102  230.4162657  262.2370414  325.5987078  -9.800157743  471.9094041  244.1282761  267.3952249  241.1097491  230.5506092  301.9357998  80.88323383  576.9860745  -36.74315959  43.00926396  584.5317642  
266.3366689  287.7379689  126.2184267  230.2144668  260.3534242  322.1502759  -6.704447107  473.9888737  243.3927626  267.3709272  241.5108729  231.6218406  304.0299537  83.57277944  577.0649365  -36.56005878  44.74182822  584.4178019  
265.9442366  288.551988  129.9693501  230.1579398  264.0194108  324.7690765  -6.397273531  469.7167673  243.7006298  269.822955  236.5350248  232.2683202  308.2880249  84.44676585  575.0173102  -34.4197666  48.55242612  578.955729  
266.236625  289.4381096  129.1240611  230.9688718  262.1032859  319.7045432  -3.352246322  472.2037853  243.988391  271.256597  242.9328147  229.5840601  306.3376293  84.88691479  572.9238045  -35.19316737  55.80379854  575.4245958  
267.1856529  291.8594728  129.7037183  232.1331962  266.746412  321.8225536  -6.904471157  475.2008087  244.5485375  269.4826974  243.1277671  230.8501813  306.5850835  80.74255889  578.5976782  -35.91675323  48.49184908  587.3141249  
268.1030763  290.5138382  128.2605939  232.8452592  265.3409834  321.9834266  -7.694212041  475.192674  243.7327349  266.4679297  242.571927  232.9884722  306.2963129  83.16350318  576.281794  -33.57385269  49.40703167  585.0758624  
269.1818766  291.6330575  130.5568191  231.9137065  268.7082358  323.7440702  -4.189871604  479.044377  244.5130457  269.3964045  241.0138406  234.3083729  309.2382202  87.93624302  578.0758312  -34.85234462  48.9601624  582.7542396  
269.8020255  289.6477796  129.1031037  230.6373339  266.2111137  324.6278472  -5.112586863  472.6926388  241.75365  267.8527974  236.9490394  236.0420985  310.3754564  86.89389819  576.3863383  -32.59849484  53.51816802  584.420634  
267.4874918  291.9821858  127.733854  228.9898836  262.5788383  323.3637203  -5.23052711  473.8566426  241.6310203  271.2110946  237.8045772  231.0931177  309.1863335  86.24189584  575.2080887  -35.05262187  62.63982828  580.1079483  
267.5483851  292.8734362  129.2074222  232.1492035  265.6357882  320.9074795  -7.423829765  473.0493518  242.1257492  269.3982894  240.0153428  229.4857069  309.6141344  83.08823833  573.9856471  -35.97949949  57.84171573  574.1265007  
267.7910708  293.1149907  128.9226738  231.7154698  264.0894844  315.018046  -4.427802648  474.0456104  243.0055697  269.5616918  242.1624172  227.5697201  306.0799717  82.32477458  573.8932074  -37.60700311  50.58444766  589.7043576  
267.3230187  293.916058  128.7126065  229.9418405  259.9359829  321.5569941  -5.618550348  470.7678558  239.2898272  266.8179873  232.6920867  229.8000879  306.4885115  83.02227929  572.7343138  -34.25902658  46.13721474  586.2849599  
268.1145571  295.0572025  132.2153806  233.2391786  259.4374322  318.4069925  -4.533257832  469.6656395  242.2262823  269.4327507  239.7822908  228.5563536  304.6584783  81.34675147  565.9588567  -34.76919662  52.1919922  580.2535707  
270.2883064  293.8713803  129.9902249  231.4911761  258.0653356  319.2337039  -7.047653421  471.8906849  240.1552329  267.2731509  239.2021316  228.1367102  307.3457999  78.4878667  575.6892047  -32.25582953  49.99656645  583.836516  
271.4284745  292.3444759  131.2990797  232.4685245  262.9391615  322.8934214  -4.97815133  472.5947794  239.7978924  266.2582815  238.8818819  231.4641367  308.4327108  80.0379919  576.3173235  -33.94168397  47.88949253  586.4120706  
272.2322109  293.2130188  129.4461166  232.2221987  264.2390687  321.058108  -6.266681732  476.937357  243.144927  267.7364866  240.3757336  232.1921812  308.3900791  84.76679724  575.351492  -32.58179633  49.43864495  587.4458291  
268.9808767  295.3622229  128.2591883  232.9628288  270.3154253  319.2758208  -2.811172052  470.2309343  243.281946  268.4678959  231.5614877  233.1667347  309.7718594  84.6228201  569.6234415  -32.66298512  58.19425985  581.6967468  
267.4617721  291.3283467  127.9048157  232.5604376  265.5665573  317.3906424  -4.121454013  473.2431779  243.94454  269.071995  236.0075874  226.3173071  310.3560091  82.23894524  574.1348818  -32.5979073  61.48789282  577.7279584  
271.6302145  292.1112669  132.2616658  235.411837  269.2663341  321.6606378  -4.624141533  474.9796258  245.2801629  269.0291801  240.3561714  228.9324793  311.6624468  82.18374622  575.4222772  -35.30857779  55.10458525  575.7275148  
271.4006243  289.5462024  130.1381495  232.9140333  273.1886067  316.9770291  -5.245276436  474.7468973  244.9351009  269.2574888  245.5257796  228.9448482  310.2171731  82.86885958  573.3392552  -34.5658359  52.78546289  589.8556943  
270.4913357  292.2589035  129.9129576  228.0347915  271.2014235  322.3308142  -3.229409028  473.372332  241.9616609  269.3829033  236.713643  231.1126847  310.9035828  83.63203702  574.6437607  -35.59546642  46.10145788  583.0212152  
271.787626  291.1467744  132.5161344  228.5185772  266.967138  321.1105835  -2.529265609  473.4527473  241.8295142  270.6850464  237.7392261  232.3423454  309.298309  83.22401632  573.140584  -36.34145225  48.01268353  586.6398415  
273.4386422  290.8229942  132.7802062  228.4687467  266.2104517  324.4852621  -4.252851942  475.2159108  243.2487678  269.5084006  238.4109111  232.7667829  309.9463067  85.53931257  575.4994852  -34.87392081  49.95566473  584.4240036  
274.1190502  292.9808553  129.158202  229.3462818  271.7485953  325.6823785  -5.101577385  472.6393634  245.9991985  269.5626303  237.9753442  231.9040662  312.4478967  86.24783985  576.5641069  -32.55439661  53.33840924  582.6191036  
267.4452198  292.2655684  124.4171166  230.7395371  270.4973602  323.0106741  -3.742911709  468.8937803  244.9047399  271.936478  241.5418775  229.1738084  311.9836705  88.64168023  574.644057  -33.27312606  59.31904431  585.4109381  
262.714391  288.6061823  125.5814152  231.0102035  268.6679349  324.1238964  -4.243305648  471.6719059  242.4300535  271.2012154  241.8663539  227.9783536  308.0695419  86.32341108  575.335778  -35.23174495  57.03977521  580.5980411  
262.9054778  283.1094685  126.5553977  228.8305828  262.5483997  318.415376  -3.35014723  473.7998516  238.8703291  267.7484048  239.5645617  229.2408867  304.9035209  84.01082299  571.8856347  -38.87708505  52.45927935  590.0531536  
266.5268627  285.0822353  130.3224579  228.6129222  259.7811998  323.6930908  -4.480581933  471.0991347  239.5745256  267.7015075  233.073282  228.4105235  309.9006637  80.13517677  576.4775974  -37.29777823  40.35014988  581.9638518  
268.9199967  287.0060189  132.1574997  229.9092041  261.0721988  318.7157325  -4.003217457  470.5998384  241.8877018  267.5884095  239.8720195  228.9552802  305.9764773  77.86812379  570.0415071  -35.65974549  44.47935636  579.1078703  
270.5250849  288.311914  131.3687186  230.8880122  260.6933053  323.1152689  -7.0397376  471.1741579  242.7515514  266.4435977  240.7931363  229.310463  307.1391121  79.19726191  574.2672533  -34.1941161  39.39345355  587.4502108  
272.0649672  290.7217524  129.7550188  233.208724  266.2480576  325.2051582  -3.60965312  474.3976114  245.4092211  269.5916067  244.9239165  233.1967793  309.4208899  80.94226302  575.6986528  -35.31321733  46.55935861  590.8999998  
266.6764251  292.1642761  124.1201119  230.8728377  266.1373355  323.4814436  -4.888544416  473.8908567  245.5704615  269.9536786  237.6836307  233.1189855  310.6378308  85.8437252  575.1605909  -33.33634295  50.94362786  585.6810028  
264.5112232  294.8216446  127.8110522  230.8830668  262.9042805  318.1975992  -2.308947327  468.4294365  242.9408175  273.169393  236.7847964  231.4677294  307.5386847  82.90585928  571.4826431  -35.36534535  51.63093593  580.876934  
266.4317827  293.8038509  130.206375  230.3142726  260.5201588  318.1111611  -4.47257526  472.6812405  242.5550817  271.7794542  240.3465861  228.9192965  305.3560212  79.18510298  572.9308322  -36.29493287  50.62106274  578.0614378  
267.6922353  291.5529247  131.0969255  231.4616688  265.4343814  318.6645514  -3.99230237  475.3376577  244.3564559  270.7927545  242.9578521  229.9735473  303.9547836  78.40269203  571.2071762  -34.9459002  49.20007661  590.0010708  
265.9664039  293.8337919  128.1597134  229.6105486  262.1342476  321.5219119  -2.990487814  473.9783467  242.8419106  268.8930536  234.1507839  231.4623623  308.2679331  81.86611425  574.9704651  -33.82584876  49.31284837  587.2310688  
265.3344181  293.6322163  131.0664271  233.7486921  264.5443886  319.8590516  -2.397204352  471.9969073  244.2895616  269.6080133  239.083165  228.8959484  305.2737942  79.41734784  571.7251156  -33.3033002  55.7333911  580.0134586  
269.6355294  292.7726579  129.9834564  232.4913484  264.1708031  320.7200634  -5.879174111  475.4368595  242.6428149  266.6218549  239.0863629  228.7429077  306.4268423  78.50198931  579.3253321  -33.71445215  45.52180521  589.0744739  
272.6694462  293.0411865  130.1691817  231.6798387  264.485218  324.9212067  -5.607260367  475.8894344  240.9345562  265.234174  237.9953585  233.6763211  309.9755088  82.70535048  578.1203821  -32.35931279  44.81753594  588.0293553  
272.6973274  295.2542332  128.845782  232.5251117  267.5702549  323.9565227  -4.939307286  475.8349844  243.9421197  267.8169805  237.5649552  232.9342872  309.721471  86.92772876  575.8642495  -33.61015923  53.08990973  585.6150534  
268.3758646  294.4666056  126.4714788  233.8229529  272.5932801  322.6100065  -3.679989721  471.8129895  247.4978946  271.590389  242.7502194  232.4126562  308.9042533  88.52954749  578.3049985  -34.59986537  63.34253927  576.1390359  
263.0763973  290.3594607  124.9849942  230.7957743  269.032789  321.190196  -4.248909997  472.7780993  245.6766481  271.7701057  245.2207741  229.6417217  308.5440938  85.97147712  577.1284143  -37.83318368  56.1633585  583.3475498  
263.1397132  286.8069536  126.1040547  227.7807317  265.2218743  323.9290645  -6.327547132  472.2040889  241.9457254  270.0090936  237.5862647  231.2799826  307.6151638  88.44690073  579.4037464  -37.83688309  51.49273333  584.0848554  
266.5678821  288.7848437  127.146534  229.11568  258.6383461  323.6838555  -4.753325767  468.8282661  243.1675257  271.7006711  234.3109967  232.4350886  305.7791566  86.71305916  576.9406594  -36.21469645  45.25114247  581.9899164  
266.2314958  291.1729323  124.6269638  230.549171  257.7093638  321.0688957  -9.258576251  469.7120224  242.8654591  271.1322024  239.0670948  226.4774772  301.0352222  86.04179722  577.0764416  -36.73350059  50.39982834  580.4197281  
264.5830532  290.6782953  124.146302  233.0929961  257.819437  321.3010563  -8.249171872  471.3485058  243.3813348  267.9744001  237.7246536  229.2607776  301.7399994  82.63801192  577.1380387  -38.29152131  42.70937577  583.3451161  
265.7481163  289.6156504  124.0960491  230.4919814  256.4502799  320.9089168  -6.83265742  473.0535509  242.7994898  267.6327635  236.4492275  228.3671439  301.3620623  85.68450605  575.3976894  -36.31088159  40.66844813  585.1345895  
266.2904894  292.067914  129.2860926  231.8206392  260.2625783  323.1281499  -4.980237562  471.5642937  244.1188862  273.1764997  237.2481085  230.1401705  305.5898977  85.21911712  579.2463333  -37.2808796  44.73217038  581.3126862  
265.3178875  288.3835112  129.1578838  231.7047778  258.8140042  319.7268177  -6.233534356  472.7234092  244.295791  272.5715586  242.3673259  228.000605  301.7416334  84.1605978  574.7134954  -37.44834383  47.8638332  578.6650577  
264.1343694  285.2994295  128.6185339  232.7483011  261.3990355  320.453572  -7.037870368  473.2016458  244.2797946  267.7686394  239.1663371  230.9472253  301.7123342  83.6411501  577.5996372  -38.51257802  43.35219807  586.0034193  
263.6992523  283.4091358  128.8941889  230.0082773  261.0583641  321.897824  -7.455885025  469.6086105  239.535428  265.2165297  234.2630529  231.3696798  302.8751635  83.17623799  570.278821  -35.49607528  44.22404149  586.0314603  
263.5516042  284.8399914  129.1776059  226.7108624  259.0745054  324.0568802  -7.099771953  468.6669411  238.9350803  268.1261419  238.546423  227.2305519  302.2345181  82.42782722  568.1786498  -32.83062267  48.00781424  577.1908271  
265.9490215  288.0751373  131.1535015  227.7527841  259.9958591  322.4378855  -1.719626593  472.7341456  240.1521957  270.6724011  242.5379008  228.4407827  301.8581245  78.08260104  571.7421343  -36.12944642  50.9497886  586.5407674  
270.1139691  290.7604898  131.215535  228.5298606  259.3746072  322.2587762  -2.604278279  474.3299983  238.9504262  268.9366837  237.0295072  232.0867592  304.2760208  80.2960009  574.4815152  -35.85400357  42.54864094  584.5828764  
271.6394556  292.8921737  134.2207402  230.0664953  261.6986808  322.81463  -3.562272858  469.753988  241.6948689  269.8851087  236.290818  232.6042234  304.3965487  79.96616075  569.6303337  -36.36829091  42.22068822  584.2728994  
271.7160413  293.8724183  131.1144799  229.9793068  261.6736583  323.5729487  -3.733185587  470.837804  241.5629952  268.3785831  238.9937817  226.3376144  304.6696617  78.01886758  573.8478994  -35.3036244  52.39378963  575.1936687  
272.7688464  291.937199  130.644541  230.4689467  262.8053479  320.4348868  -4.450220236  475.6223035  242.1196509  269.066039  242.2203793  230.8302315  308.519671  79.11661673  576.8933075  -35.19742215  49.18756402  590.5362247  
273.3985483  291.3562677  130.6223437  228.9196305  264.2466812  326.1506314  -8.438549574  470.7088359  241.0731732  263.6495051  235.8535807  234.237987  312.3429401  84.18649311  573.3695903  -34.89573063  46.33812266  584.9838136  
274.6805996  295.3421406  133.4844091  232.2519736  264.518813  322.2778733  -1.497570414  474.7097129  244.1772773  270.6366582  239.2596322  234.4837781  311.6623033  86.05804089  573.3845405  -34.7486759  52.15063714  582.2918585  
272.0951066  295.4399409  129.372259  233.4067344  268.2922586  323.1099382  -6.309428116  475.9570016  246.2953232  270.1983416  244.7371902  230.9337495  313.1863528  81.46232838  575.3582505  -31.76742888  61.79659369  574.8825221  
267.4404328  294.2510146  124.8874826  233.9940431  270.636431  316.6182878  -4.473936285  475.4325914  245.933437  269.0756758  240.6546623  231.707965  311.2652062  83.87997885  574.2221276  -34.57521039  56.00443779  589.6277316  
269.959299  296.0310147  128.5203675  233.5396797  269.320859  320.2690484  -4.113533117  476.2776147  245.3534539  269.2363928  234.9491944  233.0632446  313.7364616  84.87697452  575.477923  -34.22954806  52.12090128  583.4522241  
271.5926947  296.0074492  132.0443845  237.2689679  273.1249572  319.4860626  -2.905265523  472.7439738  248.6902689  271.6985908  241.4142051  234.7288245  311.4491857  84.0818166  570.2244366  -35.9669595  54.99027279  583.7240833  
272.7024699  295.3071715  128.1809082  233.0216444  273.1251908  319.7913171  -6.222819773  477.8547982  244.8895637  270.6016181  240.2375928  231.0506229  315.295304  81.2377711  580.8213983  -34.69108674  49.96467781  582.9530628  
272.0029553  292.5352546  128.4319654  233.3638272  274.5604984  315.9938742  -4.463888923  478.6767078  245.1352396  268.9629055  241.9599565  232.6290669  314.4806015  85.84177028  570.8646382  -34.69324902  54.07308144  587.7773906  
272.7710305  295.0641083  131.7475993  232.7443896  270.172071  322.5340099  -1.820697367  471.5566877  244.6969622  270.003574  237.4209887  230.9629604  313.215216  82.29850473  573.7906947  -34.85002218  62.25189275  581.3862436  
271.2626905  291.9224421  132.0417318  232.4104232  272.5974175  320.5314333  -6.079396956  476.1967019  245.6306534  268.7569184  248.3670474  230.0771757  310.4080758  78.29326343  575.6745714  -35.68676148  53.24033694  589.3294371  
272.5480734  293.0394356  130.3007681  229.5304692  266.7177925  325.9721327  -3.704611505  473.5952892  240.2613547  265.8532366  236.1988728  234.7903919  309.0054584  79.34858348  575.0861585  -34.32596824  47.73697486  587.7779035  
272.3456395  293.7844139  133.1442124  232.3964115  266.6868128  324.3294245  -3.443041279  473.5187457  242.2563123  269.1869319  241.3778123  231.6474371  307.833034  80.8929154  576.3948644  -34.71437219  55.019992  585.1820873  
270.6034409  292.5243803  131.1064459  232.1637474  267.212951  325.2468159  -4.334240966  474.0843827  242.1652602  265.9472269  244.1736095  229.6252733  308.7054162  78.0444481  577.9352978  -34.62463751  55.09359215  583.7398898  
272.3658972  294.0858887  131.0453663  231.7505072  264.3818281  328.4826441  -4.962054018  475.8733771  240.3544348  265.9002046  240.2999502  234.2202362  309.6098079  78.47091298  583.4578299  -31.96197094  46.68310649  585.7476564  
273.0711211  294.7336505  131.2382197  230.8293537  266.592844  325.4434718  -3.665620102  476.005456  241.6204456  264.4790913  237.8858167  235.5447278  310.7362505  83.08054387  575.8687734  -31.22294824  52.30615762  587.673156  
275.0319983  297.7101214  132.6415835  233.0674559  271.2732601  322.4417666  -5.979392582  477.1107809  244.4696426  266.5615486  238.068603  235.0905136  314.4283778  81.37565774  577.0341474  -28.33483866  59.16234131  577.555274  
276.3658611  296.778961  129.7954741  231.8560561  275.5020473  318.8271036  -6.146522078  473.2157168  245.7330518  267.0236564  234.6926962  234.6842027  318.0602905  84.95077139  572.9662497  -24.54271822  61.98642352  580.5668234  
272.5992556  292.8079581  124.5739801  231.5128889  278.1429216  313.1190589  -3.458079913  474.6007943  244.8009953  272.5972529  237.7541044  229.700155  318.9221404  92.3718605  572.088078  -28.4727704  73.7933115  579.999396  
264.2219355  288.6977048  120.6264829  231.0897368  276.2561187  316.6780707  -8.280222658  467.9536725  242.8070318  268.9234611  239.3235997  224.5661926  316.3805324  90.13703597  572.0162844  -30.0380252  75.17927063  577.817701  
263.5401512  288.7932486  122.7053694  230.6664917  268.2918399  314.732244  -4.44819503  471.038345  242.2445679  271.5363941  241.3861589  227.1472631  310.9938338  86.4434621  572.5073042  -33.55579471  61.48179131  582.2743912  
262.3962743  287.5095328  123.765236  227.8640477  258.7235039  318.706201  -4.592258494  469.5742896  240.5039031  269.5090774  234.4867671  227.6868652  306.047148  85.56536865  570.96392  -36.22464396  53.22263326  584.5092742  
260.457214  287.1770748  130.1999218  229.8940776  260.2601686  317.7145561  -5.46779061  469.4352379  243.6881023  271.381508  240.0308151  227.3844564  304.2720398  82.05261476  575.9498642  -38.15317651  45.18740981  578.6801282  
259.1873935  281.3218914  123.3722821  226.2664089  256.5880966  320.6262091  -11.09641928  468.3611406  239.3335223  266.3698836  238.6583012  224.6104906  299.4433669  82.92568112  575.453418  -36.73015263  42.60421841  585.3190466  
261.5108836  285.118809  124.9550969  228.4770271  254.5665364  321.6119474  -4.463283581  469.272996  240.0548476  267.0415063  235.1706752  230.5227001  299.0385022  83.07317671  574.1936669  -36.78274116  39.33040624  580.1856751  
259.7124676  286.6029362  125.8430762  228.0260373  250.9940751  322.4312336  -6.422112377  469.9940821  239.335146  269.1587078  234.4202825  227.0213985  301.6985755  80.82951638  574.330239  -37.13089329  41.25060138  581.1190305  
262.81456  284.1261259  129.9304238  229.8173785  258.6490043  320.9044712  -1.54504426  473.2682971  241.7278244  271.9473389  242.9627266  228.6718148  300.5637091  82.39275687  576.1293757  -41.21466499  43.15539569  581.0524726  
262.8257577  282.8868733  128.1947464  228.4530214  256.2858132  321.7920141  -4.903351027  472.2878317  238.6976621  268.5909889  237.0495478  231.2292644  301.5510253  86.09231857  575.0638068  -40.04083514  38.69967631  585.8509064  
263.9232294  287.2848441  130.9541344  230.8190035  255.5211322  321.1643479  -3.106916944  469.5873028  241.9052937  272.2154455  236.9405259  229.4439765  303.9319211  81.73634221  576.4173514  -39.47668124  39.20223385  582.1384167  
263.8762136  287.5197688  128.698587  228.8932148  255.4606889  322.1363494  -5.494043215  472.338746  242.0954058  270.3700808  239.9382534  227.0802681  299.3271805  79.5163947  576.7683057  -38.22915273  39.74709979  585.6896873  
265.5983661  289.6473609  129.1710862  231.1591805  262.1504478  323.5698819  -4.251982446  473.6918978  244.5698685  269.1695169  239.6938873  230.5561183  301.9896608  82.2727051  578.3048777  -38.04915732  36.66951628  587.3443989  
265.5258487  290.5957016  127.2034338  230.6937275  262.6356271  322.059749  -4.842361921  477.254729  244.469802  270.0489151  240.4555015  231.7239231  304.2188003  86.03019271  576.3457295  -37.20634035  42.82724372  586.5790989  
266.7264027  293.5989205  129.5962163  231.5427814  263.6529983  326.1053128  -5.126392756  472.4126435  244.2131117  271.485615  236.054911  233.207981  306.0408458  84.29019251  575.6342708  -35.76706787  47.02136558  584.307534  
266.7399285  291.9251437  131.2754592  232.1575252  262.364136  323.0953509  -4.700764775  469.6889097  244.7385519  272.4337909  239.1181661  233.4775971  304.3966134  83.32607221  572.3454218  -35.21528624  51.13963149  581.7494503  
265.6822308  290.7628395  129.1770079  232.0577023  261.4797401  322.224954  -8.040066996  470.7299148  243.7649113  269.0199078  239.2585883  230.3567754  303.2299045  83.28686451  574.1068039  -33.97143802  49.47311379  581.0356238  
266.3125847  291.2093987  127.5520854  233.2824041  263.8019537  323.3941088  -9.059221059  470.955781  242.7196355  265.8318565  238.1619234  230.5567428  305.1872229  79.1698131  575.0658233  -33.28632069  46.82562168  585.0916372  
267.8790179  292.9176704  126.2195738  233.1158903  263.6661238  319.8959987  -7.567167341  473.5179869  245.1949515  268.5620691  240.4331679  229.2957305  304.0672588  82.90296808  571.9563633  -32.74957052  48.40596157  586.543458  
268.4405297  294.2744866  127.7194045  231.2652101  262.3447092  323.8023919  -5.450401498  474.0955453  244.5997956  269.5731747  236.5664927  232.8432396  306.0954516  84.80010042  575.564746  -33.54789984  52.28554174  585.3500392  
267.6603982  292.9438295  130.5130696  231.6827581  260.9320069  323.687565  -4.154739265  470.6558092  244.3651652  271.8321711  234.8325637  234.3441236  306.4391947  83.94111957  575.4978177  -32.54388177  53.24666448  582.9075354  
268.2001543  292.1082921  131.1667571  230.3978245  260.003496  323.124004  -6.127167586  472.8456622  241.517745  271.1944426  237.4148202  230.9786366  304.7490662  83.60393177  575.7372689  -34.26700784  56.23251937  579.8380908  
268.1690355  292.9229395  130.2577079  231.2624779  262.4526873  324.0926796  1.184496441  474.111154  239.5599802  272.1106523  240.5674226  230.4660523  308.5396045  81.30569809  575.2392843  -37.41242633  51.43600369  587.8478329  
271.3858485  290.924625  129.4355793  230.0193445  264.768584  321.4194287  -6.018977286  473.5354444  239.4942915  267.2676882  237.2308758  231.9388177  308.249221  84.4531092  575.1601813  -35.87348424  46.92863484  587.1926714  
273.9838599  291.7222844  130.6537659  228.6741677  262.2490757  323.2148373  -2.49115524  472.1467983  241.1585196  270.8788259  237.1612947  230.2066426  309.8989221  85.45743382  577.1699645  -38.04146747  45.51245267  585.1257983  
274.0459243  289.2866938  130.2585844  230.3434309  266.5315116  323.503424  -5.98291517  472.7869143  242.9790033  269.2084974  244.1911204  227.6694694  309.9149443  85.17482699  576.4573096  -38.37577584  52.963038  577.9618112  
274.6500213  289.318743  127.4594848  229.2383599  267.2923807  317.9665849  -8.506630372  474.6178816  241.6942918  267.4381434  243.8753086  227.3266304  310.8124387  84.53423024  576.8908846  -35.57164481  46.92589856  585.8108889  
275.1388737  292.7806311  129.7740212  229.1481358  270.9720796  321.5605448  -5.462511356  473.4263047  243.2741953  268.4933609  235.6107794  231.2894867  310.4118469  85.95256189  572.9566179  -35.47443065  49.20713674  585.6155593  
276.0235133  294.8940341  129.8087492  230.7321382  271.2102783  318.3258033  -5.720180237  470.6882852  244.8342244  268.3480873  238.1830269  228.854687  311.4781454  82.08969552  572.9329378  -35.32415621  54.07566177  574.8898386  
273.2431898  293.2795782  127.0842661  230.5593592  273.1952428  316.6961949  -6.882019963  471.5990701  243.6229975  268.0888464  242.59944  225.4959957  311.2337903  83.35534006  571.8943334  -35.35223455  54.3283303  580.1869894  
270.6006514  291.097622  126.3822634  230.3375704  269.3306477  322.3625178  -5.26521431  469.6325952  242.5766323  265.11174  236.1377994  231.7293042  309.4136159  84.3832334  571.8840004  -34.70095475  50.49154364  585.4529097  
265.8895907  291.2149868  128.69254  230.5327354  265.4967865  322.9516714  -5.11838796  471.4861256  245.1564346  269.7739032  237.923669  231.1666886  307.8773238  82.66596834  571.1783709  -34.65377478  57.4185192  580.2834408  
266.9070864  290.8302527  129.9684855  232.796216  265.8358967  322.9320424  -4.930526196  475.2435824  245.1862521  267.7409566  242.3016997  230.9660114  307.5875606  81.60167697  573.1892332  -33.71235664  57.44486505  574.4271355  
269.3534036  288.7484234  128.9757099  232.1995655  266.2385499  318.6832542  -7.10411463  476.5803486  242.8314612  266.6508752  242.9203903  232.7753824  305.6592307  80.19310439  572.7808868  -32.6092446  51.04910546  588.8739737  
269.4654281  292.0608127  131.8443585  232.4278938  262.7189672  325.2175994  -3.591009725  470.0836848  242.875085  267.7858213  235.2264154  235.0794245  308.9186031  79.80577313  570.6400208  -32.37623219  50.86907025  585.8069792  
270.0550976  293.3305206  132.1846821  231.9913173  262.2449806  321.4505899  -3.287259325  474.6141746  245.4651677  269.8136323  242.3268405  230.9829539  308.7200511  80.44492251  573.7108706  -33.48133185  59.74315244  577.6486054  
272.1589411  294.9017707  132.7217488  234.4011725  264.6427805  324.0838747  -5.527416476  474.0548266  246.2460908  268.3475428  241.8362001  233.1716551  312.507268  79.40533301  575.8770638  -32.40523587  53.46975276  577.1983831  
273.8266937  296.3770928  132.3688629  233.8539173  269.7858001  322.0957935  -4.471758729  476.0324981  246.9563637  270.630464  246.603476  233.0611447  314.2168285  86.20070791  575.0709027  -31.59446758  55.9833637  583.3244593  
270.8822236  294.4301608  129.2118284  231.9482197  276.2437774  319.4250029  -5.438110428  477.29331  246.562387  268.7065175  242.2738867  232.0436529  317.4437196  88.10584051  577.4957392  -30.5175347  59.04234477  586.5964757  
269.8780035  291.0786876  126.545339  228.977964  274.657658  320.0448859  -4.404387649  474.9268852  241.0720747  266.5840514  238.2341246  230.0912802  315.2000936  87.21517414  575.9208698  -29.84702818  59.18353753  581.5210729  
265.9122402  288.8517493  126.8446884  229.0248048  269.6365312  321.8786273  -6.262045505  474.6181646  240.4466716  268.879481  237.2163718  228.1896757  307.5817237  88.69908478  572.307853  -34.05053449  54.51545777  583.5125782  
262.2945274  288.5397105  126.6078824  231.0989933  264.8559257  324.5735492  -5.858072348  469.1143372  244.0947663  270.2668854  240.3090515  228.2468719  307.0741694  86.24858914  573.7643602  -36.90574232  57.12005855  578.4952201  
260.0335377  287.9058119  125.0965676  229.6832985  262.6445457  319.9723314  -5.638414863  472.5080535  243.3661554  269.8285026  242.9110827  226.4159029  303.5450977  83.20807224  570.1327233  -36.43866391  51.77278732  581.2639071  
262.7167431  286.5554723  125.773337  229.2580576  262.8170081  320.8192063  -7.737627745  471.9179668  242.5041198  267.6423383  238.0846474  229.1197743  303.4588542  83.82322729  575.6061992  -36.09174218  45.15148394  583.5839246  
264.3441334  289.002458  128.7567804  228.3686237  261.1139533  323.6839174  -3.904862167  471.2521178  242.5408234  271.3978963  234.2920589  232.7998253  303.8793342  85.12054204  575.2420562  -36.93119966  42.16578677  583.4934913  
266.963401  289.0101672  127.1027137  227.9303159  260.7664359  322.7521133  -5.297825485  471.0264671  242.3636352  271.327264  239.5698453  229.6537881  301.6100982  85.21247801  575.9258966  -36.83163684  48.05793073  579.8416771  
264.8637875  290.0556593  125.9962409  229.9477881  264.041933  321.1264598  -5.947281186  471.5837177  241.8918396  271.0728638  239.2101462  228.5309528  303.686854  83.54726436  578.8515887  -40.13891201  42.00270042  584.5670067  
262.2703014  288.725547  126.328968  229.4882687  262.2193848  319.5613488  -4.15768748  474.6591327  242.8825427  272.2690732  241.0246067  230.3590734  302.0769199  84.90430423  576.8008201  -39.84064038  41.93329796  586.7484618  
265.9247438  289.3286912  128.4157364  228.0132611  259.6644064  326.3603736  -3.2300134  470.4266572  241.5703847  272.4252871  234.1946672  232.0399769  306.7062273  86.07772565  578.9171848  -37.46801135  40.7445867  583.8289638  
266.7473738  287.9117236  130.2305042  229.208451  258.4633242  318.4423072  -2.79622352  471.9539824  240.1296539  272.2616187  242.347536  225.835555  302.8934766  82.23991665  571.1397677  -36.71732729  47.87943851  582.9118325  
267.8680222  287.2451407  129.1934064  230.7131881  259.264815  320.3065426  -4.717069949  472.4993013  239.8335677  268.0307199  235.3596048  228.8868068  304.585814  78.92515111  576.2979958  -36.06981309  38.67600816  587.6758571  
266.5486797  289.6833802  134.0276589  233.0524698  259.5700677  319.8020879  -1.967039413  472.0316735  242.7344496  271.5351747  234.8924841  231.5935939  302.5409594  82.3661278  569.1473668  -39.29265306  42.5723294  593.038565  
267.4606282  291.6842044  131.238604  231.2157777  258.7440852  326.1626787  -4.639388581  470.4362468  241.1623794  267.6453948  235.6929914  230.1691325  304.8539465  77.65720848  579.4978286  -39.326836  40.75549463  584.3540414  
268.2235463  289.1006855  131.5501591  232.3583276  259.411595  325.8398722  -3.960515781  473.0445821  241.2720787  266.5442394  238.2505694  233.6720621  302.2336173  80.36782879  573.3119964  -39.03276451  39.38250838  596.2386979  
271.7469092  294.3630076  134.0880055  231.8472192  258.4493546  329.1140957  -5.147282078  471.4094366  241.846954  268.3547732  236.1710297  230.5817824  307.5871123  80.11347079  582.6444218  -37.94867157  46.80815344  577.1472931  
272.2773192  292.5480874  133.5403118  233.8282037  265.4052022  320.91545  -4.823002299  474.5342533  244.1662905  268.6348807  245.8830469  231.8921996  305.9484109  82.17909517  575.0306797  -37.98004335  52.37073746  581.3974387  
273.937538  292.8431592  131.7798726  232.5439384  265.9222245  325.6262517  -5.72360757  473.6501342  243.0278005  265.3322726  236.3915585  235.9105694  309.6698336  81.26530323  576.8884923  -33.86744379  50.86499491  588.7501596  
273.6588506  297.0093166  132.4749751  233.0262767  267.7863221  321.3092623  -5.587087504  475.619149  245.2224523  269.79665  239.0604372  231.9875927  313.3621655  84.04523708  578.2182022  -34.26387992  60.15401918  578.1988548  
272.9039353  295.447109  130.0164102  234.1157207  270.2686425  321.4331966  -6.689682216  475.998793  244.9662599  266.9604305  242.7036243  231.8333467  315.8354076  83.16883442  576.8975749  -32.57587269  63.74014299  579.2771401  
273.1368934  296.7511769  130.7910924  234.1399227  271.2132734  318.6654704  -6.463288364  476.5586474  244.6352658  270.1640582  244.6672226  232.064227  314.3965672  83.90384352  577.0211684  -32.03343535  56.99824418  585.6469396  
275.6458312  296.2470765  127.8954167  232.1055399  274.8535704  321.5992258  -7.784549489  477.6861399  245.1530068  266.4531124  239.1582285  236.5225756  316.3791902  84.88438018  577.6263452  -28.68047651  57.06813212  582.6193805  
271.5034494  295.2343475  123.6295471  231.3334813  275.8074052  316.7556215  -5.761209709  474.5320331  244.3664138  269.6258009  239.7295333  232.9313556  314.8994159  89.44483799  572.1350204  -29.39693271  60.37168984  583.9990816  
262.4978679  294.5828641  121.5664173  229.1519446  273.0750274  318.9601558  -5.558541859  466.6318391  245.2705465  273.0825954  234.8231107  228.5292811  311.766934  89.60107716  571.5099481  -30.84484232  64.04927796  578.8668955  
259.5906968  287.3420332  122.8574477  229.2034233  265.1504591  315.4667617  -4.334812402  469.5750057  241.6402272  271.3506907  244.5628167  224.0045776  306.6632205  85.30483849  570.335715  -34.52555995  59.87380078  576.4224968  
262.9147457  283.2698454  121.7054287  227.6965526  256.7509449  320.2353164  -5.681198862  467.3835112  238.8797107  264.000524  235.1843185  230.0774539  307.6273038  82.6251935  570.8688926  -33.8000697  48.20317739  582.1752587  
265.3109218  287.8999033  126.4137472  230.9062121  257.3784885  315.6706805  -4.476024751  469.9371094  242.1846384  271.0299253  239.5650573  228.860869  306.2991074  79.44994242  568.9831615  -35.87675796  46.47980739  581.4871556  
266.7332569  286.7966816  128.3456094  231.9185767  259.5832557  320.8292599  -4.302910668  470.9020938  239.9028753  264.7494864  238.2676834  229.8393601  305.8540069  75.01570999  573.4106553  -33.91139335  45.77071727  585.2738157  
266.9570857  286.4310682  129.7512861  230.3294855  256.3643381  321.2004  -5.267086675  471.7928007  240.2702597  267.8255877  235.117631  231.3697411  304.6025997  79.89036042  573.3808192  -34.36127949  42.56067051  583.0657962  
269.0694052  291.8475026  132.9380671  231.1613609  260.8810777  321.9364115  -3.801063738  472.0877418  244.1826695  269.6779497  238.8759105  230.1504123  302.7558889  78.46095867  577.0979322  -36.53050032  46.13656915  573.2528843  
273.0169622  293.0839742  133.3126102  232.8386996  263.5750944  322.2836451  -4.77198667  474.516815  244.7003487  270.7372812  240.3383985  232.4527065  305.9737655  82.74096027  576.4932029  -35.46826388  44.77149389  583.440461  
272.6081307  291.395188  127.8641714  232.5738585  266.8726307  324.9011062  -7.278856193  475.5660507  242.8101145  267.6298201  238.0784176  232.5997336  315.6988646  86.57368566  583.8163237  -33.16323188  55.9531307  588.5542673  
268.1691596  291.8212819  124.7963721  231.6791154  269.8813576  312.7712629  -4.709140046  477.4078894  244.6013909  270.8198923  239.2939044  228.9518633  314.2574626  85.01699587  572.6364186  -31.84606309  60.78955684  584.7121148  
266.1249985  290.9948689  125.6654336  228.5580049  268.3535772  319.8823435  -5.166096898  472.2542687  242.0098262  271.1739742  232.1123341  229.9649156  312.8388532  87.31954641  571.5988477  -32.3959594  55.70773022  584.4537509  
262.2345225  291.7753261  126.9100274  228.4340512  265.0059678  319.3073045  -3.119168912  468.7570181  243.9512706  273.7408195  241.3565995  228.1546863  305.0032914  84.16424859  566.1504271  -36.10436629  51.07381908  584.8749781  
261.7157965  289.2969078  123.4532832  225.6154506  258.3512971  320.5621382  -4.503602852  471.1831269  238.6037333  268.0829949  233.8528685  226.7438315  302.3721197  81.63095585  573.7208729  -36.69767111  42.21401199  585.1278475  
265.5002541  290.4882495  131.2281562  231.7643263  260.8513278  320.3108799  -2.056988511  469.2240145  243.9046158  271.6591497  241.1113728  229.4803001  300.919002  80.2348595  568.8916509  -40.26385471  43.53572334  584.4125723  
268.8149093  287.987036  127.6954788  229.8081462  258.4329065  323.0331449  -3.107330443  470.8516244  239.3956725  265.7833687  237.3431846  228.8649781  302.2628466  78.50828362  574.3651086  -37.14586229  40.10497554  586.9902258  
269.0396311  289.665343  131.5488144  228.3079238  257.908851  324.1236325  -4.307703501  471.6381779  241.3467042  270.2694048  235.8998558  231.0109366  305.3334879  82.28499574  577.85479  -37.98130962  40.21837894  583.9061462  
270.3523802  291.7284015  132.0464529  229.889836  262.648884  325.9860929  -6.038606232  470.9406455  244.0382817  269.0015327  239.5991931  229.180602  302.8664934  82.66653899  578.1103128  -39.35058492  43.29011407  576.3073747  
271.0715968  290.4484505  129.3295193  228.2204098  264.0781978  323.9110956  -6.829815083  475.0938743  242.0524475  270.2948724  241.913323  229.2976778  305.0031131  84.83780691  576.6700164  -37.15198091  41.01196769  588.4047405  
269.2148851  291.6231663  125.8356104  228.0238239  265.8643744  324.2774055  -5.028397249  472.3660951  242.3301641  268.3969745  234.4285111  232.7916992  308.7972205  88.21464809  575.3379879  -33.12171563  44.91680694  586.5475373  
263.4080759  294.0094433  126.443755  232.1105243  268.3349756  314.1686499  -3.635853438  468.9017668  245.9050558  271.6339871  240.2107164  226.8507395  306.2033005  86.06827601  569.1427766  -35.13049035  56.21217427  584.7732949  
266.1307276  289.2852025  124.8140483  231.8224339  263.792705  318.8370844  -6.410626821  470.4746231  239.0139692  266.4404334  235.8631304  227.4453291  305.9914801  80.39371519  574.2923964  -32.79400986  53.7950152  583.8180718  
267.8807041  289.1875883  129.7133439  231.145314  261.9515701  319.2362822  -3.892075825  472.3247779  242.1765435  269.8041949  234.1152778  231.3102778  305.6905859  82.9693371  567.6988466  -35.36462975  49.03489908  587.9116784  
267.6333249  290.4296538  131.9354903  231.5030563  266.2774395  322.7439963  -4.726322113  474.6732287  243.5451293  268.2808894  245.9615003  230.0595622  303.3091256  80.78103122  571.9133204  -36.24139385  52.67810572  579.9134066  
269.8678572  290.147284  130.5304541  228.3694312  259.8716291  326.6795608  -5.840869432  473.1739265  241.0760067  265.872486  236.1173076  231.9271582  306.3023869  81.87001872  577.7603215  -35.58652598  40.65688178  585.7245001  
270.1583684  291.9535199  134.7411263  232.5529651  263.0513764  324.7487537  -3.091179462  471.947578  245.6262595  270.2191396  245.8732462  231.4856491  304.4551319  80.81973313  575.9003364  -37.35804064  50.33359932  583.8083072  
271.3838574  290.5975724  130.26005  230.1461639  260.9809037  327.9209429  -6.24171647  473.423645  240.8275807  266.7983814  240.1055094  231.6728746  306.7107628  79.70215899  582.3363864  -36.34195828  43.0661798  586.2762055  
271.601057  292.6778877  132.6824436  231.6344729  263.7843134  327.5161673  -4.843722455  471.8392934  241.4682689  268.4908623  236.2795268  235.9474885  306.1430339  83.9076936  576.4286324  -36.64538674  47.22796055  588.1210489  
272.0158013  295.8406157  132.5752409  233.4510909  266.2448681  327.5381926  -5.019480713  473.6652119  243.6144559  268.9504569  242.845144  230.9369345  308.6939744  82.48378188  581.0545228  -36.16298148  53.67046593  569.0463484  
271.3435889  293.1382162  131.8978956  232.4889514  268.3272256  321.0257212  -5.500514442  477.3569712  245.6681402  268.182025  246.8665946  232.3154845  306.6617026  81.8597351  576.6661275  -35.80660853  47.46536013  589.6237054  
273.0664096  296.0026516  132.1426855  232.7667135  268.5046553  326.5619163  -4.748721594  476.364877  244.1210758  267.1370597  238.9063064  235.1771261  310.3971156  84.67008191  578.885322  -32.96819428  47.29926382  580.921375  
272.5676315  297.1207782  132.1542205  235.5803746  269.0927138  320.3205539  -3.559313252  473.2233397  246.540677  270.948127  241.1691236  234.7566054  310.2300057  85.74369654  573.5721182  -34.71326606  59.24884649  580.378206  
270.9895641  296.7063755  129.8678621  233.3663251  271.6410362  321.2715561  -6.247940436  478.2571777  244.5011129  268.9270366  242.8648908  230.6481305  314.5106305  83.52877688  581.7926558  -32.38585888  59.21876129  582.2285941  
270.6789103  293.1338865  129.3275945  231.957527  271.6068715  318.0652004  -3.997052332  478.4380161  244.1454753  268.314349  242.3369694  234.5296674  312.007291  84.30367664  573.028316  -32.48783954  57.31843963  588.3620509  
271.5191988  296.4235171  130.3065068  231.2390574  269.8987502  322.3300091  -4.684733721  473.7771643  244.2860595  268.7999473  236.1410263  229.8197625  314.1524127  83.31028071  576.7272342  -30.9549972  61.38621253  577.1736999  
270.3941406  292.5717965  129.7198071  229.7124415  266.9771086  320.5447378  -4.458325738  475.4141923  243.4450214  270.2228355  240.1735354  228.7773623  312.7137656  84.41661247  577.0477628  -31.29836401  58.2270855  577.8899579  
274.7932038  294.1618783  132.0311197  231.4214149  273.9220992  326.0429829  -5.529550039  478.5184752  247.1749745  268.8708121  238.4504098  231.0416867  318.0217219  87.18970763  579.8395967  -28.67569501  55.52823195  584.0049827  
275.525605  292.5875543  128.522815  231.8007698  276.9351642  315.9539857  -5.759698732  472.3965783  248.9546229  273.150855  243.7824536  229.6988265  319.5460012  91.41094208  575.5836138  -27.31273708  66.93821238  586.2550789  
266.4069017  288.5396656  122.5250685  229.1599381  274.9964914  316.9304802  -7.629053049  475.6938593  244.0914005  272.4942609  243.9409736  223.8757815  317.4065387  89.78997544  576.6283026  -31.16766551  71.25177356  585.8297705  
260.56248  286.0439428  121.3054418  232.0291707  269.3145123  315.9086563  -3.602634991  469.5803437  241.2146165  270.7158389  235.6862948  231.9490653  310.166346  86.98096821  568.8361804  -32.92551585  62.42882257  587.5478273  
260.0905228  284.9743771  121.9648788  231.4269919  261.1698461  315.9273531  -6.910695831  471.8872422  239.5959838  270.0410712  238.5584143  223.455746  307.6258121  81.63158831  571.3904278  -35.78563669  59.68541685  573.3066376  
262.0393962  284.4705841  125.8382608  231.9276237  253.3683701  315.2820372  -6.754069903  470.9522458  240.4629706  269.2350304  233.7849136  231.4721948  303.5735331  81.08502827  563.3106119  -36.84507122  47.44005672  585.9943238  
263.0810597  289.0299512  127.0398911  233.4013797  257.9294891  321.1045075  -6.045501554  471.9707925  242.2005948  268.3216504  237.5341148  229.5851779  303.4687866  77.7277305  572.7003074  -37.29732309  47.96354694  572.9780065  
264.6134003  286.3594287  129.3388654  232.6274951  256.3810409  316.5576566  -2.777040534  471.1464378  243.3568299  270.2507106  235.3773546  236.2717818  302.1537085  79.45087637  566.167389  -39.25282851  42.44153892  589.3454777  
267.162026  290.6119959  130.8171161  233.3559034  259.3645917  323.7985409  -5.24464064  470.2293469  243.121235  268.1512945  238.5766275  229.6956926  301.886373  77.72925078  574.3208522  -39.42704208  44.75040477  572.9331907  
266.7620159  287.6806077  129.2676839  230.8721477  258.4532421  321.5785712  -5.148935986  470.4852209  241.4501943  267.2857028  236.1878857  233.7559818  299.8227075  81.45198031  570.8770646  -38.82092035  38.40814735  593.467683  
267.1832597  292.3278761  131.7664496  232.3738712  258.3138536  325.2170044  -2.930909817  469.2637567  244.3385978  269.8890918  239.6307482  230.093884  302.6228185  80.62795529  576.3169172  -40.45522632  45.01821453  581.1864899  
266.1583817  290.3751832  128.5624949  230.142856  259.4468155  325.0965484  -6.072739238  472.7933231  241.9605917  266.9729302  238.6475007  232.2362806  300.613989  79.59518664  577.6219916  -37.2431775  40.29281005  586.5239886  
268.5767124  294.2137023  131.1085242  230.8583708  260.5456244  325.6269429  -3.112475275  468.5735982  244.9005392  270.5312484  236.8465379  233.9833207  301.506388  81.34852729  575.0626242  -37.71302536  43.22062959  583.7933771  
268.8263245  291.3744361  129.9265737  228.5685655  263.2098939  324.2562044  -6.823485575  472.1748956  242.5381745  267.5130991  240.944752  229.2555453  302.265361  77.88384849  578.5332329  -37.21201741  45.52678849  584.1411636  
270.202075  291.8258644  130.5379598  228.9542439  263.5839154  326.937074  -2.751219408  471.7819598  241.4776601  267.8895885  234.6740977  235.095054  302.5670148  81.60221834  574.103211  -36.48403208  42.39243935  588.7934336  
270.5756658  293.7210861  131.7291053  231.9701996  264.6760819  325.9580288  -4.174582181  472.7737288  244.3608668  269.0624658  241.6925887  229.314761  304.904367  81.4694089  579.9889414  -36.35430871  52.21176431  574.8410589  
270.9598962  292.2880741  130.4223463  231.2009713  267.4573368  323.7926181  -4.515486522  477.0017328  244.7470929  268.690936  245.8115241  231.0130208  309.3833465  81.83893719  576.7681473  -35.71180902  50.20879192  590.3415308  
274.3122031  293.2735973  128.8152601  229.5790055  266.242765  326.0070939  -5.041510353  475.6189785  239.6742457  266.6221577  237.4436799  232.1595371  311.5512973  85.95192478  578.825907  -32.64445564  48.43371091  588.7592108  
275.1524473  294.7851011  131.1170065  229.6392606  265.7962864  321.9634968  -4.890806287  476.7453942  239.2957651  271.0135888  238.9120706  229.201823  311.6810367  85.76123633  577.21225  -32.95013083  58.51063608  582.1207816  
273.4649987  294.4501574  130.7821193  230.1824882  270.5682632  321.5885781  -3.131895475  476.8122631  240.2533995  270.312187  245.4472982  227.4274597  311.9920898  85.46506476  577.7002193  -33.5759903  61.99192645  580.4724073  
272.2208467  292.4193986  131.0458801  227.7378236  270.8809109  322.7613003  -5.185712608  477.2200036  240.4613319  268.2047859  241.5675206  229.7978102  311.6908688  86.22107384  579.3677208  -31.83383698  49.35070132  587.3917922  
271.5748645  291.8748064  131.5607465  229.9747572  269.0972866  320.4350086  -5.578058186  479.3250168  241.5404534  269.4410502  243.2121987  232.2941018  310.561574  85.72652654  577.2963763  -31.68262278  48.20467076  587.3124811  
271.6533713  295.1190021  131.9123724  229.5764745  269.2411597  321.6844947  -6.414952495  475.3451703  242.3482564  269.6919264  238.1783403  233.6424011  313.1571774  88.97113043  575.226964  -30.94820339  58.39517339  582.3092311  
265.9060235  295.2953647  130.1422028  232.4911357  272.4018415  318.5832765  -3.639339303  469.7044028  246.069527  272.826336  244.9942032  233.5751558  310.8434538  87.97921188  569.4884359  -31.67673188  58.92170818  582.7051891  
256.2694269  289.3063519  121.0069995  228.6770942  268.2128565  316.8987717  -5.908049177  470.9992543  242.6619811  269.4969922  238.8209844  230.0957279  309.0611517  87.39003635  571.6391361  -33.72779364  56.25978794  586.530393  
258.1909371  288.0169964  124.1061567  233.9708271  259.4210996  320.5079588  -2.87607785  467.5378916  245.2498079  271.3574215  234.6692607  231.142877  306.1699519  85.02661513  570.8243475  -36.8105266  51.46564678  583.2411358  
258.6997851  284.3612784  124.9577359  232.649066  257.8588124  319.4989928  -6.904178463  470.9126389  245.7141833  268.0006818  236.3539771  228.2148541  303.8702285  81.28077151  571.3518678  -38.16520624  48.47214184  583.8832598  
263.574446  285.2246311  127.1454625  232.9390952  259.4651083  322.6623826  -2.095457174  471.7324757  243.6033583  267.5491439  233.9723421  234.8698174  303.9558802  81.71474792  572.6643157  -35.51771728  41.71800499  587.3344629  
265.667112  286.6230599  127.8213932  233.0588212  261.3139442  320.1555015  -5.958740185  470.1545749  244.3909482  267.5456449  236.3377556  226.2944856  305.568819  81.51425682  573.350282  -37.30375145  48.00413568  575.9064115  
265.7465606  283.8017516  126.8821476  230.7647948  261.0576825  316.5384979  -5.71586398  471.6587409  243.726993  268.6736727  239.0431787  225.976009  304.6216224  81.12528284  572.3146874  -36.53913735  43.20776076  588.2549293  
268.8721719  288.5068224  128.1820666  231.6528191  262.2963336  323.4931663  -3.435784639  466.4738521  242.5905682  272.1667589  232.7836692  232.8549752  306.821795  84.15110386  572.5261636  -35.9669981  43.54606845  588.5874724  
264.669283  286.4364156  123.5725037  229.9434235  262.5666529  319.0615004  -7.195220634  469.6198334  241.9481775  268.1933041  237.2188883  226.9289905  306.3742116  82.3487173  574.562001  -37.09298864  48.52501245  585.7664732  
260.7318623  286.2168192  125.8874139  231.474058  260.9662171  320.9310624  -4.084443599  469.2545833  242.1688132  267.8050825  231.7585383  231.9712563  306.1893513  83.94254932  570.4012138  -36.64945521  43.14962536  588.7538704  
263.4107598  288.1122096  127.9273519  231.7195861  262.708201  320.804647  -7.009008904  471.3881197  241.5686435  266.418852  238.5723009  227.621683  305.6902429  81.37963919  573.9016685  -37.78480051  48.52414124  573.332186  
267.2086713  286.1720903  129.0647112  230.6518529  260.0343281  321.766082  -5.086999294  470.1732415  241.330843  268.1453008  233.7307372  233.1341571  303.817066  81.59660359  570.2375077  -36.9745573  43.28184929  591.0845573  
269.1122293  290.7259133  129.9770928  232.5798264  261.0593729  324.7145965  -4.942377796  470.7319625  241.8844643  267.4185731  239.2407012  228.668679  304.7364192  79.18102115  575.2120863  -37.27486892  51.39196147  571.9199859  
270.0301646  287.7374888  128.9545469  229.6391089  261.5375325  324.0046166  -5.355150472  472.4381238  243.6485218  267.0418102  238.7918393  232.3028972  301.3380825  81.3781287  574.1767305  -35.88231911  41.8564854  592.5186531  
270.5922514  293.4321149  131.4491628  232.417396  260.7544494  325.3622831  -4.991791359  467.5941341  244.4987938  269.4056208  237.0759269  229.4721743  305.8645303  80.36911218  576.98921  -37.14171168  51.55061964  578.6556215  
269.376784  291.0136006  127.8866357  230.7009917  260.980889  324.5693493  -7.378431826  472.9329717  243.2721862  267.8893953  241.2018543  230.1029925  305.3694101  80.710272  578.2993024  -35.47397979  46.93146695  584.4221016  
273.0321774  294.6489374  130.3629633  230.9481883  262.0438692  324.0577665  -3.142948609  474.5367633  244.5227562  269.3954591  236.4120161  234.0514722  306.0832776  81.81640014  574.4417482  -35.92030596  47.00870743  586.6801102  
274.1361318  298.6361333  131.8514676  232.8047874  266.1363094  325.5259736  -5.518414374  471.4870031  244.2447478  270.0993682  241.0451582  229.9700844  310.7130453  83.04221206  579.559927  -35.30037103  58.58006954  570.5690051  
272.5630078  297.1346097  131.7572836  231.319104  270.2785257  316.955381  -3.13726258  477.9168934  245.2333249  271.9355362  249.0744357  228.6764607  309.8461457  85.36726254  576.3061209  -34.45070308  54.54178014  581.4533877  
274.3245538  294.7769621  131.171093  229.4554445  270.173019  321.7450298  -3.313232654  478.0402235  241.3057447  268.9473892  241.5910345  232.2612242  311.9126777  82.25260535  579.1547416  -30.5354114  50.71647516  588.7277255  
274.8626438  295.9441854  132.5602505  228.733011  271.398394  321.8678334  -3.788260241  477.8893569  241.9152323  271.1095111  241.0738787  228.7351649  314.1084334  87.71605082  579.5125603  -31.65086092  58.92050583  580.0970809  
275.2685189  297.1884983  133.1133561  231.702631  273.1433277  320.8725579  -2.084448426  475.7684678  245.2173715  272.6582104  248.6227256  227.4365258  311.4027153  85.18935634  576.0420735  -32.64243174  64.85070705  575.7256115  
273.4462342  296.3741802  131.5104101  231.4159763  273.5620426  320.8207432  -7.391125617  478.3017531  244.8064897  269.0255445  245.67106  228.0611488  313.2642526  81.11116016  582.3379164  -32.86740787  54.49216976  585.2592382  
272.3712701  293.3754333  129.6025574  231.534572  272.2192525  318.8373433  -4.304254094  478.1285913  244.96338  267.563236  244.7664401  232.0794306  310.1872178  82.66139953  575.4791761  -31.5944108  53.4107636  588.5720971  
273.6701145  295.7621169  130.7836871  230.7375476  273.2021307  322.8617931  -4.777095315  478.9871821  244.929766  267.894345  239.5380077  232.091058  314.0465629  83.18378989  578.0347278  -29.45978532  54.9249885  581.5347568  
276.129386  294.7161688  130.5517917  231.1127633  272.5903542  320.1154393  -3.7525028  478.9142656  244.8988491  267.8096485  240.6896261  231.3645596  315.4487244  86.45804093  575.021231  -30.28454968  56.94761304  582.4648791  
275.6215  294.8439366  129.6839727  232.0581814  275.4949011  322.5857751  -6.37169096  476.6867061  246.1852733  268.2618292  237.9131565  230.911988  316.7333038  86.72331481  574.2878089  -31.78039319  58.87536791  580.5563452  
273.8771553  292.6077987  126.3967473  229.8914125  276.0015855  318.729063  -6.303856616  473.1943816  243.8296936  266.6303198  233.7136909  232.3098949  315.8442875  88.01064285  570.0569255  -30.51059914  56.14070664  585.0464828  
264.8209933  290.9594778  120.9740294  226.8352315  270.863241  317.2008581  -6.730463737  472.1528287  240.2909902  269.2907672  235.9801851  227.3225803  312.2981242  88.9460014  569.8706032  -30.74388504  65.28149312  584.0924134  
259.4212536  289.6629373  122.3872649  228.2209349  269.6976  318.705932  -5.434073561  467.3533194  242.6846573  272.6818317  239.1235445  225.8014116  308.8346972  86.71483606  569.6858714  -34.1730847  67.25429823  577.6198013  
258.4701268  284.0493543  120.4029479  230.2691954  259.3085424  314.3442999  -6.036827081  469.7635241  242.1328735  272.6853139  241.1512448  226.4377325  304.3482984  82.38453755  568.3231284  -37.01564632  55.34225921  586.9637335  
260.3753567  285.9429576  123.3128352  230.5666323  250.8109168  319.3587503  -4.318091777  466.434825  237.1091153  269.4687865  231.1364302  230.8536321  305.0518541  81.36539777  571.9272935  -38.30560231  46.45649308  581.7279296  
258.5688408  284.3737199  126.4229572  228.912548  251.549354  317.2233473  -6.198160586  470.0876518  240.2114509  270.4049811  238.4741012  229.0906434  301.1148459  78.900989  572.5553636  -41.31311693  39.99797133  585.1040827  
261.4551344  285.9831325  128.4883862  230.9376334  251.7590216  320.8955356  -5.484851107  465.109255  238.6384238  267.2916074  231.4249222  233.7962998  300.8083973  81.20769582  568.3330323  -37.36478506  34.46462953  586.336843  
260.7127287  287.0875412  126.7660997  230.7281859  252.2019138  321.4096352  -5.672035214  465.9683656  238.1376192  265.7542509  234.4187921  228.5002801  298.6227181  79.57316783  571.30771  -36.9655712  42.97175014  576.4922244  
263.2492655  286.9634054  130.0677925  230.6327103  254.1763961  320.6228216  -2.198924199  472.8136065  241.591573  270.8972596  239.0745126  234.0017651  299.1109488  79.70158315  571.8175511  -38.62221507  37.9893419  590.3907343  
266.8881083  289.8116282  132.3410803  232.764677  254.6963006  326.6066634  -1.538758472  469.7150791  242.7136694  271.8595104  238.7605576  233.7911023  302.4432689  76.85935661  576.5431852  -40.0050111  41.05781809  585.7869399  
268.3954727  288.3000849  130.2625424  229.1389845  254.6718727  328.0045056  -5.648621981  471.5840192  240.5768675  267.7747313  235.6958473  234.3083114  300.757874  79.2369211  579.1782125  -37.96893402  35.93117353  587.6621899  
269.7012437  292.0607577  133.5233866  232.5467719  256.3557818  328.1251058  -3.291473874  468.3023167  242.2204753  270.9105932  236.6879605  233.8911416  301.7746875  80.99866573  576.1518222  -38.74549478  40.74836851  584.9830732  
269.4664708  291.6462476  129.8778911  231.685163  258.4414328  324.9342094  -4.442983015  470.4563395  241.3048374  267.5581927  238.0649599  231.9695044  303.3661125  78.80445787  578.1710459  -37.830927  46.34781226  587.4218617  
270.1387697  292.474199  131.0064152  230.0997331  258.7532862  329.0611311  -6.498812328  471.5441064  241.2347274  268.5621233  235.0403214  234.047144  304.3990514  81.99022103  576.8138355  -35.5784151  44.37317145  586.1476864  
270.9371767  293.6768936  132.7761799  232.493857  264.4569249  324.3856383  -2.513430399  474.6930734  243.3535306  269.6452932  243.2252643  230.7904784  304.1295159  80.08762994  574.8513433  -36.36616836  56.11640447  575.8995693  
272.277102  292.9574427  130.6884968  230.5287419  261.9156574  328.0695477  -5.168107344  474.1271694  240.0958961  266.6693006  236.5582091  234.4252014  307.7088891  81.83701812  579.297934  -34.84403819  43.47397886  586.6901293  
271.5629415  294.3366416  132.7767981  232.2419713  266.3555629  322.056422  -3.54747765  473.3776219  245.0382501  270.4485881  242.1309526  230.424192  307.587117  82.86019754  575.5067705  -36.30906222  52.95887976  582.881116  
271.4190919  295.4991968  130.4445819  233.2672864  268.395564  323.7138791  -5.145452259  477.7841287  243.6481903  268.0417273  242.5387085  228.8965498  310.4489806  81.99220513  581.5003191  -35.21772478  52.91938175  584.2179907  
272.3566657  294.2739511  130.4594529  230.4480095  269.5068173  320.2079668  -6.58945899  477.8052804  244.1598074  269.2353568  243.2400801  231.0369394  309.6873354  86.89306218  578.6462946  -33.12535377  47.60077342  588.1688823  
274.5880952  296.895778  133.0582084  230.1227327  273.7873274  324.6146685  -4.512016813  477.1557766  245.8026858  267.7792567  237.5124389  234.0996935  313.1277325  87.46652538  579.9003662  -31.95023168  52.37436696  582.0498936  
276.7443321  297.0662929  129.9194677  228.4515758  276.2956812  316.292918  -5.981050206  482.2175358  245.8898673  268.8542551  245.1570799  231.7516283  316.6480255  89.81214076  577.8579631  -28.46811673  58.85434468  582.1949071  
272.2599222  296.3339263  127.2287725  230.2818486  279.661866  316.7262062  -6.225961508  476.283335  244.6582301  271.8219123  246.0095668  225.6352623  319.2897028  93.55920133  578.8474702  -31.0639257  75.51725178  577.1865799  
263.8735852  291.2969571  119.6432367  231.7950889  277.774586  310.8554432  -6.17576619  474.7011337  246.248986  270.3711963  242.4702413  226.7248235  314.7682115  87.09571334  569.3441272  -32.16129047  67.18139153  584.6892943  
258.1017358  290.3477187  123.0608295  233.8255578  269.8005184  316.7241765  -5.221836472  470.00393  245.8662459  270.6073072  233.4024427  230.2430445  310.9905718  85.87653654  570.8617874  -32.96311908  57.89623167  580.9849356  
260.6070884  287.7892713  123.728138  235.9172719  267.8459602  314.7022492  -4.222901079  471.1466463  245.8196308  271.4031185  241.5348625  227.6210903  306.0421859  84.95381414  567.1207573  -38.11111207  56.4108659  581.3068745  
260.9802411  283.697183  124.5604437  232.6406099  261.1839482  317.9810629  -7.062445093  470.0436332  241.570567  266.7597359  231.7037567  230.3505428  309.3883356  84.07659378  571.9725914  -37.96071656  44.63506949  581.344154  
265.993884  285.9722602  129.1174439  233.8560851  265.8967903  313.3562616  -5.936642367  472.6582009  244.9115005  270.8670172  240.2076725  228.9379626  305.6540532  84.51544719  566.4858871  -38.29839907  48.50793971  579.369538  
269.0741479  284.4821469  127.2216078  230.1114792  260.2785329  319.998714  -5.715167064  469.3095271  238.6620591  266.6701149  233.3981863  230.5747355  308.2551759  82.72889104  572.8207285  -36.21950573  41.01347336  581.3511384  
264.6709496  284.8598389  128.3250366  229.0600539  260.8335947  319.4195307  -7.575288096  471.1732644  242.1007545  267.5364864  240.0513591  227.4636962  302.5227958  82.65439908  572.2157766  -38.35592675  46.26510467  579.4521024  
263.9894926  284.2280814  129.8550783  230.0108001  256.8094267  324.5667042  -4.003626765  469.0437791  241.173297  268.5983023  232.5995934  231.2191662  302.7301849  83.05486874  572.1705935  -38.52408699  37.94748096  588.9564093  
265.2214402  286.6084042  131.1800472  231.4429309  257.8346507  323.6074685  -4.778337754  469.2959503  243.3033792  269.4583678  241.0280407  227.7796727  300.2630648  81.83280576  573.8630873  -38.51840414  43.27951107  578.2555179  
267.2285754  285.5369501  128.457723  229.560265  257.713854  326.2320534  -5.092007943  470.3123482  241.6073565  265.4702871  234.5954116  232.8708299  300.0159587  82.11140904  574.6767032  -36.1944966  37.72697696  592.4842738  
267.4060253  289.8835672  130.5696682  230.583191  257.0020587  325.8952193  -5.858446444  468.7484252  244.0208069  270.6929495  238.9313096  227.5494455  303.9261347  82.40027278  576.1070827  -37.52728402  45.57190891  580.6953396  
268.6367239  288.9081305  129.3044479  230.2369229  259.0610166  322.5357641  -3.210320256  470.8615563  244.1906432  269.4140778  240.4689424  230.8253018  301.573992  78.54995386  574.9665315  -37.81951038  44.66111508  590.6721499  
271.6337201  293.0817386  131.8952806  230.0880955  258.4916353  329.8204349  -3.9902874  469.4549438  242.7168473  270.8988367  233.8837273  233.4646796  305.8655831  81.92915243  578.0349914  -36.11277045  41.72041482  582.75891  
271.0428636  293.2191596  132.6601758  232.0129134  263.0520617  322.1602832  -1.984134409  472.5436866  244.4764689  271.4321931  244.9130658  231.979592  304.4477598  79.70895018  572.7331029  -39.36027368  54.28485558  578.0026365  
272.2343179  292.4438317  129.4468476  230.3252904  261.6861929  327.7488331  -5.063653578  470.8605329  240.2199345  266.6422451  237.0222019  232.9562327  307.3267565  82.98588987  581.3175685  -35.8564521  39.52275014  584.9227994  
271.8492704  291.8720722  130.99654  230.3087534  262.019741  323.4178413  -5.611886661  471.6759335  239.8323149  268.2994664  237.2373806  230.5954039  306.2718029  86.09742651  574.3604798  -34.46079048  48.31132651  584.6287499  
271.5446164  294.873468  129.8456075  232.559256  263.3593705  325.0927186  -5.719013404  471.9901619  241.7281141  267.8734632  240.2460136  229.2767557  309.6065892  81.80720191  578.4892146  -32.07034046  59.34246608  571.9883193  
269.654328  294.1338677  129.8205694  231.6894021  263.9678207  320.7694339  -8.108821311  474.5958912  242.9900345  268.2943083  244.0612149  230.0823017  309.9116511  79.75635245  575.4838124  -29.55506786  54.03960624  584.7165213  
272.0608807  295.5525225  127.0903661  233.6070909  267.0215294  323.299079  -6.471558091  476.3370187  242.4406613  266.5203091  240.7536921  232.814492  312.9144731  79.83766007  579.6717662  -28.30810487  54.59619133  582.7527738  
272.4761679  297.8712352  129.1319578  230.7896849  268.7118405  317.0120184  -3.590011125  481.4491591  245.8696741  271.2183853  241.8164698  232.5455705  311.3229589  82.7679441  574.9965404  -29.71634597  58.54574647  582.159168  
274.7952768  298.2764024  129.9828399  230.8665137  269.0911089  321.5898734  -2.084631196  474.6703866  243.4195047  269.8962112  237.6336148  232.9549419  314.0710569  82.55402655  573.4886055  -30.814373  59.65331115  579.7767939  
272.7499291  295.8661691  129.7678678  229.5830184  269.650617  319.9465268  -4.710565978  475.4774689  244.1358931  271.3130572  244.1414361  229.7924671  312.3197169  86.2264778  574.4381748  -32.35191836  65.43919119  579.0876226  
273.8290284  295.8599842  128.4262706  232.4689436  271.1249633  323.4017937  -5.010628418  476.3026899  242.3374607  269.4058713  243.6407393  231.0038763  314.9453492  81.50082543  579.9903501  -32.55952697  58.38806552  581.5446757  
270.3360269  293.3133044  128.5628346  230.1696448  272.2045968  320.011946  -6.161693528  477.9611238  243.9692727  269.5326365  246.4703884  232.4672697  311.0000349  85.63819263  576.7205046  -34.06822232  54.1898169  588.8885312  
263.8575019  292.2896889  128.4172614  229.9567564  271.4531846  328.1440288  -4.527163106  475.0638956  241.9210211  266.0752405  238.1135122  237.4814448  311.0560569  85.92940546  578.1181784  -33.22934504  50.79478066  582.9516268  
255.1896607  290.2003142  129.9942943  230.361666  269.530182  325.9535548  -4.477499016  479.4045924  245.6446952  269.7884886  241.6704286  232.4144862  307.1928613  86.62961532  573.7140575  -33.41816429  54.23977178  583.8265946  
264.9043611  291.3024573  131.1967559  233.5530724  270.2391345  325.3625721  -4.828415728  474.3665398  247.9908611  270.1097111  239.4449859  232.333699  310.9037663  83.12064719  580.4828156  -33.70401096  54.48416357  579.6049254  
266.6374722  286.5419824  128.1530673  229.805873  270.1991195  317.2433011  -6.095747113  476.4907235  245.7329864  269.7748189  244.9479088  226.8669834  307.6203398  83.78106721  576.4684057  -37.2579786  51.71809552  593.247233  
269.0946568  287.8090125  128.9534805  229.848794  266.5091791  320.9263977  -4.365374816  474.8762069  243.1809321  268.2859341  235.3554717  230.5969375  307.8686418  86.65102225  573.1363655  -36.25097728  47.1352534  589.1212511  
265.2881497  290.4322882  129.2666245  231.2745033  264.9572415  320.8555936  -6.098757051  470.7697786  244.5724841  270.3896514  235.8673151  224.0569078  305.3872393  83.96992215  574.5559196  -36.75070256  52.93077029  580.4832931  
263.3357935  288.0634363  128.1613686  229.8125187  262.3581599  314.2205675  -7.040944143  471.3590024  241.8906649  268.7943262  239.6633741  225.9488905  301.8181196  82.04051053  566.6324644  -35.39657754  48.13388382  592.5601869  
267.3776889  290.8220043  131.3334536  229.0114605  259.8171391  321.6606628  -6.231304591  469.6813657  238.2849946  268.7981224  230.467693  229.6648912  305.4158242  81.65349342  572.5266471  -34.74556205  44.1440105  584.2174944  
268.7535527  290.5419093  131.687033  229.9233017  259.7542287  317.402307  -4.148169998  470.9435043  240.3510413  270.4871005  241.6260593  228.2500808  303.1419725  82.21715943  570.2578511  -36.85422959  53.49849667  582.0299314  
270.6163444  289.8801408  128.3284018  229.8967703  258.2655327  322.900278  -5.45267028  468.9426643  237.5688  268.3604954  233.5844208  232.7687642  304.4816324  80.57185728  577.9137639  -36.72148586  42.30898042  586.7898804  
270.2690466  292.993562  130.3774635  230.4915336  255.8267024  320.6465755  -2.490022544  468.0155978  239.4116347  273.231894  236.1551754  234.4816763  304.2229469  84.6900328  574.0391839  -40.3578859  47.46397794  586.5844456  
269.7052149  293.2862702  128.6774972  232.1980278  261.366327  322.9415755  -3.611997687  468.9222901  240.5792148  269.7952787  238.0964225  232.0465805  304.7352252  80.85233936  578.9495041  -41.14688694  45.77362234  582.8013144  
266.4004762  289.1052979  128.9265187  230.9773601  261.7911229  319.8555664  -6.816728032  472.3676246  242.5420088  267.0195312  242.2491026  231.5806299  301.1318043  84.78037467  571.2466344  -36.29262685  40.20427342  587.8168471  
268.3440361  290.5057911  131.4422787  232.4254547  262.3584465  322.0963583  -4.665028921  468.4593673  244.2083389  269.8698929  238.2633005  232.5482976  306.9629021  84.09299731  572.9023246  -35.01706277  49.88375615  576.7854635  
269.1463466  290.2909595  129.3865222  231.2030399  265.3861849  320.3514041  -7.613568393  473.4744092  244.1386693  268.4824552  243.172929  228.4301944  308.2116824  81.49952525  573.924127  -33.45846369  51.12546731  577.6175949  
272.1528396  290.6683599  129.8982111  231.4390396  268.4138153  320.6891028  -2.462077706  476.8984499  243.1343806  268.1370376  241.4366116  234.6815068  311.1380813  84.80805925  576.3649921  -33.18477343  50.18759295  586.039693  
270.3116113  293.224326  130.1658077  231.4942101  268.0623818  322.1880355  -5.099575006  478.2677043  243.5176578  269.492871  240.3737663  231.133583  311.7640914  84.38169911  575.4087478  -32.99122054  51.5968789  580.0315143  
271.6426543  296.315472  129.9542381  234.186043  270.0613341  321.9355662  -4.140743193  473.4153646  247.4705977  272.644892  241.02057  230.3924984  310.807106  85.12699443  574.9399651  -33.07753063  55.08699344  580.038847  
269.8307489  294.3260187  123.6091079  232.0692669  268.4982445  319.0483305  -5.760681877  475.1497113  245.3609459  270.5694423  241.3744285  224.6176009  312.73148  84.01942406  575.431066  -33.57683909  59.30564711  583.8389934  
270.777954  289.8658998  123.1704356  229.6726432  268.94957  318.8969285  -3.269418246  471.7598434  240.0731546  266.0867621  234.9097576  229.3688271  312.4723237  85.20754586  572.4847051  -33.39287955  55.90317488  587.2408243  
269.2080424  287.9401659  124.6612928  227.0700025  264.5200641  319.5858596  -7.328993142  470.789973  238.5368328  267.3011789  236.5521791  223.8820585  314.0129276  83.4385668  572.3640608  -32.30450638  56.02095119  577.8694619  
268.6897114  283.6373785  126.132778  227.0218371  264.0672851  317.187186  -5.883900191  472.0840124  238.1277514  265.1181498  239.7872269  226.7700552  311.0156744  79.49004141  571.1519473  -32.1889508  53.23468532  584.4391886  
271.9361195  288.4118041  128.5255908  228.1334299  262.6723598  323.8650741  -1.723350143  472.0397419  241.2335701  269.6168733  232.868473  228.9747195  312.1877829  81.91716449  578.2273901  -32.80471344  45.50322741  583.317826  
271.3079253  288.4435578  129.4491188  229.7637371  264.0991  319.7607427  -4.105787676  471.3016918  243.1682007  268.8735202  243.1345208  227.604685  307.0629829  81.45999739  571.2675385  -35.03595318  55.10636885  582.6249086  
272.4544946  289.1311774  126.2212446  228.3377379  260.5589376  324.4564724  -6.712188394  470.9546091  239.4969085  264.6348284  235.6462187  231.2757226  308.7904402  81.60332839  577.6268318  -32.56023665  42.37728935  586.0563985  
267.5408834  288.9275623  130.062385  230.290027  260.4264198  322.4191001  -4.334608773  467.4691598  243.5828502  269.810907  239.1397135  229.7284484  304.9927437  80.23166734  570.6833881  -35.26540369  50.58595212  584.1964901  
263.2357453  288.0675994  128.1300076  231.6330625  262.2826009  325.0051151  -4.92407433  470.5825607  242.5155448  266.3480955  238.1729999  230.4647486  301.5585305  75.95772688  575.4623127  -33.77276069  45.570461  587.5627713  
264.629703  289.4938045  130.4921704  230.8892719  260.5013999  328.3098128  -4.768034452  470.28595  242.2849917  268.526481  232.8981506  232.7615104  301.3492055  80.55273009  575.2566219  -36.59876955  41.17754543  581.9631189  
268.0009643  290.9459236  131.5635802  233.3655793  262.8155087  323.3607086  -3.016153744  474.0304898  244.0555107  271.7039058  244.8231411  230.3462746  301.1293997  79.73702594  574.2039362  -37.24580018  50.93726341  574.8027242  
269.4254177  292.6621231  130.7928432  233.1541554  265.1689653  325.8221958  -4.073964102  476.5809247  245.1427481  270.6875497  241.0165039  233.4253395  303.6758802  79.37817941  579.8404825  -36.54816734  42.33177421  585.1113351  
266.2120795  295.4677936  133.3580946  233.4581682  266.4039463  324.8851825  -1.633875674  473.2641028  245.3781623  271.8413539  237.5795183  234.6022264  304.5090032  84.35323648  577.4628894  -38.57667841  46.92830407  582.2850585  
263.334693  296.251669  133.2834322  235.0937747  268.8431912  322.5918251  -4.008474464  474.8947847  248.2706114  270.2930083  244.4751421  229.6542976  304.1048668  84.45539724  577.6089562  -37.91691617  52.21223093  571.6230143  
265.9268149  294.6597675  129.058093  236.5420921  271.2230455  318.9938874  -4.781257914  478.7304609  248.2729345  269.1413119  244.0597738  230.2959973  305.9653088  83.77403708  577.9868695  -36.44465156  50.75130495  588.395021  
268.3199051  295.6036774  129.2853205  234.722255  269.8479778  322.6671676  -4.070036448  478.1991862  247.3809315  269.1626374  238.3137115  231.539624  308.3001224  86.46354154  575.0470051  -34.82321994  53.77399032  580.9902721  
272.6128708  292.6672681  129.7040237  235.2447497  268.0278633  321.3948557  -3.980011718  474.9826282  246.5767618  271.7587881  237.3376583  232.0367118  310.0329364  86.04665062  573.5524244  -34.66095198  56.96668927  581.7640658  
272.6560657  293.2890531  130.559228  234.0863453  271.2170012  321.838486  -6.191963506  478.4489347  247.7934476  269.6073452  244.5852561  230.6542179  312.1202954  84.47819937  576.3044319  -34.43571189  62.08813078  575.9155698  
274.3246744  294.3062205  129.5548662  233.6344221  273.2324881  320.5979664  -5.570376479  480.0052691  244.5243803  268.9659825  244.5310864  234.2331387  313.4449051  82.47107138  575.4723906  -35.48608627  58.74062318  586.2850747  
275.5026597  294.1950045  129.6017459  228.9838876  269.6600924  324.7150313  -5.813644281  475.6553403  242.2963614  267.8609796  235.8109021  236.7940085  315.6186269  85.38506463  575.1004914  -34.19303095  54.07522996  585.5662143  
273.3439864  293.2459166  131.1620329  230.2877082  271.9510738  322.2781355  -2.321752111  473.6381593  242.8962609  269.9635236  244.937645  234.7236762  311.6317426  82.73445086  570.4972748  -35.47202576  61.79665297  581.995313  
269.8090351  293.051855  128.5559776  227.8972515  269.5752604  323.5549194  -5.488288481  474.260787  240.8469883  267.856303  240.4013788  237.0463307  312.1493817  82.76884319  577.4463246  -33.43465906  50.10614062  584.3207216  
268.1523779  295.614275  131.5223832  228.1882484  265.8526287  322.9821479  -2.2617347  473.1588026  240.517809  270.7036681  237.8408031  236.1111328  312.1707916  87.58417388  574.0995279  -36.26592857  49.12480132  588.8183167  
271.0160548  297.332756  129.5941764  228.6336831  268.8918109  322.6887794  -5.861815793  474.8571346  241.8954145  268.2157015  241.1094593  235.5052335  311.7154299  86.62028644  577.230158  -31.05546079  52.56569006  582.853821  
272.5604875  299.2482734  129.7598968  228.2683145  270.564631  325.7464066  -6.774031905  469.8838114  243.411118  269.3577669  235.04751  237.5638482  313.3592023  89.37227653  578.7792519  -30.43684648  52.50302431  587.5806184  
264.4490795  295.5070895  124.1276689  228.6377002  266.6477059  321.3612302  -4.674476857  467.9623646  241.9257309  272.8923704  239.960499  231.709891  312.3789344  92.23993728  573.4733201  -32.9087471  69.77379891  584.453987  
259.3515645  286.9607328  121.5931108  226.9705321  264.7205947  320.0660235  -6.013894266  467.1985768  241.3257424  269.7716453  241.0149033  227.6090479  309.2510695  88.94032865  576.3737443  -34.63613629  66.08792308  589.2340238  
259.9710935  288.0550038  122.5793125  230.0121125  260.6865421  315.459918  -5.731878846  472.1510541  241.3915336  269.8904619  240.3073996  223.8709955  308.221502  84.63854803  574.8887793  -35.93999749  54.55729969  582.5678653  
259.3990134  283.5838136  126.5426802  227.5667232  258.3485925  319.5949609  -5.902638927  468.698124  239.3359249  268.0899156  235.5727202  225.7981098  304.2718889  86.36607532  572.2821501  -35.62081627  49.13361982  584.1824481  
257.1484925  280.5738847  123.2888396  228.8912985  254.9975293  319.6977869  -5.540236175  469.5896617  240.1089499  269.5616939  239.530159  223.715805  300.7508186  82.86532134  573.1137624  -38.13013108  48.08808418  585.4982538  
260.2313543  281.7462823  124.8046337  232.0079669  254.9000565  319.3180055  -3.749496162  469.4675569  241.9581714  269.9068131  234.0254112  228.9888172  302.1994472  83.99179701  572.5085988  -38.4435947  40.56519073  581.930789  
261.9696027  284.2980204  122.5284621  231.3232949  254.8382596  316.679779  -5.097774743  465.7491776  241.8569193  268.5100701  234.5053533  225.240829  300.2888663  83.36962256  570.4849529  -36.44114727  47.89972898  580.6455055  
264.1269905  283.1662614  124.189913  230.0175006  255.1481438  316.4006044  -4.977048994  467.2095095  239.5450488  267.2342663  232.7446416  228.1923021  300.5279693  81.14263091  569.4409431  -36.57891957  41.29479108  585.5144356  
266.3669522  285.5869762  125.6911792  229.1087046  253.102591  319.0692937  -5.664398362  469.3083807  238.7038058  269.2506418  234.8020893  226.67208  301.5679572  79.79549667  570.6757435  -37.50177041  38.99597174  585.0039216  
265.2618618  285.1764273  126.6307772  231.3499466  257.2005249  316.843607  -6.668466927  469.3305026  239.8825033  267.9780072  235.2504351  227.5369487  302.0021106  79.99273966  570.8187332  -36.84685857  40.84467088  584.4867521  
266.0997872  285.5476787  126.3407992  230.6542369  253.5683669  316.5396577  -7.527117095  465.3792638  238.8720133  267.8300937  231.9126896  225.8349059  305.8184167  80.03816577  569.6680458  -32.84490961  40.20180997  582.7877883  
266.4245322  284.9348175  126.9608653  230.8904618  254.2861856  316.5591179  -8.219676315  469.2602817  241.4319456  266.9395972  236.026514  224.1847777  303.0545722  78.79134398  569.4333781  -34.67881805  40.77893916  583.1470853  
271.2941963  287.7526899  130.285622  231.5659484  260.4137351  323.7339394  -3.021147119  473.432036  242.6601679  267.8743961  235.8901558  231.4288308  304.0653661  79.74629777  570.6508082  -35.97632486  38.91491659  590.8457819  
272.2634824  293.3459255  130.2032467  232.6933501  263.3564001  322.8427238  -6.470167594  473.3739244  243.0814198  270.1714581  237.4555558  228.8044231  308.629805  77.48298105  576.4516331  -35.30822568  47.08521838  580.717441  
268.8022289  290.5375028  128.0528878  229.7631807  263.1840578  316.830213  -5.423122978  472.5885224  243.2179448  268.1125687  237.3687119  229.127006  304.402124  82.1477085  569.385204  -35.08604732  47.69032977  589.0129279  
269.300125  294.5290368  131.3513933  231.7293883  263.4809551  324.2357828  -4.111671434  470.930962  243.9168417  269.8735806  235.679573  230.5984992  309.7860584  82.71292089  577.2327164  -35.69101594  46.30534164  581.6545079  
270.1121405  289.6623163  131.5028681  230.428738  263.4631228  321.4511464  -5.027905578  473.5316937  242.2183799  268.2888889  238.6735617  232.1641971  305.5850622  80.83936149  572.5519625  -37.29423687  48.30467585  590.8116504  
272.0127349  294.5355025  135.2104865  232.0714301  263.2507114  327.7764648  -3.245938062  471.2639325  243.0535296  271.0777702  239.5913319  233.2670775  308.6505073  83.58232425  574.8442651  -36.84610884  48.60920825  580.1354514  
271.6831218  292.2771549  131.9611462  231.7054592  262.3094836  327.5382942  -6.36008749  474.6616172  243.3311129  268.2777408  240.6091243  232.9543779  307.9308844  79.71666483  580.8292229  -35.46582267  46.51856659  584.893137  
273.7425304  294.5978107  135.2666722  232.7658057  263.6292344  327.8730191  -2.770832263  473.1349856  243.0739155  271.1595727  236.6800121  235.0720889  307.3530043  82.13093428  576.3711678  -36.20474334  46.88136336  583.6124865  
273.3784576  294.0377437  133.8709941  233.6144278  266.7534488  325.9376176  -5.615658133  477.1814562  243.6015101  267.6844039  243.8362333  232.2167767  309.3611526  80.34485073  581.9810977  -35.8754701  51.54569312  579.7942178  
275.3111067  293.8570873  134.060361  231.0857244  267.2191145  327.0026031  -3.866930672  477.8251585  240.6935587  267.0298226  238.5183339  237.6646758  307.6424041  84.34141162  577.0914912  -35.6377724  47.3923805  588.2020784  
275.6918815  297.9699683  136.1896379  234.5695531  270.4270307  329.4129625  -4.801092148  475.852358  244.9514026  269.8097971  243.993702  231.3961598  311.6134053  83.23828347  582.4954286  -34.42302934  57.77727712  571.7965198  
273.9098859  294.7921778  132.7397606  231.6281236  271.1888194  323.2737427  -7.86699634  477.1918827  244.4050347  268.1972354  246.3581582  231.6069154  309.3412185  80.6651836  578.8341424  -33.19014148  54.45378779  585.5167201  
275.906284  298.136236  133.4501934  231.685794  272.3437113  326.1466176  -4.98774504  479.7442865  244.872224  268.2441226  241.6445659  238.0042326  310.6133598  82.35110867  580.1750709  -28.73416129  53.06071356  583.722881  
274.9739324  299.0270939  134.1489892  234.7347877  277.1961143  320.8609184  -4.974294521  481.5371683  249.1233619  270.6765425  245.97432  233.6956276  313.9267564  85.08303459  578.2607749  -29.24244514  59.05983123  585.9687348  
273.4877905  298.0459792  129.6491356  228.6671914  279.3939152  320.4412497  -5.608427788  480.8267197  246.6427151  270.3693975  240.2355074  232.0919944  316.5714903  93.20012064  574.3321582  -29.68899668  70.06924275  586.0025851  
266.3234622  296.8567681  125.3375732  231.2322039  282.5281634  317.5261182  -6.951960052  474.5718643  247.8711624  272.0620012  244.7539153  224.6584051  313.4880964  89.11099805  572.9915218  -31.93396693  74.01862215  576.6373267  
259.3271788  290.606572  122.3997216  232.178955  275.9465292  313.1360381  -5.174877033  474.0510113  247.2260117  272.0445908  245.8245763  225.1533517  312.5381216  88.59452457  571.3716368  -35.29670935  67.93531283  578.3105701  
261.5977566  286.4966502  121.715417  230.0732113  267.3988758  317.8325882  -7.474787504  470.6189758  245.4416041  269.657533  239.2161827  228.7590308  308.8375894  87.2767707  573.5801312  -37.24564408  56.70962757  584.7223187  
262.5039352  290.3816665  122.4535089  230.8799409  262.6234063  316.9120083  -4.218237177  464.5464859  245.209171  272.6520975  234.5511262  231.979983  311.2727294  85.88081581  571.2831989  -37.0798493  51.67828464  582.3179203  
260.4906143  288.0648137  121.2624483  229.9323654  256.7700537  312.7487966  -6.160116947  467.436891  244.1564356  269.3850671  237.106409  226.6465711  308.4544257  85.42722536  574.3042856  -37.57709267  52.06849926  579.3560283  
264.0505884  285.0576394  124.0330436  230.633997  259.1201899  317.0413781  -4.088781508  470.5193438  241.4538286  268.5508158  235.2743353  233.0657245  306.8984124  83.64260701  571.5749685  -37.86396079  46.43379663  584.8155084  
261.6810153  288.5223733  125.3422526  230.8866797  258.3839009  314.9773122  -5.330316153  470.3941411  242.1085824  268.3203008  236.5178163  226.2574119  306.3127085  81.41373472  574.9006203  -38.6949891  48.01090678  577.2597571  
259.1538816  282.8385299  126.5397342  230.5437908  258.2963875  313.6019744  -3.208931293  474.33408  242.5672129  267.5785034  237.0782772  228.3669556  302.100416  80.78676582  570.8957657  -37.963435  40.96458195  588.6365581  
264.5622144  287.1319527  131.8719478  231.3932669  258.5570426  322.3883089  -3.607956418  472.2470184  243.2517606  267.8945797  236.95454  227.9505891  302.3006509  78.41583319  573.7876663  -38.01265295  39.53833488  580.9114109  
265.9148156  284.2498458  129.0084103  228.9036191  257.2321585  322.2067676  -4.535916296  473.4771245  240.752139  265.5601789  237.0967847  228.8136735  299.8108929  81.15053983  575.7345232  -36.15980084  36.5257799  587.8377167  
267.3383015  288.4733224  131.8398362  231.7781243  258.4919452  325.6566643  -5.272430827  469.7166139  241.7632344  268.7774398  239.6782125  227.7808488  303.0293118  77.85956554  576.0560316  -36.05816012  39.70598367  581.6771955  
267.8332692  286.2257908  127.5701191  229.5884195  255.3835628  324.9771388  -6.708533606  470.7601811  237.2745153  262.9755062  236.4875725  228.5801556  299.8460501  78.61053876  575.1236538  -32.95408944  40.77722761  586.0182609  
269.870295  289.4086639  133.7253527  229.9441301  259.7522626  328.4589809  -4.643011191  473.8177312  240.8362684  268.3266211  237.4140505  232.8995383  303.7018801  80.20605057  575.9593956  -35.90071512  42.50943244  582.5785768  
272.9570283  293.7689795  134.9647664  231.5024894  262.2931965  328.672085  -4.178976391  470.6427986  245.2876751  270.8294482  241.2431153  230.8857096  304.7848827  81.41801209  575.0127611  -31.89412262  48.6538484  582.7502013  
272.5523952  292.7780429  126.9782002  228.5019532  264.4617785  322.236412  -6.797967075  473.3283746  242.0866911  268.6312721  238.8730659  232.8227651  306.0827735  83.6862983  572.9938163  -31.09562774  52.63883524  586.3431778  
270.5353927  296.7686844  124.1303006  230.50062  265.9808762  317.8973933  -4.278503317  467.3198278  244.9516993  273.3836703  237.2241163  232.521487  309.5527811  84.4616363  568.7434447  -33.16998965  56.00907507  581.3014035  
265.151768  292.1003615  121.7637118  228.1072142  264.534979  315.5872779  -8.718511681  470.1442679  242.8988364  267.3177316  235.463797  230.5086043  309.1072624  80.89132537  570.1238784  -32.5699703  54.45755489  582.9730984  
267.4928879  292.2466893  129.3326295  231.6336669  264.0510403  319.0461242  -3.53159599  470.1072938  245.8177885  272.3508892  237.4257113  234.2451724  308.9930546  82.9851436  568.2633242  -38.08980978  50.50376874  580.6375802  
269.3914446  288.1550977  127.7425113  229.4217874  262.6817247  320.3783012  -5.838782434  470.7821886  241.8180585  266.842195  235.9208729  234.0970258  305.6641525  79.75974419  571.4277576  -36.14048509  44.80735695  585.3200458  
269.1081317  290.1485483  131.8048214  231.8088944  263.750417  324.3942945  -6.287277336  471.2892387  243.50911  270.4477923  239.9625457  229.613924  307.6559721  81.20327138  574.7204514  -38.17481177  45.32793079  582.411467  
267.9170178  286.2470145  130.263991  230.6611834  263.9292042  322.8643354  -4.502701205  473.7862497  242.2202288  267.3635893  238.884006  228.4469729  304.0517448  81.40786961  575.8114841  -35.89612037  42.93129569  588.5641228  
269.9705492  290.2367832  132.8829483  230.8618708  262.5520203  328.6051115  -4.820021959  470.607689  242.1226176  269.0824404  236.8764028  229.2125964  309.1949773  84.62863236  581.1710131  -35.76616876  45.31417392  580.0302157  
268.1171896  287.2470505  130.8438938  230.0330154  263.5204042  322.6307442  -5.529205454  475.5100011  242.9277619  267.9808951  243.2591236  228.3047465  304.6837486  81.93130351  578.0799024  -35.8859457  46.16933763  588.7931847  
270.7393316  291.377416  132.6915408  231.7529636  262.1915884  327.7697499  -2.49074614  471.7214637  242.205478  268.6609427  234.4929173  232.5754058  307.620087  83.13754753  577.2601864  -37.09257108  43.86191556  586.3955697  
270.8669506  293.5809192  133.1784423  234.2317826  264.7839905  325.0121862  -4.582461201  473.7931644  245.0336579  268.1219391  239.2764413  232.5122655  306.948554  84.23479317  578.0847042  -35.72477337  55.61005117  575.1211611  
273.5932718  297.8727658  132.9523982  236.1368601  270.8839173  322.6283581  -4.534488126  476.7721026  248.7133554  271.2693167  245.7311546  233.9800781  308.3193561  84.11669644  574.7971507  -33.19172876  57.00813024  581.9052179  
271.8407735  296.7312451  125.6111838  232.9467235  271.4392465  315.4602788  -6.981618628  476.6806931  244.9792474  266.7170958  238.4842624  237.7790133  312.3981456  85.31834918  574.4224715  -30.85873737  57.47242831  583.8320393  
265.9473989  297.1586073  126.5013282  233.4883253  270.774891  313.5771982  -4.199961642  471.6370665  242.6660172  273.7605641  238.7945266  236.1854322  312.1904111  87.56029331  567.7762726  -33.7270453  60.82661045  582.079073  
267.4508787  295.1746614  123.6341687  231.4135868  268.2068446  317.3368099  -6.830665574  474.4209848  240.9979625  269.6657832  239.8363991  232.7262439  311.803471  80.35846975  577.0293392  -33.71962755  58.2193351  581.4536375  
269.9960407  292.5207584  127.2232429  229.4919116  263.9196788  316.5271618  -4.058282759  471.8967872  240.0163816  272.5530017  237.4338193  230.9488116  307.6089163  84.49467999  568.7737183  -36.32584306  51.37660674  585.9475857  
270.0597213  290.8732275  127.9472776  228.3612361  266.6449304  320.3971255  -4.247458211  474.1918397  239.7427458  271.2426122  244.1907548  226.768461  308.2576078  80.55247873  575.9084106  -35.38913397  55.61445033  583.2328254  
272.0734427  291.1818509  129.8399314  227.0825195  263.2356451  322.9260025  -4.980082963  471.7512993  240.0827821  268.8983446  235.6018315  230.5141805  307.8988753  82.83835371  575.6388724  -34.8792568  45.55369034  587.6463588  
270.1822356  291.6756773  131.2432563  229.4526232  265.9120734  321.8563607  -3.629409444  473.1806528  241.3985834  270.6264233  245.7031168  226.9898064  305.3076716  83.52595354  573.2131458  -35.91310557  55.40459344  578.360623  
269.7710492  289.6160524  126.9639963  227.4350827  261.3791511  327.8333222  -5.183985228  471.8566721  237.6603755  266.0928029  236.1271483  228.9946593  306.0670275  81.57592559  577.8830268  -32.24110957  43.14527858  584.9458772  
269.3181973  289.1976571  131.2562478  228.8633897  260.9046637  325.1761083  -3.339873949  470.4207205  241.1934935  270.497245  240.9254469  227.6190009  305.5003688  82.6964042  576.01729  -34.60365017  49.52870201  584.1401238  
269.7286585  287.5109438  130.7224679  229.8381119  262.755961  325.7982904  -4.36678816  472.9579271  240.2357637  266.7018826  240.315813  228.5189907  306.7766597  79.41043925  580.0084275  -32.34316749  46.95152578  588.4861762  
272.8680746  289.3658831  133.6594553  228.1304111  263.6450789  329.3439504  -1.75825843  474.9659558  241.7949504  269.2570166  236.2322249  230.3631354  308.6057419  85.92470141  579.1021223  -36.05996332  43.75433612  587.6633375  
273.4453312  292.665778  133.9485647  231.2692127  266.6390326  325.7800028  -3.173089219  472.3286238  242.5025462  269.4844956  246.0420524  228.2349445  306.9272727  83.89348832  576.6727365  -34.6039836  54.18285953  576.8173515  
273.707125  291.4908613  130.2112535  228.1728608  264.9186513  326.6955909  -6.425638621  476.3669334  241.7478534  265.7208163  241.3242529  230.0257953  309.3344766  84.59403416  581.7116582  -32.19743005  48.12964005  587.2868489  
273.917402  294.1351797  131.8525457  229.0448393  265.6991573  327.5520788  -2.62820691  472.7021636  241.8348716  269.2954045  237.4014311  230.9189137  309.4769127  85.18571964  577.3892917  -33.60771959  52.28326493  584.692269  
273.1759754  295.0461932  132.777725  231.4832441  268.9741513  326.442962  -4.466497044  476.1358941  245.6535273  269.5726015  245.1176198  229.3233177  310.6828253  85.07241928  578.7863664  -33.84380228  61.23384943  574.4499247  
270.0058102  291.7559255  130.3242664  231.8060799  269.5599448  321.7722011  -5.86197852  478.127861  244.679159  268.8721754  244.5233081  231.9771485  306.9848602  82.55703585  576.9194912  -34.04233068  50.70641112  590.4711411  
268.6749354  294.6414468  132.1732242  231.2885398  269.6548703  327.1391674  -4.211183667  477.6019811  243.8631826  269.7582898  237.4090386  233.2216278  308.3554872  84.93309731  579.4939315  -35.87879554  47.86881572  580.1619637  
262.8105817  295.6370522  133.3610876  234.3006257  272.0722159  320.2183071  -3.044184348  476.6716508  247.8582975  272.0027689  248.1277893  231.9951604  303.2195238  84.74692029  575.0920177  -42.03349528  52.53554024  578.0349405  
265.6139513  295.8256361  131.6102463  236.0272281  271.8499854  323.4606723  -5.640079779  482.4695367  245.8212392  271.0907033  242.9394724  232.3627174  307.599144  81.32676747  580.94909  -40.1598503  42.7652832  587.5498165  
268.3835525  296.6510675  129.5756146  236.51642  271.806893  318.0165336  -5.477891117  481.970523  246.1720191  269.4883282  244.7880084  232.8220672  310.2857222  84.54646552  576.9943235  -37.64832227  49.76239415  589.6027085  
263.6747678  296.8707295  125.8451761  235.5845636  271.8884117  321.6918085  -5.54111054  473.867182  245.5896255  269.3158496  234.4150864  235.5796771  314.5467413  89.47556138  576.9317012  -33.35267077  58.25221096  585.0319686  
257.3901555  290.686775  122.9784872  235.970469  270.4084024  313.7992668  -5.262186415  473.0803625  245.3926547  269.7338551  244.0797622  227.2284115  310.2812317  90.92972319  567.0939767  -34.29909512  72.36163789  579.3367309  
257.854854  284.5395842  122.2435547  232.2573896  263.2520301  321.3394369  -5.836508459  470.4193088  240.9837006  265.4529191  232.6163917  230.6936065  310.0490586  84.04977564  574.3406063  -33.42951599  57.26706854  579.963135  
261.9295752  286.4811552  124.9915062  233.3905816  259.7471236  314.2172622  -3.747445547  469.6542432  245.6652028  268.8090035  241.3273726  226.035507  306.5813864  82.65830401  568.3214873  -34.12064449  56.66603878  585.2171514  
262.3813092  284.7332009  125.4281229  229.8938969  260.1261263  319.7354058  -2.805101802  472.4935928  239.7479218  264.0038375  232.6962227  228.2930913  308.1456025  80.81895366  572.1865688  -31.53303282  48.47034555  584.302448  
263.3900913  289.500613  127.0941162  228.6301225  258.3485755  319.5422274  -3.807140693  469.5765086  244.7057054  266.7976178  232.6665478  224.5767212  308.5924328  82.03135183  574.3585755  -33.93872786  49.84220722  585.7635721  
268.6360646  293.5938278  130.3906917  233.0748836  265.6280868  320.5643881  -4.147850549  472.4351353  246.3618932  268.3749527  239.8996218  227.0335123  308.9238927  81.89128629  573.620987  -31.26543507  47.43222548  578.8218297  
272.6490577  292.4768265  124.2521867  229.1396248  265.3195187  317.0276343  -6.323055263  472.4078018  244.2428273  270.5780228  242.6476152  227.0634904  311.8722958  85.4020348  572.6188124  -30.69342989  51.78521189  590.1082597  
269.7562493  292.6460609  121.4369922  226.497282  261.6593934  321.6088466  -5.663186665  465.9805451  240.2703428  269.0744629  232.1133957  227.6919816  315.7837654  87.90128563  573.976838  -29.53740301  62.89414886  582.600578  
260.3592455  285.028109  121.5794293  227.7188026  258.5980154  316.6905788  -6.808625902  468.4432208  239.3493477  269.3233996  235.9216194  231.2588803  307.4393218  83.4579794  571.0505116  -36.2126722  54.35443931  587.0507544  
265.20977  285.5525668  127.1252124  232.0887566  258.7233789  319.3164895  -5.361020434  466.7818323  241.7954763  272.3974204  236.7588961  234.8154699  306.6557439  82.19620668  569.0934318  -39.57107353  44.64277767  578.5852625  
266.9904507  284.7552236  124.7357735  228.9000138  258.3052799  317.5432696  -7.347767345  468.7665863  241.4273915  267.3138784  232.9546306  235.3685134  302.9536867  78.22471242  569.8892968  -39.59477293  40.76108334  585.1073362  
266.676923  288.4263455  129.6316481  232.7724521  260.3014281  320.9433895  -4.496975392  466.777555  245.4718453  273.0376916  239.3763932  235.5527747  302.7735951  79.89874957  569.8166401  -39.17905021  38.96062256  580.3573989  
265.767419  286.6481261  126.7336224  231.3515765  261.3565759  320.9376671  -7.074863953  468.2067648  244.7385261  267.5328434  236.2233748  235.1594436  300.4767554  77.67497641  571.2458831  -37.17614056  38.82301554  585.0031984  
266.6849677  289.371755  128.8092863  233.2184087  263.003768  318.4811722  -4.531636202  467.9258921  246.4591087  273.1796985  238.4818326  231.499166  304.2116255  81.96806035  569.7424473  -40.28422353  42.69279805  578.9793064  
268.1275541  287.9926611  126.6523159  230.8320794  260.9339219  321.5301506  -6.417200722  471.6227696  243.2977679  268.5896479  234.9307057  230.1214156  302.8977529  80.19300553  574.0937476  -36.94738679  39.2324043  580.7287088  
269.864784  289.336584  131.0830761  231.4988666  263.2715559  320.3356539  -4.76348496  469.9773801  245.6460574  272.29033  241.3521956  229.4924982  306.2328588  82.90215514  573.1047568  -38.57313732  45.86521805  584.8554705  
270.9727798  287.7178527  130.3300666  228.517012  262.3704651  325.420155  -4.107227573  470.7227997  240.7953367  266.4916904  232.5549165  230.8462416  304.0022686  82.25729707  572.9430769  -36.70978175  42.06521337  588.5946375  
272.2166391  290.2747572  134.0695656  230.7198648  262.7948018  325.1048793  -5.758636606  473.341075  242.6872107  268.2225944  239.1611316  227.8985714  306.7622446  82.80067423  579.5465004  -35.63626245  50.36515628  577.9411987  
272.4343127  287.7311845  131.8920421  228.1181573  263.465171  322.9302619  -5.163107094  475.0459184  241.4579795  266.6810986  237.5140057  230.1756233  305.8370541  83.42549198  576.0832438  -34.41185457  43.00320877  591.329206  
274.2640614  294.2092269  133.9962753  230.2777073  264.5581091  327.1345968  -6.007220136  472.1322964  241.8621881  269.6377644  237.6237786  229.9146218  310.371741  82.88878037  579.2672619  -35.38282593  50.7807009  578.6350374  
272.8999934  291.8219435  131.8600796  230.4508856  264.955081  320.3679721  -4.588773873  476.2400693  241.0984177  268.7932699  240.3088005  231.3254724  304.6940295  83.76734502  574.6758039  -36.47743833  50.17796722  590.6754147  
274.4560883  298.3433888  133.1057434  229.7447416  262.7510491  327.5275329  -3.405184681  473.1687256  239.4406937  270.3449377  235.6456331  234.0410909  308.0761117  84.41689832  578.564155  -35.55333277  51.89963705  579.6018322  
272.3566588  295.4826441  133.0293141  232.2242126  266.0667651  321.2743688  -6.052887044  476.9847422  243.9296363  269.2341537  246.3191997  232.0576885  305.5326964  82.13498316  579.2050755  -36.44551056  56.58737692  585.0773085  
273.4474163  296.1031886  130.0434956  231.1168524  264.413542  326.1725025  -4.480010463  474.3405649  239.5607124  267.3869778  236.5794116  237.0375402  307.4420808  83.6876767  578.6368122  -34.75454435  48.48473892  585.0723978  
272.4392684  295.8885441  130.5093475  233.3456499  265.4212532  323.9370433  -4.812548343  473.7361391  241.9706205  270.6693518  240.2857359  233.2304707  308.3343536  84.2375798  577.1656472  -33.51581325  58.35633857  578.5845759  
272.7551003  296.4024732  130.9790841  234.9092358  269.9325243  326.4972146  -5.396067082  477.6349555  242.7510012  269.73168  245.5393751  232.6765011  311.7627144  83.997163  580.8393247  -32.06938466  59.45887732  571.5164685  
275.5743318  295.8123242  128.7637513  232.1847948  274.5762218  321.5082443  -6.183448728  479.1454272  242.1966608  269.4800399  249.955774  232.0410278  312.8725714  85.26341774  576.9537814  -30.48585354  58.41428033  584.7685107  
272.2574917  293.1652792  123.0327124  227.663078  273.9272239  318.5909413  -6.124594562  474.7895708  239.5779313  269.1626747  238.2890441  230.0673442  315.2989517  86.6743578  573.961563  -29.04497546  63.45460523  585.1944418  
261.3613824  291.0938411  121.1373998  230.862571  273.2778926  311.7494104  -4.296024332  471.5699613  243.7992742  271.4555889  246.7638081  222.699576  311.5797364  87.61286108  569.2256317  -32.55015804  68.00852138  579.4074703  
257.962589  285.8284239  123.0980186  230.0546397  263.7203301  317.3500657  -3.201938668  470.6921878  240.2857542  266.3870484  235.4303564  225.6483997  311.3387647  83.76441703  571.8872176  -32.00545591  55.13637448  581.7939636  
264.1873713  288.255077  128.8255484  229.6660993  258.8129217  317.2583265  -4.144226997  471.9145603  243.2480146  272.1116472  238.0305092  225.2767863  310.9984084  81.20247706  574.8244738  -34.72660452  50.83091179  583.5043609  
265.7230674  287.6453116  127.159792  229.1390963  260.8571904  316.6239924  -4.441974693  472.1169323  240.9035492  268.1353025  237.1050121  229.1456413  307.8379321  80.40754926  573.8920615  -33.56297988  47.49608285  585.6177469  
262.7962803  291.0584716  130.5904207  231.5142643  258.870837  321.3366622  -4.927387427  471.571578  243.6113485  269.6197355  238.1517212  228.424173  307.0162102  82.20957777  576.3584991  -35.86804619  50.20558228  584.7238453  
262.3439097  287.2702223  128.6963056  229.9056612  258.300984  319.822643  -4.816885764  473.01948  239.6176854  266.5980435  235.3874242  232.3903227  301.4092574  82.22014189  573.0824876  -35.20171027  43.57888002  589.5996751  
266.7368928  292.4080016  132.5787109  232.1250928  257.1111566  327.0664653  -5.100448868  471.7430774  242.7884779  269.9156561  236.2060905  230.7219535  304.2379631  81.73136809  577.8953709  -36.57494169  44.10902303  580.3400173  
268.2962244  288.2906472  130.9587911  230.6551887  260.8609618  321.6196547  -6.10438457  473.8632137  243.6961099  267.8086276  240.7181485  233.0108904  302.5256426  80.43501402  573.3759971  -36.1194801  43.89317999  593.8454081  
268.7346988  289.1768254  131.8890808  229.6689618  261.4378512  328.1146996  -3.695263903  469.8291172  242.9186207  269.9260766  231.8941526  232.2910964  306.3974869  85.6233974  576.5886935  -34.87039396  43.37182606  587.4328105  
269.07227  289.325619  130.4769834  230.9299077  263.2605539  325.6700336  -4.89584058  471.9553228  246.7019069  268.3934777  239.8895216  230.1003349  305.7275709  84.00226646  575.4972921  -34.90031787  53.01837559  578.4472608  
270.8103152  292.165606  130.5314202  234.2811499  270.3904039  325.8252886  -4.257242257  475.6413711  247.7821556  270.3643611  244.4351162  231.2935565  306.0086179  83.25115587  573.9641355  -34.34180445  50.59795044  581.1407438  
271.5904012  292.2835522  124.1156472  229.6270382  267.8621195  321.2181314  -6.276958157  474.0221116  245.5813051  268.9015738  236.9426103  232.3580776  309.6807326  86.18096155  570.4986248  -34.08168924  53.11741364  588.0136192  
264.9707642  294.4519992  124.8534005  232.7462501  269.6996863  316.1092272  -4.411668423  471.1313082  245.287191  272.5823592  241.5995818  228.4463873  308.4267343  84.61714958  567.2919145  -37.19133325  60.39516985  577.5113946  
260.922731  288.4597641  123.5400626  227.5323001  264.4111862  317.4184198  -6.065323044  470.9854132  243.5241062  268.055998  234.0652557  230.5979681  309.6108355  83.97815518  572.1149339  -35.28138886  49.20783606  586.8526225  
266.6536122  290.2254699  129.0882807  230.2530304  266.6239229  318.4868938  -4.221639081  469.4528694  244.6547757  271.8764347  239.3909991  230.2596418  309.6794648  82.35636882  569.8942963  -38.45635326  45.94233871  577.9423207  
269.8403037  288.569046  127.7767488  228.4766433  264.7638129  319.8007196  -8.158538232  471.3548197  243.3626456  266.8027781  235.885011  233.1820847  307.5525194  80.40788792  574.1294474  -35.19016221  41.9921585  584.4744717  
267.3990253  291.5906269  131.6029236  230.983244  263.6572004  320.447305  -5.995031499  467.801841  243.573449  272.0160051  241.1519235  233.4642245  307.6097896  82.62799081  570.6494416  -39.77716174  46.29463605  581.1838369  
267.5645117  289.9108205  128.7105579  230.0619556  260.8106997  322.3099231  -6.083913131  468.8030248  240.5039438  266.5500444  236.7499946  233.4390397  301.4095621  79.06138933  575.3635696  -36.51918268  38.94193553  584.5149839  
266.9853  290.1833511  131.6992088  230.9404774  259.3444512  323.8998972  -5.806467496  470.9084676  243.4791353  269.8279111  238.1901903  231.6509875  301.5442719  82.81626978  574.0934381  -38.3182784  44.41217022  584.8552698  
268.6293567  289.9769586  130.4733121  231.773354  260.822599  324.0495545  -4.948790387  471.5192456  242.7845159  267.4825735  238.4984751  229.4172064  302.868192  79.96875103  577.9291823  -37.43448689  46.42765491  585.1468527  
269.9379789  289.5809066  131.1239789  231.9601481  259.8945804  328.3737109  -4.700891275  472.6302471  243.9937471  266.4478029  232.84856  233.866943  305.5033428  83.20945304  577.9191544  -37.2436223  41.94926915  587.4845286  
269.8176502  290.7732796  132.8024649  235.1554124  262.8960482  321.3756145  -3.537930175  472.317893  246.1417386  271.1411592  243.6574819  232.8798627  304.1417909  84.52750805  573.4796564  -37.41941845  53.91645234  577.3183535  
270.4358761  290.4055621  129.2350966  232.8282191  261.8481252  324.0108611  -7.523024347  475.9614863  243.6924343  267.1471969  237.5998665  234.2349323  306.1792787  81.57666566  580.4069708  -34.9075103  47.10402733  587.6034346  
269.506672  291.0408797  130.0149785  232.860351  262.9417358  324.57351  -4.713938507  472.8529983  239.6323317  269.0857718  234.4533766  239.5840777  305.2498642  84.26832779  572.8254424  -36.39101182  49.85208344  588.3634183  
271.715277  295.9441295  129.9825692  233.257582  265.6027179  324.4050306  -4.643993305  473.2682719  239.2261713  269.4136785  240.6839428  233.6323561  309.8618193  83.38736812  580.1389479  -34.58201952  57.94968671  571.2911576  
270.61922  295.3650724  129.2561242  230.9865372  268.6433527  318.9901058  -5.175960209  478.16273  242.3185899  270.454871  246.6796997  232.0992756  309.5580091  82.48175737  578.0044863  -33.18372426  53.3506885  590.0831158  
273.2262414  295.5001784  128.3109995  227.060893  267.1639558  322.0279782  -4.718559218  477.492998  239.4747654  268.053273  239.2648894  231.3105994  313.9672185  86.19970296  578.6749302  -31.22383316  51.2876586  584.3949597  
274.4606582  295.0520811  129.0289053  227.7974461  268.6487619  318.6196867  -3.125048876  477.102911  242.3202102  270.8294674  241.8415504  224.2378927  313.9582299  85.90671465  575.9141372  -31.20802162  61.42162032  584.3593092  
274.7976572  295.4023004  128.1743657  228.5050313  270.8818432  321.9965647  -4.081290408  476.6206109  242.433817  268.1005396  243.658501  221.3492571  315.2750604  84.68873146  578.479593  -31.38992566  63.69855703  572.8404655  
273.7082126  291.0831245  127.8502625  227.8271292  270.7207583  318.1008242  -5.802858807  478.3921024  244.7988063  266.5360361  244.405971  224.7117249  310.0651605  84.11260074  575.3076966  -29.88065031  51.89901398  588.3367224  
270.5026444  293.1283871  129.9881328  229.3352637  268.9670291  319.7538445  -5.115701264  471.6320035  243.9230356  268.2452709  235.9501478  222.8012571  310.4227193  83.37744494  571.6311468  -30.85652304  50.73361567  577.0607643  
270.2175833  290.6867879  130.3528872  230.7096411  271.2724508  322.1162558  -5.498590272  474.6719698  247.6042763  268.2196113  244.3215197  223.5071307  310.1082199  82.75533365  576.9548565  -33.83480805  55.76425107  579.507784  
271.3206129  288.8990308  128.0323432  230.1864285  271.2502625  320.2764981  -6.028762225  475.4993052  244.287693  268.2758238  243.0666678  223.9972663  309.6156442  80.97484491  577.9123766  -33.37301213  49.43261238  585.9068188  
271.7743165  292.0257431  129.0709775  229.0112743  267.2815112  324.0669815  -7.213521045  474.3430721  242.6399907  267.535051  237.2103747  224.7899359  310.0680965  83.95253738  577.0275706  -30.20729538  48.32463751  581.5705207  
270.6514337  290.171421  132.0946641  231.4442462  270.367328  317.2225603  -2.879155484  473.3561887  241.4333082  272.1297792  246.1069149  224.0675593  306.4826842  83.4952249  571.2152306  -34.3278025  58.03679407  581.8199054  
269.905389  289.0273502  130.820661  230.977575  269.0914538  323.3246613  -5.929801714  476.2260387  237.1770929  268.67676  242.1402394  226.6464319  310.9541437  80.75017604  582.4785927  -33.80726523  49.54164778  588.4409267  
263.1117802  288.2096409  131.9457055  229.8360657  265.4077597  321.9739999  -4.596133016  478.1388891  238.5056801  269.1089304  240.5623285  231.8459412  306.7837487  87.18633555  575.433066  -36.31065056  50.76540956  589.8117527  
257.1466117  292.7027916  135.3538559  235.1899174  262.1265536  322.4021672  -3.563227358  471.4990272  242.4224669  270.4514836  241.9919215  231.7794465  302.3456282  83.99813635  572.3326362  -38.75573806  54.18550419  576.3973165  
258.6788901  291.6298472  130.4622302  235.4145761  258.106895  321.3869792  -5.547033528  474.2687203  244.3896045  268.8066043  237.1695262  237.9017854  301.4409739  81.96651748  573.5658585  -40.08703848  44.34719783  588.6768022  
264.1630804  292.5512468  128.1949039  235.0194786  254.5842933  324.8190336  -4.244079566  467.4259905  241.0266823  270.9668596  231.2739501  238.9335666  302.3366243  84.07319425  571.4792506  -38.14497455  46.33627207  585.7732843  
266.6572967  290.3951277  124.6266743  235.3174246  256.2362545  324.2578498  -5.740418034  470.2517411  244.6593782  269.1887913  239.0430606  236.2879237  305.3875833  81.42350332  573.9252703  -36.50134311  55.76580505  579.9541455  
267.719444  287.8399627  125.2215088  232.1063647  260.383242  324.0184038  -1.867144803  470.2137657  241.8774759  269.2519243  235.3319934  241.9861102  306.4970977  80.88556242  571.5639108  -37.83633863  47.38260563  585.8929787  
267.3850002  290.5193921  130.8715135  233.5695733  264.7555203  326.1088837  -2.942112676  473.1476451  245.6308515  271.9655707  240.5395294  236.6663514  309.6055367  81.70427202  577.7428122  -39.42750162  52.54273027  574.6136275  
263.271825  287.6636906  130.3283162  230.6066795  267.7386621  319.2483407  -6.311515963  475.4532134  244.8385454  270.6056242  243.7765039  237.124215  308.8851634  83.18748466  573.5697649  -38.51603041  47.30491268  591.6045807  
265.5159507  292.2608267  130.9398458  229.0530077  265.6751718  326.1485893  -5.247688213  472.3138919  242.8491741  268.9121877  232.6458266  236.1324997  309.8894312  86.47426561  576.8846272  -35.26461374  44.6053704  583.8878534  
265.3864515  291.3634352  128.2864955  231.9309578  268.0497697  318.8523479  -4.335066312  471.2797578  245.904134  269.2055666  242.8033363  228.8797676  306.2208359  83.41279425  570.3179479  -35.71768059  56.52642241  582.0280429  
265.9546242  291.8968364  125.2930904  230.9854422  261.6018685  323.4967212  -2.225058431  468.575241  242.2407814  266.5240731  232.9932497  229.590801  307.002948  83.41803309  573.4212399  -33.62327243  47.87498644  583.11837  
265.0835273  291.5057739  124.8715969  232.5297349  262.3135874  320.2971009  -3.551903306  470.4319679  248.2240521  268.7386492  239.2590769  224.5992457  305.0362686  82.89806386  572.1571951  -33.75060489  55.8658153  580.7844212  
267.9157665  290.686255  121.3373068  233.3460336  263.8881359  319.9201085  -4.109168356  469.4621195  244.1644948  267.5485192  237.8829072  226.9477274  310.4883123  80.277483  577.9170252  -30.19831678  51.14203858  585.8562318  
267.4916341  292.8985729  123.4299459  231.3091131  263.2511088  319.3653561  -2.568111757  470.8436995  246.2576908  271.820259  236.0942431  224.6522524  310.9928668  85.6035384  571.8603245  -32.5201366  54.30827169  584.0213708  
271.2043347  294.069485  126.540396  230.5405261  268.0733836  320.9664502  -2.243817534  471.1103487  243.8701315  271.6535738  242.7603965  225.2134745  310.8952093  82.91070189  572.5298336  -32.57741075  58.17566615  571.7553321  
274.9255242  291.4155433  124.611205  226.5287054  266.8820543  319.4359161  -6.342425201  474.6512877  242.686018  267.7823901  241.2004349  229.3952229  310.2464547  84.87609055  576.8673214  -31.81043952  47.75924764  591.0941819  
275.8331561  295.1393377  125.647701  227.8667844  265.0158286  319.5963552  -7.523195105  468.1506591  240.5037501  270.9283337  237.3164157  228.5512524  310.0540666  84.2133013  572.2832185  -33.88763177  50.60446552  578.6441405  
272.5405136  294.8956365  126.6711678  228.4917467  267.2280179  318.9801965  -7.9878533  476.3351085  242.5565876  269.5014944  240.5804193  228.5512815  306.1242657  79.486063  577.4153155  -37.20044906  50.11600606  584.4432029  
272.5387012  295.0321841  128.9890659  227.8507948  262.6294767  320.012287  -6.491976187  472.118092  238.8544173  269.77167  234.0396191  233.4912516  302.502964  81.01079533  571.2937859  -39.09130862  47.0516447  586.3437307  
271.3712966  298.383785  131.9705593  232.4763653  261.0717846  322.7693159  -5.032096522  472.3992802  242.0930149  270.5368948  237.7638845  231.736164  303.2218909  81.65122653  576.3788873  -37.96008059  53.82945534  573.9649229  
265.9609535  291.4506462  131.0070783  232.2543672  264.975648  314.4955367  -6.168137915  475.5998269  241.4601026  268.5618281  239.6963928  234.2426868  303.9047253  81.5709752  570.2887146  -37.22442765  49.00367488  590.0370522  
263.5195715  291.1141074  130.0997304  232.3178724  263.1711901  321.3599102  -5.088197015  470.1084966  238.9934525  269.1406689  232.0902637  235.8125249  309.308186  86.1810068  574.0863476  -34.81834899  47.91313743  579.7871072  
264.6324671  285.0661141  128.6313907  231.9141951  265.2231976  317.5569682  -6.535299075  473.9716884  240.1710686  268.0669513  243.404392  229.6064293  308.7525304  82.45312943  568.5842973  -35.610077  53.42279971  588.7127199  
267.8889539  284.8698692  129.2171168  231.6573741  261.2210015  323.234485  -4.891719498  471.3735198  238.828609  267.5280986  235.0670652  232.2038815  308.6190579  81.47751736  574.6607578  -32.51846468  47.37147903  578.979321  
262.2413291  284.7777992  131.460833  233.2448109  264.397898  321.9369915  -4.644090665  473.5500487  245.9282729  268.7938976  243.6963551  229.7792901  302.6601247  80.80356537  573.032108  -36.81313166  50.83875022  582.2190035  
261.8577448  284.5420217  129.2843339  232.6879712  260.4589077  326.2037986  -4.154308108  470.2113254  242.3292491  266.4890827  234.8470242  233.1328863  303.9031852  83.20269924  575.779865  -34.83333419  41.34551599  587.3657298  
264.0093039  287.345536  132.7218261  233.995706  260.2032164  323.6478452  -4.62401885  471.1703357  246.7210257  269.5023236  239.2629769  227.4823109  304.6910309  84.01921283  576.4705195  -36.94421401  46.93542147  583.5717353  
266.4915267  284.2406396  129.8240729  231.2884667  261.5534551  322.0259195  -4.030116128  472.3519217  242.8038845  267.3181793  238.5375345  226.2673638  305.1411251  84.10444249  577.7175679  -34.51967112  42.70146444  586.3860484  
270.6041639  286.8987198  133.1812397  230.9081665  262.4772935  327.116942  -4.841674238  474.1096077  245.559442  268.890467  236.7260638  229.2825634  309.7274583  86.36516594  579.4005635  -33.77725695  43.80789051  585.6578252  
269.69023  286.222048  132.3784962  232.1810252  269.1082973  322.0177595  -3.926026397  473.9705972  246.4314093  268.7243085  244.7943368  226.5856422  309.6466109  86.88034455  575.0286675  -33.9944473  57.88406188  573.754102  
270.8390188  286.0118266  129.0727817  230.1532876  266.9879962  324.5868519  -7.022953888  475.010938  245.8776943  265.5852872  238.4050627  230.9129455  310.6321964  84.06029191  578.5310178  -30.21592462  46.66651448  586.4998533  
272.0375317  289.2096057  130.2035554  229.8273083  267.3418204  319.0672681  -5.138157721  469.5598994  245.2018302  270.2951067  238.36349  231.9964636  310.8388476  86.2064779  572.4785371  -33.13530488  52.45511322  584.3445562  
272.9373379  292.6592331  128.6617231  227.2580452  270.4168615  319.5637405  -7.996761385  475.9219607  240.0383708  267.3925104  239.8501309  229.5923935  312.4307866  82.18464534  579.9584051  -34.6614611  50.11311509  581.882612  
274.523516  294.6242689  127.6548689  225.9286567  269.0599521  316.0659049  -5.457041363  477.5646539  238.8907974  268.9546979  241.1642779  229.6699962  310.6808348  85.59160045  572.3224367  -34.93380608  50.6926655  591.0817486  
276.56676  300.4635747  127.5718945  226.6603543  268.5110543  321.0238387  -5.078740996  473.7315018  240.4412842  272.8592273  241.2906759  226.8217077  314.8475574  82.56501981  578.607358  -33.71843204  56.86434682  575.7782135  
276.1686348  296.9186848  125.6365757  227.485232  267.9386539  317.0032564  -4.75124762  475.4446051  240.2969967  271.1554696  246.9152308  229.2886039  311.3540941  81.9619132  572.8942152  -33.49229336  56.74219968  587.2599085  
277.2748662  298.0533151  127.456233  228.6016729  265.0287961  324.6315421  -3.39534288  471.4171413  238.3021312  270.6894364  234.6513353  235.264781  312.7504013  84.0645661  574.1815065  -34.3727711  53.28686393  582.1009213  
269.9986713  297.398542  127.9221339  231.8713408  265.0936071  321.6778848  -5.048558495  470.9799855  243.5375845  270.2374942  240.976517  233.2096059  306.1536961  84.63658383  571.663166  -36.26481932  61.54761962  579.0485422  
262.1527883  295.7999326  126.9046724  232.2052947  262.0314141  322.4064054  -3.663245318  470.313784  240.9260926  269.3327113  234.1406741  238.4302615  303.2207262  83.11647508  571.903999  -36.90252228  51.33985458  586.3655474  
260.8614738  295.646565  129.9806  234.4274461  260.2952415  323.9970573  -5.234759757  472.7811215  245.6190154  270.5701279  237.1685784  234.5606898  302.9332007  82.029471  576.2407832  -41.1211868  53.22180793  580.2143719  
260.2022489  288.7357287  128.5831826  233.4239392  255.9940139  319.872116  -4.656741192  473.3647708  242.5343517  267.3066409  233.7577967  237.4534247  301.8004957  81.86755591  573.8433015  -40.08568462  45.00897688  592.8328833  
252.7430386  289.6285584  130.267356  236.1948831  254.5625192  327.7505481  -7.640601749  471.376566  244.9455348  267.8169383  232.5144448  235.2394727  301.0401714  81.66304162  578.1505937  -39.66346584  43.84887101  582.6776742  
257.5013655  285.3893502  127.0839384  234.7965201  260.5491479  321.9808254  -6.483167764  472.5483558  244.6318254  267.3584427  239.7954655  232.3489804  297.8105866  79.99396594  571.2586428  -36.258321  45.54834061  587.3204175  
266.75955  287.1755314  127.8941236  232.893237  263.1397374  328.1793019  -5.23404904  473.6355822  243.378335  270.1633196  235.1346103  230.4481342  305.1702729  82.2466658  575.5645858  -32.36729276  42.07206454  582.6355426  
268.9801205  285.0178756  129.4508798  232.5804959  267.0758274  320.5333115  -5.186930461  471.3186085  246.4482347  271.1278531  247.3330476  225.0922432  304.1859486  82.28219148  571.3289659  -33.94623634  54.47833189  581.8765893  
271.0519176  288.8754146  129.0385712  230.4415747  269.260699  323.003164  -4.504328869  476.1684652  244.8586505  269.5152843  241.3674661  224.9862843  308.8052317  81.29546634  580.0190057  -34.12934533  45.47730224  582.7117914  
272.4632368  291.1006578  129.4184079  229.4374126  268.4125776  316.8171401  -2.740074853  471.0427255  246.0135102  271.7155073  239.7257986  224.9585495  310.7140935  85.49282334  572.0974559  -36.41807491  51.28711656  585.8454708  
272.4407251  291.3788834  127.2632907  227.1943792  268.8384931  318.4972485  -5.438704905  471.947671  243.172511  267.2856177  240.1615299  226.6001421  312.2105539  81.93324877  576.8451317  -34.02706827  51.20026678  582.6419777  
273.1366414  291.7477066  130.1189197  225.8206753  266.7508326  320.2430632  -4.848060876  473.5963601  244.4264897  270.3850243  237.6132663  229.5365411  310.1977387  85.86645163  574.1788909  -34.57466077  46.30629334  587.3784031  
272.2120798  290.6893798  130.2311825  225.8457024  270.3576741  320.724643  -5.253240006  474.1122337  241.893348  267.7803601  243.6864191  227.4894474  310.5719283  81.8632876  572.8624048  -35.50366961  52.93418038  576.3012367  
272.3112407  291.0663111  130.0889204  225.4496308  266.800555  324.3071759  -6.625137679  472.8173698  238.9070275  267.6794216  237.4659049  229.6090014  310.7468602  85.42578182  576.7726713  -33.06196826  42.94789928  585.3771755  
270.55008  289.6411349  130.7407343  230.3719931  266.2115925  318.4433169  -5.308221676  470.2828822  241.6851066  269.7772746  246.8789492  224.6891895  307.5144604  83.29564452  571.9726122  -32.81903473  53.81127657  580.0335756  
268.9621358  287.006676  126.514294  230.4546064  262.5515693  321.9700476  -5.265132979  468.8007373  240.1197386  263.7089728  235.3809512  226.6690757  309.2077069  82.56486577  574.5018493  -28.33173797  47.38143089  584.9362548  
267.9166903  289.5350795  128.2590895  233.5790253  259.1162459  321.6105731  -4.229911547  468.7619575  245.1738236  269.3136981  238.644261  226.3428813  310.2776855  83.11165652  572.5959473  -31.69881758  56.99197937  581.9683214  
271.774715  290.8080825  126.3187147  234.640992  261.1689872  319.5201395  -3.145911279  471.6304735  242.9981996  268.4504284  238.102296  227.3048222  313.6193153  80.0938176  574.8713124  -31.77944096  57.23959221  585.1298837  
272.0825847  294.5978149  128.2896325  233.7881406  261.6747926  320.0923817  -3.709985879  472.984827  242.5773374  270.1518342  232.7132699  230.8436341  312.4021593  83.8307422  571.5774797  -31.74156242  56.3164973  583.1425948  
271.7206015  295.2144829  130.0763113  233.6944304  263.8842803  318.1003153  -3.944937809  471.8416511  240.371204  271.2284744  242.3262867  228.458214  307.9033639  82.2716119  572.0668215  -32.54282032  63.54562287  573.2534364  
273.6506931  295.0371843  129.0567184  231.6152582  261.3493476  322.3409125  -7.017211091  474.6961658  240.809561  268.154313  237.014576  235.1828891  307.7014227  82.51481572  577.1911002  -33.80643198  49.27303348  589.6960355  
272.5618662  296.7115068  131.8507336  230.5218174  261.11868  324.512161  -3.876551529  472.9400515  239.1610905  272.8181833  233.6572131  238.8334154  305.4442428  85.34284458  576.5184964  -39.4102684  50.11872297  583.4178681  
267.7095612  296.8766255  131.1539092  231.4527789  264.637449  324.9848081  -5.315757002  476.3462498  241.685899  270.502562  240.8988662  237.770231  305.0020463  81.36433918  578.4826682  -39.96563507  54.32676976  581.3098247  
258.8629195  291.8871014  127.8464267  231.8382764  263.5343195  321.8746085  -4.487404269  474.2878179  241.8760638  268.8810568  240.032787  242.7935676  301.5754321  83.38876436  572.512296  -36.51593285  50.24795211  588.549436  
255.9260783  294.4914882  129.7461438  233.5276222  263.3038184  324.4763084  -4.29218074  474.1435121  245.5489744  270.7796985  237.9321511  240.6549633  304.10771  83.23828721  579.8251391  -39.52403904  48.68340975  580.0511056  
260.6592201  287.2551397  128.6254494  233.0495913  266.9366727  317.7257701  -5.18642355  476.1923838  246.5184671  269.3804942  243.9081695  236.0496714  303.1982298  81.73285608  573.8551083  -40.73205505  43.96798441  589.1073778  
265.4061601  286.0586107  129.4850919  231.0756551  266.6984443  325.5496491  -5.596262671  472.6317992  246.5653705  268.7073932  235.1650209  229.5323042  307.6604834  86.02147461  577.1054129  -34.57230622  45.47527169  580.2705568  
262.5592114  280.9876008  128.5145416  230.2701583  268.1577852  317.792815  -6.383158984  475.5757979  247.9254703  266.7923771  246.6990549  219.8909579  305.5391356  82.91000915  574.1576274  -34.68089194  50.91789741  586.5407047  
262.6417866  285.9681109  126.8137455  229.7302602  264.4340726  323.8089135  -5.094231175  470.9077058  244.8327227  266.4804594  236.7585491  223.5749563  309.4451663  86.06632031  575.4713922  -32.57946808  44.14701673  583.7197393  
260.9735694  284.9507606  124.057416  230.8978296  265.5129707  320.310179  -6.386737605  472.2036915  248.225078  266.0178739  241.2847458  220.9856544  305.8393357  80.85545415  572.5020418  -32.9372479  49.94195012  584.928659  
267.7995404  288.1632723  128.2028099  228.8904112  266.1095316  323.2657756  -5.031001159  469.8596978  242.538374  267.4134436  234.9720946  228.8683609  305.5675918  81.24289525  570.9431314  -31.8458473  42.90747466  581.4771526  
270.6601028  292.1159937  131.2842771  230.033887  269.4326504  321.3681747  -4.088332106  471.7243372  243.8963011  269.8980751  242.3553847  228.4546908  306.4713545  82.10046727  572.9288047  -34.72784505  53.24783785  576.510957  
273.1434076  290.7912651  128.2323288  227.5582516  267.671868  321.1921811  -5.943570093  473.3215735  237.362137  267.8029322  239.2406414  232.1865284  308.0389681  83.6976988  574.0140027  -34.61227671  45.23133302  585.5443732  
274.1899294  296.9634553  132.2832299  229.0831866  266.7245779  322.8528977  -3.972209551  473.3748974  240.0911245  273.2029895  238.3729098  232.3710793  310.9573938  83.94554566  576.8523495  -38.46668981  49.17644023  580.0432915  
271.4604458  294.9502058  131.7068855  229.9868099  266.8952701  320.5442278  -5.265134514  476.0841735  238.9202716  270.7374459  243.273844  231.9967256  307.9019715  81.46259552  574.56057  -38.62768845  51.22941614  582.0624422  
271.8716596  295.8609237  131.2269444  229.887303  264.1137939  324.0606282  -5.03436318  475.511852  240.5149475  268.4896209  234.4516434  237.44474  306.9897068  83.84662429  573.6255353  -37.80879505  45.73237618  587.4918202  
273.6385092  297.664504  130.1111635  232.8468013  262.3634988  319.9873818  -3.990967242  470.5421425  240.6793369  272.4149703  241.7748991  233.2217004  307.6376678  81.8060673  575.0101185  -38.22962244  56.73384083  573.7201919  
273.3138556  294.8514341  125.4089305  232.9681838  261.7622174  321.0852767  -6.941532745  474.7993128  241.8371266  269.6607658  241.0842102  232.9043362  310.9567833  82.15647922  578.9823065  -35.146425  52.82247726  586.0569325  
276.0584856  292.3974837  125.0268344  231.3732633  259.9063701  322.3969218  -4.760318687  471.8378799  238.2272865  266.9218954  235.0159557  232.5800675  312.1907594  84.84647517  578.074389  -32.84521723  52.09135877  583.3600186  
275.1971119  292.8225504  127.5460115  232.8572275  259.7988101  321.5548806  -4.579887469  471.808879  242.6540582  270.4519315  240.1381317  227.9264506  311.4951061  84.69347929  575.8630533  -32.30430159  61.41118938  581.741511  
275.0403461  291.7680434  125.3545031  231.0691618  262.5666263  322.2672269  -5.086285993  472.8827671  239.775063  267.6264293  236.9027346  228.0600511  311.1624613  80.60613305  577.4523722  -31.58388184  58.44365749  584.5123417  
272.9396961  291.0137138  126.7785934  229.4918218  261.1793093  323.6091076  -4.819496664  474.7372248  242.6700823  267.9629231  235.5419655  231.4265166  308.0584653  84.17261412  573.9334482  -33.43698208  51.45314831  590.4913185  
267.0751564  294.7083564  130.7301756  231.0952213  263.26599  322.5918515  -3.668547612  470.4144334  245.4474619  270.2758053  243.0961829  230.0608709  305.9605537  82.98994772  573.7638837  -34.24363851  54.12540076  579.7248403  
261.9203088  293.0422806  129.6857937  230.9936067  262.1429513  319.9382576  -5.858765248  473.0875502  243.1919077  267.3523529  239.3592388  232.5419147  301.4819883  82.82000005  577.0422052  -35.31152964  46.75383912  591.6927237  
256.4561073  293.8755677  131.743712  231.2293205  260.8066354  323.7897934  -2.637764541  468.3672447  241.5147184  270.903349  233.8006359  236.6969283  300.8064493  86.01153835  574.5274287  -39.20090569  43.86794971  586.6250717  
261.0940724  291.086031  132.446265  232.9671616  261.7948268  322.8366614  -5.415821833  472.2543794  244.087225  268.0156918  240.4633507  234.8120338  304.7401019  83.77520131  573.6452784  -37.17127395  53.64124277  579.4713915  
265.4260451  285.9475872  130.8546101  232.1700523  264.1291411  321.7146547  -5.518285905  473.5819123  243.9617639  267.4862327  239.5244773  234.8693028  304.5192119  82.1836315  574.5038223  -36.73850386  46.5789051  586.0646701  
265.8255992  288.4765429  132.0199418  233.893765  266.4175336  325.5654035  -4.68769173  471.7174445  249.1214537  270.5231542  238.389648  229.8091936  307.4047438  84.5098507  576.1582474  -36.62755681  49.0439752  579.8273221  
267.6031075  282.9262829  127.7425209  231.186292  271.7395864  314.4620407  -5.83708381  476.3895043  246.6157031  268.9156909  241.9918192  222.4203373  307.9047253  82.96469788  572.7030386  -36.38978298  51.44134179  586.3119643  
270.8188217  285.1313106  129.1673775  228.7111179  270.3124171  319.778001  -3.587859137  475.2135654  246.2656074  269.4906671  234.9670847  223.0973403  311.3409892  86.80317335  575.3730938  -34.24326112  46.90660545  584.6757954  
272.0751697  287.1700882  131.7094083  231.0418943  273.6494107  318.4389852  -3.313462316  474.5887632  248.4897633  271.835062  246.3275036  221.9684267  310.719354  86.02059322  572.9886791  -34.21175563  52.08261788  577.847139  
267.89759  287.6686875  126.3728307  229.7343518  271.6810887  320.5064294  -7.215790363  476.5372777  247.5946247  266.6614422  240.5382834  223.4394191  308.883496  83.1428806  578.6031853  -31.75000013  46.897365  586.644266  
261.9325805  292.4427324  129.5640406  233.381079  268.412099  321.8777081  -4.951483978  471.1701038  248.4748555  270.8634491  239.2187705  228.6730086  305.7816589  86.54912869  572.2013186  -37.34357211  51.79688155  578.9551927  
264.0000363  291.5485572  127.1685476  233.2587944  267.1450052  325.3420751  -6.399621421  471.5590785  246.7642983  267.5999335  238.6772397  231.1744391  308.5620995  81.59620043  577.6766774  -33.28589788  50.40410806  581.8102564  
263.3750632  291.0215425  122.1310175  232.0902885  262.8840464  319.5732825  -2.372917291  469.7228185  244.808699  269.4893945  236.5887803  232.0174953  310.6006248  83.62693456  569.6684774  -33.38427991  52.96388003  591.3884732  
262.6378057  292.9398788  124.7219134  232.7225602  263.3930573  323.7233097  -2.444119368  469.691119  241.1228419  270.5144356  241.8080532  227.4293446  311.5275318  81.97083732  571.1253416  -32.19763461  60.01365902  574.282871  
268.852333  293.1883675  125.5730546  230.2558497  261.7409656  321.0074164  -3.396311684  471.3952775  238.3888704  267.5754909  237.315226  233.9015107  311.8738507  82.91255332  572.8330598  -33.04289058  45.48576513  588.1590771  
271.5286704  295.1733906  130.2895407  229.9085415  262.4877326  319.8441832  -3.028799723  470.0528059  238.3972129  272.305303  237.9490756  231.2529098  310.8650677  82.61471317  573.2121589  -34.22000353  46.50935977  580.6782873  
272.7269157  294.830549  129.0876367  227.7575739  264.4191137  321.9357972  -6.087899633  474.4871792  238.6905554  270.3314131  240.2214281  230.2148496  310.7607233  81.34582117  581.7869086  -37.60901339  47.6655982  583.4449681  
276.3317674  292.519564  128.8676895  225.533827  262.3736876  319.1076723  -5.018907458  474.1535136  235.0451464  269.5393274  238.4667807  233.0416904  306.8474118  84.63413601  573.2000279  -35.72168387  48.05158253  590.2512234  
275.6634834  293.4153932  132.1106171  226.2460489  264.1740461  323.7586073  -7.055969715  471.6584159  238.1316637  269.2594348  240.0775978  230.0103507  308.6675615  81.87403304  576.6325074  -34.85783793  52.2570273  576.0556313  
275.0542133  288.1170287  130.7865722  226.2628473  265.383713  318.9426169  -7.410274721  476.5535643  239.2020998  269.2280981  246.0555291  229.2473427  305.0070168  81.99638742  575.9816584  -35.60164604  49.14435225  588.6140608  
277.1735518  289.1747147  130.9662405  227.3126516  266.404846  324.4663791  -3.699585337  475.4449222  237.7394427  268.219918  239.7790139  232.0815211  307.8570212  84.83587302  580.0957662  -37.32716126  44.13429519  582.2395534  
271.0611286  292.3516136  132.7307145  230.1059695  266.7729623  322.1933114  -6.381848453  474.5140326  242.6196968  268.360015  245.3305324  228.5288807  303.4870001  84.09378113  576.6762621  -36.41985481  57.65340935  579.5216303  
261.9860852  291.5994747  131.3616015  231.6769816  267.119692  323.2119624  -6.995576149  475.5960371  242.1829299  265.951947  242.1089325  232.5169841  302.6125859  81.91532731  576.1770975  -33.3293966  53.30118527  586.9943356  
265.5368854  292.7421178  134.1082306  234.2469918  260.8293395  324.2510313  -4.978226908  471.5621893  246.3678227  268.9273564  233.331537  237.883397  306.1628186  85.39123905  573.6745996  -35.5287835  53.38597888  582.7643787  
263.2749089  293.0776742  131.4474744  238.1722029  261.8472777  319.0959191  -4.554868074  472.0093297  247.2902478  270.1021861  240.665297  234.3773911  303.7039136  83.18378976  571.0140187  -36.91340016  58.02117202  574.749493  
261.281996  291.4233244  129.3856667  235.6895187  258.2688149  322.7517033  -6.465070667  470.3041298  245.9473867  267.5051559  228.4941097  237.1317364  305.8798599  84.18521157  572.4857815  -34.84220215  50.01360981  586.1409524  
264.0617434  289.7415602  129.8598252  237.1684772  260.3860457  319.6029605  -3.949171707  470.9583864  247.8736076  271.2132174  238.6725605  231.8872856  306.6825047  82.60542692  566.2194863  -35.36172101  56.6848272  583.5143922  
266.1610352  287.7601872  124.3469356  232.9557482  257.9985968  322.8510715  -4.824123718  470.5276368  242.8230295  266.4696345  231.1973147  235.6993906  310.0681353  82.14203227  573.4816871  -31.58975446  46.75312188  584.7388927  
265.2005466  287.0150241  128.0319425  233.4069176  261.1999053  322.0352252  -3.520671705  470.2611727  245.3432744  269.5703521  240.3483512  231.6686672  308.7144044  81.51386762  572.2733785  -34.62457042  52.04193496  587.8907952  
266.5320332  284.3086064  126.806352  229.4337681  263.9403071  323.7127717  -3.689349173  472.1345191  239.3995647  266.7206833  235.3775684  235.2310294  309.7911707  80.88268204  576.0569563  -32.35617142  44.51484033  585.5000933  
267.9740592  288.2263333  128.9228023  229.224141  264.0785708  322.0608358  -3.775643064  472.7568342  244.8918544  271.2772826  237.5614043  230.1990766  312.4622217  83.59206512  578.0798014  -34.74265671  48.18133767  584.7130374  
270.1992646  288.764221  127.4695897  228.7615532  268.2405537  320.5921377  -5.292560226  473.8874398  242.812593  268.0476829  240.5186926  227.2586532  311.6339275  81.11711189  578.6611723  -34.64351021  47.24762654  583.9337308  
269.0710313  292.4443722  125.8901845  229.9567961  269.7227183  323.3763261  -5.841328215  473.4472802  244.0142104  269.7335296  234.9007368  228.8997713  306.3326811  84.80840678  576.528841  -37.17657239  41.51119737  585.0961677  
265.3964473  292.5061732  125.7726332  231.4365523  269.7842266  319.4291243  -4.670835707  471.8264342  245.0149343  270.0779704  243.1529795  224.8301714  304.8401168  82.37067222  570.2317839  -36.20867796  53.42175552  570.4808729  
269.6225586  292.1847318  125.5280313  229.8453127  266.3694257  321.7115995  -6.985397991  473.8607644  243.0049279  268.8373577  238.5219045  228.5928225  306.0393501  83.34025584  576.9963277  -34.31882483  43.44767707  583.6058772  
271.2167423  293.789005  128.6853346  230.7641492  266.5364939  317.7130086  -5.628821045  470.3960178  246.3749066  271.0186258  240.6034338  229.7197579  306.1067311  82.71376982  569.9215616  -38.59365398  53.35862643  584.3753153  
271.7295229  295.5515235  126.2710573  230.291357  267.1349146  321.2885465  -6.348770196  472.9363567  243.4283866  270.9983493  239.0847764  232.4873774  304.7094913  80.5344572  575.7751618  -35.96415494  52.3702936  583.5899608  
271.8579428  294.4498709  127.4524902  228.7219099  262.2609748  323.4871149  -5.262055188  473.8620543  240.3631545  271.1012344  237.0990104  235.4972665  304.3340922  85.55151612  571.6503945  -35.47546763  50.58070033  589.6546068  
272.9657123  294.5972682  129.1018521  230.3152709  263.7479198  320.5784986  -4.109313557  473.4733657  237.4625818  269.5699695  242.7795126  228.8878181  308.0765435  81.7439554  573.4344734  -33.29615732  59.49360204  571.3816094  
275.7216531  292.3913269  129.3489248  229.18542  264.5785834  322.7087543  -4.702248665  476.3314016  237.7780988  267.0099811  240.8416753  229.4898744  309.0818633  82.3559251  578.4270441  -30.00800071  50.02216765  591.5948818  
274.3211685  294.6248897  130.2655085  230.9488758  265.1791853  319.9634659  -3.516787984  470.9587291  239.1773626  271.2080751  240.5883792  226.2755609  310.7780887  82.22743791  575.3308212  -32.59404851  53.83424348  581.1085842  
264.1726796  291.7651673  127.2694085  231.5967058  267.1817774  321.0201957  -6.580214804  476.4028108  240.1554973  266.3841673  239.9378295  226.2197655  307.1131494  80.38066904  579.7951837  -35.07818819  54.05925689  587.973806  
257.3614138  288.2761721  128.1496664  231.9577701  265.0097589  319.9554153  -2.737065699  475.8260022  240.0515221  266.4910338  235.4929168  232.7447716  304.5242651  85.17341214  568.9501654  -37.15134863  48.32742363  588.0209865  
264.6494509  290.655291  128.5061928  237.1859959  262.764126  319.779061  -4.749431181  473.2517471  246.0763662  268.2312835  238.9032299  224.8887203  308.8624118  83.83978385  574.4208652  -34.26936281  53.46098564  580.5846096  
262.7327253  287.3075103  127.5424441  234.797466  263.5843044  318.2350686  -5.633668405  475.5028137  245.1456768  269.2182961  241.4773041  227.6102827  309.2155043  84.66106184  574.1397172  -33.46763454  52.54874075  588.0670162  
269.4341813  293.8184931  130.1721338  231.9376141  261.2173334  324.0794433  -5.121961791  471.3693574  242.9841999  270.0591929  234.262794  228.1206679  312.7503462  86.49073378  578.7928439  -32.23022784  53.55593735  578.103343  
271.2361767  288.7873582  131.2124631  230.3167418  262.7750272  318.3186863  -4.029228635  473.4343026  243.9496338  270.7632986  243.8021682  227.1726982  308.8523334  81.61299345  571.1554597  -34.31547918  57.58718663  583.794777  
272.5834798  288.3021471  130.5494675  225.9119046  260.9078983  326.6219961  -1.934582297  468.2399274  238.7276266  269.3700814  233.5582176  231.7708495  309.7809835  84.96909421  575.1662366  -35.28848073  47.99471601  583.7341363  
269.2877936  288.6358902  129.569067  226.0455744  262.8993804  324.1183149  -4.798626423  469.2513047  242.4908424  269.3000008  243.9501768  230.6570428  304.9900269  84.39954424  576.2818421  -38.23301418  51.83394105  581.9955255  
266.8462752  288.7888872  127.9930914  226.0761223  262.464601  323.7604231  -4.623047939  469.6035786  241.8799343  269.0977203  236.9080086  237.2448098  305.6655793  84.64190159  576.86014  -39.53603598  38.77786832  585.7263956  
269.8968816  291.3673355  129.5923894  228.614652  265.3130966  324.448049  -6.484114143  470.8460836  245.5626518  270.4549691  243.4187838  234.3294106  306.122067  84.56834388  573.252115  -41.90766994  46.44953532  581.6082785  
273.1345166  288.6889356  126.0342619  229.6845532  265.136449  321.7122775  -6.053851652  470.238378  243.8977927  268.1080975  239.2648339  237.2752201  305.5280202  82.12548768  574.0100809  -37.19553939  43.43588978  583.2627451  
269.291987  295.2498266  129.4935131  231.6391135  265.9970031  323.7063576  -6.18960743  468.7107443  246.0550297  270.9808095  238.0032832  235.8790708  308.6252405  82.20681086  575.3950495  -38.8048945  47.96062055  576.5527655  
263.8190019  290.747998  128.3618798  232.8631399  266.1535865  318.7653852  -5.728572292  473.5719523  244.5440138  268.3214579  240.9390446  235.2530067  304.019108  79.62940436  570.455298  -35.72656077  47.7584947  588.1324768  
265.2808461  292.5775745  130.2921628  231.5768079  262.5868077  323.8243955  -4.895909728  470.2683101  243.2556256  270.7341623  233.5436359  233.5932695  306.3597061  83.80456944  574.1003102  -33.55877117  45.63352019  581.8121365  
269.3115176  291.6151073  130.1071466  233.5791632  265.6625808  321.4322189  -6.279857844  475.6730868  246.1370392  268.7483407  240.7310856  228.6912315  308.2759567  80.32058841  576.4004449  -32.59522263  53.2513311  586.2378374  
272.1692599  287.2156127  128.1222009  231.1986793  265.0374412  319.5355241  -5.860630838  475.1372574  242.4705094  266.7710307  236.3218528  225.4883424  309.7781533  84.19566196  574.701816  -29.13635687  50.71295592  587.4074568  
273.2719706  290.4615787  132.8502421  233.1684024  266.2979968  319.0310331  -5.105808987  474.0973508  244.1244909  270.4851487  238.1600774  221.2674258  312.8518807  83.01076928  578.1836512  -30.20312466  59.8922847  578.7043345  
268.9117567  289.4801927  131.3163002  232.5094402  266.8578219  316.3041318  -5.550685519  475.8332197  244.0762896  268.3637861  241.8789015  225.3385016  308.2893292  81.48799634  574.4060992  -30.59917203  56.65248815  587.8887399  
262.7131733  295.9904489  132.4976061  232.0973833  265.7753657  325.6084783  -3.959897931  473.8098216  246.2429268  270.2303908  235.2441773  228.8263907  308.2082145  84.69611956  579.3854043  -31.78779567  51.12133623  578.7642958  
261.6298415  290.2980843  130.3645241  234.9256912  267.284297  318.4401429  -4.317478165  474.8833813  249.1328853  269.5832112  244.1535349  226.4236953  303.0983421  81.99450563  570.0409765  -36.97393473  54.61042401  580.4162316  
263.3242616  293.3018448  126.2836232  233.0409341  266.0254508  325.3845852  -4.93751828  473.1529785  244.7135939  268.5953364  235.8835237  229.7533904  307.2782759  82.48653752  577.72516  -37.5353769  41.81167347  580.6207549  
260.5064977  294.6736619  128.580625  232.7479378  266.9026693  317.5926949  -3.527003057  473.9549554  247.155744  271.8564763  243.8868064  226.4011504  299.529284  83.29712624  570.452865  -40.35191536  53.49751782  583.1092171  
268.9167234  292.417863  128.1342224  228.3718096  264.8853941  321.4343162  -5.301501625  476.3984682  239.4844621  269.3880469  239.0715784  229.1285778  305.1696602  81.89788283  580.1811863  -36.91888448  41.7613282  585.7194776  
273.313556  291.3921956  128.5418859  226.0325266  264.3120146  320.563027  -4.551451121  476.4715386  238.9742559  271.2114688  239.4356565  227.4414918  308.3471496  85.69769755  577.0808604  -38.3833427  51.19494477  585.7356477  
273.1201581  289.8025893  128.495613  226.8394815  266.9548656  321.4504142  -5.571395807  476.9188787  239.4072105  268.4752414  244.183638  229.8267242  310.4960161  83.5885674  578.4706669  -36.78703207  52.48746613  582.594459  
274.2700815  290.9378909  127.4922641  227.2437496  266.4045484  323.2125354  -6.348000443  477.2593698  239.2861231  266.5076276  239.9969087  234.0111524  310.7722904  84.76681955  575.9975391  -35.04751498  45.23646265  590.6530087  
273.3032339  289.8453729  132.1367396  227.6090166  267.1941365  322.4491886  -4.75726325  472.9520657  239.2031445  269.1802829  244.9836119  232.0091927  310.8831541  84.11699499  575.0809018  -37.43466344  50.98477347  580.8131486  
272.666641  287.3325445  130.2022012  228.5727136  265.3744791  323.6662744  -7.020177586  474.3284425  238.1312369  265.7884  239.845515  233.8597608  311.7849571  82.63577405  579.1927983  -33.74875357  49.40679405  588.3533572  
268.2917328  290.0129401  131.6540681  229.7443134  260.1457184  324.0004538  -3.458781422  466.8722261  237.9499567  269.5922589  235.0943144  236.7173966  309.3509961  85.51579544  573.0864356  -34.75189708  50.21104143  587.4763958  
261.1328013  291.6833394  129.9898869  232.126241  261.3966243  325.2024788  -5.716778236  471.9282189  240.1251921  267.5330755  238.5928244  235.0895987  310.2809729  79.72777323  581.1662829  -33.16302444  50.57452465  582.8557115  
262.1846372  290.9160602  127.8231899  233.5052356  257.006608  321.7844361  -3.343695008  469.118585  241.676804  268.0815881  235.9135601  239.1725746  306.5789993  84.86793098  571.2672669  -34.84044444  51.38402708  592.6741274  
261.8858843  294.7513559  127.1623835  235.4531796  255.9421109  321.1018718  -4.172383157  468.6043115  244.4344096  268.662542  238.3603473  237.4056149  304.5444826  84.09350528  572.8911084  -36.43935736  57.47563567  572.8764937  
263.439419  292.3233686  127.6070436  234.5274652  256.2960053  324.4365709  -4.530895857  469.6111703  247.1463717  268.2390862  234.2787627  239.8470234  304.9113012  83.04287245  569.1402522  -37.32636351  46.49262102  590.3505699  
264.5334663  293.6112579  128.2581469  236.4767509  259.3951743  322.017562  -2.579516018  467.3706821  248.7147778  272.5158666  239.8571521  231.8614926  304.4994923  81.52618172  570.3879655  -37.60496508  51.53070027  575.4816884  
267.8495222  290.4849814  123.7988914  234.7143408  261.4351863  320.4241376  -5.035080246  471.3125669  247.825126  269.7652787  234.5675506  228.3174355  304.0201973  80.11046153  573.7933005  -33.06704897  44.31579995  586.5365868  
267.5826675  289.098615  127.88141  235.0390081  264.2146496  319.7841952  -2.792076652  467.1512897  248.851389  272.7396712  238.9672794  225.7327613  304.2883069  82.92100689  570.401148  -37.79025835  52.19576844  582.0330545  
265.0646431  285.8178442  124.4491193  233.2007657  267.4650117  321.8905712  -5.221613763  472.8430488  246.4484349  269.6408394  239.3339997  224.7051895  305.7869658  81.66565796  578.5176253  -34.37809644  44.41368833  582.7115726  
268.4180065  286.1974696  126.5785141  231.7286431  269.3905973  320.5549196  -4.263437864  474.8751149  245.4085584  270.4810642  236.901467  225.0877051  306.5944167  85.52821043  571.9731253  -36.12699216  47.15093835  587.2322956  
271.4237395  291.2571756  129.0228628  231.2501847  272.1878166  322.0348452  -5.078897291  474.5816918  243.4966609  268.3762877  241.1633384  225.5135923  308.3501887  83.05354885  572.9629768  -34.36372206  56.67208242  572.0379838  
272.0055005  289.5442817  130.9080114  227.4893969  268.9379443  320.8113987  -5.654810331  475.5918269  241.2205799  267.2653403  237.6074549  230.7847641  307.6165045  85.91827536  572.4797486  -31.33439466  50.11449607  587.0671988  
274.3448939  293.1700732  133.4793753  228.9376207  268.7096629  319.0572931  -4.477209411  472.9443156  240.2528736  270.6697009  242.4704568  229.5784415  311.6272757  82.1319272  573.1586451  -33.08639051  56.4269761  575.9752066  
277.0277366  292.3354032  130.4314891  227.301014  267.1025791  318.1291423  -6.970530514  474.3342141  239.4864114  267.0240786  238.7098459  233.2755686  312.7915526  83.69966157  575.8957046  -32.29674703  52.11421583  588.3162694  
277.970505  296.134817  132.0364515  226.2649349  263.2056075  320.580291  -5.110982457  469.1757293  236.649813  270.180402  234.8838321  233.8346232  312.0383555  85.88825095  572.7088557  -34.04255565  51.14311687  581.6696484  
275.2274095  296.0370688  130.0306481  227.9466581  264.4843855  321.3381603  -6.596597795  474.1243285  239.7976584  268.7182296  244.1203076  231.62086  309.2161214  84.8583552  576.5342296  -36.45564312  55.60893875  577.8132374  
272.037913  295.232809  129.6973146  226.6865427  263.8183002  320.9889752  -6.702972418  475.4446478  238.0517826  267.2632577  239.4625394  235.7351345  306.013581  83.62346779  576.0676452  -34.54294313  46.32075646  584.0194911  
269.3442468  294.9422256  129.1749275  228.2012059  266.2899547  324.5833198  -8.61645495  473.1443854  242.4033239  269.4974369  240.1556868  232.7509031  307.115182  81.9605882  577.2899091  -36.81133407  50.82924741  580.7695082  
270.3391431  290.3765944  127.1411956  228.4103332  268.5710722  319.4959248  -3.530811092  476.372436  241.0622951  269.0087056  242.4230586  226.6173487  307.6639281  84.12753971  579.7414583  -37.17296976  51.3344651  585.1022408  
271.8283231  287.8191929  127.7540735  226.440605  268.3882201  324.0086833  -4.814793767  473.7441224  242.2071178  266.6452815  235.5106199  224.9192857  310.2320312  85.28070769  580.05787  -32.91268308  49.00264609  583.7094246  
265.8348266  285.2008824  128.7787453  228.4482353  268.1808119  319.3448684  -4.464885821  472.5821497  242.8885841  266.810847  244.244937  221.809128  307.3694764  86.75346967  572.3467255  -31.97623804  60.00346394  578.107452  
266.040609  288.2149606  124.5920659  230.7979495  264.3614595  324.7413712  -6.869478241  475.0319932  243.7628403  265.7393018  239.7199443  224.6640669  306.7571344  81.19997766  577.8771728  -29.35650484  49.79027557  586.8384177  
260.9352087  291.2901897  128.2138943  233.6387213  259.5158968  325.2845748  -4.018596381  468.1643423  245.3475514  270.2814899  239.3238468  226.5163965  305.4307769  83.49434612  571.584282  -32.15544144  52.00823292  582.6965112  
260.9399986  289.9390583  126.1378547  234.8917622  261.4316456  323.9084575  -8.222506097  472.3798336  244.4628028  267.8429366  239.5063549  224.7893248  303.7985046  77.17243104  576.8549537  -31.86766098  48.33501471  580.315787  
266.9304465  290.3932539  129.8722916  232.8930615  264.5479462  322.7462221  -1.614161837  477.127496  243.6455042  272.4287074  240.0628503  231.3261363  302.8699963  81.88048574  571.9288656  -38.33495763  44.11766859  590.3854945  
270.0445896  292.6781754  132.177602  234.4626774  266.3541137  324.3237036  -2.959817943  474.2137936  245.3205116  272.4500339  245.684635  229.1579365  306.4064835  80.96649244  575.84002  -37.39683423  53.81059619  573.9919331  
270.7631281  290.4294811  129.0865109  232.6366791  266.4082381  323.6385734  -5.949855997  478.2160286  245.3611167  267.8760652  240.5970122  233.1204262  306.2269495  81.3128794  576.3797361  -34.85382865  44.89173459  590.4011052  
271.1685316  293.13728  129.9179033  234.064473  269.1866284  319.7890567  -4.20222556  472.3967415  246.9461806  272.3570226  236.5946653  230.9020935  309.4524763  83.34285134  573.0400975  -35.88974007  47.49499993  580.4637842  
266.538281  289.7999942  127.4585755  236.9792451  273.9993541  318.2629283  -7.535285262  474.3586247  249.8355335  268.9123267  237.9678196  230.2945898  312.4238621  81.91014418  577.4388774  -32.13197244  56.87137452  583.2116013  
259.4255861  289.3160488  127.4267489  235.7115895  268.671807  316.1369055  -3.250323258  470.3299791  245.7287012  268.9004446  234.0183888  234.7609768  312.020648  86.11384001  568.3838627  -33.13916609  55.19833858  588.9380596  
260.3930452  291.000081  125.9467821  236.0851249  262.7210307  324.8379154  -5.102686005  471.198031  243.8033889  267.8188225  237.790905  233.5732774  313.7531808  84.67982197  576.4683606  -31.95634865  61.80796825  576.8511078  
260.4517553  288.1493754  126.4267716  233.6398186  259.1708286  319.095945  -4.020746288  472.4190322  241.4901062  267.5574413  235.0863309  237.3262062  310.8585679  84.3034227  567.3833409  -32.14406313  55.98871802  590.0440105  
268.3373691  293.7739874  128.0676906  233.3545747  260.9260257  324.8188549  -4.788370229  468.7571319  241.0945773  268.3912425  234.8983973  236.6199244  312.2455921  81.58613589  575.0344953  -31.93823532  54.23377926  577.5262793  
269.9206562  288.828412  124.4762624  229.8914193  258.6717128  315.3064832  -6.180859381  468.199557  239.5882509  268.1905305  237.1819803  234.0533456  311.0781414  83.2215609  567.297215  -32.76703513  52.11817651  591.034325  
274.7627198  294.0740307  129.5544549  229.3890879  257.3282405  322.1891833  -5.730806978  469.0349676  239.7708516  268.604463  233.6393371  237.1722941  313.7865141  84.24354304  574.9724513  -35.58193892  50.66872112  576.8715296  
273.6302  291.6770575  130.1650083  227.6940094  258.3407527  316.8363941  -6.341096071  471.874348  238.6794928  269.9628329  239.9833825  236.6363517  305.6620004  80.56884031  573.8137588  -40.65172168  48.76748692  589.9311235  
262.8787951  295.5532146  132.7653499  227.1618906  257.7115125  321.7827813  -3.451399289  470.6443138  239.3849384  272.1769099  235.2335299  234.6833468  301.4295197  85.34880188  578.0439579  -42.34056776  43.44687019  582.3949199  
262.9012294  291.5736294  132.4712017  228.2604909  262.4820474  321.2181653  -5.554236783  477.1690811  243.1820181  271.1832971  239.6044737  228.5058221  298.791241  81.89680999  578.5974682  -42.85756484  40.50330536  588.4593336  
271.4831802  291.9968364  131.3523556  226.0958253  264.6070727  320.7587578  -4.429741209  473.1607987  241.4697477  270.0306457  235.0522838  230.8770259  303.1828109  85.55726938  575.5850241  -39.56221157  38.7436727  585.7385841  
272.1869742  292.2892159  130.8735091  229.6742542  268.3305295  320.1430552  -5.046593602  473.087055  246.1885937  271.2349141  245.1101134  227.2719179  305.7815945  85.64441389  574.8179694  -38.19279296  51.95078257  581.5588367  
273.3539205  288.8446941  128.8289314  228.5302512  268.2995832  320.9636808  -5.581431458  474.0482005  242.2098232  269.3121332  242.13067  226.6725148  308.6113331  83.50727013  575.7434382  -35.69871611  47.01804374  585.9585024  
275.6835891  292.5434742  132.0066306  227.8747373  269.7541792  325.225273  -4.259039595  473.5015477  243.9527734  270.3268398  239.6195496  227.4697519  312.3202757  86.10237116  580.4453549  -34.36617293  48.7805353  579.1427989  
276.2665358  291.4555868  130.7392431  228.2211597  272.2653425  320.5381799  -3.887947657  475.3178431  243.6216294  269.4626631  246.8605278  227.2498942  310.2179218  85.61721143  574.1475242  -37.12472429  56.753277  575.8351874  
276.1950604  293.9786835  127.3324154  226.9176469  267.6499413  326.4652704  -5.381902433  472.8039391  240.9122831  265.2978998  237.1315994  234.3906609  309.2384303  84.51034718  579.7328702  -34.47075026  45.8424894  584.09457  
270.1144015  296.1086317  128.4326336  231.5419412  266.4052776  322.7056458  -3.738286066  470.4651153  245.7003741  269.8968013  245.6200356  232.8127595  304.3233629  82.82333677  572.1245866  -35.04988711  59.14567799  581.397466  
256.0193157  291.8876285  123.9507891  232.6888432  260.7536894  325.1069328  -3.42050171  470.005652  243.158752  267.4639488  234.6887196  234.2024233  301.5802631  80.1073419  574.7307311  -32.61526316  49.11040577  587.6054909  
256.0498295  291.9048877  128.3060679  237.0335676  259.8633679  324.5320642  -4.224684352  473.6650266  247.7303523  270.5113724  238.8147829  228.6759257  304.2727272  83.54625331  576.0098751  -34.89423596  51.74108554  582.689955  
262.7746189  287.2054297  125.1944201  235.1877497  259.8245309  319.5939948  -5.000086908  472.5123348  241.7055346  268.2613726  238.2209043  227.1417725  303.2528604  80.70811191  572.2567915  -33.73230498  51.75786259  586.6677828  
264.3419612  293.5887256  129.2026535  236.5740055  261.1848855  322.6807032  -3.852371388  471.4232409  245.5259545  271.6839138  236.6985171  230.4192853  307.5265151  82.16178251  577.3250177  -37.41059784  50.70260078  579.5329562  
263.9996918  288.1869092  125.7419634  234.0351372  261.7360377  318.1844714  -6.799885884  471.4491169  241.3086255  268.8990065  237.7495052  230.2556013  304.5533522  80.96643101  572.0980227  -37.21296413  51.03153787  590.7172834  
265.0844102  289.391787  129.2261092  231.3025965  258.8913931  321.0627606  -5.699232324  470.4684293  242.3242544  269.0316125  231.396689  226.9993104  307.7999865  82.45702632  573.376208  -32.1491111  50.41325407  580.4042003  
263.2387414  286.3276459  131.3612485  230.9181579  263.7172672  315.7043674  -3.834803146  475.5836272  242.6011205  268.9389341  244.3979905  224.1421319  302.7242709  80.9771509  569.7927757  -34.77447531  51.19283215  583.3643954  
269.3807263  286.0661509  130.4406695  228.7892773  264.4531724  323.3537049  -4.923690715  472.298404  239.8296796  265.5834031  234.874303  227.2049722  309.3225766  83.76950165  577.5741728  -33.57452434  40.3985574  583.4625814  
270.0360697  286.3932184  130.2247185  229.1388318  266.8529207  315.8658478  -6.367578203  470.4862316  241.4955854  267.4620032  244.1646414  221.7249669  305.547382  82.69062837  569.1097262  -32.1463487  52.98016636  581.9331982  
273.1142579  286.8576174  128.3459267  228.7047399  263.7515116  320.5284416  -6.788351884  475.0793716  239.4851738  266.5753336  237.5972373  226.1564531  308.5161483  82.42706585  575.1392852  -28.10868133  43.87395311  580.7817026  
275.2327523  289.7938231  131.8277451  228.9597888  266.7654178  319.8542284  -2.96622021  473.0255802  242.5204626  272.6938052  240.7304458  229.3496465  310.9767532  82.35851464  571.4148629  -34.45351658  54.44270741  584.4309348  
273.8019574  290.4298848  130.0833535  228.7040876  264.7304929  324.9739073  -8.906559191  473.4368354  240.3920436  268.1777193  242.1445048  229.9703631  312.5393937  80.29329853  578.3974281  -31.75889402  51.67404614  578.2175183  
274.3673209  292.2721833  128.2922296  228.2480302  263.5725681  322.898801  -5.214114039  475.6884737  243.1821464  269.4984002  241.86516  234.3442535  306.05891  83.76895125  574.9389048  -33.5823123  50.34892911  592.327878  
271.386403  297.9704109  130.8160718  229.7825578  264.9387216  328.3642476  -3.231206405  471.7312874  241.3458726  271.8427842  236.2127711  236.9347662  308.591912  84.30656962  579.4723273  -39.10970469  49.69301145  576.8046651  
270.6466903  294.2360639  131.1804975  230.3051422  267.139493  324.5007207  -4.931663495  477.1047315  242.791303  268.8806107  246.2819952  235.611077  306.8397652  82.83080831  579.0872311  -40.19210837  50.15494338  586.7773687  
270.846619  294.3724325  131.3048123  229.2320994  265.4608781  325.7904198  -4.549251833  473.9545226  240.188026  268.8024009  237.0303873  240.1711791  308.31605  83.8704507  576.0230591  -38.32749029  46.61378401  586.7201195  
267.7024194  295.279434  129.9914568  233.5019538  261.8909776  321.6404579  -4.367488537  472.2593613  243.6795642  270.3864719  239.6953244  234.8573615  306.7161179  84.59054341  574.6015295  -37.5406162  58.92653289  581.0035122  
267.4590155  290.7479343  129.3898384  232.4326828  262.9606968  320.8984672  -4.37677797  473.795112  242.6705371  268.0914728  238.2834017  233.8993116  307.7628856  81.7179265  574.2050308  -33.7686627  52.12337198  588.2705196  
266.0724484  295.3809776  130.2260865  235.0155269  263.9969051  324.8389268  -4.343283214  472.3408319  244.5640169  270.4614135  235.3183969  232.7860011  310.9474862  82.81394374  578.0782526  -33.6700519  54.44814839  582.2963495  
262.7006431  290.2265365  126.797355  233.3295302  266.5367  320.319356  -6.042127087  476.1176944  244.971446  269.6715715  242.7005622  229.8225468  303.9260665  80.17015296  571.739643  -31.43191714  59.74155825  583.7090985  
267.6460854  289.2829011  125.0985086  231.1826639  264.2532493  325.430692  -7.802459714  471.9187961  244.9922498  266.1973855  234.8698444  228.9532451  306.9012415  82.31051062  573.4619093  -31.98626015  47.46608096  583.2427473  
262.8289952  287.5387644  127.5898886  233.5798072  269.1255875  319.0804027  -5.631548601  472.5962965  247.1595976  270.2171915  244.4985534  222.5931385  302.6308846  83.54923706  569.0013616  -35.35634147  52.34107851  579.9070132  
262.8531888  286.2546993  126.945599  232.8461731  268.9915093  320.3068726  -3.621998471  476.5810029  243.5860412  269.7207256  239.1677273  225.1323887  307.2015514  82.96883855  580.3753516  -34.75066812  46.70123456  582.0699634  
270.5904299  287.4459987  131.2253956  229.3263208  269.1927083  319.7827749  -3.240301043  476.5096326  243.3376024  271.8349118  239.7165857  228.0502603  309.3512354  84.99593772  574.2830216  -36.44818818  50.38858646  586.7990461  
273.6578214  291.2755442  130.4228445  229.9991119  272.5111715  320.9836624  -5.245729696  476.8103216  242.7772698  268.9378841  241.7108677  226.8098866  311.9281638  86.58060924  579.2427991  -35.21756028  53.36727221  572.232328  
275.282311  289.6641495  126.4892078  229.3844769  270.7627084  313.729746  -6.115312285  474.292791  243.8434299  267.4799528  242.3205139  228.000421  310.5263632  86.09958306  571.2509311  -35.24087859  49.86401474  589.0427823  
268.5012871  293.9039001  126.2206426  230.549591  263.565127  320.4403237  -5.007709556  464.9762252  242.5258664  270.1257949  236.8164918  231.0430897  312.1614085  83.65691664  571.7787248  -37.00429995  54.82694241  577.2665331  
263.2972663  290.0556737  122.8755329  229.0984941  261.3824142  319.6709786  -5.728994122  468.0177905  242.3004133  267.82214  237.8175407  233.5981938  309.2807436  83.27547768  573.8016182  -36.44859042  49.65238819  589.351386  
265.1196477  289.6216769  128.0475285  229.7389626  262.2165804  322.0833789  -3.771578192  467.6501735  243.9598778  270.371807  233.2381671  234.5104772  309.9018657  83.99595304  571.3023317  -35.24396769  45.31047768  583.5591029  
263.6103322  290.5818457  127.8410422  230.7013534  262.7520664  321.3667864  -6.07487609  470.9612463  247.7311978  265.8912433  238.1980692  232.9083724  309.3092205  81.12234387  573.0459574  -35.43570565  46.6130063  584.8590772  
269.8872026  290.3364401  125.5442764  228.785093  259.9612445  320.6718521  -4.778648212  467.7750509  242.5969006  267.3037295  232.9778813  234.5158177  306.9080242  82.64241528  568.6761657  -34.99790235  45.10889034  584.2367314  
271.1899368  292.8474003  127.8824351  230.908366  259.9056001  324.1972288  -5.513979594  470.9391472  242.4119983  266.6264808  239.0536779  231.7312914  306.0439057  82.54691387  575.0441558  -35.00420804  52.23055059  570.5511016  
268.6287839  289.8447315  128.5974765  229.9230553  260.0397552  323.7178956  -4.683779344  471.5186763  243.5129556  266.4753226  238.342821  233.3003225  302.8294532  81.49120565  571.309939  -33.90465108  45.61188691  591.8144942  
262.6889349  292.4029778  131.9658981  231.6981225  259.5738358  322.4252284  -2.658542913  470.0489528  242.7552003  268.8321272  242.5620157  229.2365362  306.5620925  82.04500093  572.7097529  -32.91068205  53.89617104  579.3254582  
262.3038912  290.1865124  127.4995436  230.9707029  258.2150462  322.4749355  -3.343181555  471.8729297  242.9995853  266.9813405  237.8593404  232.1692733  308.6439467  82.47694289  576.8715921  -28.89331968  47.39205737  592.344025  
264.4763848  293.0608076  129.4511742  232.5697665  258.7200541  322.5226158  -2.242204944  469.570383  241.8243837  271.2598957  235.7187447  230.8382621  310.660791  82.8919886  577.0639566  -32.085099  51.05138066  583.2905518  
269.6881064  291.8455104  127.1192165  234.1624489  263.8966075  320.1103623  -6.197059926  475.4600392  241.6841365  270.2044154  237.7151879  229.5971627  312.3356934  80.08943833  579.0880854  -34.01553337  52.73631109  584.6961365  
273.6884342  289.8099338  128.1581687  231.9123825  265.375844  318.6888327  -5.60662347  473.5008393  239.9648782  271.5608263  233.5779827  232.2580505  308.5181298  85.54696911  572.3676529  -37.97662813  49.53022664  586.7104361  
275.2208446  292.1863217  131.2653596  233.4885282  269.7694888  322.1570217  -6.148950811  476.1862612  241.7184563  271.9558039  241.6038029  227.8435858  307.7209714  83.13143042  579.9907644  -38.73100046  51.35220941  571.2936171  
273.0675202  287.4201433  129.5481611  228.9576648  271.4492483  320.3692543  -5.747018742  477.2778531  240.4245994  269.5592298  240.2819875  231.5641836  303.5044622  85.20879801  573.770254  -36.92017849  44.9846915  592.3878233  
267.3138612  292.6867926  133.7441112  230.6228988  270.9192944  323.8667154  -5.641112219  473.4922448  241.1560999  270.6821462  240.2969862  228.2088343  307.2589219  83.14310779  576.5690085  -35.45087197  51.6863447  577.1109622  
262.4524522  287.449025  131.1634669  231.5212342  272.1732795  320.6208754  -5.263651506  476.8009762  243.139968  268.6153327  246.9044671  227.6463841  302.9775352  81.91750289  573.0882202  -36.0512335  50.23457257  591.4548245  
267.0245678  290.0802006  131.5115667  232.1900632  264.7542435  320.5420665  -3.955748151  469.2727715  243.025489  269.9707116  237.5756605  229.9214683  308.1468199  85.49051535  572.4816858  -35.66839847  47.50879197  580.9694501  
269.7509617  290.4610917  127.546266  230.3507251  265.8647364  317.1780357  -6.093836732  474.148295  244.8665955  267.6470055  240.9101572  225.8088566  309.457572  82.56677718  575.403564  -33.28468507  51.40632878  586.3497729  
274.7880796  292.4053655  127.3947031  229.8548409  264.2796072  320.233336  -4.352510171  474.6637882  241.1713147  267.9493417  235.7491592  228.0176663  311.154422  84.2099431  575.4101579  -31.8045372  48.1060103  583.7137264  
275.5987415  294.5852583  129.295493  228.9880977  264.3481006  320.5983561  -4.196275549  473.6940681  242.1919446  269.8129578  238.1583767  227.2205533  313.6486698  85.9409737  577.4517246  -31.90302431  56.97718027  581.3191203  
274.2499898  294.7680324  130.3555317  228.9218372  267.4783489  320.7472385  -3.301242414  473.236512  241.4118102  270.975757  244.1965509  227.7741343  310.531937  84.62664199  574.4857008  -32.68979697  63.188041  570.2030556  
272.3753598  294.9274494  128.3551828  227.3931184  265.4313308  322.4051589  -5.238452778  474.264334  243.2237678  267.6265838  239.4807869  232.383708  307.1852537  82.93805213  577.8685745  -35.62708647  49.80562492  585.0286006  
268.7662401  297.3675228  130.5701554  231.0782623  261.1266932  323.6128153  -3.401281661  468.3485422  242.1695296  273.4407256  238.4473534  237.1931199  302.8005055  83.92708746  576.0177956  -40.2988762  48.8779256  582.8417329  
264.3504179  294.7620891  128.822416  231.5501663  261.2154114  324.4262586  -6.594400179  473.7808652  241.8893337  269.2826046  240.066277  235.8436718  304.0442418  80.54892799  582.7642695  -38.70096083  46.88408623  583.3534938  
269.5164377  293.0627668  130.5524716  230.7465693  260.7783373  325.9280747  -4.299697828  474.1740873  242.7043734  268.3007553  238.5355227  239.881197  304.5482665  83.96885817  573.3179665  -38.10497525  47.27377166  590.5925445  
268.969917  296.1799292  129.5816704  232.9458486  260.1208819  326.5702195  -5.359011038  473.397785  243.4228912  268.7294395  239.798077  236.5704987  305.1813232  82.95489254  578.1583786  -36.17354804  55.53457257  574.4030872  
264.5585393  291.6319783  127.9345887  232.5496861  262.9093399  322.2037105  -5.796102633  473.2141731  244.171564  268.1741781  239.4723961  237.0513924  303.0390101  83.197499  571.3972524  -36.68622964  48.00031937  593.3675198  
258.9015902  291.2010534  130.3205769  234.0162556  262.6225647  325.47542  -4.10144512  472.6186857  246.333239  269.2507039  238.9038927  231.800539  308.1224433  83.71138196  575.6837888  -36.87255267  51.25223617  580.159248  
258.5300282  284.0487232  126.8733725  233.7139942  265.3629568  321.8178557  -5.675020346  475.4118748  250.5819209  268.7840521  240.294326  227.2103101  304.8871819  81.08305253  574.4198497  -33.75334068  49.3132913  591.3534755  
266.1736716  286.9365952  126.1394555  231.9386255  266.2198706  319.8936983  -4.091003742  475.5528401  247.1902581  268.350565  234.8301559  223.707592  309.274566  85.04124361  576.0354792  -34.25025113  43.41366261  582.849307  
269.0635322  289.514443  130.6232697  232.5922796  269.3496088  320.603767  -5.081178226  475.2256159  250.3606152  271.7047539  240.5940146  224.6265826  310.2995179  85.06258672  578.2808698  -34.44131224  54.42665092  580.6794065  
272.3359688  287.7803094  130.3187772  231.1189039  275.4897823  319.7053358  -5.611100321  476.4801723  245.8130244  269.1273813  244.6690938  225.2153429  313.3908992  84.74660772  578.558383  -34.99881587  56.07119915  579.302968  
275.6225753  290.5226685  129.6683244  227.2116686  271.4827884  323.634757  -4.92593819  474.5392025  241.6417192  268.4535601  238.422394  229.0470068  313.6187027  86.25061329  575.1075625  -33.47730746  52.40758294  586.6940883  
274.1816788  292.3872435  127.2316732  229.7233932  269.0979049  319.7036537  -5.157492166  472.9467204  243.4207032  271.2737938  245.4471494  225.0107979  310.4303217  86.2715266  569.8551839  -34.84033451  58.85227655  580.8256195  
275.2528129  292.2353546  124.815369  229.0435931  264.8998511  322.2940963  -6.859461129  472.2881899  240.7920383  266.4543393  235.1846166  227.0436739  308.9642942  82.69698131  575.0530482  -34.01040841  50.25714469  581.9748067  
263.9844274  291.7218104  128.9426888  233.9406476  260.0165942  321.6292903  -4.505827776  468.759543  242.9001785  271.236284  240.1545149  228.7561614  306.1716816  83.08200706  571.1590362  -38.37199499  52.85016906  585.1728209  
261.0939655  289.5352139  126.3072972  231.8745316  258.4110726  321.6746077  -5.356455157  470.6686035  238.3414741  267.6544666  236.8119358  231.9041384  305.0707898  80.65155235  574.0053896  -35.79380963  43.50455801  585.8165846  
262.3668071  288.1020577  129.4647331  230.111539  254.2405252  319.1471367  -4.609077802  468.757487  236.5892696  269.7971586  234.1078328  235.4752427  301.955806  84.00426108  567.99136  -35.4780457  48.92282556  590.4022657  
264.4639036  288.2351156  129.9331752  228.5636851  259.3814149  322.4661639  -4.808481457  469.5233091  236.5576272  268.2684221  239.0701927  233.825694  304.4904516  81.26258095  571.7929478  -31.72358398  53.51728473  577.2832841  
268.415781  288.7624659  128.5578394  227.0764961  257.5251299  322.005587  -6.036295191  471.4396622  237.8742981  267.1412663  234.3422672  234.1580066  305.1904563  81.63788032  571.801228  -31.88396852  47.93382413  587.892359  
269.5698002  289.9147809  130.8472307  227.947839  262.9205299  321.5226953  -5.173291629  472.9321686  237.0503359  269.2313702  242.6738981  229.5596586  304.7703083  79.27917143  569.7898851  -33.66665366  53.96913503  573.4941144  
273.4035576  289.4483755  128.8992114  228.1528547  262.6125257  324.7564245  -5.502357908  474.2356828  236.7987101  266.6781871  237.0203063  233.1573176  307.4766617  81.39899989  577.1191192  -32.13198839  43.39840732  585.8062963  
274.7673421  291.0917793  132.2502814  230.3239744  266.423052  322.1223846  -4.238310957  472.5215141  241.7930733  272.6272943  243.2283264  232.0006983  310.0727086  82.94553251  574.3499822  -37.38788956  49.12418603  583.8856565  
275.9721983  289.2506838  127.2998846  230.0282143  270.3007372  323.2485809  -6.325800115  473.6809451  241.8784503  267.6790158  238.9958543  230.7952952  308.5147515  81.03366993  579.2927266  -37.04689666  43.64570671  585.6849046  
267.9824934  288.2658248  129.2477203  231.8417651  270.9987718  320.6952763  -6.28575009  472.1446074  247.3865752  268.9956823  238.2155962  228.2316143  308.2826267  86.64019179  575.1308117  -37.68074485  48.84151541  585.0598604  
259.0694974  290.4751519  129.3578567  233.2137425  271.6005269  318.5585608  -4.442444295  472.813179  249.0888658  269.0000813  239.8642983  229.4376798  308.0526739  82.80640954  576.1656996  -36.77407087  51.49058074  578.4083213  
264.3877656  291.642105  130.2143906  232.3869001  268.7103791  321.4581913  -5.334750078  473.4355918  250.1300935  269.9606749  237.8477403  232.8272505  308.0694021  84.01566069  572.5165572  -37.63163766  47.0598449  589.386035  
265.3440641  296.2372921  131.7253937  235.8705099  266.1990601  320.2173269  -2.913117659  472.6706198  249.0778264  270.1138647  244.0254286  232.3688719  307.466216  84.34126451  570.9590818  -36.51514545  56.19486511  571.9323182  
264.7430443  294.5735135  128.2221015  235.6714092  261.5531799  322.3229011  -5.334585099  472.1186154  245.8270049  267.3873158  235.6117913  238.039005  305.2342938  81.14652516  575.8591153  -35.13075471  46.94596338  589.0545388  
267.9750126  297.1328282  129.9446597  235.3041566  258.793082  322.0559634  -4.140665538  468.904543  243.5355271  273.549668  236.4422792  235.8192654  305.5484435  82.80081369  575.092036  -36.95396826  50.03680892  579.5867617  
267.9331042  295.870369  126.5248147  234.1841844  258.6844796  321.9038298  -6.211416378  472.64709  242.1164343  268.3693469  235.8754753  232.5296346  307.945307  79.37438945  579.981875  -33.3613203  52.1170767  583.6451717  
266.6716837  295.2384731  127.2003348  234.250879  260.1639027  318.7948916  -3.791023042  471.7709915  243.2654254  269.7988402  234.2461765  228.5865657  306.1761706  84.97825632  571.5532506  -37.14551231  52.74982672  587.4211093  
269.2470545  295.5471077  127.1514953  233.228637  265.4231218  322.5804522  -4.665001895  474.9999976  243.0684001  269.9594152  240.3244574  225.4277762  308.0120933  82.0206904  577.3684862  -33.88043971  55.90386523  575.3794117  
270.7176382  292.4886357  125.3522641  228.9663606  267.5539103  320.0721984  -4.824977283  477.2747085  242.9915088  269.3966479  243.0837559  227.3138618  304.1181972  80.53272583  572.4527538  -31.96177697  50.37838862  592.3613064  
273.7119763  294.5134933  128.1533195  229.0848212  268.0123451  322.1330253  -3.926198788  473.5175646  242.4459889  270.7124431  238.6339021  226.9853832  310.7674245  80.66735408  576.90584  -33.14161065  50.89536905  578.377784  
273.4992077  289.2100306  127.5306275  226.9169817  269.3946815  319.4409695  -6.445675923  477.9717611  242.3745255  267.2534064  243.5677196  225.656577  309.8802475  82.13693735  576.2615265  -33.81973761  51.06867543  588.6606205  
276.7033985  287.5994073  128.7822959  224.9346136  266.6886215  319.9897943  -5.148297159  473.9731525  236.8089773  266.7528539  237.4299025  227.2658128  313.0788546  84.81007927  577.7267183  -32.08824431  48.90567646  585.6644887  
275.9768039  289.1653111  129.0685439  225.1440373  268.4522063  321.1147456  -6.086558652  472.8834342  240.3588069  267.54281  244.4639728  225.3671206  313.2073747  86.69452837  576.2988933  -31.55995316  60.2628888  579.7374102  
274.1141206  288.9185785  128.7169176  226.1137195  270.0067911  319.50393  -6.059604979  476.2485408  239.1063291  268.3552024  242.8647132  230.0985393  311.32832  83.6380778  578.3917286  -32.95271245  49.62185802  585.7359526  
271.6041528  294.0754344  132.1715862  226.84966  268.1501754  322.7232482  -5.068219284  473.4201523  241.57705  271.7029126  236.3259884  230.6004187  310.0475833  86.65104579  580.1961127  -37.51359592  48.86411165  579.4578849  
268.1041199  292.3813604  132.6215211  231.5640785  267.2719301  318.5077718  -4.224711014  473.4659526  243.3439347  270.1650267  244.5506686  229.1982912  306.5568244  82.60010026  571.6855445  -36.99213761  57.21471494  585.0321976  
263.5616192  293.1391869  128.7390176  231.3107601  260.4059382  326.2941313  -2.729413102  468.6239783  240.5096203  267.9040279  233.2031172  234.9253959  305.3193746  84.8068064  574.8787791  -35.29937626  52.08426298  587.0868205  
255.6181508  294.7937265  132.0772687  236.8184187  257.2689659  323.386625  -3.064134533  471.8211152  245.8451364  270.8823175  239.5488877  234.1767621  301.9788738  83.77173252  574.4437882  -36.86345017  54.6280042  583.9245689  
259.6751943  291.6999854  129.5418182  235.802395  260.2396499  322.7664357  -4.998858641  472.9433562  245.0041268  269.5660783  240.4386257  232.9307265  301.8584819  81.87146748  572.8870759  -36.45343318  46.9013057  588.9145605  
260.0092728  290.5994329  125.936571  235.4845679  257.1279159  322.4675634  -3.654179726  467.2225845  248.2217643  271.0622162  236.4190705  229.2354705  308.5100547  84.0503115  572.5344181  -33.60388611  51.9892278  586.4627636  
260.496712  281.0523154  121.1904353  232.4246379  255.64021  317.2036422  -4.593694413  467.0596805  240.0950627  268.389089  235.5141845  232.9206938  310.1052796  82.0295961  571.2026979  -32.97559058  54.69082251  587.7995445  
266.0255322  285.9788888  128.9044914  229.6468605  261.1138363  323.2527906  -2.281436347  471.7547606  242.6825936  271.7766646  233.0303446  233.6176502  309.6847803  82.95539822  577.1803573  -35.3272704  46.95902034  583.14496  
268.8898344  285.8322674  129.7739609  231.1910561  265.1107534  319.8543095  -4.152263976  472.4550994  243.3838513  270.7760047  242.5219012  232.085052  307.570896  85.51676936  571.7211209  -37.57180239  44.86816868  578.4870759  
273.2208704  285.8163538  127.6554052  228.6829293  262.9112423  324.1739752  -6.026309379  473.2229767  241.1888499  267.1548604  233.7136617  232.0111849  311.5873772  86.73144905  578.8930211  -33.47172786  42.01481271  582.5002751  
273.2418125  283.5083323  130.5135457  228.4090198  269.1796314  320.3029448  -6.350252745  474.4315954  244.3080603  267.5661395  244.808188  228.5946658  307.6854374  84.71600359  569.7155596  -35.48423744  54.11979073  583.8565049  
268.2256968  285.2732745  127.6903567  227.6784913  265.481157  322.8649194  -4.40147035  470.828879  242.3102913  267.9432386  233.2405815  229.5935256  308.5787723  84.272182  573.3575058  -35.52788865  43.71570131  584.7268203  
259.42026  286.5980504  129.5827809  232.3034218  265.0099373  324.8291641  -4.86946989  472.0838339  248.911497  268.676725  241.9345498  229.4568152  302.1153313  83.74557205  575.6253276  -38.57525524  45.54464458  583.0441529  
261.9165186  284.7102977  129.7625273  230.5991715  262.7781686  324.1411253  -4.654368097  470.5111873  246.6021085  267.5264604  233.5016354  231.6611188  300.0566903  84.1881304  572.7352417  -39.49225255  38.68497747  585.9873104  
264.9060413  288.0434513  130.1819836  234.1055157  264.735087  322.1924603  -6.037227209  472.0604403  248.5981925  268.497227  239.2448367  228.8759222  302.5558296  82.29896652  573.1082985  -40.2181287  44.90380027  575.4026744  
267.4416477  285.316875  127.6474347  229.1983749  261.1823017  322.6843364  -7.732954337  469.0610132  242.2564151  264.6666031  233.4702197  231.3562494  303.3888214  82.44100762  570.118015  -35.59220234  40.3479096  588.2471033  
267.2859129  291.3505139  129.3978237  233.9961928  264.9806666  321.8571604  -5.293164776  471.1276656  244.8321821  268.7540747  240.8932827  227.3083061  303.7654185  80.67670132  572.7592885  -34.30046948  51.8110357  573.2579967  
267.7106325  290.5460324  127.3916999  231.6905829  265.2954321  317.9162533  -7.171944827  471.7637549  243.4693652  267.4351192  239.3453962  230.1459894  303.7077591  81.05936806  569.9228915  -31.64187103  47.23578939  587.240157  
272.3135977  298.3988423  130.2255003  232.7691128  265.182071  320.6439226  -4.765304982  470.0758185  243.876446  272.4276552  239.354634  231.0501961  310.1710695  81.88967821  574.6396794  -32.28072364  53.56948836  577.2106039  
273.1535442  295.8117624  130.2682832  230.8072224  270.9315539  320.5366167  -5.296634519  476.6982625  244.1527095  271.3795115  244.5437944  230.7619225  312.2800229  78.4351876  576.3134595  -32.95005771  56.57420211  583.9384711  
275.7443864  296.4312764  128.9040975  228.4543297  270.6068258  321.0960143  -4.232947863  476.3157515  239.0323318  270.5315833  240.0909029  234.1258553  312.9877542  83.48197076  573.6892141  -32.7620679  49.74239914  584.7468252  
275.0674354  298.2413469  130.2192373  230.762341  271.0008189  320.6077033  -6.77690211  474.5014244  238.3939375  271.249296  243.3818197  227.8994503  314.0272719  84.81122252  578.967703  -34.2475779  61.10361323  573.1248314  
273.5077406  289.4282354  130.1317038  228.3624122  267.46536  315.9337998  -5.972508362  477.0540507  237.2063842  267.744256  243.3657021  227.75965  309.8312021  83.90016828  573.7630762  -33.93447493  55.43457612  589.6562094  
272.1155378  296.9732702  130.1872999  230.3716614  264.3055941  324.5306984  -4.067720651  473.0940885  238.5954484  269.7793986  233.9045285  231.2032981  310.7032845  86.12893499  579.0338465  -32.99170709  54.87425195  577.0385353  
260.7933847  292.6979996  126.7122841  232.285791  261.5333844  319.3019121  -6.369295392  475.0487307  243.4858059  269.1487705  243.5302219  228.4172823  302.4399393  82.59511692  569.9084021  -32.91682146  60.80514719  582.5880762  
268.5282869  295.7671278  127.5391916  229.8903907  258.6041515  323.4740577  -4.934786809  474.2918691  240.8998185  267.3911994  234.8397263  234.3245922  306.205526  80.47203941  576.5099806  -35.02764324  45.79086774  584.1669383  
268.5807386  296.1729992  129.6037574  232.1675459  260.7849124  321.0761194  -3.498970083  471.7857285  245.2390611  269.4701532  238.7354207  232.3198591  303.9907694  82.78006272  573.4058773  -39.42247831  53.24513598  585.7190791  
269.135974  294.2854629  128.7662449  231.0742327  260.7403425  323.2539972  -5.039056848  474.1501904  241.406246  266.7326077  236.8042529  235.3808821  306.8560412  81.48439617  578.2783162  -40.07674726  44.76835956  587.9252903  
267.9508392  292.7686963  129.5434473  231.7285525  261.1779109  320.6972084  -4.95378573  469.9059601  243.7539855  269.1945389  236.020009  238.9131465  302.6741564  85.76371019  571.0514244  -40.90297086  46.60863957  590.219291  
268.2571789  291.435761  128.3836832  231.6843146  263.3232709  323.2161178  -6.288167015  470.91324  242.7490648  266.5259481  239.1871058  235.5623001  306.2195103  84.18193271  574.2744451  -38.09935811  51.70104499  573.2053504  
270.3090161  284.1547333  127.5822709  227.96335  264.6775805  320.0965507  -6.736123402  473.2121366  242.389703  266.3805629  240.0043285  233.2533665  306.6758822  84.16850566  571.9626868  -34.20551955  44.00865833  588.3371034  
270.4448407  288.5479916  131.3139133  230.5486485  265.2409422  320.6270765  -4.209021873  470.1919065  242.5447282  271.1700471  240.9743394  226.5956045  309.8345067  81.66848443  575.5580139  -33.33671344  52.21005491  579.4257687  
268.0540044  287.421891  128.275046  230.7125218  268.2406543  320.1419508  -5.196925278  474.9672941  245.1495666  269.2096343  240.7779385  224.5523239  310.2267979  82.09169791  578.8044981  -32.14932634  50.66054546  588.3688242  
264.9181133  287.5397112  129.4988436  230.7954338  265.6432027  323.3856884  -2.405869809  471.2790686  243.424431  272.0565083  236.0763801  226.9380696  309.5818931  85.74112883  572.6205707  -32.81958044  48.953211  587.1210929  
262.3311834  288.7000084  127.0011158  233.7358367  265.9169763  324.310853  -4.237704145  472.6808639  246.3653265  270.5283609  240.0515772  227.0001453  308.4766344  82.80012644  577.0001494  -33.34488297  51.72585087  578.5779673  
