# Supplementary material for: The Foraging Brain: Evidence of Lévy Dynamics in Brain Networks
Source: PLoS One. 2016 Sep 1;11(9):e0161702. doi: 10.1371/journal.pone.0161702 (PMC5008767; doi:10.1371/journal.pone.0161702)
Supplement: S1 Dataset — (ZIP) [file pone.0161702.s001.zip › time_course_networks/dr_stage1_subject00017.txt]

284.8979273  309.3132924  194.7692289  263.7895959  225.844346  408.6427589  103.7540582  572.1267363  271.038681  356.0589709  300.380306  155.2559097  331.0184421  -170.828266  750.7412273  -182.3852438  -193.7136873  406.5416391  
280.8569406  309.796003  194.9486298  263.8204207  227.7616813  409.6883831  106.103527  573.6897866  272.8844574  356.0215182  302.3709254  154.3449532  324.3822043  -166.8312043  743.3535616  -185.7114409  -196.558404  420.3802001  
284.7407828  310.8318831  194.6536178  267.4122277  228.7852021  406.6904496  105.7375815  573.1723298  271.9571431  356.7278519  300.4473966  155.280149  329.2803433  -173.383845  747.9027295  -182.1228344  -197.7509161  409.9632858  
281.2874708  305.8811262  195.1781772  266.4317353  227.4065157  405.4169184  105.7912763  571.3252801  270.8165677  352.6430997  298.1375837  152.1543831  327.9491642  -166.9333594  746.924619  -185.1909037  -196.1640905  418.0059986  
280.5137253  306.7615956  194.989134  267.9908697  225.960303  406.8017198  105.5375106  570.270721  270.4025528  354.6808183  299.5762049  150.2605261  329.3822331  -175.2544791  747.1308315  -182.9434792  -196.9388359  407.8057534  
279.90069  308.6019691  197.5895757  267.9392835  224.8063664  405.0427771  105.6199044  569.3884393  270.6479983  355.2132088  299.1966742  148.8249418  325.0972108  -172.5967169  745.1355336  -186.213587  -201.4854639  413.6677557  
278.1848042  307.900682  194.7831169  271.037947  226.3170042  406.114473  105.0684874  569.1996771  274.1655669  354.6050849  303.8070526  152.3626669  326.4067128  -170.8003156  750.0909695  -184.4339744  -202.535272  419.9599347  
282.2140173  311.1016117  197.6982412  269.8092324  225.739333  406.9675843  103.9444597  573.1306361  273.9407672  357.550739  302.4953741  152.9738033  328.2315532  -173.2727432  750.747564  -183.1384166  -202.0887997  411.123539  
280.641655  309.6434481  193.4718315  266.5920799  229.5865698  405.4728489  106.3497761  572.1238356  274.8389647  356.5462261  303.2581911  154.5638191  328.5258969  -168.8781288  747.5170357  -186.7488609  -194.9603729  419.6391617  
283.7087582  311.6038815  193.610614  267.2479877  228.3174784  406.6859796  104.1180077  572.8345803  272.5835942  357.3295399  302.3079702  155.7086632  329.7374125  -175.7298911  749.7603464  -182.9708619  -195.6914801  408.6468031  
281.9136896  310.8770415  193.3173745  268.7671107  228.5895898  406.9902706  106.5704323  571.9560285  273.1188488  357.3699566  305.001503  156.7770855  326.8047262  -171.2131559  744.5928594  -185.0719291  -196.8121784  416.7945459  
283.3713293  312.3516655  192.6811214  267.2959547  228.1744405  409.4322363  104.4208579  573.7476037  273.2944476  356.5475616  299.3166676  156.7384252  329.4032048  -171.2894272  745.6834714  -183.7411764  -195.393074  414.2191527  
283.601813  313.0084285  195.3297697  268.7777419  226.182216  409.4219615  105.8742847  574.6946342  275.3877002  358.7367629  300.3727335  155.8169112  326.3758141  -171.2047297  747.6290482  -183.3796961  -196.5563356  412.0672623  
283.8665005  313.5164971  191.6188794  269.715127  227.4055678  411.6497697  105.4907363  575.0154633  274.2954505  357.9641159  302.9890169  155.4288411  326.578675  -168.8451652  747.3930143  -185.2544093  -194.5516241  421.6683182  
284.1561636  310.8947633  194.69814  268.8080404  226.4659296  412.9548292  104.4576586  570.3116943  273.664268  356.0862722  298.5729654  154.0819305  331.4479364  -173.0892305  750.6351025  -182.3263708  -190.3186267  407.2106384  
280.4964486  305.5527955  194.6822585  265.0941316  225.7991239  408.4044688  104.6961003  568.8537021  270.280861  353.6815253  301.0927465  151.8315091  329.3672668  -169.9991353  747.7020912  -185.624998  -190.8393759  419.4590543  
280.5797912  304.7335556  195.0209274  265.8830074  224.9007162  406.3270157  104.6348434  569.9571907  271.1361885  354.8952445  302.7177414  150.5551447  329.2185539  -175.5156019  746.1456169  -182.3220688  -197.4611068  413.6682691  
281.1995953  306.4287637  197.487886  265.9800387  225.5662004  406.2086405  107.407976  571.524742  268.4601645  353.3112908  302.1219859  155.4393911  327.2743108  -171.1994043  747.3181892  -183.1501341  -200.9795917  414.5728268  
280.9939328  306.9412373  195.5255899  265.7810082  224.9582373  407.4025301  104.9276057  574.6227403  270.5269058  354.3256728  300.2063628  153.9551807  329.5948562  -170.1319671  747.9379191  -185.054158  -199.6026967  417.6099047  
284.26905  305.4856122  198.1477017  265.5456549  225.8887798  408.3325273  104.7128783  572.8660431  268.2579517  352.2576636  299.0619262  156.3633077  327.4210133  -170.9345506  748.2300982  -184.0197145  -198.397828  410.9909317  
282.7104224  306.5807414  196.2499984  265.5699194  227.0584049  407.9877501  105.3371007  569.1938293  270.6482203  354.8693501  298.5353548  154.4351849  326.957761  -169.6519147  746.634895  -186.7383543  -196.3418656  419.7445979  
282.0467466  308.9515635  196.3196191  267.6680367  225.4851101  406.9912127  105.560153  574.0105952  272.1933443  355.4973152  298.8325115  153.2252515  329.6239615  -173.1482016  750.6778843  -184.3707238  -199.8097866  409.8393032  
282.0813555  310.8786761  195.8134165  267.3461986  228.1037503  407.2995426  105.8171811  572.2094967  272.5133765  354.5317531  301.004347  151.8493257  328.1007953  -167.5137887  746.3277971  -184.372723  -197.274023  409.9079679  
282.5375085  309.6613107  194.6957046  266.8339854  229.953979  406.945073  104.9795742  574.5714104  273.7223103  355.5211708  303.0598556  153.3928726  330.1577256  -167.9761855  745.6157072  -185.0189144  -197.5019605  418.3034752  
283.5250261  307.3743066  196.9499604  270.356773  226.5225715  407.6589222  104.0474553  573.5734265  272.8152382  357.030522  299.1064452  152.9276006  332.6970752  -172.3596295  753.2550274  -180.5301378  -195.081112  406.7487451  
283.0985053  309.4575066  194.55033  267.4810881  228.9804983  406.662159  105.8583705  569.3638438  272.1193016  354.9233282  299.8980057  152.2626547  329.5072946  -166.210476  746.3195154  -185.5862532  -190.8416045  418.0075636  
281.4370627  311.1090805  193.698888  266.2688528  228.4973075  405.320079  104.5041231  572.3731058  269.8701188  356.8616425  303.4550608  153.0540143  329.7712408  -170.571717  748.0507907  -183.9814657  -192.3166871  411.8368316  
282.2135983  313.5033897  195.6633884  266.8783101  221.6796364  405.8835103  104.2143251  573.2820615  270.7764101  356.7966207  298.0364043  151.9770834  325.9426204  -173.5980166  747.4031671  -182.0622152  -198.1017581  408.488507  
281.1857039  314.4059836  192.9962882  268.467856  225.3806119  403.5154263  105.6711195  570.4746015  272.3113353  357.5414695  299.0897549  152.114216  325.376877  -165.3977152  747.686597  -186.7781206  -197.7683533  417.1025899  
281.7423259  312.7421997  193.5434139  268.7896316  228.6692819  406.0125224  104.8502299  574.8909958  273.4657539  357.2577411  302.5114026  154.5736749  328.7072369  -170.1707865  747.5875426  -184.4440471  -195.9191573  416.2933099  
285.6439953  314.4910944  195.6551876  267.8910001  224.250591  406.9765566  103.7846979  572.958083  270.5619071  357.5897398  297.5976455  153.6180656  332.2352627  -173.0523509  749.3003851  -181.8271302  -191.6592763  402.7909364  
280.1649262  308.4324924  196.3668705  268.6139328  226.3039849  403.2230717  105.891523  569.9123144  273.4441043  355.729108  299.1739042  151.6302016  326.3938633  -166.8432504  742.2536992  -187.8655669  -193.1855222  420.3462095  
280.7015671  309.3018192  193.2560505  268.1974185  229.3725136  402.9899975  104.1248825  570.4185415  275.5256429  355.7275339  303.6528594  150.2854793  328.658923  -174.3091907  745.9353369  -184.3122996  -197.221332  412.6339215  
282.644028  308.7163813  196.2628862  267.9038647  222.1085848  405.7604054  102.3005078  572.4810466  273.6462556  356.4713152  297.4127247  150.5434201  328.4664245  -175.2175766  747.7100076  -181.483506  -200.8731958  404.4718844  
279.5790047  307.8354793  195.4547267  266.259706  226.5500158  403.3199782  103.4931873  567.8430123  272.8661142  354.1551955  301.1853126  150.6673623  327.1985469  -166.5120756  744.7599356  -186.3007403  -195.677225  421.7315686  
280.9857561  310.0481173  195.8984426  267.1490407  225.8166624  403.04485  102.6980114  571.2475451  270.9212952  356.6680571  301.0889845  152.3195568  330.9632513  -175.7071609  747.0799295  -181.6076954  -197.9680634  409.3533484  
277.7002461  305.3258238  193.4293495  264.6809341  226.2921342  403.9989405  103.4714736  567.5808841  267.9103581  354.3888439  303.0062406  149.7681723  325.5771405  -171.0107396  742.0641118  -184.6910527  -200.3582784  417.2514399  
279.1710721  304.9460111  194.3460099  262.8606093  225.7152376  408.6420348  102.5732204  572.2923515  269.0989805  356.7609143  301.992246  152.5375423  327.2538803  -173.5032163  747.5701947  -183.2017372  -203.5894828  407.5961145  
282.3089368  303.7833695  195.8970197  263.6836749  229.9396077  413.1875492  104.1581945  571.2194268  268.9078499  353.7802597  301.8718854  157.1319319  327.3076829  -167.7945738  748.446197  -185.1136589  -202.582702  417.1284687  
284.1673487  304.0090974  196.2582819  263.693399  226.3301258  413.7011303  102.0737565  571.0047708  270.1485194  355.4571673  299.7811841  153.4423357  331.0191984  -173.0990352  748.5305393  -182.7989746  -197.1607582  402.0303141  
282.4727741  304.3485744  193.161936  263.6266224  226.1875508  409.4315986  104.6488091  568.4753313  269.7124237  357.3007179  303.2457433  152.2699231  327.096292  -169.8021045  746.3858969  -186.4744038  -197.5760546  417.3259068  
284.2027619  307.1415489  193.484567  264.9702881  228.2113653  409.3147981  104.297111  569.5400012  271.6611962  358.0759229  301.9906265  153.7358676  327.3767201  -176.7857467  745.2419008  -181.4103772  -203.5194339  411.2988288  
282.8458846  308.6304299  193.5981243  266.4578551  227.0057832  407.4658799  104.8749397  569.9283473  271.5489912  355.6127018  298.0133943  153.6089231  326.9194476  -172.0663217  744.0995698  -181.7045877  -202.0452061  410.9349186  
283.0652958  309.1157558  192.8769243  265.9890461  227.1762026  408.1801432  105.8566878  570.0953376  270.9471071  355.084941  298.1232684  155.6056341  326.9029437  -171.2411216  744.8204044  -184.9340764  -201.088858  412.4802102  
280.3961798  307.0477  192.9406662  267.7319495  227.1231289  407.2792031  105.2571371  567.8575521  272.7220971  355.5219192  302.0085472  151.4719298  327.672661  -174.8527443  746.0070474  -183.574184  -201.722003  406.9961082  
278.0728343  306.293985  192.6030034  270.4095105  227.0141643  402.8983557  104.7785397  568.0532807  273.3401275  355.3635464  302.0998958  149.7199826  322.6589639  -169.6092611  745.3747031  -185.324648  -204.2824929  413.9506766  
278.7179807  306.7816455  193.8687082  269.9023442  227.6811126  408.7988406  105.7863794  574.2197046  277.8622057  354.3360484  302.2340939  154.0489872  322.543305  -170.3238048  747.2677735  -186.3916957  -208.2842681  418.3396874  
280.9450766  307.6347625  195.3746559  268.8773611  228.4421674  414.0285155  105.9610311  577.8540382  278.3460782  357.2562083  304.810199  157.7732122  324.9075642  -171.9849702  751.3546215  -184.9284318  -201.8769618  412.4833766  
283.669049  308.0938668  198.8950432  269.8085965  232.5474577  414.7794311  107.1473216  577.8384398  276.1796306  358.890798  306.231142  160.4083221  329.5599252  -176.4269168  754.457419  -185.4283519  -193.1736009  415.1805895  
284.0804137  304.8026748  199.5017029  267.5594775  234.1144506  413.6622497  104.4182676  575.5899596  273.8992911  356.0600041  305.7295504  157.750329  333.0555757  -170.916403  755.126289  -182.3434178  -191.1928841  414.0061069  
282.6085264  305.3330071  199.3075603  269.9088349  231.0506593  410.0441963  105.3583249  575.0439642  275.4297015  354.0449783  304.2344878  155.9784347  330.0929235  -172.2490112  748.1133132  -182.6868322  -190.38783  416.1899816  
280.9531234  305.0137823  194.5786418  272.2303845  229.476925  409.1210051  105.2037016  577.8714374  274.7987939  354.0117199  301.5538895  152.7217709  329.2005529  -173.9747975  748.2792275  -185.3701018  -193.0960185  412.999018  
281.0994411  308.2090432  197.208306  271.7800407  227.6488206  406.7426682  105.3363388  572.8090357  276.2630649  353.7345796  300.9133847  154.0537887  325.4238241  -170.6294321  746.0723769  -184.9125853  -197.0295448  414.1667727  
282.4629187  311.7795017  195.294056  272.4611015  228.489097  410.82622  107.0487728  574.3428572  276.9214445  355.6451252  303.2037094  157.6715716  325.2918473  -171.172463  750.8042736  -185.3039006  -198.2308438  419.7246545  
286.8124693  316.9361995  196.5696501  272.6942777  230.1810669  414.6166575  106.1607883  578.400261  277.3145524  356.4201939  302.133878  161.4725245  330.1156359  -173.0257104  754.3813073  -181.5333225  -197.5006259  415.7294492  
286.8077463  318.563931  193.7007403  271.1069129  228.058161  409.1764549  108.2242935  576.6661088  275.7454778  357.0942694  300.4903731  158.6529938  332.9466143  -168.057848  749.9544616  -186.4369197  -187.5491475  418.8420585  
284.4441861  317.1235416  192.9634016  265.7131581  230.4668618  411.1098695  107.2446305  573.8980402  273.9925689  357.2152092  301.2231826  156.9827738  331.7862092  -172.6395721  749.7882328  -184.7223666  -184.648073  413.4461576  
284.4437597  314.7556835  194.1152871  265.2222987  226.8215164  406.0643873  106.8189133  568.2652184  274.2622922  356.5826791  300.9330788  153.2890154  329.5071651  -170.2517681  747.7534048  -184.7828945  -188.1029288  416.5639802  
281.348491  312.3084007  193.1005482  264.431887  230.4527574  402.1764469  107.1046686  568.9974912  271.8936747  354.8284651  301.2471668  154.7206098  326.3474217  -170.621124  745.8511212  -187.163787  -193.1100095  420.0643201  
282.0011888  312.5565668  193.6618636  265.9797397  224.9499027  403.186476  105.5402869  570.3370727  270.0875033  354.5292979  298.6733366  151.5063477  326.6589863  -173.2329534  746.2124615  -183.3340793  -197.3171771  410.1576713  
279.9000667  313.6083462  194.5443538  264.1963373  226.9307334  402.7653289  107.538979  569.4847532  268.061192  355.1174129  298.5957615  152.8236552  323.6440685  -168.8404956  742.3044574  -186.3358732  -200.5001438  416.632179  
281.3668146  314.6377531  196.0541997  265.1614203  227.2955173  407.4325492  107.2714694  572.3995878  268.8828008  359.7167834  301.5324533  153.6444251  327.4694511  -173.0645291  748.7497336  -186.7159786  -205.0905895  414.920823  
284.4837763  314.0347217  197.0883953  265.435987  223.9581966  406.908506  106.9390267  574.118997  269.4597737  356.857303  298.7770248  153.7344781  331.8466754  -171.5826811  751.8176373  -183.5004304  -198.8697676  415.1452157  
283.3130713  311.5964627  195.3367362  263.7302321  228.2371797  401.2174197  106.0412129  569.7297007  266.2395814  355.8981011  301.394758  152.1929182  330.9356054  -163.3855045  750.5156185  -187.1266801  -190.1078694  424.3603577  
283.0622053  310.6607904  191.7492848  264.1747854  225.027035  402.9029502  105.5913941  572.7157507  267.0633737  354.7100492  300.1794697  151.7331311  331.1485202  -173.3767907  744.6502955  -184.8317735  -191.5205997  413.3194196  
281.4548261  311.6029101  194.2892718  264.8699081  217.4159414  405.2091309  104.318975  571.8020931  266.2758682  357.004179  295.6789734  150.2228907  329.1179176  -169.8528782  742.9184785  -183.2536177  -194.619212  407.6248544  
278.1256769  308.4569186  193.1244489  264.9666827  221.640531  400.1009648  103.9489865  565.4965474  266.7946081  354.2954178  299.1953324  149.1633863  326.4998461  -170.3385218  741.819949  -185.713629  -200.5324748  418.9749485  
276.2055519  307.5449687  191.6044708  263.4489071  216.3609806  400.8995248  100.7931619  566.1723937  267.7039484  351.279669  299.9301112  145.8350788  325.4676816  -168.0000404  743.8240894  -180.2277836  -200.2293171  411.6996729  
277.8947103  309.917679  190.6425577  266.7994312  221.8246081  400.3383263  105.2951846  569.7944439  271.310914  354.586175  302.5817916  150.3775746  324.352277  -165.7864738  742.4366429  -182.3260649  -203.7215672  415.7627871  
281.6324633  308.396251  195.7492503  266.3065725  225.7679323  405.0457558  103.8859855  571.9027056  270.7750788  352.5167225  301.9613227  154.3104973  327.0649241  -171.4750728  745.1734765  -180.9153022  -201.7340796  413.8010074  
281.0762375  299.7086569  199.078029  265.0674905  229.1235242  409.6251768  103.6177182  569.956849  268.7979343  354.2524608  302.2851919  154.6652663  330.2404694  -173.9671288  744.1927493  -180.9548118  -191.0825204  413.0740504  
281.2378766  295.7990447  200.8972451  263.743943  223.1266589  411.6539645  101.2889096  570.6800071  265.7624124  354.2752676  299.9687891  152.3438983  330.5151993  -171.0636489  746.0343668  -179.4602701  -193.7111305  403.8399424  
280.1676084  295.5758668  197.0435778  262.2101526  222.7827847  409.9837873  103.7927531  568.6087726  265.9184903  353.5911451  300.9551804  152.9468618  326.889208  -168.6272678  744.9102463  -183.2309485  -199.0850881  410.8937643  
281.888259  303.6719545  195.2233974  263.6641525  220.5328775  412.7296808  104.6515398  571.0083634  266.8909331  356.85458  301.3768132  152.7715611  326.0292784  -172.6778654  747.6214212  -181.2092988  -202.6943924  405.319214  
280.3171213  306.3672822  196.3702083  264.6682144  225.1053072  409.9834181  105.7858831  568.3892385  272.5773664  356.0155006  298.5079687  153.8406423  323.4142641  -170.2423418  744.8635593  -185.1326053  -204.6308272  414.1284071  
283.9052388  312.3974472  196.9790658  266.6775104  222.3807455  412.9454974  105.8596765  572.6294457  274.8112046  355.8337587  297.0339544  154.8652371  325.0715613  -173.002004  748.9797472  -180.68061  -206.2174534  404.6881535  
283.2184595  312.5253498  195.4067887  268.5597313  224.9980679  407.594368  106.8922066  570.3719117  277.2324843  357.2343209  298.6986681  152.8121408  323.9644839  -167.5038695  748.7937971  -184.4503752  -201.6972483  417.064609  
283.2932207  316.7063045  192.4413251  271.956626  227.8153334  406.8081485  106.0313544  574.1654501  280.1900901  357.2975448  302.5065623  153.4157641  327.3999654  -175.3301111  747.6166294  -184.4977889  -200.1371384  414.4384562  
283.9058769  314.8297027  194.9232895  271.8393791  227.5248762  404.8803059  106.396425  572.8431328  278.8768302  357.2418053  300.390018  152.9041833  325.8200215  -174.8736036  749.6774598  -184.5735476  -197.7046477  416.1933158  
281.6424708  312.8645639  193.8845989  271.915014  232.8689975  404.3977871  106.0912241  572.4320724  276.9281559  357.5701172  302.8869001  152.7131352  327.1963868  -173.7627698  748.3920049  -186.3836009  -195.8210745  416.487482  
282.9732725  312.0693624  195.6410462  271.6643294  232.1128057  406.9828261  109.5639758  572.246745  278.1368818  358.5239138  305.6252877  152.7213098  328.5959974  -172.8568897  745.391179  -183.8433666  -195.526429  412.7940566  
283.4962462  313.5848713  198.7276181  271.2863521  227.9556119  407.8835905  104.5479842  575.6991221  276.4031231  357.6627726  302.5417898  153.7263044  330.8533301  -175.9821535  754.94754  -183.7887944  -197.2011088  408.4195265  
281.6572964  311.8574584  197.4384172  269.9489343  231.8496525  407.2963832  105.2716411  573.36576  276.8010196  356.0721625  300.9745735  153.7733422  329.9360157  -168.6396712  752.7782252  -187.1318586  -193.325266  419.996738  
281.6879383  307.4544356  195.3645319  268.1107473  232.2908027  408.940357  103.909994  570.874067  274.0053252  353.6186241  302.9316213  156.2051309  329.3709063  -172.4789055  748.9133808  -182.3239858  -194.0847017  417.4812989  
279.8993479  304.6984106  193.7302644  265.9951932  229.8325915  410.7309745  106.4711857  573.236772  272.4221142  354.6782874  301.6266967  154.114706  326.6468019  -172.2689491  742.1385454  -186.3660163  -197.4693772  416.7022136  
284.1346274  307.9740049  196.3398852  267.5100218  227.0822128  414.1918753  104.5399935  575.1405374  273.57962  357.5070715  302.3101883  156.5675006  326.4273971  -174.4860148  750.396829  -182.4880585  -201.3097001  408.7907384  
283.623258  310.4652491  195.4046698  267.9353732  230.2844543  416.9065465  107.3371891  575.1479129  273.5498569  357.1651427  299.4019529  158.0682054  330.9499411  -167.5962864  752.8212389  -188.2145808  -199.8037049  418.7932954  
286.8250758  313.9208059  193.9255082  269.1651234  226.7227865  412.1853012  105.2140618  572.9621046  276.4169847  358.4074893  300.5259868  159.0700998  332.2360996  -174.4318901  751.2171143  -184.5703674  -192.5004584  415.5923089  
283.1696251  310.1098275  192.5051377  267.4062558  230.0005452  408.7573246  104.8952108  574.5301055  272.7272953  356.9724044  305.1899765  156.7451473  329.7183441  -170.1325945  749.0473126  -185.3305228  -188.1881373  421.5206465  
284.3999987  311.3439022  194.905172  268.9003169  229.0653194  408.0951685  106.3084335  573.7372061  272.4369296  355.3089545  302.4292387  155.4729331  329.543465  -172.730705  748.7955532  -182.4913429  -191.9053226  413.0116037  
282.259833  306.1592369  194.8431358  265.5073647  230.3291341  407.0357943  106.1410327  575.3467085  270.5781017  352.989747  299.7659298  152.2219405  329.0959561  -166.8797842  749.5221048  -186.5301737  -193.541141  419.0118717  
284.8735989  307.7359938  195.5732679  268.8602684  230.5470253  407.8133432  106.8523505  575.674149  272.5128031  355.4237808  300.5872503  154.2095963  331.7820878  -171.4656255  748.4057421  -182.4266252  -195.5477943  413.2988773  
282.8089461  305.7310198  196.0669044  263.4760716  232.1549674  411.836671  106.5941527  573.7953784  270.8508887  356.4899673  301.4899505  154.2919534  329.6866595  -166.2961454  750.1415414  -188.4901986  -195.8563497  418.2162164  
283.1377166  306.0370695  195.7373261  265.984264  224.8176134  411.8901619  102.2893348  570.4875627  269.3695785  353.3820751  299.2682122  155.1292425  333.0808827  -170.7242723  753.0557553  -181.1254709  -194.8601432  408.631046  
280.7076914  309.062599  194.6744439  266.5243545  223.5824261  408.9597863  104.3623763  569.0536077  268.7799025  354.5288323  300.3071938  152.7687673  328.1150353  -165.6742682  745.16582  -183.699184  -192.0113072  415.9074341  
282.8868927  310.279269  194.3719581  268.3329733  222.4275914  408.3070382  102.9735533  568.3395273  268.2700303  355.8952266  299.8396123  153.6449422  326.7188121  -174.9554614  748.1154584  -182.1555991  -198.5323308  410.1571069  
279.554862  308.7938546  194.3313932  266.3197927  229.3421715  403.8227841  107.2493278  571.4612853  271.1143871  357.9717777  304.8116636  152.6095912  324.5675899  -170.9710537  744.9119401  -188.6848782  -198.0852277  420.2269854  
283.2865834  311.8564718  196.8953758  269.5783536  228.0033302  407.1990309  104.994496  572.3144631  277.2725977  354.8241581  303.2113054  155.4038652  324.4879727  -176.0354368  749.6629627  -181.5700392  -203.7833426  414.5489634  
280.9030278  309.7800765  192.3156471  267.185769  229.4333069  405.8538743  106.7568087  575.7341759  276.1508183  355.632467  304.6681793  153.5133338  329.5958183  -171.5211143  749.6902541  -187.8312041  -196.6809999  415.1779566  
283.0541855  309.956718  195.5245317  268.0247904  226.7143744  407.993591  105.5670626  571.454435  274.7591239  354.5487162  298.5651167  156.5298561  326.6518839  -170.6617712  745.4029119  -185.2450489  -196.3059479  413.1989257  
280.6185997  307.9027142  193.7393219  266.9461019  227.4701362  405.1251222  105.0452926  572.8144953  273.4632013  357.3492158  302.9708807  152.4435865  330.2639932  -176.5626274  748.5572821  -185.1657083  -195.2137305  406.638972  
280.6290974  306.2240707  196.2590752  268.2503694  230.9070896  407.0203085  104.1384628  570.3646115  274.3179598  354.3838744  302.8361111  151.4728048  324.3460484  -172.9605334  749.2247906  -185.4876412  -201.3089348  415.2052064  
280.8928189  306.5512155  196.6581063  268.104779  230.7390964  408.6097539  105.4720456  574.6330754  273.7559171  356.1877015  304.0875437  153.3913219  328.1330431  -173.0161553  755.2532626  -184.8864979  -203.9696795  411.4503489  
281.6260536  306.8374805  195.6601806  268.7750014  231.8703054  407.3737679  105.398386  573.2638926  271.4389612  355.4628066  302.3468498  157.2024195  328.4084286  -171.9159683  746.925746  -184.0859722  -197.914793  417.574313  
281.4733014  305.2321336  193.9299159  265.4147685  228.8409395  408.3534203  105.1736555  570.8268825  269.5619774  355.5959057  298.7221803  155.7049027  331.7201694  -171.8354155  747.2100107  -183.8415298  -194.574525  409.0150944  
277.7783244  301.8198681  196.3597589  265.9995764  227.8155559  408.2499161  106.727961  570.3266408  270.0342742  355.3553574  301.2811669  152.949709  327.7931499  -170.106128  744.1783475  -185.2426755  -196.5118746  414.4366715  
282.1977194  304.4919223  194.9618871  264.1401013  223.739246  411.9584208  103.9057286  572.1376036  270.8831667  356.9156399  302.6804882  152.5782711  330.065025  -171.8665692  753.4673505  -181.0074328  -198.2174801  412.2960489  
281.6919267  308.2659018  194.4584775  265.0741051  223.842793  409.9845447  106.1196041  570.6510689  271.2955798  354.6742873  301.3912755  153.9977316  327.303028  -165.3297356  749.4646524  -181.5666419  -195.6590416  423.2646985  
284.4106489  311.4362375  194.3084809  265.4295584  224.7797974  408.7465896  106.96292  573.4691401  271.4885063  356.9667116  300.1707497  155.3508292  329.8777449  -170.6722926  746.2873221  -182.2054763  -192.2886944  411.9494002  
284.43304  313.2722327  195.5175632  264.3698872  221.6737759  409.3169833  105.7850329  570.2929832  268.1246597  355.6604461  296.7290687  153.505371  327.4654505  -169.7881838  743.2469217  -180.4220147  -189.644762  407.2338185  
281.225705  315.1396965  191.0398653  263.2881943  218.6938129  407.0161608  106.4364702  566.9044107  271.2344825  355.9682026  299.9822118  152.6269935  325.4601477  -169.2524893  741.3916131  -183.0590485  -194.2801327  418.7169509  
282.0537254  314.6374823  193.1220717  267.1380982  220.1851075  407.274264  103.4331599  572.5358622  272.3169809  359.3994568  301.9937309  152.9429168  323.9512636  -173.3503399  745.8538511  -181.7708408  -201.394225  413.2733936  
284.6688237  312.8255783  195.0573011  268.7522129  224.5698559  406.9695174  104.2489735  571.2969289  275.7383763  357.2171972  300.7966094  155.8485002  326.9886881  -171.1242544  745.3428758  -180.8912109  -200.5700466  415.4523154  
283.5676311  310.7699696  192.8083036  266.6200732  224.2412634  407.1252728  105.2416384  572.3521279  271.0309615  355.7232202  298.2624781  155.5699416  329.8009701  -167.4625999  745.8615015  -184.0865087  -189.1907723  421.0595115  
280.4823535  309.6347815  194.9812024  267.1189388  225.2743944  404.9204292  104.5169547  571.3918377  267.8550755  358.0104496  301.4996334  153.1528048  331.0559586  -176.9801836  745.4512687  -182.2032545  -190.3702272  408.8640095  
279.3372262  305.5615717  196.092483  266.5912398  223.9717485  400.8248501  105.2109026  571.7200628  267.4157838  354.1821248  297.3362698  152.7066601  326.5608016  -174.4815663  741.3314183  -184.4224292  -198.2882875  407.9481642  
278.1334185  307.9215752  194.9682385  266.6518219  227.2583011  402.5025002  106.0956553  569.3800029  269.4723442  355.7982406  297.2876784  151.9637894  324.5172206  -169.2106819  739.312508  -186.1485071  -203.0508822  416.7161143  
278.6758062  309.3786628  193.9755949  267.6457497  223.058221  406.8853574  103.7099188  569.1963297  273.0173861  354.683683  299.1943136  151.5576883  326.0987541  -172.3253759  749.8605269  -183.2996039  -205.3085607  407.5141375  
283.0634289  310.4724978  198.1301077  269.2652841  226.2184909  403.1783914  105.7621516  570.7523355  273.7431622  356.0963253  304.661824  151.7037136  329.0072766  -167.7297775  748.7530319  -183.8391684  -201.5889565  414.7640162  
283.7118569  310.6560978  193.930888  269.2046593  227.3288793  405.315167  105.8369936  570.8397103  276.8573984  353.5575766  302.8843491  154.0222509  330.2442605  -168.0522576  746.0178936  -181.6758339  -193.654627  420.3131959  
285.107191  313.3470497  193.9383198  272.2901501  230.9090873  404.9366904  106.8828895  579.0660901  275.167327  359.0780286  304.0574743  151.8272582  329.6808486  -173.0468814  749.9498887  -186.9506282  -193.6873444  407.5284529  
283.6743275  313.4157321  193.3386066  270.3880581  232.1439688  404.5840171  107.4613108  571.6700252  274.6116699  354.6031628  301.5034053  152.6393037  328.5823419  -170.8830198  748.3383232  -188.1441913  -192.2302299  418.7359512  
281.9732964  313.5608107  191.7574684  268.0978315  230.7211211  405.8964145  106.0847929  574.1976597  272.0861644  354.6282065  299.0813413  151.6084128  329.16298  -172.3415921  751.4789634  -186.5638181  -194.9096861  407.9066981  
283.3747304  312.6361008  195.5373376  267.7724916  227.2195799  405.0070649  105.4766422  572.4983166  274.1663037  357.1310404  299.6478928  152.0905813  329.0346867  -174.6795634  747.2544609  -185.1614585  -195.6225829  408.2914396  
282.3430096  313.0792847  194.8705658  267.8653366  233.9673918  403.2491526  104.7102878  573.1307073  276.5239403  357.5240427  304.0231904  153.1783205  326.1259668  -170.811281  748.9769482  -187.3676577  -201.0742316  422.9602531  
284.1251976  311.0804291  195.5540062  268.2643553  230.4457409  403.8964613  104.8175968  574.5467979  274.4507994  356.262633  302.2651445  152.2833823  329.7808249  -171.5481843  755.1844941  -182.9793355  -199.1617125  412.0650566  
280.8365427  308.7922437  194.208784  264.8222369  231.651935  402.8727576  105.6642034  572.9377027  273.0892236  353.3090333  301.6499285  152.0680994  327.284581  -164.2266681  746.1743565  -188.6496346  -194.1498455  423.6559522  
282.2535586  311.2146367  195.1162749  267.1661548  227.1667894  405.8439557  105.5208614  573.1077598  270.9980104  355.1383542  298.5994665  152.8617143  328.6798783  -173.9383549  747.9468475  -183.9330918  -198.1998138  405.006802  
278.6495304  309.5123315  195.4080629  266.5411622  231.483775  405.7160635  105.6790014  569.7330071  272.4599431  355.109149  300.2776208  152.2037706  325.3928387  -165.9324554  749.3156729  -188.6303328  -200.0808093  416.3519201  
282.6880501  311.7301394  195.3754776  268.2034386  225.1373821  407.6456991  104.0305373  573.7424025  274.5226823  357.3637468  298.6544348  152.3231235  327.6112053  -173.3428689  750.5434183  -182.2659371  -201.0537735  405.8213613  
282.5183248  310.139727  194.6021188  267.2888194  230.6083529  406.1346861  104.5853588  569.753966  271.3503927  358.2184688  301.9776522  152.8216256  330.5118826  -167.243907  746.8025032  -188.4530296  -196.8226336  422.0653541  
284.8205811  310.6559342  193.8509775  265.0132878  223.0675609  405.1125486  101.8876657  569.2926387  269.6340269  355.1538276  299.3474156  149.126569  332.6066339  -172.4805804  748.7567387  -179.8681019  -193.8608744  407.7060424  
281.8169822  306.0142288  192.8785061  264.9737892  225.0438735  402.6712943  103.5500456  567.6950297  271.1592939  350.9945124  298.8547197  150.1100339  328.0200589  -164.3184289  743.1660601  -183.7433077  -195.195017  421.0960469  
280.0207453  309.4746479  191.6680425  267.3091486  225.1509115  404.6265966  103.2233882  570.9053303  270.9665301  354.5988967  301.4309499  150.4444399  329.5027169  -171.2696452  743.3089712  -183.1052018  -198.0834842  415.4266727  
280.9173402  310.7465284  192.7482476  266.618988  218.7045728  405.4702386  102.3926748  570.9448512  270.9176872  352.5463583  297.2868641  151.4068964  326.1427539  -168.6076669  744.156397  -180.6295457  -195.510821  409.3666299  
278.7185148  310.9294724  195.7896032  266.0552681  230.9626414  403.4076141  108.9757925  574.2742298  273.0082479  360.6684436  301.304421  153.3181143  325.2440705  -167.299775  744.5704467  -191.5954089  -197.5021446  418.4178869  
284.6999234  309.2833802  197.2124674  264.4137139  222.1925676  409.0915892  105.0246589  572.9909147  268.3596023  358.3662386  296.2259044  152.221127  330.9297856  -176.5644226  748.4155616  -180.658033  -195.7314057  403.6789244  
280.2711678  307.2273434  194.850512  260.7934474  222.2903742  403.85224  101.6025186  565.9347515  266.1166307  354.4347441  299.2973057  150.5394205  328.9605729  -166.1137776  742.5524948  -186.3704742  -193.9302992  416.4168131  
279.4949265  308.5464294  192.6405216  263.0250165  224.198217  399.4545856  102.4270338  567.0063319  268.2945332  354.911183  300.966693  151.7109813  326.0074108  -174.5297794  741.2888049  -181.5666303  -201.0092407  407.8070894  
278.0203065  307.6497627  192.9052642  262.8368533  225.5836059  399.532065  105.2702502  569.8502655  268.0795316  354.1501274  300.610636  150.2035847  324.5871447  -168.2716053  741.7157114  -183.6699793  -204.1787983  411.860291  
279.7968987  304.6167535  195.8677412  262.312677  226.2489499  406.5821346  105.5990403  566.8974524  266.0383851  351.8163587  298.7199642  153.3437977  324.0702017  -172.8498982  743.4812033  -183.663917  -203.585369  409.4644532  
277.990727  302.3791793  196.2814827  261.1174593  219.5421827  411.5154709  103.3971122  567.402318  265.1917397  353.1975975  298.526627  150.9536653  326.8990974  -173.5369168  747.6369565  -181.9643346  -203.2902026  405.8789918  
276.7469971  297.6882706  194.699355  261.293758  220.5716609  407.9372352  104.2835697  566.1942789  268.5093592  353.4342831  301.6717326  152.447316  324.2178745  -170.4873238  743.9696859  -182.1154895  -204.3351906  415.3191109  
279.3736655  301.0957323  197.9308813  265.6960321  225.5521043  408.7664667  106.1997578  572.0659719  270.6816995  356.0281154  303.8783124  154.6635489  325.4479726  -176.6002679  745.6208625  -181.8876519  -209.3331007  413.5980568  
281.2716427  300.111171  197.15088  265.7088212  225.7639939  408.6363551  106.9916827  572.5791497  269.6862234  354.9453385  303.1277826  155.5310197  329.3341961  -173.3702748  746.0100972  -184.3528183  -203.8493282  412.2688597  
281.7167224  303.04583  195.5055037  264.904854  226.9412728  408.2551574  106.1200975  570.7757611  270.5879701  355.3411662  299.6633309  153.574041  328.276828  -170.9424546  746.6230272  -185.4874782  -201.5332671  410.6759823  
282.4564063  308.8497293  195.1688591  267.1937016  226.5676819  406.5650504  105.9049155  569.0337103  272.5153313  356.1987779  299.2693507  153.3011756  327.314534  -172.9794618  743.3836007  -185.7910507  -200.6485533  408.451144  
280.6724366  310.0695448  193.0414492  268.6738801  225.7778164  406.8049612  107.3315289  569.996138  273.5291961  360.3796593  303.0116281  152.0445631  322.4359668  -176.6241836  745.8286811  -187.8293643  -204.6142766  414.0155427  
280.9987215  313.1349031  194.0343507  271.1051097  226.4355628  410.7808166  107.6089662  572.0447379  273.8490037  358.8689467  303.5233345  153.3585821  321.8117794  -173.9125834  747.6570171  -186.6543127  -207.2619022  418.882431  
281.6311631  310.3558631  194.7332185  271.0324024  226.7673085  408.5515653  107.0057225  574.7180207  273.0968675  357.0020251  302.1320203  156.5217719  325.2432118  -173.2333  748.1368059  -186.2867491  -201.588785  419.6775315  
281.2231499  312.3982417  193.9865306  270.5435565  223.5143816  410.6308544  106.6658234  572.6475897  273.4703302  356.8508915  300.3294857  155.9417781  326.3746612  -171.8482328  745.1561849  -184.9677702  -194.1321666  415.9371134  
282.0742167  312.563084  192.9711231  270.6409347  227.262364  410.1911941  106.3554604  575.4088106  273.5030988  358.4845202  302.613811  155.3394426  326.7182659  -174.2415264  748.9647689  -185.0800835  -197.6883935  410.8788009  
284.0115653  313.570411  192.8417001  272.1158745  227.2113913  411.7256333  105.9644734  572.6207887  276.5053021  358.8228722  303.722896  157.0156148  325.4151246  -171.4889293  751.6871952  -184.9344602  -197.3412313  416.9764909  
283.1753479  311.4378625  193.4513064  270.3363055  226.8915099  408.8721017  105.6674298  573.907333  275.7979513  355.5718091  301.4843488  156.3391387  328.4500445  -171.2663735  754.7683847  -183.2668802  -193.3228806  416.5431774  
283.0364879  306.5848247  193.4582739  268.2996864  228.6248626  408.5503142  109.7522262  574.2455698  275.957242  358.3225994  304.3030887  156.8055809  325.2381673  -172.9572724  747.8136593  -186.5547057  -191.6942591  419.9406171  
283.0350056  308.8534159  197.0799915  270.748381  228.3851289  409.9775486  105.6227367  573.8582337  277.1810542  356.0559327  302.0511507  155.9729174  328.1970319  -172.7037507  746.55708  -182.2321295  -194.2348614  413.7912858  
282.9966233  309.7561511  197.7751804  267.2558632  228.7472664  412.7251791  103.3713953  572.7085797  277.1364199  354.6251645  304.5276183  155.8056139  327.3709646  -171.2378766  749.8887578  -184.6793741  -198.9608597  418.3703791  
282.8475702  310.1056746  195.9759323  269.1530388  229.3442504  411.1111686  103.736901  573.5859978  274.2616135  353.2067918  301.833422  155.7389423  327.926214  -167.1044668  749.9394229  -183.2384015  -193.0755412  417.7893762  
281.7367326  310.0716348  193.0198862  267.9709679  226.0816438  410.4569369  103.8256468  572.8112628  273.3671754  353.508333  297.7770677  153.7308478  328.4234223  -168.9592428  748.2135253  -182.0124982  -193.1097406  409.98833  
281.3810373  310.5623244  194.9751414  267.2026674  226.426708  412.4881023  104.5121406  572.8626079  273.2586351  354.2008365  300.3547644  152.9792748  325.7328594  -168.5035948  748.6613842  -182.9147014  -195.0993157  412.1880431  
281.6227534  308.9639447  196.7243642  267.5658271  228.2951361  411.5436335  104.0353546  572.1276998  274.4754103  354.6825259  300.6326173  154.5462412  327.2249277  -168.001077  751.5665475  -181.6231064  -196.3146751  414.391675  
284.3798879  312.1928049  197.023084  271.0426614  233.8038566  409.4172694  106.6363019  574.0194634  276.523915  357.772403  307.097621  157.1653148  329.748049  -173.5302117  753.6013697  -181.8562226  -198.1711158  417.2151901  
282.3558858  308.588785  194.0073518  268.773991  229.8275225  407.6764677  103.4840769  572.7107318  275.3018204  352.9200778  303.7376245  153.8831879  332.8189417  -167.2572251  748.8090479  -179.1577293  -187.4059811  415.4813802  
284.7958763  310.2805773  196.3621342  268.9688455  231.2879141  404.704289  107.1338139  579.7651437  272.9056257  356.4010832  303.1132114  155.0521391  333.7761707  -170.834851  747.7452657  -183.6782389  -189.0788736  411.8091108  
283.9111139  310.5515495  196.8958633  268.8859118  231.3875899  408.2862179  108.0866342  576.3404013  271.4948915  356.2556154  300.2093388  155.2477127  331.7600094  -171.0754942  747.2135279  -184.6409606  -191.5423425  410.1238381  
282.2853011  310.217849  196.6956659  267.9404865  229.4937588  409.4299698  105.7623113  573.0771391  272.8802466  355.2287694  299.8214587  153.1321748  331.737126  -169.7488897  747.193823  -184.6231427  -193.1942035  412.0274376  
284.8311532  311.1105535  197.71346  268.3023167  231.0420554  408.4188933  104.6451191  572.2005086  275.2805672  357.500149  303.1208754  152.8468211  329.6861827  -170.6565154  752.4202513  -185.7117724  -195.6202061  418.1182189  
284.833941  311.6585358  195.6739936  266.817658  230.0102103  409.2491712  104.7264875  573.1432864  273.2400407  357.2178727  304.5547728  155.2728084  330.587727  -172.5829286  751.0748611  -183.5065455  -195.1299407  417.4170323  
283.5506546  310.4600857  194.3517405  266.9720088  227.3169858  409.6408494  106.0807361  573.098674  271.9058842  355.6105432  299.1907924  153.1101076  330.3578821  -171.8556809  747.6639341  -184.2058374  -193.366826  413.9546256  
281.1945196  308.789532  196.0404327  266.3625011  225.6506786  410.260338  104.7245628  573.1570332  269.7658329  355.0372506  297.0648915  152.0696294  328.2363889  -170.9287639  749.5668425  -185.9378206  -194.4925159  408.5801841  
281.2102784  311.5534158  194.4103083  267.2211616  224.2935649  406.6769648  106.148359  568.1774061  271.3976182  357.2740022  299.8360222  152.6573712  325.1961981  -173.2539599  747.9787486  -184.7314373  -198.7762188  414.3399776  
280.550785  309.9137569  195.1780584  268.3786736  226.0789684  406.0068737  105.0240826  568.4640186  270.7051296  357.1533847  303.1912643  152.8249939  325.3342009  -170.8296257  747.6515739  -186.8930335  -203.2723503  419.4790478  
282.0218018  311.2474053  195.1660876  266.4104928  227.6139703  405.3992102  105.8646155  573.1191595  272.5788177  357.6761233  302.8120693  153.360698  325.9902856  -174.643421  749.1959928  -186.5369394  -207.1454258  420.7418781  
285.3834102  310.168655  195.5104276  268.5921231  231.1860891  408.1809325  106.2255942  576.7083951  273.0430523  355.9499027  302.1738801  156.6288066  330.685186  -173.5642086  750.0045799  -184.16073  -201.6983092  413.85876  
284.5453001  307.9618839  195.6612985  266.3272441  228.3160274  407.1799957  104.3909997  571.8986748  270.6686659  353.7012143  298.6647479  156.3567629  332.0103334  -172.0156942  745.1843788  -182.6393928  -193.7302023  410.9844449  
282.9131244  307.9956111  192.9127179  265.2635886  224.408659  408.1440297  104.7175241  569.4688921  272.2575797  354.6053622  300.4109051  152.356786  329.452102  -167.9104958  746.8377821  -183.5137026  -191.3311641  412.4887631  
281.0509836  308.851012  194.8631586  267.4848485  227.2246504  406.5973505  104.6357065  570.0856774  273.2032764  355.1600177  304.0370355  153.9482  328.2835014  -169.3756431  747.6086512  -183.9016862  -197.2523963  415.0680641  
282.6602868  308.6099517  194.6042295  266.7903245  229.0587247  409.2464493  104.2615494  572.6867967  273.3799751  354.1732535  305.4986037  157.163248  328.5410457  -171.0371211  747.8966958  -181.6358668  -194.418202  416.8954892  
284.1165789  307.4613669  194.2003102  267.1456332  229.2898164  411.0700501  105.6578637  574.1239129  273.7515224  355.9126406  301.280474  156.3080573  328.8912954  -175.2662513  746.4266717  -183.3898932  -192.9500302  411.3943499  
282.621421  307.8347711  195.794164  264.2661434  226.8383399  411.7118526  105.3357869  573.1350057  273.3443819  354.9427623  298.454105  155.4275048  330.0919604  -170.9687561  747.6833636  -183.8536614  -191.3358399  407.0759945  
282.1652997  308.8486093  195.5183641  267.0154824  222.6830944  408.3568636  104.12488  570.6339297  274.3429148  354.1927038  299.4409007  151.321511  329.5740761  -169.7395215  748.7939533  -182.1730662  -195.3149206  411.7540011  
279.9958914  306.8109882  194.7396576  266.3079476  224.3135887  405.3144798  104.884322  569.1587473  271.157218  354.2190414  302.6318294  150.9757321  329.6731733  -167.637754  747.6211324  -183.511196  -195.5168103  419.537703  
280.0160435  304.9903147  193.4115865  265.8732216  224.0576395  406.7328716  105.2769372  570.5009919  269.1712259  353.804348  300.7628251  151.521788  328.0140839  -168.0689998  743.5679662  -182.4097975  -194.5018987  418.3121008  
280.1410402  307.5430611  194.0927226  266.7485793  224.0418313  407.6515426  105.466544  572.2120181  270.0738073  354.3222922  300.5330478  152.518488  325.4208052  -170.0966987  745.3747676  -182.2076865  -195.9362321  408.2705763  
281.2147199  310.9157507  198.1734043  267.3466997  221.3360127  409.1348135  105.4562569  572.6794821  271.569623  355.693939  298.0068659  154.1258006  326.9528446  -168.20419  746.9932826  -181.224483  -195.5147197  407.658337  
281.7080374  310.0891396  194.419198  266.8666079  221.9370598  406.7570533  103.7926836  568.0627369  271.2810141  355.4113618  301.2565882  153.5621486  329.5172907  -168.7208084  748.7462588  -180.6547932  -193.9308717  419.0286621  
281.9426386  306.4528861  193.0938622  266.6840501  224.7784981  404.8093042  105.5031374  571.8263009  271.938554  355.6603058  300.8236403  154.0776495  329.6299212  -170.5020286  744.9296567  -183.0641105  -195.1462826  417.9800889  
282.4096458  311.7868478  195.7212614  269.1664904  228.8417764  406.1921792  106.7137551  572.7967148  273.3249827  358.6979124  301.0423544  155.9125798  325.9493699  -175.0308604  746.0591075  -183.8454395  -199.4068248  412.776397  
282.5369302  312.9751338  195.1518826  269.0541029  229.6292038  407.8171231  105.8427205  572.3518243  276.0158514  358.3039948  301.2338616  153.2464971  325.9352113  -174.2000177  747.8655923  -184.5749308  -197.2602863  410.8551263  
282.8706329  312.7676953  193.5843149  269.5900933  228.6403319  405.121678  106.0038731  571.8845983  275.045745  356.9624505  301.3031266  154.4012762  327.0534707  -175.170574  749.2190612  -183.561914  -198.0408169  416.4155986  
282.1723521  310.8005183  193.4836867  268.2557633  226.0216743  406.3684777  105.7569155  575.1555106  274.3719953  354.9238225  300.8443295  154.6586077  326.9971853  -172.7807012  746.9072034  -184.5002221  -196.5129059  414.8761668  
283.5839168  312.158136  195.9532233  266.4781228  227.5137549  407.3585837  105.5427068  571.7676645  273.1612567  356.3527  297.5474872  154.9527235  328.6865183  -171.2501887  749.7715811  -184.8774847  -194.8474399  411.5293568  
281.9622761  309.1602767  193.8533892  267.6589827  227.3824577  405.7425373  103.7462364  570.7687953  271.1994412  356.7930468  299.8782367  152.5414722  330.1053959  -170.4849252  748.5755685  -184.2112759  -197.1836359  417.0789752  
281.813833  309.2379451  193.7890033  265.5396015  227.6401886  407.9248393  106.3626077  572.3023224  270.8977051  355.8330035  297.1525113  152.4576758  329.0082035  -170.6938106  744.2496727  -185.2214362  -196.1543327  413.6660027  
280.8848533  309.2767996  193.864028  266.658568  226.4136036  407.9139571  104.6464211  566.9052451  272.1489819  356.2440917  302.1574873  150.575126  326.4306267  -171.5323032  747.7448643  -185.9532085  -195.615524  410.290683  
278.7166138  307.0667859  195.0287507  263.8151698  227.4745906  405.7253595  104.8710966  568.6526262  271.3822561  356.8196177  302.2666064  152.9626309  325.3825323  -172.2560053  745.3047171  -184.5794152  -203.2523571  414.945873  
281.9410843  309.971348  196.1518198  264.8523435  226.4969142  405.4841615  105.787246  572.0902313  269.8601535  355.2219968  299.3368761  153.7035025  325.8956141  -169.7039896  746.8507639  -185.5241827  -203.6463269  416.2011772  
282.7709254  312.0714442  195.7703086  266.0215825  226.3912288  406.8766137  107.8007009  571.7657489  269.5921735  357.0500347  298.7349264  154.694081  326.2001024  -170.5037975  748.3925643  -187.3328501  -199.0554042  414.7169529  
283.0407492  312.7950672  195.9803874  267.1610002  227.0545098  404.877643  105.7824274  572.0334213  270.4952901  357.2592603  299.7842238  154.4189493  329.4386553  -173.747864  750.0215403  -185.1980843  -196.6276219  411.0124798  
283.6613248  311.8754425  195.9158096  268.6585468  226.6172664  407.6583108  103.9993246  573.8123728  271.1372955  357.3907192  303.2458712  153.5193416  330.2108724  -173.6171213  750.0017317  -184.920025  -195.8555666  415.0533527  
282.6485824  312.6970182  195.2323358  270.5984751  228.2679073  405.9138033  102.914758  574.2280222  271.6694868  356.3410246  306.035982  154.9363914  331.1106404  -173.5023117  748.7898096  -182.3691169  -195.1558193  414.061519  
282.2696717  308.177553  195.0902899  270.8989316  228.0197424  407.2051448  104.0290646  575.3476647  269.0970208  354.8821908  304.7649821  155.5739509  330.6738402  -172.5915999  747.8886482  -183.0430368  -196.0599019  413.6505286  
282.6380207  305.4348693  195.1932225  267.977598  227.622175  408.9957562  106.2834891  575.2400904  269.3602243  355.2098688  299.9702193  155.5729699  329.9917783  -169.1954576  747.0340625  -186.019444  -194.1583007  415.537559  
281.414633  307.2773177  195.9946367  268.0471397  226.0567503  411.1432472  104.8287691  572.2770867  270.3180892  355.0325428  300.3848081  155.3707953  329.9971587  -170.7953228  746.0146751  -185.4372869  -195.9200985  412.0211972  
282.1664321  308.79479  196.4664138  267.640808  230.0070159  410.412693  106.1368247  574.9496  273.4235139  357.099652  300.4650467  156.3887668  327.496806  -168.9765499  750.5052018  -186.2352114  -200.4247056  414.9111262  
283.7075561  309.8769765  194.968747  269.8539453  232.1943358  408.2250173  105.4661927  574.0015585  275.9736913  358.7359281  304.3080379  153.9561627  330.4438656  -170.4702592  752.1992001  -185.4569164  -195.6884373  413.4899592  
283.9320415  306.8999669  193.6522907  268.3153338  232.3447623  408.4251713  103.3480336  572.4007591  273.4084192  357.505991  303.0127842  151.6732035  331.6502275  -172.3512559  750.8102541  -184.8810161  -193.4508423  415.5683839  
282.2639082  306.6228862  195.0325425  267.1151124  228.3059015  408.0219269  102.7087394  571.8382313  272.8196457  354.8115397  301.4656061  152.3110436  329.0524371  -172.202584  747.6149772  -184.2751305  -195.2767411  410.5024141  
281.7033917  309.1703588  193.7011073  268.434598  225.2395197  405.410904  103.1012271  570.6900037  272.7920474  353.4375752  300.5051565  150.8599808  326.0002892  -169.636501  745.5925523  -182.4519933  -199.2696582  412.6181736  
282.1265747  310.6003315  194.729638  267.0300917  226.7640224  407.8223242  106.371707  571.7538126  273.2038498  354.6459546  301.9329137  154.9410298  325.642019  -167.4161944  746.7901417  -183.7022018  -199.3456189  417.4334771  
283.2811207  308.5524253  194.6292826  264.1036009  226.9374446  410.1297844  105.1940227  571.9558154  272.5768406  355.3990943  298.9881064  155.070614  329.8559662  -167.9987049  744.806466  -182.6933997  -191.3801963  413.9015703  
281.5941394  306.35557  196.0117387  265.0889261  225.9457594  408.3785088  105.3336838  570.7170992  270.5478332  355.9642886  300.7131552  150.598962  330.4726257  -172.619781  748.0146489  -181.9485837  -190.8314848  410.4623919  
281.9053152  309.5228771  196.2142584  266.5777741  228.7742872  408.3869541  104.8115476  572.9304558  271.8570713  358.3620126  302.1874478  153.3642638  327.8782703  -176.7901268  749.0984371  -182.821112  -198.1621827  411.2349984  
280.7866798  309.9018115  195.0505404  265.9043499  225.340204  407.0912679  102.9919182  572.4275149  269.7551788  354.9581479  301.7057757  153.1518077  325.983927  -171.3210489  749.4102468  -183.1063189  -200.7872928  413.7522433  
282.7865768  309.1536871  195.3957845  265.6202324  227.1567675  408.6773817  105.9885423  573.0721235  272.7364099  356.3581283  301.7099766  156.3899837  326.0514822  -171.8226173  747.3599506  -183.783562  -200.7328114  414.9483832  
284.0375035  307.9095185  194.686123  266.0502544  228.2771493  412.4649849  107.1061153  572.7491152  273.2495233  356.0204724  299.8482174  155.4728117  328.1632525  -170.3429671  746.7003939  -185.6968577  -198.0634443  414.6087976  
283.0979738  307.6727224  195.6445434  267.2964722  226.7450779  411.5885307  105.5951024  571.250682  273.8410252  356.3743372  298.5798432  153.128393  328.563518  -171.6132174  748.160237  -185.807623  -194.7418407  410.2272071  
280.1473435  305.3083984  194.566258  267.3518021  226.9490582  410.825513  105.7967749  568.6009399  272.0170817  357.3301945  302.7337326  153.1224493  325.3343069  -171.7697273  745.9442865  -185.8387416  -198.2306478  419.0876633  
278.2820969  305.5714148  194.0131489  265.924924  225.8656375  407.0269145  105.6043018  570.8276683  271.9882757  354.5320292  302.6845958  154.9434554  325.1288425  -172.1636513  745.7365837  -185.232776  -200.7389507  416.8647027  
280.6789744  309.1512114  196.2632237  266.6816551  225.4131883  408.0208743  106.2019985  573.5633032  273.6690731  354.75885  301.8774693  156.4048267  325.2417728  -169.5237519  748.4644531  -185.2450471  -203.8639524  418.9754702  
280.8630912  310.4635277  194.3216351  266.5990512  224.6417679  406.7722799  106.464631  572.1684692  273.9231124  350.4319263  300.2226833  155.561039  326.9234147  -166.1828581  748.2406578  -184.1008509  -196.4143547  416.9158948  
282.6914967  312.0768414  194.4156026  268.0242238  225.3015187  408.2032091  106.1423892  573.4649791  274.8274422  353.5080283  300.8898214  156.9788054  328.7067762  -167.1328656  748.7139214  -184.2974533  -196.3182805  414.6891205  
284.1680483  313.5749755  194.7616158  267.2597198  226.5192179  407.5828792  106.6184711  572.8829227  274.8516825  353.8111623  299.3472096  156.5700773  332.8879121  -171.3434914  749.9546822  -181.2435335  -189.4353398  408.9006305  
283.8110613  313.7218688  192.3962537  267.6308123  224.7073319  408.7598454  103.962599  570.3899111  273.9566406  355.3548586  300.484956  156.097812  329.8512517  -172.9352724  748.3702398  -179.8465067  -190.6158704  412.072825  
282.3066693  311.5326174  193.6861846  267.3388095  223.9985811  407.6303086  104.3325838  570.3777236  270.7215195  353.291494  299.4103076  154.2944437  329.1624798  -170.7689645  747.3824449  -180.0191754  -192.3308903  413.5951517  
281.5947836  309.5566737  195.3083831  268.6396564  223.0492305  408.5390075  104.6680319  570.3650668  272.2121948  355.2421711  298.5745659  153.7870073  327.5057959  -168.8339286  747.9423803  -181.3570983  -195.088803  414.0132382  
284.6388968  314.0901434  195.4793957  269.292607  227.4523529  407.0079306  107.3412189  574.9612572  272.6205824  361.62817  303.6107092  155.4966838  329.267843  -167.4100454  750.7337986  -188.7840554  -199.0394225  415.5971109  
285.4468282  313.7815849  195.5541926  269.6283254  229.1232202  409.3169183  104.6849668  575.2343011  274.8262317  359.1869298  303.7299426  156.2223846  330.1795666  -170.5892151  751.584322  -183.6884124  -192.5154422  414.0990274  
284.6032577  314.4085122  193.6808711  267.9604776  230.7935045  406.7369491  104.6522883  573.7176365  272.7772009  358.1755666  302.289767  155.1011677  330.6118792  -170.4284678  748.5130892  -186.9417765  -189.8659589  419.9559022  
282.5838505  313.8129706  193.97244  266.1583515  226.6018713  403.9083118  104.0091698  570.1562371  270.6971735  357.0575183  302.7594486  154.0109265  329.3760534  -173.1956946  747.8615118  -186.4293778  -191.0623206  417.8236698  
280.8714116  309.9854522  194.4214658  267.1402258  228.2966193  405.4715837  104.4423919  569.9276565  271.1685032  358.1034498  301.7979329  152.8470897  329.1320571  -174.0177381  745.9102406  -185.5616319  -193.5101301  414.7651236  
281.5633947  308.6179939  194.7261193  267.491917  229.8856942  405.8353785  105.2518034  573.7008489  271.9305053  357.9763095  302.2131343  152.0287094  327.0012791  -173.2112931  747.9523853  -183.9810116  -198.2019971  411.670283  
281.9151811  306.73069  196.2180748  268.2977544  231.3726607  405.375033  105.8386126  574.0389734  272.9551847  357.1464911  302.7089467  150.7867469  328.8707664  -174.3114823  750.5042732  -184.1848357  -198.2155568  410.2395605  
281.3563814  306.2142147  195.0347791  267.8412057  230.1170529  403.6507593  103.9619181  571.5069276  272.1695223  353.650904  301.4319447  148.0446854  329.3161031  -172.7006169  750.5545374  -184.6667154  -199.3387218  412.7053679  
279.1038816  305.2339028  194.4536306  266.7758637  229.2619766  403.5042883  105.6536952  570.1472232  272.5206126  354.1826744  302.5958036  147.9538794  327.1877389  -171.0172267  748.2313343  -184.225014  -201.3246609  412.2683574  
280.5206138  306.3660283  194.6870696  267.6153316  227.8240933  403.7876045  105.0383914  572.1590842  272.5012127  355.6327552  299.2785419  148.6930227  328.9327605  -171.3959406  749.0172771  -183.7966283  -202.4890985  411.8091133  
281.2815088  308.1019873  195.7165416  268.2520673  228.4601502  404.8273651  105.3986546  570.6838019  273.5874785  356.7374821  299.8389627  149.9832172  330.4360159  -169.8040352  749.8692542  -184.7901672  -201.2904796  411.1059466  
284.6745147  310.6637841  194.7990546  267.3159904  226.5676962  405.1656642  104.3740801  570.770173  273.8319743  354.7281274  299.0482336  151.4551342  331.2718004  -169.2883644  748.3303204  -184.7098262  -195.7740719  413.7569707  
282.8939149  310.0621135  192.8997441  266.4675296  226.4360905  405.0036315  104.3438814  570.9913087  272.2744726  353.1219824  300.7594232  153.2854822  329.5807094  -170.8758794  744.1049968  -184.2527464  -196.4022344  414.0218082  
279.5747217  310.2833368  192.6140185  265.0175327  226.6637097  405.2783581  104.6756854  571.0450078  270.4527881  354.8208215  298.3038617  155.1843252  327.20212  -172.4356687  742.31088  -185.6982614  -197.0841847  411.0382801  
279.889085  311.0073934  196.5429576  265.8704885  222.5518492  406.7330564  106.6937364  569.6024722  271.2146017  356.8068946  300.7404836  154.0786573  327.6175136  -174.6679751  742.1668526  -184.2781932  -196.3814836  416.6154029  
282.64055  310.7207976  198.946685  265.3748192  224.1143924  408.1849941  105.0533684  570.2809383  273.2349372  356.5717385  302.1325607  155.1716859  324.3678476  -169.1722477  748.0850334  -186.8033077  -203.1441551  425.6893367  
283.3772842  312.3312767  198.7018905  267.9638023  225.4544908  408.7484027  105.0121962  571.5293755  270.9804917  358.1169369  302.1613382  154.8863193  327.1921292  -173.2681454  750.6151687  -185.7749446  -198.5994419  420.4787059  
282.1554446  307.5924564  196.1185286  266.4154183  226.9298252  407.9677638  105.7624765  573.9809968  270.4728034  357.051745  302.8961582  154.2083965  326.59007  -172.8195562  748.0874745  -184.4740634  -196.050374  418.1034124  
281.2874996  307.5986408  195.4698016  267.6739735  226.8974242  409.1850836  105.4264519  574.6026868  270.9095  355.9801999  302.568045  154.2380702  329.5607483  -175.4887478  747.6856864  -184.8150075  -197.1388327  409.2191698  
283.0341947  305.6851785  195.7489049  266.7851471  228.4115711  409.5646829  105.0154533  573.8622812  271.4458833  354.5425293  301.7347718  156.2437661  327.6706752  -170.3133849  746.8230437  -181.4296485  -200.4495259  410.2101795  
284.3265802  304.5465767  195.3863721  267.3386038  228.0507508  408.7177075  103.9291667  572.6540584  272.2574033  351.9768776  298.2663685  155.2687308  331.7175116  -167.0132047  748.3507903  -182.2170901  -197.0369446  413.0541906  
282.2320111  305.4164652  193.5131019  266.9322808  228.8881177  406.9441131  104.1830866  571.9914673  269.8947008  350.8210695  298.9994162  151.52525  330.9129172  -165.5584164  744.6695218  -185.4284325  -192.454933  413.631575  
280.6801718  304.1899618  195.5997035  267.1652539  223.7592642  405.9105896  104.2758701  570.4198329  271.4602113  353.0679272  298.3511532  153.4178321  328.5539089  -171.7780383  745.2779928  -178.7728469  -191.1385402  405.8892574  
278.9534611  308.5419461  194.0652616  267.815074  225.1551348  404.3233478  105.0075061  569.7245199  273.0066494  354.253478  302.7364586  149.9907091  324.6952026  -170.5819454  745.9742799  -184.0834375  -198.249756  415.5620536  
279.416537  310.3425113  191.7735296  267.6273959  226.0854912  406.9968195  105.6153818  569.776385  274.1760583  354.9305962  301.7794557  154.961598  322.5556182  -173.2839222  742.6363274  -183.8981439  -203.1324351  415.5144341  
279.4847367  312.029651  194.5612091  266.5334548  223.5556247  407.0779013  105.8159546  572.7651804  272.0058234  356.0960763  300.1529651  154.4851817  323.7085247  -168.9321987  745.2003457  -183.7246302  -198.8847476  413.0566573  
283.3646485  311.7630342  195.8344899  266.9840731  225.7530843  411.3721056  108.1291281  573.8132507  272.1448448  359.0263608  300.0522167  154.4139218  327.0450517  -174.5667992  747.6787004  -181.6932824  -197.7634409  407.0268672  
284.0046773  311.0236757  192.3341522  268.4002871  226.0229774  409.4005046  104.278956  569.6570353  271.6925452  357.5190694  302.4757369  152.9443437  330.5155956  -174.7561359  750.6541941  -182.9857332  -197.0503172  414.8420595  
281.8939299  308.9217273  193.546722  267.3693667  226.9646028  407.8695526  104.6101216  571.1367667  272.783703  355.5405812  298.8889145  153.8176405  327.9714638  -173.6819951  743.6969962  -181.5767284  -197.2856662  412.9781032  
279.9398782  308.217788  194.1688435  269.7839425  226.5819193  405.4650789  106.3789558  571.7240243  272.2521647  351.9056646  298.805014  152.6615979  323.2539181  -168.327596  739.8708835  -184.9951856  -198.4947508  412.1218568  
280.3375851  310.5511771  195.8016364  269.2696377  230.7230428  406.2681307  107.6187344  572.0675359  274.3785355  355.8659455  299.3576842  152.3647679  324.3227563  -169.7150268  743.1569176  -187.4327707  -200.6569628  414.5582994  
281.2664415  311.8336612  195.6402462  270.1686151  229.2669299  406.3409413  106.1746015  572.0102865  274.4783423  356.4941175  301.8121229  152.6773293  325.0424744  -170.1279631  748.2871714  -186.9859678  -200.7642309  415.9688087  
281.4709042  311.7445069  195.2783622  270.0788398  228.8293892  406.8728416  104.6447235  572.7174703  273.4141192  356.5255199  305.2208494  151.9783428  326.7344611  -170.3143292  752.739348  -186.3962529  -199.6133571  419.1418095  
281.0448575  309.9426207  193.8796114  270.3967193  227.360442  404.8954304  104.3182805  571.6125775  273.2860923  354.363013  302.3315436  152.8636516  327.219743  -171.9528954  747.0470095  -182.4652382  -198.7599681  415.4804457  
282.5087451  310.8387667  195.1633185  269.5714301  228.896204  407.0694725  105.0601817  574.7790809  274.3254536  354.7556719  301.6161483  154.1300941  327.6137066  -171.9279185  746.6132792  -184.3822534  -197.2900791  412.9540218  
284.8222022  311.1332983  193.8338471  268.9381348  223.5344084  408.2887157  101.9883358  569.3984867  273.2593265  351.03604  297.9029925  155.3502048  328.9863454  -168.9168593  744.1017409  -179.2631291  -195.7874702  408.6785298  
282.5386601  309.3705442  193.0662637  266.4839961  223.0268506  407.9021435  104.4810308  571.4345274  271.8828751  352.5121334  297.467161  153.528657  328.1118324  -161.7933449  745.0897475  -183.1903504  -190.01621  412.7029429  
285.1055572  311.4703607  195.3261309  268.9137004  227.2144497  404.1502711  106.464353  572.6246435  273.6404811  356.7318014  300.6187093  154.209405  330.742301  -176.250459  746.4424595  -180.6530162  -190.4019516  413.1705817  
282.2976833  307.8790692  194.9823756  267.8572352  228.4010265  406.4128771  104.0702707  571.495764  270.2540539  353.8219462  301.7651478  153.9062324  329.633629  -176.1039769  745.6397116  -181.4036147  -192.7532426  413.5683559  
279.9116617  303.4220117  198.9937775  263.3925819  225.5404469  409.9442861  103.1704301  568.513359  267.7980935  352.2448116  298.640599  154.4176744  329.9297537  -170.3507059  744.4081823  -183.3282101  -192.9860396  408.495766  
278.8163748  301.2535202  200.2439904  262.0288202  225.0475654  411.8946773  103.7939754  569.3208198  269.2749128  356.7976984  303.2781564  153.0284901  326.5448277  -172.3278662  751.3576784  -184.0551371  -201.0831774  413.7037772  
281.2230545  302.8678525  201.0106828  264.2838062  227.1840054  415.4629107  104.0108083  572.9362426  272.1226579  356.1336791  307.0600442  157.6817759  327.1022134  -170.8041538  751.7877615  -184.1668668  -204.8940582  418.4516606  
282.8705601  303.5963511  199.0439232  264.6883544  230.5543109  416.33482  104.7709207  575.7405721  274.9749034  355.9377555  306.3798021  159.2261281  329.0111644  -172.7076235  752.7475579  -184.0182275  -200.0860298  416.5351847  
284.4706967  306.1141938  197.4370968  265.4090454  229.9845358  414.5838603  104.8099788  577.6118403  274.3500328  357.8201081  301.6500256  159.3869085  330.9113603  -173.6995697  751.9698558  -183.3739544  -196.6761144  409.9559612  
283.5205211  308.9721287  194.0309182  264.8679809  227.1366433  411.9916336  108.4382883  572.6608177  272.6165691  357.6272753  299.2683575  157.0713469  329.5992921  -171.2662589  749.4458188  -186.5711068  -193.3169205  414.522994  
284.1912641  311.0710078  193.8658961  264.2845603  226.8964577  411.6803533  106.0948748  572.2658549  271.9189539  359.6597596  301.6345981  154.5029337  330.256317  -173.3293657  749.7718794  -186.595225  -196.5313563  416.0308876  
285.6793444  314.7249952  195.015582  266.4668516  226.6754812  409.0262417  107.8754181  575.3777053  273.7440232  360.1842698  300.4583089  155.6905838  330.110064  -175.3034727  750.6439282  -183.1884019  -196.758862  411.2831525  
285.334221  315.6645853  194.288438  263.8159434  227.7863667  407.1910001  107.3124165  573.793035  270.4651665  358.2933987  302.064914  154.6085615  329.1794342  -170.6727699  751.8718161  -184.5880815  -196.6805356  417.3425647  
283.792593  315.1208525  194.8142909  262.258783  229.9833615  404.070465  107.4908352  570.3186743  269.7984023  358.1157397  302.6564568  154.4125639  329.6073657  -168.9157912  750.1497539  -186.2737224  -194.2269164  419.8950966  
284.022798  313.7457317  193.1038326  263.1875368  230.7046814  401.893501  106.9444337  572.1687355  271.4715187  356.8128829  305.8496079  152.9188606  328.7306262  -171.0908983  747.5484277  -185.421768  -197.5191485  417.4020518  
283.5764774  311.4303676  193.6244184  267.2668719  231.2513378  403.8955285  106.7893363  574.5250937  272.484444  357.7876237  303.6914376  152.2044356  328.8380925  -171.7185117  747.3705578  -184.2370775  -197.0978715  412.9410264  
281.0354316  309.917759  193.5763601  267.8669728  228.531051  405.5885349  105.0864207  572.8646094  269.9492083  357.0393181  300.4237718  153.2033275  326.2256724  -171.7341906  747.951844  -185.7804778  -195.4660919  412.7718083  
279.5467738  308.129045  194.2042182  270.5135524  225.8927658  406.708596  105.493955  573.6152573  270.6612023  354.6878406  298.4147035  150.395198  326.9491535  -171.3750379  746.7218888  -186.041563  -198.0489819  406.6895295  
280.3017677  310.1006757  194.0324326  271.2349388  226.3342537  406.4738381  103.9197219  574.536959  273.2032286  357.282248  300.1185659  151.3545804  326.1215655  -171.8881974  746.0483251  -184.6890989  -201.7827713  406.7863989  
280.4163217  309.3564824  194.3244421  271.2869656  226.4026755  409.1670936  102.6602503  571.5535717  273.1661931  356.5839998  301.0591023  152.9824908  326.574026  -170.5423755  750.4343306  -184.259984  -199.8355727  411.7295642  
280.6129961  307.404673  192.6088221  270.7661885  226.4216771  405.672989  103.9011758  570.4706135  271.7942133  355.5089281  300.629367  152.980633  326.4614558  -169.4629031  749.0599016  -183.933622  -197.1386943  415.2741118  
278.9614188  305.9279323  193.3776783  269.8485626  224.4189595  403.6742002  105.0935677  570.0664362  271.4291088  352.3233492  298.4185239  153.4083055  326.0198418  -168.6929969  744.4743139  -185.3331086  -198.2170963  416.9448067  
279.0495918  307.2592227  195.3058858  267.3532807  222.9579796  405.1779567  106.5347217  568.1336137  271.8020124  354.5555521  296.2757523  150.7353521  324.4492348  -169.8333276  743.5080433  -185.5055741  -195.8471348  412.3372689  
279.2685591  308.4757625  194.1603832  267.5240712  222.2626139  404.9274288  105.6674467  567.5797786  274.4383202  355.534344  300.6755141  151.885821  324.8517896  -172.0184696  746.5816378  -183.6128092  -199.6876262  415.7181207  
283.0834349  307.7868003  196.1339679  267.9880347  223.591995  407.7496439  104.3783917  571.3956432  274.9541141  356.4549591  301.0929107  150.4327096  327.3131575  -172.0678434  751.204907  -182.317867  -200.9512961  413.6696872  
287.6883198  310.9018033  196.349558  270.6917692  226.7027369  405.9508174  105.0754324  574.3701998  276.1163337  357.6044184  302.6283939  153.5122177  331.9915046  -171.5828201  750.1460244  -181.7848242  -197.5198046  414.9250929  
287.7664155  312.3253201  194.2962866  268.3241781  230.3954947  407.2729581  105.6324024  573.5486921  275.121923  353.9826859  298.7229716  155.6350099  333.8003779  -171.0436586  750.021511  -181.263777  -192.5343971  417.7450445  
284.6627778  311.3149834  193.5100786  266.5528692  229.5857588  405.8586416  106.3703458  574.3707686  273.4330025  354.050011  298.922438  155.200165  332.0459131  -171.6008217  744.2207896  -184.0163036  -188.5161644  417.1469858  
281.1817128  309.3530466  195.7106562  265.5730263  230.5297345  409.0514855  105.9441281  574.1460743  272.7578849  354.6293395  300.4487763  152.7491425  328.9909163  -170.8202799  747.511488  -184.7970731  -192.1038887  415.0730803  
281.4452424  311.8160815  195.2577554  268.6171696  231.7750349  408.9602298  106.0483174  574.2177186  274.32809  357.0691446  303.8893182  154.8747699  328.7738061  -171.5104874  745.832491  -185.4494807  -198.5853993  416.5011501  
282.9629471  314.2267021  194.6766044  269.949835  228.7596896  411.0062066  102.858066  572.3767163  271.9446469  357.3979061  302.6136674  156.1044669  330.0573031  -175.4513075  751.0728826  -183.1354897  -196.3548651  411.2809829  
282.5397493  312.5967621  195.5290757  270.568419  226.3974275  406.5675967  104.0479871  570.0744582  272.5683212  353.369036  301.312427  154.7666751  328.0762727  -170.6107586  748.989218  -183.5079063  -196.2290136  414.3814299  
280.5562644  308.6893402  195.0965037  267.2031696  229.6106779  403.3910216  105.0123963  567.45655  273.1901876  354.1894386  302.7869796  152.0596478  328.0499183  -171.1041754  746.1922779  -186.5753431  -196.1225291  418.4046291  
281.4405677  308.3232474  194.5720161  267.36358  228.8927326  403.0752706  104.9719457  571.9609904  272.7682108  354.782817  301.9065591  151.5437641  329.2526948  -167.8762073  744.5944475  -184.2841145  -197.1278998  417.2160536  
282.564419  309.1367708  194.4021843  267.9420097  225.9321873  403.8461438  103.796496  574.3184232  272.4422042  355.8060294  301.2911445  151.1161459  331.6838523  -170.8719361  749.6721518  -181.8964715  -194.0833646  404.672956  
281.7743594  311.6955977  195.3883136  268.831825  223.6267221  404.329933  105.0074281  571.0725736  274.0306208  353.9856693  295.1794258  151.7464454  328.8619054  -170.834044  746.5621537  -184.0422509  -194.3082689  409.2932989  
279.0658619  310.5256572  193.7292926  268.6707793  227.0866497  402.0040987  105.4476441  568.2678642  274.1141387  356.0454739  301.713506  152.520389  325.6533017  -170.0403261  744.5954149  -187.9998034  -196.4675063  421.4389981  
279.6558411  310.3992086  194.369175  268.3242738  228.0120198  402.9581348  104.037949  572.0014171  273.4056005  357.4690693  302.57872  149.7030619  325.5440148  -177.4765022  746.9137012  -184.9880735  -202.4790589  408.9416272  
282.8984917  312.1209932  192.7036611  266.5082008  222.6083729  405.9137248  102.91972  574.4897843  272.4096228  356.4384885  300.9042295  150.0013824  326.6448373  -167.9552873  749.1527179  -183.7453288  -200.4628713  407.0104127  
284.4862286  312.0951498  192.973786  265.3575041  223.2136101  403.4999493  103.7743705  572.5378938  271.3863386  354.3592131  296.1474156  153.5626437  329.0530934  -166.053143  745.6173414  -182.7041148  -193.3747399  407.8340752  
282.5527682  311.1980473  193.6745717  264.8360248  225.0656478  402.5733388  106.2115524  569.9978241  267.3816538  357.3234241  295.6624594  151.739817  327.9546811  -166.8425623  745.0136931  -185.5621702  -195.3669287  413.8178606  
283.128629  311.5223028  195.6130567  264.8707285  226.50236  406.2079756  104.4656306  570.2489722  268.7861831  357.8748998  302.2039434  154.036775  329.2620423  -173.5428781  746.5381336  -182.7295054  -195.6214977  412.7925368  
282.7266457  304.7781474  194.4346581  262.3761341  229.2747724  405.8592546  105.5191293  569.8414994  267.1360021  355.7261847  302.4640822  152.6118133  330.1313999  -172.5277613  743.9020283  -185.557137  -199.1525629  416.5218248  
280.888758  301.6799438  196.537857  262.357398  227.7174704  410.1025132  105.6257884  568.2358443  268.5470682  354.7109023  297.4551698  153.1426119  328.6845564  -170.3634662  743.8712013  -185.9659289  -196.4701693  413.7243658  
277.8591365  300.1408556  197.7919886  263.0055472  230.1790384  411.0909409  105.5223667  570.0505695  269.6359836  355.6131672  303.7275515  150.872872  326.569575  -169.3735  744.6235121  -186.3002211  -199.928295  414.7047768  
278.5872339  302.8886651  198.0070146  265.1911535  230.0127703  410.828351  103.4844782  572.0019222  272.7461296  355.486234  307.9118013  153.2830776  323.4834809  -175.6811071  748.4768113  -184.2457017  -209.0491204  415.8814946  
282.1128441  306.3078082  195.8456133  265.6791553  230.4577981  412.3053474  105.8902844  575.6843308  273.9311705  356.8969764  302.9279889  156.1601801  326.2333025  -172.6821569  753.8489979  -185.2975768  -205.936098  408.4815118  
280.7229773  305.3132585  194.5333656  265.4212241  230.4070776  411.5047809  106.5712579  571.8468309  271.8482302  355.9761507  299.8470233  156.1029007  326.8749574  -168.3867531  747.4588231  -187.8131849  -197.9458181  414.8641597  
280.4035189  306.6973773  195.2052132  261.6321504  226.1679685  411.3012041  104.679251  571.3482482  271.6223777  357.5798319  301.0883972  152.1736891  328.3744751  -176.9611978  750.5588787  -185.1858463  -198.5162233  406.9600368  
277.6145852  307.4578996  193.5281636  263.9143031  224.7271053  408.8020803  106.2831342  569.5340026  272.9492397  357.3448345  305.8131273  151.6409138  323.35444  -168.0985474  747.6132761  -186.4615965  -202.5599888  420.6098723  
282.3750185  311.4150024  195.3180732  265.630135  223.270839  412.0411613  106.0994114  573.4597942  273.6490124  357.9046211  304.0002833  154.301306  326.7384201  -174.9273778  752.4024441  -182.2561205  -205.8635347  412.557766  
280.7224575  309.7234109  193.1891844  267.1217713  221.849061  410.0464842  107.6336343  573.9984405  273.105652  352.4201077  302.234615  158.3355014  327.4017522  -165.5602032  746.7327291  -184.2222672  -194.1152884  420.8270277  
280.9915083  310.3592287  193.979588  264.988062  222.4452648  409.241978  106.8096581  570.0213975  270.9747377  355.129017  299.1218402  154.911763  327.8091119  -168.0654828  748.5753846  -182.8851231  -190.4741704  414.2220773  
282.2611701  306.388619  196.5108321  265.3217401  224.9074426  408.0186223  107.1958911  570.1200545  270.4352651  357.1392589  300.5943968  153.3837447  328.8370321  -176.0308716  748.6876055  -181.985301  -196.4675971  406.6066398  
282.3358394  302.9746853  197.6106806  266.0397923  225.6490687  403.4003593  104.0800963  568.9347158  267.8086211  356.5624892  303.1637617  152.022101  329.8202937  -171.6029907  746.2854523  -181.6513464  -198.6161092  414.3538017  
283.8642129  305.7900511  197.0005709  267.1607688  225.0069092  405.7170189  105.7870384  570.9158013  269.4055029  354.6358324  300.7916368  154.529187  328.7985655  -172.3972297  744.7269145  -182.3502066  -202.7454078  414.2403421  
284.2185546  307.4479911  195.4214854  269.3465469  225.6868844  407.2306626  106.9016446  572.1756764  272.3216909  355.143064  299.348895  154.8961876  327.9278052  -168.6065171  745.6044599  -186.264578  -200.6086054  418.6729313  
283.2353252  315.0891311  193.0991705  269.1081659  227.6093433  407.8920613  105.8839755  575.4333913  273.07358  354.8389179  299.1665133  155.0203992  325.9303593  -177.1317423  750.1131582  -185.0561249  -200.1434014  411.8298247  
282.9758522  316.4051973  194.8519746  269.1059494  226.6363961  409.5115871  107.3615402  572.0918981  271.4033038  356.7285079  297.5361074  155.2595553  324.4694307  -170.0163692  746.907591  -185.4831299  -197.4578281  414.8492741  
279.5848701  312.1604268  193.0673125  264.9342629  226.3907298  409.1350312  105.6587223  572.0980285  270.6261726  355.216884  298.4690093  155.1947185  328.3716236  -162.7163222  746.891924  -186.3053641  -190.6013971  421.4023553  
281.6032183  313.6254895  192.1675284  268.4082348  220.9373597  406.3827715  104.6795499  574.1723071  270.6732905  357.2752017  299.0214873  154.0191196  330.4035672  -173.7393195  750.9822553  -180.2063083  -191.4076699  405.8123752  
281.0543102  312.5608835  193.8255718  268.8981281  227.5310724  404.1607003  106.2360976  571.8433179  272.1838685  359.0145978  300.5170395  153.9109562  326.0747504  -174.9413617  746.6387246  -186.1484849  -197.3422021  413.2538534  
279.3530459  310.7713008  192.8197548  269.5722169  225.6014018  404.2490955  103.2582284  569.5932063  271.8075653  355.4897609  302.3986161  154.871521  325.1554053  -170.4010686  747.6975329  -182.7119226  -199.1142683  416.6396175  
278.885552  308.8169521  191.7606101  267.8638227  225.7660472  404.0128816  104.1388539  566.5592572  273.3616144  351.377274  301.0873989  153.8003062  324.3282344  -167.7338793  743.3242537  -181.3731515  -193.1536845  421.2390743  
279.0975174  308.7662522  192.9073796  267.8887102  226.0782767  403.5725954  104.6175213  571.4121402  274.0164239  351.1407172  302.0908452  149.9823981  326.3896911  -165.6500267  744.4429267  -181.7071988  -191.0496505  413.1784553  
282.6547119  307.8444946  194.4525204  267.353005  225.4162737  401.608667  106.6959832  572.9128986  271.7457716  354.362743  298.1072182  151.2928349  328.4245556  -170.6198298  743.3814123  -182.6780213  -194.0150164  410.0518551  
283.8711208  309.4951161  195.3836559  267.5928231  221.6020612  403.8789836  104.3645063  571.0452425  272.2204876  355.248052  298.1051943  150.5598742  331.0253206  -172.9992849  743.4399403  -180.2238497  -194.2312841  404.5797237  
281.2436849  306.2711287  195.3358822  266.9806543  224.5143667  406.2552195  105.5887829  567.3834214  271.5863999  357.130493  300.8850665  151.6510443  326.3244886  -172.3632148  744.1749632  -181.9508488  -197.8077206  416.1754281  
280.7995934  307.8565349  200.696306  267.976722  228.5160092  407.3829488  105.7507456  574.5942005  270.8581451  359.763256  300.5447087  153.5814048  327.7814178  -178.0833691  752.6965537  -185.4014644  -206.9872437  408.6605912  
285.3084659  309.0833029  201.0809296  268.4717896  230.8900193  409.4604566  107.3702437  572.6589745  270.9338922  358.3096046  304.5668285  157.3126079  329.9607984  -171.937623  748.8486773  -185.3841624  -203.7719758  421.5062053  
285.832289  308.0567682  197.9009063  267.900442  233.9802853  412.1930728  106.4999812  576.1278074  271.5198272  357.4052859  306.3574912  158.7087259  335.782814  -175.680439  752.3455133  -184.2405853  -199.2789869  416.3377355  
285.2650987  308.8383445  194.5351836  270.1122464  230.7699978  411.7109727  108.5562964  574.4656787  274.6760043  355.6175573  302.4140546  158.1703003  333.2601091  -170.0319121  747.9441851  -183.6116601  -194.0247773  415.3088129  
283.1058645  311.0566828  190.3124709  266.4017626  232.8016381  409.6384115  106.7492317  574.9391614  274.7487376  355.4210267  301.8241106  155.7375901  329.0748893  -170.5263797  747.7173712  -188.0749684  -194.6953144  419.4688131  
284.4019772  316.4753302  192.2557522  267.3636159  230.4606083  409.0020993  107.3107604  574.9141715  277.0038471  356.015348  301.2714907  155.9984502  325.5225281  -170.9513903  748.1040722  -187.4605819  -196.5561019  415.9443883  
283.462179  317.4552528  191.9664811  266.8160375  232.2197391  407.9526589  106.9853852  572.2546186  276.8211109  356.0140092  298.8486457  154.5803008  324.3523535  -170.8874296  748.5440194  -187.5790062  -196.1007389  417.6443368  
283.2516177  314.3265121  193.2383017  268.0578327  228.1287342  411.630612  105.1291021  572.3485234  276.2794552  356.0078065  297.6797431  154.4273677  328.4497303  -172.2815419  748.8883191  -183.6115038  -192.1451167  409.2277067  
281.4660178  309.0759701  193.2998862  268.0057216  227.4792926  408.6717771  104.2386997  568.077329  274.107604  356.1031018  298.957958  153.2011971  327.3589429  -170.3841586  748.4543055  -183.8194292  -191.8584877  414.5317059  
279.4886319  305.5465347  194.5158614  268.3596146  225.5287662  405.5133645  103.7302594  567.3500449  273.5195807  355.1810919  300.5892968  150.8176445  328.2804699  -173.3602526  745.77557  -184.1866706  -194.9214139  410.9285645  
277.6158256  305.7701612  193.8300104  267.3933024  227.862026  404.8154609  104.540184  569.6656122  273.0929421  355.4476797  305.6705921  151.9790366  325.1854466  -172.4365476  743.9033601  -186.7623734  -202.1282408  418.9165034  
281.2286252  306.907734  194.9639546  270.4699152  224.4766466  409.2552281  102.560713  573.1544825  273.0074854  354.9488461  303.1590861  152.8676744  325.6979461  -173.6877524  751.5808962  -181.5381653  -204.3092434  411.7036403  
281.2721169  304.2864435  195.9390149  271.6459571  222.8460259  410.8264678  102.9245398  571.2294082  272.4841096  355.7007018  300.8993284  155.0042132  327.3160529  -170.7621829  749.5908186  -181.0395505  -200.6102066  411.8439227  
282.2620122  305.8430355  197.9571953  271.0934461  230.3207226  406.7201151  107.882707  571.7328757  272.9291592  357.9341882  304.217459  156.2742754  329.0791229  -170.3892698  745.2294038  -185.7088771  -195.0890047  425.7658521  
283.2414286  307.8014477  196.5902888  270.2287507  228.8418085  407.9586416  105.6201142  577.7512322  271.2189685  357.3565382  305.0144605  154.6044246  334.0340415  -177.1811392  752.630186  -183.9620344  -193.1343126  412.1772055  
285.130778  308.5157039  198.338864  267.8040353  222.2459417  410.5343592  102.5249132  573.4826971  269.506816  353.9018683  297.4113584  154.5323302  332.1554196  -173.6870993  751.137726  -181.3006356  -192.8729609  409.0445903  
285.3629153  311.0845231  196.7026938  268.213823  222.1613733  407.1532093  102.4985077  570.7421472  269.6585472  351.553556  298.4670475  153.3297183  332.703823  -170.0171195  746.3432964  -180.7867848  -192.5381498  409.6930355  
281.5902344  310.7396741  194.7259312  268.1249288  226.0692605  405.2366937  103.7787217  571.5442426  269.7602663  356.668376  304.3919757  150.448098  329.9908715  -166.5920639  746.4640756  -185.8774715  -191.2928685  415.8449787  
281.7721182  309.5008688  195.5809458  268.0204179  225.5141418  407.281238  102.4841326  572.4113461  272.2554226  355.9418606  301.3697325  153.0179418  326.0175343  -176.5676033  747.0894356  -180.3285496  -198.7058511  409.6850235  
278.7384262  310.7669002  192.485307  266.5894083  225.2551711  406.2548979  103.9893807  570.6144449  269.9940437  354.0499806  302.8846364  151.0757883  324.9082661  -168.7097121  746.4720533  -185.8572429  -198.664384  418.6927433  
281.8163065  311.323521  194.5497298  268.3905729  222.187643  406.8836913  103.522585  574.7608267  269.6898286  356.374356  300.3530533  152.8235206  327.0784758  -173.505274  750.4663221  -180.3416895  -201.0070885  410.1532531  
280.7180362  310.375862  193.1936758  269.3225182  223.9988306  405.1252282  105.1019884  572.8218715  271.5129921  353.891377  300.9949818  154.1388379  323.0522337  -171.0602817  743.7183579  -184.9659219  -197.4631473  418.4645008  
280.6554863  310.4757919  192.1159845  266.124164  221.9952615  406.9021523  102.6787616  573.7386775  269.0851592  355.6408545  298.3958226  151.8894628  326.5920277  -174.7549067  748.6406819  -184.1152174  -197.1390835  410.2160192  
281.7497485  309.9995391  193.7262908  268.1814101  221.8230695  404.6392719  104.9042596  573.3656334  270.1998249  356.0919923  300.130263  153.148944  324.7976667  -169.3638551  744.3234228  -186.3090385  -199.4142958  414.5232417  
283.4809224  310.5849487  192.7342515  265.2122451  223.8428826  405.7631674  105.8189194  575.7478708  270.3953643  358.7685039  301.1979065  151.3563251  329.8521417  -164.0187494  747.7377812  -184.5706751  -195.4588625  424.0593672  
285.017762  310.9302969  198.9011971  268.3104414  228.9809883  413.7220218  103.7193528  572.8315254  273.2576391  354.0206676  300.5695528  154.5958232  331.5524167  -167.2704795  749.977673  -181.2142335  -189.1265451  411.7442981  
283.0174878  304.2534132  199.1452915  261.9261393  232.3180503  410.7742323  104.321408  572.1175346  272.0911798  354.5918267  304.5641362  155.7063678  330.8745371  -163.2051352  749.0339306  -185.9537603  -190.961075  421.4880136  
282.2071106  306.4725187  196.4823192  262.5507018  226.9456507  414.0344668  102.5854499  569.621605  272.5865228  351.7438959  298.0498642  155.7033059  329.367617  -168.4246626  748.5170539  -181.5046753  -191.7248278  409.4505415  
279.3840455  309.4840618  192.8753482  260.7139418  225.218753  411.2521557  105.7092392  568.0094241  271.3017845  354.9421723  298.3725494  152.4621552  325.2647414  -166.9365518  745.5716432  -186.2058987  -196.8241075  413.2870514  
282.3312374  316.7326742  194.9022387  266.025437  226.0950593  408.8245726  106.1673534  572.1043675  276.4863061  355.9795005  299.1868294  153.7726658  323.4158873  -170.5442735  744.490766  -183.4602649  -202.7624298  408.5676335  
283.8535641  317.1504497  194.5633599  265.6156267  231.7898852  408.1447175  108.7827188  571.4680164  278.9390762  358.1731868  301.340789  155.0433922  327.5433646  -168.1464496  748.8341242  -187.787574  -203.6811161  419.6748872  
286.7754647  317.9480928  192.9909723  269.3249939  229.9329362  409.1363128  106.4170573  573.7093947  282.0102174  358.3493398  301.0893573  154.831196  331.1646473  -175.5850462  752.9154905  -182.532754  -197.6194613  407.2834055  
282.3692793  309.7282215  193.1835152  266.6181207  236.0041031  403.9386744  105.8825248  570.6755975  277.1880949  356.8754548  303.9341405  152.9701238  328.6305727  -167.1782404  750.2049098  -188.0322787  -193.159952  419.4906144  
282.6370521  306.8732513  194.9853278  266.2979503  235.3150319  404.6926505  111.8438111  572.0034485  276.1874882  358.2671891  307.2108051  152.5164074  327.0625425  -173.5099113  745.4817673  -186.3177996  -192.5906615  407.5628805  
281.5964263  309.6691836  195.3620164  266.1111173  230.0263783  406.6595873  102.9950692  573.4397416  276.1087518  356.9719769  301.3857742  155.1988406  330.0441303  -173.9658769  747.3978712  -181.8715386  -196.6775992  408.3111932  
279.5329144  306.4786088  195.1539113  263.2470423  233.145137  405.3857445  105.2487228  569.8622954  273.6478569  356.246239  304.5920541  153.3704687  328.2574036  -168.3636062  749.7625324  -186.3952932  -198.8206531  418.9715118  
280.8652991  303.9521318  195.6129979  263.9648263  230.290547  406.8158416  104.733966  569.7579541  272.6557409  355.0786775  297.5142925  154.7468934  328.2632465  -170.6432134  745.7366841  -184.9564659  -195.6651611  415.1144286  
277.9683517  304.470736  191.3720251  263.6389937  225.003952  407.0231375  105.5215577  569.2967088  271.0776303  358.5539461  299.846766  151.9067376  327.0631453  -172.1051172  742.0389965  -186.531738  -197.7683262  412.7519681  
278.8881713  305.0960283  195.4948471  265.647112  223.7368554  407.7281714  104.2019229  569.6704889  272.7077528  358.4934473  302.1579805  151.4609544  323.9611828  -173.4932172  745.8960217  -184.7876827  -210.3796105  413.0762001  
283.4026893  304.9652629  197.5047822  266.2390673  229.9853636  412.1244835  106.0687888  574.1662321  274.9556084  356.2005912  301.421135  155.7324588  326.3876444  -168.9602306  749.3244  -184.9318732  -207.0541221  417.4582888  
283.9986049  304.8599828  198.3342159  265.5706412  231.9465122  408.6201953  106.952163  575.7217393  272.2076392  356.7414686  302.9998738  155.5166272  332.0480227  -175.508654  750.0635179  -186.2682999  -198.1448735  403.475582  
283.8048661  301.0792902  199.5416419  266.2685108  227.0680314  404.5092583  104.3522493  571.2498587  268.8313068  353.3570564  301.4973025  154.1503918  333.904833  -173.5408598  748.8912302  -182.6751564  -195.1049772  415.659743  
284.5377352  304.2287973  199.5980004  268.37814  227.2658573  406.9120243  105.2533661  572.4889026  269.4146147  351.4489426  300.9646933  157.1966837  330.2090597  -169.3148002  744.1233511  -185.2280105  -197.1579384  424.1476651  
285.1883019  311.4024149  198.3219873  270.5470339  226.1258767  409.6426192  107.1542216  575.1923674  270.0968787  355.7805124  299.5322562  155.234783  330.942975  -174.6559326  751.4782788  -182.4201748  -199.4039935  406.8465549  
283.9194637  313.239397  196.3094726  270.2638833  224.8978463  408.257806  106.9617076  573.6072522  269.8277688  354.1351764  301.4946643  154.0552571  329.6824636  -170.7139157  752.1157188  -182.6134326  -196.5955676  415.0962736  
284.2193802  311.0094944  196.0467493  268.6059311  226.6159139  407.9295043  105.9752939  573.2223843  268.3909858  353.4840084  300.1667429  155.6861283  330.2070657  -173.6224768  748.6202589  -182.647296  -194.743331  419.6281678  
280.7354075  309.5653266  195.4262225  266.495839  220.720407  411.6617547  104.5144634  569.5537769  267.3965761  353.6121469  296.2980783  152.9475219  326.8237706  -172.9404798  747.6945723  -184.1595508  -194.558932  407.5555931  
275.4157137  306.0939831  191.1672046  265.4615518  223.8249577  406.5464136  105.1110238  567.2092295  270.1334776  356.9353911  304.4557849  148.9712999  319.4201652  -165.2040188  744.0970657  -186.7245406  -201.2502923  421.0379037  
279.9034903  306.8199744  194.3757195  269.7262658  226.3395623  409.8153226  106.5127605  574.976053  271.2060462  357.8821457  301.2277188  153.2546607  323.6596185  -171.6630909  744.9568388  -184.0940348  -203.2770031  411.6104769  
282.6453859  309.0071468  195.2884013  269.0603297  223.1769248  408.9973594  104.9789633  572.292392  271.8410668  356.9347125  296.8393619  152.9647467  330.010693  -174.174061  750.9698149  -182.2249816  -198.5777103  405.4792736  
279.8791354  309.2612756  192.1132347  267.360993  224.711032  407.457979  107.2443704  569.9532833  272.1056132  356.4249562  303.357586  152.827001  327.5613272  -169.7541343  747.8427997  -185.470609  -199.9675654  423.4533253  
282.6124537  312.2527333  194.3113452  271.7209265  226.0198096  409.8322462  107.0744219  579.7531268  271.9613682  359.630183  302.0386088  154.059585  327.5192652  -174.7891958  753.8709341  -184.8028054  -198.9342517  410.0420181  
282.3799047  310.1993918  196.183861  270.3179565  227.5807356  409.428714  106.2186894  570.7945348  272.7409254  354.1712046  297.1539742  154.469122  327.8020687  -169.5999023  745.3578382  -184.1735742  -190.2772236  414.9910449  
283.1821493  309.42143  194.6374676  269.8482178  228.5696826  408.5132426  105.1829937  572.4515049  272.4673392  356.2098043  302.510171  154.3769313  333.2197626  -173.6298038  750.6595825  -182.4294244  -190.4544155  416.8490694  
284.4479639  306.2274831  196.2222219  270.8900655  225.8897629  407.840967  105.1144553  573.0098674  271.2269615  353.930064  300.651552  154.0289869  333.4097856  -171.8611713  748.7748674  -180.1203756  -189.0529886  416.0306545  
282.7763959  305.9193442  192.6242356  268.512141  227.9553794  405.3141956  106.2785094  575.9084434  268.4058377  355.5562197  300.5126062  155.1883782  331.9537211  -173.263696  746.6985916  -185.4456795  -195.0531092  412.648247  
281.327795  310.7617149  194.6843095  268.1798884  226.7193649  407.1530465  106.2653485  571.4755648  269.9116084  356.5578112  300.146333  152.4050408  327.1781987  -170.3393155  744.7661106  -185.0388629  -194.013617  410.3400728  
280.5387178  309.7598901  194.5062295  266.5004687  227.30019  406.1731313  104.7328092  570.478124  271.6870642  357.0786173  302.6067445  152.4475139  326.9903118  -171.6298441  748.8349556  -185.321027  -197.5905156  416.2418222  
280.5508811  305.2953008  193.3150874  267.1008224  225.6420006  405.9483461  106.0934758  569.4996758  270.443801  354.8457697  303.2106313  153.7606569  326.5217844  -175.3135362  746.274828  -182.7914236  -199.3736873  415.4325505  
280.8382568  304.6816467  195.8115287  265.3156499  223.698343  407.3483633  105.9403006  571.5122184  268.9024819  353.7296894  295.2003995  152.989915  327.1078914  -171.5911081  745.2469492  -184.0968507  -193.5834252  410.327749  
280.6328363  306.8971933  193.8595864  264.2194444  224.1407669  405.2672788  105.7355331  569.3394283  268.2112419  355.5968467  301.4553844  150.89735  328.3766541  -171.2972025  745.484041  -185.1464791  -201.2091362  414.5894937  
283.1050168  312.8126539  195.7836394  267.8806938  223.2273556  405.6501105  105.9254865  573.193092  272.052602  355.2934899  301.154426  153.6372632  327.3499038  -168.4062873  749.6836785  -183.0721451  -205.2854852  415.6520903  
281.0339566  310.4975354  193.0854353  264.8509785  226.4257672  404.7062732  107.8357963  572.2947597  272.0789856  353.022017  300.6148045  157.8072593  326.6852246  -166.3108199  745.4523088  -184.7269089  -194.7334838  423.1692613  
281.3784572  314.0936662  192.4646237  264.2704663  226.6299407  404.7831235  107.5353583  572.8630501  272.0407281  354.8683744  299.8426393  155.2829698  325.1244751  -174.515685  746.6554691  -184.126874  -196.6852188  408.933137  
282.7437286  314.3388469  195.1036273  266.2619946  224.2462073  404.1633677  104.876598  568.7671582  273.411188  353.9708918  297.545979  153.8531308  326.9819602  -169.9156576  745.1345399  -182.1443094  -196.7626265  406.7933852  
283.4569841  313.0625287  193.992894  266.247999  229.8192638  402.8644134  107.6796174  569.3973423  271.1861898  357.7287551  303.4961148  153.2602579  328.697382  -172.4117874  744.3926915  -185.7478297  -194.6884677  419.4457126  
285.1039481  318.0292466  194.472717  268.3046532  228.8551174  404.5943811  105.096206  573.0624348  273.3864523  359.8806353  300.4083085  154.5927856  327.3076948  -176.5871641  752.1216792  -183.4590057  -199.2120924  405.3364058  
281.6729399  315.8051519  193.0735042  268.4183932  224.322447  404.1508464  104.3964724  567.2764046  273.1434406  356.8410543  300.7999008  150.1836099  323.9264584  -166.3898157  745.0097175  -185.021888  -194.6675926  418.2061963  
280.7677176  313.9091285  194.232799  269.0504487  231.3725128  402.0409326  106.3268532  569.8703664  275.4611071  356.7821091  304.9193948  154.2921664  323.5543082  -175.4515182  742.1520481  -185.3025798  -196.6743606  421.9800867  
281.0311069  314.183769  194.7807788  270.2082014  224.9910608  404.2203377  104.1628877  576.5727094  275.8692807  359.3508936  301.3039627  152.7995026  323.9239781  -174.1797245  746.9079508  -184.7238904  -202.7241752  407.5226285  
279.6599527  313.1799414  191.6022672  268.2457764  228.7517966  404.3194029  105.9934952  568.4791472  274.5719362  354.2118598  297.5377772  152.7500956  322.8841354  -166.5196276  744.9773524  -188.6591432  -197.359774  420.9768114  
279.818033  311.6934456  193.1375035  266.4182012  226.7905348  406.4235156  105.725427  571.1442556  275.9414963  356.5324832  299.5963024  153.4893093  326.3390041  -169.858319  743.14705  -185.8794721  -196.7178278  414.8951952  
281.9587642  312.5346534  193.3435802  268.233531  226.2909332  402.9085997  105.9432504  572.7697266  277.2028168  356.4454818  302.7800884  150.1887694  329.104966  -172.7845179  744.267663  -184.6058874  -197.0397496  412.1665138  
281.6896949  312.9735697  191.9366749  268.0088552  225.8847974  405.4868615  104.5809517  571.4592847  275.7562042  357.3794363  302.4141286  149.9616789  328.128726  -170.2641604  746.2506276  -184.4743543  -195.0465009  414.9249268  
281.3334623  312.1714258  196.4582762  266.6297669  226.2964875  403.1801199  104.7150183  573.6076242  274.1618182  358.0775115  304.4160146  150.1756424  330.5003598  -172.3428525  748.837182  -184.6922157  -195.0194312  409.0363306  
280.9566167  310.2508223  194.2112446  266.1627267  227.0450971  406.2897981  103.5913286  569.5454439  272.8077957  357.0121099  299.9801771  150.5133586  327.8368481  -172.4958706  746.1506953  -185.2135605  -196.334613  411.7637813  
281.0063358  306.7525348  194.3320587  266.0315357  225.3599835  404.2880222  102.9500323  570.509825  273.0005784  353.8447424  298.7423355  152.112048  327.2960628  -169.896377  743.4948738  -183.6255613  -199.9005474  412.7714965  
282.9278639  308.1373221  194.9582126  266.5553332  222.8216943  405.4036401  102.0440795  567.7272672  270.7850597  350.3560984  294.4930073  153.5979216  328.7494832  -169.4780847  741.9574796  -181.7785892  -199.8418883  410.4185816  
279.5464379  305.4313552  194.991683  264.2643016  221.5019987  405.8855134  103.760724  568.1927872  269.739413  352.4774784  298.5086192  153.1163421  328.2684603  -166.2410656  742.8623182  -181.8133254  -195.1504139  415.4187687  
284.1399197  306.4468652  197.1824419  268.5194848  220.7195177  413.6207992  99.44992824  575.9001139  272.0899838  351.5775821  302.9937297  157.2595524  329.3906275  -169.9408028  746.661172  -175.345988  -199.3980196  411.4738875  
286.0376328  307.8180016  199.9646586  270.3610785  225.2778349  417.0242229  103.6083255  575.4761384  274.4102821  357.0402065  306.6797797  158.6595438  331.224739  -176.5531456  754.399345  -179.0119841  -192.1890091  414.9683784  
287.7263952  307.2319108  205.3613382  271.1212582  229.497724  415.8565217  103.7113452  578.3835285  276.2530762  358.9900898  303.8009312  155.3451531  336.3639024  -179.2730854  756.2500379  -179.0388219  -191.6144705  407.9424128  
285.2299741  303.8906077  203.99383  267.5619123  231.9571132  412.7526657  105.1806238  571.8179064  274.5242473  356.2376948  305.361873  154.7503103  332.0949153  -170.0225457  755.0387898  -186.6244514  -192.3552927  416.4177602  
283.1517376  303.5617542  201.2668998  265.5861607  233.8181024  417.0303094  104.2925642  577.2306682  274.9664971  356.9080921  307.1693239  154.1790907  332.518881  -171.9908179  759.2846345  -188.0067869  -195.74777  414.148743  
284.0010462  304.1359568  201.3000233  263.7435696  233.8126332  417.2596429  104.1502751  573.5931276  273.6408778  355.8468934  305.904286  155.6315998  329.9214226  -167.7983662  758.0025285  -186.3208095  -200.3069547  415.6355851  
283.9229974  304.5185262  196.792224  264.6230536  233.384971  418.5701553  104.2086385  577.7761022  273.8025917  357.0587066  305.1646539  156.9056063  329.9775103  -169.9604967  758.3697882  -187.0242108  -201.9811945  416.6037264  
282.1012831  306.4920151  193.1595295  265.881563  235.9286103  416.5282888  106.1828095  580.2412701  275.1751906  354.9991501  306.7586952  154.4771958  328.0276532  -164.5532097  755.4508805  -190.8434735  -201.6441461  421.8574202  
282.9145007  310.3280054  194.3868733  269.3299921  233.8604164  416.9370624  106.1984735  576.2838944  276.3695559  359.0115419  302.0506823  155.4089346  327.8193788  -164.5758128  753.5214363  -187.2656165  -195.9143833  417.7534855  
284.6988209  308.6845349  192.6652824  271.2664939  233.029332  414.8289373  103.1125234  575.7399086  276.7514318  356.1602228  301.6251122  158.6304755  330.0233411  -169.0608492  753.4582143  -182.107169  -191.3566631  419.6431925  
280.0309513  308.5371327  189.7636541  267.4685135  233.6092651  409.8033795  104.9538572  576.1144335  270.74467  355.7579466  300.8941976  156.475384  329.6602032  -169.4867138  752.7197141  -187.6537068  -189.2863241  412.4551306  
281.2250891  309.5455779  192.5054793  266.8543534  230.0516522  402.1721729  108.9584856  568.6226368  269.4260548  357.428201  300.498183  152.4086282  330.6857613  -169.1027922  744.3865118  -186.6427051  -186.7733307  408.4878055  
282.6216934  315.4754479  194.3256941  268.4908935  224.163049  400.2899105  104.1860611  566.898346  269.6086654  356.2655637  297.9813489  149.5935469  331.144239  -169.6172274  743.8515444  -184.0498853  -190.7160249  412.3409662  
281.9849668  316.4992659  192.619036  268.1040946  224.8351629  398.4901489  102.7251948  568.0874535  268.7467913  358.5492831  300.8353605  149.4607576  327.2375181  -175.5500936  747.7989666  -186.1383546  -194.7565608  410.3458448  
278.6684574  312.5681135  190.1078198  267.8703141  224.5976534  396.2681923  102.5356593  562.932017  266.3832437  352.1733128  295.7716848  148.1645846  323.1538972  -167.3407405  738.6349031  -185.0780633  -193.8194242  419.0290876  
278.0663137  311.1853388  189.1916062  266.0344738  219.6360027  398.78886  103.1135439  570.3746813  265.3253679  353.4156369  293.0928126  149.5861718  323.9484064  -174.5428704  741.3581734  -182.3526243  -200.0890548  405.2163161  
274.4148605  308.5199298  191.3491974  266.0832497  220.042169  398.5485203  104.7498859  568.3089547  265.4093531  354.0282891  294.593215  149.8745129  322.2751011  -167.4792666  736.7123907  -183.9341665  -201.698327  409.9817378  
280.5028491  312.5148177  193.3082676  266.4342185  217.807478  399.3816617  100.863845  566.3287917  269.2213878  352.7685145  296.2773986  151.0688313  327.1238599  -171.5297637  741.9879618  -178.362893  -203.4613903  410.9592134  
278.479549  313.6442624  190.0655917  262.2863129  225.6291215  396.2990368  105.9338656  566.5521373  267.188964  352.7633439  301.6223571  152.7280262  326.5870305  -173.2798685  741.3049818  -182.6477244  -204.2564417  414.163125  
281.7355029  311.3200738  194.5302666  262.5480019  228.9335549  400.7031167  108.9814764  571.5763111  269.526816  354.3658717  299.6510275  156.1167498  326.9865356  -176.3103087  742.793165  -181.5457499  -204.4943805  414.1679854  
281.5296446  302.9215687  197.8230012  262.1526084  225.3736681  404.6460571  105.4225022  570.1677544  267.1141467  353.5796518  296.6838918  152.7190534  330.739147  -171.7085664  742.8693955  -180.6856572  -192.8438185  411.3934402  
280.9162042  299.2117995  199.3322053  262.3788642  224.1758227  403.1205341  105.562394  570.2361438  264.8613103  355.5403532  302.5716263  152.2142032  331.7926245  -173.5032337  741.2134608  -182.0840684  -195.2270244  416.0110622  
283.4599509  300.7348957  199.2624663  264.4653288  223.940491  399.6046899  105.5418948  573.0567588  265.8353685  355.6008218  298.6554351  156.5162653  330.0240481  -173.847899  737.9321119  -183.8466997  -202.5716967  411.275123  
283.6012652  304.9660274  198.4495564  264.8845617  227.0029473  404.5348056  106.5324843  569.2931883  269.8132934  356.4025384  301.5617312  156.0590707  328.8792782  -176.0537462  743.0460874  -182.3680412  -204.6551372  407.3282154  
281.3051714  303.1336655  195.5541213  264.4290402  229.2011937  411.4102614  105.7566782  571.4061179  272.1546925  355.8747117  302.2054224  156.7258069  324.3572593  -175.678684  746.358583  -183.6358633  -209.5681376  416.4452161  
281.916532  307.5031349  192.9967941  266.5418405  229.5497861  413.0223317  108.9248547  566.943355  272.8426993  358.7035917  297.4409386  153.4160142  325.1458949  -174.3821184  746.9273318  -188.5005469  -206.5730387  408.5568739  
278.6649679  304.9029234  190.1324005  265.7960213  228.7171383  411.6820902  106.6758948  567.7685785  275.3144359  357.5873579  303.6910844  152.4319855  321.4484138  -171.2897759  747.54908  -188.3909966  -207.2858434  420.1414692  
279.9285301  306.5180558  192.3401303  267.7058721  226.3700451  412.9135129  108.8945562  571.3678678  276.0139621  358.3870804  300.5903659  153.7807533  320.3321873  -173.8272252  745.9365157  -187.4405236  -207.9001048  414.9618932  
279.1680088  308.3969017  193.2006629  268.1220911  224.1442719  412.1583153  106.7717533  570.4589793  278.0714806  359.2099575  304.5621183  151.604806  321.6418325  -174.7212985  749.5498645  -187.0486035  -206.606365  411.4155371  
279.6949985  306.8468151  192.7802814  268.8522639  224.1162249  413.3745617  105.8940125  572.5687007  277.9476179  356.0355748  300.5413483  153.3935512  320.2697181  -168.6937595  750.9044143  -185.1551364  -208.0682176  417.773342  
281.0174543  308.9339731  195.16605  269.117362  222.4501691  412.4763314  107.3226859  569.6957675  278.4659684  355.1810684  299.2274735  155.4578688  323.3139534  -167.011512  749.4811544  -185.1118727  -201.4700122  413.5057724  
281.4038841  308.7945499  193.2040769  269.3664642  224.594433  414.1818067  105.3760855  570.2299067  279.8094046  353.7498765  304.4171269  156.485883  324.634993  -167.374626  748.6057604  -182.7676571  -197.942866  418.1971175  
283.4346945  309.8603452  194.2781026  271.4484062  225.2661981  412.1819166  105.5858929  576.4489604  278.7560239  357.1230413  302.849996  155.9013057  326.5948214  -169.9167293  749.6382122  -182.0033583  -196.1357268  410.9446904  
284.9348975  311.9458534  194.0335623  270.2606425  228.6015946  410.9021903  106.0776514  577.3834459  276.8847698  353.3767813  302.4646055  155.9462617  328.5486744  -166.9855571  751.2741381  -182.2433644  -190.8193526  414.8011547  
285.3893473  311.2567319  195.9881208  271.3980582  232.3301927  411.7678621  109.0176586  580.0216738  276.5998076  359.1705515  306.3439137  155.4841916  330.5769991  -168.2008355  752.0922761  -185.7899443  -185.3083699  414.1319504  
286.3816007  312.0787177  196.5075824  271.8933132  231.5119857  412.3193386  105.3458836  577.6342543  274.6642087  358.0659124  304.9978767  153.4492373  333.7423428  -177.7898772  755.3073812  -183.2570776  -188.0388994  413.4953407  
286.0187331  311.2951767  195.8321901  271.1530851  228.7355221  408.5832732  105.259399  575.5676263  273.636709  358.2065664  304.2305542  152.8270874  332.681847  -172.1451246  754.0378158  -182.7765043  -191.2399608  414.5808259  
284.4332223  311.6439328  194.692359  270.131478  228.9253847  407.3641841  106.5363968  575.0093493  275.2368498  355.7331464  303.1785973  154.2294155  331.6678885  -172.2342825  751.1072372  -184.2468998  -194.1531957  420.5259237  
283.2734823  310.8381507  194.1382113  268.8238433  228.2898919  409.4818485  107.2454392  575.4214308  274.3711518  355.2035845  302.4112987  153.1135038  329.819372  -171.2419337  749.5804802  -182.0577651  -190.3924084  419.1973866  
282.9108219  309.4517904  196.3541508  268.206086  226.6258696  407.6337886  106.9066477  572.9355036  273.1937675  353.3086694  299.4101555  156.2330957  329.4088801  -170.5066237  744.9177206  -183.6997141  -190.924411  417.8962946  
282.6809654  307.65594  199.8809212  268.0359244  225.7591199  406.8957534  107.7945638  572.7621677  272.4519049  355.4128261  300.0943894  154.6827025  332.072865  -174.5524968  747.0930874  -181.9603175  -192.6324031  412.3673461  
283.3327552  308.3901981  203.5435175  267.0490115  229.0576762  404.9725608  106.7329185  574.9553219  272.7848369  354.920618  304.8738637  156.4317208  333.2536756  -173.2774292  748.8799127  -183.2263709  -195.5616032  418.6884078  
288.0376042  308.7125836  202.9000667  268.4936667  229.2717138  410.4938396  107.305353  576.4640656  273.8492197  353.5274339  303.9825613  161.0729591  335.0775081  -173.3555192  750.8334597  -181.3594554  -199.958795  416.6347493  
287.2494445  306.8768571  197.6605211  267.4519359  231.0038446  412.0424744  107.1129691  576.462157  273.7863693  354.5789919  302.7991631  162.1366597  335.3693631  -168.0793793  750.1148912  -185.323008  -192.7802103  422.054015  
285.7032756  310.1003439  196.8505607  268.6858994  229.1419025  417.3774057  108.6983543  577.340872  273.6415758  357.6839917  300.3667354  159.660685  335.1853521  -176.1784315  755.9703742  -181.6253651  -185.9958229  409.7576648  
281.4679446  309.2660173  194.1640687  266.9414255  226.5285109  411.7624762  105.5730277  571.4647721  271.4124129  356.6662355  300.1226494  154.3780108  332.0322243  -172.9444023  752.7915903  -183.9919228  -189.0741084  418.5809682  
280.2991755  312.5729951  190.8294269  267.2919582  226.6776905  406.0911818  107.0920967  569.5886165  273.2775641  356.432211  304.0490181  153.6282178  327.1624193  -171.5907055  745.197976  -184.9576528  -196.1978784  422.7264959  
280.627013  315.4609427  191.0219619  268.9428472  227.1894508  406.1644418  109.2795091  575.0126408  272.4539187  357.3068099  302.9334901  153.9571656  326.0288077  -172.5622335  744.1192206  -184.9401233  -196.7897955  420.6599991  
281.6828247  317.6079363  192.1208043  267.911458  225.3592405  406.4168572  109.3521314  574.9867939  270.6819675  359.6155246  297.5085674  155.0476692  325.7116502  -174.6180592  750.7696366  -185.705674  -196.5655609  413.2822385  
280.145481  314.9121432  195.3250151  265.4565854  223.1765291  406.9150666  106.6969365  573.2361572  269.1712759  359.0167845  296.6337905  154.5554191  325.8693355  -174.2627855  748.092143  -184.9288039  -195.9116653  409.9553612  
281.1783159  311.415715  192.9389886  265.6114235  222.1215281  401.1315642  110.4490178  569.0599625  271.4847305  356.5713887  300.1756475  151.3018218  324.0112236  -170.4490013  745.6034986  -185.4746051  -194.7886055  420.3235762  
283.8946734  311.5541255  196.0486487  268.0730046  224.1908439  408.8536133  99.81815354  571.9236184  273.5908834  354.6171303  297.037962  152.6987064  332.5268962  -167.0918894  747.2930284  -179.1631683  -191.782701  407.7617556  
282.6155904  310.1621976  195.7362956  264.966111  225.1711345  411.734524  100.9136593  566.5546647  268.8352532  352.6702052  298.1239128  152.2435281  329.7121759  -162.9581145  748.2165229  -181.8722554  -186.1167452  409.6255252  
281.4771921  307.6914648  195.2364481  265.4556638  226.884921  409.6897869  103.6841921  565.7290262  268.1286872  353.9318425  301.2651915  153.9110872  328.6318542  -169.3012739  748.6561049  -184.3390122  -187.3131652  413.9617063  
280.5435718  310.2037226  196.5615157  267.1345696  227.4097157  406.7526528  103.8049059  571.4987724  272.9414264  356.7451079  302.4242057  149.2283616  329.3180531  -169.7839118  750.3824978  -182.1949021  -194.1950891  407.4148383  
281.2172781  311.2852307  194.2872367  266.611774  225.7120567  404.629615  100.1802585  570.53073  272.7157416  352.9593306  300.0981312  149.7477832  326.048149  -167.6827695  747.9294701  -182.3104142  -198.6551568  404.9354871  
280.4867108  309.8217042  194.238446  266.664261  226.8563139  403.9195371  102.0606701  570.3321144  271.3743362  354.0112721  305.6777916  150.5760911  326.2970116  -162.5594465  747.1209491  -185.6749662  -195.926404  420.3438407  
282.1846213  309.8411621  196.2974564  267.291054  230.5075043  404.7500836  103.8981301  569.1046509  273.9914141  357.5981733  305.2223951  151.9927294  326.6507508  -173.3869141  746.0661926  -185.549384  -198.5183537  417.2193295  
281.5116702  309.6618084  194.9345075  268.7711051  227.9088938  406.6889624  103.2346356  573.9674001  274.7145624  356.6082272  302.861196  151.456363  326.8385074  -173.3775485  747.7772577  -183.9411376  -199.1273795  409.3001108  
281.1542001  309.2661653  191.7785306  265.5342405  224.3962748  406.0454398  101.992447  567.7294392  273.1146386  353.9485904  297.7593575  150.3336433  327.4570361  -166.883974  744.6802025  -183.346981  -196.7394129  409.3405332  
279.7940829  306.0824993  191.0289291  265.8547013  225.8100926  405.3605815  104.8035923  568.7644623  271.9257069  355.8704631  301.7372207  149.7234238  325.6413297  -166.8540251  742.2329589  -185.9089284  -195.9530217  419.2613892  
281.9653376  309.2924713  193.6841176  266.8259953  226.6431361  405.9753633  105.2473664  575.2668282  275.0906522  356.7878674  301.3138207  150.9826287  328.6580072  -174.9694234  747.1580784  -183.2388535  -198.9604939  408.9972041  
282.238001  309.5388878  194.7937878  266.4502258  228.5057952  402.1010128  102.9513647  571.0357286  269.8948139  353.8065426  299.680395  152.4428245  326.9534613  -169.8058119  743.3783489  -182.4608004  -200.2481224  411.4030495  
282.9808801  307.2942654  196.858096  264.6645606  229.5455869  405.1619361  103.6366818  570.9774372  268.9665006  352.4300735  297.9213002  154.6298725  331.0871424  -169.0166981  746.4326529  -183.6613602  -194.9840429  411.9595227  
282.2278687  307.7297207  197.3049051  266.6827476  223.0147221  408.9361284  101.3626339  571.3746368  270.382893  356.9259654  298.8261734  149.7175726  329.4877894  -175.4783502  749.6211033  -180.8570548  -195.8551067  408.4345611  
278.5535515  307.0495782  194.0964866  265.5413509  226.0247326  402.4003214  102.725928  566.1079278  267.7407917  353.263711  300.5667131  151.4598268  326.1070246  -169.6312244  744.4935956  -185.4481625  -198.6026319  417.0678043  
279.8680061  308.2274826  195.3214814  268.7112104  227.4256418  403.6107624  104.3499196  572.8304201  271.7338942  353.4977574  303.4058697  154.7164834  326.235721  -174.9273327  745.6063951  -184.6533184  -205.2082989  414.7208701  
282.2551515  309.0579638  195.0658104  272.4099369  226.4859433  405.4949975  102.7234307  575.3814085  274.0841735  354.5525685  301.0456415  155.1933546  325.6884791  -173.20693  749.4481816  -184.9417085  -204.7260753  410.4826274  
280.7304817  308.9431133  191.9657485  269.9193662  227.7111011  404.9328601  103.7905897  573.46175  273.8579005  353.7425721  299.3426676  154.1430081  325.5035526  -169.4246477  748.442584  -188.3790352  -203.1176789  418.8541404  
281.2298334  310.3375916  193.5838076  268.452589  231.1955825  405.8290456  107.5300572  573.9595784  273.7537404  355.6059865  299.9779105  155.6333063  325.1918171  -169.7883679  747.4501559  -188.1952716  -198.9833737  419.83679  
285.0417807  311.6714387  194.2856144  267.3326512  228.273858  408.6708858  106.2777534  573.2815941  272.4626085  355.9628924  297.5112259  153.985267  330.7470786  -174.0097709  749.5004304  -183.2544066  -195.6567088  407.8662205  
284.1526117  312.2199042  193.0799027  265.4996659  229.4738202  406.955228  106.1871704  571.5556848  268.8781648  357.8755748  299.3750617  152.4524664  328.1956312  -167.9304487  745.050812  -185.4227667  -193.4595589  413.0868018  
281.4064653  311.3708346  193.0000166  267.5013327  226.8155452  408.3032097  105.2755059  570.9980898  267.8070903  357.1731388  300.9721367  153.3521042  329.4386969  -170.2393141  744.973762  -185.9203785  -192.4312228  414.308286  
281.214433  313.0330409  192.9276291  267.9218569  224.6008453  403.8390037  104.1411321  572.2255435  271.4370598  354.7944491  299.1406139  150.4337965  331.0371761  -172.1539688  747.365677  -181.5184335  -193.9287403  407.3475599  
278.0608428  310.4620261  192.5502249  264.7768936  224.5915414  402.5574209  103.140282  566.4799047  269.2069072  352.0675836  299.5254345  150.9956232  326.4194797  -166.7902114  744.8152747  -183.9102316  -197.0843025  416.956479  
279.7943561  310.6252712  193.3900821  265.942348  226.4957346  400.5752952  104.75106  569.8458433  271.6284548  355.993775  303.1824965  151.7750422  325.9079233  -171.4154528  744.6807348  -183.8571297  -202.4403779  415.5361122  
281.9252414  309.1305061  194.185317  266.2767811  226.056287  401.6443948  102.8560105  571.6461765  270.5443106  355.991646  303.7781005  154.3811092  327.3718696  -170.7251236  746.6606588  -182.4672806  -202.2276351  414.9657078  
282.5753461  309.2599944  194.2793188  268.9683629  225.8244402  403.8041066  105.6207172  572.6793961  269.3684341  358.170434  296.2058488  155.2311867  329.5374704  -174.7004335  744.5501304  -182.9510513  -197.2375144  409.2618427  
278.1272156  308.8301599  193.5509874  265.1406635  223.2156744  405.8446693  106.262483  568.3987729  266.7870783  355.7730118  296.7558027  152.0265543  324.9047374  -169.8381987  738.4331817  -184.8965739  -194.8827437  413.0778937  
278.7898116  308.7883895  196.5275552  264.3690321  227.3298941  401.8493871  105.498911  573.2811888  268.8712799  357.9291154  300.8324868  152.3983965  324.7547782  -171.6267676  743.086138  -186.3563007  -202.9409297  414.1191138  
283.8098867  310.6036159  199.7614636  266.4941456  224.3847352  407.568265  103.4676009  576.8902279  271.9129216  359.3631662  299.6154384  151.0859822  329.3980037  -173.779298  748.4462842  -182.2919165  -203.7702574  401.7905384  
284.5273669  310.3908232  198.5562944  266.8214463  227.6385508  405.010938  105.5124666  572.7134105  273.4526933  355.2984296  300.2920907  155.1458524  329.7023612  -168.8386786  748.0028316  -185.0517639  -201.2296331  416.795118  
284.7408525  313.1045448  194.8395343  267.3596179  229.5343698  410.8137939  107.063886  570.2228988  274.4117137  357.4779219  304.1472516  155.3609536  329.7476682  -174.3930226  748.0090569  -181.5877881  -197.1679469  416.7743004  
284.5361915  309.7816171  194.2833078  264.7934046  231.1427962  412.0195843  106.7818136  572.3921197  274.1822245  355.8337185  304.1463379  155.73932  329.0881154  -172.9968684  748.5544353  -183.5894525  -197.632967  412.3289558  
282.7794255  307.712086  191.5106182  263.4799609  228.6825311  410.8729916  106.8967759  571.5378512  269.7977758  356.5036828  302.150752  153.0438532  324.4211983  -171.5462298  746.4919669  -187.1999118  -196.2050916  415.4588538  
282.4829352  304.0390357  197.9681577  263.5654704  226.544829  414.4790242  104.1982695  566.4238456  269.7000241  355.7811211  302.4121962  152.9022237  326.6204996  -174.0245553  746.7275067  -183.2007989  -196.2062699  406.534869  
279.8642735  301.3507715  201.8442087  263.3193861  228.5572594  415.6164811  104.6276765  574.057189  272.0143076  356.6629265  305.2531999  156.3082216  325.8210494  -173.0194859  755.2084559  -186.7252582  -203.8521205  417.0845722  
282.2243837  306.9193559  198.6823138  265.8219766  227.1991927  416.4778338  103.7324721  574.8383513  274.8720195  355.4601853  302.5995841  159.6389146  326.3088744  -170.6329716  755.7256734  -181.8921389  -201.0065531  412.8434837  
282.8004682  308.6574886  195.4238475  265.2248714  227.5566434  414.3361245  105.1609316  571.7865755  273.7398416  354.4370426  299.641118  156.7825908  327.3003833  -167.481027  750.676794  -185.8996758  -196.3904013  413.7894627  
283.3772081  312.4674855  191.9154358  266.9316283  224.2756024  412.872164  105.8175046  568.5991004  273.5766898  356.4356993  297.9267637  155.2212107  328.3601342  -170.9085151  751.3626934  -186.3982485  -194.0259435  414.6998083  
280.8020348  313.3957692  192.0024799  267.82175  225.1068886  409.1798076  105.2385446  572.179398  276.6370974  357.0159419  303.6846452  153.3903836  324.4221945  -173.8905763  752.012193  -184.8473988  -201.4011236  416.9790147  
282.1289832  311.9290878  193.0092305  267.2004886  228.9371676  410.5277664  105.9679477  570.4093069  275.7343408  355.7515175  304.6298704  152.8458137  324.0048742  -169.907953  746.3944696  -183.8211197  -202.7011622  417.7584548  
286.95062  307.6036205  196.9368636  269.794308  231.4652084  412.8164711  107.4219921  577.5368044  275.3961066  355.3794999  301.086239  154.5960592  331.5535204  -170.2758758  754.3024326  -184.2239741  -194.0487225  416.8256452  
284.3367255  303.6779753  197.1213867  266.0154296  230.4917205  409.2758353  105.8838878  573.5108437  271.1404218  354.1349497  299.5041781  153.2124891  334.6616939  -167.052639  750.3019888  -182.5469654  -185.255187  412.5696578  
283.229993  298.6254214  198.733241  267.4076681  228.5579834  407.2772925  104.2186542  573.5706009  272.9591308  354.2113998  305.181025  153.351387  337.3597843  -173.8385441  751.1437373  -182.6352419  -189.3731893  415.6550079  
283.6444681  300.4383627  197.8673056  267.061237  226.7940264  405.9662153  104.2598519  573.0649574  270.4666626  351.8904568  302.0261205  154.8005592  333.6879142  -165.5662456  746.0586552  -184.9857329  -193.542037  417.7829322  
285.387297  307.5985395  197.996603  268.9098239  225.9590982  408.2347897  104.2700873  573.0068601  272.7108551  354.5485492  299.4555207  156.6777292  332.7902315  -170.6683313  746.4176226  -181.7277504  -195.0247962  407.8297563  
281.2577406  307.3180918  194.5246279  268.9298553  226.6121742  409.3381664  104.6823156  570.7696698  273.1005202  356.476332  302.5421821  153.3066481  330.8273538  -171.339467  749.9909307  -186.1444946  -195.0284014  420.7243809  
279.137365  307.8157378  194.8488648  267.8785254  225.9018324  403.9785007  104.2360273  568.3228266  270.2316358  356.1628432  301.065966  150.9031355  327.3363274  -171.3531581  741.7988136  -182.6423743  -197.788755  416.1063899  
280.7727036  311.5052789  191.9204723  269.9511975  224.7870116  405.4716836  105.1587837  575.1789317  273.5901523  356.6470791  298.4567597  151.8170721  327.7422913  -171.8321771  746.1586828  -185.4512942  -196.5552789  413.7945288  
279.0317688  314.3974394  189.5380048  270.3200003  222.601171  403.6043112  104.8891489  566.5424626  274.3233083  355.930964  299.0470642  148.7353446  323.7427995  -170.1481278  742.6083018  -185.8355154  -195.7573394  407.9380851  
275.9171188  313.3342294  189.0518566  271.0131428  226.1018223  403.2596157  104.4242102  570.0606036  275.4977272  359.6917268  300.704751  149.646645  320.7538294  -175.5060299  745.2289216  -185.1545173  -203.7274895  414.2157201  
276.3622223  315.8071316  189.4625108  270.4987041  224.0483125  402.6476771  105.3235195  569.5364336  273.0394301  355.8017392  297.7471876  149.6735201  316.666349  -169.3705098  741.3793853  -187.3610005  -203.998827  413.7585223  
276.8923093  316.4485526  190.2889974  271.6449389  225.688761  404.0802396  106.0783025  572.3199884  273.9446042  357.7408978  299.2819375  150.2447834  317.8140052  -168.8138165  744.9488545  -187.3512435  -201.6389242  409.7891665  
277.8944074  315.4483533  191.3796581  271.5098034  227.2770388  403.2551065  102.5579437  568.3752834  275.1895998  356.192494  299.7479755  150.1924107  321.0209547  -169.4712222  746.2454674  -184.0116595  -200.3117261  411.2327525  
279.2668642  311.6585558  192.0163155  269.66001  227.1225142  402.6113347  104.2610121  571.239315  269.7381426  353.7418433  298.5729068  151.5587894  322.1269028  -171.2846102  740.7122043  -185.2385849  -197.8345298  409.3100592  
280.8905347  310.6015319  196.5506855  268.1124928  224.515162  400.1816663  104.4314251  570.5814213  268.5313583  356.0395998  299.7078655  150.6027932  326.2518145  -172.4503819  743.6668546  -184.2675754  -197.0813877  406.6554586  
283.660357  309.7128284  200.9369397  267.983848  225.6456419  402.8510315  102.4275432  575.7380793  270.3380168  355.0152901  302.4962457  154.6189928  327.7068239  -173.6600421  747.2610005  -181.9219517  -205.8253741  411.9028492  
284.9685281  307.3329351  202.0021393  267.0485109  229.3314141  404.9962106  107.9184204  577.3295626  270.4225164  355.0150161  300.8294493  158.9123915  332.6653067  -172.2833367  746.0045824  -186.5269263  -199.0303909  422.2482424  
288.7484145  311.1678195  201.6630297  265.5489457  227.3864815  406.4177505  105.7844423  572.0968908  270.8052129  355.7670484  299.0366939  157.5411731  336.3089792  -174.2715768  748.3423338  -182.1851873  -193.6106899  408.893754  
283.8493973  306.9323113  194.9167217  263.9554932  229.7565581  409.4705804  106.9667044  571.8137188  269.5887026  356.7543245  304.1434289  156.9392778  331.5452281  -173.703678  745.6061577  -185.0305106  -196.1607744  421.9488449  
280.5640553  305.7170769  193.9713382  262.3568147  226.9696094  411.3485728  107.1048584  571.5325518  268.8903467  355.9297596  299.3910697  157.1261665  327.7759879  -172.5589335  747.0465917  -184.9184522  -196.6712729  414.9570189  
280.6689155  304.6279354  195.5988298  263.6319559  224.7595847  411.04337  105.7418936  571.9533266  271.5901005  358.8218225  302.921081  153.8597838  327.9976859  -175.434131  750.5174551  -184.5787763  -202.3665951  412.4077513  
282.3546472  304.7059916  196.0995082  264.6066822  226.2662732  407.3705408  104.8541464  571.043804  270.9068231  355.1309159  300.256191  155.9717025  329.2349192  -172.5258309  744.4140933  -185.1380408  -204.499891  416.7562201  
284.1880481  307.5563144  200.0217294  265.1419925  227.5170046  405.148455  107.4869749  570.4811766  270.948118  355.8419309  299.0218411  156.2604131  331.3517634  -172.3665003  743.8345281  -184.4281158  -199.1794622  410.686261  
285.9458503  302.3249923  199.5627668  265.9038749  224.5666795  406.5175591  104.1486217  570.2289001  269.9557916  351.7840599  302.9265408  158.0612351  334.972943  -173.5729615  748.3493399  -180.5022992  -196.8124961  418.5885953  
286.2964986  302.2647465  198.7715243  265.4831974  225.515939  404.4289869  106.5554882  573.7881262  269.5462414  351.3442371  300.449645  159.4031364  337.5708021  -171.4402919  741.3838221  -181.6342483  -190.0828536  420.8053322  
287.3855372  306.7608003  199.4825998  267.007753  220.5717703  405.1696258  104.5667581  568.8312888  271.2425745  350.7512268  299.3271574  157.6844529  339.5904251  -170.3031644  745.9055112  -175.644413  -186.1188023  409.5338524  
286.7155182  307.7613596  197.5546311  266.7211061  227.2151007  412.08481  108.2046662  576.4438385  275.2761582  352.1971846  307.0370965  160.8510335  338.3581792  -171.5087751  750.3978045  -176.2559457  -194.1898579  420.7380533  
289.8568601  310.832239  197.3369811  268.0655263  230.6347264  413.5239985  109.1828041  576.8913245  274.3534339  356.5660792  303.4094739  158.7622462  334.0935827  -174.2391347  750.2450456  -179.6044749  -189.4772744  412.0717719  
285.6519398  312.6500844  194.7037316  268.2730073  229.0548179  415.2938698  105.7844531  571.3979511  276.5209216  358.5057406  306.8264624  153.2131048  332.5424301  -176.2658032  757.988379  -181.2102622  -188.0163602  418.4360128  
282.2808078  311.4707293  195.4087456  266.4742115  234.0285558  414.233303  107.0161512  574.6973276  277.9770152  359.6475291  307.7377182  151.8639009  327.2537587  -172.5228294  757.6560462  -187.3711816  -194.8570098  418.2341725  
282.2306243  311.8014435  191.5478703  266.6836463  234.0411123  412.16403  106.2768652  572.3358119  275.8214642  356.4334548  303.731771  152.4632948  324.9942929  -165.8057262  749.586455  -186.5884115  -196.7325477  417.0157312  
282.377366  311.7446547  188.7161516  265.3466213  231.5572656  412.2908979  106.6362432  571.1030594  274.4688579  355.1645731  297.9486633  150.2058537  326.354065  -167.6639834  752.8307214  -185.2034338  -193.6653521  409.0604967  
279.0975962  309.4071312  189.2680878  264.5126562  228.5106997  408.7573684  106.1758629  569.0642121  271.1299702  356.2725167  301.5540211  146.4336204  325.8480424  -166.7789404  749.082101  -186.7002984  -197.7424736  414.4723321  
279.1364429  307.1393167  190.1089346  268.0990745  227.5336221  406.0355928  104.7080925  573.6145405  271.9744844  357.7377412  300.5777277  148.8314503  322.3268749  -171.2419301  750.1232682  -182.9667074  -204.2374726  410.6054576  
277.4127897  310.3840697  190.6780932  268.285775  226.3819864  404.5147193  105.8686867  568.8305265  271.2466143  356.41602  296.9178837  146.6665483  321.7434375  -167.3368211  745.4728689  -188.3999221  -200.067017  413.1912946  
278.0898394  311.7936958  189.8554623  271.6118346  224.8347916  405.093972  103.4903026  573.2677263  274.2996624  357.1410752  302.1462511  147.8883796  320.4530225  -172.0975273  752.7269018  -185.7299682  -205.5442591  414.1971442  
278.8858646  310.6868806  189.6738928  273.2035385  224.6386851  403.8283562  104.0695166  572.3954491  273.7506567  354.9771625  300.1467657  152.4431221  320.3133506  -169.0750135  746.8847444  -185.9448106  -199.3906818  416.1822412  
278.0564224  311.131296  191.5895914  272.1961637  227.2076907  405.7469426  105.0080827  573.667015  275.3380694  357.1439221  299.9857891  151.0292321  324.0036959  -170.6200743  747.1792486  -187.7636063  -195.1830622  412.0737726  
276.5416505  309.3127877  191.0758128  271.0512728  229.6227945  404.2926015  105.1306909  575.0359859  272.7720508  356.7131237  303.7273597  154.4209587  321.3593463  -171.2287126  745.274319  -184.9628466  -197.2370813  412.9588504  
278.5306767  310.1622536  194.8222801  268.339786  227.8127837  405.6134239  104.8314999  569.7315541  269.8015305  359.475034  299.2984041  152.2178022  324.8434853  -170.5216347  743.6098868  -185.71906  -191.1164645  403.3939043  
281.7981599  311.7767724  199.0452895  268.2007853  227.1478081  408.9078391  102.4184006  573.3088177  273.3533867  358.7147711  300.8022965  153.8702635  327.8223242  -172.4891797  747.5667233  -184.4656675  -197.607127  406.4390121  
280.0030477  306.5272249  198.8757738  265.5626497  227.9789615  409.7391719  104.0275298  571.4869083  268.3217505  356.4315004  305.3640909  152.5714841  330.2797659  -168.1905165  750.485468  -186.8484843  -193.9603198  418.4347591  
281.9444174  307.7206224  195.5625833  264.521262  225.4155065  410.0934559  103.1577533  572.4210003  268.7268266  357.8788738  298.1336192  155.8351733  329.5683834  -170.3130963  749.0699861  -184.1950596  -192.9269729  410.3756213  
277.5878459  308.1592493  194.2259629  263.1736599  224.1089626  409.2165449  105.1978662  569.1173737  269.8942168  357.8611693  302.2549169  152.4955791  325.6960532  -171.079896  747.47839  -188.4314673  -198.9404911  417.6795389  
278.8302637  310.3907369  193.8056102  265.6977429  222.2205753  410.2708341  102.9919408  572.8565836  275.0315944  356.4081325  299.5125885  155.164351  321.7489437  -171.0409063  746.4668776  -185.0578229  -207.51252  413.0116831  
280.8116015  313.9206591  196.2874592  268.0339727  225.7236685  409.8946771  108.269625  574.1021118  275.1523339  360.6363655  299.8071381  155.9294166  322.482989  -170.164952  749.5920564  -190.4157823  -206.5881625  418.2360009  
283.0335551  315.2455417  195.9424226  266.5966291  222.5079257  409.0088337  104.1042879  571.7946608  273.6893161  357.4384881  299.41441  154.5025756  325.9446659  -172.9574685  750.9439441  -184.5012796  -202.6826329  416.9274391  
280.8555366  312.2382892  195.909778  266.070734  229.4265185  409.3378659  107.7625881  575.3372465  274.9166219  356.3132789  301.537688  155.8276152  327.1036358  -170.8235061  751.1779724  -187.392744  -200.5442029  421.498918  
280.0939895  307.2144084  195.0418465  263.0981279  225.7731699  407.0527856  106.041043  568.6098759  271.0097523  350.4730566  296.3241135  154.3234505  328.7021855  -161.4676525  746.0607268  -184.3861051  -190.6363277  416.3881346  
281.3806574  303.8506563  195.6650931  264.2439217  225.690798  405.4869831  105.5545628  567.6739429  268.6375039  350.8863318  303.1765402  155.0769276  332.5889948  -169.2525864  745.667496  -181.2593561  -193.7220759  417.0818729  
283.2412509  303.4578113  197.71411  264.5694626  223.2575417  402.2652306  104.6313424  568.0940675  267.7827991  350.2717916  296.1589208  156.2681734  330.941859  -169.724723  740.6882726  -182.5573913  -193.7440982  413.1192605  
283.7719646  305.3768707  199.9597727  266.0890676  227.6032292  401.5721664  104.9043498  572.8781123  268.1855981  354.7725746  304.634454  153.7962311  333.2580931  -174.8028883  744.3471862  -181.6534439  -192.4509613  413.6407919  
287.197303  304.7314716  201.3130054  266.4318423  232.2266091  405.1873515  105.8515273  575.9864611  271.3940593  350.0745029  302.4829189  154.9497466  334.1500461  -177.9958769  741.8348271  -178.0239349  -198.8213241  414.1107498  
292.3551157  308.029451  201.9838037  266.7988304  233.0059318  407.8110746  106.2381646  576.3339954  272.4088411  352.9171359  300.8694251  157.780476  339.127495  -175.535795  746.4605293  -181.3727202  -197.0003992  404.5576859  
288.1383843  305.675836  194.4383606  266.1573483  231.3261455  410.726938  103.2275323  567.9305457  271.0442015  351.7257578  304.6185918  157.0805015  337.8522652  -169.7499426  751.5493838  -179.7753243  -194.5399901  419.3643429  
283.0284049  306.2768683  193.9434685  264.9349333  230.671885  408.7858211  107.6450319  570.9387402  270.9716369  355.9636709  301.5039007  158.0391531  331.3224216  -171.8985451  745.6167879  -182.7829657  -191.783975  414.1949555  
281.3362328  307.2581943  191.4802323  265.3653985  227.2705858  410.5890268  105.9733888  569.8318843  273.0741459  357.1786553  301.6948687  152.1364951  328.3290604  -175.8131178  750.1874437  -182.1191135  -194.672458  409.1882342  
279.2513832  308.4474514  189.7940559  265.1320119  224.3406805  407.3049394  104.5874225  568.9195935  271.0559533  355.5722202  298.0382157  150.1690799  324.0777503  -168.0221141  743.6196659  -184.0772774  -198.9301647  413.1512703  
280.6027025  314.7153394  190.3532865  266.7464321  222.0999459  408.1664131  105.2872942  566.3766868  272.7549524  358.312991  298.929809  150.5628484  321.0684758  -170.4131587  744.3246408  -185.1291354  -201.6361963  408.0242044  
279.9558529  312.6116272  189.7946658  267.6496617  223.7968888  407.5201213  104.2219161  568.0827938  272.9913194  356.431859  299.9525491  150.2653935  318.597727  -171.3511105  746.107456  -184.3127794  -208.0794753  416.0315182  
282.5683451  315.6821106  190.5605762  267.640073  222.5233543  406.3325181  105.8244069  568.0671469  274.5408468  359.1652953  297.1462182  149.9442595  318.9876867  -171.4846647  746.5231122  -187.4992912  -202.859993  406.6272653  
280.2555405  311.1859007  188.9440463  268.476175  225.9629658  406.0155333  103.1180791  567.4195634  274.9993852  358.3937069  302.8977625  149.6476119  317.4087579  -169.6089324  746.6352429  -186.8914984  -206.741308  417.8694556  
282.7832324  312.9958368  191.9032329  270.4245644  229.2247287  409.6887247  105.003304  574.3698204  277.6607943  357.8013263  302.7282519  152.8372972  320.2875093  -170.4503752  745.8462051  -187.2143354  -204.3319713  415.2190589  
281.9816857  311.7850172  193.9418534  271.9382943  225.3045055  406.5888934  105.9165189  572.6679526  277.0422693  358.0768916  301.0862473  150.8136382  325.2946715  -171.642231  748.0002128  -185.6292307  -193.9299538  409.5726354  
281.1450812  310.849353  195.4198004  271.8459565  224.9668347  405.6658038  105.0285159  575.189619  276.0048273  359.7354886  304.4468844  151.7195571  326.893543  -176.0488239  754.9967074  -184.0893304  -197.1977151  414.4432809  
282.2800797  308.6819144  195.5590636  269.913932  224.8954715  405.78386  105.0677308  574.4831904  271.8535925  356.2275121  300.209659  154.7385372  326.7385971  -171.8163496  747.7738535  -184.3117313  -194.7502682  415.9245447  
280.4552049  309.8962934  194.3937484  269.9195565  226.7252717  405.6651058  106.4581491  574.0522722  271.4534406  356.6294956  299.2754261  156.4188254  329.0405277  -170.4529276  744.8247813  -186.8119316  -192.7669428  421.8530366  
281.7249905  313.5693904  198.3722  271.3739857  225.2087665  407.7642118  106.7572402  576.3625968  274.0950157  360.8082042  300.837042  153.7776456  328.8445751  -175.1087181  749.8877664  -184.9458499  -195.5733279  409.9783122  
282.3513834  314.4239351  197.2088088  270.516015  226.2497743  405.8881514  104.7108815  575.4995753  273.595805  355.4879365  302.1872923  155.0590936  328.3327615  -172.6454727  752.7947364  -182.5312435  -200.7228825  419.3379283  
281.9267263  314.9180221  198.1175448  267.6587068  225.0521507  407.3591291  105.4735755  571.6768859  269.7495682  354.2102775  295.7905487  156.821124  331.0885092  -169.3052997  746.7889362  -183.4724173  -189.1528987  418.1850959  
280.5281589  308.6780807  199.1024391  267.0874143  226.4187121  404.2623796  103.8272566  573.7483847  269.2074676  352.6881493  300.0713076  154.5337955  330.2866075  -169.8031967  745.3366193  -181.570332  -193.0812812  418.1362672  
281.670485  307.9741942  200.0889428  265.479421  223.8743457  405.1856624  103.1741027  570.4048012  267.5379975  351.9779151  298.7641433  154.9458557  330.491447  -170.6954556  741.6617281  -182.6753959  -190.4744981  409.8996758  
283.7863972  306.5276152  201.4223057  265.7550001  227.7679519  404.7317968  105.4564454  574.1548264  270.3902002  351.149389  308.3105727  156.2197521  331.9921017  -171.8362071  744.168729  -180.6057766  -197.7289525  420.5172044  
290.1947368  306.7718837  203.7247164  267.9583268  228.3015156  409.4739014  106.0991848  581.5488801  271.6242448  354.5455073  302.2731184  158.002427  339.5948955  -173.0241451  752.0097369  -179.0823325  -194.9169363  406.5345544  
289.7018875  307.2165118  202.0456714  266.3080179  230.4819275  403.5969892  107.0746055  573.6013293  269.5477619  350.6854651  300.8389342  155.368381  341.2302077  -167.9609226  747.9498361  -181.4844786  -186.6822916  414.1292335  
290.5998827  307.9456138  199.7691145  269.4338261  235.2989023  406.0236778  106.7979748  577.0048508  271.9800013  353.2354907  306.8011991  155.7910591  343.0051798  -177.1218416  752.7998782  -180.2083928  -194.9402344  415.568967  
286.7761578  305.6987494  195.3119668  266.5617967  229.9030425  409.4546712  105.6194853  574.2501394  273.0235374  350.3463297  298.1790106  154.9034421  341.0926764  -168.5802328  749.4189228  -178.0954708  -184.7471616  411.7824125  
285.0457664  310.8529131  195.3810207  268.0801878  230.0038375  412.7631049  106.2886171  573.2338497  275.5419209  357.0412696  300.509916  153.0748035  334.8106048  -172.897729  750.9245645  -181.42188  -192.809556  404.9424311  
280.5466777  311.0337061  192.0708808  270.0234076  232.2480106  412.3067475  104.4782239  570.2247186  276.7002928  358.7181831  305.6921108  154.84599  328.4452831  -171.0148511  751.6474901  -184.4369005  -195.3718454  421.1601237  
279.3283278  306.9593071  189.3097514  268.1538825  232.1656008  411.9175535  106.7261181  572.9715291  273.5441684  357.075255  302.3059005  154.6719993  328.1089175  -169.9554994  749.8737583  -184.9674907  -192.9784271  417.0995715  
277.8096077  306.8598661  189.9859737  267.2950975  227.3067181  411.1130736  104.8708113  567.7733527  272.2681021  357.8469732  298.2603303  150.759334  326.693768  -170.7405229  748.9840362  -186.8800309  -187.3942267  411.1482249  
273.5380111  304.3740094  190.3467669  263.3248138  227.5946032  408.3324783  105.0662161  567.4611633  270.8118383  356.3154517  302.3466992  150.6869764  322.7296765  -168.8553413  744.7244605  -187.9107556  -197.9697606  417.1628155  
275.8960884  309.4388854  188.6553478  263.5916191  222.6568848  409.4415155  102.9713305  568.2041142  271.7159014  356.8089667  296.2220137  151.3417498  318.3127923  -170.2503966  745.4822518  -182.6287342  -203.2538693  406.1780259  
273.6596934  307.3570922  190.5126976  264.0913707  219.7108072  408.3429575  103.4658961  564.5330779  271.3217636  356.7812469  299.4431702  148.4460263  321.4042998  -162.6869915  746.0730647  -185.4988534  -201.7766153  414.3178215  
275.5610927  307.2914496  191.3755774  265.5739064  221.5679332  407.5857169  105.3759027  574.1127951  273.4443037  358.9989121  303.0497926  152.4956876  321.17452  -169.8405424  746.6994476  -183.9504654  -203.8140942  416.4596994  
277.5887967  311.3904879  194.1488358  267.5783739  223.8179915  406.0590511  104.9697323  571.8159552  271.2959571  358.5363883  297.5009098  152.6731401  323.2076702  -174.4390514  745.2846483  -185.6062188  -200.5417883  407.3406614  
277.7131577  312.8832489  190.8895306  266.3107925  222.9243562  408.0468013  104.6211067  566.6807272  270.5683082  357.9503354  302.2573421  151.3651788  322.6660739  -172.9084078  745.3291667  -188.8059742  -204.3823933  413.2497805  
279.6721538  312.0470562  189.8323458  264.9511221  223.5377305  409.5334203  104.2525569  569.1698081  268.5696075  353.9506627  302.398418  154.5729706  320.4101124  -170.3410809  743.1363737  -186.0175181  -205.7727224  416.4577812  
282.7223222  312.5616108  193.4065176  265.2396189  226.4250386  408.9192226  105.9731398  569.0283579  269.7501254  357.2899194  300.349603  152.5279305  320.2880132  -173.4398009  745.9192636  -188.1540846  -207.8460399  409.996271  
281.9331392  309.8490556  194.3293914  266.742304  226.2763709  407.869494  103.2230202  572.1014481  273.6405457  357.7464203  302.7712056  150.4446534  324.1492672  -172.4073202  751.9238722  -185.3270209  -204.7715504  410.5817063  
282.7758624  306.7948753  194.7346343  265.8558543  226.8906414  406.2529601  104.1639188  569.4214074  273.3328496  353.5047446  301.7773967  153.0663359  321.7768154  -165.4484532  749.5898829  -185.0147028  -202.6808508  421.0580121  
282.2533891  309.5827327  194.9614466  266.7500214  227.7107672  407.7164839  106.4169112  574.1197101  275.3929256  356.7446387  301.1483846  155.1999934  325.1310271  -168.0260149  750.0796562  -188.3171069  -198.0837711  416.4107182  
283.8676185  312.2282972  195.8209034  266.6244296  227.267535  409.4205525  103.4964841  573.543605  276.8273336  357.9578697  297.8764953  154.7882728  329.6139114  -172.9284621  748.9586285  -184.6621513  -195.2872752  405.1826339  
281.1424693  310.3359077  194.9146495  266.9305906  230.1393334  406.1544739  104.6066192  570.7423521  278.1131263  357.5678904  303.7393641  154.3695035  325.3406972  -168.934346  751.0380933  -184.6651256  -195.7469416  418.9370022  
281.5138987  307.9198051  196.0509305  265.343538  231.1908154  406.7403119  105.7815495  570.1168199  271.3124842  355.5495797  303.3013689  154.4106767  325.4325713  -171.1007736  745.17786  -184.0318794  -194.0673172  417.8039997  
281.8545353  310.4970841  197.7266861  265.4680626  227.7674506  405.5019384  105.9424357  571.0689311  270.4934379  356.3290772  300.7079174  152.394926  327.6209837  -174.4673807  743.8393836  -186.2112769  -194.7465711  410.408735  
282.3673614  309.8318816  199.5424733  268.81406  227.2710965  404.5811187  105.4010102  574.5269031  273.4115409  356.0289564  304.6602492  153.1810278  326.3078762  -173.2700001  747.7783554  -185.6055452  -202.6562134  418.3987919  
288.9531306  311.2853422  201.7662897  269.6507112  226.6529433  410.7537637  104.9222054  579.9346964  275.4711133  355.0394446  301.7565701  159.6454907  331.2230432  -168.8914211  751.2170883  -183.5824982  -201.5166983  416.0875282  
287.0775415  306.6636434  196.6306806  268.755985  228.759885  408.8882848  107.6006907  571.0955229  273.9358545  354.9678027  301.7803786  157.4546954  336.8466407  -169.5622314  748.1309759  -181.5214044  -186.7852222  416.896828  
286.0245307  303.467156  194.2064854  266.7406237  227.9850438  405.7428944  105.0918334  573.7793101  272.9202581  353.7124276  302.7233712  154.5650421  338.5585874  -172.1049771  746.8502933  -179.373826  -188.4602602  417.6273846  
283.6541945  303.5955774  194.9961979  267.4432907  226.1744342  406.2121413  106.6648561  574.5821269  271.0521468  353.5476068  298.7549112  153.7901407  336.0744287  -174.4961437  744.6561543  -180.0159506  -185.1594119  410.7040904  
281.8950647  303.5688853  197.2405892  268.4581758  227.8488352  404.1428719  105.1597665  573.811509  271.7036  353.094419  303.411247  154.6434209  332.7885699  -178.0739577  745.5817473  -179.9658196  -197.2081343  415.922714  
286.0457533  310.7473324  200.0235806  269.701403  230.0937143  409.8416088  106.2299863  578.2333154  274.8306375  353.828552  302.6374495  156.1503959  328.5466235  -170.8764399  747.5667949  -180.5010943  -201.0113958  417.9771579  
287.8391305  310.6696612  199.6986241  269.5435309  231.5930392  410.4304649  107.3331267  574.6965154  276.5708002  355.7407481  301.4539369  161.6371088  334.5579538  -168.4893269  751.8925344  -181.9986882  -192.4009638  415.5971865  
283.3589765  306.1451268  193.7560458  268.1032204  231.3612775  412.1036597  105.1318199  570.9758388  274.7548673  356.6476258  307.065618  157.5520497  333.9429245  -170.2158328  754.493132  -181.3346561  -189.7812397  419.1232055  
281.2662101  307.897576  191.0091028  268.1830695  228.5606489  410.2963298  105.7043436  573.9704595  272.7736171  358.5675313  299.4121813  153.61806  327.9479857  -170.5509648  748.4830706  -184.8309681  -189.8093094  410.3899773  
279.0069614  310.7508361  189.9813927  266.9990646  224.4760982  409.6084639  104.2377783  567.5785671  271.3929531  356.6984696  298.4680468  150.7994462  323.3557227  -173.3156548  748.4422393  -186.8101352  -195.2676941  412.3448805  
274.3088498  312.6002933  190.2777795  265.3268565  225.2255742  403.2722693  107.9696392  566.3975764  270.1766222  357.6455763  300.226818  150.901065  319.3276073  -170.3599888  742.1291288  -188.9878556  -200.4057687  418.0959214  
275.4098777  316.765321  191.4854828  265.6390984  224.2036527  402.0173389  107.9222788  570.537515  268.5554595  360.0334402  295.6559015  149.2934153  317.4486958  -171.3195995  744.7625614  -189.0321476  -201.2540245  407.866176  
276.5988299  314.7703526  192.5612896  264.1282924  220.8518781  401.8273516  103.5453674  569.3691446  269.431428  357.7348549  299.4544362  147.3871841  318.7233563  -170.2062896  746.335898  -184.9026919  -208.4523302  412.0709325  
279.598149  311.7151755  197.1277404  266.5024662  224.7211796  404.7584701  106.2118066  572.5739938  266.5006362  353.6028436  299.1850658  152.9550693  322.3405653  -168.3365394  743.1453756  -185.4267032  -204.9054505  416.9815721  
284.5809972  310.1237577  199.1613824  269.2622709  225.8382033  403.6565  106.5974168  571.9704473  270.2586477  357.3848856  300.6691622  152.786845  326.9014242  -170.3022296  745.715214  -187.1532773  -199.948915  409.5450074  
283.508405  306.0627427  198.2456075  269.1779496  226.942375  405.8202501  105.7610358  573.6655813  269.0838902  353.8703853  301.805396  152.8503572  327.9642548  -173.872195  747.8140844  -181.592375  -201.1817108  417.4287817  
285.7267823  306.76842  198.0775728  268.0612505  225.0748839  406.8361086  103.0514496  572.4062467  267.9029755  353.9322954  298.7453856  152.9564875  333.285875  -173.3848298  750.6759847  -184.8258643  -192.1154221  400.4687941  
283.1201651  306.2725834  199.0513567  269.286294  225.9566385  406.4271729  104.1202263  577.6250003  270.9941728  357.9712504  303.3885224  152.1981329  328.9228951  -176.7936808  751.4633576  -184.1814907  -201.1602  413.7124417  
286.8154348  307.9334456  199.6701309  268.805912  230.2546902  408.940821  106.5800346  578.8036776  272.9044442  353.624183  301.5267784  155.8063936  326.5951486  -168.4560707  747.6972731  -184.2960714  -201.7776689  419.1154502  
288.4165662  309.4089254  198.6481988  270.6568142  230.9672451  410.6019254  107.7529963  577.1146866  277.8111797  355.701852  304.3246565  156.8571938  335.9146179  -172.3345482  750.7494786  -184.3042471  -195.9056556  413.3943293  
287.4384815  307.3938423  196.2680801  270.8040603  231.9882502  409.9127307  106.479112  577.6005885  277.2644052  355.2328961  304.0843965  156.2708247  339.2963592  -171.2759891  753.2394194  -180.2150826  -192.2976061  421.1907944  
286.296644  309.1571997  193.9230038  269.5064149  230.9840646  407.3412217  105.4952227  572.5108844  275.0813243  354.6720362  298.9261239  155.8976066  336.3686348  -172.4508907  747.9873022  -179.5688604  -186.5144926  410.9606315  
279.9584255  306.1905032  190.3269198  267.5038656  229.9297179  406.0089745  105.1455431  569.3981678  271.9703023  354.4307867  300.9799208  154.3300919  334.4593484  -171.1210093  744.9516797  -181.0193224  -190.9996347  420.1879322  
275.6666157  304.9181865  189.2820846  265.0163931  226.9086652  404.9734196  104.9813556  561.9291359  266.3176085  350.9840397  298.3817143  152.2749829  328.0339015  -169.9097523  742.4291539  -183.6304523  -190.2917558  419.2697305  
277.0582598  306.989771  194.8467678  266.1755306  227.9839093  409.5205552  105.1530873  572.2760811  271.2513309  357.9872375  305.1552961  153.2049119  328.6281513  -179.8783893  750.43666  -184.5958561  -202.5799247  412.0700989  
281.0182421  308.9824434  197.7821455  267.2957763  226.3487771  410.964454  105.3185967  575.8050314  273.8672726  355.4741083  300.2627687  155.8740233  322.317687  -169.630882  751.0863716  -184.4063657  -206.740597  416.0134998  
283.5376562  311.0416542  197.2076849  265.9578108  225.5197328  410.565644  106.1883155  570.9814058  270.8675974  355.4006488  299.3613627  156.2525403  328.4166278  -165.4417851  752.0304679  -186.6443691  -197.6077962  413.5822399  
281.9846735  310.4322784  194.2050706  266.1581743  225.8416325  408.9681325  103.5585951  569.2102463  271.1833059  355.2297824  303.1068324  152.3812892  331.9566569  -168.1285411  752.3343648  -187.1348381  -194.9865757  418.3718614  
282.1501577  308.8593709  193.7713498  266.3230433  226.7678903  405.7951916  107.0338586  571.8772957  270.782443  356.0784485  298.9723282  151.9002117  328.0053639  -171.4310843  743.5000937  -187.0340273  -191.4644418  416.4884499  
281.2464885  308.6296035  191.3364573  267.0987803  223.8130209  405.796942  104.4151972  567.7649567  271.6174531  354.4050497  300.783888  148.8477475  325.7910571  -173.7942553  742.1237118  -182.7140299  -192.8340892  413.0203204  
281.8143894  309.5315952  193.0244816  267.5921474  223.1013373  406.2438276  103.6917272  569.466429  270.9756303  353.7501405  298.537214  150.4384354  325.540268  -172.1253442  739.1102423  -182.6497454  -196.2818539  407.8236573  
279.4531588  310.402508  193.3882945  267.3830024  224.3816915  405.1408054  105.0686206  569.538411  272.4518019  356.4845005  301.0860314  149.495988  322.5560816  -172.044829  745.0497123  -183.7675342  -199.3418234  408.7494624  
283.1312564  310.4717307  196.9761336  267.6871831  225.1720802  408.9721898  104.9067487  573.2332035  273.0282689  354.1892982  299.4357873  154.4550438  323.8712467  -170.5644011  743.7123525  -182.5983141  -206.004164  413.8763356  
287.0800466  313.0770614  197.6548114  269.2039687  225.4008872  407.7873735  106.3093966  575.6212197  274.9376107  358.3192271  300.4076942  152.9375595  332.593161  -174.2356041  750.7877028  -183.869033  -195.5884488  406.9911481  
285.4957768  311.2229118  195.8631746  266.6009338  226.8423418  406.1002249  106.5622771  574.4703281  272.6716627  354.1396083  304.1884266  157.7385479  330.7994822  -167.9175203  748.3597039  -183.7646652  -197.2691729  420.602623  
286.1908863  310.6782908  194.5175341  265.416445  227.7921331  407.9064688  106.6390306  569.6590532  270.7162839  356.5299585  299.1023971  157.2081646  333.4206259  -169.8478862  747.0407553  -183.2640516  -189.1271192  417.0896927  
284.6580778  307.8672935  193.2289733  268.1362336  227.3157871  407.906349  105.5141285  573.9236682  271.9634722  356.0738427  302.7818786  154.8519307  335.4306538  -169.7734286  749.581453  -180.3728041  -189.5269377  415.9237233  
285.2065819  308.6412881  193.6538905  267.4788903  224.5997834  409.284694  104.2701823  570.8561216  268.1555713  356.2942052  298.7047662  153.7945925  334.198998  -172.9702855  747.384467  -181.3089006  -187.6630089  409.3629146  
282.6484166  307.6357419  194.6269719  264.6695511  225.9726698  404.4887864  103.0306003  570.5452243  268.3860026  354.9922211  299.5763337  155.1747633  330.0734691  -170.6325429  746.7237725  -184.3785407  -196.2265718  417.8548518  
281.2042636  311.0237709  195.758977  266.0502498  226.0705501  405.5895281  106.1097188  571.2314097  270.7821306  358.6780548  299.7530659  156.7030629  326.3769183  -175.1198425  746.7022788  -189.8497531  -199.769437  414.619705  
282.9550159  311.7763051  196.7037577  267.6877333  228.5719255  409.7585288  106.3099909  576.1299305  275.0036788  358.1242776  304.7012511  159.302704  325.2133882  -174.7362542  750.209358  -185.7619236  -210.553581  417.9167736  
280.8144427  311.1216861  196.2467727  267.0222627  231.4977956  408.4151455  107.8486303  572.1932181  276.1966097  355.7782161  298.2726889  159.4941749  332.2238082  -173.5310209  748.4286803  -184.3562215  -198.5269906  410.0137344  
275.7996985  308.4194881  197.0906469  267.2713207  230.9394797  404.4312064  106.4329835  571.8206725  273.7865444  351.6446796  301.1918081  157.081968  332.1109262  -170.8475341  746.0975422  -185.0576971  -201.1370812  416.7143228  
275.5676637  308.0636347  196.343536  264.9484442  232.0799344  402.4700091  106.964104  568.5406668  272.9648711  353.5344748  299.1281225  152.7393434  329.9326504  -172.2138745  744.7906041  -186.0404671  -199.4938712  411.4902253  
278.346341  308.6453383  196.9286152  265.9682687  230.069907  402.315576  105.8782941  572.654992  272.6712829  354.3358832  302.5379624  151.1519781  330.8440295  -175.4046191  743.2725386  -182.7278089  -206.1640546  413.7956812  
282.1329862  311.0944793  197.6859634  266.194586  226.8531384  403.5470084  104.7576269  569.1300137  271.3451401  353.3938623  297.6998326  153.2894239  332.4863335  -172.7779842  742.9301722  -182.0776768  -200.4993865  407.7999179  
281.7536066  310.497016  199.8527633  266.5009142  228.4001795  404.9158811  105.9797338  573.9636761  271.3341946  353.1367991  300.169013  157.1300213  329.7594676  -174.009127  744.5976362  -182.4869025  -203.2551836  417.7285054  
284.3142434  313.7548403  198.9978266  268.1769414  229.9366668  407.9355026  108.3204233  573.2697686  272.6542648  356.2327951  302.3806932  156.5705367  331.8705319  -174.2071565  745.6997931  -183.1034367  -199.9782745  412.3182939  
288.5744757  312.4118441  195.2390475  270.0365303  230.517667  414.054595  105.839461  577.4599333  276.7566505  355.8209123  304.388933  158.4863213  332.7208637  -175.527391  755.0103357  -180.9089738  -198.8727434  415.5326612  
289.5534692  312.1921288  193.0874246  268.7772018  228.3510052  412.5609784  105.0022323  571.386825  275.7732428  354.3990446  300.3695172  154.9888439  331.4977909  -168.4784308  752.887643  -181.6366456  -187.6235403  407.2191653  
286.7503244  310.6444703  190.8348494  265.5331329  228.3025696  414.8596395  103.3059718  566.9744909  273.9255671  356.2823602  305.4203699  151.3521205  326.440828  -166.1983116  750.8139361  -182.5470682  -184.0485781  414.9623728  
282.448273  310.8811057  190.116408  265.3904904  224.9655042  411.5951758  104.8213405  570.9330651  275.1136819  358.265497  304.514838  150.9020613  321.985515  -166.6107845  750.5898626  -183.2070367  -185.7738482  414.4990044  
283.4871184  313.9468978  191.9549511  267.6166821  225.8051081  411.5196201  106.3279935  571.941263  274.1003976  357.2730726  298.5041891  151.8956266  320.1707622  -172.2947834  751.6649478  -184.0104527  -189.571727  406.2943361  
283.4618494  312.3264531  189.5982509  265.8760981  222.363576  409.2235455  102.2810581  567.4761433  271.760492  355.6194557  298.3401363  147.3936469  321.6939094  -168.602773  750.1267269  -185.8859075  -194.442331  408.7380126  
279.8058855  312.6804115  187.7949477  266.5412587  223.6696595  406.6107532  103.5713286  567.9955457  273.3332589  356.5912658  301.5227433  149.1799066  317.7715295  -167.3069817  749.1396406  -189.206951  -201.9652017  416.1625788  
278.684791  311.0604255  188.5560862  264.8097703  225.5085506  408.0150178  105.0824496  569.057237  272.6729342  356.0930715  298.0439877  149.8402672  315.8868331  -165.1917405  744.997676  -189.1723193  -200.6723836  417.4280271  
279.8979129  307.5585139  191.278422  266.8803583  227.484537  407.275829  105.306107  570.4169429  274.8404456  360.4869318  302.5309672  147.9510826  318.8931357  -170.4164643  750.0050999  -188.7165844  -203.0041186  408.9000109  
280.5168716  305.8591313  192.8208503  268.5862265  227.257456  408.6938149  101.576775  573.3457686  276.0109549  360.504738  303.5795657  147.656197  322.4143664  -170.5875695  754.8226871  -186.4395465  -203.9103442  409.1456631  
278.9319188  307.9526654  190.6476846  268.619763  224.1227754  405.6624725  101.4950847  571.4703372  273.4176611  354.5004762  300.5267719  150.8397795  323.3795032  -162.6462304  749.430366  -185.8968037  -196.7434517  414.189386  
277.0303171  311.280419  191.3908592  269.0263798  222.9442562  405.5794919  105.0309584  571.675826  270.2713535  357.5405122  298.5785187  151.6991655  323.0668272  -165.926825  745.7229815  -188.3277612  -192.0794396  416.5682167  
275.227483  310.1042536  192.4080452  268.9440421  223.7490205  406.2375138  103.3643926  571.3927942  270.6570663  359.0767402  303.7506529  150.6824495  323.4316626  -170.0130706  746.3167428  -187.0662516  -195.9144394  415.7543874  
277.0233628  305.555862  194.357199  268.4896675  225.6725884  405.3800322  105.1437433  575.8474699  271.2398317  357.4260492  303.45778  150.1857275  323.7706929  -170.7864951  748.3451411  -182.3524213  -199.5626513  413.939436  
278.3669873  306.6416501  196.1077411  267.2004215  224.5863018  406.3499395  103.6127426  575.780807  271.4195759  357.0654942  298.3183839  153.3597971  325.2526225  -169.688142  747.9539864  -184.0849377  -199.5294408  409.9241205  
276.7818124  304.8853492  195.1688685  265.7463227  225.3358281  406.1501895  104.7125689  567.3159458  271.9499172  356.1416774  301.6388666  150.7212103  324.7694475  -167.2689479  750.4935837  -185.2762477  -199.3849552  417.3684627  
275.9653357  303.1222135  195.8222916  265.3872419  227.6602788  405.1308403  105.7262167  573.079361  271.3890288  357.0826018  304.1379984  151.7484484  325.1032912  -166.4925605  744.910262  -184.7822012  -199.2916305  418.8317292  
278.2585478  304.652307  195.6334062  265.1463007  223.5958727  402.9170099  105.3732723  568.0115892  269.5004732  355.3273677  300.2334426  151.7386193  328.26817  -172.0476751  742.5027071  -184.382393  -198.121665  409.6170321  
280.3277519  305.4035339  198.0985404  266.2818128  222.9873402  403.2838935  104.4081032  572.2826162  271.940813  355.0459833  300.9333294  154.1237052  327.798472  -175.5565429  739.6679307  -182.7918806  -206.0532286  415.3629498  
284.4492276  309.1067731  200.9622641  267.0374837  224.2131907  404.5454423  104.8059946  574.3001451  270.6848332  354.0305877  298.6236583  153.8999727  330.2721478  -174.4725032  744.0687769  -183.8615639  -198.7329523  406.1947417  
287.6290825  310.5498225  200.5333077  266.7736857  224.7975714  405.8255476  105.2536365  571.3997989  270.3422971  355.4042665  304.123607  154.0081958  333.5467461  -172.6868815  745.6759339  -185.3753538  -201.8628331  416.7426345  
291.6486685  311.406904  199.9549553  266.815282  233.1331587  409.2951085  108.2103247  576.0976868  270.2164548  354.8455191  304.3787873  158.2004473  337.1546919  -171.3315161  744.6157859  -183.2946324  -195.8128131  421.9784349  
291.614061  312.3672702  198.6941978  266.6932904  232.8786021  407.9777463  106.5158625  576.2598951  273.4622373  356.8669318  302.2895921  154.7462148  343.0638134  -175.8144657  753.3589616  -181.1211588  -185.6771501  405.7655025  
285.5133592  306.6251609  195.1492785  264.5309205  229.7483058  409.3561758  103.7803841  571.22221  270.7470635  354.4563689  300.1172682  157.4930086  337.3791813  -173.590726  751.4628906  -178.8365521  -189.1994675  410.454813  
278.7291589  305.1787353  195.1922974  261.8772879  227.0902552  410.3220763  106.7795798  570.1543461  269.5761549  354.5365862  295.2884914  155.145173  330.4932335  -168.9193529  748.0480081  -182.8785094  -189.7830565  412.5123212  
277.4340242  305.2366157  192.9511372  266.5011887  227.9253249  408.3313258  104.8747576  567.9537683  271.0424313  355.6780361  303.175851  152.187712  326.357042  -172.4421244  750.0654402  -185.9910158  -200.342432  416.5399655  
278.9874926  305.9178945  190.7093812  265.5466868  225.8346669  409.750542  106.2175968  573.1167941  272.6687764  357.2753223  300.2995695  153.1684643  323.5726396  -169.4336395  746.7960464  -187.8205562  -201.7905526  414.8926505  
277.8380317  309.8161277  192.7475992  267.630731  225.8527551  408.8490358  106.6474198  566.8959262  273.8587445  359.0468334  302.4898657  151.2406821  322.5159106  -172.3362263  749.5704065  -186.1264819  -205.6550928  413.8385295  
276.4145868  309.5889901  192.1554549  269.4053906  224.6764888  404.5455298  106.2281798  573.1732487  273.078769  358.2157717  296.4011117  151.033281  319.3717819  -171.4782448  744.9514076  -185.7884313  -207.0145178  417.6864787  
280.9144378  309.064068  195.2847754  268.569458  220.9133921  401.8680688  104.9890886  569.3938146  271.8799764  355.5661268  297.7748577  150.0706742  324.2029787  -173.1956302  742.766066  -185.6714993  -198.2531901  410.4053938  
281.0975944  306.8284816  197.0551588  267.7311602  227.2013915  405.5836938  106.1368102  575.1113725  273.2365778  356.4392915  304.2094144  152.3634528  327.1709315  -174.0492243  745.429474  -184.8212191  -203.7147804  421.8771371  
285.4930603  309.7957829  198.7711648  271.3252499  225.7250183  406.3900664  107.0793888  575.9763112  273.4741771  357.3736531  299.3159964  153.672416  330.0390682  -175.3618137  748.7175115  -184.1772183  -196.5690587  408.0309463  
287.7021815  308.0344625  198.2546564  269.6135731  227.1861359  407.3574449  104.5472696  575.0977574  272.3334243  353.9277769  301.6818461  156.3074687  332.6091875  -173.1351457  748.3360334  -180.9089551  -200.7291336  417.6230296  
286.4498897  309.77153  199.4285138  267.5549714  227.5532084  408.1350964  104.7522876  576.1880383  273.5083089  352.6434921  299.4500815  158.0814626  334.3294112  -171.3026109  748.1202777  -182.1070541  -192.5433515  412.2830966  
285.3786262  305.3381262  200.8532215  267.746842  231.8549596  408.6080737  105.0582986  576.9067811  272.559344  353.3386739  305.6949585  156.8292261  335.3280877  -172.3171025  750.4943825  -179.6857737  -193.3422536  418.3654748  
283.8574121  306.5493355  200.9582951  265.9336579  230.6142771  406.8901864  106.4612936  576.3134181  270.0664347  351.6004725  299.904012  157.5098615  336.7043493  -170.7503609  747.6411112  -182.651461  -190.5239795  413.9589353  
283.9129029  309.6487472  200.6935707  264.9134817  228.3602195  406.0513981  102.665034  566.9491676  268.2741956  352.0517137  302.8117806  155.637863  335.1501254  -172.4510739  746.9098346  -180.3303784  -194.3400845  415.930189  
286.1795285  310.6963456  202.7747832  267.8777812  232.2790176  409.3933821  105.8512046  573.5013583  270.8368433  350.9213021  300.6759536  160.4084225  338.74331  -175.4615828  746.2467493  -180.4416726  -194.4771292  421.3603038  
287.7000967  313.2974168  200.2753312  268.4807703  228.9430486  407.6085227  106.0816001  575.9134068  269.6847068  354.2604644  303.6517005  157.1536155  342.1510888  -172.7551814  747.8014212  -183.9385977  -187.2581256  409.3677189  
288.6947708  311.6645429  197.9883212  265.6623059  227.5371216  408.1618662  104.5413508  574.8094188  267.3693162  353.6680845  301.4511928  160.146928  341.1509772  -176.8340388  748.0484155  -180.52185  -189.418817  411.5199634  
284.4329259  314.0512404  198.4179709  264.9867051  226.5193524  407.9323824  106.5155248  571.1838975  267.6335286  353.3522131  301.5332515  160.1252088  336.1709956  -172.8154827  745.2784857  -184.7674323  -192.3981994  412.9131377  
288.5291986  314.496444  198.7547116  266.4349917  232.2352327  410.6960552  107.1733588  574.5437029  273.4112779  354.4449073  305.7292298  161.91015  333.5292001  -177.6572989  749.2381097  -181.7408489  -200.7573694  420.2697611  
289.3418336  313.8593813  195.8432654  266.5051412  235.0835596  413.4144013  107.0366824  578.2140501  274.76755  357.7438001  302.5712366  158.4019593  331.5577153  -174.3812472  750.0314437  -181.8310264  -192.3329893  411.3352481  
287.6603951  311.7346232  192.8671388  267.4170822  232.9541151  415.1056396  106.1034438  573.9002254  274.6099518  358.5143488  304.0465098  155.6986243  328.6179727  -174.4795789  756.2104588  -185.1121007  -192.6815863  414.937749  
282.1405735  310.1345936  187.8645522  266.6367269  229.9719667  414.838868  105.7109874  567.5985011  272.0029326  354.5325983  297.7249466  155.6907045  321.2952915  -168.9872953  747.156992  -187.1248502  -196.0663528  414.9596332  
277.4562352  310.3946717  185.9720052  264.1933963  225.6825232  410.7788696  105.5346269  563.6014998  272.085761  358.2173304  301.8837677  151.3651133  318.4440622  -161.770364  746.3511544  -188.1859384  -193.8831071  419.9761349  
276.1312737  309.4137435  186.5478671  266.3505262  226.5610345  405.2107972  105.3067581  568.2875899  274.3880928  359.8093892  301.6625973  148.5104214  317.7373039  -171.9247145  747.9849299  -186.1984602  -200.3570394  410.3404912  
276.8845012  310.21636  187.8716704  267.2030807  222.1409869  405.8404795  105.3836897  568.9247567  275.2695625  356.383594  299.3126284  149.6309915  316.9590373  -167.8799623  746.141868  -184.9804647  -203.5296427  409.5640924  
277.4099861  312.3524369  189.825802  267.0457196  221.7300664  407.1880946  105.9363269  567.9379559  276.7878353  356.4120995  297.877637  151.0981681  317.3387627  -165.8072933  747.4541937  -185.0931853  -200.9686022  410.5434719  
278.5309011  313.9606918  190.7954318  268.2433885  224.2761815  408.1688577  105.5904469  569.2918547  277.9047077  359.4837686  302.4530379  150.9171219  317.9737281  -172.7122863  751.3716478  -187.086653  -201.8032046  412.4971141  
275.1218071  311.3320774  187.5531347  265.8701657  224.6506131  407.8842564  103.2731858  569.0575984  276.9576944  355.3159766  302.1784053  149.3847074  319.1222206  -164.7400725  749.6523763  -189.3330183  -201.441145  418.5465742  
278.6219073  311.9466048  190.9577313  268.9656147  224.3880522  407.7901776  103.8648668  569.3784712  274.8353795  356.130826  302.4851238  152.4862993  319.3502297  -167.8594028  747.0666759  -185.0236607  -198.2047141  413.5577599  
278.4926635  308.1514085  191.0345745  268.4538825  224.037524  409.7562978  104.4830635  570.4214976  272.9874483  356.5049986  298.1385061  152.9258546  322.5255773  -165.6913485  744.7239791  -185.0536584  -194.2297504  413.4027759  
279.2747768  305.4493968  194.529915  266.481582  224.2546546  408.847109  104.3968298  570.039283  270.8223037  356.8182681  299.0477824  151.1389969  324.0874102  -168.2734817  748.7239279  -183.4243905  -192.4779297  409.2736606  
279.3748672  303.7180302  194.236042  266.3764769  225.0979643  407.5300443  104.9435917  569.9378439  272.3313725  357.6235494  300.5337837  148.7574263  327.6121399  -167.1071852  749.7043901  -185.6032002  -193.3253107  415.6945137  
279.1727398  304.5530697  193.1420781  268.3222224  224.2209981  405.4424722  103.0782418  569.2406234  271.6613003  357.1142787  300.7590041  150.3767433  325.2445992  -174.0850299  746.3530442  -180.597434  -200.6771505  411.2659139  
278.4323159  305.4537034  193.612653  268.7557139  224.2430661  403.685386  104.9271659  571.8114707  272.045109  355.900285  301.9878052  150.6892536  324.6206199  -166.8803647  743.4211441  -186.644607  -201.8582413  413.7580802  
280.0512737  306.8096146  194.0581572  269.6272735  226.6985669  406.4622212  104.0600535  574.2136679  273.2384531  356.1106494  300.5312282  154.0468765  325.6611882  -170.3928328  744.8785454  -185.8859141  -198.0296175  414.9014199  
280.6391383  307.5023761  196.2325104  269.3612829  225.1796922  408.1756608  103.5913776  573.5704402  274.4840769  356.5416591  298.2932875  152.6843723  323.3668773  -170.310488  745.6617404  -183.8074768  -199.8530744  405.547923  
278.4687406  306.5400053  193.2425056  267.3249289  222.673168  407.7308187  102.737103  567.9684631  271.1152439  355.1657018  301.363341  149.6640485  325.9379258  -169.0262007  747.4717157  -184.7706252  -199.5718545  416.1977811  
277.6072564  301.6188054  196.9915546  268.616938  224.4758471  404.9266468  104.2557635  570.7116766  267.0759705  355.0907067  302.4677838  152.9512193  328.5819915  -173.1366232  745.3263455  -184.6894498  -202.7418468  420.2736302  
279.1663746  302.6084439  200.3245623  267.3970434  226.6018696  405.559592  104.8047219  572.6773761  266.6909041  354.1819931  299.6431185  153.1347922  329.5196621  -173.0754461  744.9533651  -185.9619672  -201.1484479  412.8743637  
282.7695959  306.0026866  202.3956528  269.6253201  228.43379  406.4318427  103.6717105  573.2496385  273.2408026  355.570287  304.0598458  153.9871265  331.1579944  -176.4146085  746.6782472  -184.9970449  -203.8019715  416.1155625  
286.6866821  304.7055919  202.9922662  267.9171242  232.1785524  410.8337612  105.416489  579.6263243  273.8736841  355.3101078  304.7069521  156.9402985  336.4498785  -170.295016  748.7783153  -183.3261112  -200.7194368  415.065791  
291.4015514  308.4771272  202.5744278  267.8780897  236.4816658  408.4461368  107.3385987  577.743327  273.2812255  354.3533044  299.7799057  160.1599262  342.2197775  -174.9035743  750.5975401  -179.6560217  -190.3006123  407.730602  
288.7289225  310.7693789  195.535284  266.4008118  229.5602373  404.9859996  104.8806652  573.2344685  272.2963412  355.1887793  303.0145368  154.0168609  341.1828883  -173.3331724  751.288778  -180.4357184  -190.4256362  418.6338424  
286.5467891  313.0569126  192.3870746  264.8885855  227.3175977  404.5858983  106.0582692  569.2134181  272.2733945  351.4968813  298.7042496  154.0674437  333.0940126  -170.0676653  745.549748  -181.7496545  -191.6317733  414.9432177  
280.0859083  316.8051029  191.6205587  264.3812963  224.4554099  404.4483945  107.3920108  570.295903  272.2006554  354.5959654  299.1572492  152.5293067  326.1099654  -167.5286606  746.6785671  -184.0320323  -192.2285321  417.0755156  
282.6122909  318.6833902  192.5252714  268.470284  225.0876701  407.2986718  107.3427074  573.4700573  276.1003988  356.669319  300.469917  152.3915061  323.3748382  -171.8132175  748.5136299  -181.2969146  -198.2001488  407.3057134  
282.1318798  318.5272829  193.2490189  268.5562457  224.6554981  406.4304773  106.5110811  570.7967096  275.2314717  356.6812229  299.6005928  152.0823747  323.2926132  -168.3821331  749.4359463  -184.8177163  -197.7945393  414.9358359  
282.4237748  315.8117744  193.3451359  268.390276  232.2502039  405.763508  107.4146988  570.3392064  274.8641576  359.7261558  304.4360427  152.3952507  324.6487971  -171.5812785  753.4590235  -186.262299  -198.173105  421.5384571  
281.2220008  313.7983739  192.4944534  268.84525  230.7534514  407.9238058  106.4695077  573.35177  272.2859514  358.2275091  301.6675966  153.3639183  324.3801438  -170.8369809  751.7894027  -183.8481919  -196.784508  414.6005769  
278.0908446  310.7688634  190.9197512  267.050268  224.2484403  406.8372735  105.5462253  571.9922059  271.3179067  355.1726388  296.8987982  151.4894158  324.5092942  -168.4259589  745.4789312  -185.0167506  -192.1508854  410.6590324  
276.9499288  308.3971427  191.9457008  267.0836686  222.4903331  406.2611558  103.0246842  569.1968267  269.6047849  354.7598073  295.6988792  150.5560343  323.5641759  -167.9196217  743.4510362  -183.324977  -194.564542  409.319546  
277.0939242  305.5909624  194.9481711  266.2677524  220.8117899  404.2594918  102.9109632  569.1158322  268.7937842  354.8981097  304.0632805  150.8024455  324.251562  -169.7014542  742.8708255  -183.3984862  -199.4091111  417.0573688  
281.9109886  306.5944964  199.8036051  265.3087083  227.0060729  408.3219417  106.218379  574.726192  269.2297105  354.131687  301.2406563  157.5085749  328.6995043  -173.4229113  742.8621622  -184.8566694  -200.1380349  418.3004027  
284.4191808  306.1504467  199.6516678  265.1375093  225.8840332  408.5297259  105.1745238  574.031148  269.6739408  355.6399129  304.7349422  158.0890204  331.959659  -175.2914348  750.1374837  -184.3070536  -196.1934328  415.2512243  
288.3142263  307.3945329  199.8852076  265.1135904  223.5391904  409.2021219  101.4526152  575.91596  270.1530211  351.3957883  302.208903  157.8855148  333.0186364  -172.7044946  746.7357828  -176.2202264  -196.2378896  411.694177  
286.9440054  308.8112434  198.6937523  267.123143  227.5476463  405.2441228  105.9964152  573.7740113  269.1399615  357.3816346  303.1429046  156.8971493  334.8787035  -175.2548827  745.5117649  -182.263328  -189.2500716  411.8284218  
286.3355207  302.2397741  199.9111519  262.9074185  228.0556463  406.4613807  104.4861302  572.2993529  267.3754065  353.5813444  305.8082632  154.8579831  335.9683439  -173.9717066  745.5128096  -181.2547585  -191.4227611  418.1668481  
288.243472  304.8692943  203.7803697  265.9166773  229.6677878  411.4813382  107.4655347  580.5174601  272.5453885  357.0128015  300.8401677  158.0593837  335.715344  -184.9092372  747.7630376  -183.511561  -195.2645231  404.5971242  
285.7484787  303.8842284  201.0355871  266.7293881  227.8999213  410.8316065  102.5967556  573.6908131  272.6626533  354.1290404  301.2175679  156.605527  332.6546703  -176.2841211  747.3757418  -181.9437845  -202.8365941  415.4248781  
288.249969  309.3335525  198.4999744  268.359174  232.720293  412.5963903  107.4682536  577.0278008  275.8141101  354.4659787  301.5878277  159.1335598  334.4506542  -172.304025  748.1683256  -184.4129668  -203.3662017  421.9359285  
290.099585  311.2667323  192.9116846  270.379796  231.8498925  413.3294274  106.6161887  574.1597276  278.2948061  354.6637774  301.6855792  156.822547  337.2405779  -173.3336065  752.3284776  -181.1910676  -191.920697  412.3805117  
286.1813418  313.9478087  193.2873043  269.663064  231.8221189  410.0788961  106.0974058  572.1450893  277.0857462  355.8481176  301.7003504  153.286528  336.7786862  -174.912152  754.6447631  -180.0293709  -191.389218  411.7819797  
283.0899724  312.2993976  191.2309416  269.4639078  233.6203169  407.6506527  106.7723146  568.3723615  274.7019209  355.3946786  302.5254862  154.3033479  329.3397043  -169.4179621  751.8828997  -184.1004604  -191.9948083  417.4458893  
279.7973971  309.606619  188.9416366  271.4915884  231.2413751  410.0376984  107.2775564  570.3450865  272.2225283  355.4225562  300.120438  155.5440299  325.188042  -166.914685  747.9931003  -188.4485605  -193.2300334  417.7014291  
278.605865  309.6279603  190.0437207  273.0093555  228.2102888  411.1069941  106.4650896  571.8878532  274.7550649  355.6109576  298.9734973  152.2797256  322.5979947  -172.6837252  747.4531411  -186.0708098  -194.5333395  408.6524726  
276.9146984  308.4305585  190.1031977  270.1109945  224.2860811  408.6228667  105.5675375  567.5381487  272.4878263  354.8576769  298.0884881  149.4159734  322.7659926  -166.1629494  746.7587575  -187.7429828  -197.54753  413.871231  
276.0250214  309.4306536  191.3074529  265.75908  226.694701  407.3241504  106.2836754  568.4912316  272.1448398  356.703042  300.388633  149.6108701  323.8043712  -166.7740361  747.5213117  -186.0230735  -197.4457569  416.5888066  
278.448756  311.5773687  192.1910005  266.663925  225.7071938  405.8138639  104.4567393  568.8688707  271.0842825  358.5584082  301.079125  149.8309893  325.5667143  -168.8547314  749.4026211  -185.6475991  -199.265515  412.4497039  
278.0624854  312.5747634  191.6835455  267.0463938  222.3831984  404.7117941  104.0234411  570.552656  271.3547586  358.2793941  300.6931739  148.8476101  323.2736633  -165.965354  748.3297699  -183.5794073  -197.2781631  413.8301737  
276.5739465  310.4622118  190.4244371  266.9375802  221.2866847  404.3262792  104.4969997  567.9059864  272.7795466  357.8651746  302.0007814  150.9998755  320.7298042  -164.9960303  747.0340281  -185.8493975  -196.2584674  419.4024213  
277.7740482  311.6210829  193.3915149  268.0812768  227.1926508  401.8372302  106.9768167  572.0301189  274.2380494  358.6912119  303.9164052  151.7671376  321.7173037  -169.7260757  748.8466886  -187.4042526  -199.0691344  418.0841427  
280.0376639  310.3393739  193.3306801  267.3410265  223.7812797  405.5334242  104.3415963  573.0028104  271.880915  357.2740992  297.6225647  150.851055  323.7625773  -171.0432011  745.4396821  -185.2646932  -195.8652739  408.5285176  
279.5948037  312.9544842  194.0601397  267.200317  222.7808133  402.1076341  104.4956472  570.3690982  272.1076686  358.4482338  298.3395397  151.3499292  323.0756436  -169.4495941  743.7427774  -186.1206551  -200.0696722  409.558167  
280.5360915  315.7301844  193.9358582  267.4359996  225.6264538  404.8643821  105.2351548  568.4219626  273.2128739  356.8725777  302.988203  150.8454965  324.878751  -170.518707  746.6548176  -187.9492144  -200.8698052  418.8436659  
281.283512  314.0754748  191.8860573  266.773309  224.5773119  406.7213858  103.6639513  571.0245321  271.5408384  356.3285485  302.827413  154.1044819  325.2033778  -170.9516823  747.3496075  -184.0857233  -199.2371583  415.182836  
281.764429  312.2034324  192.7119885  266.0664671  223.6164436  406.3534555  102.4186868  572.6956975  268.8876671  355.415556  298.3697591  154.382153  326.1773648  -169.9196995  744.5450482  -183.0008031  -194.8176003  408.1683665  
278.8567096  310.7189296  193.3749889  266.812013  223.6179922  410.4537047  103.4686555  571.1179105  269.4258655  357.103466  298.4351396  153.3422143  322.3160784  -168.0225515  743.5967513  -185.1638245  -197.0550646  411.0455798  
281.9785315  312.2781987  194.5753143  267.4294206  224.0044906  408.536972  104.3216328  570.2610169  271.4517469  358.231777  300.2779216  154.1167251  326.7724487  -170.2914824  746.4157054  -184.1291937  -196.7972879  410.2792444  
280.758216  309.7938967  193.6864309  266.0337227  221.7062436  404.5268296  102.352762  571.3402237  271.8878235  355.8309946  298.7791772  151.4257784  327.1143107  -171.9345411  749.4900969  -181.1098656  -199.2409701  412.950398  
277.5544299  310.4786772  192.2478706  265.303011  221.9103948  403.9257707  104.7015771  569.711535  268.7970906  353.7924127  295.9239072  153.0051838  323.5521806  -166.2148055  742.5591968  -188.5871296  -197.7812043  416.8318277  
278.2193857  311.6712856  193.6465114  267.5550728  219.9221376  404.2664941  103.736746  569.4556457  271.7266146  357.2366108  299.3284966  150.0481866  322.4307192  -171.2690487  747.2122959  -184.3185775  -202.0742169  411.1040874  
278.2704939  309.1163114  195.5171529  267.1920311  227.2827052  402.0163079  106.6697585  572.242376  273.4526905  356.3014954  302.9337981  151.8206306  324.4157557  -170.0859057  746.3548788  -185.569711  -204.2320106  423.4660313  
284.4553686  309.961815  196.8570254  266.579378  230.7733317  402.7913558  105.0199864  572.0827633  272.9741494  353.7586632  298.4501815  155.7666395  328.4301575  -171.2715151  744.6416182  -185.0540482  -196.9257496  411.8204592  
282.523456  304.9459519  196.6424399  263.6103944  226.2639304  402.251052  103.2748436  571.0369676  267.7244915  351.8196279  301.1440711  153.1027273  332.8563989  -174.4108233  746.0450606  -183.2154204  -194.7473763  410.8260102  
278.623317  302.6838598  200.1298895  263.2644202  226.1213032  405.264823  105.2208737  572.1884789  265.416907  356.0746893  299.4744473  153.9386957  329.8204805  -177.9495106  742.3139607  -185.1095542  -197.145655  400.6316735  
279.2683814  303.7266722  199.2796168  263.068508  226.2644723  402.6299236  103.5950925  571.1283882  268.7557219  353.4812177  303.3804995  151.9653775  326.9716834  -171.4606487  742.0517226  -182.9322274  -207.2595898  412.8222283  
283.7204466  304.4611207  203.6764166  265.8029944  226.5393444  408.942518  105.3546893  573.5683999  268.9910631  353.7990136  303.3612865  156.108464  328.6165791  -172.8763869  744.0489743  -184.2059989  -203.4879994  410.4712355  
289.4789458  306.3440534  205.5443734  267.5934129  228.8354274  411.6120686  103.0435395  575.9514596  272.5286498  351.6656266  302.1182611  157.5109579  334.5747099  -178.6940735  748.859637  -180.863282  -201.1577043  409.7954222  
292.2984811  306.7456208  204.292112  267.9605923  235.7015115  411.0442449  106.0478167  581.0097141  272.8907217  352.1821498  303.1181286  160.6743916  339.4460152  -174.5586495  747.4960735  -182.9919472  -195.7390092  420.8586027  
295.0136884  310.3084657  201.2918437  267.5000898  234.3009569  409.5335778  105.8568333  579.97313  272.863517  352.5693457  303.635457  157.0363233  344.1037161  -175.6654009  750.5473881  -179.8044328  -190.1065922  404.3866178  
293.5836701  307.1468144  197.1339559  263.6549888  240.2017355  412.0409185  106.1639209  577.6344153  274.8632916  354.1589484  309.1048853  157.6039145  342.8291388  -170.5790581  750.5853549  -179.362802  -191.067035  422.0627273  
293.0545334  308.7866244  194.0521381  264.7280212  238.5896335  416.5418843  106.9654842  574.8057434  274.4164216  355.575161  300.6319762  157.3035716  342.7876972  -172.8174506  755.7496624  -179.2384079  -185.1002614  412.9559866  
286.7761155  310.7901734  189.741058  265.600086  228.6078237  415.2852642  103.9861232  568.7687159  272.8237025  355.2572351  299.7766862  152.7528755  336.6748262  -171.7275032  753.6899914  -179.001188  -184.6087575  413.7091155  
281.4132909  311.0487076  185.6947874  265.3294384  227.1256924  408.6651727  106.2572628  568.2445078  273.3766177  354.5239664  296.2744546  153.1157581  328.0905763  -168.6026525  745.2891814  -185.8899246  -190.5169905  418.4574021  
275.9169011  311.8177714  188.1798097  269.9487767  224.5643329  407.252787  106.4778371  566.9746264  274.5401255  361.0273664  300.4057975  150.4782625  322.4056376  -175.2716125  748.5335996  -188.1946773  -197.4337306  411.9267074  
273.9068251  310.4101805  189.2994191  268.3812296  227.9791469  403.3874467  105.2639484  569.9369935  273.4595074  358.1784098  301.4693188  150.4166357  319.1442592  -169.5159643  743.1454827  -186.6226419  -204.8693046  411.3869195  
275.3018969  309.5559094  191.2082871  268.5326092  226.9196262  405.4417944  107.3936945  571.0639953  274.9744414  357.3091876  300.6513262  151.4031088  315.7734924  -168.751768  745.4007885  -189.3770699  -209.1732555  416.5026717  
277.8310883  310.9637717  192.6384393  269.4057969  225.5961296  408.7744062  108.5226643  570.8363103  276.8044821  359.4160163  300.3178866  151.0957142  319.0875679  -169.1026948  751.7070648  -189.5918268  -204.7790146  413.565425  
276.800392  311.895475  189.046584  269.4655252  223.4596531  407.0894849  104.3462564  565.6388872  273.7780581  358.3125284  302.7320999  150.8926952  318.0309444  -169.4793021  751.7722633  -188.0463862  -199.9902821  421.0427698  
275.6492878  310.6849696  190.2640932  269.5144605  225.993056  406.4359515  105.5298562  569.7973987  272.4337958  358.6051389  298.9310492  151.6310522  319.2992271  -172.7981812  747.8705371  -188.7159455  -200.2162911  414.5200212  
273.7992812  307.2704915  191.5909582  266.7553945  220.6111192  402.9506929  105.1510662  566.137633  269.6664713  359.0501081  298.2839055  149.2286263  319.7044604  -169.978546  744.7765577  -188.0036343  -200.667552  410.6341387  
276.4319041  311.5660513  194.6805432  269.7258347  224.0520269  404.2290793  106.5091224  570.4502913  274.1846939  360.2076137  303.1119243  150.3855985  319.0008855  -173.306316  749.2889613  -187.1618773  -207.5470492  417.3806366  
278.9726822  307.9198156  194.9031919  268.3862483  224.4319763  405.9085382  106.0832727  572.5178256  273.3012101  357.6165287  301.1082387  152.1094701  321.0822692  -168.4623907  747.9549219  -186.2573466  -204.603811  414.7611003  
278.9358236  306.2941401  196.0115759  266.4750366  222.8379515  405.1187329  105.7148471  570.5440005  269.7460938  357.323524  298.138718  152.7282046  324.6422577  -171.6918479  747.0190796  -186.3083036  -197.9149783  412.1256309  
278.9996905  302.3475645  198.3566039  263.4489498  221.3821962  404.3470476  104.0379864  569.2255969  267.4292919  352.718515  297.8463353  153.4497302  324.5227808  -168.7290308  742.7848175  -184.0821656  -202.0244436  415.027748  
281.0482941  303.6629476  200.9014612  264.4412907  220.4990545  404.2469923  102.4603366  571.3068509  269.231277  352.4528094  301.9301502  153.0810491  323.7526229  -169.6368431  746.5415311  -183.274872  -202.3225533  412.1388437  
284.8954293  305.1254541  201.9060971  266.3626478  223.2335786  411.3797606  103.7711267  574.8552366  271.1262371  348.6946974  300.4903443  158.3460063  328.5817149  -164.7772369  746.3149568  -179.5428664  -199.1543818  421.4778501  
285.7363502  305.5191479  201.0870224  267.2735997  224.082078  408.5284428  107.5582131  574.1372927  272.5648169  351.9900104  304.325954  157.6852252  333.6098521  -170.661507  746.73748  -180.1857543  -190.8956646  412.8761114  
290.6988915  308.7469809  201.0424248  270.9844123  228.7627814  410.1077362  105.7232893  579.6216687  275.8344059  355.0703468  305.8008599  160.8346978  335.1954565  -176.7637894  747.8908478  -176.7269146  -198.0843235  412.7359546  
290.5830259  312.2629483  196.9055911  271.1710722  234.4215288  407.7909999  109.617292  578.5974095  277.649879  355.5285898  302.2242414  158.4090952  339.2296298  -171.1072169  751.9073916  -185.5407154  -187.9340864  419.933539  
289.7757518  315.9533862  193.0564152  271.8941938  231.958522  410.1381526  104.6241078  573.1823288  279.3279213  356.7492495  304.5618803  155.1069453  336.5511  -177.2774465  752.9816649  -179.5372676  -186.8974259  414.275323  
283.6967361  315.0928994  189.134936  271.567947  231.4733157  409.6094027  108.2140418  573.0837643  278.2262373  355.2031744  301.095438  154.9514438  326.1583377  -168.5055847  749.2528779  -184.7453605  -188.0663802  421.6262051  
283.0658099  317.5070869  191.9935934  271.0800168  229.4500522  413.4549691  107.033863  572.7431455  278.4735867  360.1049552  300.7390641  153.4571213  323.9715438  -175.1108947  751.6748027  -183.9924802  -193.1522678  407.6715146  
276.1138652  310.9350087  190.5962226  268.2196433  231.8342218  410.5756315  107.6730803  569.0017998  273.7834797  362.2183097  305.3765145  152.8883205  322.1645695  -168.2273534  750.8639156  -189.7224577  -200.7229066  423.7505779  
279.153603  306.9955644  193.3776488  267.430385  231.9076042  410.0436409  106.7172711  574.4456185  272.9624872  360.4802067  301.7889415  154.6875103  326.3285091  -172.4252091  751.7494296  -186.7131945  -196.4047255  412.6720329  
279.9988049  308.5752029  193.7383982  266.4401854  226.6654186  411.3769699  104.1132534  568.7287698  267.8143627  356.9568121  295.8892313  150.3634509  328.4549877  -170.3241376  747.5460939  -185.8277826  -194.3686266  406.3123742  
276.4594436  303.3874733  194.48037  267.4293283  222.2923343  404.4543767  102.1427116  569.7059015  268.2859683  351.3749986  298.7040836  150.6239477  324.8952792  -168.6437086  740.2578374  -182.7707271  -202.0477239  413.0095679  
281.1065805  307.6636708  197.4203705  268.3903788  226.6473518  405.0533177  106.3858389  574.562718  270.5701014  355.6230375  298.753012  153.1996301  325.8375594  -166.3682302  743.355255  -186.9636817  -199.6575352  413.1222258  
283.9802534  310.7717739  197.9001267  266.9944126  227.9901698  405.0094138  104.3063389  575.3528296  271.3743371  355.7577034  303.4191315  153.8812275  330.4367445  -170.825936  748.8144968  -181.7076778  -196.66642  413.75317  
283.60005  307.5234059  197.1522913  265.384547  223.3911577  403.7023816  103.4176972  576.8597623  269.4161569  353.0985989  299.1296936  156.6678946  333.8865984  -166.8224381  746.2927916  -181.2119597  -193.1490942  414.4612307  
284.7389753  309.6252967  197.7552834  264.1158568  231.9597187  407.2190814  106.7408607  572.5838484  271.4666636  357.7944268  303.1813778  154.6476797  332.0944935  -175.5891707  745.8439855  -184.4633375  -196.5200418  412.8177236  
281.6737282  306.4687585  194.753691  262.7218018  232.6610987  409.2477269  104.0793395  570.5006238  271.8857602  354.5460333  303.199523  155.7528347  329.9743999  -173.3221662  746.5691473  -182.4226138  -199.4833014  417.3184007  
281.1921504  306.1055043  193.6815758  265.7176487  224.2800781  409.8651673  103.4594581  568.9346609  268.5737009  354.8123734  297.7074476  150.6432939  330.8936117  -171.3934878  747.9273821  -182.5958012  -191.5295661  403.7579909  
280.9600496  305.0549172  193.3203311  265.3282581  222.7043443  407.7091586  104.1756813  572.6909664  269.3078117  354.8682337  300.3460315  151.8699379  328.2503762  -172.0550993  749.8372421  -182.4641547  -200.865861  413.3629452  
283.1358838  306.8008964  194.8342881  265.5430492  224.9078521  407.2465813  106.3821228  568.9489134  271.7565095  356.356451  300.8592674  152.8656414  327.0142833  -172.4266481  745.0228541  -186.2840437  -202.0882945  413.5130041  
282.6959782  304.6875951  194.4218388  266.5014092  228.6810132  412.2876048  105.8994965  570.4285905  274.1298129  354.9156626  304.4201609  155.3765154  326.3095629  -171.369556  744.3948272  -182.3292104  -206.1595239  424.9356111  
284.245829  309.1402033  194.5013664  269.3208745  223.7164649  410.624247  104.7099535  573.1444059  274.1775783  357.1829978  300.0441033  153.4919518  335.9741003  -173.0954161  751.1382253  -183.3348843  -195.1890038  402.4505292  
281.1499943  307.9536547  192.6240206  267.9889373  223.4833521  404.0753923  102.8096803  571.2686193  275.8883549  350.9762717  300.9295746  153.9491072  332.1670294  -163.8710547  746.9866971  -179.5151211  -196.3260836  416.1537953  
286.8604609  313.1152604  194.1446911  270.9797319  229.1162616  403.6111616  107.1769009  572.7531819  275.6989802  356.0042766  299.8433551  156.3461811  333.3116848  -173.0248174  745.8495149  -179.6161774  -191.3465065  412.6331878  
285.4590676  311.1843956  193.4831337  270.464598  230.7935249  401.272909  104.3229454  571.1306827  274.199049  352.4620219  301.8837875  155.4553714  337.7784313  -169.1339946  743.9409454  -178.4368721  -184.5431138  418.0066726  
283.9871751  310.6199961  195.3188054  270.4798714  230.6962504  401.2307278  106.1840941  570.6927294  272.4561488  354.4768541  299.4754606  152.2953849  335.8313454  -174.5886846  742.9549783  -180.9579747  -184.422296  409.3114701  
280.8177942  309.0506223  195.6369999  266.2486866  229.9103922  400.4768738  105.1885134  570.7501399  271.7308532  352.5541448  302.021858  152.6549068  332.4494915  -175.2752836  742.0761158  -182.6200501  -193.3220578  417.7531961  
282.0319392  310.2908678  197.4843537  265.6005619  225.9905666  404.6361183  104.5477452  570.5745676  271.9613739  354.0234654  302.1772904  150.803109  328.4978265  -174.6814086  744.6106743  -183.8712346  -195.6282552  404.3255786  
285.4494341  311.8584831  202.0871806  266.3813169  229.7511464  409.6250927  106.1746639  576.3336858  270.0494649  354.7486831  299.6901953  156.7768913  329.1705682  -174.9459234  749.1956785  -185.8974499  -209.0723613  410.3482502  
287.1459173  311.7641755  200.0078985  264.0952912  229.6659346  407.1922336  104.1164579  571.3246562  270.7206823  354.4322209  303.0765621  156.3622907  331.2420537  -172.3458426  750.8401605  -186.3557456  -201.6139708  413.0760549  
285.263115  307.1853178  199.145294  263.3029765  230.4262083  407.5238726  104.5400014  574.337691  269.1117819  352.7203929  297.6222199  157.1561741  333.5411171  -169.9366039  748.0857544  -185.5016205  -198.7051654  420.214482  
283.6379824  307.0005103  197.9710222  265.6030432  230.5769507  407.0103011  104.4329374  571.0435909  269.9843573  354.7499484  304.5279326  152.9339363  333.9583073  -174.833184  748.5334254  -183.6770589  -196.3341863  416.576183  
285.7035591  310.1530982  199.368639  265.8641992  226.6945283  412.7346935  103.9948333  576.4933962  269.7056233  353.6869831  300.521905  156.430078  332.3188545  -173.7720244  749.3785629  -179.8120599  -196.0941406  409.3950024  
284.9325465  311.4057045  195.7269546  264.8787882  227.6727148  411.7134189  104.7918579  571.5766369  274.0124509  354.6127325  306.0554926  154.200908  331.1518709  -171.0132878  752.4300954  -181.5727005  -197.2437898  415.8126976  
284.1216216  311.5361484  191.7870876  264.4991736  230.0983805  412.4028812  106.3166021  571.6016024  275.317842  354.9140621  302.906222  157.7694036  331.5547467  -167.5422316  749.0546977  -181.1109887  -187.8549907  417.234358  
277.5511746  307.9934019  192.5065156  264.7490953  229.5251486  414.1787124  104.789047  573.4727613  276.2617944  356.6631593  303.935251  151.3131817  328.0516088  -172.0847325  758.5881234  -182.5699591  -189.3248769  412.0451938  
277.8581875  307.497287  193.6704278  263.8453223  232.7192579  410.896126  107.3745487  573.0736561  274.0025074  358.8724108  301.8702427  154.788142  320.1001796  -169.8657488  749.3424277  -187.3268683  -194.7187579  415.6348471  
275.8742963  311.1854761  192.6914857  264.5936559  227.4845944  412.3595345  106.611834  569.7543844  276.687474  361.0543029  301.8771168  153.3601829  317.1087791  -168.8098883  750.5360513  -192.4019683  -199.5861182  413.3374441  
273.2963026  311.2070827  188.0320007  265.2782587  224.0651859  407.845902  104.009423  570.3398747  275.2281094  359.4246582  301.8006245  154.0503865  315.8775597  -168.3859163  750.3964214  -188.3051308  -204.8438492  415.0724019  
274.7710594  310.8129253  189.5912876  265.6288183  221.69892  410.3416418  105.0742508  567.2530023  271.4154101  357.3327684  295.859508  154.4794772  316.0975136  -170.4282005  744.776654  -189.2949861  -205.1616639  413.9628671  
273.0318899  305.9846655  190.7749112  265.1345588  220.4236406  408.4380999  104.193428  565.3452202  269.9014515  357.5290945  297.854727  149.9171292  320.7238587  -168.5309746  744.6351122  -187.1595029  -207.0213628  416.3669952  
276.6079647  304.1972274  191.8044492  265.3657951  221.7009081  401.7614217  105.7379026  571.2334562  270.0370841  355.6605254  298.7768355  149.6258828  322.9860747  -167.7451525  741.2171854  -186.8781897  -205.1120928  416.6649014  
280.4570599  309.8561274  194.6700133  267.3054007  222.1963375  403.3980133  108.4241363  570.3794775  270.2098328  359.3730501  298.7558744  151.4901788  324.7581924  -173.6426374  742.8518116  -187.0346878  -205.1741025  410.3809886  
283.1732128  305.4055888  196.0469404  266.6678596  225.6170031  404.2242304  108.2582528  573.4929622  268.7127156  355.1752442  298.264233  153.913271  330.6957726  -174.1526982  744.8294359  -182.8304707  -203.705524  418.6702114  
284.9442398  304.143986  198.3997783  266.9373934  224.1712592  404.2136783  107.0966902  571.3269054  267.8511706  354.7165794  300.0018208  150.6625733  333.5567733  -175.0827744  745.1072979  -180.2678625  -195.6603974  410.1969491  
284.2186266  303.0293829  201.0976752  266.8591824  228.610298  405.5382432  109.2555912  575.2937916  268.4225862  353.218662  300.6534234  155.2071755  332.6434122  -171.6826709  744.3534832  -184.8013019  -201.3081024  420.2661488  
291.5789348  312.9030764  205.6624073  269.7109189  229.757025  410.9995325  108.6805073  580.2388046  277.1565056  356.6292183  301.4710517  155.7851084  334.7627723  -177.0731943  750.0907036  -182.1622116  -201.8416846  411.4720689  
293.8424806  313.6459801  199.7302676  270.2432104  230.4517577  409.9949437  107.0029096  576.4811271  275.8906916  352.4980813  305.5274071  158.3298963  339.5133032  -169.229793  753.5552662  -180.690599  -195.254604  424.6795634  
291.7020034  315.697338  196.1661066  270.2181602  232.4002595  409.1494282  109.253379  574.0838507  275.6346426  356.5036729  305.1884684  157.8576756  338.3767804  -172.5460287  751.9499304  -183.7121864  -182.1749295  418.0041406  
287.788874  314.1476766  192.5277564  269.8812079  228.5748013  407.9159062  106.1568028  574.0529364  273.8784406  355.8390768  300.6018399  154.7645204  333.8113531  -172.8339035  749.7804747  -182.0670179  -184.9178102  414.4079728  
281.2157835  311.7810185  189.72687  268.0471303  226.4677458  406.7638401  106.6580268  569.2138504  272.4643628  356.8164152  302.4968883  151.3361384  324.3420297  -169.6004737  749.1888259  -187.4337854  -188.3067962  417.6247131  
278.3821416  308.7348934  188.8900417  267.8868287  227.1937282  407.0434621  106.0812512  572.1467401  270.5922206  354.983975  298.815029  152.179274  322.6833961  -170.0656618  746.5196406  -187.9607546  -194.8498892  418.9873409  
278.7823278  307.9696552  193.1290251  268.4266026  220.6316185  406.5204397  106.3048784  565.5681695  268.2600987  358.6699753  301.037834  150.2392857  323.9475764  -172.5236925  748.4673421  -186.6058923  -191.6760625  408.3477133  
276.0736422  305.0275532  196.9199437  266.6461408  223.5240983  405.9253869  104.9880627  569.0736873  269.0293672  357.5845767  304.944506  149.8569566  323.0189296  -169.6825627  748.4356066  -185.846624  -200.4006951  415.9057609  
278.8803963  308.5908664  195.9894772  269.1236682  221.8634421  407.0871473  101.7093734  570.012994  271.6673151  356.0521958  299.7479748  152.8453883  321.4829652  -171.7451821  751.2256273  -183.2081668  -204.3264044  411.1989221  
277.5543579  308.2130533  192.8840532  268.7267449  224.4987711  406.0266976  104.6609769  569.2167016  273.3111029  357.2627222  301.4555043  152.8070577  321.491165  -167.268734  748.678719  -186.4357678  -204.7104238  418.6562059  
280.0565887  308.7686045  192.4743783  270.3618388  227.5793073  411.1980493  105.9841048  573.5653594  275.9745979  357.215689  305.0486795  152.9699622  320.5353141  -173.3624528  749.4480489  -186.7204213  -203.4624408  412.9352706  
281.4747864  309.1393732  191.6542436  268.8066636  223.0222262  410.0460848  103.5958884  573.2705645  274.2484073  354.5487161  297.7044588  152.5592984  324.6065104  -168.7226287  750.0334636  -184.0796664  -194.6503491  407.8488597  
280.6592108  308.477656  191.616806  268.6585102  221.0409072  410.3244992  102.8856979  568.7373017  273.5206627  355.5308967  300.799739  151.2120449  327.4780872  -167.0906638  748.8731759  -183.7003469  -191.1152403  412.9045944  
280.03839  307.7002767  192.2943079  269.2824396  224.2820963  405.7369232  104.5824938  572.471461  271.3577997  355.8492875  300.0997092  153.3495739  326.7970685  -169.1179876  746.2095051  -183.959013  -196.4662078  416.0855572  
283.2634775  311.5377237  197.4645966  268.275161  224.3664771  405.0121861  105.9924845  570.5674291  268.9749194  358.2112977  301.2211266  152.5076151  324.9019023  -171.5439311  744.7759649  -182.8399374  -194.7808779  407.6779109  
283.1912842  313.1076714  199.5976423  269.7434915  229.1971856  408.9187913  105.115982  577.8771728  275.679431  357.9590334  301.8788968  155.0695389  329.4734044  -167.3552922  750.1023807  -186.163884  -190.3895372  415.6678966  
285.202059  312.3366204  197.8281544  268.9364052  224.8729628  411.5798302  101.2038623  573.9531557  271.9763706  354.4308324  300.1325446  153.6459281  332.1194369  -169.5514222  751.6218991  -180.0166405  -189.7730035  407.2003097  
281.0716251  307.4468982  192.1900515  266.2022826  225.596543  407.209773  102.6221674  570.856502  270.0976268  351.0060985  299.246003  153.1041301  331.1274005  -165.7853028  749.6923452  -183.2256801  -190.1461661  417.1107849  
280.1354933  310.0354596  193.6584259  268.0588264  226.5476415  407.0523136  105.7378851  571.0192794  271.5642266  358.12469  300.4790562  152.1756541  327.7717973  -171.4305656  744.0832649  -187.1570456  -189.4119069  412.426203  
280.7209794  310.7181983  193.8868411  270.9744009  228.1986799  409.2582344  103.2319304  575.3685054  274.1932856  357.5445667  303.2301672  153.0957388  323.6676471  -173.8005625  747.1527096  -182.3763449  -205.868969  414.6043532  
282.6845213  308.8612404  194.9128913  269.8580897  225.9397168  409.7805505  103.1792287  572.7128919  271.5969634  354.9796754  297.5792964  154.8201127  329.4820139  -168.2185104  748.7638722  -184.1059996  -196.0568465  410.2208042  
280.8559075  307.151508  192.645557  267.2215344  227.1694647  408.0278765  104.8964629  573.0433908  271.5885805  355.7433603  301.657252  153.5591695  328.8348727  -167.5225919  748.6929596  -183.009627  -195.3267843  419.5567368  
280.9139497  310.1164353  192.7912996  265.8680783  226.6166971  405.2221686  108.259634  568.6139844  271.4923334  356.4921688  302.7952411  150.9409981  328.1794569  -172.6617036  748.6404238  -186.9201684  -193.1912376  414.4068732  
279.2846897  309.5845825  192.0212899  265.8537873  228.4120197  406.1320282  106.8321149  570.870519  271.7984451  356.291093  301.9197858  152.7928591  324.3438831  -173.5839298  748.3030989  -185.3597882  -201.7216632  416.4950314  
280.768333  313.3994071  194.9035846  265.6439132  225.0657184  406.9992434  104.7831567  569.8774471  273.2630209  355.2747632  299.7890769  151.513078  325.323279  -174.3617267  749.52067  -185.8634212  -200.5778946  406.5933735  
281.0343196  310.4428591  194.3259118  266.0372649  228.9131769  407.3998134  106.449584  571.9865574  274.1426303  355.2807949  304.0320283  155.0736382  324.8390351  -171.3699345  747.8350104  -183.3768705  -206.0928672  423.0911825  
285.4008537  309.9234113  197.2084299  265.1987783  229.9651946  406.2858888  106.3660452  572.0144952  272.2517269  356.3518282  301.0697659  154.3290959  330.8714893  -170.8092432  746.7868729  -184.3925151  -195.5421532  416.3936975  
284.0206288  303.9411693  196.6026493  264.742937  230.6625736  406.0458924  105.7056311  573.8112274  271.0172135  354.5874559  303.5353665  154.3838366  333.6877534  -173.1029393  745.529625  -182.5131115  -196.7307756  414.2918562  
283.9846447  307.7206083  198.7879204  266.2887819  228.0005607  407.8451604  105.9084152  571.6897505  272.5070957  356.441969  297.8410225  154.8395922  331.6228474  -173.7041016  746.7450342  -182.8583307  -194.6948016  408.1659416  
281.8561917  307.7525062  194.6238992  267.4308661  225.4911691  408.1456298  103.7677755  573.0755917  272.0494937  354.7189101  302.101279  155.4396783  328.0859294  -170.6984859  747.0895085  -183.7142569  -201.4451344  417.1505325  
282.3753039  311.275754  195.140382  269.2658344  224.5301281  407.4358263  106.6778209  570.9653376  272.6732951  356.3223566  299.6584654  154.3262644  326.3705889  -170.7250418  745.9348819  -184.8559827  -194.5687086  411.3761018  
