# Supplementary material for: The Foraging Brain: Evidence of Lévy Dynamics in Brain Networks
Source: PLoS One. 2016 Sep 1;11(9):e0161702. doi: 10.1371/journal.pone.0161702 (PMC5008767; doi:10.1371/journal.pone.0161702)
Supplement: S1 Dataset — (ZIP) [file pone.0161702.s001.zip › time_course_networks/dr_stage1_subject00018.txt]

209.6680438  264.2367591  103.1421445  198.8841778  235.1159534  306.1441866  -23.40830826  464.5047993  257.991619  252.1087619  222.2822021  266.0965764  323.5579167  144.2179235  584.9194807  -64.24971976  25.18337685  443.835326  
212.5644885  267.1820688  102.7127253  201.7074859  234.0547482  305.9169116  -24.70929432  459.9949891  256.6648349  251.7816858  217.8811952  267.281261  325.8914748  141.672616  592.6240743  -62.55807454  24.04863751  444.9121449  
210.6527092  263.6772169  103.0790053  200.4948519  238.5707051  307.7386673  -24.51894056  461.2085025  253.008485  250.5319724  218.860364  264.585821  328.1997512  147.1047164  589.5005566  -64.83461097  31.33852012  442.9164843  
211.7444884  266.5619482  104.1545306  199.3474007  246.5831517  306.872009  -22.07163548  465.4878334  257.9602727  249.949169  222.9147977  266.4581293  326.4220469  143.1346702  591.5939988  -67.76097585  26.74893368  439.3068207  
210.66784  261.223666  104.3801745  199.6282017  248.9610672  304.8362039  -24.2269515  460.2444421  260.7195976  249.690236  224.2399314  265.63925  329.4269067  144.9556955  590.5863044  -70.03408212  22.59528398  446.6387776  
210.8875693  263.4510723  105.9488099  202.6125926  247.5245596  305.6235414  -24.59926291  461.2720006  263.2253596  250.2625482  222.9467247  265.8024419  328.0907429  146.0935662  590.0154422  -68.70678382  19.71706575  441.9190346  
213.9142145  267.4885862  106.8620631  202.847056  249.6093313  309.8249779  -22.07615093  459.7674593  264.6933131  247.7621095  218.3659207  273.0913815  330.5426499  148.2446658  595.8221422  -69.22394288  21.82168735  433.4078385  
210.8973316  265.3974909  107.7777313  201.4723669  254.6509593  306.5622969  -23.39835378  463.7043745  262.2426041  249.0914596  224.1279582  269.3438968  327.1178051  145.0339725  590.6986191  -70.63999709  28.93054596  441.8145689  
209.4140257  264.2130224  106.841337  201.9524088  249.4604059  304.8217545  -22.55949001  458.9193769  261.3705575  250.6336663  225.3213545  267.0413436  325.2446409  147.4230176  593.2186799  -71.35787112  23.66119602  442.5661475  
208.8173322  262.6563349  104.6278263  200.3536043  243.4581543  306.6429676  -24.56454428  456.1103859  261.7597082  250.289924  224.5746389  266.0233152  325.5574929  145.5480274  591.528341  -68.89973787  20.88691146  442.7246575  
206.5134007  261.8570229  104.4289734  198.7344618  237.84415  309.154579  -26.75655152  458.8938757  262.0638721  251.5447224  221.8751535  266.3366053  323.0123808  144.240149  593.2733091  -68.81703298  23.24196945  442.8934879  
209.1090626  264.2059809  105.6525525  201.1349208  241.0743686  307.5969891  -22.50320446  464.0427198  261.9801112  251.9558165  223.844894  266.3704551  322.4971723  147.4479605  588.8108901  -70.02389819  22.88346751  439.9327884  
211.5384507  265.2433759  103.9458039  201.9457275  237.1818945  312.0292884  -23.72676445  464.1765321  262.13909  251.3274738  218.4456495  268.3370582  322.471323  145.3289975  588.827382  -63.22723774  25.82549892  442.2498136  
211.1878479  264.0094458  105.4359283  203.130733  246.8418914  304.3916865  -23.42775117  460.8615498  261.5690926  250.4476436  221.7966162  268.5141909  328.7364481  145.512261  592.9332708  -66.53946505  30.88114615  440.9631852  
209.2792165  259.8124134  105.7620802  200.5830087  247.231937  303.8898205  -22.35156403  459.4795213  261.712666  249.7172736  221.0280405  264.9093066  327.6855299  146.559419  591.1783591  -69.52101373  28.09572665  438.7557684  
209.9739929  263.7272713  104.6695334  201.4585526  247.4273242  304.6779651  -23.39539971  459.6305921  263.5576686  251.2650981  222.8696814  263.7871997  328.1842903  146.5833075  593.6059315  -68.62065548  20.52932343  438.5519448  
212.1134392  264.6137392  103.0525265  201.2906577  247.5778606  308.0430138  -24.19231094  460.9509033  263.5602299  251.0565671  223.623208  265.7199704  328.4622404  143.0122827  595.5808758  -68.22559388  20.35831615  440.5316414  
209.4998709  266.0237367  101.9237049  202.6025555  247.2933762  306.7260878  -22.91116017  461.7630082  261.4498206  249.6280308  223.1348566  266.3766952  327.2496444  146.9442358  588.9827635  -68.71573536  23.8984873  442.9863835  
211.1417596  269.1749928  104.2750419  205.5099284  251.4312558  305.0721026  -21.49584589  460.6225377  262.875696  249.7936646  220.7796881  269.1540955  326.3471096  145.5906839  587.9376256  -70.00911931  21.38608987  441.482458  
208.9707818  267.4009139  103.8614631  204.817594  246.6217077  305.5594574  -21.17611791  458.7093482  263.4694865  250.709673  222.6933573  267.0314914  327.132776  147.1237711  589.8258854  -70.88075362  23.81866089  438.6600088  
209.4715335  264.5853972  102.144785  202.2998289  245.0589665  307.7754676  -22.929028  461.7000547  261.0613471  250.8856779  222.6098059  267.0603395  326.470588  144.768143  590.7507188  -69.86276803  23.54381113  441.4258425  
212.1074202  266.8280134  104.4962616  202.5442799  244.6732106  305.6678601  -20.82282012  462.9720742  260.278907  252.2125065  220.9384178  265.2752844  324.810001  147.3571983  589.7648834  -68.65334223  23.50279706  441.7305158  
214.9104397  267.3629142  103.1065421  204.0108994  243.5867243  308.7497853  -20.98693571  462.3009512  257.9154837  251.1369495  218.6360473  267.2433229  327.7414598  146.0464464  591.4706194  -66.09998419  25.37617249  442.9138882  
212.8251661  266.4107147  103.2329852  199.8924684  244.8006669  308.4782803  -21.17869226  461.9712915  256.9208946  249.641245  220.4769852  266.0527179  327.6737108  145.4123024  588.9597564  -67.61610134  28.37389786  445.6937411  
212.6069238  266.5178751  103.2129047  200.3890611  242.9901542  307.1567666  -20.94167155  463.1755766  257.1336497  251.9188451  222.3898883  269.7764457  324.5558444  142.7986242  590.1125498  -68.61406669  22.14405018  445.2063284  
212.3055256  268.4482169  102.8090471  196.9332596  241.8645336  306.9111865  -21.09068053  464.8647829  257.5357086  252.5724704  223.1971108  270.7686948  327.1490603  143.6324952  591.0500602  -67.64362083  23.80554585  445.1781855  
213.6974266  268.0841947  102.6059257  194.8041024  242.8800084  306.439823  -23.83172323  464.6300401  258.8590381  250.0953118  221.8121235  268.8214875  327.4778721  144.5625577  589.8900064  -67.09350983  25.23310853  449.0587236  
212.2191343  267.5004544  102.1566846  198.0433505  240.6053836  304.154247  -24.17544008  462.8360441  259.9027395  249.7717021  220.367087  264.2270773  327.8708798  144.4606337  586.9682847  -64.94924091  30.62334963  442.8258971  
210.4290941  268.1918721  102.7099101  197.7300183  239.7761201  302.8692752  -25.76503589  459.6928897  257.4472546  249.3932263  220.5231512  266.8643359  326.7999764  142.7478405  587.6981709  -65.50399586  27.68264353  445.728192  
209.3841283  267.156749  104.0871097  196.0476478  236.5505013  303.7261294  -26.27857941  461.3908007  255.4741221  248.9233554  221.4202365  262.0046454  324.0550127  144.015765  587.2400851  -67.72923684  22.29522096  442.7679017  
212.3747386  267.0589187  108.3059057  200.1865421  245.0177241  304.9213689  -24.79355353  461.7196638  260.7759534  250.3147713  224.0491001  265.7874648  325.57988  145.2627647  588.8235135  -67.55592154  20.7833989  440.5638004  
211.8966663  264.3707518  104.4675564  201.5027039  241.124811  308.1244046  -25.67038616  460.2054471  256.4197802  250.2597854  216.06391  265.8683943  330.3257937  144.1166737  594.3189724  -61.89205427  35.25784951  440.9905039  
213.0244088  264.1489193  106.9325373  198.8604637  239.8101061  307.2746286  -27.05380597  462.1649611  253.1288473  250.6128806  219.6374635  266.3464661  327.8991215  149.6879706  589.6192144  -64.47488884  33.5145356  442.1873041  
211.648696  267.6783852  107.1604943  201.8551072  244.800605  304.5573364  -23.40715327  463.5700785  255.9982458  251.8307461  224.4017052  268.5282265  327.8898989  146.1683709  590.6483607  -65.29479885  29.52643402  441.3997638  
210.8358423  265.6106458  103.5699974  199.6994467  241.0338146  309.3275357  -25.48938507  461.1291781  255.646914  248.4066705  220.7335272  269.5889589  327.9358304  145.5605655  590.3015463  -64.75844025  30.71983077  438.501154  
208.1856389  262.3297865  104.300221  200.0528856  241.6715613  305.9462863  -26.37069007  458.8805693  258.9998424  249.081049  222.6148031  266.6821978  326.0279726  145.8201099  590.661283  -69.37069638  25.37471729  442.7236356  
209.1105433  263.6106542  106.270008  202.8630839  243.299557  307.5366415  -26.28164658  459.073547  264.6936379  249.9025379  219.4023842  268.7696509  324.9407933  145.0571574  595.9118076  -70.6228651  15.44884221  443.516795  
208.9574467  263.3397264  104.1586444  203.484744  245.697746  303.8700611  -25.2632179  459.7924259  266.7409052  248.207438  223.2183392  266.412116  328.7702262  145.835761  594.9447652  -67.60793217  20.57930633  440.5126226  
207.7573667  262.0828012  102.628427  201.9299117  248.0035909  304.9696038  -23.53903533  460.9749643  262.5606366  249.8506395  226.1391804  267.0949836  326.2573868  144.9572412  589.5827686  -71.23016818  23.20477168  443.5867272  
210.3808494  264.2999863  104.7113966  201.2105932  246.991202  307.0365179  -22.19133856  461.709752  261.3945871  252.7428157  226.610932  267.1468671  325.759299  143.9154316  591.1026352  -69.80927352  17.73593829  442.9495266  
211.8698759  265.0556166  104.3075422  199.9820576  244.7900327  306.7470796  -22.27894336  461.8423613  261.4135187  251.9879116  222.8121628  270.4524345  328.1828718  144.8510505  589.1799229  -68.51881444  22.49140782  442.4283375  
211.7857521  264.8602982  105.0339346  199.0743714  243.9464777  307.9489542  -22.28957352  462.1415245  262.4988085  250.7445327  220.5681867  270.7200471  326.0995526  144.3482881  590.9189795  -67.93353525  26.87522274  442.9339258  
212.201983  264.2142916  103.4976599  199.81906  246.5854799  308.2479952  -23.37464638  463.3098268  261.5727731  251.0424727  224.0002018  269.7200825  327.1053779  146.7193476  589.2889742  -70.96693363  25.69964259  447.7861231  
211.09933  264.232266  105.0519543  202.2738534  245.792305  309.1759802  -23.22546925  463.105962  261.9861488  251.0948542  222.6487995  269.9080197  326.507017  145.6397205  590.0357524  -67.53941052  24.21294316  443.406263  
211.7069042  263.6806146  104.9428347  202.7420615  241.2577422  308.3507524  -21.57556643  459.2785777  259.9870505  250.8825064  220.8371446  267.4554715  329.6758439  149.2932469  597.2937666  -68.15925795  31.29840612  437.7834679  
210.2162623  262.2216482  105.2094552  201.379023  242.1326381  306.4775613  -24.74943154  460.4103212  260.2421793  250.1385591  223.3378875  267.1348103  325.7890798  143.0626028  594.3419063  -68.57606877  26.56939475  442.5461189  
208.4185031  260.0822019  105.5202279  200.7294491  244.0546379  307.989624  -24.5805272  460.5732809  260.3567663  249.5865177  225.0537569  263.7854581  323.9303874  144.7280265  590.070508  -69.95973082  21.90999215  443.3128892  
208.3186597  263.8811696  106.1868179  203.5915668  245.7208809  307.8453065  -21.72389597  463.9586486  262.6729367  250.093628  222.9438488  268.7515904  322.4392649  144.4053852  589.1572433  -68.7903747  19.91161527  436.0885393  
208.2581086  261.9963735  105.1557504  202.0941199  243.323721  308.7563374  -24.00082295  461.3293767  261.6847688  251.6442999  220.6302705  266.2554968  323.9514519  144.9866065  588.7474926  -66.06124906  24.66415475  440.7818668  
207.4617729  261.9502249  105.6052236  201.9379204  241.9397075  309.8353043  -22.54430604  461.5868999  258.8697359  251.2819704  222.3019751  264.1585171  323.1294605  144.8244062  586.0811286  -66.54279267  25.1303165  442.5888653  
209.7275356  264.462631  104.9992576  202.9529454  241.6130702  311.5452938  -20.87336475  463.03272  258.628913  251.8861936  220.656666  267.4035669  322.8721127  143.599013  590.9794476  -64.74869664  21.40343943  441.5261227  
211.6130448  265.2610706  103.5721269  204.5717454  240.502408  309.1408342  -22.30957239  460.947608  260.1116148  250.6302275  220.0847037  267.5007532  325.5885116  143.1645914  592.7767735  -67.09617279  25.7190991  442.2417178  
210.7330925  263.4653268  105.8636603  203.1487657  249.2467472  304.9561349  -17.69317182  462.9971722  261.6361118  248.1087242  220.5552097  267.9460105  328.0067928  148.6582249  594.039457  -72.38446125  24.6889622  441.6243285  
211.4149357  264.8804462  107.3751734  204.7022673  251.1226379  304.4428185  -19.12497934  464.2482703  263.1372736  249.0656207  223.6809318  268.953346  327.2278489  146.523079  594.8639659  -71.13803898  20.97508056  441.3346153  
210.7824063  265.7815459  106.2815066  201.8402692  249.7874189  304.9956986  -22.42558647  461.5749532  262.782639  248.0933078  222.112989  268.3346432  328.2164665  148.1028452  598.4885527  -71.04895805  22.90606444  445.1023078  
210.9443123  264.9537476  104.2717199  197.3068974  248.6863721  306.1231346  -19.27604497  461.9165853  260.0143467  249.0167653  222.2758417  264.5365442  327.591244  149.7483217  594.0441835  -72.1915107  24.74191715  442.0759579  
213.4600513  267.2859683  104.6365908  198.2592843  248.1204405  305.5980474  -20.74224379  459.2793734  261.5862932  251.2903069  222.0243114  269.8933777  327.9322424  146.2303813  594.9542345  -69.33320836  18.97511285  441.6049881  
211.6250491  267.6913021  102.8886926  198.1473022  246.3718774  306.5264212  -22.45715528  458.8085638  262.4119577  250.2392298  221.3147799  267.3142022  325.2838622  144.585679  592.9277112  -70.71414693  22.29973617  445.6094857  
210.9279035  269.1781657  103.6409685  200.2717705  244.1171243  304.1891882  -20.43650952  457.77228  260.3143995  251.5258217  220.6630066  265.815269  323.9987938  146.2512244  586.9729995  -71.77511151  19.42059906  442.9076534  
212.936753  267.5603219  105.1760053  203.467977  243.8635369  304.3077821  -21.55655941  458.5771886  260.659614  251.0845683  219.7070767  268.6512099  326.6051587  145.7379948  591.0541906  -66.60742704  22.33020755  441.9921515  
211.8063794  266.7685506  101.3727501  202.1929821  239.7616307  305.3942249  -22.41903696  462.8000399  260.3991538  251.6634696  219.2904496  264.0120883  327.5097895  143.5885621  593.3388858  -67.24309408  29.91587739  446.5733104  
212.1173431  268.1129658  103.2168637  204.3616212  242.6858239  305.4801309  -22.46236983  464.9509071  259.3348528  253.2843705  221.4889853  265.6241696  325.9717427  148.110573  584.9680752  -68.301381  26.48572391  442.3363842  
215.5931522  270.0027738  103.1580606  205.3573872  241.7744619  309.3636335  -22.99760602  462.7248845  258.0383473  252.765442  219.9730599  268.2828893  330.0919251  147.5093472  592.3884403  -67.5234652  30.08621287  440.6637886  
211.602691  270.9376695  100.8575758  202.3059735  240.652998  304.7980053  -24.42841017  459.7593035  255.6609622  253.1004413  222.828117  266.1210377  327.0426684  146.7221252  590.4361245  -65.31091064  37.18266616  446.4304056  
207.7532634  266.6080101  101.9490196  199.6582026  238.7126276  304.2659865  -25.77979882  458.761134  251.2971109  249.7267623  220.8931745  261.7764189  324.1337665  146.1054988  587.2817064  -66.98047559  33.63513461  443.5974087  
206.890975  264.353675  105.5950169  200.5717206  240.8269134  303.6245197  -25.24789169  461.4812608  256.4158322  250.7911911  222.7668451  262.8485384  323.5583643  144.0359903  589.4323786  -66.61905762  22.95898132  440.6633763  
209.4422069  262.2456773  104.6107117  199.6640058  243.5070444  304.9408581  -26.00550233  460.3281318  260.0526422  248.7696272  223.5048742  266.5199934  328.6117715  142.930983  594.1514398  -66.13151652  20.49081318  439.9146816  
207.9272031  261.0031906  106.2500022  198.5147474  248.1432243  305.8368662  -24.89349814  458.8085934  263.5518827  248.8061923  221.8060215  266.4462942  327.067187  146.0436244  590.0558002  -67.9244079  21.2783896  442.2339918  
208.6313135  259.8860594  106.0793652  198.8514426  245.0692001  304.8089039  -24.85036582  460.5491929  263.9926815  249.5957776  222.3320919  267.3613237  327.0996063  146.7446392  590.173182  -68.31852735  20.36260207  435.0190437  
209.8571917  256.5256074  106.1113074  197.7293662  244.9017057  307.6956972  -28.38885062  460.4320223  263.4526013  249.9126531  221.3168617  264.8954635  328.3924973  147.3662622  587.0282098  -62.64022773  22.88873143  441.4527435  
210.0321057  255.5955016  105.1713643  195.8713372  240.0115391  309.6718935  -26.79374141  461.3005751  262.0330611  249.0160197  220.1480601  264.4462613  330.0039592  145.3468297  588.1434485  -62.90907403  25.95026193  436.5606416  
210.7065126  256.8903246  105.0135165  198.305855  238.7967921  310.047533  -23.77613194  460.5346062  261.1475214  249.8748313  220.8708531  268.1102147  329.3169995  148.6964159  595.4111004  -62.367401  16.7782521  436.0791183  
209.545322  258.4286615  105.4277513  200.8814853  240.1952427  305.7632709  -28.93949179  458.6957124  261.6844429  248.529573  223.6257806  264.1962339  331.1252476  142.9046769  587.8652011  -60.93405172  25.85155532  442.3453066  
209.2943752  260.1540736  106.1169749  199.2980399  239.8129489  309.2285277  -28.51768431  458.2428347  261.6115799  251.1585699  220.3125773  263.5308948  328.3882819  144.2316875  590.0986851  -59.12537469  26.40544452  438.8103387  
207.569767  260.2075943  103.7554365  200.1141803  235.5539868  309.0512312  -26.29376125  457.7450139  259.7240653  253.2012949  222.7210911  264.3208288  326.702069  143.4601898  588.2989854  -61.72890929  28.5419233  436.6917184  
206.6493951  261.371552  104.0639642  200.0970271  239.5093437  308.2281235  -24.55014315  462.1991723  262.2883848  252.6844344  223.8894995  264.3254972  324.9099145  138.3331197  588.5302608  -63.45402806  26.03925069  439.0142551  
209.7812664  263.479007  106.3709516  201.3042637  250.5880397  304.862554  -20.11126265  464.3384299  264.0086066  249.8237524  221.1431654  267.3713612  326.6522453  144.6733869  590.8002622  -72.64143614  20.57100204  437.7071824  
213.8165291  266.9723132  106.4497696  201.9929485  247.4554488  308.3617533  -23.41584817  462.1623864  263.056242  249.1439469  221.1706425  271.014116  326.8261232  147.0511171  592.0058387  -67.46373499  21.09869932  440.4834464  
213.1805291  267.7681267  103.5062536  201.6072387  245.6103867  305.5477423  -22.84749709  461.3520428  260.8602171  251.1435874  219.2061785  269.7882884  328.9924236  146.436119  592.2227963  -69.27137905  27.6601425  436.5647784  
212.438913  266.0589663  101.9754079  201.3226312  246.7776664  305.6282654  -22.14008652  460.1054262  259.6055403  248.2793503  219.9395832  268.1014082  327.541706  145.8286141  586.0705342  -69.21728343  26.05783457  444.0200231  
211.2804995  266.8614725  103.8673935  202.1152531  249.2281999  305.4147158  -20.12691557  462.0978239  263.4154488  249.101118  221.4051973  269.4094372  326.835508  144.8496473  588.4192392  -69.35471757  20.02442273  443.1814921  
211.6537539  264.97298  105.9894049  202.4469729  249.9918854  307.3342167  -19.9764061  461.6279897  264.0057977  249.917013  223.6629792  271.562092  327.7031995  145.0055761  592.2354035  -66.63975741  22.39806444  440.9472581  
209.4916473  263.7692998  105.029591  200.6891716  248.279312  306.8178426  -22.68330835  463.5815194  262.8336644  248.8432883  222.8585541  268.3245016  329.5120512  145.5173356  593.8300156  -67.46709388  25.61473198  446.5153197  
209.5997722  266.6043937  104.6645171  201.8519547  247.4052195  303.4891661  -20.11802725  461.276957  259.2105813  250.3055644  223.3544128  267.3765903  326.0824666  145.1123013  593.9376196  -67.32482922  26.46602282  444.5329806  
212.6319742  266.1353419  106.5541848  198.4243314  249.9710815  304.6966537  -23.86789259  461.3977259  261.137233  249.230463  221.3805364  268.7465286  327.8107133  144.7182554  598.9166672  -64.0341306  26.77850334  442.0320903  
211.9598399  265.5263928  105.8025482  197.1356228  248.2798556  305.2394393  -18.38854013  460.9677318  256.440377  250.6550219  222.6196947  264.468895  326.6875875  145.7032059  596.8408997  -69.06342973  22.83696316  442.5466918  
216.5469337  266.3108767  104.8291785  199.2495118  248.7827977  306.3927628  -19.81995956  460.8047854  256.4594689  251.7022858  220.8348565  268.2946926  330.7319886  147.4666587  591.4849887  -70.38262359  25.66811116  444.9515207  
215.3429326  268.3613351  105.8622583  200.9677645  245.1651245  308.9365275  -20.19847157  465.0811278  260.5781287  252.3363652  221.9979487  270.8543694  328.6084047  144.4173562  592.8643588  -70.1898644  27.29116499  442.9102348  
213.2153992  265.8204981  104.0939411  202.0089241  244.4169405  307.7654535  -21.30018489  463.2452645  256.828983  251.5797255  223.1391938  268.2344142  326.0895685  145.7386581  589.8041959  -71.22699009  24.23698269  449.1601436  
212.5506381  265.9472481  104.4286604  202.6387086  243.8587101  309.4223894  -23.16942092  464.2601977  257.4573833  251.2623206  221.3638004  266.4924179  325.2236115  143.8261661  592.0090909  -68.23155541  26.14145128  445.1870962  
213.4213763  265.5929556  103.4611506  202.1341855  240.6759028  308.04721  -21.85435382  461.1060539  255.5982197  251.0712273  217.374941  265.8172001  326.9534401  147.8112358  588.5377081  -67.25746895  31.54608028  439.2121964  
212.1178508  266.3322263  103.0031742  202.8433251  241.2804042  309.1297959  -26.19681797  460.0651887  257.3663964  249.5974081  224.4827349  265.9079722  324.4017392  147.995447  585.9903197  -65.49834435  32.14819029  445.2397091  
210.5701712  266.1867339  104.3413952  205.34483  240.6075343  304.7838682  -24.04761824  459.9502643  258.1178973  252.4597741  226.1161006  266.8397854  325.7580733  144.881372  591.5350953  -65.38023453  26.76441645  441.6767885  
210.6204832  262.4471977  103.7507478  202.493121  243.6708951  308.0129376  -28.73375868  460.6378506  254.8066087  249.2540633  221.2202852  265.4885603  326.9860913  147.743991  591.4108866  -67.19694579  29.46989075  441.9424819  
212.1390891  262.0764657  106.0639311  201.4822103  241.8596634  310.504866  -27.31104136  463.4531711  257.2578513  250.4695855  221.6322682  266.6076557  325.9964606  146.146503  591.6397657  -65.79683111  26.86020686  438.6152038  
209.6794093  263.5385497  103.8363438  204.3893938  240.1434819  306.6290853  -28.35433684  458.2473856  259.3366009  251.2574499  224.9178782  264.2265711  326.3773782  145.4836845  590.3581452  -65.83377789  26.25738371  439.9759778  
209.5468096  262.5368702  104.5585531  200.6164982  241.0025743  308.2000937  -28.96608692  461.143335  259.3720794  251.872675  221.9718244  266.442699  326.0697417  146.1024472  594.5629598  -68.57658672  23.83918184  438.4960582  
207.8756026  258.9472914  107.195749  202.340586  241.9122167  307.9362765  -26.78258105  462.8182744  256.2788656  250.0296547  221.2669112  264.2771392  325.8428584  148.925137  586.9865498  -69.20937027  27.21316353  437.2676969  
211.9916097  262.6678408  105.4974993  203.4522597  240.7537361  308.332893  -29.18930867  463.5074347  262.092764  250.1642181  221.0876805  266.7717368  327.936934  144.0619516  593.90039  -66.26945315  22.83592893  440.0255722  
209.5420814  263.5007044  106.8226906  204.1081313  245.0964551  306.7905678  -28.43943613  461.0924188  261.1104346  250.5998616  221.6157838  265.7472371  327.5186478  143.6061683  593.5495681  -70.88841908  24.7534011  446.6118623  
206.8522284  261.1241134  106.5948022  204.2760708  241.9849943  306.5671712  -24.77906188  462.3153985  260.1397565  249.308688  221.4937804  265.033784  323.1811636  148.9469597  588.6832723  -73.65741892  22.64584339  437.8513988  
209.5419088  260.8407732  106.2103916  203.3383905  242.1951467  306.9377812  -25.0557483  463.0505644  258.3498957  250.8047259  221.8714647  265.8400936  326.251664  147.3694947  594.2001248  -71.081286  18.82990393  436.1922802  
212.7309453  264.3776526  104.3524599  202.9716199  241.9205467  306.0617183  -25.31796244  464.2410939  260.3582884  250.4261042  220.7484854  266.1766566  326.9541604  145.0590613  591.56645  -69.48957769  21.66824612  436.8801473  
212.2399251  265.593602  101.5311648  200.9306031  243.8537245  303.6255329  -24.1599369  461.1604762  261.2202309  250.363013  223.5821142  265.5437393  326.3791405  145.5053106  586.1749656  -71.57913822  20.92992818  445.8772597  
208.980245  270.2665045  102.7750654  201.553391  243.5373175  303.3865352  -25.37619383  460.8317213  264.7505176  251.7468047  223.6042651  268.3286757  321.9382837  141.213012  589.6303289  -68.46820316  19.02040967  441.9742081  
208.1117487  267.9026627  103.0823544  201.7740442  245.3503751  302.8253268  -25.42641527  460.9480924  262.75438  250.5462389  223.8491503  269.290419  324.8081844  145.0339007  590.9262713  -66.14792593  22.82151556  439.0373409  
210.3011656  266.6997263  103.4727867  198.9482507  246.1688128  304.3871458  -25.68897721  459.271407  262.0340011  250.1359432  220.2191226  267.2869324  328.5953705  142.1697778  592.8280678  -69.85610924  24.59000528  444.9772079  
208.3942289  266.6771924  104.5824776  201.9231178  246.1177393  305.5742508  -24.5104767  460.0467014  261.3052517  250.229569  220.7144058  267.0037269  324.9673046  145.4915985  589.3086084  -70.18410543  25.6169105  440.5513813  
210.4215091  267.5485404  104.2438101  198.822954  240.9346567  306.9681632  -23.87696058  459.9917391  262.7449998  251.4287498  219.911803  267.8533101  326.9284363  144.3059195  593.5955074  -68.10440317  25.77253877  436.145753  
209.5968721  268.3284866  102.2938159  198.6415703  240.8358016  305.4097617  -23.59020691  461.0528012  262.9959212  250.7547555  219.8676506  264.853986  325.0839397  146.2142463  587.3717957  -67.81716167  26.22154794  441.526653  
209.4308189  266.8884715  102.7494577  197.2918685  239.2709434  305.5070084  -21.78189651  460.8604313  261.1884512  251.9779226  218.4851186  263.2259265  322.9352511  145.2543393  584.074764  -66.70740149  22.97777492  439.370253  
208.5418179  267.8088724  101.6280963  200.5518018  237.7738429  306.6906229  -22.23158462  462.1500239  262.4664781  253.518657  220.4551441  266.2513705  322.5802948  143.0961228  582.2505693  -63.46356449  22.22986102  439.9423711  
212.415486  263.8464179  103.0619114  198.8841509  239.0429137  307.0678392  -23.1342005  464.8418706  261.3655412  253.3037765  220.6830089  266.9575196  325.3149637  139.5591449  585.4426066  -62.52250249  26.28665596  444.0383532  
212.3718478  264.7955064  103.4096849  197.8120852  245.4307064  306.1724715  -22.32527116  462.4578326  263.1417149  250.1316605  222.7728549  268.5348463  327.2876651  141.1598172  588.6605535  -69.80809843  22.69863779  444.703852  
210.2733135  266.8886423  107.0449415  200.7780567  248.5274139  305.6771414  -21.82733597  461.5873325  264.2073933  249.9666386  225.6185748  268.7243277  326.0049762  143.8255354  590.7190247  -70.39386785  18.91045057  444.3636951  
208.1807281  264.8364763  104.7896932  203.657266  250.7286003  305.9333788  -21.69712131  459.4538423  262.8436703  250.081702  225.4291832  268.9650304  324.5853341  147.0218172  586.3287378  -68.51615113  24.73812263  444.3820854  
209.9601172  268.2131276  102.7315183  200.0030664  242.6463574  309.9987521  -21.43384135  459.3265499  259.7200592  250.5032345  221.0099123  267.3144984  327.2915053  144.3515415  594.8834482  -66.37968283  30.87649831  443.4717692  
210.9602251  267.9691793  106.2646508  197.9380575  246.3528069  305.6306114  -24.98643808  458.8309  259.9092242  250.6073465  220.9654433  268.5876473  326.7460824  146.4057261  593.9020887  -68.01505215  27.67316748  441.1313014  
212.9623828  268.3448148  106.840353  200.4096219  245.7430591  308.450812  -24.50923878  461.2430842  259.9223754  251.7647647  224.452545  270.2968635  326.7965749  146.1015959  591.3271774  -66.48472184  27.38087704  436.3525013  
210.4802862  266.1597006  103.889654  201.1201535  245.1410171  307.8847672  -25.80872056  458.1850257  261.9769441  249.4516477  223.3982608  268.6069183  325.1430851  144.3795676  590.6554227  -67.23877095  25.48636259  439.9498618  
209.0993201  262.7695318  104.7129477  198.3079296  244.3017677  307.5082664  -22.70420741  457.4975422  261.3334795  249.8167089  222.0336152  266.0637616  325.3120846  143.8257515  590.4595153  -71.88796616  23.86509531  443.1000284  
213.2933396  267.1403871  106.5879784  198.7395507  248.2899902  308.2226213  -21.12891946  461.8335712  262.4860873  252.0776451  222.176654  268.5408529  325.3237706  146.2202824  594.4729044  -69.63131878  15.27287866  439.9551669  
215.6858902  267.6673806  105.5327899  197.8229421  250.5985629  306.361666  -21.966285  460.1568923  263.7497982  249.9338107  221.4445685  268.800345  331.3305565  147.9291641  599.0992082  -65.01835305  24.90199733  442.9996778  
211.9648239  267.4485817  103.3897832  197.0697677  248.3652894  304.0690278  -21.35619401  460.6833283  258.5603141  250.1106263  223.9848807  266.5936388  327.6514243  145.4338527  592.0691145  -66.52192299  30.78870366  441.9276203  
212.7432622  267.2600847  103.1142183  195.3388153  247.0424189  307.5974671  -20.07310187  459.7686959  257.2282839  249.9718578  221.0925303  270.9761344  328.1143715  144.734982  590.498622  -66.72299096  31.75772981  444.2035547  
209.1355653  264.4673164  101.601352  194.1807038  243.3979385  308.1029644  -19.26002008  462.1907102  257.5616931  248.3030514  222.1175863  266.1128476  325.7657372  146.6590348  585.6195753  -70.82185237  24.46558654  444.7525948  
208.1785103  267.8008977  103.4706341  196.6946761  239.2703464  305.2645587  -19.75173078  461.1088868  257.3330881  249.4861273  219.5469684  267.2215486  325.6278941  144.4494311  591.1258809  -68.80808743  18.54797341  438.7792701  
205.6346754  264.7510783  104.6716979  198.3015566  238.7564145  307.6574744  -22.96043618  461.9038146  257.6834019  249.8247481  220.2701326  267.4124281  326.0219142  144.4139784  596.6729002  -67.82681476  18.07438941  444.7148876  
207.4373623  260.0925551  108.1783681  202.6273741  240.8285699  309.6684551  -20.92045095  463.2368962  257.4068547  249.1452045  221.1765673  265.9472242  325.4170171  142.6245119  596.6546501  -69.80324481  14.16348912  443.3881629  
208.70883  260.5740394  105.5373343  207.8894107  240.7586995  306.9857989  -22.48365012  461.6910809  258.9392662  250.292815  223.1468197  265.991021  326.6634896  148.0340078  593.8531628  -67.01867148  23.19022504  447.3462627  
208.3060436  261.8355432  104.7297682  204.7241337  242.016534  305.6583747  -21.54812531  463.390416  257.636493  249.908947  223.8949199  267.0054316  327.4733595  145.1173737  590.6312246  -64.7351687  26.90443049  444.2548394  
208.2010483  258.4316298  107.2891782  203.0146192  239.7518401  306.7649559  -21.38579508  463.6946734  254.6871759  248.1654963  219.2214909  265.4123935  324.7808903  146.6497851  590.8539869  -68.6729816  28.10902195  440.4407476  
209.7545089  259.1595498  106.1691249  205.9558627  239.8168143  305.9652418  -21.13978432  463.7437232  254.8091568  248.2325764  220.592184  263.2715659  326.3334579  146.7068009  590.2979123  -68.369208  24.46568559  441.2018369  
210.47189  261.893756  105.6567531  208.2032799  240.5157246  306.5395963  -23.4837885  461.218617  258.7939426  250.6689776  220.5953513  265.2629097  323.5893097  145.2504268  589.6728664  -69.75926778  21.85869473  444.0712018  
213.2062725  262.54727  106.549567  206.5632088  244.5918322  307.3555804  -22.55733637  467.5635455  260.4752621  251.5059197  223.9695739  264.9888004  328.0807657  146.0708461  593.1453291  -67.67724238  21.9434358  445.917154  
214.6916861  263.2286522  105.3719021  204.0618216  242.8156772  304.536288  -23.13146  462.1512772  256.3444723  250.3872099  217.9438785  266.3784802  330.3472857  145.9180706  592.8499019  -67.01401924  29.33627415  442.793494  
213.6462862  259.4709118  105.3554702  204.1483357  243.9061502  307.2315445  -24.59457106  460.7615619  254.5709528  250.1055223  218.2617764  263.8851697  328.4673046  149.3320201  588.0137503  -68.89808841  29.10385868  443.8665572  
212.99991  259.7031776  104.9172767  204.2984225  246.1382314  306.1027465  -23.71487876  463.1561789  257.6678656  249.9094059  219.4499448  263.2281238  330.5852303  144.9621829  589.8843314  -67.76118795  24.05904062  439.5519339  
212.4589099  260.1057435  105.5806243  204.8700311  239.7173189  306.5215392  -26.44685909  460.4374635  256.3865444  248.4240366  218.9494192  262.8448494  328.2311664  146.1308197  591.0664861  -66.743422  25.38064984  438.7292937  
210.862473  261.5859049  105.1065355  203.8581248  241.1552579  305.8721382  -26.05140659  460.3559213  257.3330438  247.5628569  222.0035066  262.7596692  328.289789  144.2660208  592.4778966  -67.2651032  21.69720486  441.4798179  
207.467351  261.4181573  106.4586185  201.0483479  245.224742  304.2538835  -23.19474136  459.4131776  259.7125349  248.8803721  225.0086967  262.7352641  322.5471465  143.2520687  591.1549092  -69.35318552  16.22484855  441.5015051  
207.9826167  261.4469308  106.2700334  198.6047388  245.0620435  305.8593507  -21.91496527  461.2811426  261.7658288  250.2609813  223.9767591  266.9749199  324.0206708  141.4259729  593.9032521  -67.217494  14.78773741  439.3821114  
207.3286775  263.1244667  104.2595046  198.3409991  244.3725117  308.3151121  -22.27444077  461.6563217  262.2330759  251.7379928  224.7801819  267.2929144  322.1143998  144.4235694  588.7092652  -69.4007484  16.56758592  445.9480734  
212.798561  266.6803723  104.4384093  200.4121293  244.872937  310.23759  -20.77209678  463.4119971  263.1905113  252.6265358  221.7356145  270.015111  324.357612  144.9780327  589.4075779  -67.9647207  21.38864698  441.8416373  
210.9186955  265.7446678  102.3017711  200.3713511  244.6112382  306.6857953  -23.57584081  459.0220056  262.0794608  251.8372082  221.0489463  267.1427532  327.0574903  147.3151689  590.0149288  -68.27383358  26.63506665  442.5653051  
210.4927569  266.5068212  103.997621  200.4507502  241.81013  307.490099  -23.48114609  461.6229084  263.1655244  253.2665645  224.8919061  267.4458465  325.5986288  143.7895081  590.6152692  -68.18659994  24.08708257  442.8911964  
211.4721247  265.4555679  102.1503573  201.0187592  242.8737301  307.1696727  -24.43422634  460.0049937  264.3606224  251.7432809  224.7643792  267.6329207  324.694094  143.8400111  589.8228647  -66.03145745  23.82834419  446.4401586  
210.9627713  267.061092  102.4798476  200.2577632  243.2121677  307.2763328  -24.67143352  461.7400108  265.0674627  252.2696925  221.2422713  269.4159239  325.8490859  144.3805871  587.9191  -65.56008696  27.6996323  442.3794027  
211.3085898  268.0203271  102.005  201.7391793  244.6377697  305.5206058  -24.0620382  461.1889285  262.8345534  252.681333  220.9421332  271.1566404  325.1740476  146.5997476  584.4303079  -68.42680239  28.51020681  444.5582008  
213.9195495  267.9239787  103.1920253  199.4708088  245.3446447  307.0330475  -23.57159962  462.6039147  260.7078922  253.4740045  220.3902226  268.9176915  327.1137632  144.7420152  588.7021253  -67.78670493  25.90458235  440.6254887  
210.637509  265.1887407  103.5889134  199.1268858  244.521103  307.5461226  -23.55019093  460.8462517  258.4975137  251.9540186  223.2899508  266.2141088  326.0088085  146.2847325  592.1136502  -69.23067289  25.26176244  441.0090121  
210.2692683  264.512672  104.7841775  201.2826145  245.0153567  308.6024085  -24.55551228  460.5335279  261.9568586  251.0389193  223.2240543  269.94984  325.7496276  142.9960704  594.0507478  -66.90729475  21.26866912  443.4421291  
209.5298694  264.9546826  103.8291603  203.1237339  243.7358746  306.5038425  -22.17465653  460.7265424  261.574086  250.2055215  224.2983841  267.7055616  324.8967652  144.0718799  590.5987219  -67.4448904  23.5083256  444.522434  
211.5728607  267.4370763  103.4023846  203.0114098  244.0073189  308.4751705  -23.43088564  463.9369372  260.9454905  249.3935569  220.0288829  271.9050227  327.1198593  143.3819209  589.8301344  -64.24104045  27.49516145  443.7086391  
210.7335312  265.9425999  103.3814255  203.4601523  245.7693597  305.7365752  -23.91822082  462.1372478  260.1882424  252.5547013  220.8038403  269.8291761  326.9049823  145.8641709  590.0497423  -65.59385505  30.91184407  442.6660328  
211.5730382  267.8482013  104.2366135  202.4969676  244.7575771  306.9703191  -22.7198065  456.6541761  263.0807453  252.6703738  223.3281919  268.6275358  328.5845774  145.955842  594.0184971  -66.86801708  27.83755414  439.797125  
209.999475  264.1120849  102.886948  199.9832141  246.3320767  304.708864  -24.33886323  460.7427814  263.929461  248.573278  223.142509  269.2530522  327.0142388  145.2894321  586.4291604  -67.55595442  28.34716945  445.3639729  
210.1222277  267.4162881  105.6600106  200.6798011  245.1066451  309.094444  -25.81602354  463.9192125  264.8558808  249.9477649  220.5332747  269.081169  325.8301989  142.4835914  592.2234626  -68.24380471  25.88458552  442.6912437  
211.6657295  263.2613117  104.9925499  201.137283  246.0343588  307.2002422  -23.9712921  462.007059  262.9419838  248.4819135  219.2891882  265.5891368  328.3625616  145.8424692  588.3686854  -68.04768188  27.37102721  441.4999669  
213.8748994  263.7731103  104.3777412  202.4845382  246.4496817  306.9205656  -26.47703783  460.1954353  263.3130637  249.6234755  220.1139545  264.7665669  331.3724488  147.7945487  590.3440615  -66.18360195  26.16987726  441.8128021  
214.286341  263.1782417  105.5878469  202.1756596  246.8019603  306.0170353  -25.45254595  459.7840815  264.3966492  250.9747006  222.6129705  266.2559133  333.4664718  146.7608032  595.0597956  -62.90171745  27.18216557  440.458158  
212.6844367  263.2692306  105.2168104  198.8534112  247.3708043  305.0602722  -25.10360764  460.8483996  259.5981673  248.6914726  223.8974234  266.5554674  331.8401257  147.2469311  589.8641313  -61.11547412  29.53144842  446.731944  
210.825472  262.4727743  108.1968815  199.9328233  247.5943689  309.1232342  -24.79732823  463.2259203  259.9379457  248.8668445  221.0333892  267.0983814  328.1003383  145.6686045  590.8025945  -64.14283838  29.9096152  440.8378046  
209.5486004  259.6694227  108.7665728  199.3792997  248.988229  307.2303372  -27.14661345  461.3353373  261.8874729  247.5637588  220.6615508  265.5380671  325.7361853  148.1450053  591.4455267  -65.44763286  30.7780481  442.2129675  
209.9259799  261.2050224  108.8671333  200.9243886  247.0093821  306.1516198  -27.24828733  463.1738434  262.0217242  248.588471  223.8585986  264.3244478  323.9615556  147.1932315  591.0632267  -70.24618002  24.45802075  435.8802584  
211.3438267  263.4015844  108.5120627  199.2115933  246.4937917  308.6926942  -26.02708669  459.2902564  263.0960502  250.3100096  220.4621776  265.7303729  328.9049738  145.2862975  597.1540314  -67.04121094  25.99027883  439.1340869  
212.0083605  263.8094524  107.8933118  201.2670439  247.4735856  308.1911798  -27.15396626  461.182262  264.4471224  251.8788881  224.8651311  266.3290226  326.1723268  147.7738932  593.7500594  -69.53483797  24.72775517  440.6984086  
207.5550584  263.5283062  104.7353346  202.8002256  247.3211085  306.8476526  -24.5360593  460.1759427  262.5121398  251.8515164  227.0956885  267.4634567  323.391856  145.3000551  590.7766129  -70.50488363  24.57408878  439.1422137  
206.8711672  261.4043975  103.0701844  200.2099795  247.0662706  310.5399668  -22.28591059  460.4125774  259.8100451  250.8309969  225.7908935  268.7713013  324.102068  145.0832654  590.1188702  -70.73508776  27.8139823  440.7118058  
207.5036505  262.3000564  105.7166022  201.0324295  243.804258  307.9519667  -21.63039887  462.909255  261.6004789  251.8034218  222.6627814  268.2347004  322.3570298  144.8378539  589.842177  -71.61585245  20.11730825  440.0767699  
209.7744008  266.2311036  106.0227462  200.9057218  243.2091578  308.3368369  -22.04601732  461.4339877  265.8554986  251.2039447  221.8690272  268.8983369  325.3234789  145.1972664  594.6912958  -69.06496807  21.31167651  436.6159506  
207.924766  267.3460425  103.2994097  198.7999748  242.0783022  305.9278963  -19.97301345  458.6321387  265.3483344  252.51325  221.0698065  268.5884442  325.1647639  146.0028922  591.7144431  -70.93768946  24.3225564  444.9466541  
209.4655437  269.2143003  103.6807242  199.5684558  242.6123174  305.1221009  -20.42708952  461.1218041  265.25586  250.4506451  224.4404769  270.4280575  323.3429191  143.7686243  592.6633945  -70.77228669  19.54188874  441.3563121  
208.7677527  268.8504749  102.6533563  199.1202691  241.8936519  305.430947  -19.17667212  463.414191  265.1534302  250.1879818  223.478108  268.0556703  323.2551441  145.0232958  590.0682404  -69.33566037  24.98891673  443.1313004  
210.1300883  269.8666176  102.6342437  201.5082249  246.1356929  308.6325313  -19.37489435  463.6154566  261.3814989  249.965528  224.1141595  268.803877  325.3238138  145.6832492  587.3617036  -68.5537562  24.46864358  445.8989065  
209.3781698  268.6344175  104.1340069  200.7033064  243.6123687  306.7356281  -18.51033504  465.7238111  256.2807823  249.4890975  221.2089168  266.8462566  325.172764  145.165528  591.913963  -69.27782311  26.76124209  444.5888504  
209.7613292  266.3851369  103.3849626  203.208721  243.5380133  305.7173106  -20.24742311  461.8908875  256.236562  250.335395  220.2760759  266.9395083  323.9552483  146.7195865  591.1513667  -69.64666427  25.4748968  448.6438813  
211.1458769  266.5575795  105.6663957  203.0046763  245.4690732  308.422991  -21.16945851  464.6548785  258.3514828  250.4004971  220.3662233  268.1455838  325.4347907  146.3842154  592.3106044  -67.15912744  24.66308217  442.720476  
211.58038  262.7281853  106.0569036  198.3817811  247.0558761  307.5174123  -22.26492016  461.0950013  261.2787834  249.2488791  219.4032941  267.0531119  327.8220362  146.3352835  592.7024038  -66.69225588  26.9518398  440.9655234  
211.0515088  263.2458257  105.6842733  198.7681841  243.5041041  309.078472  -21.49971278  459.3566409  256.7459081  248.3613477  218.2426772  265.3122732  328.8956628  148.9548949  594.9806602  -67.69413111  27.03952941  440.443644  
211.9273906  263.5117781  104.6150873  202.1394482  243.3717909  307.1026495  -23.36589298  460.7196052  254.8268153  249.6175352  220.6360126  265.6486871  328.9618276  146.2962751  591.8136862  -67.44424225  27.02875168  442.1117349  
212.8808689  265.1346305  104.3918659  202.9081594  240.774345  308.0981025  -25.12613634  463.6679079  255.4264281  250.3914185  220.6017804  267.1420704  329.6769568  147.1476849  595.4791326  -66.0224512  26.99565208  436.3992354  
213.4654571  263.0823582  103.2746779  201.3070826  240.4721358  308.4053582  -25.21190785  463.0917285  254.8515649  249.1525515  219.1336454  266.3150596  330.7633927  148.6547588  593.5975255  -67.27614933  29.87848674  439.7586782  
213.263705  265.4209813  103.5202589  200.3390197  244.1564709  306.684063  -25.10171929  460.550561  254.3093037  251.2134834  222.0585914  266.7903303  329.7991268  147.6594647  589.9756747  -66.55772574  28.63796326  441.7274253  
214.432586  266.7880642  102.8804796  200.5024602  241.8608299  305.7908816  -26.70535853  462.6870868  255.203978  251.5429451  220.4885182  264.745393  330.6366371  147.2034888  591.0933793  -65.94778869  29.05085403  434.5121752  
213.8520688  266.2482528  103.9174196  198.831234  241.2959298  304.4232738  -26.06039411  460.9259337  254.7356789  249.337165  220.3315362  263.946882  331.5119811  146.9437488  589.369018  -65.34305622  26.79374705  437.4410275  
214.227002  265.250255  103.7843246  200.6967524  243.4096188  304.3734893  -27.38475391  459.3557038  256.3981565  249.9256258  220.2423572  265.3353651  330.695687  147.7682811  587.9259156  -64.60526246  24.59296838  439.8792386  
211.8253773  261.9675956  105.294373  199.9131092  238.0250995  305.403942  -29.54544544  461.0045478  257.3658951  250.2947785  218.2077467  265.2155336  330.5444514  146.0879498  589.316333  -60.67290008  26.85919896  438.6937076  
212.7823099  263.3140806  103.3110936  199.0043648  240.6594157  303.2364883  -27.84516553  458.6951376  256.6448686  251.9312678  221.3698003  264.7214028  329.8204233  146.1481906  588.4690031  -61.75784628  25.13409603  440.4647631  
212.8416139  262.7109082  104.227647  202.888607  242.1831839  306.0089291  -28.0915011  459.230513  258.7774473  251.7475215  224.9488996  265.2005522  327.5939381  141.0001063  587.2219707  -62.55894564  21.69726965  441.7960374  
211.7413677  262.8416147  105.0101749  205.9939968  242.0167355  306.2996246  -26.16323283  460.3699043  258.1105631  250.3065552  223.2114197  263.2614512  327.2512819  141.6000145  591.6080824  -63.93873395  22.92640111  440.2050764  
209.4244175  261.9668437  104.7878845  207.2650095  241.6585403  303.4689273  -25.62308555  462.3905361  256.6284043  249.3948089  227.4351922  264.1012426  323.523288  142.6369113  588.9421256  -69.57807382  21.68302205  444.9294376  
210.2785404  263.4335254  106.4767431  205.3476476  243.7711862  307.1958803  -25.41698834  462.372833  258.6901838  250.2569332  221.3929609  267.8375367  324.4839063  143.0094691  593.1861205  -67.31816226  23.84162573  443.7171148  
209.9766723  264.3924242  104.9966797  202.6283389  242.4485403  305.7129344  -24.09339981  461.7178417  257.7452113  249.8938857  221.2832418  266.8640674  324.5439589  142.5002046  594.2480432  -69.39692989  22.80926364  441.3143538  
210.3729314  266.1676293  103.2132746  200.4318436  244.2318148  304.0350704  -24.51484251  459.9368615  255.7891652  252.341336  222.5594752  267.1073493  325.9853681  144.0038274  590.2240997  -69.10079324  22.48834483  445.9911381  
211.1585486  264.6626168  103.788903  201.0424546  243.7772931  305.7437856  -26.02298416  461.1307112  257.8757274  252.2340748  223.5094697  268.0428565  328.1449724  143.5508083  589.640427  -66.89938285  23.60081688  442.4372028  
209.3511907  264.2217877  102.8447511  199.3402736  241.0001213  306.2596958  -24.71359158  460.1035445  257.0279954  251.1140905  221.3717027  264.9605074  327.6125735  144.3965297  589.6364329  -68.05913065  24.14143482  437.6815327  
207.9315404  264.1083442  103.6742656  201.2474216  240.8765816  305.0706426  -24.40800183  461.3792938  258.0317168  251.0002603  222.2961912  266.63322  324.6533211  142.9999807  590.5892837  -69.63536947  20.17250377  440.7370023  
208.527436  262.5554839  102.8738454  203.1604436  239.2292346  306.81206  -26.47492887  460.553595  257.4677921  251.5041755  221.5507399  268.0024385  324.1591788  143.1876299  589.9265054  -67.94649267  19.75595849  443.4945725  
209.2068702  264.5636776  103.999125  201.2887529  244.280033  304.258381  -25.03395504  462.7926257  256.4684643  251.5161458  222.957091  268.1034765  327.6208704  146.1158226  588.882776  -68.06147267  24.10501557  441.6313586  
209.5482271  263.8029297  102.8640596  201.5046764  244.7674026  307.3082253  -23.75384495  462.3628153  256.8954937  251.933136  225.8071187  268.6983013  325.279813  145.1296887  585.7263323  -70.17517284  26.36243492  439.8064172  
210.0770497  266.3831574  104.2287396  197.9231505  242.124069  309.9006818  -23.63064354  460.7964879  260.1010387  253.5696879  219.4745555  269.5561315  322.4759749  142.1890812  588.9550247  -71.37110688  18.27792649  439.130221  
208.9773298  266.1717361  103.7828373  199.0359402  243.1543409  307.1783708  -22.87964832  460.778648  262.2872003  252.4193313  221.1932832  267.7189846  324.2572175  147.5492647  589.3821943  -71.97631153  21.40047088  442.7728267  
208.4564978  268.1775223  104.7606491  200.7635598  243.4213993  305.4430703  -22.66897515  460.1714614  266.6239823  251.6748997  224.0525391  266.016429  321.7463355  142.7420498  592.3838436  -70.63439832  19.08866104  441.3342239  
209.8640316  266.0731709  104.9084724  199.2515451  246.8005476  304.7823979  -24.36622529  460.3489317  268.014264  250.176306  221.491855  268.6856992  325.3156384  143.6338776  589.6805808  -68.29230846  18.79952596  444.1526956  
208.3803306  265.780971  103.6729099  200.0854921  243.9954925  306.2060008  -23.8355903  461.6419818  267.0920214  250.0452495  220.006057  267.8367736  325.1167377  144.4440376  587.3785175  -69.07520964  23.03918798  441.8064252  
210.1284313  266.0015253  105.7602483  198.83916  243.1570238  308.1811296  -22.93213329  460.2405567  266.7081971  250.7371948  219.0629593  267.5617675  325.8883341  144.3850466  588.0565553  -67.10147849  22.2608525  441.2280517  
210.9462031  263.4990428  103.5189963  198.6970373  242.5741155  306.9781054  -22.21731868  462.0891448  265.7657016  251.3209334  219.7428552  265.9832936  326.8315849  145.3006326  590.8405997  -68.39747668  25.44867498  442.3654039  
210.6381936  266.8523935  105.1897865  202.8913208  243.5705574  307.3296463  -23.73187547  458.6721363  267.2602151  250.152135  221.260619  266.3614918  325.955341  145.2151715  595.238398  -68.83694379  23.09830528  443.1627931  
208.2484006  261.8127542  103.4483923  204.440251  242.8913201  304.8081693  -21.79256019  459.0573273  262.689774  250.408731  223.6573033  265.588127  323.3976107  144.7090743  589.5532188  -68.62208006  23.87815919  443.4104468  
212.761317  261.7694253  106.6060773  203.3345079  244.2474209  311.9268819  -21.50302102  462.6730678  260.4452887  249.9961006  221.4655351  270.9495329  326.5119704  143.8205413  591.1712934  -66.35702642  26.25073377  443.3665683  
211.7881921  265.0269787  103.844553  202.550867  241.4209257  309.921777  -21.83743907  463.8373539  260.244556  250.3061254  219.3422776  267.5847063  326.6995119  147.4791796  589.3493087  -67.56416509  27.50972073  445.1357877  
211.3803804  269.0896244  102.3826298  202.3071303  241.0926503  309.0205227  -25.01546154  460.8526474  261.272841  251.300424  218.8557345  269.1773185  325.0489593  145.7036727  586.9635578  -63.24616764  29.24808515  443.087715  
210.1969911  265.8706424  104.0124373  199.5512909  242.8871908  306.9252942  -21.1186394  461.4739564  261.1982936  250.6630089  221.5662136  266.2546621  325.027747  147.0841145  588.6784823  -66.95118814  29.6488486  440.6340541  
209.8004434  262.6238967  105.3231545  200.8161984  245.6356042  305.2485291  -22.19474564  459.2484616  263.7947341  246.9351342  222.8946096  265.731166  327.418419  143.8939552  593.7142219  -65.68653277  24.79533667  443.6135257  
205.1848302  258.2379957  104.6633272  199.9886013  240.3582247  304.5224442  -23.6274822  458.5729414  258.9699122  247.7240384  223.5568879  261.3636904  324.9211439  144.3957455  586.6059439  -64.88843045  23.26816345  442.8106155  
211.4110736  264.3863155  108.7550338  201.9298032  247.8996228  306.4125761  -18.97524656  460.524208  256.4792339  249.4592404  219.8805635  268.8707043  324.8628984  142.4174512  595.5319775  -72.95533871  16.90322472  435.6958047  
212.2759339  262.540423  110.2255628  199.1701934  251.4177395  308.350389  -23.62766633  466.4507966  262.6838788  248.9751965  223.942844  268.4788184  330.929074  144.6145488  600.0169772  -69.68996417  20.58462567  441.5337273  
212.133101  261.486788  110.6546597  198.6402158  249.0235428  307.6884463  -23.14020201  463.7655074  261.3300383  249.6892294  223.1930354  269.0714649  330.5515177  150.0687783  596.2753083  -68.86923996  25.54524669  444.1441517  
210.5344107  262.9212505  107.0659518  201.0351606  245.8400654  307.8417587  -22.88475116  460.8091795  262.6505262  250.5827849  222.0227048  265.7336813  327.4662862  149.1464995  595.752914  -69.20516946  28.98733387  441.011078  
210.7065527  263.6556092  105.4213297  199.9563809  244.5281985  306.2774706  -23.35872614  459.7223014  262.3791581  250.2835466  224.0060142  265.5138424  325.5001952  143.1359392  592.3983697  -69.28451806  23.37151017  440.6091345  
212.2913882  264.9364217  102.4746601  200.2894046  246.4600247  308.2033325  -22.9924368  463.6639979  260.5278736  251.9895481  221.3610175  270.0588777  325.5664012  146.3122662  587.9575469  -70.08108597  24.39594981  444.5911696  
209.2518025  266.5843868  106.0444145  199.669166  241.71261  309.7688804  -25.21746334  462.0851106  261.3458521  250.5553038  221.9599191  266.1577603  324.7996432  145.2258091  592.7419106  -68.46307845  22.84115284  438.9798934  
208.900293  264.5485194  105.9944753  202.0045454  241.279845  308.4783464  -24.73586434  462.8561759  261.9213405  251.5141108  227.046198  265.2959056  322.4021454  144.3331314  590.9736386  -66.15454214  22.20609087  446.4164563  
210.0765731  262.7191411  107.0323458  202.4258179  250.7541069  308.8411889  -21.48188712  463.1152  261.1267924  250.490724  225.3094166  268.729257  325.2676023  148.056121  592.2707591  -67.85915373  27.73535283  444.169936  
208.7064697  260.4194107  105.6393163  200.3181873  245.5538283  307.7450111  -21.92064586  462.990874  261.7024699  251.5482219  221.4315702  264.4168146  325.6880722  148.346384  591.6706993  -69.16573989  29.65375087  440.0029228  
208.5983152  263.1342368  103.9023991  202.5168142  247.1636197  305.6188662  -23.56270861  458.876371  263.5416026  251.5660666  223.7758347  264.6787323  326.2914234  146.1518344  593.5611197  -68.88080188  23.80195525  445.3556444  
207.9643358  265.0397668  103.2300822  202.1806455  248.8657791  303.0705514  -22.15543449  461.8863888  264.290564  249.9444108  222.4104098  266.7573716  326.3730478  146.8062583  589.5068737  -68.81127355  24.01812309  439.3204496  
209.4882826  262.9276938  103.9304137  201.3414473  247.8183127  306.3023958  -21.78456017  461.9242314  262.7338599  249.8475463  222.3159445  267.8571412  324.3555225  147.8283539  589.4082265  -71.31390706  23.61707207  441.6883684  
211.3627642  264.7242899  102.7513021  200.7566428  244.9748649  306.9380671  -22.96650939  460.2736404  263.2292043  251.0579081  224.7408253  266.4744624  326.7572404  145.7541699  595.959381  -67.51149453  20.24844702  442.9384865  
209.836733  261.4944693  104.6557189  201.0639106  245.2540411  307.8398179  -19.5141333  460.8805106  258.5354645  248.7512492  221.9720651  269.4814787  326.8704358  146.8746302  589.2593551  -67.63666116  28.43444084  442.7028417  
210.0425767  261.9589515  104.6923723  201.1624925  245.3938091  306.8622291  -21.25199106  458.2602166  262.0880773  248.250279  222.909028  266.7003555  327.0757507  143.7661738  594.1384468  -69.20724098  27.19935672  439.8515656  
208.5535533  260.8001528  104.3962153  201.6151824  243.269106  303.9498658  -23.56164993  458.7088639  265.7449657  249.2082184  223.394159  266.7404686  326.0211958  144.969049  590.7803641  -67.31188341  20.09316652  442.5600448  
210.6282562  261.7332131  105.7338004  203.4165568  246.1831323  307.4757946  -24.35313244  460.7036423  263.8485368  248.0193836  221.3733801  270.6030168  326.3911634  145.7240333  587.3891792  -65.29644126  25.11018716  446.2410107  
212.4509446  264.8643926  104.3127776  202.1341924  242.5268  305.5599255  -23.17520623  461.1251231  258.5692108  248.7548577  220.0170082  266.5408924  328.509414  144.1690637  590.7930226  -68.74470776  22.44108216  439.4739826  
212.5977926  265.088673  103.358957  200.6797611  243.1223325  302.9551082  -22.88610474  459.6905069  258.6751716  250.1803194  223.5990575  264.4225681  328.5086539  143.8987459  589.7816044  -69.54681448  19.82636738  447.5166665  
212.6316407  265.658546  103.2868873  200.3666772  243.2270767  304.9947039  -22.24062297  463.2366146  260.1349025  249.6527875  220.1574385  266.8961244  327.0642426  141.1254327  589.3828961  -64.234524  19.99415112  445.1172418  
212.0005823  268.6816723  104.0781645  199.5762537  244.3130428  304.1357892  -19.0869065  464.8085423  258.631106  251.7958501  220.0623123  267.4461268  327.2624511  144.455821  589.5751729  -66.09378727  25.39709301  445.6587548  
211.2851124  266.7805932  103.9326628  198.8428172  244.0467532  305.4715474  -18.486056  463.987511  255.6952557  248.8382192  218.5612871  267.1357602  326.1014833  145.5822224  590.1294161  -68.23335452  24.35642013  447.977652  
215.2270377  267.5875524  103.8589551  201.4948919  246.1749646  306.5890125  -20.38569633  463.5372638  255.5642238  252.7436224  220.0822744  267.3226513  327.8397527  144.2219888  589.5747763  -66.92425892  25.75526056  445.8209604  
212.9202867  270.4095063  102.0388946  202.1117323  242.3958714  305.436014  -20.32225177  460.8308045  255.3296022  251.5729899  219.7486409  268.1039156  326.0401144  144.7011547  592.3011029  -67.82915169  27.41983735  443.5421596  
210.8918265  269.9320585  101.6904108  202.9645573  243.2149278  308.2168967  -21.26185535  461.0057851  257.8935979  250.8081393  222.2006026  266.5633564  325.4852011  145.8948968  591.1911856  -71.56792157  26.15540997  447.5109324  
212.1478626  269.3010087  101.9208071  204.5419696  244.7765838  306.0013563  -22.91451057  461.8432005  259.0428225  252.6576584  224.4844119  264.6993922  325.9576232  143.5434385  589.3261599  -68.88724836  24.79672781  446.1584645  
214.8052462  268.6309416  104.5811927  199.316272  241.139285  310.3810227  -24.68176066  458.0102161  255.9055762  251.6257179  217.1123377  267.519831  327.7373325  147.8952823  592.2194196  -68.89154804  25.56749234  430.9674394  
216.2406492  268.3054768  105.1375752  197.8841795  240.5388948  308.0038382  -25.16238163  460.3329128  255.0220649  251.5984634  218.7422142  267.7638752  332.4557467  145.915273  593.7976076  -65.52418449  31.71991653  437.1401003  
214.4434398  265.901289  107.163984  197.6631983  239.4814527  307.7342195  -26.91274323  463.3023451  257.7334056  252.0891593  218.6740014  265.9772099  329.3339553  147.6056422  591.2195758  -63.1175985  35.89316602  432.0533876  
212.3594115  263.6353485  105.3858026  199.2512009  241.9842372  308.5288829  -27.00851356  460.7534119  256.3733931  250.8910695  220.2881165  265.5905283  326.2467483  148.0633972  586.4388487  -64.08674178  31.93839965  442.3363307  
210.4322057  264.2220219  104.4923228  200.9338436  239.151158  309.300427  -25.6763191  463.3230631  257.4699596  251.1145583  218.4007953  264.5024118  327.9472761  146.3417998  590.1581886  -63.81428255  28.0636652  434.4128509  
211.9494645  265.7209499  102.6857432  198.8477623  234.8345758  307.6298508  -24.89623962  459.5980798  255.7232445  252.0681112  216.6970296  266.1748502  327.905413  146.0133632  585.8841759  -63.79372103  28.75968668  435.7168649  
211.4014716  266.0745962  100.6758616  200.7294821  237.1289487  307.4988916  -22.57965399  462.7322793  254.267942  252.3638005  218.4794056  266.5645461  328.2248791  146.2964301  586.1009454  -64.051829  28.77846852  440.137281  
212.7098505  268.9636869  102.1657415  202.3377575  245.4779761  308.3882181  -25.65184435  462.2303268  257.9339023  253.4440266  221.5148384  267.828543  331.1352936  143.4429713  592.0187226  -65.6045872  26.9063875  437.7735031  
210.739277  265.7876097  102.94892  200.7730532  243.5247127  306.5513422  -23.54134056  463.1708329  256.3902898  251.3503176  220.7871011  265.3806753  328.4018803  147.7248525  593.4898953  -70.127793  24.93063119  439.5697983  
211.7080867  266.6804707  104.160745  202.6683007  245.1631305  304.4881032  -25.42775226  461.0380225  256.5149738  249.8058831  221.5504013  267.6361648  329.0600744  147.6997072  593.4066264  -68.15897301  24.57019713  445.1653109  
210.2051745  266.0503505  104.8074133  200.868681  245.2111766  303.7730379  -26.93374105  460.7725192  256.5828647  249.0392441  223.7802571  268.0584935  326.9911647  146.5866594  591.8839871  -65.70118435  25.73286475  443.535411  
212.0188769  263.2722596  103.1785458  197.133385  241.8041262  305.6382768  -24.48495036  460.7858529  254.3002577  249.6518886  220.7163576  268.4727621  327.358701  145.628243  588.2533109  -69.07541002  28.49754981  439.2723165  
210.6980319  263.2078902  107.324588  199.239182  243.8536409  306.9347856  -26.41920966  459.8749088  257.2892641  251.0841176  224.7790023  264.5997466  324.0074289  145.0053057  592.9241918  -70.5398065  20.70600651  430.6212942  
204.2075057  257.7305563  106.3164419  198.9664349  235.8073505  307.9253879  -28.90700522  457.4407149  259.1614393  250.1936882  226.851727  262.8075659  320.7514336  142.5451682  589.9110116  -68.81033772  15.97413372  440.6725249  
205.7810602  260.4096415  107.8254574  202.1251751  239.1715934  311.2533235  -26.34155638  461.815716  261.7582951  252.7388519  223.9466744  266.1811319  319.3662656  143.4520623  587.7954529  -67.05959771  16.40836548  439.4323707  
205.3815633  261.1836998  105.3237453  202.31567  242.0334578  307.1506101  -27.09149155  461.1969144  260.9323513  252.8730546  227.8097477  264.0688099  322.6492188  144.2643431  592.5052284  -68.08673023  21.59486295  435.8749857  
207.690353  259.2268629  106.0806358  201.0384581  247.8947789  307.7345603  -25.98518085  463.0092856  262.2107017  250.019457  226.410012  268.4132168  323.5345256  142.6358933  592.7964359  -67.58221915  18.0566848  443.0480328  
207.7136774  262.2407214  105.4864125  200.7572735  246.0353593  306.7231272  -25.57030681  461.8269438  262.2420727  251.4307745  223.5331429  269.1237748  323.5053946  144.0473509  591.0184076  -70.5531896  19.64812594  438.1838202  
208.4209468  265.0766652  101.5061011  200.3357918  244.9623534  308.4263476  -24.79575283  460.7140425  263.245412  251.3838525  223.3844468  269.8124827  323.3078637  144.9805213  595.3395039  -70.70599347  19.97666397  441.9171896  
210.4272914  267.1612057  103.2621777  199.6136149  244.8894478  305.5280084  -23.33543978  459.3732956  266.360084  251.2745181  225.982828  269.019897  325.8885746  144.4346351  591.2197547  -67.5377747  19.79727221  443.112621  
208.6238456  264.5384584  104.183223  198.4820112  244.1062581  308.2432116  -24.46281294  462.9540787  266.668574  250.9261012  218.8160411  269.4480356  327.0138162  144.6726699  591.7891763  -69.82701639  25.35504044  443.6346213  
206.3629359  266.2787257  103.8956143  200.3597442  242.6293747  304.9924529  -24.09617964  459.4071476  266.2225981  250.9599999  221.2935465  268.3678051  325.7477016  144.3068224  590.0618925  -70.40889004  24.95968857  440.6667052  
209.3906873  266.5278688  104.7483111  200.2357112  246.603309  305.7377887  -26.19244293  460.1354834  265.0997352  250.3222627  222.7147706  269.9166883  323.9939521  142.8751415  591.9899786  -67.10240516  20.38002793  447.9442366  
211.8616502  265.0304913  104.6234463  200.2401446  246.3444011  304.7210598  -22.44003202  463.4646762  264.1851785  248.1236602  220.4937905  268.2404004  326.4193786  145.661252  590.9327177  -67.10271936  21.65533809  442.454858  
213.3263293  264.1144805  105.1394721  201.171836  245.1110012  305.6019485  -23.16122396  460.1401714  263.8244596  247.5480265  219.3858316  265.391193  328.9109513  144.8660501  589.5265336  -67.58462435  23.98874344  441.6949427  
210.0619154  261.9722883  105.3913186  201.9243012  245.2545937  303.4579968  -22.08659169  460.5612697  263.2286241  248.6058547  224.9574523  262.7931995  327.441158  143.3803854  591.1609531  -68.59456175  18.69128297  444.1503809  
211.6838557  263.1287925  107.8934549  204.5671899  247.9914315  310.4555146  -21.31936349  463.7234475  265.0486133  249.3858609  222.7619828  268.4675143  328.3241686  145.0670006  593.7130825  -67.14263193  21.74516165  442.3190958  
210.103306  261.0908608  106.3361745  203.6124841  249.3541082  305.4187601  -21.51259174  463.0067738  262.8546517  248.6075588  220.0760519  267.1494116  330.270817  149.0242476  590.1664793  -68.89078885  27.23707025  446.774206  
208.6455239  263.3954072  107.4949272  203.8098363  246.0701125  304.6494669  -20.82464476  460.7508874  263.7052386  248.8635905  225.6483027  264.493531  330.0665647  148.1005064  594.2323734  -67.85965362  26.27596013  443.2919742  
206.9965386  259.4506698  106.7771585  203.9451408  249.1807381  306.767618  -18.9203873  461.6749997  259.1382162  248.5458419  223.7443655  265.9101449  326.4705652  146.551938  587.8560944  -65.8062773  24.55063152  447.3842175  
212.6369309  265.7687741  108.5054355  202.9456108  246.5378045  309.3288258  -20.44182585  465.8588542  260.0710747  248.7441029  220.308437  269.5759834  328.4673051  141.9557616  593.3112892  -66.11568449  25.47946022  442.3966426  
215.8897003  264.4116404  105.8671537  204.5824861  248.4549931  305.5245248  -22.2101318  463.4177825  259.2734961  248.7668211  218.8370945  268.4333952  330.6576204  148.8738248  592.2681732  -67.83406416  28.07778261  443.7588066  
215.5962855  264.9095903  105.3820104  203.1808231  248.0631032  303.4584715  -24.35337741  459.8292325  261.4129965  249.2610777  222.9870144  264.8260373  333.2070417  146.1140019  594.3181532  -63.6590116  29.63589526  446.1457435  
213.5799956  264.5829857  103.7963451  201.8463537  246.3331904  304.28923  -22.75542509  462.4052128  261.6516019  248.2010007  221.2076312  263.9448618  329.8259306  147.4031449  589.0653605  -66.36927786  30.2351548  442.6064138  
214.1466812  266.9802887  105.9456286  202.5556436  246.5347574  305.230667  -22.75517252  461.4510174  263.701836  249.5067059  220.4137694  268.1731085  328.806603  144.1039385  590.4768756  -69.0352606  27.06188956  441.4536717  
209.8045247  268.216575  103.906373  202.8098235  244.7673365  305.4954447  -21.93132631  459.2693456  263.0752668  249.2693147  219.707133  264.0052092  327.4728321  145.1579483  593.1202991  -71.95551939  23.43843842  441.3785103  
214.0453393  265.185805  105.2262853  203.1577152  253.2522244  304.77525  -25.75719469  460.4511404  266.5140383  247.079723  223.72158  266.7360566  328.5085559  145.742098  591.093498  -64.31324762  22.37249335  447.1385538  
215.4889125  262.3433208  105.7745392  199.6731234  251.3055302  307.6477834  -22.27947673  459.5932612  263.0072774  248.120574  217.6953271  268.5692655  329.8401386  147.5614154  588.9117582  -64.89075552  29.52119982  440.8054972  
215.012458  265.041109  103.8216035  198.3676194  247.3456241  306.9118692  -23.9843326  457.5661546  260.1943521  250.0181639  223.0673052  265.4904552  330.166044  146.8045335  592.7254324  -66.78394579  31.59853435  438.1675114  
209.9051446  260.5596843  102.4078475  200.2953988  246.1471163  306.1821832  -23.03202447  460.5908222  258.6177522  249.4093903  224.4201701  265.7629997  325.454437  146.8404836  585.9501576  -68.31832495  25.74858955  441.7168919  
210.3938041  260.0536369  105.868698  199.3821818  245.6478485  310.4276359  -24.24039253  461.4749979  261.2264755  250.4528241  221.1799015  265.3954594  326.8959132  146.8837026  590.979896  -65.89098451  27.44337693  434.3717704  
208.30916  260.805238  104.1213885  199.2626229  240.2975209  307.0370039  -23.51059672  460.5133637  256.9055836  251.6805086  220.8241565  263.5941919  324.0497944  148.3891477  588.4139731  -66.01681193  26.62401849  441.4460781  
209.6970089  262.0796768  103.1670926  198.9825757  236.7644496  308.7945382  -24.23056066  460.8372868  258.8428083  253.5585446  223.6606385  265.4055553  322.9617969  144.6742649  588.8874679  -64.74514027  23.92827668  444.1010339  
210.4629813  264.1304423  102.3640179  199.5260676  239.9372081  307.5610674  -22.32552134  461.5162095  258.8977707  253.2430139  222.6825217  266.3215071  324.0335402  142.7126888  589.6344578  -68.9516935  24.56901202  439.789723  
208.9535209  263.7993504  102.439954  200.5610307  240.0030901  308.8245908  -21.91160447  462.261135  256.0574628  252.0995425  217.3798486  268.7490763  323.9218477  145.9353364  585.4912127  -68.15095114  26.18278581  442.7115121  
212.0745394  266.7766059  102.4426167  200.7218293  238.7828913  307.757591  -23.46747516  459.7398776  255.2139652  252.1036465  219.1690019  265.9491163  327.8556181  144.3824876  591.3526483  -68.92593765  24.43549439  438.5582115  
210.2425277  267.0750742  100.4544072  200.2200047  238.9836042  302.7675922  -25.23237265  458.7999107  257.0527135  252.3408866  223.1229077  267.0023532  325.3883387  143.9322808  585.9051082  -67.69554465  21.81813774  448.5701351  
208.7502874  266.5684137  104.2351328  200.8483657  244.9363209  307.1925356  -24.03028912  463.8830722  257.7605719  252.5394078  222.158546  271.2818673  326.3043925  141.3093241  591.6132522  -66.43380822  23.94332652  440.5478233  
209.3466046  262.1342277  106.1492523  197.3874031  246.9757012  306.7886484  -23.42767939  461.7983146  254.3240264  250.6567325  221.8567025  268.3774573  326.1367395  147.4721427  594.0076414  -68.72070661  27.81881525  436.4501966  
207.7087748  259.7456762  107.7535378  197.4477571  247.6763541  307.2300027  -23.71700462  463.85842  257.694329  249.9124626  225.5668017  266.330796  325.85044  145.6626668  597.0371074  -68.61623963  22.55007937  440.7371577  
206.8912926  262.1239703  104.9518753  198.978549  244.7014761  304.9126514  -24.05431433  462.8838748  258.485209  249.737801  226.2356675  266.4880957  324.7493012  144.8428009  591.4239458  -68.63201671  23.51666446  439.0886657  
214.0515408  267.027213  105.1484184  200.1375646  245.5786273  307.7473161  -23.97831649  465.067024  257.9904864  252.5485372  222.7764878  268.4958146  325.5898534  145.1801201  589.192945  -69.66080535  20.84822352  443.7689366  
213.8738254  268.2448257  104.3699492  201.1248957  242.5355164  307.4663109  -24.48472038  462.1690685  255.8553191  253.2050135  221.5568857  266.8422497  324.2522658  144.3840489  590.3305517  -68.34212098  24.75315757  438.8324763  
212.2378961  269.5261686  101.7416164  199.2924066  240.5915713  307.3595832  -27.02502639  457.910387  259.4824835  252.095468  222.1995216  266.0447102  327.2839469  145.7420687  592.3183493  -68.57663897  22.86311802  442.0259442  
208.3759269  267.9358625  101.630441  199.6033811  240.7149115  304.3192505  -24.36803368  460.4071727  261.2987252  250.4539299  222.3237958  265.6631032  323.9695797  145.2411235  587.4416357  -68.34606424  21.70153814  442.4774234  
210.2811293  269.9415042  102.3628766  201.760365  240.3533064  306.8180517  -24.21869493  461.5466408  263.3945713  251.1353045  218.4508082  267.6237773  324.3640697  143.4918874  590.7195524  -70.60603795  20.57656832  439.3577734  
209.4108738  269.8805357  102.0916284  202.0989373  239.0800832  304.9787429  -24.04150264  460.506916  262.6186722  250.2727928  217.0809169  265.9629802  325.9569554  144.0008355  592.0563046  -69.40612365  22.89603553  439.4385615  
207.9319569  267.6648504  102.4282123  201.6919089  240.6936222  303.5379667  -25.61043223  457.5625194  262.2970064  249.6630776  221.3702437  263.0199434  325.0103788  143.5634018  588.3535286  -69.70317205  22.78881752  446.2837047  
209.6676905  264.1882771  104.5665795  201.7097837  239.8185863  306.2731468  -24.03316498  461.2595539  262.8127172  249.0530528  220.2203115  267.5083007  324.6264793  144.15739  588.9975713  -66.8239581  18.41632605  445.116679  
210.8530438  268.7420662  103.8437214  202.8579302  238.9556919  306.4175796  -22.47180082  460.8274321  260.7501817  251.1096737  220.0052516  267.6560082  325.8531264  143.3855336  588.7260777  -69.86127284  24.9975703  438.0299564  
208.6010649  267.7591261  104.1706781  203.4086251  238.0899475  306.227771  -26.5049388  460.6597595  264.3747991  250.1189116  216.6551072  266.3098567  328.052769  144.3824043  593.013149  -68.46081232  28.34080121  442.781086  
208.1630924  266.9475596  102.9985617  202.5131221  239.2781191  303.5024323  -23.86407529  459.5590099  263.0768981  250.7650784  222.2326811  264.0403368  327.2126042  144.342118  586.4167791  -69.43656063  26.92035692  447.3197864  
209.9357332  265.5582455  103.5372517  201.484159  240.0304689  305.6255797  -24.44856397  462.7437102  263.9630701  250.275883  221.1983242  267.0204149  328.0756508  143.6802037  587.435384  -64.32538253  21.10400636  442.9692302  
210.9716969  266.3108231  105.0417172  200.2902958  242.9434581  305.4526531  -21.34005499  461.1304209  258.5859651  251.6270492  218.5025883  264.5671115  326.1165125  146.450636  587.0145753  -66.57279891  26.8583558  438.8584969  
210.6524276  265.9820224  104.0129106  196.7488067  244.4535406  306.9297103  -21.58156809  458.8175655  257.187099  251.007476  222.9527746  262.7364748  324.6531708  142.3480149  595.5707783  -68.48228935  22.74316109  442.2184922  
212.4950842  264.6143103  104.6723168  197.6771734  245.9426166  305.2929502  -20.47457218  462.7353323  256.7971644  250.9010398  224.0282915  267.7262964  327.3628036  142.5943839  590.0964566  -67.18708842  21.34123459  442.2914392  
211.6074821  264.7851429  104.6429674  200.5318561  244.1423558  307.7601614  -21.5971046  463.5990541  257.9867417  250.9922659  222.6157994  266.42688  325.8066488  144.9765468  589.6426377  -68.19972639  21.55852223  445.5576371  
206.6593781  261.6144205  106.9999487  201.4764246  245.7500759  305.8194193  -21.86041152  461.1386072  258.9589709  247.8749254  224.9608586  265.0588654  322.4497281  145.0657123  593.8796049  -67.47275292  20.80780423  446.6215465  
210.0607775  262.6094727  107.3588402  202.7556638  244.9095714  307.9127618  -20.1643157  460.3078595  257.1417214  250.4519839  222.59412  268.7391613  325.3571874  145.8684291  594.5550991  -68.94432636  23.68586948  435.9222413  
209.7399111  263.1754375  106.5371848  201.8759814  245.6648389  308.0269554  -20.66089354  463.5380751  260.8569442  249.4710743  224.1334157  269.4558551  324.5605871  144.1074657  596.5519701  -69.01583643  18.03257672  442.052869  
211.6444876  261.8865448  107.6711257  202.0869364  247.2661861  309.8219603  -22.26199894  462.6813157  263.1784672  251.0935328  222.3937432  269.8033345  326.5091806  146.6561032  595.6302965  -70.2827225  23.22376685  441.7201312  
212.4272676  262.7773469  106.3874685  202.9796028  248.7917968  305.2882456  -22.77584364  459.2985164  264.9987388  250.0691597  225.3588782  268.6600027  330.5313615  151.3357181  594.4264401  -69.39953729  26.91492186  444.0697837  
209.5697812  260.9652977  105.1666948  201.1682215  244.9901754  306.8189076  -21.65665596  459.9373387  259.4898176  251.4097486  220.5609686  267.607201  327.8648089  150.6405115  591.7622879  -68.29035549  33.05545266  439.7060205  
208.2197931  260.054385  104.3733728  201.6490847  240.8745756  310.3331729  -23.58402796  463.0319739  258.3958367  251.4249765  222.3451687  268.9963637  326.8152888  144.8449411  589.3115209  -66.22796671  26.531403  441.9751835  
208.3933359  263.4137316  105.6011512  202.5271558  240.6424883  310.3874335  -24.33820069  462.3495305  258.6421017  250.8554635  222.3273612  266.6331396  325.9476669  143.8580758  592.2175418  -67.39392879  25.96987551  437.4988099  
209.4335905  262.3614375  107.1645131  203.2365342  245.066397  309.1127613  -23.72421306  463.8666254  262.2328997  249.3463996  224.6065722  269.8258055  323.6760705  144.7077844  590.5630386  -63.6279717  22.13356251  442.7764409  
210.1234593  260.494505  107.064006  203.2167131  246.0438394  308.6427606  -25.53907097  462.3917653  260.1795719  249.7924792  219.5844112  269.3850459  324.8073804  146.4376874  588.6352043  -66.52337573  29.72278753  443.1054269  
213.4581512  263.6933507  106.4895712  203.4358947  246.4164645  307.0517891  -26.58774606  462.0476367  261.8313107  251.0444098  224.3646304  268.0454519  330.3468976  143.9049907  593.3000843  -67.31132922  26.39267829  437.9784265  
213.539496  260.4430854  105.445568  203.5288906  246.752852  308.539494  -26.66441867  463.6394071  260.733541  250.0788634  225.6482573  268.747167  327.263988  145.5402796  590.9072278  -65.79217359  25.46543642  441.8023187  
213.3221908  258.9108361  107.0821419  203.3120684  242.3260986  310.6505191  -25.25828305  460.5883972  258.6332275  249.2667516  221.3892935  269.0318842  330.6206633  147.1619344  588.8871915  -64.53147191  31.72683498  437.3055785  
212.1858937  258.8585647  106.892782  202.4126222  242.4663816  308.6057783  -25.33526995  461.0438716  260.8653806  250.6015716  221.1903617  267.7206358  331.1687701  145.7960043  594.3689704  -64.92796441  29.63306211  445.9484749  
212.0280905  262.708631  107.2850697  200.883484  244.505847  307.6100884  -27.50317178  464.2593237  264.2369837  249.4342924  223.6496265  269.9269964  331.5350044  145.6484631  597.1747682  -68.10537246  26.41767878  444.1280009  
212.1959653  263.6651812  107.5388972  202.2870375  247.6138937  309.5360643  -24.35150313  463.062582  264.0154893  249.7061164  221.5888926  269.8325887  330.1427106  150.8292416  591.1966112  -68.72195416  24.45890366  443.9652412  
213.9043556  263.6149912  105.1647432  200.5139938  244.4372337  307.9391523  -25.27161656  460.6946109  261.3027888  250.9740898  225.3191208  266.2674631  330.9476725  146.5650665  595.3618439  -70.89315513  24.1869972  440.2605037  
214.4788369  266.5987736  104.1730733  200.7961599  245.4541848  310.7714167  -23.60358966  461.828143  261.732017  251.4390374  219.3484098  270.0423331  328.0365276  146.7927371  592.0740758  -68.88596646  28.00758287  439.8537932  
214.3710196  271.7600349  101.4211477  200.7287206  244.3855088  305.5116291  -22.75009652  454.9537983  264.0151809  249.9705107  220.3354138  266.3940307  325.6856812  143.1583892  592.6456495  -75.66332321  29.61809343  434.4314764  
208.6825465  268.3596924  105.3783725  194.9379769  247.8695715  300.7031554  -23.32112978  462.352871  261.7496455  251.0065339  222.5428826  261.4648286  324.9989534  145.3848125  587.832424  -66.82893807  24.76356366  439.0366606  
207.7405696  261.5642072  107.0696411  198.5173925  247.5822451  302.4361427  -21.77737851  462.2461536  258.4314947  250.6761983  226.5284824  264.1414774  322.8191069  147.6917697  592.2779967  -67.91642703  19.36378765  443.1452104  
208.5836227  262.0075829  105.4594077  197.9920654  239.5936925  308.8266091  -23.1141054  458.8687213  258.0512177  251.3402303  218.0964783  265.15378  324.4659679  146.8696979  588.6596159  -66.64840622  25.08101394  436.9957574  
206.7685929  262.0387159  102.0847148  196.8522628  238.8561666  306.8214017  -23.13260764  461.0730575  256.5427368  250.2451362  220.0848807  263.7929274  320.774536  143.6134009  586.1959181  -68.08966796  20.9425408  441.9535044  
206.0866118  264.6419162  102.2012918  200.3824673  237.8254235  307.0926947  -24.69560462  458.7734779  257.5358251  252.5208565  224.6321465  262.9379482  322.3297403  140.2782635  588.5164224  -69.22533082  18.48009063  440.552931  
208.2221525  264.2860748  101.6950959  200.8666514  238.826725  309.2320836  -22.24093988  462.9652112  259.3386863  251.4800219  221.8072757  266.6545303  322.0540106  141.6184555  587.6369317  -68.16581593  14.81591282  443.8319543  
209.2484315  267.6326193  105.1991704  203.400321  243.7334346  309.3740555  -22.52422359  461.1604355  264.0759845  252.8196282  226.1646122  268.7529455  323.326526  142.7776882  591.6913192  -67.44864472  17.7297679  443.497923  
209.8884941  264.7905753  105.7202503  202.0384385  247.2131661  304.8625172  -21.21714818  464.023029  264.089582  250.9789119  219.0211009  268.4836432  326.6100176  146.3981594  592.6452469  -65.67442122  31.39932443  443.4862502  
210.6326395  264.2047773  102.7191975  199.8565919  243.7783768  305.3659478  -24.20972707  460.6720907  261.2879775  248.3260411  218.4942157  266.8898958  326.5114596  146.2404431  592.3817957  -64.75668926  25.29912982  442.8273838  
208.107697  264.2786439  102.8573556  200.1677414  238.0661997  307.2103839  -23.56676205  458.7244703  258.6405887  250.3966951  219.3058094  264.8145503  324.257179  144.239598  587.9882846  -66.02330462  28.52114659  441.2565609  
207.8700225  263.6276324  104.4872953  202.0039161  239.8149448  309.3416731  -23.93848455  463.5296345  261.8520504  250.1707738  223.2392911  266.7128504  323.1094231  143.0667752  591.7712947  -64.41995476  16.58088366  443.564316  
208.9240096  264.0533131  104.8465329  203.408588  241.3063581  307.4121103  -21.79076461  463.9281686  261.1783062  251.2813517  220.5411539  266.2839026  323.6787639  146.5810513  588.2365844  -67.00006668  25.1398768  441.9942094  
210.0282147  267.5979187  104.8751721  206.0752829  243.9809335  308.7460414  -24.4902347  461.2992239  262.4084002  251.670065  221.7092986  267.9897036  326.2087968  142.3720478  595.6159744  -65.9186261  24.0349195  445.4175511  
209.991951  266.4518517  103.5499604  204.1433037  246.5064373  308.6892076  -22.03026142  464.3186272  261.7684947  249.0227256  219.8058375  268.8609969  328.0755611  147.3970841  590.702233  -67.58715193  29.9422871  446.036533  
212.4797624  269.3239237  106.479177  205.2814447  247.6805958  306.2917863  -19.66779684  461.000481  261.3182258  251.1784772  220.6806632  269.5498148  328.0795984  145.7270507  593.481542  -68.90816088  27.47470047  441.4345026  
211.6849458  268.5625649  104.8608524  204.002139  248.5097356  304.4574236  -23.19848624  459.4513954  262.4618757  250.6862068  224.7525632  266.75039  328.0098209  147.4861676  591.4439008  -65.21803683  29.1546345  450.5250351  
211.7080024  268.8819726  103.7629248  204.1489489  246.4156776  305.1229112  -20.09875232  462.0568513  261.0857777  251.1610048  219.367907  267.2891665  326.7203754  145.8194611  589.3844944  -66.75195687  34.75305467  442.174382  
211.7525803  269.9406375  102.9684037  204.6294232  246.8433103  303.6898038  -21.26179997  458.5063578  260.4174469  251.0417073  222.4603245  265.8485632  325.8757721  146.2653488  587.2337922  -68.67264204  31.96029765  444.9158472  
209.1228754  271.0738871  102.0601046  204.3899678  245.1728466  304.2841997  -20.42857687  461.6931446  256.605146  250.986092  223.3753735  268.7815602  323.7498838  143.2555802  589.0793711  -66.51907708  24.22388415  445.6038654  
212.8771969  268.3749729  101.5222909  200.271616  245.5419972  304.4075686  -22.46082729  462.8173611  253.4235241  250.1485411  220.0619939  267.2306556  327.2457967  147.1166506  587.1706993  -66.20354813  27.38921718  445.3885369  
212.2173521  269.762731  103.4008165  199.3024875  240.0432183  304.8431905  -20.30231933  460.9529672  253.0716549  252.621843  223.0503516  265.7300845  327.2735524  145.2921441  592.932135  -68.23477891  27.70685097  438.8839273  
211.2122058  267.2970336  104.3192946  198.2836826  240.685072  302.6260357  -21.74004128  462.0761111  254.2683406  250.591025  225.0734729  267.2980148  326.5485561  146.0240826  588.866736  -66.88741019  25.08837207  443.9494198  
216.3466688  264.5094169  105.6196952  199.355247  249.9191304  306.3736166  -21.34909592  463.3818712  258.7177224  249.7094175  221.5871418  268.8228293  330.8552674  145.6985094  590.1358342  -65.47032196  27.5180691  442.776344  
214.7973443  260.6475865  104.0438168  200.0772739  246.544879  305.7640193  -23.83862269  459.5355156  261.5017727  248.8911521  220.406424  263.7177688  333.7029056  149.4900862  592.7769995  -63.44422912  32.99048057  440.0018703  
214.7196448  260.0197001  102.7047299  199.1982881  245.1721609  304.4308233  -24.78114583  460.1094311  261.6082141  248.6852922  221.3217703  265.0047568  332.5475012  146.4610742  589.6858844  -63.48492471  27.16851534  444.6748208  
213.8949344  261.7894671  104.2981496  199.2164549  247.6334259  305.2236177  -25.00954517  461.7513486  264.076703  250.445288  219.4110621  266.1706983  329.0217859  146.2315209  591.512949  -68.98238558  23.49925121  438.3587859  
210.7658806  264.2136259  106.116969  200.229535  246.9180367  306.7370207  -25.32857829  460.7761163  264.8306509  250.560563  223.4704982  267.6475968  327.7208184  145.3392307  595.6798265  -71.08209127  18.05253977  439.9297848  
209.9962212  262.3698171  105.0115058  201.279019  250.8233981  307.6704609  -22.06323348  462.5759983  264.991628  249.0527332  223.2714622  269.7843693  325.9957983  146.7355767  591.0455417  -71.71581119  18.88773097  444.6753304  
213.6143657  260.4934145  105.3553328  199.5293485  249.4603413  307.3707406  -23.39080798  463.3728891  262.3638445  248.5534964  219.3534807  266.8674557  331.8637097  148.7877902  591.4157089  -67.49362082  26.07951826  442.5605886  
213.9183588  261.8731721  104.6729107  198.3130441  245.471563  304.5559797  -24.41364971  457.9985097  263.3051198  246.8996981  219.6596999  263.5858718  331.8610842  148.1860473  589.9275836  -66.33279327  27.32052405  441.6389666  
211.0863399  265.71092  104.6153231  197.675019  245.3291864  304.5784605  -23.64425856  461.5551756  262.7967456  250.1373764  222.7611995  269.013025  327.5896601  146.1814892  590.1111608  -67.5603718  20.91979955  441.3147337  
208.4252431  265.4050719  106.684543  197.9805493  244.068499  307.7536876  -23.84805326  463.5156726  257.8927843  251.8916489  220.1680071  268.7992847  323.2349734  145.3471018  587.9448028  -69.0486777  26.89593622  439.6325095  
210.8645376  264.0179546  105.2466881  200.2296735  242.45505  309.5446411  -24.05888279  461.7793439  257.6799536  251.7580665  223.0729807  267.8895215  328.1751436  143.9418455  594.7008338  -68.76733333  26.48295582  440.9054786  
207.4141597  263.8051979  106.1634193  198.8287478  244.3723655  306.0984886  -24.65269517  463.0518725  260.7133532  250.225336  226.1952605  266.4586488  324.3179636  144.1368458  593.9204663  -70.48456436  21.36949903  442.8035342  
209.468656  263.2209919  106.7104279  198.6199849  246.3265373  309.5432084  -23.37078413  464.4493836  259.2087124  251.43379  220.7614426  269.3519035  323.1531851  143.9834976  592.0127328  -71.06896984  19.35328275  443.0471161  
208.8069272  262.7958043  107.5669952  199.5959309  245.0048842  306.4366937  -22.62928242  460.2610246  261.169234  249.5253068  218.5684145  265.5084049  325.4465409  144.8075707  592.1519116  -73.82592759  19.89448051  436.8719672  
206.4465457  259.8971469  105.1365322  200.8856876  243.5408062  301.6685472  -23.5625858  459.4755371  262.9329476  247.3316945  225.0009563  263.2650897  323.3885964  146.4588921  587.1763396  -71.63899785  14.89400686  448.3448391  
210.4020821  263.1164603  105.6639511  201.7950206  246.4492724  306.9287422  -23.7325508  462.0425403  264.6778646  248.9448518  222.3888779  267.034728  326.7775068  144.0013599  588.0323058  -68.29832998  17.81091835  441.6697905  
209.3087724  261.3798921  105.5355485  202.49861  244.2862508  305.0487986  -24.11938746  458.8465228  264.9147492  249.4519249  220.7968415  268.1694786  325.7589886  143.4238036  589.1247817  -66.82452708  22.52549375  439.8432106  
208.3298671  262.7965159  102.8450862  201.8937638  240.8093326  306.0053929  -23.98459338  459.3670663  263.3994801  251.8037442  221.4734574  267.9391498  325.9088619  144.7244319  589.5036952  -66.05059836  22.63445404  446.2701789  
209.5298724  264.5965032  105.3531555  202.8522283  246.9611563  305.9583625  -23.03321507  462.5454058  263.7010482  249.9910758  222.3891961  268.6285427  325.7204006  141.5395884  592.9288435  -69.5263169  17.87865452  443.8979087  
212.120266  263.8882023  105.8180814  201.7232465  248.3406338  306.6545355  -19.8696396  462.9803686  259.6535753  250.088545  218.7689222  268.703323  327.1645773  145.0783968  591.5857726  -73.1161808  20.70134283  442.1255906  
212.3170143  261.5294463  102.6590074  201.3956544  243.2291259  304.973622  -21.00451093  459.8963023  260.3202944  249.8654035  224.5736011  266.0962474  328.8681225  147.4613556  591.7374426  -69.41117807  20.99546406  446.922842  
210.7377799  262.6034271  101.1438347  200.8758064  238.3651814  309.7051725  -24.91567474  461.0419931  260.3590132  252.3062142  226.1526183  267.407855  324.4033389  143.5689445  589.5958207  -63.05807723  21.98334079  449.796933  
211.9035445  263.9641849  100.8384923  200.5848534  238.1182438  308.2113505  -24.04092074  461.7072537  257.1119978  251.7489208  217.7356015  266.5412846  324.8186994  146.222856  583.2487173  -60.55448299  33.39266233  441.3900733  
209.3293745  261.4373094  101.5229819  202.1712768  238.199112  307.4101327  -24.87471623  459.6953458  257.3420009  251.9786723  222.1587395  263.9775442  326.4620028  146.522535  585.441209  -64.77230502  33.09430185  443.9626349  
209.78721  261.2939245  102.533141  202.1244799  244.2148573  305.2709273  -26.40512182  463.9181587  259.6528181  252.0586153  224.7310558  264.9989539  325.6809915  142.3618213  587.7953942  -63.2888168  26.2344086  441.0913414  
211.6030718  263.5433632  101.3806287  201.4445781  243.3755742  306.4988618  -26.02211369  461.4491718  259.4949343  251.2965499  220.1272768  266.6397445  327.7866152  144.4152734  586.0573905  -65.05247016  27.14714848  442.3803397  
212.8526351  266.1880703  102.5185208  202.592635  242.4220302  304.0722905  -25.02474618  460.6951857  258.3957023  251.5113738  219.4420869  267.0580202  326.3880555  143.6123875  588.7643241  -64.57046789  23.08409802  444.6582475  
213.6755007  266.8067082  103.6535707  203.0314694  244.1174528  303.7266314  -23.77834753  462.2637624  260.907326  252.0283312  225.0078986  266.2953292  325.5399766  142.3946847  591.3064093  -64.72863962  25.08128013  446.8365463  
213.2677619  264.3025934  104.0132629  200.4211096  246.3513795  302.6405251  -21.91350081  462.5783574  261.1269866  251.4284591  223.1223056  265.4728134  326.3793232  143.9763001  588.5327212  -68.39884778  26.81709925  448.1115683  
213.8855385  264.8725869  105.1996032  200.0226682  245.6351171  307.0028627  -22.28503234  462.2052397  260.9428663  251.7054695  219.1505368  267.9860172  328.0342467  143.6702251  590.9401325  -68.55668294  25.51139831  443.4118738  
207.9153317  264.0457838  104.2314819  199.6479408  241.1210968  305.9389421  -20.89533213  459.8131903  260.513983  250.5211494  218.1924476  264.5152143  324.161151  145.6186298  591.7755926  -69.03516843  24.49180031  445.3427972  
206.2967026  263.3513192  105.2420329  200.0110819  240.5979997  305.9215121  -23.80072106  461.7537312  262.9647625  250.7478976  221.1144849  268.6745066  322.5280155  141.2298074  596.7967585  -68.18732187  18.43515551  449.1231952  
209.8054691  266.3947289  108.129459  199.4744026  237.9841746  320.2592621  -23.02082615  459.1487424  253.2712114  253.614589  219.8918961  266.6663263  325.7967085  139.6168008  603.0824551  -67.1342283  19.25708598  422.2974717  
210.4323858  262.3159894  111.247851  200.6890865  246.4880898  307.0016687  -26.54286134  461.342962  262.7205545  247.7808278  225.1536179  269.3882765  329.8444774  147.2178859  599.5248745  -68.00517279  21.54173484  437.417147  
208.8239466  260.7361463  110.0173208  199.7966644  244.6481903  306.6045801  -22.09036357  461.2992804  258.5286719  248.3003311  222.9305305  265.7272689  328.1201705  149.4281523  596.9371015  -67.22711967  26.16439506  433.3699072  
211.5080926  263.9851571  106.6206667  200.7871426  245.951433  309.0417527  -22.72461466  460.8414302  256.1754022  249.6761344  222.2266999  267.3320345  327.8926798  149.6313398  589.5971078  -68.29499643  28.93541306  440.3847552  
212.1259181  265.0325389  105.5079809  204.7569265  244.0642155  309.6375191  -24.47663718  462.3150433  256.8118943  250.3889482  221.5985694  268.9174878  328.4416223  147.72755  592.3433366  -68.9109717  30.00625206  434.7210255  
211.39287  264.672399  105.5383339  206.3258519  243.6924287  306.7316167  -26.74321538  457.8645272  258.5173088  250.05456  223.9180141  264.748208  326.149261  148.5218467  591.5574744  -68.49819563  28.09993455  441.4585765  
210.5215992  265.8404694  107.3434675  206.3172328  245.3212752  309.4044828  -24.2977063  459.7454772  256.4616756  248.9822542  225.5123667  264.0000583  327.3584504  145.8025999  592.9334024  -68.83947709  23.5095387  443.5868526  
211.4689195  268.6090039  106.4293268  206.6685448  245.8495667  308.2886769  -24.11729963  464.2549682  260.6955787  250.8259854  223.6478626  267.8076582  327.3802417  142.1640073  597.2968978  -67.91548298  21.83491129  438.5319462  
211.0755134  265.5811201  104.37553  204.1223282  246.3019777  305.024404  -25.11869809  460.1096675  260.6386267  248.5423042  221.4658579  269.0668544  326.7812934  147.913372  592.042896  -68.36819627  25.73838001  441.7151114  
213.9431991  266.7926169  102.9949075  206.3248102  250.190337  306.860992  -22.96672745  461.1531483  258.5598691  249.71416  224.8332401  269.6422211  329.5783007  148.231704  586.2433868  -68.62289207  30.16526489  442.6324504  
212.3584545  268.549259  104.1268724  202.739868  246.9612455  308.5289083  -24.3677225  463.8049822  256.1741785  250.4610186  220.6608581  269.697872  328.6464039  146.611264  592.2769661  -67.31332583  30.21597929  442.5517884  
209.5386255  267.851044  102.8907895  201.6762008  244.3833176  307.8953351  -24.82071134  462.9398043  258.9577971  249.1617395  218.9561847  268.5193435  327.5985199  147.1295036  593.6330996  -68.24190629  31.45298886  437.989439  
208.4662137  267.8891856  105.0260235  201.9709267  243.6087481  304.9810749  -23.9577088  459.0899541  255.9149302  250.4130401  221.1797809  268.4085769  325.7171213  150.0259531  587.8649768  -69.12319731  28.65218118  441.541814  
210.33522  268.7654461  101.8698891  198.1970075  244.6675792  305.8266314  -23.63562672  460.8172805  258.6319761  252.2265773  221.5373109  267.3115463  326.244765  147.6544851  591.2583487  -69.74219662  25.79683782  440.8397214  
213.171951  270.0430074  102.7344517  195.4948893  245.2396636  307.4410459  -23.93480617  461.901086  260.2975701  251.6779688  221.0432246  267.1022366  327.8034878  146.1876221  593.4837038  -66.40077375  26.85197149  435.7329405  
212.6911229  270.5603638  102.8845782  195.6034834  245.5743113  306.2210403  -25.32607164  461.2247705  262.6955732  251.0498925  218.7316157  267.5729759  327.4383903  146.0367703  591.5159358  -67.76650441  28.33232351  439.4286407  
208.3233134  267.5634403  101.9170307  197.8301211  239.71988  303.4930742  -26.12194778  457.7776535  261.1613712  250.8456204  222.0197543  265.611184  323.7038322  144.9006747  584.1352143  -68.84295198  26.28045881  441.019848  
208.1931137  267.153867  102.034881  194.9035396  239.2834767  305.5990295  -23.61855146  460.9183142  260.1273344  251.0644162  223.4520308  265.7575005  323.5424821  145.2893735  584.0284872  -65.34581185  23.84890287  440.4138235  
209.1695863  265.5583492  101.8564123  196.0466299  237.6008635  305.1900054  -23.69726322  463.8395425  259.4282552  251.0226848  220.782251  265.3892517  326.5778835  144.1270356  587.574467  -63.78783965  24.42029951  437.7154446  
211.0165776  264.7722072  103.9277591  198.2614963  243.1249078  304.9563858  -20.64443826  463.5546956  259.343205  250.4079554  219.3454011  265.1226189  327.3964689  145.1541949  587.5941301  -68.08179345  24.15276603  438.4937152  
211.0019109  266.0636228  103.7737924  196.962833  243.064866  307.1375351  -23.26468352  462.5285414  263.9086128  252.3951885  222.0070782  264.294902  324.5343049  146.6238119  593.4262494  -69.51477735  21.55662012  438.6139407  
209.6729354  265.9377037  104.0960606  199.1970855  244.2629525  307.6942245  -24.1978549  459.2173875  261.6120118  252.7608124  221.8639692  266.9431062  325.5726599  145.256676  592.5238787  -69.50835697  24.83239307  443.0720595  
210.7856468  264.7746499  102.2830631  202.5683443  243.5847131  305.6421151  -24.43027845  460.0563751  260.0766055  252.2528708  225.9789228  267.117174  324.3625316  143.6560615  588.6266676  -68.58576228  19.90263842  447.1788191  
211.2126607  262.2677296  105.086438  202.7491793  244.1094366  307.1678863  -27.31680717  462.1085269  257.155238  251.2457575  224.7027292  266.4479642  327.7874286  143.0308651  592.8264014  -66.66367102  23.00981555  442.9369822  
211.0645257  265.4799739  104.1556739  202.2604146  241.585426  307.2038469  -25.27981742  462.736277  258.6447554  249.8901753  222.1669932  267.4935479  329.0832767  143.2527377  592.3766466  -65.52120935  25.86438318  437.8489799  
210.2895657  265.1471678  103.9639981  199.6908999  240.7041797  304.3549512  -23.55304813  459.5070198  257.614115  250.3703971  220.9663799  269.6137031  325.4917296  145.8692054  588.6755297  -67.66677431  25.51302436  442.6016537  
211.2371008  266.720054  102.9317928  200.1073531  244.9979845  305.173683  -23.30447711  462.6535296  260.2958315  250.580676  223.51902  269.1445814  327.8339654  145.423804  586.6658605  -69.06287619  23.78654762  443.2521337  
212.8585245  267.1612879  104.1720197  200.3254581  241.0408273  306.390287  -25.11458842  463.6946606  260.8651151  249.8435977  218.295037  269.5663701  328.2769335  145.2059009  588.2012907  -67.22535877  26.07487  439.4828128  
210.4517608  263.0422342  103.181569  199.7101281  243.3797317  306.8802807  -23.6943635  461.7181513  257.2762979  250.877648  219.0887861  266.5093853  326.6460533  147.1764782  587.1817348  -69.37320411  25.79239289  441.7614464  
209.8115201  263.4180697  104.9241378  202.0095638  246.0771923  309.7263651  -25.42099158  463.0767576  258.1132846  252.1926185  223.3507286  266.2495288  326.00248  145.0849158  593.8187628  -68.8519  22.25000565  437.4982369  
210.8317107  265.3929098  104.7786823  201.9899942  245.6940043  305.5805868  -25.97775679  460.5603823  259.7566478  252.9248223  224.1171057  266.6098322  326.4893916  144.362049  592.8487672  -68.4702589  24.10283003  439.5049959  
210.4932349  261.7922628  103.8359181  202.0491215  246.7223785  305.2230742  -24.33121658  458.9902892  260.0962034  250.4189353  225.5880474  268.5245651  326.7301615  144.8026482  591.3650443  -69.74539614  19.87077695  443.8824492  
207.2708908  260.5061822  106.1752834  199.4884344  244.2483217  310.8990058  -26.81098805  460.7961475  261.7885726  249.6292654  221.2421715  267.681747  326.3797163  144.0550261  589.8565743  -67.62893405  24.67757138  441.3041745  
206.0515764  258.6604913  106.9793962  197.9544616  242.879203  307.7096082  -25.2242654  458.4248306  262.1229677  248.6245678  222.0204538  263.4387484  326.9002941  145.1351862  590.3870847  -68.71859595  23.33658959  439.3759539  
209.5238603  257.3934063  107.5109003  200.6076751  243.9282648  304.8482005  -23.96130866  459.4220624  263.1610847  247.6181841  224.4247755  263.5414383  326.9859326  142.6634617  588.6690162  -66.4846907  16.63890315  444.1836307  
213.0894897  261.0799524  108.175902  202.0021222  244.7439519  307.1984525  -24.45044016  464.8726692  263.5041947  248.4814897  218.8429  266.7751523  328.9563313  143.938271  591.3582666  -63.09771935  23.40011055  440.7631224  
214.5533806  263.6093375  105.953545  205.4294519  247.8832037  302.914773  -23.63247945  459.9346569  262.8710077  249.234103  222.7927621  265.0168721  330.5427708  146.9286195  591.5423299  -64.81789522  29.03836064  441.2914494  
211.7434556  260.7184509  105.7352529  202.9610374  241.6433839  304.2334618  -24.29964192  458.680244  262.8751507  246.2690812  219.6499315  264.9921444  327.5734757  146.9815322  588.5646025  -61.97234433  21.13010242  443.0902186  
211.4066326  257.0350559  103.0876335  200.458089  238.4602323  303.2128482  -26.2582386  460.5794654  261.0060621  247.8251434  220.8046105  262.6248028  326.6604361  148.1136806  584.3583148  -66.76720043  22.45973613  450.6970863  
212.9619473  263.1805873  106.2544495  203.7512079  241.483583  306.0152421  -24.56950903  461.6433643  265.3676927  251.0262083  222.6742245  262.8828064  326.8949989  141.4126958  590.5366778  -65.0763183  21.15648264  441.1375083  
213.5823542  261.5583201  105.1071396  205.7096918  242.7114495  303.7341166  -24.7056544  464.1760514  260.3760817  249.5367718  221.5432027  265.9445553  325.7627901  146.9072886  587.4510159  -62.12005164  23.80159754  443.1594376  
217.0678207  268.7388586  104.1363504  204.2802243  241.7909752  308.2271428  -24.89183946  461.8670472  264.0384182  250.1573481  221.1548061  268.0922276  329.9288479  140.6087424  593.3051443  -65.05313809  30.68360727  441.7583391  
210.048242  265.5584305  102.2849358  203.4132928  244.6614497  305.7196264  -23.60634416  461.1118694  261.1490124  249.9408503  220.7140486  267.1109974  325.5161572  143.8842138  584.2267227  -68.66346156  27.55093144  447.9792863  
206.4707633  267.572566  103.3536104  204.5591066  241.8093006  308.2347792  -23.30802172  462.4186987  261.3098446  249.3399929  221.7564806  267.1887859  323.2480219  140.6952812  593.5295756  -69.68416445  27.31987309  440.9617285  
205.1536629  267.6328111  103.0805849  203.995398  243.6846118  304.4342874  -23.269684  461.4902666  261.5508766  250.2132994  222.4445564  269.0513636  322.3442638  143.2434958  589.015076  -71.38008721  21.64156087  448.5091957  
210.8288372  269.7563629  109.18658  201.0261016  249.9911286  310.4141759  -24.6533715  463.813848  260.6433817  253.7443956  219.4543146  274.1618664  326.512267  143.3524312  597.2591973  -66.50506455  21.37387785  432.0758377  
212.1953389  262.5198027  112.4959815  198.7321148  252.6477993  309.8118196  -21.76913544  459.9932216  261.3995873  249.1933018  219.2078022  269.1071199  330.7347394  149.1201766  599.8419467  -69.51635167  24.38328668  440.5700355  
206.8448656  256.4430364  110.5883248  196.7260724  248.2387433  309.2264593  -22.80539657  458.7181717  260.8202045  248.0636315  220.6008813  268.3389555  325.0856395  150.4885118  596.1031959  -72.34767593  25.46796825  441.5686506  
204.3389136  255.7052458  107.3931264  196.6709979  242.9172953  309.0284872  -23.65961983  459.0044306  259.7107969  248.4187256  224.5342067  264.5912416  322.5634182  149.2754094  596.1062646  -73.39875125  25.45772234  440.9563652  
206.6120087  257.6204189  107.9839019  200.3008569  241.4191574  312.0596285  -23.75591673  462.4342301  264.1018026  250.4327887  226.1638129  267.1423093  322.43681  144.633705  593.6941651  -69.67271467  14.96682369  441.5591386  
210.8476257  263.0895032  105.4836995  199.4167945  244.8623736  310.0926302  -20.33291644  462.0345483  262.4116535  251.4722437  222.7873969  270.5844949  323.9623043  148.1053973  592.6024724  -69.96885932  17.37484376  442.583911  
209.4243812  263.6761787  105.0649297  195.0478243  244.0003407  308.2864348  -22.77925312  463.3869466  262.7161709  250.6985204  219.6921946  269.0548483  325.5967384  145.0672881  592.5390214  -62.66617824  23.87549851  442.3499792  
212.094651  265.8860721  105.668721  197.3203849  244.7426087  303.7998653  -19.64836939  460.1646453  259.392348  251.1061378  222.3368216  264.4940721  325.3090101  144.9474004  590.9260704  -72.0454087  27.32155211  440.6036811  
213.9572163  268.3466247  103.8382285  198.9253213  241.4730714  306.5858426  -22.66585486  463.2893056  258.1242853  252.7457834  220.4464204  267.6056571  325.2322461  141.6777601  589.0969625  -69.14946971  18.54372939  443.8213445  
213.2062799  268.6063061  103.1556543  200.2464447  240.519675  306.4524844  -19.46974103  460.0562269  257.5453529  252.9225076  220.6304965  268.0835778  324.9956501  143.3647628  588.3112842  -65.67425252  23.88714621  435.8398889  
211.8887122  266.216391  103.4837556  202.1897905  240.8379141  309.0264883  -20.73566175  464.0718289  260.4555659  252.4532231  225.5295399  266.5977487  322.9863034  141.8768358  586.6758467  -66.41885797  21.76176644  450.362081  
213.4527927  270.6895243  103.5507558  203.1782536  247.4959922  307.8230211  -18.22303219  463.4351016  259.0123916  254.6768032  220.236195  268.9649416  326.4651647  140.9268305  590.7962372  -69.63019755  26.29325642  440.6180378  
210.2845234  269.1880058  101.836293  203.4890493  242.6818145  307.6199206  -21.94895919  459.2863125  256.3629027  252.2028729  224.5089633  268.0906908  326.2677875  143.8659857  591.6943203  -67.49880911  24.99534174  445.970348  
211.6757428  268.7638029  101.0925507  201.4649194  244.7513596  306.8069696  -20.12457588  463.0151818  255.3651359  252.4578877  218.8973928  268.3577415  327.6842404  147.535751  589.344625  -68.1468044  29.27117363  444.4470153  
208.0028944  266.2822077  102.8679802  200.8602315  240.5293525  306.3944879  -21.74817845  459.3241499  260.1070236  250.9180782  221.168289  265.3198438  325.8650492  142.9689724  590.919347  -66.72824597  29.11560126  440.4984384  
208.7728551  265.4185617  102.4700249  201.5884964  241.4752086  306.8983958  -21.40461084  461.5466404  258.7618837  252.1181861  220.4230071  267.7072426  326.8442307  146.8084722  588.3454681  -69.60865386  27.53259133  442.0083218  
213.2109789  269.4424977  103.343317  202.1512889  243.1710062  307.0285711  -22.84234615  462.410886  256.9641052  250.9822963  221.4921285  266.9577273  327.7081931  146.6690308  593.5517402  -68.44372642  26.68335567  440.4371302  
211.0003982  268.4612505  101.4590574  201.3736452  243.2110538  305.2826517  -23.80413821  460.7587122  258.0388856  251.1251961  222.9433433  264.7027835  326.8520001  147.5256165  590.3637142  -68.58474192  28.29915454  443.0623165  
209.5959904  267.994879  103.7756383  202.8753656  243.3199542  307.2467097  -22.37002452  463.7641318  258.9798136  250.5987422  219.4019389  268.8821594  327.2041155  147.4581262  591.5034966  -67.37035978  28.71623881  441.9329272  
211.8100189  266.6200262  101.2049484  200.6708779  242.4225382  307.132785  -22.88910194  460.8104127  258.1317807  251.5070956  221.4525482  267.9716376  328.3614441  147.1243957  589.1613087  -68.11355445  30.56619604  440.9992363  
209.1707427  264.5567355  102.4888998  201.1836537  243.4080428  307.4019081  -21.20249522  461.7236167  263.5506554  250.4352699  221.6848777  269.3209786  327.8616895  145.093741  591.8944862  -67.08011317  24.96761034  439.4662066  
209.1653286  264.7764009  102.893494  200.8394772  242.3319674  306.3755147  -21.22285835  460.9372569  262.1098771  251.7046551  219.9424183  267.9014183  327.1042371  146.028913  586.5322649  -68.38384188  27.53517509  441.9202469  
209.8093987  265.4844762  104.6452102  200.9748623  242.8505266  306.4218138  -23.73743981  460.6996639  261.668559  251.2324351  223.4436393  267.2070317  328.2160803  145.6163956  594.5907066  -66.56589394  26.3427402  444.0838833  
211.5738293  264.0703557  103.3667409  198.9615032  244.9043015  305.3468108  -22.4854475  462.5490044  259.021348  250.6157111  221.2448376  267.4377254  327.5998322  145.9263475  592.5595845  -66.75195293  23.46818236  444.8709458  
214.8690353  264.9042149  102.792303  198.4269454  244.2076188  305.7038959  -23.30823119  461.7012689  256.8197881  250.9461993  221.6579043  267.9060192  326.8973712  146.3185361  590.1378422  -66.65199382  23.4000879  445.7275761  
216.4720126  264.9461919  103.785816  199.1135147  242.2882949  305.2848207  -24.19821327  460.3794871  259.4909157  250.6853991  223.158074  261.8664311  329.3014749  142.7754613  590.9749039  -63.24368118  22.42223527  445.0506542  
216.721794  263.6363898  103.7873114  201.1094661  242.6495866  308.0121691  -23.49002035  461.8919566  259.2972058  252.1821504  224.133413  265.5174576  327.9115325  143.6680454  587.9891737  -61.89646399  25.05887968  445.6016113  
214.8467083  265.2805509  102.8767685  199.9072391  241.5682951  309.5458933  -24.47382033  462.7022539  256.7016249  252.7612258  221.4572384  268.646615  326.918999  146.6753456  588.5713363  -64.05189873  31.8485106  446.1963306  
212.616773  265.7841865  103.9438014  198.805724  243.2283263  308.2638494  -21.70390746  459.2354832  257.8355026  253.567388  226.15191  269.1727286  327.6139076  143.8102349  591.302174  -66.80355785  34.30932522  436.9412559  
210.956736  261.8148569  104.0820256  197.3252502  246.4963425  309.3011271  -22.03011308  462.5250107  259.9041638  250.7409902  222.0687149  270.2841993  328.7778284  144.825029  590.3282835  -66.65083675  29.54708501  444.4603175  
209.8913457  262.4738883  106.4639765  201.5927172  244.0467629  307.374728  -21.66563495  460.1265602  259.2334809  250.6838888  221.6194643  266.1086011  324.8887397  143.8445214  595.6485427  -67.31235434  23.74872746  437.4278746  
208.4831988  260.65463  105.4006537  203.8122008  243.8892983  305.8825209  -24.35785625  460.4811251  260.9178234  249.4543718  222.7551914  265.3509893  325.4757345  144.9052243  593.8730896  -69.03011334  19.53699106  448.2470957  
208.5097319  260.6189993  107.2657513  203.7652057  246.3813237  304.2051749  -24.50603597  464.0292023  261.756587  248.989401  223.2169315  266.2847511  326.4868231  145.4948295  594.7984032  -68.90934998  18.55334975  439.8845914  
208.8448929  261.9657724  107.4660726  204.6804808  246.7055367  304.2241291  -24.29989245  463.3904852  261.3607106  247.6617482  218.8632547  265.9238368  325.129381  147.9739003  591.3999381  -71.70341759  19.84124164  441.4871605  
209.9970576  263.2779296  107.0495872  205.9553525  244.2612084  306.3259566  -25.27362994  459.3015787  262.5114353  248.3813144  222.0546634  265.1314543  325.7120653  147.0533489  591.7013801  -69.71685183  20.41824972  438.5057958  
207.4619716  262.8115325  106.9218375  206.0594932  243.6001457  304.4187323  -25.11971046  458.6003158  262.5498281  248.2087553  221.8456253  262.0295512  324.5078017  145.0037774  592.393955  -69.54297798  18.52421346  441.1836578  
206.7012514  261.0994455  104.4256456  204.9746381  241.4794423  305.7120858  -25.46182559  461.0601512  263.5348574  249.483445  223.8110242  262.5824438  322.1478612  146.9457216  586.3019895  -67.09118499  19.73912589  446.387996  
210.2388488  263.6749364  107.1316976  205.2393385  243.748439  310.7031912  -22.8233057  465.2862043  262.7150218  251.2393047  222.3248525  264.2531513  324.8440042  143.937205  592.2233691  -66.37246372  28.48293914  436.5359443  
207.7585381  261.8426161  105.6248387  205.7603219  244.6871192  304.7488638  -23.89513939  462.1404934  261.6231981  251.0463419  221.9002936  264.5699467  324.6527432  145.6721472  587.5145523  -70.74331793  28.43821638  443.5314699  
206.8192224  261.0302638  107.7678795  204.6579851  242.3054186  305.8111488  -25.98935867  461.7340487  262.8776081  248.9249125  220.5244163  265.6135996  325.1052086  145.9674502  590.9224224  -67.57074018  25.09375596  441.6690339  
207.9932121  263.0304607  105.9877537  204.4180716  245.9305612  304.9442606  -23.93934157  460.3732836  261.438023  249.9544467  222.5351927  263.8805885  326.2790921  147.7536987  591.1730207  -70.38440944  25.55049302  434.7047946  
208.3922812  262.1835439  105.491423  204.0065606  242.3715446  305.7767389  -26.01445807  458.4677006  262.8100784  248.4587883  223.5200737  262.6945471  324.9064302  145.587453  590.3281241  -68.61977733  21.48636859  444.3092838  
206.8445123  261.1533853  106.4129853  205.1666882  246.5748883  303.250311  -24.55123402  460.3822583  264.8298458  248.3689025  223.3026803  263.9229063  326.8494043  144.0101166  593.3605116  -68.13082704  20.65253768  437.9523858  
205.7065069  258.0282337  106.0369628  204.0825846  246.3776858  305.7775375  -25.01090227  461.7773742  263.1290403  246.1201713  224.2834037  264.1690983  326.9413568  148.3703601  587.099775  -69.48772112  24.5277798  442.6490305  
209.2801877  261.6452676  107.9493225  203.7739817  246.3326465  308.1344985  -23.5087302  460.4451681  264.4335625  247.7648847  220.2934453  265.1152378  328.4566325  146.3192076  589.8096741  -69.17928939  20.27770847  439.8498734  
207.6046955  259.798006  106.2359083  203.279682  244.8409798  306.8751622  -25.05804057  462.7023125  261.558277  248.7571591  220.0022102  263.9365809  325.5920664  147.2540113  586.3231414  -69.36444492  22.28713196  440.4444988  
207.3356566  261.1599152  107.219051  206.0048468  248.1281578  307.0807023  -25.38524327  460.6129918  263.1989929  249.4752422  220.1899438  265.6202563  326.5874931  145.8475645  593.1822053  -69.82149829  21.43352472  439.3421156  
208.3145007  261.6509772  106.1568724  203.8065306  246.1170796  305.5745946  -26.67922659  459.9122316  262.1482895  248.528858  220.8572478  263.0880522  326.685828  147.791706  594.2348126  -67.49667672  22.88337643  439.6837467  
211.7499599  261.6645713  105.518436  200.9655965  244.6198234  308.5126593  -26.68997127  459.5253148  259.678404  250.1850379  223.6630321  265.2677325  326.6575322  145.1145427  594.4308292  -65.73199918  21.61829475  444.7478562  
212.9465451  262.8070088  104.8389107  200.6000355  245.5423706  310.1050058  -25.84026124  464.2965422  259.9161485  252.7203778  224.0866453  268.5307235  326.0917204  143.8190275  590.5112361  -64.21946601  23.62645538  441.6345402  
215.4320305  263.7566351  104.5463488  197.775649  246.2245676  309.8483176  -23.83585815  461.4819754  259.4532043  252.7095172  220.2497588  270.1980527  327.7232986  145.9094621  590.2361227  -66.15444442  23.60514922  439.2363841  
215.3403631  266.4608593  101.1628425  196.1122863  247.4683664  306.6480314  -24.25338348  459.6019632  259.4826184  252.1743077  224.2170108  270.406177  328.9740254  145.9200241  590.7665455  -66.53591562  27.00102087  446.0409347  
211.4437591  269.9065917  100.8403941  196.6297808  246.8346974  305.6615107  -22.99552491  462.4325679  258.7662613  250.9699792  223.4057086  271.578261  326.0262055  143.2865204  588.5469302  -65.242043  24.50029033  441.2433981  
211.5990359  268.6040568  101.3295322  197.0472543  245.2071952  306.579551  -25.07645066  462.1637876  257.0524317  250.8680311  220.2795417  269.570489  325.1316986  141.5595471  588.6091286  -63.17343206  31.56615181  440.1339199  
210.4192975  269.5156542  103.2271416  198.6255637  246.9638904  303.9677359  -23.90510896  459.3773423  260.8957613  250.4388096  224.0089896  269.9591879  327.2527336  143.8285523  592.3727251  -68.73397759  22.2638751  438.8048054  
211.7748174  268.9821328  102.9099498  196.2860537  244.1504117  305.0394085  -23.980615  463.0275924  260.7123509  248.0475026  221.3295249  270.8198098  329.3890342  145.5210641  592.1934514  -66.41349037  21.76132102  445.0186907  
213.1436893  269.0782259  104.0409184  194.3393098  242.4514394  304.371891  -21.78935598  461.5822358  257.2447526  250.0521911  218.7640469  268.2036321  328.3018796  145.8366143  589.8923628  -69.06874237  24.64335179  440.6134598  
211.6287909  271.1145702  103.1128876  196.4645142  237.8280079  307.4803532  -24.53404321  458.4161403  258.6559425  251.9503248  220.874608  268.6765795  328.5446466  145.0807923  593.9513087  -69.99556955  23.80541613  443.7787791  
212.0963805  269.0516091  103.2310455  196.9248783  239.3297599  306.0344425  -21.61340749  464.4230802  259.280761  252.3420258  220.1067556  268.4305885  326.1672699  143.2587316  591.7939224  -66.21309508  25.09879334  441.9150414  
213.0975074  266.7392233  104.8781833  199.004725  243.5945126  305.0292369  -19.51073916  465.0048928  256.5141519  250.8918067  220.6185005  268.4856104  328.394197  145.7761249  587.852975  -69.90463623  25.57183919  446.4402262  
217.4679779  270.4762509  105.0118916  198.0700498  242.1777416  307.8386392  -22.00550668  462.7049975  258.6372216  251.20466  220.0102009  269.7304579  330.9180068  144.3754634  593.7316862  -68.60170399  26.76390387  438.8960968  
215.8197133  269.9139086  102.0123614  198.9304479  242.2991964  307.243889  -22.77787488  460.7828303  257.3421852  252.6160662  222.2742557  267.0501396  329.2440983  145.7658467  591.261875  -68.60063082  30.96777692  443.5786746  
212.0427282  269.1698652  102.4101635  199.5279175  242.5771035  305.4087259  -24.05470405  462.336642  261.7280384  251.5754945  222.5359909  271.3826972  326.5497096  145.0925124  590.5890403  -67.56839414  26.79261096  446.7436268  
211.5026484  268.7273559  102.2227565  198.7745231  239.0928303  307.4654279  -24.0291611  460.6450028  262.5964656  250.8047182  217.133684  267.7655787  326.3261423  145.077431  588.1280872  -66.43593912  32.28749897  439.9116242  
210.8598861  268.6714833  101.9690009  200.1766025  243.0783189  307.3319874  -21.11469128  462.1150606  261.1253459  252.5948688  219.1067483  268.8426576  325.4831874  146.8590461  588.6704644  -69.53137895  28.39706917  444.4141458  
211.7868857  269.0100724  102.8082061  202.0057501  242.7706177  308.7128444  -26.46724439  458.4432885  261.4886273  251.5670406  222.5358002  267.6292946  326.0752586  142.3391167  592.0719856  -66.9629623  26.06694793  439.7208531  
208.2677298  263.4351924  105.008281  199.6565367  246.3546545  307.3633877  -24.36227902  460.1003508  259.016989  251.3009821  224.4820629  265.3949349  324.4273301  147.1395139  588.6038412  -66.77912781  26.76612717  442.6686995  
209.7364059  260.4661276  107.0430418  200.2570073  244.1332499  309.5357946  -23.59882348  461.3766737  257.9708362  251.5720756  220.6413831  266.0102407  327.7083396  143.780096  593.6537437  -65.004507  27.54602778  439.5231776  
207.6599803  261.2798608  105.6276335  200.3958743  243.0352307  305.9798204  -24.38815627  460.1014419  258.2979499  250.1451839  225.3598995  262.1762199  324.0130078  144.3637187  589.7448825  -66.90097695  24.50612379  443.839413  
208.4460575  262.3576729  104.388873  201.814286  243.3798833  308.2003662  -24.26888624  461.8135037  260.2040826  250.039843  222.6200703  268.9658231  324.3372566  142.8666337  588.0456565  -67.19834863  21.7853324  445.1507029  
208.1071405  264.2473434  106.0533071  203.6808206  245.6338984  305.7614822  -22.33777538  461.8483609  261.0407857  249.9395151  223.0798064  267.8490478  323.5926373  142.6741695  589.7410583  -67.36924332  23.32898292  435.4065385  
212.6264862  260.7603758  104.601566  205.2428348  249.3071731  306.9609645  -24.00240813  461.7042944  261.9946381  248.2901343  224.4185465  270.969217  326.3015641  144.5369048  592.9111323  -67.08452537  15.40067777  444.8679721  
211.2245489  263.4670079  105.5915449  207.5136264  247.3822551  304.253573  -22.77032477  458.5950723  264.0995789  249.3124124  220.6321745  268.7760085  329.08912  147.6881501  590.6957525  -69.74655809  23.92275275  436.7051042  
206.179387  261.4884007  102.8106749  206.5906797  248.4550911  305.8183249  -23.66100709  459.397984  264.7702075  248.5184008  223.8020014  269.2982447  325.4424258  146.5705436  588.1269895  -68.44826485  20.51532766  450.1164558  
208.6264558  264.881057  103.5897206  204.2132368  246.0646412  306.7169752  -24.24142778  459.1058666  262.719573  250.7196  221.7537704  269.608115  326.6854386  145.2504166  589.8168206  -66.93913475  28.50820271  438.3946282  
206.9678642  261.5321541  105.9362315  198.8862442  247.1725649  304.6477258  -23.38420928  463.4665613  260.6823355  250.0605451  226.2769189  265.5429459  325.954217  147.7003171  592.187631  -67.95009127  21.20166246  444.2370006  
211.7874254  260.0281695  106.7285001  200.547499  246.9249017  309.6394494  -22.96875062  461.4936387  258.3093924  252.1925691  223.2571556  266.9415576  327.4887738  149.3039105  593.4883583  -66.24284165  27.25615606  440.5647895  
212.5284234  262.1277796  104.6154231  201.7360747  242.5675449  309.4424306  -21.86812778  460.2825479  256.2839183  253.0938426  224.2482354  264.9677521  325.210171  145.0315287  593.0089061  -68.04674435  25.49514014  442.4054365  
211.4776653  266.9108703  103.2971143  202.7297537  238.3209758  305.8679298  -22.35002787  460.7486661  253.2533468  250.654349  216.4065782  266.7450931  324.4001912  146.2867644  589.7287471  -71.6996782  28.87605541  445.0588797  
208.1159445  268.452689  104.3335441  202.3896288  236.4577957  305.3304771  -21.74023859  461.3307842  256.8461162  251.2893386  222.068259  265.204776  323.5355565  143.3963814  592.5883796  -71.108413  23.87018824  443.1792271  
208.6756329  267.6784998  103.4213399  200.4612542  233.5654663  306.3543568  -24.08944233  461.9948142  257.1851171  249.5438988  216.7575955  267.1036613  324.7824716  145.3792446  586.9041584  -66.80517011  23.17223545  446.1720096  
209.6482069  269.6868809  102.8250991  200.5502798  230.5664578  303.9179199  -22.49447317  459.0919762  258.1126449  250.8533392  216.0452587  263.3080103  325.0054873  145.3866756  587.0364996  -65.51818834  25.60059779  439.7419171  
207.8666149  267.4370053  103.3550851  202.8792614  239.4000809  303.5434415  -20.47521809  463.4882795  256.8381907  249.6470396  218.7903289  265.0294976  323.3501196  145.3578157  587.5802429  -68.25436112  26.1834706  442.6246612  
208.0944189  269.5873441  105.3984594  201.592961  240.5103414  306.5934267  -21.16994261  462.1735681  255.3228995  249.6478904  219.4029425  266.0661019  324.1948289  141.377935  592.1078021  -69.73252282  24.88992243  437.1740161  
207.8646643  265.5915109  105.8470646  198.9898104  245.7716989  305.5998846  -23.59559259  462.9290764  260.3758247  250.4533799  224.1847395  267.6259657  325.2626002  144.3252712  596.0114183  -69.88557106  13.77009125  442.0052426  
214.0576641  260.2516728  107.0653547  198.2539046  248.5044497  311.2638638  -23.89441538  463.6022775  258.6619108  250.6175194  221.3788761  269.4346857  329.1745837  146.2941818  594.6934639  -66.56296627  20.82191955  443.3063073  
212.2873234  258.9243516  103.0576517  197.4996588  238.115084  307.8727196  -26.31950245  457.4070771  255.0534819  253.5604192  223.188997  259.3956487  325.7840765  146.0864674  591.5503523  -62.17890352  33.86608418  440.7930828  
212.3880539  257.2024561  104.0793669  198.0718773  248.5529295  307.1857503  -21.50387314  461.4741403  257.9879548  250.0252622  227.7636129  262.6685124  324.1748218  144.6344635  589.053999  -69.29977045  25.86442053  442.8978389  
214.7622619  262.4039974  106.0651938  198.1270539  249.3265286  308.0442565  -25.51193528  464.2283927  262.5157881  250.3944806  223.4265409  266.2000807  332.6547679  142.8082518  588.6361309  -62.70721832  29.40008966  438.6541039  
216.1429226  263.5761943  108.4184249  199.3390537  246.8215572  307.8915615  -27.26179109  462.1025709  261.8033696  248.894074  221.7536054  268.4735681  332.9812676  146.9978902  596.3960787  -66.96409893  24.02678209  434.4549764  
211.7490878  261.3301972  107.7040176  199.6895239  244.8154001  305.8466663  -25.11185315  460.4162832  261.5953981  248.0217189  221.7861766  265.0093718  326.3570558  147.0194228  592.6708065  -68.24737417  20.71526459  437.9239507  
211.7349585  261.8801129  104.5275155  199.8474987  245.931795  304.8862564  -24.09586814  462.7136942  262.3512035  248.1044678  220.5032439  267.0112258  327.8798792  145.9859064  588.6511398  -70.32557669  21.08732409  440.5651412  
213.560913  266.7575666  105.0073748  200.2510051  246.082821  306.4897627  -26.18475947  460.6370776  263.4419409  250.1032811  223.2006881  265.6311898  327.5502099  144.7466007  595.8186818  -71.76788755  19.80357594  434.0126765  
211.7324092  265.6312257  104.3000788  201.4604312  245.6742667  303.3549544  -25.88249893  461.9404835  261.8972784  250.1160157  221.9630832  268.6105207  323.6395589  145.0090141  591.2504774  -69.68399571  15.88338068  444.0396719  
212.8806134  264.1364772  106.6459676  203.741111  247.2771318  307.216335  -23.41501808  464.118032  260.0224783  250.0729958  221.9227828  268.1215613  326.7558201  145.4647823  589.3874728  -71.11189866  20.67470912  445.2247853  
213.077413  265.2276752  104.7731339  204.662846  247.4959149  304.9347007  -24.75999042  460.8516631  261.5958395  250.5623615  222.9539891  265.5176737  329.3984261  146.2445375  590.9403422  -68.32886746  24.13985931  441.7625469  
208.6102994  265.1053717  102.6487988  203.9856833  245.9327918  304.7914384  -21.40461037  462.0318765  261.6554121  249.9645891  221.7450314  265.8223784  325.3456246  145.876333  586.9697582  -67.82398957  24.70759397  441.8700983  
208.7747558  263.3365803  103.7730237  201.3864697  246.1308936  307.7333911  -18.83172287  460.6565007  257.4206083  251.3504687  221.3052394  265.0159033  327.2615296  147.6669562  590.924242  -69.56643536  27.21409272  442.4055475  
209.2355545  261.4426228  105.8428041  199.482035  246.5346271  306.8499096  -23.10294128  462.7510937  259.8377853  251.8887047  226.1596423  266.0215504  327.0128045  144.0678933  594.9775003  -66.44075989  22.77962312  443.4772471  
212.8415896  264.3322027  103.7331132  199.6929952  248.3646169  306.8656933  -23.33575353  463.0850416  260.5735161  250.2568629  223.6035078  268.2243429  329.4874809  147.7423498  588.7377894  -65.87646738  27.0192947  443.6607514  
210.4834479  267.3997343  104.3321328  198.8059913  243.5402061  307.732932  -21.85603643  460.7124794  263.3446139  251.7735488  220.4719348  269.2487029  327.8536447  146.8324303  592.9834015  -66.80864415  30.09093022  436.6214235  
207.7361255  267.2364874  103.1252414  198.3607741  241.113858  305.3754484  -22.86190912  460.119073  265.0069772  251.2450708  221.1877379  265.8881997  325.9650342  144.7324088  590.7484785  -67.65415444  27.45626428  448.4001806  
209.5768831  267.7285443  103.9101067  201.4116618  243.9829676  305.3399369  -19.94068261  463.742429  264.071668  252.3207609  221.6625546  266.6238481  326.3881132  144.9583222  588.2182641  -68.25969096  26.08010286  441.4923024  
209.1347857  269.794728  104.5397792  200.0621708  239.9535831  306.5013339  -22.63414743  459.0652167  264.9612312  250.4213155  218.8857503  265.6668312  325.2569033  144.8726547  593.6636148  -69.02281077  27.43061435  436.4712366  
207.4623626  269.0078206  103.5456206  200.2449348  242.0482754  302.8426825  -22.54145937  460.7670351  265.1568255  249.7077475  221.8091442  266.508332  321.8307947  141.9522002  589.8179766  -71.80845113  20.87360681  444.5487889  
213.1251366  270.4320685  104.3300707  201.3065535  243.7995733  307.0956889  -24.46083206  464.0010313  265.9059627  250.9924067  219.4883408  270.6906225  323.859986  143.0759354  592.9731361  -68.41866554  20.54082658  445.050317  
210.27604  268.5258581  102.3066147  200.1998637  241.6893256  304.8065443  -23.61549919  459.7421178  260.7400666  249.4092929  217.9365861  266.5641986  323.9829835  146.2851748  586.0486316  -67.26524494  28.01003717  443.5262856  
206.2002271  265.6079095  105.6674049  200.0532637  242.961673  306.7505015  -23.28737239  459.4508936  258.2512081  250.9513688  222.7652877  265.4751703  322.8098209  143.163391  591.0337255  -66.22953516  19.97016053  448.0547622  
209.6938837  262.2372868  107.070759  202.6401372  244.6210563  308.479052  -22.0793487  462.8113877  258.6318935  250.6473227  221.6411338  266.7684572  325.2442065  141.5842664  592.1936174  -66.64458438  19.84189784  443.1684648  
211.5974985  262.0613534  106.2532867  202.1185747  244.661107  308.6722542  -23.37705909  462.3709015  261.2860789  249.8467439  224.196175  264.0099026  327.4850582  147.6938252  595.8756951  -64.77176098  23.1902156  441.3455779  
215.096314  260.3815482  105.637994  201.4140478  249.9108534  309.7077138  -23.61455775  461.4454518  263.2030687  248.4895949  223.2720063  269.9951549  331.7906531  147.2516451  593.8825397  -63.79644484  25.45055736  441.1790856  
211.276683  262.1432252  103.2768557  200.9142254  246.52398  306.1985609  -23.14987263  459.0675196  261.9985359  250.7028648  221.4082932  267.1936372  331.0050399  147.0973114  589.0568063  -66.24733833  32.86910685  441.6673169  
210.3043879  262.4596671  103.6770907  202.6323656  241.9556464  308.3120394  -22.92728953  458.8248634  264.7315351  249.4727103  221.7992926  270.9005437  327.8468617  146.1819678  590.4718256  -64.2477612  25.76944739  442.1685086  
211.4415811  261.5393475  103.0177947  202.584782  243.5722486  309.0760577  -23.62148641  460.7226418  263.1490515  251.9106383  221.6505237  269.2738948  329.2792101  147.5753942  586.9379321  -66.48221629  28.51285069  444.7418659  
212.2724652  265.8937024  104.0488259  204.6035645  244.9973757  309.4009505  -24.76654036  461.7335518  264.3770557  252.8390266  222.0418433  269.311048  328.9788274  145.1358483  592.1977784  -65.83546628  29.57457997  440.9592767  
211.7957594  261.7118576  104.7672509  203.7836286  246.2548004  304.8009684  -25.06123599  460.2294117  264.023064  249.6926145  221.8177369  268.0697248  329.9667017  147.2354313  593.2382165  -64.74900635  27.27293479  443.4011622  
210.7349961  257.9463961  105.3823513  201.3324892  249.8844324  307.0700088  -24.40846402  462.7366256  262.421758  247.2943224  222.8176257  266.6397291  330.4435913  148.6785404  588.5924662  -65.53022248  30.31466538  443.5788044  
212.9621149  260.1153805  106.5411983  202.4728348  248.9870782  307.6349228  -24.1689506  461.4296976  261.8391985  249.7858552  224.0301777  265.9883837  333.0204848  146.3424247  595.7492178  -63.37718782  28.8952906  439.9676347  
212.4645463  260.800418  104.8273034  200.7566061  246.7292403  305.0423293  -25.92374658  460.9105732  259.1002568  249.9897191  225.7989595  265.8071657  330.6809318  147.2810896  588.0308916  -64.67603943  27.22520188  442.7993494  
214.9927745  262.0804773  105.4616799  200.6563015  242.2380451  312.315715  -25.51407151  461.3089422  260.4151023  251.0681699  221.3135332  270.0033597  328.2135147  146.9569686  589.6622289  -65.77915006  26.60919912  444.3364814  
211.1933981  263.8195459  106.7796072  199.9484443  240.6897821  309.3179849  -26.97026973  459.7963096  262.6088236  249.5667375  221.5227473  266.4938418  325.2679436  145.8728135  594.1061002  -65.87552237  28.79783575  439.4000144  
208.3559122  259.1979085  105.1774591  200.9063847  240.6375478  307.1268332  -23.56171856  461.5061862  259.0669381  248.1734157  222.1918847  266.5997382  323.4548647  146.6455437  586.5382391  -66.4084916  25.18040567  443.0249137  
213.8370041  264.7831803  108.1532589  200.9823365  244.0602452  307.7660092  -21.60640028  464.1695706  257.0071022  251.8736556  218.9821346  270.5139571  329.534644  145.0672587  593.4171345  -69.28990832  22.6544172  437.5906804  
209.4664868  266.9231401  103.8811905  201.261041  239.4489912  306.2279568  -23.23411881  458.9767694  259.6829044  250.3354644  222.7813097  263.3515858  325.8292013  144.5286714  588.2507271  -68.46543891  26.19239696  444.4779543  
206.331036  265.8011092  104.2668953  202.0570114  244.8107917  304.7146103  -22.98336511  465.6277158  260.1327872  249.6375568  224.5509842  267.2338239  322.4846279  141.9101483  589.307153  -65.81002828  24.36974503  446.2406524  
208.7307816  266.1909183  106.8618615  201.765868  244.7829055  307.9765701  -20.86213861  465.7015416  255.0252088  251.6992159  220.8805818  268.9685132  327.0662123  142.0223441  591.1489633  -68.89414514  22.9415305  439.5171155  
209.4956357  265.8360479  104.9638301  202.5627356  243.6648509  306.376246  -22.74861699  461.6052226  256.7339934  252.4798403  221.2187129  269.8053431  327.0215662  146.462976  590.7928998  -70.62527058  21.92241435  439.3579111  
209.3732684  265.6028659  102.2599258  201.7286011  243.4587056  305.0549734  -24.74449713  462.4103777  258.5664457  251.6019596  221.7834022  269.7376964  324.7031212  142.8972881  590.6404882  -66.65658492  22.47346248  450.2570542  
209.7345507  266.9738681  103.2972566  203.05603  242.3325831  308.2360826  -22.86105149  464.7995303  259.3350716  251.4363909  219.8318626  269.0926479  324.9394401  144.6063849  592.317301  -69.43063386  26.06300874  442.085911  
210.7362563  263.7145909  104.7582636  202.9608801  244.3139088  306.2817931  -21.91787631  462.1399955  258.3718175  252.6103605  221.4338302  267.2447507  325.2916716  146.7921108  587.8281418  -72.39937053  21.27831417  441.6593316  
211.7894569  265.9671488  104.7549056  202.7058839  244.4233533  306.4566825  -23.67778843  461.8259396  261.649913  251.1082706  221.5755481  267.8643305  326.2056806  144.7142018  590.1298359  -68.78386993  22.2029804  448.1183961  
209.9889651  265.3672297  103.4813719  201.8792607  242.4809818  307.5877117  -22.4899026  461.8880535  261.1610907  250.2635275  219.495162  269.5421351  327.4899753  145.1794218  589.0648064  -67.28232206  28.11457138  443.6035486  
207.6291977  265.932305  100.7158212  198.7481226  239.4578786  308.3885928  -22.9390574  459.3220111  262.7649783  251.4851109  220.4407961  267.1895478  324.9438381  143.2550209  590.4950556  -71.99563181  23.5968543  445.182121  
209.8732716  265.7711024  104.3158168  203.2345146  246.5472083  307.069469  -23.35981837  465.3920677  268.2167286  253.0689504  226.7962547  271.1001013  322.0678317  141.9008381  589.1602989  -69.66444539  15.95837352  446.0575571  
209.4621399  259.0588553  100.4984302  205.1445504  246.0400587  302.893698  -15.64560305  446.2645377  258.3756045  246.6647029  229.670903  264.689089  310.8398524  135.2551052  587.2221648  -83.44509862  21.25720038  469.1902384  
211.1095969  265.1979224  110.1280914  198.6004671  251.5848042  308.0405974  -29.99014876  462.1455029  256.4061986  252.0094475  223.4684326  262.2871267  335.1137691  151.0124674  604.429472  -62.42340374  31.74011188  426.9295068  
211.7544522  260.6764144  110.977428  196.6786912  249.9535598  304.4298189  -30.32228334  462.72391  254.5239195  247.821426  223.1826675  264.3341931  331.1937912  151.87269  599.9003102  -66.21058802  28.84686577  426.7161478  
212.6414186  263.2308179  109.8751753  197.6242958  245.7372941  309.0760282  -28.02483717  461.7648512  258.6980677  249.574505  221.0784613  267.4793201  329.5439979  149.9261674  591.2058262  -69.57553873  27.4205738  435.3003046  
210.2077476  263.9482463  103.8610458  199.5524393  236.7652296  309.7305164  -26.04235533  459.1267084  258.6050687  253.0778661  221.3251802  262.5992729  325.3713282  146.9791696  589.9716034  -65.97248937  24.93123752  430.4955202  
209.7161169  262.6088211  101.6677137  200.756777  235.671433  308.1845964  -25.64850647  458.399064  256.7437937  251.6713211  223.7898519  263.4446498  324.866506  146.4619535  584.9309635  -63.55610593  23.46076633  437.1449318  
211.3688944  266.0861616  102.6008569  199.4705637  236.6210618  311.5655594  -23.18656983  463.699717  255.3626231  252.1777313  219.4806675  267.4297372  326.5720385  142.8905561  586.765538  -63.55719614  26.89786456  436.3382211  
212.9514349  268.8222183  103.2065837  196.8794388  240.990596  305.9892379  -21.89725128  459.8492443  255.7284986  250.4420986  217.0514895  264.1302538  327.5838469  145.1026315  590.1848809  -67.18694411  24.48466562  433.0517657  
209.2684362  265.2773464  103.058768  198.1021503  243.1287879  305.2653363  -20.82319992  461.3314967  256.9019625  251.1995616  224.5735287  262.0357054  325.3768516  144.3974214  588.1927739  -67.51847657  22.47474155  441.9104473  
207.9218423  266.3306492  103.9207416  198.588449  239.7045504  307.1259102  -22.33243197  463.4753674  258.093686  249.2597999  219.3425181  265.6571696  328.0721846  143.0275006  591.3048889  -66.98525815  25.6902235  442.1123992  
206.6955819  265.9748064  103.5345039  199.0711241  237.8518574  303.9867316  -23.97722325  460.0524516  259.5220477  250.7075551  219.9158216  265.261161  324.615319  143.9295836  592.649173  -67.35208132  21.58066812  441.4700758  
210.9104287  265.5781016  103.8427275  199.2512035  241.8619575  304.4764783  -22.6598629  463.4327261  258.9909687  251.6927797  224.5670056  267.0749776  323.7419758  142.7536585  590.9780925  -67.30722618  16.69334237  444.9896833  
215.459486  269.0936167  103.7866138  199.7195491  243.6408544  310.0575871  -21.71048088  464.2174989  259.0790002  252.4587371  221.5915788  268.8753804  327.2600698  143.2312227  591.8029818  -69.31721886  20.01660735  440.9462753  
211.4647972  269.7534888  102.963018  200.5553626  244.7870853  304.6012639  -23.2701218  457.5712968  259.7584509  251.1807591  220.984715  266.3429395  325.9463622  145.704634  590.3005896  -67.96172664  27.55580243  440.1604468  
210.002872  267.1020322  102.4465836  202.5449812  245.9658592  305.3593135  -22.13971118  462.3463027  257.6402947  252.3586578  222.2591824  269.9512711  325.6344598  145.4360144  586.4580162  -69.64439521  27.69652212  443.9389268  
213.8684381  270.6072879  104.2833703  202.8275085  242.6006661  305.6812467  -23.60904967  461.0874337  258.8458135  250.7201673  219.0359902  267.5832846  327.5293664  142.0620835  593.2535768  -70.37471153  24.66700417  436.9862679  
210.3876678  271.3341476  104.3946774  202.1942436  244.235201  300.0164892  -23.44890424  461.1822378  261.4781955  249.9408449  220.6512218  266.8564024  324.27891  144.1269903  587.7135684  -69.8785948  18.76655032  441.7828  
213.2030147  271.8008235  104.5737395  204.8522105  245.5514669  305.0467207  -22.72856013  462.4623078  261.7726913  250.3969453  216.8560417  270.7308637  324.5122197  145.7332794  586.4745639  -71.89407697  21.23568656  444.1152057  
212.7818162  268.7383384  103.4925171  204.1807098  245.1001318  303.292585  -26.28060924  461.2798199  262.0516295  249.7003732  220.3672687  267.3197771  329.1553198  142.4574587  592.8276781  -68.33614323  25.61436358  441.7274581  
212.6872129  268.7900637  103.2671769  202.7598811  245.3428525  300.2061  -21.71839646  461.8729846  256.4681409  249.1637112  217.3351067  266.0173339  330.0696543  145.2227561  585.910147  -69.26373073  26.3335322  440.2528917  
216.2290034  268.301171  102.1879674  200.4259439  245.8500382  303.0452688  -21.15795379  462.97233  257.7759455  249.0930888  216.8977427  266.3112716  330.8491933  145.4703378  585.3086027  -68.60057192  24.89246532  442.2709804  
217.0049806  269.1779877  105.3198838  197.3441875  247.129988  303.5453542  -22.19641185  461.865198  261.1959726  249.5439932  223.8355094  265.6460116  330.5796977  143.0740921  594.477826  -64.73455913  24.04247536  445.9230024  
212.8837842  262.6520433  105.2538566  197.4617429  248.8714257  307.426517  -21.14904401  460.8670798  258.771375  249.1932184  218.8279418  266.2358421  328.3661378  148.4602834  592.4825216  -66.20943623  28.79649507  444.1167432  
210.2546826  257.3121107  105.3620349  199.5216544  248.7071446  307.9400473  -23.23079023  460.9705927  260.5933663  248.6922356  224.3070182  265.3760383  326.4309524  148.7096396  593.1088058  -66.79873944  27.85395675  445.41563  
208.1619494  259.0223115  105.2109808  201.2222865  243.8406498  308.1013635  -24.3584846  458.8101821  261.8741059  250.1250924  223.0377618  265.2978335  325.685912  147.9940208  593.0206089  -66.61050242  31.17731074  435.4497454  
207.2212905  257.9458351  104.8482007  200.4149598  244.3334375  306.9451064  -24.41470551  461.7262502  260.2729522  250.0759148  224.5656825  266.0265106  324.3984877  147.2981521  590.6592181  -67.48256651  23.40678035  438.1502345  
208.2132439  260.977844  104.4286792  199.7425168  246.1941545  308.0399486  -25.16650659  460.3725687  259.3778661  253.0168365  225.0971469  264.6941423  325.4622196  147.9088327  593.4265823  -69.84360217  20.64625364  438.5665765  
208.2903901  258.9464006  105.7320584  198.6279001  244.8528182  309.3450485  -23.88952551  462.5248842  260.1422878  249.3634211  220.4085076  267.8852581  325.1721911  145.8418426  593.1106189  -66.39955163  19.5969257  442.556288  
205.487651  254.6597059  106.0107175  197.9505294  240.4525959  308.664278  -22.61447394  458.2934845  258.191006  249.3587849  225.5901698  263.6899387  323.5540105  146.9809723  592.6612615  -69.09838864  22.48005039  445.2961114  
209.3172932  258.8373727  106.2851175  199.9772328  241.3791987  310.9443554  -23.57875059  462.6881879  259.18007  253.1960439  221.0713164  269.3893245  324.5647754  143.8755334  592.2814507  -68.38800189  16.59408391  443.6087703  
208.4975581  262.0318324  106.0024928  201.7139509  240.628297  306.4476734  -24.66173331  460.073214  261.5156409  249.2836386  223.5314397  266.9434099  323.4806113  145.2850447  595.6770613  -67.94990271  16.56607695  441.0474098  
206.0816342  260.1637008  105.52053  202.6262131  241.2743939  310.0600014  -23.78416639  462.0299274  260.2183759  250.1466503  221.2260393  267.8018935  324.6085355  146.5539941  591.8244083  -68.47706754  21.11340758  444.8607735  
208.2917005  262.6830967  103.8513054  203.132361  241.5423981  307.776121  -24.50573534  461.2372653  262.2017584  251.7200908  226.245854  268.0582045  323.6537455  144.8960778  590.6996625  -67.55613117  20.54586762  447.3593672  
209.1505623  264.878711  106.7136619  203.9632235  243.1314935  312.0956055  -23.80839337  462.6572785  263.6614479  251.5282539  221.4129  271.7993006  325.741503  144.5344755  591.4579026  -66.94455549  23.81276043  442.575777  
207.1995356  266.7017506  104.5236789  203.8200979  243.7268305  305.4483778  -23.67511555  460.5411658  266.367849  249.3283415  222.6078846  267.3442826  324.5148842  144.6036771  593.763582  -66.70948868  25.88296931  440.6744949  
211.6860774  265.5470081  104.7519745  203.1547738  244.5946235  305.709427  -23.78573539  458.0108313  263.6953825  247.2095023  216.328088  268.203458  326.8852943  147.5807746  587.1342208  -67.08819028  27.46063895  444.0874893  
210.9543925  265.0496632  102.889541  200.6028369  246.0728572  305.3210282  -23.99459245  459.6515863  264.6115714  250.7676277  222.9907138  267.0550033  326.3428521  145.7051371  591.6282996  -69.2545077  23.24754626  444.8291989  
211.459317  265.9626969  105.5188504  200.6851994  243.6446728  306.6588474  -24.64833124  459.7509964  263.9956193  250.4024581  220.2265164  268.0196445  325.3571759  143.4953278  590.1298114  -65.73948647  25.55095319  439.8458388  
209.0104941  267.5392469  105.1409478  202.7588846  248.3889643  301.610589  -23.7696206  461.4949503  264.7275903  249.9206755  226.4647147  265.327858  325.2996883  145.3379686  590.0019904  -68.32163965  26.27061918  447.1781018  
211.6002105  266.0173071  105.6028149  202.5961202  248.0961243  306.1399941  -24.57868347  464.5110495  263.5686075  250.351744  219.7327647  268.774051  328.7046299  143.3682932  592.0143183  -65.01469559  28.24386284  440.1719164  
210.276512  264.7148086  102.506279  201.7359477  243.2971486  305.1092328  -26.62691388  458.5574456  263.9363304  248.9033359  223.7447675  263.4773144  327.425798  145.4290763  589.3096779  -68.45273437  29.37306258  441.933971  
210.7997868  266.0260044  103.0799254  200.6555911  247.0943744  307.6226276  -24.0572692  462.9300137  263.3583586  251.0237923  222.8061459  268.8806039  327.7250795  148.0380534  587.7717052  -68.18980639  29.27674327  443.0646984  
209.7153806  264.6095009  102.1242937  198.4397907  238.7079584  309.8885381  -24.96746527  459.7951768  258.8743019  252.0274645  225.7049951  266.7022199  325.6557909  144.1057384  590.9526218  -65.77079221  27.34826721  438.7158014  
209.1263352  263.7704275  101.4431189  201.516377  245.1149726  311.8552375  -22.69071241  463.6638463  259.6425259  251.6873937  223.3689108  271.6525543  327.0380763  145.8004182  591.0603092  -65.31684019  25.1017758  445.1913844  
212.0937541  267.1252196  102.9052281  202.0850899  242.8260591  309.562903  -21.2731741  460.0348244  255.83078  253.4035889  223.9503849  268.6414479  327.1559294  147.493951  590.7258786  -65.14416596  27.79154476  437.47199  
210.1880377  263.4823947  101.3975772  199.0231231  240.5074105  309.1395582  -23.71877299  464.4652904  255.4332397  251.482667  222.3726006  268.2423903  326.24321  143.4102872  589.6987109  -61.92705109  29.19758925  445.7183506  
211.0004225  264.9558512  104.1646742  197.4680521  239.9328326  311.799351  -23.70108389  460.7891885  254.6480211  251.1965588  219.004268  268.2335126  327.4666636  143.9768858  590.2490647  -63.15681647  30.36482537  438.1999197  
212.6393472  263.0572519  105.5240555  197.8648839  246.3192068  308.6431482  -20.20078445  463.3147737  257.3781289  252.6890469  224.4477854  267.9637451  328.6521991  143.3083152  588.4471061  -67.83250311  20.81060959  444.1946405  
216.8773307  264.8340845  105.9234661  197.1042609  243.5356351  311.5127283  -22.83147732  464.0105096  260.3275472  251.9764208  219.0204176  270.5038594  330.6300472  142.9313049  596.0187037  -65.78217182  26.4346441  438.8648904  
216.858313  266.6182621  104.2438597  198.240926  244.1694161  305.2863626  -22.02524325  461.3506645  260.0999173  251.9866292  222.3548778  266.3977526  330.2672131  145.2347389  591.0438826  -67.42143268  25.74776018  442.5787417  
215.9107412  265.8754653  106.558964  198.9688991  246.0746415  305.0531866  -23.34631668  463.0902768  262.2226468  250.0758708  220.9065767  267.411731  329.7030262  146.0696272  595.6967687  -67.05154092  21.74998788  441.4521962  
211.3679849  263.0522593  105.8004806  201.2109737  246.7352975  305.2197121  -22.03962469  461.1398223  260.5343546  249.0238334  219.9670733  264.859677  327.1780348  146.4904325  589.4537709  -70.58613825  28.0214667  444.4470175  
211.5052504  265.4399125  106.6254019  203.6352876  249.1461957  305.4138658  -23.06531358  462.4308919  262.6891053  250.0971456  223.0764167  268.7248499  328.1342954  146.4513592  593.9019128  -67.89869213  23.59978174  442.3770872  
208.7222604  263.6512296  106.625151  202.737893  244.5185963  304.1876891  -25.38689731  461.4334275  261.2382548  248.9905333  222.4431477  263.7660381  327.5447138  145.9943207  596.6643525  -66.62112638  24.41198077  439.3278789  
211.8452116  261.811503  107.2148234  204.7478911  245.1753173  304.4227621  -23.59691313  460.8591696  258.9170401  248.2155292  217.2982977  266.5851923  327.2917776  147.1266162  588.9089621  -68.6551781  28.38045109  439.7145527  
211.223857  262.0824932  106.2674752  203.2985444  245.4256691  303.6651481  -23.56940448  461.293029  260.3536584  248.1437128  220.3384517  263.7976555  327.2070119  148.3907779  587.9953076  -71.35364758  24.6757881  439.8465272  
208.9333687  263.6929775  106.9337446  204.7968517  241.7933355  306.5649767  -25.7335514  460.29861  260.0580284  249.1606492  223.3809886  263.1353759  327.0787839  143.8790018  594.4103208  -69.25990198  20.61005293  440.7511287  
204.9709614  261.366661  105.109688  204.0318573  241.0816228  303.5239863  -23.431094  460.959352  258.7053105  250.1629334  225.5929252  260.293486  323.426117  147.582596  588.9866317  -66.57614588  22.68174722  441.7517725  
211.0688997  262.0458304  104.829813  204.4057179  244.9069115  305.197814  -22.7862271  462.4027676  259.6741624  248.7135528  220.7838855  266.3046707  327.4950264  146.1577122  590.3853028  -69.3068641  25.60456718  442.4551577  
207.7692876  265.6899263  106.4750492  205.4215273  246.9846794  306.2453139  -23.50362213  456.3543264  263.535161  247.7296413  223.8070976  263.5730693  326.2132684  144.8183862  592.8881541  -72.23180524  24.59250609  433.3998587  
207.474957  266.4630963  106.7070485  204.8821353  245.3993259  308.4586634  -25.10466466  462.5906172  260.8463796  249.7282529  223.4480355  265.2078545  325.7650868  144.2216619  591.825725  -68.79938731  23.72986457  439.3262826  
209.0046454  263.8960348  108.0050351  203.8171439  243.3201963  305.816245  -25.61424211  460.0776248  261.5335746  248.6262842  221.0364968  263.5938739  325.6257942  148.4074085  591.946459  -69.57082038  23.98093803  439.326168  
207.3611322  262.5821816  105.5828623  203.4893693  244.4150992  308.338151  -24.42260434  459.4568082  263.9656872  248.2220118  222.7873481  266.1398977  323.6182924  146.283606  592.4526116  -67.62924302  23.08166722  443.9438303  
206.7037431  262.5019961  104.7591905  202.8915194  244.2743663  304.3630248  -21.68051918  460.5137009  262.040613  247.4157394  217.2163747  265.5334489  325.8640194  147.6874057  587.8487281  -69.31088803  25.89659353  438.369933  
205.6525569  261.3177119  102.3205324  203.7943313  240.9223259  305.1924585  -24.78037063  460.2741075  262.6470231  250.0763995  220.1869715  265.067853  323.462558  145.75837  588.0087235  -66.58883735  25.31419236  441.9622263  
206.7814787  267.0056787  104.4121901  205.4142799  243.677185  305.1806493  -26.50958542  459.8881488  267.0892241  250.1424363  220.3886291  266.8826115  326.0218053  142.3628719  592.092124  -68.83204542  20.43672872  440.7539521  
209.8770122  267.1064693  101.9868369  203.4164086  245.8494488  302.5028936  -23.87904257  461.0825472  262.523748  251.308124  223.5684642  267.7243991  323.9028408  145.2711424  586.7668869  -69.05095162  20.54088151  447.3074296  
214.0834428  267.3253866  102.6926748  200.9278256  241.7452848  306.7355621  -24.97671074  464.6196011  258.6936897  252.1141942  220.4559391  267.1922438  326.9234754  145.1983442  587.6941388  -68.0746304  22.44848842  443.8860544  
213.631826  267.8572741  104.3522448  201.9806823  243.5722868  302.8744323  -24.17096118  461.8698968  259.7609065  250.0158627  218.9969774  264.9726882  326.218505  145.5696654  591.2853821  -71.12396157  21.99694784  438.1822161  
209.9871885  264.9891358  104.5712328  203.3576692  243.7449112  303.2761219  -27.30330423  458.746415  260.4339937  249.8611465  223.9436407  262.6012355  325.4334354  147.5980145  591.8140195  -69.81631832  22.66714587  447.8861603  
208.0221952  263.648565  105.5781432  205.4117346  241.0175112  304.6997427  -26.69905303  462.2346266  262.1923628  248.9203995  224.121756  265.5012736  323.7488755  145.417413  588.7908256  -66.55322163  24.33356135  444.947613  
209.8000564  266.7239076  105.5600693  201.7099  240.7126327  305.7807717  -26.68400952  463.4834832  261.6066876  250.0823104  219.2735525  265.4658219  323.4658507  144.8989117  591.2572323  -67.0383263  27.6185365  441.5261779  
211.0529341  267.1327264  105.2692221  202.011373  246.332981  306.5397015  -24.25428162  459.5627822  258.7773368  251.7247848  225.1171332  266.3535893  324.8240802  143.9795117  591.4285504  -72.75873561  24.51453881  443.9755659  
213.0573894  262.7618526  103.5491038  195.0614402  243.8108821  308.3775088  -22.21012999  462.0477103  257.6841111  253.5596584  224.0231041  268.8496587  327.1474542  142.4370947  591.5634105  -66.30669101  22.49750047  447.4998849  
215.9121311  262.8734038  106.0166269  196.6325645  244.0664652  308.8535718  -18.81904648  464.4468453  259.2720009  254.6719676  220.8734029  269.2026784  330.6385398  145.0525597  591.5806836  -63.99176657  27.36688143  439.7250545  
216.5208011  265.5302398  104.4139746  196.7765917  243.4310394  307.3054697  -15.04517713  461.750308  255.40023  254.6390739  220.4735408  265.984258  331.3199895  143.2206194  591.5195204  -65.0589752  27.07191534  443.0061291  
215.5629269  265.5387034  105.2689329  198.500061  243.4398761  304.9436024  -21.3953021  464.2694479  251.0128954  251.0952022  221.5704597  268.1168622  330.4705584  141.3542164  592.3387208  -66.92231939  21.3628166  445.5755788  
216.9317113  262.2608487  106.7776894  197.0883726  245.4349856  307.6578034  -23.16654602  465.2301165  254.4369409  250.7641883  220.2942714  269.9722466  330.1565117  143.0002094  594.6754353  -69.45033928  21.87717279  443.0680361  
217.1853373  262.6792868  105.6770009  196.6954005  245.9594345  304.3665316  -21.39433327  460.5191896  258.1128011  251.2393543  224.6124373  266.7697283  331.1347733  147.1342116  591.0471115  -69.07572008  20.89532092  442.8800658  
215.8061257  263.855671  103.6664033  197.4028458  250.1383044  305.2053364  -21.40262031  463.0555419  264.8615775  250.7126187  225.9803708  271.2188328  331.0700549  146.8146878  590.1892633  -66.69163332  19.39258917  447.9008361  
211.4663107  264.1823584  103.3862631  197.6663373  246.330148  307.4937969  -21.05564126  461.3429038  264.6980174  249.7792929  219.1324347  270.3573332  329.6976375  146.2351142  590.1786465  -68.34155834  24.77963437  440.1064589  
206.9704901  264.0701772  103.1167002  200.3359818  243.9919741  304.0187308  -23.39104421  458.0900366  264.6820454  249.1693177  223.9284141  269.2313912  324.9536145  146.4063851  585.0523288  -72.68511965  22.36431052  447.0842019  
207.1409024  264.1642013  102.1140995  200.8112488  245.838455  307.2209865  -21.61360762  463.2060631  263.614966  249.6407487  221.8825972  271.628592  324.6897145  144.4737257  583.4291616  -71.74965447  20.78080853  449.8509517  
209.2108187  266.4484289  103.1736407  200.3256196  241.2764019  310.1363676  -22.13529308  464.0764164  264.1416571  249.4406432  223.3892333  271.3906396  326.4415164  143.147609  592.9852092  -69.57620297  21.61392217  439.836281  
207.5966351  264.0930649  102.8846446  200.8611949  245.0132888  307.7318207  -21.03409986  461.3455117  264.1714807  251.1516586  225.5906599  269.1374191  323.26464  143.8628756  590.3450134  -68.47337125  18.7660276  449.310504  
209.3989973  266.5556741  101.7201047  202.2869756  243.9923008  311.8284131  -20.66128014  463.7943119  259.5257956  251.0314976  220.3533769  270.9398778  324.9583622  145.2084861  587.7242276  -65.53068105  26.34752473  451.3939796  
209.4518938  266.7452816  103.8356859  199.6246475  241.291096  307.4368246  -21.92541389  462.7880408  259.3878975  250.9021168  221.7984405  266.0839792  327.9042114  143.8881515  590.3944021  -68.18499183  30.1705121  443.4127967  
210.5160056  264.6017504  105.2185386  198.0873435  237.6122643  303.1402527  -22.14553872  460.3810115  259.2258205  251.1819176  223.9480641  263.7744431  323.7992301  143.2587738  585.5380769  -67.49535499  23.80114461  446.5994089  
213.5827895  267.196746  104.4497399  199.4771803  235.9105345  307.3313408  -24.21240808  467.3107123  257.9462367  250.253823  217.1601696  264.2708719  323.0675432  141.1012331  584.9962012  -65.05871049  23.75501406  447.3084978  
214.256965  271.4410946  106.94422  197.2626409  231.2111406  315.7522487  -21.15036202  458.3582265  250.836656  255.5876947  217.7435588  261.1786797  331.9326104  144.1136325  597.8758881  -52.00288105  28.99340112  411.6573008  
209.5294306  263.7573555  107.0727472  198.7292173  238.3599783  303.8576847  -26.34373774  459.1064838  254.5230734  247.5393957  222.4190334  259.8331598  323.1992132  147.9874938  591.1748479  -66.05252993  31.66924126  443.3990433  
209.3382924  262.4656598  108.7891558  199.115066  241.813249  309.33502  -24.5170888  461.244056  256.1532312  250.2933639  220.3912937  263.1939861  323.1318498  142.588283  591.3167844  -65.2316597  28.75479823  433.5105765  
211.2606879  264.439362  104.0602806  200.9170171  245.0025833  307.9575556  -26.0894708  458.255738  260.176025  250.7223487  224.9839179  266.436873  323.7878258  147.3544891  595.6054536  -68.59510139  21.81280383  438.1177532  
210.8913453  266.2339359  101.5365983  202.5968806  246.153099  310.2233982  -23.9427221  456.3805482  258.889994  252.8790051  218.009668  269.2511798  325.0345328  147.0808081  590.520163  -69.33253797  25.76584716  436.1204352  
205.6294341  260.5316214  101.7160453  201.8633086  244.9907118  306.518362  -25.51271344  459.6066796  260.3589832  249.6706938  221.0579769  266.3829876  321.8518698  146.3420035  590.5220936  -68.3915731  22.80527303  440.5598425  
208.532281  263.6893929  105.5704916  202.6222255  246.3467913  307.6736853  -25.96550058  460.6238453  262.5294723  250.993355  222.8771804  266.8175424  325.155748  144.9578122  593.986249  -70.12476734  22.0084406  433.1881767  
209.672703  261.3096461  105.7752438  202.4791182  249.0174783  307.8933975  -26.5359015  460.9416647  265.1154076  249.1990034  221.22385  269.7089994  325.3362564  146.9752972  591.6692298  -67.30454638  18.92190786  440.1766422  
209.7743252  261.3296315  105.5426707  202.4400502  246.9887648  305.9121587  -26.69702714  458.8533317  263.8240589  249.1983105  223.3788614  266.0715409  326.2427729  145.9999899  592.4327966  -67.90781344  28.10318753  439.759174  
208.271786  263.642943  104.2185199  200.8972585  244.8496757  306.848615  -23.49345272  459.5802301  258.690046  252.3002631  219.6150768  269.1272494  324.6733602  146.1355511  589.7714316  -69.10191533  27.33019511  436.0184744  
207.9339906  263.895405  101.9594352  200.3645907  243.532177  307.4527203  -24.63834413  461.2848335  259.8014142  252.2059421  221.4576279  270.5146748  323.9214758  144.8809305  586.6208752  -67.34950827  20.08600395  444.7356579  
208.7590802  267.1348069  104.9359882  201.6041288  245.3329218  306.1235128  -25.15877935  461.9836302  264.1448399  251.6560102  223.338077  267.0376616  326.5342885  145.1860639  595.9868167  -68.60408261  23.73762047  435.170083  
210.6586199  265.7652486  104.7537411  202.2996187  251.2557863  306.1638288  -25.3255439  463.3001613  263.8722652  250.7895695  222.6150912  271.6478356  326.8111703  145.3136154  594.870717  -68.36641274  19.42765889  444.4863549  
211.6555213  264.3212434  105.6853802  203.5958369  250.5642175  307.3587509  -25.80010751  460.8123767  260.0284562  249.8336037  226.4583427  267.6329618  327.9854898  148.7004113  594.9138605  -68.73931906  27.33432658  440.3856537  
209.3717137  260.3397667  106.5089276  202.1676509  247.5486174  308.8617302  -22.75322322  464.6752023  255.7279907  248.741118  220.9688343  268.8809072  327.0450766  148.3997752  593.8651775  -67.15039842  27.00488555  439.5096986  
210.9102508  264.4104371  105.6300505  201.5455186  243.2608792  308.8985204  -24.95143153  461.4120532  258.0464395  251.3850475  222.9552418  268.7515783  327.3457617  147.1261463  594.502092  -70.59034655  26.60273999  442.5183208  
212.2239533  266.3173035  105.4184744  201.1574741  244.5788414  308.2055773  -25.23806399  465.9633492  262.0634693  250.8081506  221.1669066  270.7996884  327.2985265  143.9016453  594.7460883  -67.49002779  20.07650934  443.7045959  
213.8122514  267.4125499  105.2489613  202.8274602  246.2058901  304.5717682  -23.41093506  460.1060846  259.5107408  251.7525569  221.5471546  267.2156386  330.09985  147.5284369  592.1823186  -69.67001136  30.6335366  439.8109518  
211.8580449  265.2713201  104.5634581  202.1536925  244.6359639  309.4658451  -23.73992068  463.1402689  257.0592311  251.3815692  222.3303242  269.6412343  328.2274329  144.6163611  593.4230122  -66.76396531  28.28748751  446.8205805  
212.6786112  268.1843177  104.4183106  200.5811973  240.7121697  307.9294419  -22.90854238  457.1267269  256.9331481  251.3035948  220.5542178  267.9083468  327.8329311  145.3295762  590.2034669  -67.80968873  31.05435326  439.5420917  
209.8818121  265.8651493  102.7517334  199.3429147  241.0973731  307.8800983  -24.30387998  460.9136047  258.2688615  250.29934  222.727811  267.7180198  325.7243054  145.4788671  588.1174465  -67.03350108  25.90350192  448.7576445  
210.0742848  266.3992178  105.5109446  200.8784637  240.4778492  308.2307891  -22.61613298  461.564592  260.6650434  250.9865163  220.6722597  267.2327834  328.9657043  144.2881924  592.544873  -65.80656983  30.0499479  438.5163967  
209.0064981  261.7436492  104.6404452  198.9895544  238.8396771  307.0910579  -23.97031064  462.2955072  260.2584852  250.6635914  221.9716962  267.2743636  326.0449549  146.8318315  591.4259879  -63.06045218  25.93541863  449.1190173  
211.0468228  265.1057354  104.0460722  197.9337792  238.6471576  308.537074  -23.02860037  458.7972327  259.4719996  251.8838826  222.8846201  264.6089817  327.9259105  145.504129  591.2473754  -63.89364872  33.24667412  443.0034743  
209.0409437  262.9185248  104.3800534  198.3814224  236.186369  311.1321481  -22.20209193  461.2673505  257.6088404  251.265271  217.326892  267.4378504  326.3492958  142.4549035  587.5781048  -63.83965408  31.89836139  440.2950713  
208.7991269  263.2468885  105.1356693  199.9297813  238.5162556  306.5954819  -22.91752005  460.3714323  259.0263932  251.6317472  225.4983377  264.3025869  325.0031629  145.0010633  587.9719995  -65.63595176  25.64227212  446.2368637  
212.2405543  265.9814501  104.8398118  201.3218826  243.8146133  309.1261745  -22.15650124  464.2046249  259.6600935  252.1687402  220.4873029  269.6502781  326.1176096  140.6155908  592.1758487  -65.93471646  26.92054368  439.5779077  
210.5298561  265.5633905  103.7284826  201.8160555  245.2062057  303.3290483  -23.39360041  459.5013511  263.4998463  251.5572429  221.4878553  269.6329914  326.2739622  143.2555994  587.0911841  -65.49929717  25.14763891  442.8172703  
210.0659761  265.9333873  103.5920522  202.1971036  244.923624  305.984882  -22.06997653  459.0007528  262.9264982  250.9985215  220.3334416  268.3641451  325.3055788  145.2377638  588.933236  -68.88383395  25.8921323  441.3125649  
210.6670811  261.7568659  103.4216743  200.580584  242.3615965  305.2751931  -24.3868598  461.0193671  263.0924735  248.4271309  221.6686284  265.9384094  326.3265299  145.6815058  589.0851601  -66.42066483  18.92149986  442.2169328  
210.0704359  261.6293395  103.7618539  201.5080715  241.7988752  303.5941712  -23.93300261  456.5841448  262.5670104  250.3560998  222.8930062  260.8364171  324.6675356  146.8837734  586.0315802  -69.14142369  27.5514566  436.5215047  
210.8532134  261.4837479  104.3053404  201.3195365  245.6545815  306.4237635  -21.96372217  462.5245884  262.8779621  249.7353191  221.9595609  263.889188  324.4296846  145.7694289  586.2789382  -69.40379237  22.18456397  442.6671949  
209.7572591  264.5495666  106.017494  201.968017  245.8967293  307.2429471  -22.85984908  461.1567834  263.5054843  248.5639714  226.0474708  263.6859018  326.0419259  142.8127747  592.2205516  -69.71731779  20.90977085  440.8746991  
211.1191849  264.7352162  103.5344427  201.5838954  246.2694272  305.4971242  -22.62156413  463.7282499  263.1593672  248.3424262  220.2627116  265.9990512  328.2106774  144.8126712  589.6395465  -67.10087249  23.70324284  440.4105348  
211.9705804  263.5127413  102.9800439  203.0218333  249.8784833  302.2103832  -24.20265586  462.3789394  263.2834534  249.0084071  226.0837808  265.277214  328.1641924  145.6292222  590.6673204  -66.0353992  21.64954852  446.2632164  
214.8246683  264.3242028  102.7019041  203.1653712  249.3151343  306.2296427  -23.52829815  463.0322343  262.0577741  250.4293213  221.5762145  265.4766328  332.2903636  146.8314653  591.5936424  -67.82852118  27.6846822  439.5065029  
212.7709228  265.5063868  103.1762047  202.7000859  249.9431909  302.6634019  -24.64735826  459.9469906  264.3612794  247.9059864  220.4711985  264.3195086  329.6062851  148.3284797  589.0834588  -67.05959951  26.32335875  441.6907843  
209.360152  264.4889513  103.5382015  203.2414564  247.8380956  302.6134848  -24.06457658  458.7091073  262.72884  248.087456  219.7093285  263.9254433  328.9658534  149.1563863  588.982737  -70.07064595  28.61488054  442.1224491  
207.3720443  263.4520843  104.2228478  203.1419176  245.6232066  304.5974227  -24.13248312  462.2713995  262.4698728  248.9854422  224.376105  265.31748  326.2295018  146.2594972  589.0983677  -67.2065536  20.57867725  441.2713975  
210.5493304  264.6937423  105.5857478  203.234817  245.779718  304.4269222  -24.41412883  459.4414788  260.4150961  248.8285534  217.7071223  266.4701461  328.3636189  146.7503631  590.0862253  -68.08018639  24.28785578  434.4530407  
209.5840722  262.8609258  104.344731  203.2433824  245.3569436  304.043588  -24.54031971  458.2557637  258.8174347  249.83102  223.4600333  264.4356337  328.5703507  148.0205699  589.4085511  -67.12163683  20.61236393  444.1327057  
210.5515086  264.3707551  105.4783517  201.5247392  245.601633  307.0212099  -23.79381393  464.5976049  259.8666902  250.3266931  220.3091037  268.702446  328.3612861  143.6436039  591.9560485  -68.28873094  24.18575187  441.2987787  
209.8206357  264.4271815  105.9651037  200.3561453  246.7495353  304.1695041  -24.64828895  461.2598661  261.6548888  248.2526553  221.7458819  266.1307167  326.4882599  144.9248716  593.6541042  -69.64453247  22.7769758  439.8327897  
207.98322  261.8049416  106.4085255  200.2100923  248.0878297  303.3811755  -23.55598657  461.7901635  261.2983249  246.4354974  222.6464464  266.221746  325.7912284  147.8203225  591.11091  -68.54400991  19.93250325  443.1522725  
210.8400671  261.4396196  107.6483963  201.0010224  247.4595568  305.658412  -24.58908485  461.0887725  259.177014  248.375799  221.9932007  266.680312  327.3751428  144.8901594  593.4669864  -67.69068683  22.95621019  439.4426426  
211.2147188  261.7214961  108.1667103  201.6579694  245.0293798  306.9885852  -24.40450468  460.6017771  260.8541321  250.1583668  221.5077124  267.0150744  326.0028323  145.7255644  591.8451084  -67.55091597  20.54378394  443.1360545  
207.586077  263.5307947  104.9170961  202.4113591  243.2824908  308.8650053  -22.84673173  463.0178341  258.1883035  251.0317174  220.0133016  270.5382392  325.4723072  144.7356958  589.7101401  -69.21222111  24.51365474  447.2120576  
211.2851023  269.4834721  104.8646093  201.1758457  241.2840508  306.4010821  -22.14342564  459.6331742  257.2281682  252.0463665  219.8829256  267.785498  329.5966464  142.4577659  590.8873304  -68.14091037  24.8970315  438.6173101  
212.3069859  268.1835374  104.3173812  199.5073705  240.3236294  306.4794056  -22.12755434  463.0670956  256.2145927  250.2781922  216.4600299  267.3267397  330.1136038  146.3662582  585.9465754  -66.8098752  28.05171352  441.9391814  
214.7227273  266.6107642  104.1035236  200.4303422  240.5727636  305.6369497  -23.48807035  461.310743  255.3595931  251.4123104  222.4776823  265.433663  328.7148281  145.6522536  592.5414872  -69.3298329  26.31891029  442.7335513  
214.0425946  263.8500679  107.0646586  199.2098357  241.8523343  308.3657443  -21.54253148  463.3584119  256.6939969  250.775361  221.8586421  269.7779427  326.8676126  143.7275631  590.9244469  -69.18174363  19.45829107  441.0040364  
215.1920533  263.5098805  107.2103767  200.9421309  240.2575244  306.1288746  -23.72417953  460.9024117  256.2342823  250.5519666  218.9037332  269.0329977  328.6467166  144.5226394  591.2126973  -67.24284057  24.63626769  438.0011689  
213.8211118  261.7253619  104.2731323  201.4546541  240.9085648  306.0961959  -24.53643686  461.0733187  258.9860015  250.5787738  221.6008339  267.1774332  329.0913129  143.3484358  588.1757263  -66.45176703  21.75145112  448.7750733  
213.907993  261.831035  106.7130084  202.510375  243.0025768  308.5659795  -23.22704757  462.5963927  260.2543313  250.9570052  220.1656591  267.5232849  328.425425  142.156662  590.0918397  -67.93366295  23.51012311  439.7848067  
209.4963061  262.9501862  106.1991363  199.7147871  243.0416016  308.9043853  -23.30928563  459.1314672  261.0471687  252.5317429  224.4791846  264.0788132  324.8547363  145.1761377  594.3414222  -67.51812558  22.45017227  441.8041394  
210.1347528  264.3995803  103.6457974  201.6901014  247.2431005  312.4574109  -21.09447733  465.8887674  258.8618155  250.4829801  223.2260163  268.5147591  323.6177943  146.3267723  592.4885407  -65.23467624  25.74253593  445.6831112  
209.4314995  266.7975154  104.3954444  200.5398937  242.9701521  307.4287279  -21.39898147  458.8588614  259.4253242  251.8940713  225.6364049  265.3836884  324.3154722  145.7846251  592.2713601  -66.95846322  30.32793555  441.7712578  
207.5978883  267.0718658  101.1098245  200.653186  241.2096485  307.7669463  -20.18883281  462.7674547  253.5397859  251.5681561  220.2053186  264.1691671  320.3468182  146.1216673  589.8362596  -69.57296171  31.05516351  443.6049679  
207.5060421  267.0659523  103.34453  201.1415558  239.0689278  306.4655848  -23.07554194  461.6904146  255.390613  251.3887064  223.3931117  265.8702416  321.557222  142.2930171  595.3403378  -68.98507657  20.66906614  445.7316074  
210.8347952  266.9531941  102.1416663  200.8525824  240.0563045  305.3458606  -21.12745769  462.7661686  257.5692292  251.1068587  220.373066  266.3467586  323.6110103  145.5384995  590.4617069  -69.38523005  21.30989787  443.6742909  
212.8400503  267.2866135  102.3821455  200.36304  242.2211893  304.0328738  -21.52916258  460.8549073  260.890928  252.5898019  221.7110569  263.4291885  324.6681417  145.9172081  595.2120355  -69.70899679  22.6535847  441.7153476  
211.0501574  263.1975424  103.7231566  198.8575966  244.2207239  307.1819509  -22.22523081  461.1018728  260.0591181  250.1646614  219.4983884  265.7946337  325.1039095  146.0097565  594.3655876  -69.08697217  21.41687659  440.9576917  
209.620443  261.5184865  104.5250398  199.8593366  240.8923165  308.0590701  -23.16571121  458.8134788  259.8400315  251.4096789  222.4956479  264.5556311  323.0779109  147.4963609  595.9169727  -71.7899583  24.78945323  440.5680529  
208.5956442  262.3397851  104.294284  200.647283  245.0901397  308.3670741  -23.61835755  463.5073256  262.3063682  250.8606822  225.9980915  268.4763152  321.8840391  146.8264026  593.9370254  -69.79615822  19.07085696  447.1523754  
209.3780579  262.553952  104.2601582  201.3452122  244.477133  308.8545438  -25.13757659  461.8249019  261.9034311  251.5191506  223.6862207  267.4673627  324.3134328  145.476705  592.270939  -68.77851515  22.58674119  438.7313662  
207.9296876  263.910716  101.6244331  199.8843533  242.3157198  308.9479532  -24.57924604  459.7263438  261.1745756  252.086103  226.7111212  264.9392347  322.7399507  145.4828244  589.0468993  -66.95691588  25.36162411  444.3026911  
207.3959493  264.631591  104.4891028  200.0348762  246.2764744  309.7393098  -22.2540709  463.5025978  260.6540169  252.2946834  222.6072037  271.4233941  323.5431726  145.0521911  589.2157433  -67.74523795  24.50041629  444.0098582  
206.9726941  261.8606326  104.5912882  199.3897287  243.6099159  308.2512154  -25.27700293  460.7690606  261.5959033  251.3766688  223.4680029  267.4872589  324.5545507  146.7496138  590.1249256  -67.28825995  24.06414438  437.4459427  
208.524881  259.4894657  103.9627627  201.6126553  247.7226148  308.5855413  -24.8754559  465.3811607  263.3637477  250.1878018  225.4997055  267.2245308  325.1635431  147.9118423  590.1207347  -63.40067853  23.95547656  444.3965366  
211.742265  261.4588124  105.3049054  202.9075874  246.5036464  305.4740723  -25.2683749  460.3117335  262.6251883  250.3145464  226.6500984  265.0648778  327.9711382  146.7088379  591.0993142  -65.83411729  25.79609736  437.1840962  
211.8768146  260.6040706  105.6312322  202.6821954  250.9132665  306.3104982  -24.93300584  462.0373582  262.6645838  248.2112425  219.7366554  267.1515777  329.6641149  145.5780845  591.7110296  -67.79613301  26.45585442  439.1289023  
209.6714108  258.0435218  105.3685923  202.3197111  251.7187697  306.2736189  -25.7007685  460.0895239  262.7906207  248.9509277  227.3381555  265.8323027  327.2897739  145.6527962  591.2007256  -70.97433681  21.42572859  444.6327043  
209.6239108  262.9217386  106.8491732  202.1512261  247.9445246  308.001465  -22.96169417  457.4581601  260.4282353  251.3258873  223.3994322  270.7414544  325.78071  146.0106784  591.9363573  -70.2488093  24.42440343  435.2122861  
206.9857171  260.8217157  103.9627953  199.2293536  245.9328754  311.0448973  -23.45810397  463.1597153  262.4661858  250.6760398  223.7882512  270.627913  324.7884738  146.4149314  595.3446875  -68.48176002  19.97073953  447.5557196  
210.5898602  264.4043782  107.0880194  202.1722145  245.1277038  307.6728649  -19.43396108  460.141861  262.1815059  252.2926528  222.1805851  270.6475549  328.3132696  147.0516375  593.5887401  -67.69238525  25.07319601  436.5488475  
210.3787011  265.0296228  104.5829993  200.7921706  243.8529092  307.8055669  -23.33098316  461.5093229  259.7019824  249.9864268  218.6338688  270.0315446  328.6549705  147.9747262  588.5494055  -63.66239067  28.42247788  446.1302719  
209.9234836  269.1650742  103.9940023  200.1121056  240.0915377  307.2323888  -22.12356639  458.9134805  260.706361  250.7029633  219.6615336  265.4469336  327.7985661  143.0103871  593.5715443  -65.56050043  30.926609  440.5603821  
209.9438429  267.908615  102.9210216  201.3691111  241.8575802  306.4706341  -21.72762883  461.6093641  258.6352631  250.2815128  219.3294672  268.7563385  327.394514  144.4136542  588.3164607  -66.90349011  29.23886467  443.9557739  
211.5739446  270.4763079  103.7455298  203.1578964  239.793986  307.8672858  -24.47903678  461.310611  263.0181765  252.0139783  222.6617083  268.1103405  326.183666  143.3808163  591.5463971  -66.6398646  26.40164211  439.2512922  
211.7423207  267.6739389  104.7902021  200.2120703  244.2829503  305.8060721  -22.8710449  461.0833805  262.4644455  249.9248245  219.5447062  269.9708244  326.5856271  146.2831272  586.7439549  -66.78439535  25.55480891  442.4918754  
213.5436155  268.0958609  103.9746936  200.2967046  241.9390397  305.8452765  -23.54298031  459.0665549  263.6068669  250.8114419  219.4017758  267.3500919  330.668378  145.4354794  588.9845903  -69.20883179  28.41527022  437.084296  
211.215756  266.5877839  104.2963866  197.8547186  241.618046  303.3487642  -23.09567584  461.3500525  262.630082  252.0041109  222.4456543  267.4443649  327.0773437  144.454318  587.4058249  -68.20744834  21.94340976  443.390018  
211.1685179  267.8730545  103.7864738  200.0395461  245.1221474  307.6542318  -23.7681376  462.3586044  261.6029115  250.9390362  219.1703696  269.5952237  329.1810044  145.7173437  590.0262499  -68.63853445  24.44782692  443.9571086  
210.8745418  269.2542537  104.1695641  201.0517282  243.4446322  306.5388766  -26.13403305  460.9956  259.1616553  250.3330227  222.2898143  265.9774248  327.7872065  145.548041  594.3147987  -66.76808818  25.34812024  442.4321202  
213.8278151  265.6177092  105.0454715  200.6597058  246.6863606  305.008284  -25.47437938  465.5020681  255.9449075  250.66528  222.3652047  265.4016452  329.5426141  148.0961487  591.2278647  -64.19069297  32.0815057  445.872794  
216.6403771  267.3988561  107.8178051  200.3578662  244.7073841  306.3732172  -24.90255158  464.4845784  257.8096071  250.4296735  221.2482127  266.4681117  329.9103571  144.5575334  594.8219844  -66.0370271  26.66437848  437.0495205  
215.8914085  263.8093446  105.5162839  201.7483459  245.1304042  303.4262782  -25.82845234  462.0199228  260.2761739  250.4459508  224.3113063  263.3290317  329.8864559  144.4464083  588.1977218  -64.6363664  22.78542588  447.4973801  
215.9268262  264.1473346  106.9011332  203.3783397  244.2834229  308.6447047  -25.90697811  463.4964393  261.2528138  248.9724213  219.2965506  267.4898667  329.1135096  143.9037091  588.0383599  -62.86136052  29.5940288  443.330259  
213.5977544  263.9691847  105.6380385  201.9016107  240.9202639  304.6141721  -27.07147051  459.1215948  261.9809799  252.1610644  223.8208176  262.1310798  327.5587644  145.8110528  587.1180905  -65.28673086  28.51837471  442.4214213  
213.236395  264.7389242  105.61217  200.1807618  246.3051694  305.0236272  -24.03458587  462.7374091  262.0627054  250.0425737  220.0773514  267.0526957  329.1542402  145.1020853  584.99325  -65.51842509  25.69944175  445.1072473  
213.6559604  267.1642047  104.3229578  200.2550131  243.6407416  305.5441905  -23.12880236  460.9502732  262.087801  249.8474604  219.5066344  264.2595053  330.1895546  143.5586796  592.3683981  -65.86010752  24.86459289  437.3874326  
210.1331947  265.5940225  102.789591  198.9718387  246.5704673  305.0778376  -21.67899893  461.5583219  260.1999488  248.2166348  222.5344496  265.0080954  326.0506119  144.5314098  585.6865945  -66.95032034  23.03479902  445.9989083  
211.1326517  270.0260186  103.9035626  201.0417634  243.8619238  307.6598412  -22.83269035  461.8428831  260.3613548  251.0230023  222.0493036  268.2821702  325.7282955  143.4933067  593.4280935  -69.44454359  28.26230162  438.4921742  
209.6464533  265.1926151  104.6108805  200.4595437  243.1033808  302.5448711  -24.64516024  462.3421519  262.237703  248.7631845  222.1815476  266.9414771  324.9563348  143.3260561  590.8226343  -68.90306497  19.32134196  442.5917491  
212.5365518  266.3481694  105.1066078  202.3035307  247.5727879  305.6540318  -23.94159806  461.1296699  261.3525643  248.7499602  219.091677  267.6804656  328.3452167  147.0035326  589.4551509  -71.33120302  21.93980345  440.6071781  
208.2566475  265.8101133  104.2989125  200.3339693  245.5395848  304.3419848  -26.05753093  460.9554666  261.951662  248.7021432  222.543408  266.4556943  324.6432249  144.2019368  594.0484052  -66.78650153  23.63803337  443.7153416  
207.8356909  265.0823049  106.3346  199.0819782  246.4495888  304.2618072  -22.31419665  461.2302043  259.921769  248.4843269  219.3808457  266.6980737  325.499404  145.4816294  591.2794919  -69.41297146  23.26770246  441.3335124  
209.9061185  265.7242923  104.490757  200.3219717  245.8729606  305.2717348  -22.81852459  461.1544718  259.922674  252.3222855  224.2226357  267.0661168  327.5144918  144.7054787  591.0370436  -69.28285695  22.76400435  446.8996556  
210.9236967  265.9589326  104.5750315  201.2626933  244.1211239  309.8101442  -22.94473088  465.0825834  258.6072318  250.2788822  222.7137753  268.0277957  326.9613765  144.024204  593.7899247  -65.64638469  25.19631431  443.0616619  
207.983373  265.2909463  104.7015034  201.2618091  240.3311236  309.3783535  -24.76830825  459.066663  259.8830418  251.3218397  219.3282025  267.3218159  326.2826994  146.9281321  594.6255612  -68.59858249  29.46278744  440.2392843  
208.3453284  263.3739085  104.4467551  202.7292067  242.1311811  307.8693508  -23.34110696  459.8002769  257.8198356  251.2478403  221.8092331  270.0386895  323.957541  147.0514404  586.0779285  -68.53438494  25.01557874  445.8813281  
208.9758264  265.3876747  104.7652697  204.1965077  239.5631252  309.2262764  -25.3767998  460.9313453  261.2287242  251.37879  222.5879101  268.5248962  325.7552678  143.7641787  594.1362143  -68.38261647  27.43969664  437.1810397  
208.6906637  263.5252216  104.6762321  203.7561969  241.9793968  306.8461569  -24.57310042  461.7299143  263.0620681  249.0468837  219.8210872  269.2644308  323.3437843  145.1449339  591.6501744  -66.38218414  21.37081952  442.4889804  
209.2439825  263.0190825  103.8939549  203.2120373  244.9826886  306.1815368  -24.04468123  459.1752923  263.6517258  249.6669513  223.061139  265.5774347  325.1308121  145.6598834  590.9223019  -72.09920488  25.00520452  442.7013575  
209.3461412  264.5130907  103.4567918  201.506274  242.0187688  307.7463864  -23.10297348  462.8866824  264.9922112  252.0923465  221.3638674  268.1381396  323.2249286  143.5894444  591.8294833  -69.90209234  21.3298057  441.6594508  
208.5102132  267.4939063  103.226793  201.5341381  243.4727442  305.4218612  -21.06504898  461.268909  262.9262952  251.7525649  219.0572347  267.6319074  323.5732704  145.0692168  588.5762112  -71.14633161  24.78762694  440.9526335  
209.2559201  268.8345552  101.9595444  200.5028821  242.5294037  305.9861605  -23.8544124  460.8775876  264.6928402  252.1865247  222.9203735  266.7800897  324.7196848  144.9726507  593.2683051  -69.25451486  25.31543454  444.3415171  
208.7028824  265.142811  102.9597487  202.135836  243.8724369  305.9704519  -21.82969419  461.0497637  262.1370384  251.1255017  220.7895914  266.4719875  324.1321834  145.7531348  591.0484261  -69.37097657  26.13280872  440.612904  
210.331114  264.4618583  103.6344808  202.343146  241.9035087  309.1366143  -22.27439752  458.3267944  260.9454536  250.8062812  220.7572295  264.1374434  327.0376648  148.4064897  592.8509469  -69.54160806  30.89504842  444.2367231  
208.6758935  263.0536798  103.1923728  202.066056  243.0761937  309.5996731  -24.1708554  460.2111662  261.3822059  250.1158142  223.6463268  266.4677414  324.3472776  144.2565309  593.4306372  -68.31007025  26.98779667  442.185172  
210.1144132  259.6220573  106.4272383  199.6021714  244.3253992  312.0385597  -23.65204776  461.4975189  259.1799253  250.1746562  220.7208706  267.2613688  325.2444039  145.0400902  595.4553251  -66.75467787  26.55750915  436.1912906  
210.7014869  260.2241633  106.0152507  202.0854228  243.2508943  306.4298922  -24.74187982  457.2029777  255.9152851  250.7175463  224.5016641  264.4118108  327.7414586  147.6270919  593.9932373  -69.04241392  23.43314681  442.8068201  
212.9105038  263.0583094  104.2024768  200.5146068  245.4957099  304.6022067  -23.8790293  462.3642541  256.3148781  251.668907  225.0957799  265.9692749  327.4594935  147.5968237  586.727718  -68.27507038  22.75027163  445.840953  
214.6616988  267.3363049  103.9111225  200.1197832  244.9093598  307.6288702  -23.17596731  464.0192382  257.0549745  251.780125  219.6318924  267.9892687  328.1537998  145.2730511  588.1506817  -66.32337132  26.13949872  437.7876482  
211.9930101  269.0989387  102.5467169  200.3574709  242.9667702  305.9756679  -23.74351176  458.8042197  254.9909521  251.3704013  220.2975099  266.4441852  328.049235  146.4351165  591.564483  -66.10409269  24.47024627  441.2229236  
211.5145434  266.9837178  102.1769059  201.1338583  244.1432903  302.9228859  -24.18119351  461.6394098  255.8867301  250.8521229  222.7614028  269.4848969  326.6822989  146.1520831  585.9276528  -66.24152293  23.97396124  444.6787693  
214.0158586  266.9487768  105.6005666  201.291812  243.7755338  307.3364757  -23.66633495  465.9624226  254.1295283  252.5501273  222.8780258  268.0444411  326.0048494  142.5476258  590.266498  -69.11616119  20.69356398  441.8168269  
215.0095493  267.5018274  105.9529663  201.2030013  243.8968187  305.6697218  -22.95759004  462.833563  253.8836416  252.1275564  220.6044555  267.3753509  327.8895648  143.8759588  595.4044555  -69.04475568  18.90491132  440.6761985  
216.4776585  267.4594727  103.3319749  200.6643521  244.6243771  303.4109411  -23.27511745  464.23395  254.729318  250.1091337  221.7938587  267.4020529  328.1114464  146.7923811  589.9781156  -66.81847952  22.45366888  447.4308286  
212.02308  270.0428674  103.2400966  199.8364804  239.6912266  306.2906325  -22.5449985  460.7271954  254.6498639  252.2814476  220.9403073  266.1993002  326.158742  144.3954785  593.7020471  -69.82735593  28.23733203  439.0055128  
210.1011795  267.694302  104.6262481  199.6567704  239.6637838  303.6851453  -23.43731752  461.660517  254.897046  250.282105  221.337541  267.610853  324.190807  144.9546317  591.0874208  -70.65720092  22.10309105  443.0750974  
210.2605721  263.9624451  104.0130911  199.9722788  236.4134241  307.5678645  -24.43234186  463.7000012  252.8734163  251.1918981  219.8178196  267.6737468  323.2019922  145.7887085  584.744677  -66.91554264  23.09413399  444.398502  
212.3608717  267.70648  105.6612606  199.0614816  241.4470576  307.8225998  -23.45416154  462.0317916  255.1618868  253.9372749  224.4520782  266.3580579  324.7210166  145.0752544  596.5740871  -64.53189179  23.36909026  436.578525  
210.2225025  259.6483505  104.4063515  198.0250262  245.3160645  307.5434351  -22.90776546  462.1512893  256.9181  248.6539709  222.3238516  266.1678289  327.577654  146.9721  589.5587114  -62.70176863  27.85181614  442.4898328  
208.4954101  257.9065387  104.9708042  197.9013243  243.9601383  307.8122023  -24.07881634  458.8873989  261.4204034  250.6398286  224.4593329  264.8502021  326.5890469  144.222803  592.3691807  -63.09936676  26.95542246  443.0551292  
209.1782959  259.9767258  106.4816392  198.9424588  244.2818734  306.3153585  -23.30402757  461.5090621  262.6309566  250.4762079  221.1669834  266.6432397  326.38712  143.8375976  591.7479672  -65.82037456  27.36002546  433.3749227  
209.7698683  261.0677  104.4161011  201.0502454  245.9192749  305.4712303  -24.82021368  460.391265  265.8003481  249.5107724  225.7932008  267.0963228  326.8743596  143.0999701  589.2701708  -68.7781748  18.27586843  442.7164368  
209.7853597  261.6381241  104.6815101  201.2364448  245.0267406  308.31982  -24.7487318  461.5257002  266.761821  250.4368801  221.4605262  268.7704618  327.9102858  144.7484149  591.0854403  -67.84841761  22.833642  435.5990361  
208.6383091  260.576378  105.3723655  201.6644409  245.7484843  307.8464344  -24.32247737  459.3384033  267.8662335  251.0776878  223.3776097  268.9931862  326.0836668  144.124544  591.1636246  -65.96356716  20.30952407  444.52642  
208.3911238  260.4931382  103.7841207  202.0469268  247.5593124  308.9827736  -24.01750481  461.6296729  262.9627308  251.4623668  220.7706644  269.497504  327.0478633  145.298856  588.5359144  -67.04738503  26.91934794  445.7953559  
208.1092153  262.0311606  103.3330234  200.375372  243.7230741  309.0187747  -26.25805655  459.3874363  263.2199365  251.0523218  224.3875886  266.5856538  328.1352587  144.6801222  589.5479307  -65.59045794  29.80870291  446.8270057  
207.6817044  261.4535942  106.3160787  200.1104032  243.4458304  309.9429442  -23.44092219  462.0878324  262.8604175  248.5215363  218.0438368  268.8113691  327.6507098  143.8139028  590.3839569  -66.42300971  30.2385237  439.7152162  
206.2126092  261.2351104  107.099675  201.4783985  245.7656996  305.2725351  -23.17777566  458.1249514  266.0998278  248.7452837  224.0139729  267.4415625  326.2732885  146.0097502  590.2337304  -70.5030935  23.5158952  443.4797924  
210.9430677  260.897481  107.7381993  203.7552198  249.09014  306.9636673  -23.4049583  463.8177429  266.3604521  249.626929  224.5825641  269.7014965  326.6257362  146.9268267  591.9934697  -66.29474275  20.03568496  441.7738763  
213.3364615  262.0358651  107.921369  202.760779  248.5462569  306.1179714  -26.00764256  462.2485574  264.4669045  249.20364  219.459458  269.4343967  330.0007884  145.6872173  593.8416302  -66.82379381  25.19884027  436.3602498  
213.0224412  264.5198765  106.0079718  202.3935414  248.2999465  304.6817914  -23.86748623  460.7115373  265.089031  249.7317308  224.0623243  264.1588968  327.8753751  146.4911963  590.2004496  -69.84156552  21.48536004  444.9772788  
213.5012189  268.0388973  105.2005427  203.3989172  248.7169178  306.1434894  -20.34129216  461.4088952  263.0447181  249.7213583  218.961338  265.8226644  327.5718482  144.6276853  588.0067894  -71.43187908  21.94486959  444.5614417  
210.9269895  267.1694407  105.0286145  206.9126091  251.5775566  303.2107375  -26.95605811  461.7688965  263.0310896  248.0543859  224.379784  264.4259223  327.8497771  144.7784782  595.3306507  -69.79644323  24.29785202  442.797928  
211.4147874  265.2598722  105.4206548  204.3714256  250.2715939  303.3509437  -21.95666427  462.3015195  261.8500992  247.5836019  221.3538349  266.8877972  326.4120949  147.7483349  589.1630117  -70.57904008  22.22896782  443.8739876  
215.0613878  265.0415664  105.1760794  202.2249577  251.2528881  302.0927926  -23.44146221  459.7980711  261.8601566  248.0484688  220.0391803  265.8154249  329.7626675  147.7694737  593.2674462  -69.94983192  24.76571438  441.8398079  
212.1302897  264.8140394  104.9122463  200.2229109  247.9313379  302.9644458  -23.56462777  461.3377116  262.7826715  248.9482849  222.2346801  264.8049287  329.7523194  144.8394183  593.3610787  -68.06485094  19.76765986  444.5981518  
209.834358  265.102646  105.9738425  199.88941  246.5904305  305.5680015  -18.2477495  461.52941  260.474027  248.8133415  218.4860963  265.4094066  327.0362373  145.9124481  589.7259666  -69.32771925  24.09705666  439.3417562  
208.878815  263.8169612  104.3462026  202.5488539  244.8629021  306.5772248  -19.79085581  460.6093666  260.2321762  249.6465923  225.2430674  264.215582  325.4996881  145.0229395  590.3818526  -69.8543289  21.35341173  447.5323128  
210.3752789  262.7199317  104.0679099  201.1159595  246.3680996  308.1399424  -21.67271063  463.9961795  259.4829635  249.7508244  224.4061979  267.4957688  327.8045841  145.0817049  591.2254573  -67.4172953  23.74939569  445.6695733  
212.4892453  264.477399  104.6039146  200.4327827  244.0044116  307.7186197  -23.27673201  462.7260639  260.222401  250.2776269  220.9814859  266.5232024  329.5078009  145.9123195  593.9154314  -65.04318958  28.05873651  438.2992251  
209.4125268  264.4311348  102.8736124  201.4694088  241.1937327  305.8121777  -25.5011218  458.9262642  260.6618215  249.3340701  223.9541558  265.1295104  326.5108603  146.2021325  591.1402394  -66.9004748  23.69292828  445.3575751  
212.2507346  264.0634166  102.6692489  203.2867708  242.4135798  307.6086641  -20.43779453  462.5471306  257.7612006  248.883743  219.1256772  265.8026389  328.0381009  144.2012245  586.3925352  -66.97304089  23.46332751  445.8617635  
210.5681118  264.4640056  103.3216803  201.2486294  237.4290476  309.7508522  -21.91989699  460.4510638  255.8364599  250.5154585  222.9331599  263.5752789  327.6994489  145.7314392  589.1434678  -65.48080134  28.52413241  439.8897904  
206.2677407  262.3575897  102.0182045  200.6210254  235.7370743  308.8142123  -25.00909033  459.1008907  258.0105233  250.6824281  221.9402946  266.6290276  320.9862965  144.6812545  592.1185835  -63.90797624  24.71853062  442.3604523  
207.0080738  262.5190714  102.5631938  201.9885528  237.7120738  309.4897431  -22.59398141  460.4307624  258.2128886  250.3078276  219.0475436  266.7813107  322.0251224  146.5251056  585.2866237  -64.38989074  27.86942678  444.5982897  
208.5787939  262.8134583  101.7701143  203.1331446  234.5837273  307.2953817  -24.82408463  458.7130338  260.3745269  251.913469  223.4445611  262.2244697  323.5380105  143.7003085  584.6218192  -62.85761067  30.70562466  441.5821299  
207.780991  263.2172277  102.6384493  200.4971743  236.1598908  304.911489  -23.11128854  463.9575545  257.8282644  251.6615969  221.5622514  262.3213656  322.7789078  142.8770086  584.3191467  -62.34938619  29.40862121  437.9267555  
211.2104873  269.3158491  102.9954927  199.8676035  240.8697801  305.3096571  -19.26497797  462.7302307  253.8870849  251.8612184  219.1816525  268.4112014  324.6902851  142.8535437  586.4399426  -68.60277385  24.35232113  439.2158077  
210.7608667  270.6120873  99.79157444  202.3559774  240.2567031  302.8406519  -21.64675349  459.450557  254.8924708  252.9371854  221.5147062  266.8659457  325.7762277  144.6068037  584.8787499  -67.67186454  26.22446965  440.181077  
209.1202822  266.9709707  101.9372158  201.2976512  240.0577295  304.9907339  -23.26580626  460.279913  254.8001681  251.1739993  222.0893009  267.2067104  325.8103986  143.2959861  587.8665636  -65.91749411  24.18766145  438.0736905  
207.2891201  266.1141942  101.9885832  198.8323634  235.8237647  306.3241427  -21.60524789  463.7662019  252.010131  249.739633  219.6746318  266.1536403  324.0991171  144.0643418  586.202279  -69.42332564  25.61265464  439.30216  
211.3499359  269.5346208  104.4883001  202.7934424  242.0510492  304.6973111  -23.52482613  461.1324494  254.982194  251.4599522  220.5987119  270.6629126  325.1672805  145.7000518  591.9141304  -72.7149722  21.7361215  438.967616  
209.7174595  270.2001212  102.8397685  197.600296  231.9918254  314.6955381  -24.86254581  454.0097471  252.8431503  257.4588419  213.1163495  266.819121  326.4923298  142.554869  590.2598126  -71.15082371  19.6702418  431.048945  
208.1977461  266.8314109  108.2448885  197.9074242  243.3345704  306.3605464  -24.62059291  462.2774387  257.4476816  251.2139842  221.4510559  266.1329446  328.9423609  144.0463089  593.829425  -68.80130196  25.87868795  431.148092  
209.5884285  262.1955118  111.2020477  199.333519  246.321195  307.8544383  -26.91164783  463.8957704  257.3842364  250.0073977  221.1033808  268.4696541  327.0307755  148.2246446  597.6599675  -70.02493145  20.55337828  434.2564974  
209.2061031  263.4508499  106.0991449  201.2893217  245.9868156  306.3954645  -29.06330981  457.6747942  260.0623967  249.2980548  224.4863228  264.0950351  326.165538  148.7292514  595.9829953  -71.61754409  21.49297827  438.304711  
206.8007504  260.9847561  104.0472137  199.5648688  246.737489  305.1225109  -26.20875709  459.8661169  263.5958881  249.1375621  223.0558864  267.4568317  326.584803  146.5978212  590.5527348  -71.3801296  17.12210602  436.415691  
208.4476779  264.1446373  104.6879457  200.2040757  246.3331521  306.9347426  -26.89601988  459.0543599  265.064663  250.720406  220.5225242  269.1341193  325.959343  147.2780109  592.7050881  -72.12929125  17.70880365  437.7759056  
208.9211738  260.4982076  107.8431272  199.5148029  248.8081707  306.5993465  -25.26759272  460.4372623  267.4350724  249.0281888  224.6009413  267.3997679  327.6629187  143.9549966  594.0913701  -69.36935447  11.61485824  442.2400087  
214.3914555  258.8197527  108.0335346  199.1618903  251.7671523  305.524984  -24.35011771  462.9618648  265.0546037  248.6411853  221.0229478  264.7513699  333.6134524  149.5909262  595.2385397  -66.34424158  22.74491564  443.8626636  
216.3638934  260.2575241  106.0590054  201.0020698  248.830873  306.6431669  -25.65057256  461.2779133  261.2029832  249.2239165  223.558402  263.0646444  334.8338396  146.8492191  593.9034548  -65.60943185  25.26155275  437.3730481  
214.2842381  259.7366384  106.716951  200.3412494  246.7255944  305.6782169  -26.57170024  460.0577017  261.9939137  247.9401937  221.8563888  264.9435824  331.50107  148.4726377  589.2261921  -65.09824095  29.43474008  438.948362  
214.0935177  260.7372714  106.4861046  200.7049329  245.4765957  305.662259  -24.17955565  461.4185276  264.9629509  250.3222461  223.7999746  265.2979526  329.7517426  149.001867  591.3695531  -67.81665407  27.08862203  438.0641623  
212.1840312  263.4608275  106.5204959  199.1109096  243.152849  308.4969218  -24.5582447  463.2516698  267.5199688  252.025694  222.4488981  265.1810457  329.5104593  143.2012924  594.0869653  -59.94477832  27.52935466  441.8684729  
215.3367477  265.6526215  104.3674401  200.4500409  244.5382411  307.1684435  -17.25571117  463.7219534  261.9296623  251.7284577  219.0824735  268.7637848  331.2115343  146.2558545  585.6988226  -64.33555487  29.16202345  441.7500825  
214.620881  265.6470765  104.5053349  200.8469585  245.2265087  304.7678152  -23.43979784  459.7266662  258.7054466  252.0339062  223.5295793  268.2461659  328.0975516  144.5189916  590.1326941  -67.22861939  27.17096849  443.9754608  
213.2324288  266.1352899  106.0816327  199.6923385  246.5104692  307.1122371  -21.75979543  465.8571831  256.0265923  251.245892  222.8227129  267.7839129  325.1931605  144.7003911  593.3130878  -65.34096617  26.49944987  441.355182  
211.3979208  263.7725545  106.2006567  197.593989  245.211067  310.3796938  -23.22086176  461.6480483  256.4143984  249.0414988  223.2848924  267.5952245  323.7995845  146.7700749  594.5404262  -67.35066122  29.0482133  441.8718431  
209.6632398  262.3004538  105.3467539  197.0001716  246.4258083  307.1003728  -23.07810857  462.4204233  259.4777477  250.3746078  224.8243469  268.1446763  324.224971  144.5639047  594.3087102  -69.02696971  21.72217583  449.9987735  
208.3703884  263.6111437  107.976741  198.1863131  246.6529705  308.4984127  -21.64027325  463.0497822  258.5634305  250.8639142  223.1926629  269.982916  324.7301494  146.065267  595.6717481  -69.98053694  23.79614977  442.0542719  
206.3434799  261.0115286  106.8767758  199.4842988  248.0229188  308.2011562  -23.63499709  464.5560942  259.4337398  251.1239533  227.4710656  267.5614964  323.1157864  147.5239516  597.3701657  -69.71268716  22.02902014  448.7853256  
208.5626727  262.7301854  107.0369214  203.0013129  244.9746214  310.220133  -22.81051261  462.0206067  257.7726192  251.5945129  224.6628529  271.138147  323.0583112  147.1957533  593.847926  -70.99695425  22.59700089  444.6341317  
208.3089377  258.4138761  107.795923  201.8209409  243.9333111  308.7619864  -23.59401427  463.3145367  260.700213  249.0176785  226.5504277  268.340102  324.6967425  146.5961845  595.8975852  -68.2944139  21.93927108  445.1063388  
212.0857731  261.6760538  104.6571442  201.6400034  240.3410878  310.55565  -24.43038868  459.6835306  260.0705212  252.1220398  221.4283436  269.1131271  326.0450758  148.7264477  591.2849596  -69.51934858  27.10500099  445.2412955  
209.3077729  264.181332  102.3622725  202.006888  238.7352908  312.1372404  -23.81131188  459.2970171  263.1873095  251.4326247  225.0875574  268.9814407  322.4993878  143.4251209  590.1399641  -66.12415483  26.2708253  447.5780837  
208.0897754  263.6103219  103.0683324  202.3168757  242.0019371  310.784179  -22.50665125  460.4258486  264.2989922  251.0972855  220.0132604  271.0266243  323.1513009  144.9390482  591.2668712  -67.18855164  30.75699845  436.9986315  
208.9700013  261.8695902  103.7003043  200.3485058  242.4311112  306.8308157  -24.7476169  460.2344067  265.4195375  250.4461117  223.3582776  266.1621441  323.6048415  143.6660478  589.1422774  -66.14520058  24.46839528  448.3376232  
212.7040467  264.9315867  104.4444485  201.6445466  244.8242114  303.4841405  -22.59174629  462.9919185  263.5302257  251.044507  219.1063812  268.2635706  325.1605395  143.1357142  588.4192181  -69.70140588  23.05053402  443.8310452  
213.079417  267.1776889  103.8027561  203.4342264  245.8484077  303.9533075  -24.09061214  459.264173  265.0249405  251.1014369  221.8772756  267.1346491  327.5089017  143.6228165  590.5675386  -69.17774316  23.8208886  441.8315494  
212.6600566  266.9867638  103.0302379  203.5198247  245.9498158  307.1904462  -24.07613025  460.8596915  263.8439782  248.1022391  217.0138901  268.8905502  327.125093  145.8786927  586.9974185  -67.64907087  24.72768477  446.4178018  
209.7956976  269.8790437  103.9647139  201.6759277  242.4967677  305.7657786  -24.49405767  458.7299458  266.104958  251.2805234  219.9810015  267.5910888  325.2286439  143.9822551  591.5655485  -68.72108497  26.62378844  438.4390456  
207.319104  267.7345858  102.6470466  200.5223222  244.8607618  302.9515946  -21.75978825  461.0297802  264.1040587  250.3326423  221.47235  267.271557  324.2864964  143.4599416  586.4052785  -67.09466116  25.03983838  444.7826629  
212.6596529  268.1061908  103.5841223  202.9264821  246.5177216  305.0525669  -24.86918098  459.7721823  262.0696571  249.7359607  222.2393112  266.2223326  327.5302173  143.4570647  591.6157882  -67.9139436  28.21970143  440.5730642  
209.7648439  265.0634238  103.6301197  202.1957361  240.9726995  305.9894697  -26.37321306  459.8937783  260.6356645  249.1789926  220.9232729  264.2014446  324.835044  145.952354  591.0466013  -67.98000177  20.9973163  443.3529255  
210.0743168  264.3591873  106.3204107  200.9596486  242.9794688  305.9586693  -22.59562414  461.6648336  260.4938612  250.608009  219.1078387  264.9505056  324.5348998  145.9986373  587.5604946  -68.7849123  24.22149757  443.4667282  
211.2942191  266.6916212  105.0506942  198.6603341  245.3204286  304.4792239  -20.03381328  461.4000195  260.2018983  250.3147424  223.5513469  265.4021133  325.8469181  145.359933  587.8299806  -64.89499171  22.27743789  445.545326  
211.5043218  266.908941  104.6496535  199.797079  244.9109681  306.8743245  -19.7855688  464.952158  256.8079114  251.5535203  222.9140545  265.381529  328.4312115  143.7996403  589.5673058  -64.71146215  26.11384113  438.050994  
211.2316222  267.7267094  104.6763643  200.6039193  242.1848495  308.6018567  -20.64818497  460.3412729  256.0386959  252.697445  220.2353976  264.2937706  326.5583418  145.6726886  592.6212194  -66.6150161  30.4021425  436.7795637  
209.5972206  260.5736496  103.4287916  200.9776406  242.6857383  308.760555  -22.73265115  460.7696043  257.6875384  250.077075  221.9697705  266.4480969  325.743476  146.1242371  587.458354  -66.12758234  28.31155328  442.372662  
210.8308291  262.6580675  103.5387875  201.6891615  240.9109949  308.9765823  -26.49184001  460.562234  258.6781506  250.6507314  223.9687862  266.9512039  326.6173168  145.0839439  591.6997107  -68.19628335  27.851047  438.7788827  
210.7371596  261.9591798  103.79635  200.8915203  243.9169794  306.643592  -27.1381621  462.2588813  257.9423661  251.209864  224.2485324  269.885291  325.7175166  144.9514685  593.4498791  -68.89490659  20.43750139  441.4751292  
211.8245939  261.0119467  105.4130543  202.5104304  244.4133546  307.8092828  -24.36988232  460.9500098  258.7565727  250.2484738  220.6382663  268.3865682  328.1697701  147.3517897  592.7037413  -70.55379968  23.4331111  440.761748  
211.3576056  263.2090121  107.6908306  201.5778999  246.8728807  306.3633565  -24.54528627  461.9911064  261.2216104  250.6665431  224.8758548  265.5660921  330.1154852  145.3554678  595.418108  -68.5013082  20.57683009  444.2746853  
209.6139185  265.5077151  105.4695487  198.3326959  245.5679874  304.9884795  -22.71118027  462.8952738  262.7690004  248.8174369  219.4810627  268.4183651  327.8931747  146.6439879  591.1110951  -66.56857002  22.55720563  441.1037102  
