# Supplementary material for: The Foraging Brain: Evidence of Lévy Dynamics in Brain Networks
Source: PLoS One. 2016 Sep 1;11(9):e0161702. doi: 10.1371/journal.pone.0161702 (PMC5008767; doi:10.1371/journal.pone.0161702)
Supplement: S1 Dataset — (ZIP) [file pone.0161702.s001.zip › time_course_networks/dr_stage1_subject00019.txt]

296.4094589  325.932919  101.3635804  219.7652933  176.8453464  373.5060119  -2.286482226  569.5332541  217.6085403  306.074771  253.648755  246.7589744  338.7070676  95.39375558  713.4218327  -60.94236352  -156.3968603  499.25256  
296.8756814  326.9379271  103.9676818  221.2364812  183.0523352  372.9631121  2.780341874  576.9826373  219.4326993  305.7229085  255.327367  251.1874304  339.3201346  99.13054124  707.4077159  -60.63963363  -153.2960969  500.0179764  
297.6196979  326.9362335  102.8087677  221.5906881  182.2100148  373.8918856  3.10909915  568.6492527  218.4038187  306.2338996  248.0639917  250.6602253  342.8318109  97.19865576  710.5356453  -57.99774391  -146.0495022  494.9390896  
296.7521128  325.1687055  103.2617981  220.0886083  181.7713302  373.1821902  0.5465088077  573.1375796  216.7428475  305.5699981  251.1001389  250.9942348  340.7743133  96.68519555  712.0252091  -56.97686662  -150.5075534  496.9690357  
295.8897432  326.1911791  103.2483785  217.2051248  180.5254173  376.9616018  1.613727077  572.0369324  214.7960053  303.9460054  248.8124989  248.7658582  342.2201402  100.4850921  710.2768382  -62.05439211  -143.8714119  494.8332946  
295.1622277  324.0209513  104.2315993  220.8302549  178.6935265  375.2958973  2.609558064  568.6124749  215.9513942  307.6728412  251.3928673  249.6828237  339.2138984  97.84524737  712.8394963  -61.0514661  -153.0622903  501.0759478  
296.5985326  323.0440561  103.7876287  221.1208443  181.8328054  374.624627  1.29499624  572.354793  217.5240541  305.1340767  250.7697991  251.4882778  339.0720275  97.92547958  710.4773749  -58.01730827  -154.5315561  501.5952795  
297.4643181  325.2065005  103.6285587  220.3155532  177.3191611  375.8549287  2.035623753  570.5359673  214.8827512  307.6309776  247.6610221  250.3975959  341.8023854  97.38546406  707.286255  -58.19609123  -142.5818598  492.0013947  
295.9166515  327.9178405  100.2727534  219.8791605  177.5640866  374.5749675  -0.4455208358  568.2159225  213.9805543  305.9350609  251.6892181  245.4905337  339.391379  98.10103778  712.1105959  -61.4230859  -154.3016377  501.358455  
295.391162  327.7777214  103.6211573  218.5798696  179.2031093  373.0230253  3.438628547  570.052535  214.1272952  305.6876867  248.047476  251.0705343  337.289464  97.8154176  705.2080335  -58.74434723  -147.0346346  495.362615  
295.8656486  330.9132371  103.2026785  218.0969391  178.5242446  373.9386612  0.9444795374  568.8972994  216.1282378  307.2729249  248.7597134  248.1893857  339.983869  97.54632537  711.645938  -60.5700542  -154.790049  497.2014205  
299.5573189  330.3825437  103.7500716  221.3146187  181.6088378  374.0776975  -0.1289838986  572.1063125  220.1107802  307.289653  253.5158136  248.5828236  339.9699689  98.09185436  712.2031641  -54.67652277  -155.0844098  500.1526691  
301.3474923  328.3849103  103.3705676  219.4697778  182.7496983  370.8551337  2.596148021  571.3138896  217.5581447  304.7193974  246.9502689  251.2165141  346.0902786  96.83240589  704.7161449  -52.54071604  -136.0378689  491.6756349  
299.4485189  327.738392  104.6375835  218.8936816  179.2190298  370.4870654  -0.5074980463  569.8123074  219.8989826  306.0177618  249.7831835  247.8480915  345.8456955  94.1564112  709.7813905  -51.2758874  -138.5795828  490.6600397  
296.6373051  327.1169313  104.6000408  218.9055073  183.4494179  369.3438557  -1.003452907  572.0485235  218.1217777  303.165993  251.4258596  248.5916837  342.760184  99.36547881  710.1201557  -56.58426931  -146.2478756  494.6846383  
296.178827  326.2998289  104.9218594  220.709403  182.1495909  372.4898349  1.084809759  569.1530115  218.0164379  304.1837536  247.9096212  251.1768389  340.1558854  97.31779252  706.8902377  -55.57224188  -141.5771496  490.8319352  
296.1698124  327.2066453  101.5346865  220.5442301  177.9205881  372.118162  -1.398358948  568.5391716  217.5106015  304.6012372  249.5137019  248.3495062  340.0268385  95.11013144  713.8417887  -55.93864419  -151.0050552  498.706778  
295.8610704  326.7652813  104.4722792  219.1755151  180.7508886  373.70802  -3.003066444  571.3435476  216.756928  303.9972277  249.2649963  251.3014804  340.5591686  99.47374998  708.2857671  -55.70884005  -145.3996277  496.090545  
299.6027805  326.9968337  105.9824291  220.7575482  180.8936616  376.069941  -1.858841885  573.7564876  216.5263267  306.2838673  251.0063738  249.3082168  345.196842  105.4036305  716.7590489  -57.83939201  -147.7253394  486.9373203  
297.8871918  325.9849078  102.3963952  221.7474143  182.3709776  372.865918  -3.034556171  570.9136931  216.7557562  306.5659855  255.871276  248.4593022  343.5909078  100.3843154  712.0077042  -52.12391029  -146.491003  498.4147898  
296.8320348  325.2793089  103.7786325  217.7929572  181.4495948  375.5276345  -0.5923213875  570.8877548  215.3768636  304.0101857  249.2631376  250.9047204  343.6562849  99.38793798  709.3150302  -58.88235368  -143.3419532  489.2602964  
295.995494  324.2915999  103.6817273  219.7368012  184.9558441  373.9636525  -5.21117699  567.2215236  218.012082  305.6243756  255.3983809  247.2011069  341.6546129  99.54485503  711.5044519  -54.69650619  -149.1676692  492.8200317  
295.7176818  324.6955922  101.3081775  217.0920401  179.0161327  371.5986831  -2.643083057  568.9282063  215.6840549  303.0229061  249.890519  250.2559391  343.0603846  99.85977307  708.0087044  -55.81710477  -147.1716826  487.4355182  
293.2618895  327.5757612  102.4846852  217.2984307  178.2393198  375.4130079  -2.287133575  563.5593582  212.8817349  305.7139474  249.5203964  246.946524  338.5439791  100.9698898  711.5358816  -60.58828401  -152.3231094  494.530144  
295.7614791  327.4696223  102.3458405  218.6395245  178.1877224  370.7890487  -1.147999141  574.4589201  213.5648777  304.4996709  253.0468511  249.4461436  338.8439703  98.6389246  712.3008171  -59.18021397  -157.8128418  497.7853798  
295.5968515  328.5189048  99.13476535  221.7638307  172.3807538  374.859997  3.985149625  570.6164178  213.4556427  309.4474324  249.8203464  250.9573837  337.814919  95.30354018  709.6910581  -62.03036539  -149.6603578  495.3994019  
297.4478129  329.7661973  102.4718824  222.8310023  178.1991045  374.480002  4.005401281  568.6576971  216.4446429  306.9427661  249.6777879  249.4408006  339.9327267  92.17791245  712.917258  -59.33569255  -153.6013074  509.4977366  
295.7109608  328.3528816  101.85164  221.0329261  178.5093912  373.2397442  4.817713733  571.3945116  216.5684417  304.3384367  246.2771758  249.8494143  341.0290304  99.873975  706.4170385  -61.34426584  -144.6529478  507.7493389  
296.6687571  325.4048995  101.8300472  221.4552544  175.7623549  374.737551  4.711631057  570.8213952  214.5759885  307.1795452  247.1992189  248.5834563  343.1309588  98.37369885  711.9085982  -61.28157634  -149.4506967  498.5578879  
297.2965688  324.7561473  102.0638713  221.8224773  177.7880641  374.3578819  4.501511351  572.8619393  216.5066087  308.0248654  254.3804161  249.9336233  338.3122007  94.95269444  712.5246019  -58.68362659  -155.7281769  508.8665767  
299.871745  323.4439374  106.0443422  221.049251  181.4108656  374.649997  3.253578744  575.0181786  218.2576182  304.8958791  249.9433893  252.2658355  341.3909457  93.30412916  709.1802668  -58.00135124  -151.0528416  504.3130989  
299.2706018  321.703189  107.1229655  222.0971906  179.742685  375.5099386  3.521086158  573.9521179  218.0000792  305.7135616  247.9939049  250.5427188  343.1277826  96.59498316  711.9397145  -57.58131669  -143.5904111  490.4219018  
296.3253193  324.4728208  105.3826961  220.6818109  177.4947702  375.7883793  2.640033968  570.6137983  217.2923634  305.565093  249.7061496  247.4776877  342.7053792  99.81038577  716.662565  -61.65552958  -152.6604997  505.0339366  
296.9636098  324.2813198  102.9562946  219.1579706  180.2154712  373.7619111  3.846473544  575.5716464  216.4795254  304.4090043  251.4419268  251.2024021  340.8270344  98.58211994  711.4401885  -59.94292435  -152.6461394  499.5365483  
296.1268218  322.5940661  104.4085461  219.2824611  180.6869659  376.5271  4.629386055  569.2041879  215.628977  305.8307277  247.3691223  250.4760845  339.1155129  96.592072  709.3137018  -61.01471206  -144.9282868  494.1917667  
294.0057888  320.1859647  100.8682846  216.1148442  178.8431976  375.7993639  1.727122827  563.590666  213.236612  302.9475867  247.3455757  247.7532246  338.0400925  100.7516646  713.3208682  -64.21682793  -151.4164758  508.4852631  
294.7759359  323.8627014  105.3597635  219.6920072  181.4334983  372.114449  2.942751806  575.9526654  219.0659809  306.0098928  253.9330874  251.0082481  335.764075  97.26938963  709.3804335  -62.90539506  -160.191059  496.0100515  
297.8698835  328.6798198  103.9966878  220.9349774  185.3468054  373.0416587  2.528068251  572.9131024  219.6295047  307.7078289  251.4836088  253.1187851  339.0612751  98.23276218  709.5074459  -59.17992244  -150.8492044  492.1251277  
298.884483  328.6087081  101.6342353  221.2289896  186.0708261  369.2228443  2.246753119  576.2277342  219.6359685  304.9753794  251.4410478  251.0947411  342.2956997  98.4077934  711.8730321  -58.41543165  -154.082429  501.8566188  
296.852244  322.9841039  100.5899127  218.9076471  179.7883596  371.2729345  2.184758973  566.7664767  216.770813  306.8951991  250.848431  247.2589942  343.3693096  96.09258803  709.9416491  -56.75579511  -145.8289213  496.3583593  
296.7835506  323.6813079  103.0978943  216.5551161  177.8977988  370.9805192  5.266828401  569.0696815  215.2221433  305.9002328  247.6785207  249.7759938  339.4724923  94.72874092  703.4427246  -59.7051071  -144.4132576  491.4258225  
296.7780941  327.3325013  100.5179094  216.8853338  178.4301083  371.3972273  2.618263176  573.0116573  214.8455894  306.4894248  252.0561513  248.0535975  336.5620103  92.17191706  707.3678116  -58.05819222  -157.4689315  502.0601052  
297.4118586  333.2133965  101.4847709  217.503954  176.888659  374.858089  4.395471546  573.4752445  215.2788792  306.4558013  249.0825938  248.6945785  338.9671557  97.03054776  711.1904467  -63.35945057  -153.6966981  495.1616262  
299.8249222  331.8263948  102.3880158  220.3440242  180.9685352  376.3921868  4.265266669  571.3146726  218.1407645  308.5980333  255.6367214  248.4941181  337.629266  98.07868667  711.6132198  -58.12698422  -155.3057463  498.9105787  
298.2481949  328.9476126  104.7401993  221.1162481  182.4928488  377.5404164  2.532562834  572.5287569  220.7250826  305.7782712  250.3455717  253.1100174  341.7527706  97.40486131  710.6340413  -57.96404033  -150.7247025  500.0442636  
294.8104929  320.3618694  102.3846661  216.3966753  178.9176262  372.6060932  -0.3012241185  569.0596922  215.3423557  303.7932882  249.6579434  248.5244991  341.8951359  99.81537749  704.8476166  -56.64093231  -130.0361447  496.0700194  
295.7614252  328.628953  104.9571442  220.2246978  180.5006072  374.536674  -0.6263156256  571.0939488  217.3778183  304.7356622  251.2021959  246.3077516  339.6818029  97.25872998  716.7377711  -64.42604298  -160.314968  503.9090587  
298.1069422  328.0615182  104.6885578  221.6904698  181.5134083  376.2271135  0.8360790552  576.2101572  219.926304  303.6409988  250.7991272  252.3644015  340.3464418  101.4026351  712.4819009  -60.03092984  -149.0705147  496.3291122  
296.7023672  326.5546055  102.0292018  223.986437  183.886632  372.1758922  1.206890474  573.378253  221.5350227  304.5286505  254.2253324  250.5249596  340.4266415  97.48826762  712.7451037  -57.30825266  -151.9765767  499.9661171  
296.9690451  328.1901932  102.7656756  223.2696012  184.959061  371.0464338  1.849356129  572.6416426  220.7241659  305.4501822  251.2394807  249.862109  340.7935643  96.63007138  708.6041585  -57.43253002  -141.8195085  490.5880065  
294.2157549  327.3316487  101.4201156  220.328145  181.6659913  372.4534354  1.533028955  572.5744458  216.1281957  304.0485542  249.0919644  246.9254528  339.3079401  96.93052263  708.2762957  -62.09019106  -153.0166578  500.3954584  
294.2437051  324.1784142  100.5087354  218.2324998  176.6470238  373.6791271  1.181020803  565.3269917  215.048137  304.6948537  248.8648842  246.3406315  338.0792638  97.72165265  711.2079597  -59.80619543  -146.0294813  497.7632695  
295.6484062  325.0086881  104.3123735  221.0148236  183.4433392  376.4656421  1.27169161  571.6825242  217.4405272  307.2501795  251.8196222  250.3239007  334.7638645  96.77969052  710.0108398  -62.99697685  -160.7906102  502.7601419  
294.8694717  323.2253686  105.3792035  221.9716473  178.0431498  372.3281251  2.153824201  574.6425166  216.5787493  310.0901889  250.1207747  250.4109775  338.0694958  96.58540915  709.5909134  -60.33254582  -152.6137698  490.0618999  
302.1608841  327.6216297  105.8721434  224.893271  183.5436389  377.839568  -0.6012606321  572.0727167  219.8911473  307.8554335  252.7927885  252.575834  345.1174166  97.9786933  714.9862045  -54.97706463  -153.4770211  504.6672249  
300.3954577  328.6265698  105.9285054  223.0990025  183.6537881  373.5699348  2.28955815  570.6484775  217.4184738  306.4490775  247.4725923  252.3064634  349.4449512  99.3624606  708.0740829  -54.63923879  -131.2173593  491.7465642  
298.5946146  328.7394042  100.0607357  220.530207  176.1408909  374.5807107  -0.1034168451  571.6782613  212.7568728  305.9274193  248.1090421  250.6847143  345.393149  96.21809682  709.4141656  -54.87007757  -143.9410346  495.3489429  
295.104536  329.393525  100.9587076  219.4668535  179.2328499  377.4434653  1.741393554  565.1844626  212.5201698  306.5809433  250.2766599  244.281089  339.3262804  97.17329698  710.4316485  -61.26125528  -148.9151211  500.3301442  
292.9865656  325.3291943  104.1668605  218.7920638  175.2318752  371.4194705  2.957133625  567.0122084  215.9854826  308.8163864  249.056857  247.3419108  333.9834558  92.17581406  705.7842866  -59.47556802  -149.1833778  487.5569768  
296.5388253  327.4899474  102.3833025  219.5920015  176.0963276  377.345687  0.9984787858  574.0813293  218.3180108  306.139646  249.6670335  251.0666572  335.7392065  94.98845236  713.2088481  -60.29726717  -165.338363  504.8975847  
298.152004  327.5512027  104.8733293  223.7544748  178.7457184  375.8069323  2.517657401  570.7746231  222.1907078  308.7468474  253.7012471  249.2375293  338.9699582  94.56749669  714.1401281  -57.98283827  -152.9738152  495.3997398  
297.6332002  327.1072789  103.1017098  221.3545822  179.285455  375.0817169  3.606214629  571.4538814  221.0228705  306.8013217  248.3653828  249.9607413  342.5512388  96.49623031  707.7950471  -56.70527334  -142.091445  495.0071496  
295.4603447  325.6252581  101.6493819  219.06932  179.1650256  373.0504167  3.298618141  570.959889  218.4282113  305.1834892  246.5207553  250.6354507  341.9057572  95.65567765  705.9885039  -57.04656594  -146.6391843  500.682636  
295.8862488  328.4350902  101.2071987  217.5314534  180.3024886  371.7468382  1.789055114  572.016086  217.676507  305.3238342  251.8778413  250.1374305  338.0302512  95.01278845  707.6710041  -56.37108232  -152.4548202  502.6198256  
298.0176342  329.4705591  105.6569447  218.5232093  180.0577745  376.933966  3.20980254  575.2476596  216.6954895  304.451494  252.092379  251.2691668  339.6128513  98.08064872  713.6498199  -62.53148275  -153.2238803  492.0867969  
299.9418092  325.6417842  106.1556326  220.767382  184.898714  377.0300484  -0.4725241235  571.742165  222.2678603  308.2587974  256.9329142  253.0113453  345.0974385  99.74368172  715.644178  -55.83462006  -151.8499422  506.6415286  
299.8928062  326.402154  107.4955308  222.6925315  187.8019599  377.7457362  1.74687953  577.5547336  220.8374599  305.8274202  258.9017936  253.9010235  346.7493792  96.89278904  710.7738937  -55.20625129  -143.3818025  504.0727469  
297.5013691  327.1900545  106.057777  220.5347356  184.3079845  374.4900199  -0.8324555525  570.6355752  218.2472399  305.5909754  252.5537008  247.9958572  345.9064688  99.30025921  714.9004629  -58.04426584  -142.5894834  502.2783456  
296.4474067  328.611878  104.4809255  219.7506676  181.8341769  375.2424367  1.283968544  575.1385601  214.2210765  304.032505  251.0597945  248.4807658  343.8392538  103.8483311  712.007579  -60.59363051  -144.0617306  496.4586525  
295.4501077  326.4996371  104.0103146  220.5369023  182.7969236  372.6727727  1.660270108  570.2844225  213.7894402  306.6424617  254.0324711  247.0734072  339.5945692  98.85775991  711.3132147  -57.11446752  -148.6414235  503.460957  
295.5852996  326.1416032  103.9606004  220.3759899  175.7500163  375.6469269  0.2254649153  575.8621972  215.0470588  306.730636  251.9846879  248.2069939  338.4636793  96.14595242  710.2503365  -58.73625653  -145.6620023  485.759689  
296.144803  328.6770914  103.7641407  221.1557064  182.2099598  374.2876114  -0.3432620061  565.618087  217.5742886  307.1780958  250.027649  249.8735845  340.322114  102.2599235  709.6989227  -59.04812597  -151.3109417  501.0899028  
296.0531189  325.0418907  103.2928559  221.301994  179.7461043  373.0635874  0.5099908694  572.704544  216.3203125  305.9942504  251.3314726  249.3348825  340.9121925  100.1452458  709.9561417  -59.86574722  -151.1944349  492.5557103  
299.7484417  326.1411235  105.1339624  222.537616  182.3849888  372.6134146  1.979619321  571.1076808  218.1394888  306.1402852  249.065362  251.8949436  340.3832363  100.7750641  705.2506602  -55.72096611  -142.3380857  487.9820245  
298.6689754  323.5364367  106.2620561  222.1248414  181.2775099  371.764487  -3.024653092  570.3928808  218.5181336  305.5024393  251.7493952  248.1292505  347.0948376  96.76461251  716.1670135  -56.1297018  -146.7187977  500.8777095  
298.314172  326.4458788  103.0623227  218.1316979  182.3325431  371.7952542  0.3267428329  571.8101442  216.0970637  302.1918926  250.2830917  250.4607771  347.3622925  104.5529661  709.0376524  -59.69050179  -145.4765731  494.9175062  
297.8180482  328.9217954  103.4117032  217.4894427  183.7110394  370.9237035  -1.560683487  564.6213874  218.6616944  305.4196607  250.8964481  248.9832246  340.8708827  99.78271339  705.0111462  -54.34981393  -143.9849872  498.3325837  
297.4965008  324.5762783  101.3084882  219.0939133  180.4493772  373.1509049  0.1815852815  572.1355235  216.3441396  304.3967428  249.97561  250.1286656  342.3004894  93.17998206  709.6981932  -55.95803346  -149.8631903  494.4077555  
295.7121771  324.318058  102.895666  219.438128  178.9337363  376.565049  -1.126044776  570.0260769  217.6406954  305.1651935  247.2846576  247.7414423  339.7200874  103.1907115  708.4888095  -60.779509  -152.3473901  495.1206252  
296.9269876  325.7547065  100.9080837  219.7630742  178.5508417  371.736077  -2.036611761  568.9138631  217.2808335  306.2612426  251.3347321  245.7195956  343.5092687  101.4278204  717.2408971  -59.21856522  -154.7489712  501.6505537  
295.0119506  324.1627156  101.8600517  218.5905702  179.3815013  372.6050183  0.5609211076  567.6879473  215.0992355  304.2791307  247.5203793  249.8194514  338.8019225  100.5447286  702.4480035  -58.81661639  -139.1829774  493.8624489  
298.165245  325.755335  104.1437206  221.5003293  179.437295  374.5454388  2.345105579  567.1648577  218.7874959  306.7559052  252.0257529  251.8565104  339.3535479  96.59446066  706.9886693  -54.66454238  -147.484314  493.8634314  
297.1890193  324.6861051  101.2090176  220.4533962  181.8504387  370.6498907  -0.2112126146  570.1017391  214.666519  305.2159347  249.5728138  250.2829731  342.1174393  94.85586179  707.1206273  -54.75078552  -149.5284229  496.933603  
296.8777816  325.8845015  100.662531  217.1861861  179.6233872  372.9764028  0.5554822733  571.2012519  212.0628757  307.2951256  248.4356633  248.6396554  340.3087504  94.29650353  709.8859208  -58.5009472  -142.3688755  482.9941676  
293.5614086  323.6551553  101.3840561  215.7177968  177.8437258  372.9968445  -0.7628333387  568.0914457  214.2907147  305.2458983  253.4981005  244.7960817  336.7500716  97.96889015  712.6741373  -64.76068472  -158.7886776  503.0474158  
294.3279855  327.0049052  103.7157991  217.3223023  180.1638761  375.1574165  2.647726426  571.4731477  216.0481316  305.4323787  249.6913277  252.5103049  335.8311142  97.36140853  707.9534442  -61.92436119  -154.1817603  495.7828927  
295.457301  331.2745145  105.9024653  218.394094  180.0488987  375.0716579  -1.187121896  570.3006772  217.6196146  307.6108109  251.017191  250.4674168  339.6174766  95.82439898  714.9816749  -61.11544601  -155.6164741  495.7495108  
297.4000702  332.4132125  104.534704  219.4749163  184.1126524  374.5614623  0.849467265  574.911152  217.9072882  305.1124502  253.5591277  249.6919608  340.6686766  101.4966791  716.6314184  -64.0285961  -160.2848614  499.6020487  
298.0294479  330.9951538  103.597559  218.7956425  182.4135582  371.146647  1.292494815  569.8965868  217.0417582  306.6633754  248.524516  248.8380188  343.5899199  103.0281976  710.5176013  -58.74724668  -144.9256028  489.1496542  
296.8372602  330.6977222  101.2636211  217.7164017  178.9869556  371.4387508  0.4910011744  571.2305868  215.6454285  303.6227036  248.9186395  249.7482514  339.1044876  96.98188905  709.5586508  -57.93179498  -154.3200763  498.5356128  
296.1319208  329.9243634  101.0822093  218.0109313  177.6737502  370.9447327  1.349435585  570.1806042  215.9076995  304.6942045  247.8434966  247.692163  339.8572869  97.39410243  708.742685  -60.35480459  -150.3999896  493.363504  
294.1302576  324.5107147  98.58260345  213.5893875  177.5698932  369.9631869  1.139417173  563.6208501  210.1436997  300.9008403  244.4568447  245.9859409  338.2691877  102.5072219  702.3189581  -63.91910658  -148.4909482  499.8334544  
296.8916963  327.238937  104.0515408  218.4941508  176.4539674  373.9552682  1.061681685  574.4138187  216.7939126  307.7639538  252.7480522  247.1635261  337.2099852  99.50222282  714.4769086  -62.64908506  -162.4674975  490.8042842  
295.0771359  322.3395863  101.6162822  220.1878953  176.2008953  371.9505145  0.8372926426  571.8525989  215.7192234  304.1843288  250.1544975  248.71569  338.331934  100.9027996  707.109302  -58.63795084  -157.0692798  497.0024501  
296.1485991  324.7594125  104.0354876  223.9685541  176.7734946  375.7117791  3.29477081  567.4080684  219.0560193  309.8620546  252.5450508  249.6672142  340.1480082  95.17186909  710.5051471  -58.62175736  -151.8438362  495.9863397  
297.7501861  326.1029238  103.8244171  220.8073807  181.4890358  370.1763062  0.9883172908  569.1065395  217.8643953  305.1223514  247.4106985  250.9157572  344.92014  97.71422141  705.6845744  -56.11495249  -142.0572459  500.1829916  
295.2737335  320.6538713  100.5839759  217.8593473  176.8052437  371.5054614  1.257367296  565.2974289  213.3497153  301.8569747  247.0110686  247.0843386  340.108757  98.03920766  707.9279302  -56.693391  -145.0422864  504.2149606  
294.9446986  325.1023394  104.9071827  218.5809047  177.9064818  369.9794228  0.326164182  572.838225  214.3047168  308.2031268  249.9609465  247.4752041  336.6604251  96.21174851  707.4323467  -62.53629729  -152.4939143  495.7535111  
295.1489402  326.5956589  106.0159313  221.6887708  178.7556739  373.3248891  1.052581813  573.475832  216.3284388  310.5128596  253.4062702  246.4135485  336.4565817  90.45793262  717.4268122  -62.27145425  -163.2469674  506.4478932  
302.7880144  327.7401568  105.9562745  222.5115658  183.4468447  383.3046971  3.368775772  570.2877324  214.8895335  304.5392357  250.418197  256.8681964  342.2386071  103.0388119  714.0254901  -55.55525483  -151.9452869  499.4983644  
300.0638124  326.8196223  107.486576  224.2624249  187.4901618  377.9974543  0.9137339702  577.4748146  222.1970879  308.5857581  256.5773079  253.689831  343.4315178  94.76222911  712.4941014  -58.59376155  -146.0215671  494.4708339  
296.2074845  322.9304177  103.0587133  219.2416592  183.4231419  374.4897276  -1.112072335  573.4297918  217.21929  303.025967  251.25446  249.2467832  344.895642  99.00505484  708.9702505  -58.86083153  -140.7016304  497.5527173  
298.4556293  325.7729911  104.4584921  221.1362106  182.1713003  375.2756167  0.6410966724  572.8928069  221.4513388  306.0792154  250.4303216  247.1765389  342.7892913  99.71930553  712.2568034  -58.81445633  -148.11813  492.4490092  
298.2664867  326.0650076  102.0092617  221.4706357  181.7034753  375.952966  0.4596055022  571.5944505  220.8417723  304.5574385  248.4487337  251.0117378  342.7821394  99.29845741  706.367273  -54.74154903  -147.4741951  501.5737597  
297.3194676  328.2652233  99.66028337  221.07519  180.9137714  372.6351341  0.3649855649  571.6967721  219.4948871  305.4574809  252.3212786  250.2503543  339.6073415  95.03716069  708.987104  -52.69326336  -145.1493214  498.739185  
295.2277274  328.214298  98.62273983  217.7770983  177.5427273  374.0870586  0.6451178233  566.445011  213.7027177  304.5846902  246.8185963  246.5077312  340.5701214  93.57027718  709.1685501  -58.23567901  -138.4570519  497.8336267  
295.2210008  329.0108188  99.6022375  216.9258872  174.892967  372.588566  0.6734283984  567.2564484  213.0505235  305.7198287  247.8547904  245.7252933  335.2583294  94.53990463  706.7684538  -61.31359388  -143.0984492  487.9532391  
294.4766761  331.5319725  101.4701798  220.5051987  176.4123654  372.2201914  0.1511208392  574.0419695  217.6798682  309.0528625  254.537002  246.3675645  333.7061445  93.74645885  713.0214217  -62.22990466  -165.641773  499.9168375  
300.3576983  330.0845977  106.1887513  224.1675485  180.5091487  376.7061717  3.950884092  572.5387282  219.8580374  308.4236271  249.6771378  253.0526472  340.5399023  98.50493107  713.0624565  -58.36689641  -150.2706402  487.6919891  
299.7497347  329.265892  103.5872889  222.391277  181.5307133  375.545422  1.767464332  573.0009255  219.277615  305.1043885  249.7523008  254.3351433  347.7362542  98.12854784  711.2375535  -56.04901571  -145.9795421  498.4357548  
298.945673  324.6349766  101.4548433  221.8917981  181.2950206  371.9624959  1.002695117  572.1159249  217.0132724  304.0567157  250.3857469  250.4774581  344.8918381  96.64655902  710.5423314  -53.54245012  -144.5366531  498.7852014  
296.5366028  322.6464997  101.6378222  221.9488211  180.2976041  373.097047  -0.2381848833  570.8046172  214.988563  306.0550528  253.2306875  246.8136968  342.4628529  94.49794597  710.0129041  -56.0100519  -145.1192013  492.5719661  
292.5905843  324.6721595  103.7439305  217.6905683  175.9978525  373.6050675  0.4910785183  568.621054  213.02537  304.435355  249.2296642  246.2181776  339.2889215  99.84769838  708.377574  -61.61046725  -148.0440425  486.8937117  
295.2413875  323.1279286  104.9729948  220.6387367  179.864916  374.878511  -0.08538285638  571.6956259  217.4098605  306.108776  254.2491247  248.7671903  336.8710999  98.7444763  712.7665793  -55.93528947  -160.143976  503.126366  
296.6178701  323.2323369  105.7764117  220.9733188  178.656433  372.8399984  4.277714002  570.4106208  217.7571712  307.6493741  249.4866031  250.3323205  339.4634616  96.74433419  708.3224616  -55.66244184  -143.2650454  487.3947574  
297.0462003  325.7645303  104.0399148  220.7594946  179.3293058  372.9802182  0.5742304642  573.6628298  218.6192991  305.2224435  251.2066871  252.7435978  340.3973891  94.98399005  713.1092171  -52.75565851  -152.7063509  503.3309488  
297.034457  325.4968444  105.4101963  220.7853752  181.6131705  373.5093955  2.179024926  568.9041373  218.5298116  306.5216591  252.6239202  251.2490784  343.8994766  95.35859032  709.7168251  -55.67180296  -141.7618339  494.5626675  
295.6731156  322.2028869  105.3752605  217.2939791  184.1635386  375.6173146  1.609415249  571.4274987  215.8043776  304.2601193  251.4088172  250.3555556  343.4794468  97.52785606  707.9944399  -59.02184593  -143.540081  500.0363854  
295.512534  321.5659991  104.2315338  217.8699086  180.9359162  376.2791626  1.462944816  571.86205  216.6675179  304.9699795  254.2697511  247.8650571  339.4425638  97.12301211  717.202148  -61.27690164  -156.2699049  499.5669895  
296.8809726  322.9476287  105.9766239  218.7374292  183.0764179  377.6813082  1.74691817  572.0511993  219.0133959  305.1600296  249.1969145  252.2063152  339.7968795  97.91594558  711.8121568  -59.39961733  -150.2804528  490.6621294  
296.6359266  324.6977798  103.9533231  221.8286135  184.8588447  376.4118646  0.8152801613  574.0110427  221.2805596  306.1083191  254.3160043  250.8538808  338.9785284  98.15725678  715.7028405  -59.27103944  -159.8328863  502.8308791  
299.6289626  329.1117754  104.8213454  220.8000367  186.0156356  378.9234298  2.080418567  574.743066  220.255043  307.4441364  251.6992932  253.3558333  342.6187132  99.2034286  710.5406085  -54.73747444  -140.2867309  491.6980295  
299.4264559  331.0097041  101.6775816  220.633813  184.9932597  374.2557496  0.2589019256  574.1121348  219.8249172  306.333252  253.0078104  251.2057395  344.1994431  99.99319747  713.4510415  -55.2124082  -149.1154763  502.3002924  
299.9023236  333.0681764  101.4721252  219.3539723  180.4936426  375.170517  1.613437289  568.6069935  218.3745867  308.2580169  250.3124124  249.8866005  345.5493527  97.75334712  707.6378606  -54.41643804  -135.4622216  489.411237  
297.9249514  328.7809884  100.1286945  218.3092592  176.8396527  376.5324818  -0.6330712601  571.3822806  213.6060847  304.7164215  248.1394124  248.3400019  343.8060321  98.25173211  712.124051  -57.8907909  -148.9446267  499.2864879  
296.9302762  328.9069176  101.7443747  220.5095344  178.0923729  374.7339766  -0.5206214813  568.6644859  217.0870714  307.5605007  251.0354834  248.2878908  341.2200692  97.04165564  711.7743835  -55.48571251  -147.667694  496.6370573  
296.5354618  328.7505103  100.0873794  218.7037425  175.3199422  373.952321  -0.1031950762  570.5928538  214.6138972  306.2361369  247.4945101  249.8364001  342.4487767  101.7983659  707.4078683  -59.51474929  -143.5519012  495.0591752  
294.4960803  330.2550472  103.8642791  221.0067243  181.2585969  375.8827902  -2.701349109  566.3830519  216.0131689  306.3448868  251.0770549  244.9158427  338.0052069  109.3710312  714.3818367  -65.59812072  -157.1956673  517.7497577  
297.8660357  330.4808168  104.1803111  220.1461676  178.918364  376.4958736  1.012840371  573.7430203  216.0802849  304.8759228  249.1844859  250.9889573  345.2807301  107.5771295  715.2383902  -62.62443962  -149.2598698  500.2742259  
296.193162  322.6681553  103.3361251  222.0769973  181.0156177  373.6052836  -1.293764352  573.6328832  218.9217794  304.4147228  254.4813918  252.0351538  340.8066695  98.73276485  714.5859767  -57.37230533  -148.3950566  502.3754478  
297.205132  324.851088  106.2490346  221.883909  185.6416963  371.60209  0.8787132594  570.7628605  216.6464911  303.9156418  249.2711462  253.606563  344.4423713  98.87571774  706.6296335  -56.2368385  -137.839882  489.866233  
295.6558476  322.7013715  101.5634396  219.2091761  180.9840211  367.1887068  -1.061508549  568.2546876  211.0020567  303.5311893  249.5330389  246.3482043  344.9318155  98.86242126  706.4606716  -55.32551264  -141.7403986  497.9517205  
294.3507811  322.3751688  98.11499123  217.4085609  176.435541  365.3206637  1.785761846  561.771492  209.4683456  303.6036862  244.0581051  245.5631292  341.038197  95.35246125  699.7034721  -58.85200288  -138.3785713  481.9282216  
291.5406205  319.9991511  98.2846245  215.8470347  171.6720302  363.9511844  1.104389583  564.6556932  207.7525153  304.0785733  243.8631413  247.1287801  336.5492583  94.88752554  701.1780233  -61.1208008  -155.6857938  494.3795539  
291.2572834  322.9712909  98.53992191  220.2848157  171.3367132  364.736589  1.159766266  567.6412681  210.8361898  305.5022193  246.8119498  244.8482852  333.0426059  89.96431264  707.0822453  -60.75457797  -165.1864086  494.8461017  
293.6422386  328.5552459  103.1853983  220.8049203  177.2779837  369.3596032  2.431961081  572.4286187  215.9822248  307.4563108  248.40076  247.8388968  333.8195119  94.27637698  705.0993058  -60.81057689  -159.8016519  492.7629647  
296.6616154  332.3084294  102.748632  223.2198301  178.3628319  369.2980832  1.673076103  575.1247632  217.3434495  310.5431508  254.5535631  247.81174  340.3173767  94.09994064  717.1425951  -62.39547892  -165.3462869  502.8902607  
299.9708902  330.8936167  104.6925829  222.5778124  183.4465652  375.245052  4.024701622  574.6523958  218.4211211  306.8894728  248.1463398  256.4017086  344.0204486  99.2943548  708.2042031  -56.37249125  -148.2161565  494.0995848  
298.254506  332.1786696  103.0173221  221.3822332  182.9307471  371.8097623  1.77597516  572.4327814  219.3186575  308.7687948  253.6631752  251.0208819  344.7479109  96.8440175  713.744497  -58.14035666  -152.407418  504.5674317  
300.2666646  331.6388669  103.8273194  220.5936053  182.8130623  373.1212624  4.044639161  576.3524606  219.3599955  305.663418  250.9185682  254.745619  345.7241679  96.79413738  708.6003849  -55.90644817  -142.3758994  491.3138025  
299.3003658  329.5406122  101.3476803  220.8151686  185.6466067  369.4601818  0.7841469173  573.4116691  219.7258756  304.6843259  252.3505368  249.6059575  344.3100582  96.48451817  710.3474172  -54.5819273  -148.5716016  502.8541922  
297.4569124  330.4271684  103.5244048  219.5224068  184.1865601  370.9958286  1.621017269  570.1372714  216.4514679  304.2686965  248.0989618  252.4620513  341.7392205  100.0717947  704.9376177  -58.24769052  -143.4754186  494.6347311  
296.905525  324.9090733  103.387153  221.0744452  182.9458632  373.199643  1.940845381  571.976941  216.8811136  306.2483567  253.6884223  250.6403338  340.7801093  98.09618549  714.6653012  -57.08648586  -154.6586543  505.4414978  
298.0437013  326.127694  104.9850037  219.4374887  182.3101421  375.2999422  4.642250328  573.6999088  215.2952773  305.184497  249.660343  254.9022224  343.2320278  99.27419766  710.7022138  -57.37426409  -143.469281  495.3293453  
298.5657596  325.8479698  105.7189421  221.7285859  185.1199841  375.0439956  4.919671785  569.2325718  220.4220822  306.8262181  253.8186689  252.6726784  339.81762  97.03115645  710.1648279  -57.59694406  -146.9812348  506.5066144  
299.3288072  327.9520762  105.6247268  220.6922387  182.7503848  377.2242778  2.980546465  568.9178357  219.2627454  303.3158427  249.6721008  252.4582976  341.6334971  96.12512313  707.8782376  -57.93900657  -143.9102411  501.2623872  
296.6104624  324.3743054  101.8624057  220.4055016  175.9004073  376.3219344  0.4873952942  568.8598603  219.4294976  303.3186531  249.9858295  250.833696  339.1170471  93.89587553  710.5663289  -57.11487656  -147.1895105  505.450942  
294.4133351  324.0676092  104.0942132  219.8873271  175.5648169  377.4952683  2.049455714  570.6807162  218.1357298  307.7480397  248.7574639  250.5512627  337.3096693  96.17946419  706.146435  -60.20924987  -146.2582083  504.1530884  
296.5629258  322.015228  104.3189667  223.723571  177.2618184  380.1831481  1.772229777  574.949744  222.224156  306.7354052  252.4792443  252.1114989  335.2135187  94.92023297  714.1379082  -56.63110461  -161.3303998  512.036629  
298.7386602  322.7384843  105.2771004  225.2393081  179.077221  380.9453792  2.733014514  573.2601825  221.6784386  306.3871082  248.73641  252.9819498  341.2602046  94.88540715  712.5915792  -55.95963102  -145.2508898  497.1509658  
299.1365474  324.2746827  105.0927132  224.8791807  182.4803076  375.9022512  1.699336952  575.9478955  224.5310911  305.9363824  253.1617661  252.3508995  342.1510654  95.42353826  714.8901665  -54.69518572  -153.8673872  510.0160308  
303.5911664  328.166642  105.2546784  224.1622034  181.1172047  379.6773407  4.260292353  578.5341549  225.2012121  305.5307538  252.9057426  254.8345638  347.6096903  96.97644458  710.1103978  -52.06829259  -140.538286  498.1934985  
300.5019587  328.2594256  103.8837935  220.1628555  193.3250672  373.1155055  -0.3021884705  574.4772286  224.9097041  304.9413742  256.4833166  248.5569558  350.3306738  103.9109188  717.6258568  -52.40029122  -144.8776875  521.4517957  
300.7738523  332.0216074  107.8587087  216.212155  183.3668037  378.4139028  1.580001265  566.4728949  221.1054405  303.2604442  244.9429579  250.7056447  345.4459199  108.2892448  710.671177  -63.3460112  -143.6405741  508.2059564  
297.4914695  324.7960557  104.4242645  215.8444576  182.789799  374.6199643  -0.6859329541  574.9044668  222.0478862  306.3443191  252.1726436  251.7375004  341.8486119  98.97952758  712.7354387  -57.55928194  -149.3278886  511.3012149  
297.1113566  328.5066467  105.6586963  219.2700055  179.1529602  379.3662998  0.0248386944  584.373247  221.9996836  314.1985581  255.1986148  250.4884395  343.1913512  96.90812134  718.9636855  -58.66595068  -153.4063174  496.3056353  
297.5602835  324.9430538  105.5800006  214.7054868  183.5908788  376.9366584  -0.7600933441  565.525022  209.3426837  300.1898163  248.1846956  245.7601548  340.363524  96.01138005  707.9748249  -60.01103683  -144.3279183  492.920716  
292.4877209  319.9100932  101.6898653  212.780451  179.6436175  369.4562982  -2.702645155  562.6947478  204.0717653  302.4022712  248.9427337  243.3697849  340.6031419  100.787989  708.1772175  -62.53929412  -147.7394042  487.7179166  
290.6227823  318.9581463  99.64006234  213.213984  174.4331405  365.8704627  -1.728984249  560.0563524  206.4126879  304.7844493  246.4118473  242.7487231  334.3523611  98.29529432  702.8083015  -62.82151384  -144.9069767  476.5272392  
289.1085119  319.1932012  99.48537548  213.9525541  172.2296282  365.5728253  -1.376487858  564.2706427  207.0458403  304.5853201  245.2441577  243.239415  332.08157  95.16070271  702.0127733  -64.54983377  -156.5207022  484.0191225  
289.3826298  321.1450045  99.94161089  215.9154326  172.6464275  367.688854  -3.178305298  566.4952213  211.2495058  304.5953191  248.5489086  241.92767  327.6407125  94.91640695  709.6144386  -66.63926829  -170.9584336  489.6659759  
292.8174466  323.4580479  104.3506935  221.0840219  176.867314  375.1919664  -1.119604285  569.600073  217.5488079  308.0458513  250.8118487  246.2856341  332.7004632  96.94765283  712.694429  -63.89239216  -163.3084849  485.1168714  
294.7885896  322.7966964  101.9041546  221.6118522  178.5474978  374.4174483  0.2094161377  571.0860459  217.9092252  306.0555872  250.6022417  249.580319  338.5345499  98.71612187  709.5743853  -59.80598592  -156.9821429  489.4834878  
296.5314054  328.0523734  102.3531806  222.8994406  178.5717168  372.4011146  -1.261192142  570.1475861  219.3303117  307.5771558  252.3836057  248.4134346  338.9445124  94.380749  712.1834609  -58.75975563  -151.8472201  489.0391412  
296.2720779  330.8929145  103.0675373  219.3360374  179.9336308  371.2763963  1.167096603  571.1590262  218.0890582  305.4101817  250.2674837  249.5971717  340.4671167  99.64117359  707.8428069  -61.91685909  -147.3568735  485.486581  
298.0559415  331.0299439  101.870733  221.4399543  182.0724533  372.4281946  -0.3078370796  573.4263387  219.7024451  304.0563679  251.3625224  251.1185997  338.9878389  98.046529  709.7060512  -57.68982751  -155.1644433  496.5250733  
296.9203666  333.3202548  102.2634283  220.8600714  182.1870651  372.3233003  0.9289415728  567.7033003  218.7798546  308.2708658  253.3622944  248.5000936  339.4356016  95.17855257  708.561756  -58.22429292  -146.7257032  488.5931845  
298.1786346  332.7257053  103.4165543  220.3794056  182.896279  375.5069496  1.529495757  570.9163734  216.0899471  305.3764866  250.4397187  250.3697401  339.4793765  96.907785  706.6165825  -58.95222534  -146.122918  491.2923692  
298.0730438  332.9085348  101.9824202  220.8662248  184.8179095  372.4629975  -0.971626346  569.5362289  215.8051103  307.1018313  255.9944429  246.272611  340.5117285  96.04870246  709.2694133  -58.43542403  -147.9650773  499.1369673  
298.9152596  329.6307425  103.0723757  218.1584185  180.4618859  375.4284731  2.0023231  568.1644123  213.3851881  305.294556  248.2394214  248.874283  344.1992417  99.67600854  708.7280056  -57.96711743  -143.0080475  492.5669973  
297.9209345  327.8458395  103.361602  220.9997682  179.6526588  373.3763157  -0.1702510472  572.312355  215.636737  308.6839182  252.9977604  248.4014138  338.7149188  96.6664928  711.1560464  -58.20626176  -152.5640476  493.9415673  
299.1453613  329.3214672  103.9056051  220.5941688  181.1199146  374.4988082  1.391598273  572.6222115  218.4998163  307.8062547  249.974448  248.8535342  340.2854621  99.55585728  709.5728212  -58.27989022  -146.2909046  488.6464055  
299.5922635  329.8904766  103.0337267  221.8996262  180.9481302  376.3555129  0.3964811717  574.92934  219.2907693  305.0537147  251.6564166  252.2299191  340.6679419  98.29158603  710.5301431  -57.00528332  -152.3279851  495.5800762  
297.2693077  326.7625894  102.947926  220.4845086  183.502643  374.3954599  -0.627348181  570.3642591  216.8311492  303.7253238  253.6660894  246.1662166  341.9664423  100.1899782  714.4533718  -59.03139353  -148.5451847  503.9268807  
296.7308715  327.0119365  104.959164  220.9739671  180.2251492  374.9125081  1.219619586  568.1268579  217.5959719  305.631678  251.1074196  247.642616  341.1138598  97.42039805  710.6304594  -58.63575153  -142.6210239  492.367068  
296.1380234  327.6835821  104.4693273  221.1632796  180.932625  376.5209014  1.924505221  570.2999354  215.8204869  304.5765154  248.0968788  250.1493326  341.7664848  98.03572334  708.9141963  -59.84225241  -146.6431549  502.334117  
296.4642855  327.4688589  104.2142915  222.285464  180.4991745  375.3110678  0.2459419519  570.170144  217.867059  307.5437206  252.6568687  247.5347214  339.4530608  97.73677487  714.9572449  -59.41886998  -154.6802089  498.825904  
298.2073792  329.1142112  103.5327438  219.5271032  180.6045055  375.6936038  2.66820562  570.3140513  215.6548445  305.8509051  246.9227702  249.644786  343.0919712  100.4802564  708.6883674  -57.30599174  -144.7052678  494.4198598  
297.6484924  325.2219885  101.9661568  217.6440164  179.7565718  372.2743375  1.194931358  571.6840441  213.2182999  304.9619357  248.6219813  249.3722641  341.9087724  98.40286161  710.6375257  -55.53209869  -148.2085553  499.2222347  
296.6719939  324.5333557  102.9110065  217.5337777  178.4493616  374.3029486  1.782464187  571.2310476  213.7606202  307.1813084  251.1715344  247.3718576  343.4832402  97.15203112  711.2300574  -57.62925634  -147.0844136  494.3533137  
296.2592341  323.7055881  104.8017849  217.652698  179.1358568  375.6980554  3.73221033  569.5068693  213.6230425  307.3079489  249.806568  248.9141079  341.4860159  96.89975988  710.4697583  -60.50544564  -144.3108541  496.5962864  
297.037605  323.2152075  104.3329122  219.0235447  178.9262368  376.7622597  2.955404027  572.2032437  215.3123579  307.2883291  250.1716589  250.8535638  337.3406298  96.69573546  710.7367157  -59.60253734  -156.8175129  499.7633254  
296.4861389  325.262185  104.0750921  221.1086856  177.9391342  375.6695032  -0.5360070719  569.3219695  219.7198965  307.7797416  252.9055049  247.9242922  337.9704609  97.04321538  714.7379621  -58.87517321  -154.5280045  499.0087641  
296.1063761  323.1762515  105.7046429  221.1389142  180.4058008  376.8762876  1.172115995  569.7775007  219.3110497  304.5761236  249.6629712  251.7825755  337.7598596  99.95671409  708.3914996  -60.87690442  -146.3796337  500.9060254  
296.1826091  320.9306221  101.4965979  219.9234893  175.6460327  373.4630348  -1.821481873  569.0156967  217.348139  302.0943379  249.619086  248.7797846  341.0398078  99.0826761  714.883082  -57.78552086  -148.340677  501.6272233  
295.3450909  323.4532978  105.8771078  221.958314  183.0919418  374.2767268  1.472597313  578.7936828  219.6012744  308.0447889  255.508235  248.7069369  336.7096651  98.20196914  708.4473061  -60.91722478  -151.3148199  492.2119796  
298.565989  329.8938331  103.935293  222.3316476  184.3896178  374.3243306  -2.741383211  573.146128  220.4301552  306.3755104  253.6781223  250.0801802  342.5684331  98.55519661  714.7454042  -55.48703032  -153.2426122  496.1287078  
300.5797202  332.3669666  102.5750134  220.1101326  184.8625092  371.0809672  -0.7376445098  567.6289382  217.9514765  307.2765705  251.9748736  250.5839708  347.1366623  99.36163585  706.5243511  -53.22364151  -134.5985221  486.9870729  
297.4230422  331.1954997  103.0264599  216.9514501  181.3079889  372.572526  0.3455833049  569.6044888  214.0816203  304.3805236  248.2430572  250.4629072  344.5677275  99.39028829  705.9775413  -55.77423299  -136.2040747  492.3303623  
296.53684  326.8834912  102.2885472  217.794576  181.9285506  373.5826074  0.4770146676  572.3704925  216.3976163  304.8056071  249.4287183  251.8854847  341.1952525  93.86582537  711.1966047  -58.20500183  -149.8041378  501.7798238  
295.1401957  325.5687351  101.5578536  218.2476601  182.1783945  372.0471667  -0.4731902284  571.4380974  216.1120879  305.1447761  254.5459714  248.06  341.6795211  96.38448634  711.30414  -59.22514473  -150.2094304  501.0307151  
296.1335808  328.552413  103.100959  219.5909563  177.5397912  372.2480267  1.09575713  570.7478903  218.3316253  305.7033177  249.374444  251.7140799  338.8259459  96.42803254  708.3152894  -59.18752819  -148.3243168  489.086257  
294.6568648  328.6893077  102.2370541  220.4743553  178.4540898  371.5838746  0.5476299776  573.0706665  217.6264652  304.9300486  248.896407  252.0520536  336.7763835  98.49908386  708.960513  -60.17712511  -158.0564438  501.8856667  
297.3438302  328.7337014  104.430313  221.8056906  180.8129604  374.4827635  0.4717806798  570.6252375  218.4968432  307.3595587  254.1251585  250.1309128  339.3626624  94.53430422  712.3224402  -57.44369155  -152.765041  499.4635979  
298.3818604  327.7022708  103.5284778  220.64748  178.9087325  376.0100209  2.165446032  573.3674319  217.9565167  306.3911505  249.4001559  249.7097495  342.5579734  97.07356021  707.0444031  -58.80997014  -143.011611  490.5269543  
296.5196158  324.7506285  101.4365062  219.1167801  178.5882806  375.0890589  0.2092019737  572.9583036  214.4525992  304.9108427  250.0011762  249.6231593  341.8685648  98.92855844  708.7856584  -58.00321613  -151.8560383  503.9806859  
297.0598891  324.642005  104.7641475  219.9642811  180.5454138  375.6157464  1.206335262  569.2709408  216.2530071  306.7273667  252.9549536  249.5407645  343.724399  97.41832601  709.858773  -56.88876136  -148.9766169  497.3806161  
297.5051389  326.5652029  103.6881946  220.0950437  180.5834398  375.1743301  2.129539474  569.6251447  216.692724  305.3227932  247.850465  249.8699616  344.3291781  96.18789086  708.7652111  -59.15600503  -142.241915  495.8102131  
296.7625758  322.897076  103.5933849  220.4266266  176.5736753  374.3984395  1.110576584  574.525458  217.554677  305.0537712  250.3277401  249.9784805  339.3631843  96.28845914  710.4820678  -57.98215433  -154.5055847  501.9455841  
296.2576003  324.0028682  104.102551  221.2100072  177.9517565  375.4261052  1.517503228  569.4838058  217.2735928  306.3463128  251.977902  248.1284946  340.7294062  95.19234905  714.1388391  -58.89080796  -152.8460057  502.2443902  
296.5305165  327.3724204  104.4625862  222.0918279  180.4239159  375.1590038  2.751781151  569.4267206  217.6273073  307.1319768  249.3158802  249.5254423  339.0450034  96.70892899  708.5521753  -58.66648702  -144.1547238  495.0748396  
296.8102284  326.2593626  103.2653498  222.0866136  179.5738401  375.3816022  2.021076878  575.4145597  218.1605007  306.117083  250.184802  252.2555627  340.0739682  97.64518267  712.2970654  -57.83965631  -157.5017976  503.4808735  
297.3381738  326.1226859  102.3663857  223.7923769  181.0434149  374.681669  1.198277045  572.0397571  216.8787075  307.5954126  253.9042828  248.0660352  343.3608618  98.18598011  713.288365  -58.09838004  -146.6063216  498.7451883  
295.7821646  323.9853722  103.7256639  222.4597913  178.7748242  373.1573534  2.874755567  568.5247359  216.7217285  306.9031799  250.3152134  249.0265095  340.5890412  98.87669629  708.3201862  -58.97454662  -139.4163696  490.1018246  
295.6507663  321.0068188  104.3931292  222.682887  178.7092269  376.2517185  1.477322052  573.3268894  216.9001541  304.8230562  251.2151371  250.5765493  340.8382895  97.52131999  710.7750513  -58.62943071  -149.1672638  495.6144496  
295.4847266  323.0372237  102.9059898  221.1338254  179.3684983  375.6391434  -0.296937954  572.3625629  216.5275872  306.8946393  253.5084931  247.1537786  339.6393199  97.83577955  712.9820514  -60.88054287  -155.3654042  501.2331785  
298.7586812  329.1147384  105.4343721  221.1663785  181.4028707  374.7047628  2.496067778  569.2757787  216.5715139  305.3698447  249.1580834  251.4492257  343.2642858  101.4363623  708.2085217  -56.91039576  -142.1888451  490.9217626  
296.9058646  324.0814233  104.0012992  220.7005208  177.7068955  373.2878096  -0.01479097891  569.5106843  216.9321403  304.5629664  250.6176298  248.9353779  342.1991284  97.98979701  713.8565003  -56.71995946  -150.090541  499.0645284  
297.2720719  327.0452055  106.8913101  219.3527167  182.097021  374.523374  2.299750424  569.4921295  217.0308127  305.5613192  249.9399987  250.3785543  340.6796694  101.2925026  708.1778973  -58.79911568  -145.4438567  494.4113163  
294.8903422  324.8935948  100.7934841  217.5216547  179.3691333  369.1077632  0.7817772353  570.7766023  215.1225212  304.0644323  248.9801984  248.1980809  338.535994  97.26669066  709.1311492  -57.32055097  -153.0599414  495.6214646  
298.691614  329.9031815  103.9084027  218.7895641  181.1445201  374.0935676  1.365993942  571.3441944  217.9566526  306.4277945  248.4045646  247.6461299  336.2710595  96.25596447  709.8962172  -58.61066373  -151.4705516  495.4709591  
299.1488679  328.1021271  103.2359495  219.5810394  184.5960878  371.0975181  1.555015559  572.1073654  217.3840733  304.1769344  251.4449125  249.8947745  340.5766711  99.27161  714.1189969  -56.87757836  -154.5014804  501.7286012  
301.1821646  328.143856  103.7120524  220.437888  184.9986289  372.8650144  1.211059089  570.8782613  218.475562  306.2696641  251.6753434  248.9539358  345.2111929  96.68302793  711.0068561  -56.37700159  -144.2159277  492.8555959  
299.7443425  323.653955  98.97956156  216.5161867  179.541278  371.8162087  0.6495445219  567.5418498  211.793619  299.4797126  246.2139479  249.5326975  345.2733385  100.3603119  711.1891521  -55.40259882  -145.5616663  502.032015  
298.3238534  328.4533226  104.8303401  220.2164115  183.1911879  371.1892592  0.3159189831  571.8210917  215.6306774  307.1942756  256.4945817  248.6072944  339.1320207  93.49576293  710.4208204  -57.68869257  -151.983012  497.0243706  
297.9592865  329.3825462  102.5834446  219.2714122  180.4773292  370.574519  0.6507568674  571.2391741  216.9138233  304.7691892  248.2195275  248.5210554  340.1173756  100.3325731  707.9487294  -57.85455627  -148.4236041  492.0634323  
297.0018287  328.8791136  99.26397023  219.4163158  179.0316244  372.0585804  -0.6272358956  571.959094  216.1976296  305.0649233  250.6818418  248.7356985  338.4595567  95.74436315  708.3213794  -53.32421264  -148.8366916  501.499756  
297.772392  330.7205707  101.240869  220.0204314  178.6543524  374.7035125  0.6393602409  569.4689652  216.1367784  310.2088169  252.9922205  247.7221797  341.7516933  94.01297765  710.5372368  -58.30364832  -146.8862609  494.2680183  
295.4212962  329.9347469  102.4519543  217.8095123  179.6989445  373.4267236  1.910598275  570.0590198  213.6442435  306.5105707  248.9937833  248.904519  341.4008948  99.16748614  706.1521474  -61.80813914  -144.7448148  498.6432955  
295.092288  325.3344476  104.2537954  217.2100783  181.9358047  373.8728101  -0.2869483364  572.7052467  216.3770271  304.4650216  250.2036942  249.9887658  338.8559892  98.81305369  710.8129013  -60.04314927  -159.3316608  500.8502796  
294.3228734  325.6233712  102.0096047  219.5240672  177.3661236  375.3300787  -0.741960407  571.3812183  216.4016081  308.3097997  250.2545546  248.6715876  340.8917694  97.26175368  714.9660339  -59.21008481  -152.7121169  498.8821686  
293.2043076  322.6429478  99.92626212  215.8755659  175.6005399  374.0518142  1.206332901  565.6388887  211.8581634  301.7700991  245.9342592  248.0875367  340.8983983  98.86141643  706.8776971  -60.7147718  -138.4011617  492.9128399  
295.5681229  323.1441725  103.1693668  221.028374  176.0578552  375.1455853  -0.2469489227  571.5758702  218.5515283  306.6290232  252.2740915  250.1768058  336.2481183  94.83662657  710.854086  -57.19928541  -160.4948072  502.5262194  
298.2799549  328.9190619  103.0417574  223.8294515  180.4147826  371.9440954  1.326926792  570.3807035  220.7524153  306.4659838  249.5631876  251.2520167  341.3712821  97.46829165  706.4082206  -56.88874499  -146.3211109  492.0748643  
295.8234501  326.154727  103.1784559  222.4150612  183.9730928  373.6827687  0.4579643096  573.1322906  220.1550501  304.5654322  250.4194499  251.9646061  341.7686919  98.30910438  711.0815001  -57.71025964  -147.6384648  499.5926208  
295.9979234  323.9189056  103.061371  220.1068954  184.8402744  373.3177065  -1.730246031  573.030833  217.8392226  304.4709323  252.9845523  248.6068755  342.682872  99.7640542  716.1389049  -62.36533927  -153.8723006  500.8399704  
296.1585325  323.2782463  104.316138  218.7437587  184.3962754  374.3091928  1.793240065  569.934484  218.3349535  306.4128404  253.9634692  251.0116854  342.9480942  103.4281451  712.3432771  -59.57028442  -141.9916027  486.5058774  
294.3850424  324.4162979  106.3021989  219.7030203  181.9847506  374.491002  2.249973447  571.0507212  217.6242931  304.358857  250.7625862  249.475424  340.6200594  99.75355777  709.2298576  -61.0025048  -148.0886008  494.4658623  
295.3784115  324.4618378  105.7382347  220.8648051  182.827052  374.1374296  0.3495958927  572.9965112  219.8957192  302.9165435  251.6740818  252.0885547  335.9308066  96.61530863  712.4903651  -61.52221384  -159.2675018  499.1637371  
295.5199839  327.5002881  103.6757097  221.8271728  182.2990158  374.7210451  0.3311582174  570.2359105  218.7491463  308.00549  252.2168269  249.075456  340.8752273  97.4722589  715.8709926  -61.34116404  -153.1867468  497.6020067  
296.0208327  327.8405622  102.6774157  218.5097499  178.9211143  374.3801634  2.353462244  570.9457295  213.7614202  307.6956014  248.9275646  248.9360928  339.6535196  98.64684069  712.1409252  -63.21587468  -147.2511934  493.3161899  
298.2022897  327.666508  102.8140644  219.6743546  180.5876075  373.4141614  0.3404040174  572.2741583  216.2682686  306.586053  250.0309528  251.2016109  338.9625747  98.0779261  710.2439428  -56.05583975  -155.5534734  501.2775357  
297.7697359  327.0234731  103.8834125  219.1382799  180.9725972  373.9993  1.211696028  569.4977234  216.7951993  308.334587  253.9433844  248.7867049  343.1817519  96.34494354  709.720494  -56.95743682  -147.814596  493.5875294  
298.5119269  328.9814363  104.6492866  220.1953964  174.2829175  377.1533696  1.068701587  574.2300014  217.2504963  307.5465237  252.085106  250.2008013  340.5193017  95.3615831  708.0316455  -56.95626457  -143.3585251  487.1950122  
297.5127723  327.2956006  102.842861  220.8786368  178.9704583  374.9184019  0.4746691497  571.8433572  218.2526743  304.6303329  248.4018196  250.0916114  339.4583851  98.26479739  709.1754455  -58.09050895  -154.4431281  505.2692032  
299.3189603  327.0898339  105.0175225  222.5677172  180.7488279  375.2263557  0.6635964937  570.1601458  220.0719254  307.4209617  251.3428182  249.6190827  342.391763  97.11834003  710.7046714  -55.23056866  -147.487362  492.5882498  
298.2800663  325.2510915  103.5811089  220.6741045  179.2575917  376.2310372  0.9948168943  570.1453567  215.1042646  305.3680973  249.518158  250.626678  344.475796  98.41355709  708.1992915  -56.07374089  -141.3747242  492.8938937  
297.1950945  325.0068128  101.8328997  220.7226514  175.9921022  377.1610686  0.7961453678  573.9501971  214.7815645  307.8178896  250.3297063  251.1646265  339.829506  93.92943628  711.3403177  -56.20706669  -151.4684429  497.3512107  
296.7572437  328.1668162  104.278882  219.1033194  181.0308094  376.3840843  0.1491355808  568.2548489  218.3673829  306.5666382  251.0069124  248.1052911  342.0623571  102.1200479  707.6735702  -60.82552048  -151.4216061  506.7914704  
300.1160903  328.3829191  105.3996601  220.0375782  183.3425603  374.7375484  0.3317673747  575.6809787  218.4603256  305.3528854  250.0535729  252.1174618  344.6408559  101.020663  711.9630005  -58.87062683  -153.8779344  498.9760053  
298.3219607  327.3240192  102.6320753  219.703857  180.648766  373.5310327  0.7466256862  572.6426498  217.5654162  305.6567828  251.8628344  248.7120116  343.78705  99.09330226  714.3704679  -56.64510946  -147.9343099  497.8358622  
296.5800923  327.1212527  102.7872954  219.0104039  179.9629599  374.0975796  1.741034012  570.4502945  216.313316  307.04682  252.5439708  247.71061  342.9959664  97.56164364  711.3983295  -59.44356222  -146.2367466  496.7113713  
295.3392144  325.8049658  103.0323602  218.4290871  179.4828249  371.0689794  2.526319083  567.1225171  216.4940629  304.5064658  248.3568951  247.6752315  339.7615925  99.05525272  703.3607988  -58.27271803  -140.1233576  489.0726474  
294.5722739  321.5211328  101.9338772  219.0887397  178.2602965  369.8024521  1.136495375  568.7118881  215.2931299  303.2528915  246.3901826  248.241792  340.7591354  98.60703107  705.5319268  -59.88541687  -148.4486909  495.7933794  
293.5118658  323.0822223  101.0538147  218.4361545  178.4681049  369.9222828  0.4713914192  567.9229468  214.871176  304.9649911  249.532407  245.6109545  337.6897406  96.60323468  708.572065  -60.13780779  -152.7809938  496.1775986  
294.7032515  327.209048  101.8593706  217.0382265  176.0643067  367.7319721  1.537785474  567.1282895  217.6012758  306.6089092  247.5014671  246.9524972  337.0060003  95.59491773  704.3726366  -60.0200312  -148.4699791  487.2778938  
294.6446689  327.6377299  101.0137389  216.9810124  178.5436927  369.1871632  1.00522854  568.1634421  216.0784096  304.1848233  248.3374947  250.8601483  336.2819012  94.3573192  703.9898963  -57.5804124  -155.2020745  503.4047952  
294.6628968  325.9586356  100.3661896  216.9555718  175.6336109  371.7080443  2.169975055  567.0705075  213.8239674  306.2854929  248.4105594  247.3333473  338.1909728  96.05225637  708.8417341  -59.30136274  -148.5247787  492.1988637  
299.9244808  331.3419312  104.6598049  223.3427783  182.5094437  379.8537416  3.005637885  571.9877132  219.1290154  308.2046809  252.7505113  254.7381102  338.096447  98.21796715  710.6954178  -55.69677457  -158.9614287  490.6691327  
300.5587308  332.5367011  106.3122007  222.7565174  182.7326819  377.7100375  1.027751126  573.3184975  221.0216931  306.6727489  249.8987505  252.4401626  343.3437156  96.85960035  711.5855483  -57.33461746  -147.8323297  487.6028044  
299.8167038  332.1091651  103.002021  221.2596956  184.0957078  370.3318728  -0.5154329862  572.7320852  221.0878173  303.2213926  250.716034  252.6761248  344.4976866  99.29882462  710.0322212  -57.02335799  -149.0216665  501.5020135  
299.2477337  330.7557723  102.1613221  220.3368146  184.2891587  369.9929479  0.3241495975  573.9297979  217.2311414  304.437365  253.3956658  248.6647669  343.2959811  97.63158931  709.739164  -54.86402887  -143.8740774  501.5799218  
295.8852674  330.1830305  102.1624513  218.938654  180.0863973  371.8795116  1.289776186  568.2556209  217.4652742  306.792722  252.1131078  247.8700022  340.0683869  97.04060101  709.3177434  -57.655524  -144.3472977  502.2290262  
296.6573371  330.8903984  104.3742139  219.296258  180.2181026  373.0935267  3.624697538  572.3478874  217.4726243  305.5689248  249.9265959  250.1899048  337.1996238  95.58982154  708.9546132  -60.55496272  -148.326923  495.0465648  
298.4476234  329.873243  103.2425792  220.8636908  180.9967252  374.4998597  -0.05923503895  572.6627373  219.0425143  305.8371545  253.1221362  248.7341358  338.9324308  97.65114123  715.3320292  -57.37115179  -154.8145146  503.0184478  
299.3405838  327.7166994  104.9968678  220.1031397  184.3341584  377.1384769  0.8852233849  573.2990287  218.7083885  306.0962434  251.0040547  250.4211967  344.2014944  99.23557475  713.2892835  -57.43576031  -140.6326357  495.3074208  
296.5127541  324.02304  101.8917703  219.8017998  182.594426  377.8995193  -2.008504356  572.8530444  216.0310912  305.4323002  253.0329635  245.2941479  345.2580627  103.6786121  715.6907095  -59.48421773  -151.9048949  507.3057475  
297.1390541  324.3625271  103.9160364  221.2214443  179.3628588  375.668249  1.004868504  567.7300441  216.1908234  307.470342  251.30004  248.7111011  343.9950147  99.71676083  711.6965478  -57.15916381  -141.259219  495.1390201  
295.6902351  324.4971792  102.8441957  221.6444999  179.3336697  377.7133647  1.008659324  569.560514  216.4186219  306.4051355  249.1844159  250.1626651  341.525677  97.33447218  708.5510918  -59.00907907  -142.7530762  497.9851175  
295.1813897  319.8619862  100.6943043  219.3759984  175.6941126  378.3473254  0.292102264  568.4430948  212.1561158  303.2295385  247.5137662  250.131472  339.1064617  97.29862787  712.5107337  -58.85910247  -153.4171365  502.476146  
296.5117771  326.942384  104.428191  218.583919  178.5276662  374.2619384  2.205255073  569.7877157  214.8911299  308.3773995  251.0758198  248.843724  337.6230401  95.35374474  709.8857031  -59.77120911  -152.8125501  491.9389659  
297.51907  328.4892399  102.2802087  218.3260055  180.6963918  372.7252784  1.519389326  574.4407244  215.4742723  306.5614624  251.28223  250.2590651  339.8031685  97.56193859  710.6614293  -58.00289866  -157.6197196  498.15711  
297.1352841  328.9108683  102.7168039  217.5312613  179.7989756  370.0803542  0.1208893829  570.6376011  215.3675353  307.5905099  253.7299284  246.338013  341.791691  97.83462862  710.7625241  -58.24900297  -147.1876514  492.9968531  
297.0213366  329.779361  103.7426301  218.8792461  181.2829444  370.7422352  2.867276463  573.3270355  212.2669611  306.153723  248.8535819  249.1109168  342.876248  99.15558803  710.2776168  -60.18743686  -138.2577752  500.2855499  
295.4436606  329.3808188  104.4008518  217.8232252  180.1275767  373.7320618  -1.236600518  570.1572159  212.9514079  303.9577168  248.9251521  244.4683456  339.4584555  104.6714186  715.7036212  -64.23013517  -160.0667429  506.4107627  
298.0137519  328.3367402  106.3354891  218.0960511  181.7030883  372.4526062  1.121942954  572.0201151  215.955208  305.2244275  250.9734388  249.3049373  340.2611024  100.2926031  712.8587723  -60.24039423  -150.8706123  495.2023408  
298.5539328  323.3634762  106.4788036  220.6135944  182.8287026  376.3361758  2.109868546  574.1297434  217.846626  303.6980286  252.2172021  253.087272  342.1283549  100.6196299  712.1288937  -58.51043717  -150.6688344  488.4016066  
297.6465272  323.4776375  103.1883827  220.1824101  184.7541207  372.3226774  -0.4610400755  571.5562592  219.3311215  303.9282039  253.1579046  248.22804  342.1584028  95.94226476  712.9078478  -57.92274242  -151.5100361  499.3374117  
294.841318  324.3093243  99.98030526  216.917221  185.6875264  369.3757838  0.2364777101  566.3145005  216.0032666  304.3294519  251.8153655  245.7524005  341.9552845  97.22700162  707.3865508  -59.50967409  -146.3675387  491.7234908  
294.5559231  326.2491316  99.09633844  217.0110172  182.1368216  369.8972129  1.823481695  568.2448604  214.3687519  305.9030954  247.8313628  248.7968284  337.4494459  96.85971558  703.855697  -60.94182439  -146.538036  493.8411097  
295.2976222  325.2450761  99.24748327  217.8181125  179.0062494  370.8941328  -0.1576446266  571.4716391  217.0851133  307.9713932  251.4156671  247.8194569  339.7591438  95.57365353  710.900634  -60.44873857  -157.9135621  501.7162065  
294.6979875  325.6717691  102.1960042  216.8694004  177.3166218  370.1771753  1.617543239  566.6890616  215.8964073  307.333723  246.6181975  249.356068  340.3862462  97.00156675  706.6313941  -59.45410876  -148.5926236  488.7082113  
295.2227099  323.6258363  100.9446799  219.2766192  176.3660488  372.5479596  0.1545611913  572.2637363  216.213726  307.1863329  250.9550421  250.2706653  338.5125929  95.39602705  708.4392197  -59.45285405  -156.5021175  494.423395  
294.789601  323.4343158  104.204649  220.0091952  178.0878414  373.8223583  0.0001234499037  571.2027038  216.2018079  305.8098431  253.2145132  247.7915658  340.4110866  95.83143137  715.6798905  -60.65374945  -156.6253107  499.7977746  
296.2369318  322.0913713  108.0123147  220.8152711  178.8625065  376.014214  1.614804004  570.0932175  217.6623757  306.2903908  250.4021193  252.5820875  339.3764231  98.93220983  709.6444104  -59.12834129  -148.0440153  490.8194351  
295.4085489  319.1162695  106.3838134  221.5643377  176.422732  376.4097486  0.4280921069  572.0170195  217.2655277  303.7720936  250.2559321  252.7245046  339.916803  97.96210947  709.6260824  -59.54062297  -152.117987  497.0383903  
296.6441124  322.2950651  104.1148158  224.8745519  178.0852162  374.0868264  -0.1487863884  570.1402891  218.0521236  306.030759  251.3123234  249.0911092  338.9500264  97.02956787  712.9947878  -59.48247289  -155.5993869  502.7423832  
297.2519548  325.4901849  105.7467025  224.5226399  178.5580506  373.2997073  1.553929994  571.8486569  220.0783463  306.8504059  249.5570981  250.7989403  338.9114237  97.33810352  709.5100107  -58.29026661  -149.2871428  489.3956282  
296.5949098  326.1008725  103.391011  223.2976378  180.5623575  375.9727583  0.3926410382  573.5565876  220.5427861  303.0508287  249.990666  252.1399221  340.840882  97.9430154  708.7913078  -56.22347694  -152.2960204  498.6041427  
296.2353934  325.0967654  102.2709183  223.2072602  180.9267529  373.7333641  -0.255675848  571.5235584  218.8189243  305.1522077  253.7523647  248.2705376  340.5188165  96.93074978  711.4385346  -56.41816048  -147.9218031  499.1123994  
297.3557041  329.0723305  104.4009887  221.6654692  180.7612585  375.5344129  2.857245231  570.2788277  217.5076242  306.9475162  249.1412904  252.2236705  340.4303302  96.56684305  707.328281  -56.32503355  -139.7703454  491.8565308  
297.8686899  330.034078  103.2262138  221.0337571  180.5106363  376.5440751  1.312282576  572.6006092  215.4191937  306.1355816  250.2151252  253.0704118  340.6627872  98.1373771  706.9992463  -58.15054746  -148.5586214  503.2494741  
297.4967273  327.6604311  104.2715922  221.8606294  180.29688  376.0055886  1.078919898  571.673877  216.3040479  309.0361007  254.2261431  249.7030338  341.3373667  96.29455502  712.4115515  -58.15965917  -149.2960586  499.1337709  
298.8007322  328.9553634  105.3250977  221.7684645  183.515618  375.8473415  2.414443618  571.6085434  216.4455635  306.0308905  249.4011823  252.0179354  342.979751  99.18893069  709.1192085  -59.37053092  -142.607938  493.9881457  
297.138171  325.8267367  102.6524325  221.2677047  181.9278416  373.8184314  0.283828406  572.5581668  218.2666497  304.9715446  251.573737  249.4091203  339.8716377  97.85649264  712.2681441  -56.31821608  -151.8347797  500.4806068  
297.0117867  326.3527129  105.311762  219.1388381  183.0597582  377.4464537  -0.3854713658  570.8395812  218.8908992  307.8701179  252.9893853  248.5404426  342.7370653  97.09370902  715.4985819  -58.56294321  -150.0774425  495.9415464  
295.0776049  325.0516291  102.9635065  217.6506955  177.8607203  376.6698287  -0.3265404682  571.8674546  216.4887101  303.5268456  251.154507  246.4990183  340.7085805  100.7670638  712.18334  -61.02714627  -148.9624245  496.3698848  
297.0086113  325.1898701  104.7802222  220.8358434  180.0878158  375.861123  -1.757600981  570.1036089  218.2421043  306.1985867  253.2832684  249.3909228  341.1540424  98.39303763  714.5319656  -56.7032404  -151.9350817  501.1998649  
297.3162053  327.4278974  103.171144  220.0813179  179.3043437  375.4626486  1.588936825  568.9067257  216.3521716  305.9996286  248.4900585  250.1823494  342.7558773  98.55335859  705.921715  -56.56939926  -140.2956903  493.2457155  
297.736664  327.6170075  101.5368024  220.0379772  177.6440751  372.111945  -0.03809456696  573.5753501  217.7205286  305.9604485  250.5825573  248.7304118  340.0060354  94.2042757  710.6311547  -53.7430967  -149.5553316  500.8445676  
297.1432979  329.5829407  101.4400725  219.092138  178.4854904  372.5556443  -0.050311657  569.4780609  216.4139257  307.6212179  248.9141189  247.3138235  343.0479298  95.98325039  708.4634975  -57.82448427  -146.6441096  495.0353835  
294.9360894  325.1579473  100.3221638  216.5683019  177.6677397  371.2481203  1.739900287  566.0159672  210.0200831  304.0586071  245.1341949  247.1694275  339.7520544  97.49213924  702.7017258  -58.90857685  -134.9510109  488.8433538  
296.5253702  325.3380156  103.5683624  220.1835205  180.7275319  370.8072482  -0.4735176755  574.8218358  216.6688975  307.2611685  251.9007011  248.9313006  336.6368399  93.61572471  713.5394038  -59.86592229  -165.4717124  502.9687403  
299.5125541  327.2969884  104.5900769  221.6460964  182.4519534  374.1137462  1.017854605  570.8387467  219.8098979  307.4387033  251.5502401  251.350442  342.3153432  97.90064979  712.026352  -58.6227896  -153.3998964  492.5604529  
298.0674118  327.7064945  103.4039427  220.0266185  180.9943744  375.3482176  0.9410419418  571.1873046  216.7066637  303.582673  248.7354666  252.9253786  342.6990947  99.39824136  707.4380218  -57.88406636  -144.0943741  493.5165411  
298.2667378  325.3239178  100.5904613  219.5245563  177.8020477  372.658098  0.4802892596  570.628265  216.4607356  304.3295361  249.5466364  252.6614289  341.3429285  96.5890473  707.3959089  -54.72831288  -148.3170929  496.8231043  
297.5999231  324.5152907  100.8401131  219.5340009  181.4965397  372.1913006  0.4697009683  568.7346228  218.0602008  304.4092902  251.0913848  250.4228283  341.4715249  96.60723879  708.4421543  -56.09998351  -149.1862111  499.5587508  
295.3133414  324.2742802  103.5784117  218.641623  179.1762792  372.2248366  2.401957748  568.6861458  219.4532051  306.9228791  250.678157  251.1720949  339.6528634  96.13323824  710.0496157  -58.80076609  -147.2003625  489.1610117  
295.571365  325.9919808  104.4026649  219.97491  181.210837  374.094695  2.064077055  571.0664265  215.810247  304.0911713  250.7937718  251.1607506  340.2073245  98.50109739  708.7110858  -58.9358833  -148.1417643  496.8602393  
296.2567257  325.309311  104.4493004  221.0526091  177.8734862  372.6448508  -1.279920242  571.7781834  217.2442685  306.1901157  251.009993  248.499118  338.2490528  95.66406923  714.2716491  -58.45494494  -154.0846328  499.6027766  
295.7767345  326.1079112  104.3813023  221.1708805  177.1569764  373.0942678  1.58459038  569.2146179  216.8344828  305.3260014  248.612493  247.793317  339.9293961  99.99516351  709.869394  -59.45303102  -148.503628  497.8002826  
296.289077  325.5201105  105.0963602  222.3083887  179.9162174  375.3599793  2.242798298  571.6136513  217.7826678  304.7613221  249.7348291  250.8158495  339.5099314  98.28775636  709.1192325  -58.96964137  -151.0803543  496.7504003  
296.3289634  329.6853111  103.0519577  223.6430052  181.6466634  377.2825317  -0.2099806561  575.792812  218.4151126  306.3812176  254.5648129  249.6304681  339.3412254  95.56802871  715.2959415  -59.45494545  -154.4577969  504.8497936  
299.3368208  331.9587878  104.8285093  221.3793295  180.7803423  375.9614056  1.578850592  575.6313079  217.0985348  305.876184  250.7106827  250.4427174  343.0540926  101.8954326  712.528773  -60.33164373  -146.9536489  495.9725924  
300.2275724  329.3407679  104.4448389  222.2042717  187.1441441  375.6184561  -0.3996627678  575.3465924  218.0918202  305.3828245  256.0146817  250.346015  344.7481607  101.6266019  712.7821951  -53.84420316  -149.6688605  505.5962062  
298.772039  327.3943777  103.4377527  220.7238557  184.3672026  374.0222124  -0.6276087592  570.5595443  218.4635194  305.7923719  254.8265825  248.7932128  344.8305064  98.19811798  712.8143621  -56.7020703  -140.1219349  493.236365  
296.891803  324.4107255  102.5547798  218.5420439  184.5464028  372.760102  0.4231337507  567.5245786  217.4604958  304.7034071  250.1243303  247.3376729  343.3185054  99.68273269  707.0532354  -55.65434752  -135.2718792  489.1583685  
294.3715417  325.014747  99.92677742  218.1252236  180.3121563  371.6606145  2.446337798  565.0553594  213.5156743  303.4274904  246.1821693  245.1142395  340.6257079  98.02151654  705.1447028  -59.05493209  -140.1222402  494.1795726  
293.1935327  322.8174633  100.1470604  217.2751009  175.5961816  370.6083962  1.149838565  566.0391081  209.7989233  304.1606016  246.6197178  245.9347182  336.4637373  96.41593678  705.9055964  -60.50594008  -153.2802705  494.7265708  
293.9436698  325.1522808  100.6844449  219.2170517  173.0206539  371.3623879  0.6409618365  570.3819101  211.0563823  308.4954468  248.5116896  247.230398  334.6842474  94.00133745  713.3149339  -61.34807551  -158.9953684  496.1340453  
294.3545391  328.391826  103.4868694  216.0832418  175.2164818  371.4277316  1.93016159  568.6525596  214.8532555  309.4344327  251.0318299  247.1564441  337.8040097  96.80031607  712.8786434  -65.17917546  -161.0157969  497.6581354  
297.9211808  329.1863672  104.8777692  217.9496004  177.0010184  377.8223217  2.603281093  572.7311173  215.8150521  307.1775523  248.7120233  253.6377929  339.3619654  98.22887271  709.948224  -59.49890159  -157.0686112  495.9874294  
298.3324694  330.4045555  102.0296136  220.344267  182.2987886  372.4385858  1.730776235  574.154897  218.5307328  307.1086694  251.5439252  251.5966314  343.5671433  97.43057198  711.988485  -59.21879059  -155.3625252  501.6598406  
299.7669737  332.4758388  104.1388615  221.8773361  182.349071  371.9256467  2.900836606  569.878513  222.3280447  308.6298581  253.3476766  249.7242435  343.3855588  97.37761905  708.5581262  -58.71832976  -148.6221424  493.0132056  
298.7021275  333.8023145  102.6710612  219.1984566  183.5368745  371.6156689  2.501588108  570.6725789  220.1497737  305.1155246  248.7584914  251.3174065  343.0060047  98.14421989  704.9710732  -59.35369388  -144.4288638  497.9243402  
296.3459465  328.8967328  101.663078  219.2654431  184.0036076  372.7443434  1.417750123  572.386544  219.2322392  305.555039  253.8728664  249.5156342  340.9975111  97.49168241  710.3686763  -58.19242229  -151.0317507  499.950707  
297.3686417  327.2032266  106.0324881  218.9462562  184.674559  373.8217254  2.315181487  570.2584201  219.0786331  304.5153096  251.1386412  249.9455242  342.1211669  99.00029926  706.9647528  -57.64183652  -140.4485651  489.0092539  
298.3165249  325.6999257  104.5056007  221.056766  182.1962326  373.5930953  -0.7512213202  574.4727014  217.03218  306.6825152  253.3972211  250.2894541  341.645745  97.63047043  716.0091462  -57.56487834  -153.4463825  499.3433281  
297.7565608  327.4961548  104.744957  219.1246622  181.2913331  375.6684865  1.776555447  572.148575  216.0975726  305.8267941  248.349543  249.2837455  342.4750298  99.1372428  710.4055859  -58.88271545  -144.9044542  493.3608069  
297.8009869  323.3112949  100.5930725  218.7048614  177.892017  376.2834359  0.04815477759  568.8738  212.8801589  303.7097095  249.7620266  250.12417  342.3252763  97.93261314  714.579606  -57.71655969  -150.3687059  504.3977066  
297.4989129  323.6216146  105.0643482  219.3128033  178.9733986  376.5645107  1.733782041  573.5516305  215.3966847  306.5748548  251.7136062  250.8685291  339.5307154  98.41998228  710.3577424  -59.41621032  -149.9567295  493.6231703  
300.9306829  327.9236087  104.6815121  222.1134041  182.9135323  380.7789936  -0.3508872826  572.436697  221.0775573  307.2391768  253.3005011  253.3149125  344.2256427  97.24518157  716.004232  -54.9961457  -152.7129773  501.0771112  
300.0473814  329.0529721  102.589775  220.0901261  182.827626  373.9883232  1.376159195  570.1458073  219.9392981  305.2241645  249.2305679  251.0434491  347.2189353  100.269653  709.6194066  -55.4855833  -135.6950745  492.4769625  
297.4365763  326.3651209  101.575465  219.5247691  180.5694317  373.6747637  0.7742916106  570.5023192  218.9047666  303.851606  248.7148443  250.3022945  342.3040203  98.36259078  707.0646049  -53.66802222  -144.8635025  498.8942171  
296.938102  327.2571315  101.3382566  220.3830713  178.4013231  372.7602209  0.5355862947  574.2680966  216.5626707  305.0862133  249.6346476  248.5768286  341.179911  95.2362415  711.9524745  -55.99263247  -147.5752585  504.8194483  
294.775899  327.0861137  104.4999726  219.2189922  179.0567004  371.7651701  1.652571334  568.6716751  216.3409784  306.7191849  249.1899054  246.3719845  339.5775882  103.2228831  706.0806002  -59.79901516  -146.9990879  500.3659289  
296.2395102  324.5959945  103.3786433  217.9675701  180.1707793  374.328746  0.6207706506  573.344036  215.6007705  303.0691166  248.452507  250.5276884  340.8701672  99.70165418  711.4795952  -56.68973756  -154.9950124  504.6666497  
296.2972636  323.4346224  103.4872362  219.6518443  183.1623856  373.0751529  -0.07070917874  572.332299  217.1986906  305.0027353  253.6537498  248.9417477  340.2967318  96.47699008  714.1583547  -57.81714988  -151.0619682  499.1439985  
294.7033198  323.7884849  102.1454589  220.4042059  181.4808756  372.924468  0.2117149667  567.7235832  217.3856618  305.8197733  252.9740373  247.0956344  337.7365612  99.51302192  707.0021605  -58.52018233  -146.6753339  491.3106394  
294.3661963  323.5749726  100.0618201  218.0181078  180.1959474  371.0220297  1.493475755  566.1710096  211.0296889  305.2471291  247.5813511  246.5856825  340.0601321  99.22855692  702.7478559  -58.98884798  -141.1283197  492.4364977  
293.2241456  321.3156337  99.94645294  219.7401221  175.4341356  373.0140948  -1.267422692  571.0776981  210.0349621  307.6208557  249.8229586  244.8454349  337.5237335  94.22542002  709.1246455  -60.95891812  -155.4007032  492.3699522  
291.8574127  321.2940958  103.4215501  218.624144  177.4573119  370.0439817  -1.846432903  569.8370401  215.556389  306.1115585  251.2503442  243.0920064  335.2556171  97.10624394  711.9661453  -63.51508887  -160.1193384  499.1533672  
295.6531799  326.5289632  105.2233881  218.9015078  180.0615863  373.0740617  1.159201196  570.4777308  217.0654957  305.0726834  248.9407468  250.5798259  335.7821167  99.46373419  710.3732293  -62.22054359  -155.1344824  488.7230325  
297.5663588  328.0956966  102.9066324  220.3410641  182.4083658  372.8008065  -1.833262912  569.9172225  217.799632  305.9395376  253.6048589  247.0488674  337.9728388  97.03200153  712.1961335  -59.56870548  -156.2089803  498.7657118  
297.2652342  327.7691191  106.3089138  217.5834534  179.4329642  372.518907  2.060568829  568.1993185  216.5552399  305.7720457  249.3881623  248.5636222  338.8870849  96.5957229  709.6006479  -59.66375272  -147.4772141  486.2150712  
297.8913113  327.7300608  101.4004603  217.5472421  175.1024296  371.26396  -1.003259948  570.2831896  216.400876  304.3296449  249.0326371  248.8696973  337.0148319  97.4523731  709.7795818  -56.73569826  -155.1637313  496.2247814  
297.4048741  328.5543234  100.910732  218.6741097  178.4327771  374.3803211  0.5982659901  570.3082423  216.298258  306.7211982  252.3461211  247.4771146  340.1503482  95.36743178  712.9418543  -58.86878877  -149.43794  501.1284681  
297.5889562  327.882458  105.1696882  220.1237001  181.2303011  373.5014442  3.012473873  568.9127317  218.8482964  306.2359452  250.6957875  251.0426213  339.003711  97.41131573  709.4330018  -58.11753573  -145.9408342  489.0930179  
297.0378994  327.2034715  106.043748  221.8087708  181.3547113  378.7759624  2.127922908  571.6816458  219.3573479  305.0570247  248.6945407  252.9543246  340.431359  96.97486901  710.2771884  -58.98072103  -148.7666099  500.7798764  
297.4301389  327.734078  105.8775141  223.8040889  181.8973653  374.6786517  1.869541929  574.2603845  221.0258275  305.6928132  253.1890575  252.8582862  340.9818904  96.2045502  712.7957275  -58.61304309  -155.4914385  504.6234652  
298.8838177  330.2307176  105.5026426  223.9639492  180.2173202  376.4897921  0.9854552475  571.01822  223.2467244  306.8734991  251.2105869  250.7556244  343.097325  97.22034696  711.8348911  -57.42074115  -149.1857312  495.4761239  
297.5014673  331.4462831  102.5779959  222.9836608  180.5984511  374.2808214  2.207261743  570.7215016  220.0553142  306.2658295  249.2318702  251.5745336  344.550195  98.27709953  707.4469654  -58.11957165  -138.8898166  493.718458  
297.3779906  326.9867117  102.539875  222.9204455  181.2614543  374.2425397  -0.6687512902  572.1848696  220.0707284  305.0258368  248.8337919  251.6640898  341.6286008  97.37029365  706.8729208  -55.32710769  -151.1079823  499.9716656  
297.4359426  324.8359234  101.4882287  224.3643542  181.8530551  373.6146036  -0.2040974788  570.6330089  217.4776203  305.0177037  251.7387082  247.9290239  342.8345479  99.78815676  709.9520893  -56.08699504  -146.4050451  503.5415329  
296.3864302  324.4974694  103.6056278  223.13696  179.8409869  373.7941501  0.9713672126  569.50345  216.6178975  307.203505  252.1142844  248.3898716  339.8844882  97.85507431  708.4679585  -56.46833137  -143.9013304  490.9704463  
296.0194989  325.8695357  103.1551026  221.3208456  179.1819417  375.4916485  1.121810288  573.0793714  216.3959501  306.0641467  250.9279091  249.7648297  341.9907387  97.88114  711.5477864  -58.70189798  -146.3076583  492.004628  
295.7153526  325.3770079  102.4545308  220.4690978  181.755653  374.424887  1.052962626  574.6019444  216.4822254  305.2752653  252.159139  249.312087  338.0918709  96.81535009  715.133025  -59.69490892  -156.782809  501.2214712  
297.9561611  328.0312785  103.4854155  221.0247793  179.8242387  377.281844  1.551690919  571.5940389  219.6460847  307.0607339  252.4798709  250.7204184  341.6274292  98.28305966  713.7486661  -59.04145337  -151.9893345  497.7666325  
296.559703  330.025083  103.9805342  221.0361067  182.4805136  374.9535106  2.006518277  567.8561424  217.6675932  307.1673098  248.0809626  251.5665849  342.629492  100.1173716  705.6119104  -58.2967384  -138.2292811  504.2563339  
296.867212  323.3786021  101.2765515  218.2215028  176.8428593  377.9082923  0.2803755864  568.5272474  213.3924715  303.6840092  247.406198  252.1868296  343.5926772  99.05018079  712.6797361  -58.19385861  -151.3513429  506.6050242  
294.7706941  322.7039028  100.6993547  216.1427106  174.723927  374.4125558  2.080384838  567.5896582  212.6792749  307.1000758  249.2558017  249.3745792  339.8639818  94.80026462  711.3581328  -59.28734118  -144.9529111  499.6383818  
297.4412013  328.301339  105.8434376  221.8323457  179.1253683  378.3279884  2.07907426  573.0232811  218.7438156  307.6088116  251.8808519  252.4750641  337.8731102  95.64376402  709.5753624  -57.48524658  -153.7169335  496.8468297  
298.7372655  326.7100037  104.5899765  220.8286436  182.1006882  372.0488588  -0.2843878728  570.824979  218.2579872  305.1317511  254.588714  249.470235  344.355302  99.92945416  713.3777952  -56.77895261  -148.5168535  499.0958763  
297.0049681  326.0255091  102.3034791  216.1616378  182.584423  367.8026498  2.9221669  564.6588915  213.7179966  305.566384  250.8663039  245.1405547  344.7092248  98.73866793  707.4307392  -54.36993073  -135.9924116  488.4555036  
295.273167  328.4449259  99.89229377  215.8970788  176.7851702  371.2961842  3.425727892  566.5576941  211.7685813  307.2401892  248.4797844  243.7191924  339.3289697  93.21451758  707.6613651  -57.08518239  -140.2440726  485.2301028  
293.7042607  328.6699641  100.2537926  215.3788572  175.6698043  369.5676077  5.586149134  571.6892382  211.5922721  306.6259371  249.0654783  245.4118753  335.1147387  95.2140128  708.8354015  -62.42571341  -153.9331678  496.2697445  
293.2156319  329.809055  103.2701217  214.241959  178.3047441  370.4288175  1.429864808  571.2297649  209.7769091  305.8453538  250.9732455  241.4012844  331.2087567  99.34891682  711.8900416  -66.69894974  -166.9524597  507.4263509  
300.0621649  333.7605417  107.2695019  216.6886687  177.9771603  378.1707655  1.476566482  574.0859521  215.841868  307.756356  251.1489428  247.208741  337.6769287  100.4199744  718.4349002  -64.40932173  -166.7537987  488.9168059  
301.1511238  330.0951389  106.6363464  220.4199486  182.8565809  376.879385  2.447630321  573.1132872  218.0882249  304.8648001  250.9132412  250.8219101  346.4316842  99.69176984  713.6748211  -57.19860679  -150.5414854  492.7622696  
298.2293757  323.8748927  105.3576624  220.39692  184.1702064  371.1525467  3.298061276  569.3460778  217.2669851  304.6887752  251.0885432  249.2938947  346.3971141  99.89572257  708.2552512  -57.36647114  -143.5507383  489.8034199  
295.5823724  317.8818827  104.1938556  216.3804678  181.5734263  371.0643059  2.27604175  564.5316635  213.1535028  301.8234284  248.3384422  246.3763067  343.0669001  98.0951599  703.782877  -57.74306629  -140.0705868  488.8059894  
293.7514868  321.462121  103.7234712  214.5101663  178.3217428  370.2034031  3.179806958  564.1300857  210.2645161  303.1779432  247.1446624  246.7356154  338.6636867  97.24181389  702.2939398  -63.59315031  -149.9520167  486.4128516  
292.7009949  320.1175824  103.6930579  213.7182042  178.6877209  368.2303884  3.138187008  566.1837694  210.2175331  305.2406089  249.7106226  247.149993  334.1770276  95.36547263  707.3396494  -67.32783898  -162.0242561  484.5443561  
292.3051681  319.2266515  104.9489495  216.438165  176.3298616  372.4888576  3.163645673  565.8989303  212.4726482  305.0931157  249.2145668  247.4521719  332.163918  96.1668153  710.0851019  -68.34010431  -167.5153455  491.5908621  
294.0824123  320.6947725  105.9732509  218.8828367  175.9562936  372.8653224  2.749479353  571.0376657  215.4649697  305.6085911  250.6050053  247.4386198  331.2937331  95.64960013  717.7936151  -66.60760575  -171.1121342  492.4925297  
295.8347977  323.1026471  104.8186028  221.6441857  180.0936139  374.1847557  1.670072383  569.2966514  218.21225  306.2431136  254.3627811  249.2873534  334.7994698  95.75935867  714.7559078  -63.82252208  -163.6661207  491.5485023  
295.9972524  326.6291474  105.061639  221.9844566  180.0063033  373.2970221  4.750159704  568.2167075  220.1652213  307.2087807  253.759194  246.1440296  337.3361767  96.86535708  713.8182625  -64.70467132  -155.5573251  485.4633604  
297.3208323  326.3672664  105.0647372  223.0582648  180.5164231  375.8077875  4.680003698  570.4576012  220.2917962  306.0475759  250.8060493  247.0641454  339.3994035  97.21453077  711.2479658  -61.18154066  -147.6338613  488.3206076  
296.2461957  327.2621772  102.2877293  221.557854  181.9948157  372.426051  5.128559877  572.8167471  217.0679747  305.9123346  251.4036189  247.5786467  338.8050958  97.80176476  712.4133118  -62.64139911  -155.6466029  493.6570183  
299.7202444  332.1479907  102.6342213  224.0001582  181.0208773  378.6457916  8.336969176  575.8504238  218.1111216  310.8147343  255.7288764  245.8938292  337.306183  92.78667774  719.5640804  -61.16002354  -155.131522  493.8384747  
299.1418997  331.0117047  102.700725  222.606931  177.1213528  380.3441653  6.44023419  576.8107716  219.6357517  309.1209816  253.2795185  247.0310194  340.144911  96.10336538  716.6099909  -59.10569302  -145.928703  485.8318482  
294.8998409  326.0287679  103.8140233  221.7959568  184.5675098  374.748886  4.432620749  568.0328851  221.5436976  305.4353198  255.4710023  247.6425844  341.1191403  101.7390089  711.1533317  -60.36695596  -148.7831028  511.5223781  
301.9986854  332.31772  102.8098228  224.8726836  185.8971664  380.3469424  5.499151172  581.2060357  222.5554317  310.5393568  257.879327  253.5002693  341.7494626  94.8351287  716.7709276  -58.57939723  -148.8833987  508.2907369  
305.1418164  339.5868839  99.05823759  230.0670116  179.9643921  384.3372005  8.934434582  598.602857  222.2414274  318.3686096  252.7596139  253.3975172  346.1283411  91.50074966  724.8971686  -50.80490732  -148.9167581  494.9770562  
301.9727629  327.8468957  97.38466757  221.8381992  179.3523385  374.073322  1.481417105  577.182796  221.0196487  305.5341527  246.7352187  260.3984549  352.0198707  99.20739338  716.0900197  -48.88684703  -146.9691456  515.0866937  
291.3020554  321.2775344  106.466354  224.9458122  197.2492345  371.0744671  -1.864221196  558.8221268  227.2032326  292.159314  260.0916916  243.1647201  334.3480329  111.2305116  682.6392387  -54.60618221  -114.7875634  553.7805245  
305.5788476  331.863625  101.8506107  223.4621314  180.0562774  372.8064339  -4.606973318  586.0322025  216.3125397  312.7120625  254.7346999  257.6970501  357.2041862  103.7889189  721.3352584  -54.48325979  -134.2595048  481.2908217  
300.5042512  330.9159579  102.9629472  221.5758169  181.8972382  371.2732925  -5.38487739  572.2845927  214.9150352  303.4550612  246.9985141  255.4825666  351.1706704  105.5246189  709.294074  -55.02709435  -132.5840828  492.5120851  
298.2610863  325.4229141  100.2061295  218.4290997  181.3532098  368.8100368  -7.860114794  567.5520614  209.2256074  304.1467365  249.7036381  248.8350661  349.9724305  104.7468056  706.2810438  -57.51718937  -138.5976421  500.5426171  
297.5228065  338.441907  101.8346603  215.5402898  179.6086874  370.9510931  -12.29109149  581.3923943  217.302304  316.0191416  249.4529106  253.0437504  351.2692701  101.5171451  714.1096356  -58.53952031  -151.8627995  500.6119885  
296.8002204  327.1739053  102.9333603  219.6288598  188.8927009  374.931463  0.2026444039  568.7761741  216.4796184  301.9983371  250.0040757  254.8150631  340.8456626  95.30719572  711.9053255  -51.86273236  -148.5353335  509.4323489  
295.6679896  326.3257814  102.9261819  219.3456553  175.5162211  379.3750372  -4.476494392  568.3658774  213.2131833  305.0909979  247.0705655  252.443563  343.9263064  104.0044109  709.6179368  -60.31115509  -147.1847893  481.7167924  
296.1037389  324.5904506  101.377567  218.9551915  183.3367908  369.2111034  -3.524132044  570.0483266  216.2696833  303.0683316  245.9810309  251.2413912  344.6549258  99.2328016  710.6710867  -56.60794446  -147.8284049  502.7596562  
295.6268718  321.5191176  100.2380118  217.3726904  175.4082013  372.5527838  -5.462671633  566.4826309  213.8444251  303.6913872  244.4128121  248.7632266  341.8483364  97.71953221  705.9619792  -53.29553356  -139.8687679  485.5916029  
293.2281078  323.5314959  100.9189867  216.3749897  173.5186474  369.7242285  -7.472109  564.9722239  212.8558406  303.5335222  244.0309354  248.882014  339.7802324  99.52559058  696.4496314  -59.2815618  -148.3966424  501.6442702  
292.7984121  322.9719053  103.404839  219.276173  177.070528  368.6307902  -2.707833663  563.8100755  217.3087792  303.8827886  247.8888951  246.5087068  336.383283  94.99182723  704.157058  -57.20027237  -153.2203708  506.0940624  
295.941571  318.1508562  105.0554717  221.0278715  180.9995564  367.7084122  1.123268877  565.8407521  217.0546744  301.2966129  252.86133  249.0759741  335.7956995  92.91500373  704.2366196  -51.65502166  -142.4088872  499.0316215  
297.3964259  328.8687088  103.7613252  220.6466233  179.4625924  374.125175  2.681734125  573.3334832  216.1381932  309.5136406  252.9467539  249.9276434  344.670906  91.51565  711.834635  -52.26054824  -148.4235843  490.5332875  
298.4726168  323.2198155  101.59794  217.8267359  180.4394738  373.991855  5.803090721  570.0615126  215.4390846  301.4261389  249.0299863  252.8149159  340.2569853  91.87347852  706.6561287  -52.22522154  -150.8265538  501.6671974  
295.1260146  325.3498015  99.7123496  217.3285859  178.7833386  373.7515636  3.039794151  572.3477877  214.115493  304.3403659  249.9546825  249.9383855  338.9904484  98.71263011  706.965538  -55.6305653  -145.3490653  498.2115774  
294.3100499  324.5701035  105.7438147  220.5983872  182.01196  375.2310409  1.868529492  566.4122517  217.2211503  304.7639623  248.7796879  251.4466766  335.3184774  95.45551629  705.278991  -60.59401947  -152.4525412  511.5479701  
299.4385641  328.7110596  104.704925  220.56046  177.7582508  372.5275436  1.727924889  572.4844795  216.1099374  310.0116263  251.8093983  245.3143064  345.2179236  98.28670149  713.9791071  -56.296858  -150.2416268  477.6007712  
297.4583472  324.596409  106.8027132  219.2139829  182.4692854  377.4516306  -1.308278113  571.4378648  219.4016568  303.8103233  254.3481056  250.8404456  338.6881189  94.92755809  713.1316171  -55.30774355  -149.3829479  489.1432644  
295.7844221  323.5993451  103.9095376  218.4532946  178.9461508  376.3293031  -2.067586684  569.7386687  218.6846607  303.1099599  247.5039809  248.2821255  343.4536649  101.4788158  711.3231869  -59.08154315  -148.3514898  501.1717956  
297.5874963  326.9757653  100.3511678  220.352379  178.8185765  373.9103785  -1.848352187  572.4548386  219.7647254  303.5275221  247.654098  251.338961  340.2624013  97.3902346  708.9440373  -55.67331075  -146.0313714  506.6689954  
297.0343953  323.4566714  105.277378  220.7165201  179.7605657  373.7977419  -0.6195592138  572.1608581  223.4926361  305.1729439  250.3073102  253.2708288  337.9847704  99.95937222  705.8435015  -53.48885263  -146.7206824  494.3319975  
293.8593656  323.0200701  105.6698833  218.7696158  188.4673814  371.1387134  0.9012822487  563.7985497  222.0443301  300.9779866  252.4907513  249.2211061  338.476049  101.4060976  703.0850111  -61.65850268  -152.1194388  520.22091  
299.0978963  323.7772403  104.4198271  220.2713779  183.058789  375.8380092  -2.020464194  565.8887988  214.8410081  304.0730936  250.1169855  249.7719283  342.9555891  99.7544698  714.3771213  -57.38137915  -144.7718441  490.0829997  
294.351794  321.6450156  105.3762134  219.8550221  176.3978839  374.5520785  -2.864903166  574.1424143  217.0300442  307.6716749  251.077894  249.0597974  340.1193483  95.82540394  708.5502436  -63.19901511  -151.7313966  492.6057228  
298.9401317  326.4540011  104.6758024  221.5951611  183.4569445  373.1098266  -1.261543355  569.6986873  218.7922168  305.848229  252.4980484  248.2198112  340.6426979  97.42382153  713.6856306  -58.16527309  -151.1110669  483.9916666  
293.6176442  332.8020815  103.7109866  221.1082024  167.4968505  378.6138913  -10.3324032  585.8610457  218.0852383  314.2158429  252.5823729  247.2851597  341.2899015  99.35141496  719.8770156  -66.79941528  -157.5438418  489.0413725  
299.6952817  332.1712587  104.3128666  217.8468989  174.1294033  377.6660654  2.514530715  579.1056062  213.1173303  310.6692665  251.2435331  251.6191948  340.9906527  92.11176254  720.1372271  -61.23017461  -157.5247983  474.0579818  
297.3360124  326.5037276  102.5308319  217.1505983  180.2355877  375.6968615  0.1890119397  568.8889594  217.9705836  303.2254046  251.3233021  253.8136504  337.2839576  94.62800575  710.6592981  -58.12441343  -149.127335  503.3943292  
297.6882293  329.0078337  101.1379735  221.3599454  179.9098527  372.9388258  -2.765240113  570.8017211  217.9374873  305.7227746  250.3129627  252.8912685  344.9744406  99.15398444  706.3116167  -55.62417347  -147.1570934  503.6833178  
295.9862414  331.1531379  100.4071499  220.28129  178.3285946  377.8483408  5.742298982  574.7986261  218.3719411  307.5925843  248.4154019  249.7781252  340.3633164  94.75199596  708.9555907  -54.89550646  -146.3275233  493.627447  
296.9129571  327.8205309  100.9561988  222.4303758  185.2361499  369.8365485  1.418089012  570.2354825  219.8171622  306.2135886  250.6623964  248.2934342  340.682134  96.2414763  710.6487667  -57.2367282  -152.6055835  507.6249591  
299.1073468  327.7112393  103.9421496  222.3502849  182.9451945  376.3237486  5.389474812  570.5286765  218.5294319  306.3137332  250.3580267  254.1025838  340.8174876  95.00338264  711.6722952  -57.63658201  -146.592039  498.6462052  
297.6659583  327.3979317  105.5803109  219.1703591  185.2148423  376.2266182  1.512708395  568.316629  216.5341301  304.2788732  250.2979882  250.7003611  341.6615055  101.0883339  713.4958132  -59.94461939  -145.8961395  494.9686667  
297.4905485  323.539867  102.6358437  222.0454424  183.6430117  372.4182047  -1.305314916  570.6213711  216.1714317  305.8864096  252.3947803  249.4158225  342.2819823  97.27807378  710.9939076  -55.5941694  -146.7565995  499.2536191  
296.1880571  326.414724  102.3563573  221.8599083  172.9251967  373.9012178  -2.466851177  582.1768131  221.9925301  306.9752768  253.812413  248.1289177  341.3129851  92.79459341  711.7547616  -60.87305962  -151.108521  493.9171787  
292.3832689  324.8128814  105.4843675  220.4638855  188.9142836  369.001082  1.895563955  562.3206984  221.1701213  299.6930018  251.3489956  247.8276033  340.0163843  102.930192  702.7874172  -60.79486513  -147.5157975  519.3991412  
297.1561035  324.0390194  105.0372997  218.7939748  184.6142283  373.3336281  1.546109419  569.0938556  213.1811627  305.0537188  249.051079  253.8213178  342.3266482  101.9384938  707.9976152  -57.98973975  -147.3337062  490.5168226  
297.5453162  324.2458765  103.6056469  220.2185673  174.6918969  374.7617781  2.918930678  571.0304123  215.9845543  307.2280852  249.0675476  253.0846686  342.142207  100.7744769  706.249928  -60.03826051  -143.9067928  476.4678428  
295.1972484  329.1588962  106.6766128  220.8544724  188.2505444  370.3629579  0.2786699456  562.6668274  216.1052135  302.4782812  254.5177454  246.7622743  337.0135061  97.95957203  702.4962843  -59.91773047  -149.5434477  513.7776934  
298.1623258  326.2158487  102.6270896  217.7004956  177.5186813  374.283683  -0.9340953941  569.2686338  210.8812619  305.8157998  249.9657775  247.4472949  342.2141143  96.0651968  715.8928226  -58.98102616  -148.900461  493.4728396  
295.1038716  324.8874786  101.4706565  217.4513666  177.68483  369.5296164  -1.286791082  568.2605294  214.9420238  304.0524452  248.3338675  245.6667632  341.8579744  99.34653092  708.1697908  -60.56283716  -149.8404927  501.9914662  
299.1780196  327.7250766  106.1065922  215.0784814  178.3734512  373.1386522  -7.390471263  563.6009387  207.6246316  303.686952  249.5176584  243.996927  339.9726281  94.41517081  711.1278915  -63.14081858  -153.4864643  484.2412678  
296.5246281  324.5804115  102.2165948  219.7940126  183.2492475  374.2990148  1.238109359  574.3654929  216.0902935  305.6807108  252.2861806  249.0636565  340.053166  93.50076249  711.2705959  -57.30215553  -154.4074988  498.7675069  
294.3640068  323.0995319  100.6423142  218.7386164  175.0588374  372.4190749  -0.3645863262  572.4869017  214.8579827  306.0124624  249.9341889  249.4704053  335.8154493  97.21082951  710.7453028  -56.88548588  -152.0129841  490.3092161  
295.036372  323.1867743  102.7853042  216.3728464  180.7121183  370.0517335  1.401235313  567.1473662  214.7076798  306.5896837  247.2630136  247.5861471  335.3830498  96.81753926  702.6701908  -60.16695296  -148.3273848  494.6551726  
296.0386521  327.1215283  103.9836217  219.3410729  179.2380709  373.2859597  0.9981010957  571.7941622  213.4502259  309.1234761  252.944387  249.316267  338.9405089  103.2670005  706.7156695  -59.52415968  -151.9937289  478.3820633  
296.3616513  328.0560509  107.2135992  220.8941895  178.9126374  379.2393276  1.938614053  575.684044  218.1839194  307.4572639  251.0977378  249.8457889  338.8285863  95.5165372  714.7295774  -59.97328721  -154.8673469  494.8689851  
297.4091069  327.2160778  106.0654339  220.134267  185.2807493  372.583995  0.3038975606  571.3749445  217.8721102  307.3499044  248.8612605  250.2717629  343.9190127  101.7346284  709.466568  -58.68911362  -147.2846789  496.1929592  
296.3922915  325.3964567  104.6420621  221.1002095  180.1805115  377.0947119  -0.06083231602  568.481639  218.9823226  307.9034649  250.0257789  248.4120847  342.8644905  98.71512858  714.6225189  -57.36107703  -149.5643826  494.6765444  
298.2022423  327.7790768  103.8283466  221.594356  182.5215239  373.3258766  0.6100938815  568.3993575  217.9226389  305.0006009  254.4024634  250.4068316  338.9573428  97.98905193  710.2128255  -54.72268837  -150.0984685  500.4920855  
299.5010786  328.793025  104.2186173  220.2200691  178.7275379  377.9217489  3.432698774  575.9432026  221.0451915  305.7443529  252.2940553  251.9731961  344.7938167  94.40318632  715.1263723  -55.91471245  -147.3200155  498.4143146  
296.7096269  331.2355216  105.5055041  219.276925  180.8771247  374.0213335  1.851120106  570.1213167  219.63931  304.88556  249.0391234  250.5105884  341.7084182  99.8217598  705.6971728  -61.32137244  -148.9781061  498.9750055  
297.4374619  332.3431547  102.4647768  221.7167068  173.7509022  379.3692247  0.1299228315  582.2424053  221.2636924  309.4117784  250.829607  248.528966  341.8101384  93.46113889  719.260577  -59.91002869  -156.6432719  500.8626867  
297.5986425  329.300631  103.2374994  222.7034579  183.411828  376.7916366  -1.870543022  572.3356554  222.9865454  306.6630537  253.2526485  249.9583508  341.9234772  99.17207987  715.3064393  -58.83175773  -159.0411815  504.1585531  
301.0699969  330.7830657  102.8596244  225.1929984  190.7136827  374.6334309  3.420931409  572.2536824  224.1130985  302.9281489  253.649472  256.1366647  347.4987778  104.8401741  710.5558518  -54.77073716  -142.9157549  496.5341596  
296.999276  325.8853881  101.4379253  222.5044636  184.9817474  374.2476333  -0.6815077449  574.1236202  219.4293658  304.6718785  250.733545  252.6945837  344.6498391  98.94096775  709.9974188  -57.72571623  -138.4039749  499.0716951  
294.2564302  327.1549812  100.9050785  218.2032347  181.9030744  373.0776307  4.952336954  568.8217441  217.4101119  304.798694  248.7911539  249.8055257  341.6465537  101.8545209  709.0962374  -59.63215947  -144.3299275  500.7888851  
296.3718028  326.6021578  102.6399952  218.9559159  180.0865748  374.9387934  2.248851914  568.1780167  221.9531432  304.1434277  248.0531388  250.7323101  343.2689863  101.0132508  709.5237268  -57.48515239  -148.9009024  499.5411666  
296.4955169  323.7629716  102.2765571  220.231326  178.2438596  371.5730947  2.898162922  570.5123619  218.3088362  305.1682673  250.0048284  250.5639449  339.9070857  95.89117217  708.4491915  -56.11314697  -151.9059241  499.3051559  
297.584364  325.5715813  103.2272841  218.4501954  182.0915676  372.3917139  -4.462352017  569.1827361  215.757431  307.2722245  249.1265925  252.6323019  338.3263095  95.47478682  703.5699362  -54.82753737  -142.8035972  494.8841309  
296.4087829  325.985149  103.3939139  219.1355593  176.0923112  373.9723562  1.711713533  567.3998384  215.0160705  307.4542545  247.7628527  247.4030975  341.9292589  94.52295671  711.9231904  -55.94461126  -148.5332873  498.7002273  
297.1121777  323.7933706  103.3577774  218.1713694  176.1306039  370.7175249  -0.8115796525  571.8318291  214.0201586  308.0592301  253.5502919  248.8749511  341.2460096  95.81331623  714.2354343  -59.13891468  -157.1147261  498.0984428  
296.6282554  325.3038405  103.9920551  219.6120743  177.5999742  374.4733711  5.418141074  569.3485088  215.0240335  303.9229933  248.9756373  249.9251178  335.7701678  98.74326005  706.4770102  -58.79053464  -148.70731  495.9465142  
295.557846  325.9871273  103.207316  221.4853544  174.5401731  380.254914  1.179153041  572.7634982  219.5486438  306.5141612  250.9741066  247.697241  339.3714181  94.29139343  719.6309074  -58.46400531  -157.0042663  496.1676161  
295.3160946  326.1229444  104.3117874  222.226395  184.4257448  377.5185502  2.095339107  570.2550501  222.2999728  303.234689  251.3751972  251.1015413  339.0938486  100.6246045  711.4786183  -61.20500109  -152.3881286  509.7593724  
297.9160298  329.385889  103.1189448  222.8304859  185.3184444  374.1520129  1.594102501  564.6484927  221.0847498  304.6685169  249.0757622  252.3819915  340.426773  100.1340832  704.9987911  -55.90505344  -141.2705968  502.897785  
297.8431813  324.1928351  102.0145546  220.0567984  182.2240496  374.6335373  1.26007575  570.8581795  217.6802571  303.9732417  251.4522577  251.9708845  340.4693209  96.85657464  709.0511616  -55.7190555  -148.8331857  500.3955372  
298.3843365  327.7461311  102.7523163  218.542805  181.2606541  374.2568512  1.897209756  569.4833336  215.654301  305.3025813  248.3738468  251.1113355  341.046613  96.25462797  705.8434363  -52.97015812  -139.0644972  492.6927121  
300.7932086  329.3906242  97.52491003  218.4882936  174.3442991  371.030813  -1.039069842  575.4662193  217.4831205  307.6219766  253.5942498  248.4273259  344.8834865  91.73323218  712.0540583  -53.41000578  -147.8081397  497.6375278  
294.5010261  327.4251831  102.1959197  214.5129942  184.2305262  373.3322477  0.8177652785  566.5156247  212.054412  301.5442909  248.4931253  243.7898823  342.2775667  107.9595598  707.7320846  -65.98305006  -153.004348  509.2048354  
297.0095215  327.3573082  104.6663539  218.4047984  178.3821745  374.1320217  0.7685640567  571.7110059  211.566106  306.25537  249.7200263  248.918267  339.2522147  99.24477849  708.5373355  -60.37106897  -150.4076304  491.7210075  
297.4391065  327.9957602  105.4967484  221.0843976  181.2613698  378.2224652  0.5192151379  568.2699715  217.3179141  307.5837958  252.9288506  251.0958165  340.3588797  102.0305202  712.5420631  -56.91491845  -147.1625511  495.5160748  
297.4155924  325.1044572  101.3397123  218.9034373  182.3161673  368.8798163  -0.6760633462  571.477714  215.7520167  304.371428  250.9898367  249.877363  341.300882  96.57647826  709.3583902  -55.15825583  -145.5163529  501.8203847  
296.6730642  322.2331817  99.79600966  216.3828051  180.5795484  366.7093415  3.129153548  562.3368825  209.6388113  302.6342307  244.2836159  246.2779785  341.1812446  98.47377308  701.4632561  -57.24180127  -134.2186781  491.6642938  
292.0004469  319.2834051  98.82773158  216.1767072  175.5798159  364.8674472  0.7813372703  564.0994338  208.5639071  303.7956466  245.6823221  245.4762153  336.2213775  94.52726718  702.6765313  -60.70926898  -152.8935214  499.0196538  
293.732048  320.1743433  102.1142849  215.3222531  171.5704854  365.0042072  2.277942914  566.8880909  210.8821667  306.1133303  245.7221322  244.6472882  333.8573075  92.65886189  704.1061255  -63.22331287  -156.0459216  487.9973489  
295.4299018  323.0812215  101.94491  219.1493024  170.9943486  370.3026154  0.06577272132  574.5678328  213.8464242  307.5972914  249.726599  245.4290878  332.4983546  89.76283178  713.5706145  -62.59890454  -173.36305  496.6311605  
294.804  326.2144079  104.3985784  222.6517  175.5561922  371.1081971  4.403510057  572.4042596  219.130502  306.281566  249.2856531  248.9435025  335.3155413  98.85301474  710.7214461  -64.22419854  -160.3395638  493.8976622  
297.7791368  325.7985674  106.1626736  225.1717311  180.5368468  374.5786468  2.09200912  572.8785223  223.3875701  307.8193285  253.6630586  249.6356708  340.848453  97.4168693  716.9669005  -60.24744472  -159.4983646  500.1960148  
298.5632401  327.2388641  104.9575303  225.0730392  184.3856081  374.6652717  2.10963441  573.9530564  223.0366773  304.8663134  250.6579472  255.0088637  341.1263835  98.61127536  707.5070334  -58.5731001  -151.1650359  499.0145088  
297.7844329  338.6042921  102.7757832  224.8767987  173.9277161  376.4290984  4.238492581  583.184241  223.8095238  320.7913942  254.42988  241.1483217  347.1497859  94.26542704  718.405431  -54.1817946  -149.3431798  469.4220825  
298.6197866  326.4606394  99.95597242  217.1548892  178.9421081  373.3333862  1.984685714  571.7096357  211.0707131  303.9539075  247.0708193  250.9684369  345.6945547  91.91624455  710.08664  -58.90291157  -147.1062907  494.0080592  
293.892188  323.4551248  99.32674212  215.2864256  182.2003974  369.1511658  -2.59963779  565.0587473  212.2988554  301.8601267  249.9230329  247.2249679  339.3608507  96.60075815  706.4648722  -59.27038612  -145.4210223  508.5819655  
294.1339654  325.5711233  99.9407868  214.8724829  176.7429635  370.7428337  1.553937815  578.595444  213.214541  309.0217726  254.0622566  249.6641671  338.2828227  97.51772204  709.1055559  -60.95509  -152.9609232  493.0109286  
294.0849606  325.5742645  102.7157442  217.4843501  179.942089  372.5123753  1.729581345  567.8560714  216.2997807  306.0782162  251.1459337  248.737887  335.8602309  93.9866135  712.0480979  -58.07325073  -154.93514  502.5597661  
297.4294669  324.6425691  104.4822601  218.9287933  183.1410715  376.8656946  4.126965372  574.9964448  215.6081303  302.6177254  250.7323071  253.193811  337.7448183  98.98297634  708.441606  -57.01150719  -149.4970985  493.9896671  
298.7451122  328.6257106  104.7250115  219.8913387  180.9375484  375.0951972  2.228030343  569.8136257  219.5974116  307.4048241  249.5461148  250.0532985  340.829429  96.56029562  710.750086  -56.67163093  -144.8405289  496.8709607  
297.0502067  328.8700972  103.359105  219.2414382  182.2707065  374.5301428  0.6531926552  570.3685227  218.8218714  304.7328396  248.5315822  249.4603446  340.5529665  99.73053078  710.2145673  -57.61410346  -145.9320454  506.6069393  
297.7704001  329.2846913  103.9535073  220.1794404  180.4786375  374.1645913  0.9920656912  569.5365123  217.7900338  307.1723297  250.5180237  248.3656754  341.8161863  97.76694477  708.5721665  -56.16218599  -141.1818932  492.0694782  
297.1754965  326.7489039  103.0876704  221.6880553  180.5486107  374.4858168  0.8681512325  573.3710543  217.2748307  304.3943859  252.0070461  250.3598483  340.5591349  97.22754122  709.3859949  -56.4627569  -150.4860978  500.4776495  
298.4289483  327.4130838  106.3621775  222.3884792  182.2707135  375.5194434  0.9957150864  570.352463  218.5024871  307.0543848  251.7608647  250.1216714  340.664386  97.51545106  709.5736856  -57.20934769  -146.4180174  493.0650915  
298.6191518  328.2167889  103.487287  220.7542135  180.2880483  375.8188834  -0.301442108  576.4648043  216.6828287  305.2448236  252.316547  251.292007  341.7519391  97.72937484  709.6196502  -57.09916976  -149.9994057  498.0032116  
295.5669363  326.6289619  105.1289859  218.0441653  183.2842029  376.6154504  1.330995755  568.6431266  216.0087891  305.6405687  249.2854936  248.4087681  343.8510739  102.4933729  710.7677451  -59.5549998  -146.7894734  500.5036262  
298.1141157  325.2607232  102.2854309  217.0470774  180.3868017  376.1778836  0.3168873352  565.5313796  212.5315803  301.503848  249.3629048  252.4962534  341.3404661  99.76585327  712.9926361  -60.33053987  -151.4714223  500.259773  
295.9454172  326.1093338  105.9709003  220.5118431  179.8701022  375.6102575  1.755867097  570.3214402  216.5884  307.6702983  250.894789  250.1272463  337.6811117  93.45279147  710.6409698  -59.78299938  -152.399626  490.222569  
297.6687508  326.9734696  105.149995  223.8411321  184.3135238  378.1915447  0.1081350205  574.351037  219.6165461  305.808508  254.7507439  251.0300177  339.1912877  97.71883816  715.734775  -57.85119705  -160.3655827  499.5754987  
300.3355204  327.1865749  104.7210966  222.7594419  185.1905568  373.2801539  1.587805597  570.9048545  220.7077954  306.9519502  250.2802575  250.7558608  345.9358868  100.7839494  711.2967201  -57.75429263  -141.5532266  494.8176705  
297.4412479  326.0166329  102.673789  220.3630308  183.9456093  372.9308309  -0.2476432404  571.3515245  220.5646431  303.7055928  248.9321777  252.0839101  344.0558658  101.6012016  709.8086289  -57.29138839  -147.0712042  500.7888098  
295.8075877  324.2815446  102.248621  222.6016977  181.6613125  373.8714444  -0.1741674345  569.7944508  217.7389042  304.863508  253.7501049  248.7347492  340.4164479  97.73743659  711.0490453  -57.6621864  -146.5967018  498.2742951  
295.5806974  327.6999066  105.3156101  223.214796  181.1696512  374.9352302  1.852629617  568.7764008  217.6892614  305.1516411  250.7839954  251.1830331  339.6039075  98.53058009  706.6244088  -59.33618582  -143.1457694  485.666189  
298.3293479  328.1701355  103.8904068  223.8221785  179.7748589  378.3917427  -1.108297559  576.2834872  221.0210653  307.2658865  252.6953257  249.8552215  339.8807977  94.98078262  718.5005764  -58.58398861  -157.6502345  501.9294281  
294.9730823  324.4859994  102.8421482  217.1772826  179.3889802  373.7828972  0.1811563539  569.4930084  213.8915342  302.7724733  247.9356691  248.0027276  343.6941105  103.121613  710.4753159  -59.75986895  -136.0060175  491.7772879  
297.3292018  326.6959583  103.2231077  222.1996258  178.5575185  376.1721216  -0.8093227331  570.4321227  215.9644092  307.3669616  253.3387484  247.7157087  339.1201416  96.93710016  714.0278071  -57.75587024  -154.060938  501.7251019  
297.5371407  327.0188119  103.0733824  221.466999  178.7050556  375.3518386  1.213131589  572.0376084  214.6504036  305.8788676  250.7981729  249.9809527  341.5475575  97.42774649  707.5997718  -57.45841009  -142.6278914  489.5365161  
297.7976017  326.4877447  101.3909487  220.737638  180.7378813  371.4473632  -1.668828123  572.2634329  214.5556656  305.0917929  253.1145354  248.0883683  341.6972666  98.69842607  712.0088144  -55.86967109  -146.5539643  495.9363545  
296.4476665  327.8672924  101.3417444  219.4039646  173.0522622  375.2104036  -0.4877221512  573.2998932  213.1176373  308.2577687  250.8915666  246.3803701  342.4480145  96.1536995  714.4685249  -56.61799307  -142.1632186  489.0919216  
295.0516399  328.7997384  102.5955405  217.5396621  179.4706776  373.1779992  2.440866432  572.9139992  213.1985766  304.5478777  250.6060523  248.9474269  341.9239491  99.71393107  709.7997056  -59.8992238  -145.5595781  502.9289139  
297.229257  324.9830585  103.5620374  220.3117555  181.1749466  373.0354414  0.6635395086  570.1499554  215.230477  307.1379022  255.5991086  249.6317698  340.5558769  99.37379588  712.8963671  -58.03390226  -151.7848011  500.4819437  
298.0292676  326.9726498  103.0308404  223.5305487  183.2739256  376.4289374  -0.1513182256  573.581944  218.8020249  305.9900421  253.0189313  251.801821  342.4610717  99.80773245  709.5773112  -58.29946518  -146.9779782  494.6394817  
296.6590642  329.2258028  104.032977  222.0420209  183.6272129  376.0526398  -0.075784891  565.6093483  218.1367292  305.5875897  253.3565265  249.285499  340.3601351  98.28420167  707.2520682  -58.55678078  -145.9357074  497.2023502  
295.5184344  325.868032  100.2871598  218.5464622  175.4163652  373.1810327  1.13489526  568.5456267  212.1994832  303.1979916  248.2784596  249.1898416  337.9878034  95.04502729  707.6984605  -58.65170976  -145.6484437  497.8794215  
295.4140524  327.736432  106.8998667  219.0562377  181.3223631  371.7848373  0.7419021163  573.095025  217.9677691  307.8150108  250.9024758  248.7924321  339.0437571  97.17253871  712.356143  -61.28432871  -156.6130256  495.4491052  
299.6107789  324.1872876  103.0539418  220.8741446  179.9091971  375.7159111  -1.154397036  573.6581975  217.4261139  303.8692748  249.2793967  253.2338472  344.3586023  102.1813646  713.3372038  -54.15012159  -156.1507628  500.5303326  
298.6277635  326.9415131  104.6122733  221.8821356  187.3868994  371.9485212  1.313741213  563.9628197  216.427175  305.6820162  252.4449922  251.762608  347.0564969  98.55750457  706.4695185  -54.69934338  -142.2371768  492.6674718  
294.7532513  324.3418771  102.9441648  218.1906384  178.9026729  371.4974991  0.7771499618  569.6597335  216.8312431  306.320201  248.9041114  247.097499  341.3251486  92.21704752  703.8497576  -55.82397018  -136.9464377  483.5624933  
296.9557856  326.3438621  102.8993155  219.621769  183.7346711  370.3087777  1.156498471  571.6002204  218.6520664  306.407588  249.4445531  248.2206217  340.1898753  95.59387853  708.4071788  -59.68303723  -157.528171  505.5247737  
294.7912094  327.1391245  104.4738886  220.0513259  178.9393149  372.5192155  2.122319372  569.7679779  216.0403983  307.7763167  251.3154962  248.7413319  337.9099751  96.45026625  709.4477453  -60.15880034  -153.4253488  491.8710374  
298.3409769  328.5249594  101.5883162  219.6722879  178.8099866  378.3851559  2.767218898  572.8986133  214.0736831  305.8740117  250.841599  252.3648402  339.9497956  97.71626765  710.1549935  -59.45070324  -155.8078789  500.2192162  
297.4993911  328.3633058  105.0618867  223.2166919  183.6070071  372.7680709  -0.4534700262  571.4808588  218.6088226  307.8907412  251.6424856  249.1940124  343.4628122  96.63093662  713.0683007  -57.98107559  -149.5886612  497.0568228  
296.852877  322.9099694  103.7016775  217.4034894  179.1202168  372.5545696  0.4840482744  570.3643921  215.1165707  302.7342871  249.1090976  248.8213744  344.6921405  98.46349558  709.2303802  -60.40530529  -136.8373789  486.9348235  
296.4797674  323.9481408  103.6957036  219.4203672  181.8641281  372.2029826  -0.3005006903  571.1136538  218.0065331  305.9097633  248.9553127  248.7255397  339.3275829  99.89718624  710.2480077  -60.21731205  -160.9696696  505.4896987  
297.3516489  324.9509949  104.2994563  221.6585588  180.8786039  372.5842011  1.22905846  568.8930693  220.6852141  307.9743544  250.713717  250.1157966  342.1218047  100.3465894  711.3880151  -58.13430423  -150.4471843  492.9460476  
296.582555  324.947193  104.4662556  219.9857321  180.0881636  375.9617774  2.386540239  570.3040533  218.3451709  304.6575946  248.4698088  250.3891257  342.6988997  100.7752259  708.5439371  -59.03497295  -142.9546345  494.9126027  
295.4554683  325.4168504  102.4883953  217.6938804  178.1812611  374.6078326  2.820089294  569.854161  215.460832  303.7343422  248.7247967  250.7554138  339.8206868  97.18843457  708.6546986  -60.03947641  -151.0213172  499.9298931  
295.6110434  326.8110647  101.2314484  218.7915822  174.0911426  373.4027132  2.17364229  570.4438435  215.196625  304.8350591  247.8524829  249.6453066  336.7222167  98.13394343  708.0696752  -58.24725523  -154.6611262  499.9075552  
295.5651908  329.9135675  100.8293811  219.8084951  176.1525038  370.0969379  1.285195997  571.8395113  218.9705107  307.6406588  249.4937071  247.8967774  336.1811969  97.14524459  711.904345  -59.84878895  -157.2072938  505.826156  
299.1560444  330.3574633  106.77968  221.9964835  179.9815165  373.8542019  3.681672465  571.2690162  215.8443865  307.0384316  248.0370491  251.1970414  337.620091  98.27839857  709.2089874  -58.52227204  -148.747527  489.7285534  
298.6818358  326.8638287  103.6842967  220.4483937  180.8767377  376.0828699  0.8699202447  571.7739258  217.5705921  305.2573492  249.4800765  251.6520561  341.6418151  98.87348038  709.9226793  -56.99777943  -152.0126902  498.914389  
298.2398679  327.7291774  102.4546862  220.6465439  180.8556164  373.7967177  -0.964044042  572.3057712  218.5293661  306.7410631  253.4759551  249.9802685  340.7120142  96.0009219  712.1539916  -57.26968279  -150.0983741  497.618191  
297.3737796  327.9668584  102.5589304  219.7157363  183.0178513  372.7300423  1.388432149  567.9298408  220.4249684  306.5536753  253.2904009  248.943916  342.1520038  96.11632743  709.6649287  -56.95595149  -141.6893619  492.2543356  
296.6420518  330.115614  101.4547377  219.1888675  182.8253999  373.452581  1.851849122  572.6543445  216.7225683  306.4664622  249.4621787  249.3910141  343.0603382  98.51462955  707.9714719  -57.9439209  -137.2766733  496.1106216  
296.8181526  324.9511727  101.9645252  219.2544131  181.921124  375.2881948  0.1315022073  571.3611502  215.9313874  305.6795239  251.6805631  249.1256739  338.8586122  97.68609108  711.388667  -59.00845142  -152.5883458  501.558313  
295.926881  322.8053706  104.0762367  219.0420717  179.064745  373.7937245  0.450538893  568.1840416  214.8271247  306.9650576  253.3482101  247.0322738  339.711145  96.34707964  709.8720216  -59.03033752  -146.6097839  494.1115891  
296.0149003  326.500385  104.9963944  218.4174222  180.0757146  377.1512019  1.887676183  571.2552841  215.4612684  305.7480877  250.6588959  250.8624614  339.8061846  98.78528485  709.6632245  -60.61963709  -145.8345926  495.0986882  
297.6066576  325.1233236  104.0347353  218.8975434  179.3826471  375.2616102  0.4642695401  574.2694548  215.0450717  304.3260115  251.5076563  250.6145849  336.7474786  95.62799107  713.5232907  -59.02468284  -154.7397811  500.2410083  
295.0291688  326.9004332  103.3915085  218.4508083  181.0291407  374.4953071  0.2682150846  568.4005466  215.8197664  306.3499008  253.7797663  247.8914354  338.7227391  96.72325834  712.7918597  -59.41160774  -148.7810506  494.8783718  
294.7286575  327.9862205  103.4913702  219.5540749  178.313688  372.4672854  1.041599462  568.197782  216.291476  306.4701217  248.9425519  246.8613188  336.9611809  96.39503695  707.7437688  -58.54179586  -143.0589056  486.629974  
293.9026201  325.1714206  103.8569433  218.3255179  179.0333248  373.6449569  0.3436390682  572.6948599  215.9591823  303.7258758  250.410581  247.443535  336.5918917  98.14313153  712.8786002  -62.95891671  -159.7786446  501.0677407  
299.1452791  326.0508318  106.4674973  221.9747889  180.5262639  377.1881988  1.954471189  571.6738908  218.8442787  307.2116473  250.5557211  250.3160464  341.9559666  99.1357438  711.8108612  -57.68925537  -151.7913203  494.7173888  
299.8302541  327.6421998  103.8973781  221.8160023  178.7732813  377.3494703  0.5085992234  575.8880573  218.0341646  304.8140158  249.452521  252.8190947  344.0999291  96.22637172  711.9774979  -55.95599484  -151.4322874  495.2675603  
301.4840889  329.4046453  104.2038558  220.7348232  182.0355862  373.5575193  -0.5272462801  571.2978346  220.793563  306.4769423  249.9799926  248.312291  348.4513573  99.42578921  712.3241497  -56.81153211  -144.8412681  492.6813731  
300.0363093  326.9037454  103.6732976  219.5771553  183.5248842  373.9580669  1.322054673  572.1791655  219.8721863  304.7811335  251.2968021  251.4703853  346.8112325  99.15739219  709.7487371  -55.57918925  -147.2017164  498.3862192  
297.6527513  326.8552791  101.1493468  220.2451173  179.6188556  374.6528452  0.2919493434  570.583331  218.2553626  306.1913543  253.1430035  247.8314839  345.7187881  97.35092671  714.6622483  -55.26719852  -142.5007112  499.7434193  
296.888307  329.0130019  102.1904393  217.7277953  179.2487203  373.9750786  4.09168982  569.2313084  216.8021295  303.0773185  247.3593429  250.3999202  342.4190814  101.6939147  708.7038779  -60.73713624  -142.8130469  499.7069797  
296.9241691  326.3476273  102.6498837  220.2821528  182.8081387  373.1617729  -0.2629423198  572.1528904  217.256983  307.8575746  251.6951002  249.869889  340.0997886  99.63614959  712.6991392  -58.22050565  -154.8285916  499.299324  
298.0449775  327.8356752  103.4400545  221.1109542  183.418123  373.9998407  2.451905671  570.7661129  217.6054001  305.5926311  250.1003464  251.2055966  342.5325845  97.26920182  709.1511094  -58.39554019  -143.969007  493.1775226  
297.3859124  325.3523382  101.3940215  220.1189129  184.1319814  371.7348725  -0.005180250969  572.2872973  218.5478005  306.6088959  253.5556225  248.6579681  340.9575784  97.40717712  712.0222752  -56.12537309  -149.6024892  503.5468407  
296.9004217  328.1763512  101.0628243  219.6065063  182.5053031  372.9247274  1.205116094  567.76993  215.9612645  307.4143003  251.5321133  248.1983749  340.7506614  96.48560716  707.8129083  -57.66784492  -141.4671278  492.1357943  
295.2829113  329.6855012  99.17439859  217.1586833  178.7411949  373.5075482  -0.2606583107  574.1527822  214.0800101  307.0376297  248.8947764  248.9300459  341.4146542  97.70786691  710.8261266  -60.87625689  -146.201789  500.0679412  
293.0467659  328.49409  104.4975429  217.6667891  181.0054491  374.6679933  -1.194067206  570.4662971  216.0731328  308.5609119  254.5080875  248.3768997  340.0312581  102.3601192  711.8808714  -65.17020484  -158.0512577  512.1380384  
299.1227194  329.1557811  104.1928235  220.553146  180.3640723  378.2759216  0.387977875  574.0716847  217.0551527  305.1955998  249.2940634  254.0737371  341.5352191  102.3640601  714.3721238  -60.35781925  -157.7067653  503.5697941  
297.8534735  326.6858576  103.947276  221.903447  181.5621298  372.6134873  0.5090252075  573.6288081  217.3793036  304.6620504  252.17581  250.3222144  340.3490428  98.52211553  714.1266382  -58.5692017  -153.6897065  501.0214896  
296.6392218  324.4071174  101.5349258  221.0301499  182.3622935  370.8707233  0.3971246416  570.2737254  216.7653759  304.7671418  251.9171191  246.559904  340.1173514  96.64652386  711.3282509  -58.5798832  -148.3270388  500.3151252  
293.77928  321.191386  102.3189732  219.0307356  177.7699535  369.5976937  0.2033146967  566.6795326  212.5351694  303.6113955  251.0595547  245.1924415  339.6717815  95.9967935  705.7310611  -58.12161958  -146.6781296  494.2980374  
292.8066885  323.8190808  101.8508328  217.6510809  174.5321798  369.773767  1.525509773  565.6725963  212.1293508  306.6330189  248.4426589  245.0568423  336.2070033  95.12788691  707.7987606  -58.96797779  -149.7807986  490.0895098  
293.6352377  321.9307852  103.69225  216.8665093  173.5553508  368.0689434  3.425435987  569.5342512  213.3461795  303.8314544  247.7763178  246.3229206  335.8407883  95.7242169  705.9173715  -62.97095287  -154.3841435  492.4356464  
294.8676751  320.5792081  103.9560217  220.2326234  177.0579062  374.1523667  1.657628086  573.6340312  217.3140907  303.4448716  248.7217227  251.1980344  334.4323518  95.45978839  709.1224655  -59.23325103  -167.5093732  502.5869412  
296.2162124  323.4604997  104.9765262  223.6437371  179.2740518  371.4005741  1.017619494  570.7400649  219.8785089  305.4851039  253.218485  248.6710883  339.5155264  95.50379449  711.9922709  -57.69405441  -155.3874137  499.535218  
297.528285  326.7382945  104.973965  221.3312253  183.2072107  371.3138483  2.317601562  571.2086289  217.3203359  305.3155083  247.5324263  251.02925  343.0079024  98.75439945  705.7912479  -57.63731864  -143.1454147  494.1217446  
299.6690678  326.990519  102.2449096  220.7167567  182.8287954  370.1890927  1.247591732  573.4234405  218.1086493  305.647249  251.3666263  251.4333999  344.1795871  97.61767604  711.6061935  -55.89031723  -151.3463607  501.8010067  
298.6055681  330.2281321  104.612445  220.5024606  180.4251648  377.4885694  -2.401551479  567.5055481  217.0433646  306.938825  251.5129786  251.6734552  347.7076571  104.3686789  710.7384867  -55.23855875  -140.2396303  477.8332334  
297.8549913  327.5500651  105.4510113  220.0931042  180.7887349  375.5772711  3.245649742  569.6826715  216.8772926  304.9931716  250.0662791  253.7660853  342.1950696  95.68533541  706.8102732  -58.47729961  -144.9576752  496.5544695  
296.8132828  325.2083628  103.9011554  220.3250689  180.1927071  373.5985484  0.3127232808  571.4337418  217.4679308  303.8621971  249.3583146  252.9337524  338.1226296  96.81617972  709.4784353  -58.20080509  -153.0783597  495.014153  
294.4505188  324.4125715  103.5682361  220.194077  180.7272239  373.9770535  -0.3991038368  567.0763854  216.7462093  305.3723149  252.446294  247.9611373  339.2995962  98.22785729  711.1558508  -59.27580205  -149.3001676  496.1549403  
295.0782654  327.6126808  101.4805841  220.9548138  175.1806827  375.1010975  1.164561898  571.4336298  216.1915054  308.1745128  249.2906349  248.8628318  339.4398336  97.02588373  708.5286919  -58.86433901  -145.112445  484.2555336  
295.5230988  327.4628398  103.8764036  219.2791949  184.1492063  373.4954421  -1.15336984  569.6586061  217.6296208  307.0802443  250.4120871  246.958207  337.4517563  99.58162722  708.5919007  -63.01923727  -158.5146054  509.4285491  
295.7154651  326.866537  104.9448221  220.2923453  179.2614656  372.6354914  0.9533972639  572.3937396  219.2135986  307.256219  250.0278605  249.1510604  338.0417373  96.28400377  710.1106155  -61.32373379  -153.4815017  490.9227703  
298.6535491  329.106166  104.9881507  221.97624  183.8213249  380.0949274  -0.4752357886  573.7096329  220.6829123  306.6750182  252.8153576  251.9661648  338.9962038  98.9685121  713.6011129  -56.6938882  -161.7558321  504.9341958  
300.2751552  329.4994204  105.7332294  221.6688632  182.7234858  375.2503075  2.174993628  571.9997036  220.087109  307.1977298  249.9326951  251.4696531  344.5215819  96.88637626  710.4468899  -54.85199536  -139.1581126  489.3542039  
298.8403678  328.8860949  100.4292076  218.7945492  182.8646989  373.3552066  2.21094647  570.3767697  217.3082033  303.6117519  248.6033549  250.8433601  346.1402901  96.7989273  706.2839974  -55.15010739  -138.597875  499.2655441  
297.8085937  324.4601091  100.0612144  217.2612822  180.4345979  373.2499933  2.512472795  568.8289877  213.4924071  303.5856734  249.1099398  248.3540936  341.3700378  95.69181616  709.0273593  -56.49430281  -145.2705528  499.3661139  
294.9753103  325.0330585  100.3669404  216.9749662  176.5771876  375.7059626  2.021247172  569.8005583  212.9175273  308.4499183  251.8373094  245.1411477  340.2555595  92.71106628  715.3522909  -58.9848188  -151.2772566  496.9468166  
295.7186799  325.7330722  104.6691933  220.3272342  181.1746841  372.6562451  2.915365765  573.1504457  217.30884  306.430364  253.7919866  248.119142  338.3447412  97.43952879  708.8583022  -60.82349926  -147.8198182  492.8728574  
293.803274  322.8554076  101.801445  218.780767  172.2277397  373.8962789  1.16555435  571.5492861  213.0970105  306.804071  248.4364662  246.7651008  335.4911188  96.46849463  712.021297  -60.84122887  -160.1665296  497.6927745  
296.9569409  326.1275283  105.7017782  221.9356146  176.9684425  380.3871595  3.141627365  573.2933616  219.3640702  306.656631  250.7417601  251.455178  333.5403222  95.81788619  711.6214218  -61.0677769  -160.6890705  496.2949895  
296.5524895  325.3575152  103.6701314  222.2565066  179.0624687  375.8505171  3.495687823  575.00004  218.6624129  307.8412951  252.0597361  250.5560433  339.5090614  98.06156907  712.0296147  -58.02445599  -154.7349438  501.5552033  
301.2224065  326.6492034  107.0253869  223.6970124  183.4635555  374.5252187  2.219619785  568.5598283  223.6984176  305.7807064  250.453539  251.1947231  346.726535  99.07278326  710.041745  -53.61519116  -140.1866095  494.169293  
298.8857234  326.8281077  103.3282981  219.8622647  181.0224486  372.071209  3.26526193  570.8149558  219.1904053  303.7384517  249.143014  252.1535307  347.5797865  99.94352494  708.7628508  -54.68324531  -136.1105473  496.119729  
295.5871067  328.7991078  99.17427346  218.6781059  180.076297  371.6696251  2.352740663  570.8245914  214.3761315  303.3674919  247.8612117  249.7367218  343.7242448  100.0359298  708.0815813  -57.62078828  -147.0447208  501.3517985  
294.9337406  329.5668745  100.8229937  219.2310037  180.2503491  369.9421782  1.617434204  568.581406  214.895921  304.1978274  251.0494246  248.3503954  339.8097224  96.44811123  710.7882368  -57.38663771  -149.0907368  499.0744845  
294.9587834  330.6370872  101.428906  218.9529762  178.7488762  369.735864  3.37371314  569.3121021  214.5544685  304.5852973  249.3072433  247.2966324  337.805475  95.75353933  708.8568222  -57.96360501  -147.0776791  494.2379849  
296.1576984  331.1626239  102.3104728  219.4867799  178.7724671  373.5672067  4.341153761  576.4597686  214.0633812  305.7971669  250.1603476  248.1412868  338.0332671  95.16150684  711.4778071  -59.59122048  -151.0824225  495.7429859  
298.831444  329.7920778  104.2688443  221.9457257  185.830262  373.0857071  1.701365137  573.145178  219.7182057  307.4062849  255.8559604  250.8298752  339.8311643  99.35876735  713.3917007  -57.92425355  -156.9147131  510.9744723  
301.4203371  328.4651467  104.6505139  221.1237333  186.789158  374.6583292  2.990281532  568.3806631  217.2577741  303.6921537  247.7802139  253.23923  343.9176442  98.65086897  707.4070902  -56.13889855  -138.1317816  492.8279225  
297.0036476  324.6821159  101.5706443  220.7782384  176.6686364  375.852544  -0.5951990935  576.8402251  214.8446179  308.8743079  251.1200787  248.6257904  341.6606306  94.76832884  712.5694624  -56.47991265  -151.1821963  495.9167993  
295.5920487  324.9360909  102.5059541  218.4480568  180.0420348  374.5925602  1.184234215  565.9352028  215.8705202  305.5710981  249.6974709  247.2804713  342.9797129  100.6450639  713.8530842  -59.69990813  -148.7239535  501.3260347  
296.7077202  324.9988173  102.2061517  218.8466916  180.5602826  372.796474  3.691948191  569.1989223  215.3789231  303.9028669  248.561097  252.1996071  342.4322994  101.8637793  708.5267654  -59.34696591  -146.3937141  497.148871  
297.4456066  324.8730275  103.7958558  220.8348298  181.7455014  372.4389975  1.687639481  566.6436324  216.5330946  305.8315308  253.9428104  249.1563198  340.4746472  97.96487955  712.5160138  -57.75359328  -151.1555207  499.4107962  
296.2888652  323.633434  103.0834994  219.6877273  179.7389473  373.1438061  2.674992219  570.0326363  216.9955249  305.1991311  249.1088055  250.4435098  339.252287  98.27882075  707.7009529  -61.05704673  -143.2534773  490.9302063  
295.187952  324.5177969  101.7345857  221.3917284  175.896471  375.825879  -1.24689639  574.4078492  220.7626299  305.9780105  251.0198158  246.8838373  341.6345436  96.35039171  710.8958886  -57.96811348  -148.0522142  495.8568149  
296.6399159  327.5859892  102.535222  219.7335405  181.7477778  372.3676074  1.032571067  572.367821  219.1043407  304.1081847  251.3208366  251.522609  341.316294  100.1663238  711.1534567  -59.21837736  -151.6084083  498.1275584  
295.8526335  327.2335243  103.5402217  219.3094266  180.8576805  375.1087941  2.096403524  573.0819283  217.719173  305.0539757  250.530134  250.3634884  341.6540662  103.9209151  713.5072773  -62.47885562  -150.7552236  496.5250753  
296.2823211  326.1846371  103.9124439  220.5636645  182.20085  373.5189128  1.776460467  571.539293  219.9131264  306.3581822  251.6693561  250.2369019  342.5831787  100.9237671  708.9004466  -57.84747617  -146.73522  501.2897429  
297.6285186  327.6516993  103.8321131  220.6481604  183.5743332  375.5970575  -1.500083955  568.6439852  217.9086821  306.867453  252.9251314  248.8145566  337.4297118  94.82516825  712.3944692  -58.15696745  -152.8417887  500.7572076  
299.703656  327.6478103  102.3732467  218.5355002  181.3794449  375.8163633  -1.971140276  576.4361693  216.3531203  307.2871003  252.0283189  249.4480703  344.5072245  97.95230494  710.437443  -57.30608331  -145.6208043  486.0206683  
297.3346772  327.5745453  103.034334  218.360903  181.1629697  372.9006732  -0.2404367988  568.7116492  217.4966533  305.3234894  247.3050024  248.6647354  343.5366368  102.0797797  707.7531992  -58.54503836  -144.4037382  496.5479264  
294.3964654  325.9605479  103.3115192  218.7744802  178.7587851  374.4441326  0.124857239  568.7886971  218.4217746  308.201285  249.9564995  246.319971  343.1775089  104.0567045  714.0192586  -62.6571508  -150.7991967  504.1247854  
295.7588581  325.373702  104.3617293  220.5966443  181.4864417  371.3143399  -1.304342507  566.9674801  217.7103924  305.3255807  254.6863829  247.2100249  340.3445568  100.1385331  707.7839352  -57.15334577  -151.1643448  504.0706657  
297.1070244  322.5877421  104.4119549  220.3616042  183.0384912  374.0361248  -1.201268303  571.3634856  217.2782505  305.4402105  251.3475611  252.0239824  340.6590282  96.35962962  709.2802323  -58.04905188  -152.5812053  493.3894328  
297.3278952  325.1340543  101.2490863  219.7280212  175.0780263  374.04587  -1.660318251  578.0884584  215.8660305  308.0220587  252.8184838  248.9603099  340.6293603  96.20859558  705.3335927  -58.31196284  -144.3785471  488.6753418  
295.8417691  326.617227  101.7904809  216.6008509  179.2465586  374.1611452  0.4176633829  570.0835158  212.4550514  306.2808103  247.6694909  247.3578338  342.3395204  100.3545711  709.8237422  -57.66590663  -145.6632717  496.9308421  
295.6533197  327.4216749  104.1691342  219.0224222  177.3208667  375.1217799  0.4313861083  568.5138964  215.3964523  307.8173862  249.4953902  248.2616741  343.5082602  101.2827661  713.1798413  -60.38858844  -149.597281  498.6360883  
297.5363714  327.2771045  103.1745004  219.909654  178.9492716  372.2136483  -0.4817475189  566.9858537  215.0197876  307.1366439  250.3967896  249.770284  338.0217953  94.85874619  711.8540832  -57.21787678  -155.4277459  502.9065337  
299.5158609  326.4017334  105.4279909  221.4426975  183.8208954  372.5442557  0.002521829757  569.8366344  217.21662  304.375197  254.2919848  252.4213952  340.523978  96.22414684  711.4491734  -57.34143332  -153.5382078  488.1935418  
298.178681  324.8320025  105.1546885  222.584051  180.0262898  374.2110296  -1.410304323  575.1526036  217.2250834  305.6030688  254.8061581  248.4306707  343.4285367  93.59974025  713.2797158  -58.74106091  -147.5744681  487.647508  
295.2684615  322.9833083  102.6457964  220.2855919  180.3644791  373.2626744  -0.07647366476  571.0386928  217.1531723  302.2536925  248.1018023  248.9182569  341.5238984  103.0293721  706.8774556  -60.05905049  -148.5646897  499.2641544  
295.5798045  323.4113831  105.3161878  220.3441436  181.7645788  373.8375342  2.342799301  570.4617966  218.818961  303.6812083  248.6284282  252.3171226  339.8681154  101.0054909  706.1737643  -58.91786263  -144.8346272  494.7544101  
295.7247175  324.132628  104.3125598  218.6270882  180.2469857  375.1923623  1.254691366  570.243872  218.1592507  305.9213315  248.3602881  250.6180776  338.4103747  95.81718833  707.4842764  -57.13438328  -148.5542389  493.050957  
298.2331263  328.6021474  102.0378265  219.4899686  178.5467121  375.5883764  -0.2101138906  573.2806052  220.3087857  306.1894561  248.3840289  250.0099476  341.0966314  94.84952583  712.8986249  -57.11913461  -148.3987014  498.148722  
295.8778392  327.3553873  101.7718629  218.2106813  182.6884798  373.3081841  0.268987254  567.8832469  218.221913  306.4335439  249.8840032  249.4170031  344.371593  102.1507785  710.0274767  -57.91646915  -147.1463986  503.9811093  
296.8016764  328.1971067  101.0629094  218.5269669  177.3039737  371.0093691  -2.098002412  566.9104955  213.3093573  307.1663423  250.1250692  249.1416265  336.1959532  92.83425624  711.8981794  -59.25576909  -150.1424738  503.6871545  
297.1706029  330.2699006  103.8729608  220.7828588  181.0861161  370.7559048  1.300042514  571.6573519  215.7884882  306.0771657  249.8887243  248.2982807  338.5623338  94.24913228  708.1235969  -57.72305698  -149.185075  495.6693557  
297.2430229  328.5151399  105.5790359  220.5471242  175.8231085  372.7653784  -0.3946544495  573.4037925  215.5409043  304.7840354  249.8911367  249.6223918  336.9439608  95.98362343  706.379174  -59.51716655  -148.597464  486.7150134  
295.7178106  328.8115103  102.644493  221.4826936  177.7028039  372.2977405  -1.11773146  571.1504526  216.1878646  307.2330787  248.6491442  247.5005159  340.4861787  96.65998235  712.8497933  -60.35214415  -151.885255  499.469874  
299.1845299  330.2415594  104.2008143  222.0254853  181.6373647  374.470795  -2.189119318  568.0701758  218.1947589  306.5284953  250.1499831  250.6937018  341.3351452  99.29127635  711.1745284  -57.5582399  -152.8616673  501.3691958  
298.2321468  324.9655098  103.1435972  221.4384308  181.1007258  374.793241  -1.602098376  569.7814024  215.8085751  305.627993  252.3988204  250.4171856  340.763786  94.72924014  712.2367905  -56.44543204  -152.3698542  497.9905504  
297.1946501  325.3238048  104.7649927  218.8890854  181.8340776  374.5775626  -0.06097869223  572.5517129  214.5109392  304.5230928  250.5614526  251.8804984  341.3575584  96.88793403  705.9691764  -58.21236078  -142.2848673  492.5955089  
296.9336985  327.613764  103.0152448  218.1637339  176.9631594  376.1433884  -1.204844417  573.167149  214.8252171  308.0216234  249.9620488  248.209916  341.6913763  93.90862406  714.2062003  -56.60375006  -146.8243523  492.7030184  
296.8015401  327.5793402  102.2029454  217.9087709  181.80559  373.7203405  -0.7364951114  569.2758596  216.4770145  303.1715533  250.4963546  248.5156768  340.774079  99.27337369  710.0508125  -59.46155029  -154.3309446  502.8292062  
298.1818872  326.72601  102.8622809  219.2247844  180.109725  375.2441371  1.710923073  573.0159765  214.1710494  305.8419584  249.7128188  251.0942652  340.4237545  99.12891969  707.8923387  -57.17345622  -145.0628717  493.6808736  
296.9978812  326.5903817  103.0179666  222.0449901  178.1396781  375.0499759  0.08522772669  569.0525802  216.8477147  308.5837586  252.6072446  247.8954665  340.2540627  94.29726108  711.3422581  -55.76969615  -148.5136004  497.2966885  
297.5325166  327.8243197  101.9686781  221.7819788  177.6028233  377.9548882  0.05110840772  576.4690827  217.7128178  307.9549704  252.5346721  251.7901897  340.0237403  95.77361863  709.6852388  -57.41961185  -149.9059058  493.0707658  
295.3784862  328.2615522  103.0734089  221.0961162  182.6928969  373.6872146  1.24971905  569.9209273  219.9256398  307.3515175  253.9027226  246.609942  340.6242636  99.08924273  712.088713  -59.49722326  -148.8589179  501.7289933  
296.8286862  324.4536116  104.5720905  221.6476395  185.0562004  374.403928  0.5639753291  572.5396698  220.5464507  304.5452544  250.2677684  252.4876152  337.7023508  97.48006334  709.0198922  -56.86278195  -150.5990419  497.8070608  
296.0533091  323.7628572  104.1502404  219.7011317  178.7463252  375.1389169  0.1793246197  572.8363155  221.2878982  306.3188081  251.7950157  249.4461006  340.9411566  96.87947132  711.5152223  -59.03198616  -148.2729128  491.4306928  
297.6495383  322.5100902  102.5218022  217.5555725  179.8893695  376.1228958  1.048773923  565.8844822  216.388277  301.138955  247.9763106  253.2206225  343.1187823  96.68272888  713.2394166  -59.52691622  -149.3335671  504.1140169  
296.8433408  327.0243671  107.7099643  221.1334539  180.6286254  374.3551978  2.76755341  573.750456  218.8956826  307.6203394  251.2465852  252.5915363  338.0536685  97.18000688  708.4119614  -58.19650036  -152.0850768  487.8414571  
299.8688231  326.6265265  103.9243968  222.3257957  183.7864588  376.8412882  1.11995055  571.5292777  219.4471797  306.453727  255.2535666  251.727629  341.6605952  97.7274964  712.2418443  -55.76588841  -155.5699449  505.0886961  
299.5892417  329.7931021  103.3698368  221.4717578  181.9671332  374.9921685  3.884887364  571.4864113  217.0956381  306.0339237  249.7402567  252.5505921  342.6809626  98.00023578  708.6274182  -57.10046757  -141.0874905  491.2341968  
298.5239216  329.8410614  99.17640045  219.0975415  176.5936676  371.9018554  1.785661238  573.3138939  215.8065716  304.1389678  249.3306606  249.4797283  341.4377874  96.50147381  708.5110822  -55.79881109  -147.1340583  500.1115449  
296.2863496  330.4858992  101.1888917  218.2862963  179.5072688  372.8300616  1.194883006  569.3130806  215.0635044  307.8845805  253.691448  245.8987858  342.6438749  96.35152836  714.5533748  -59.82558853  -148.7616796  500.3265625  
294.3258097  329.6486598  103.2583674  218.2002321  181.012972  375.1914574  1.214430946  572.4547697  215.5063929  304.0782169  250.7643989  246.7001897  340.2100364  106.2593122  715.1474503  -65.51590156  -158.1027933  504.3250703  
293.7957131  326.3551102  107.2431323  218.8685758  184.2512574  374.7121523  -2.089220058  567.5218661  216.5181176  304.8172996  250.6325192  249.6173359  341.0312912  104.6275998  712.2695163  -61.98920993  -150.481879  497.6468472  
298.5253961  326.7852042  106.5376205  221.2632851  186.6390488  376.5319165  -0.3340153579  573.5570013  218.1193315  306.5038896  253.7488025  251.5768124  342.9148011  99.02961218  713.9715059  -58.90873498  -157.5339508  496.7025877  
298.7140178  325.583755  106.1190219  218.260291  184.962611  373.3828121  0.3421162354  569.1744711  217.7040871  304.4185156  248.9312031  249.6603867  345.5769031  100.8932987  709.7395426  -57.8707783  -140.8733849  486.8892526  
295.6813873  321.8991132  100.4307022  217.53521  181.882716  368.2337789  -1.959629444  567.7826695  213.2133482  301.9567859  249.5479647  244.7745668  343.581046  99.00559554  706.5311693  -57.43787046  -144.5906505  495.4571177  
293.4479674  321.8403091  100.1897629  217.3227219  176.1068971  367.9152595  0.2559081378  564.4301627  211.8740015  303.5573271  246.0312371  245.5424089  338.3117935  97.42141908  701.0074577  -60.54567605  -142.13176  483.4930516  
292.2118929  321.2802735  100.3390198  217.4172676  174.5237523  366.139791  -0.4643577146  567.4735215  212.790505  303.9184306  247.774923  246.6279258  335.156232  94.5401711  703.9054832  -62.48399048  -159.9449112  493.121184  
293.1581636  327.0427884  101.8054668  219.395393  175.9711152  370.814395  0.2176338543  567.466494  216.7498257  307.7770792  248.9923579  244.5988228  334.5067841  95.08691435  710.8159399  -61.93406712  -158.922015  494.5119103  
296.6364907  327.6778144  102.997092  221.5791611  179.0807253  371.557994  -0.2573743992  574.5108046  219.730596  307.8611182  253.3218396  248.589799  338.0029091  97.12114947  714.4437114  -60.50113856  -164.4762518  504.2609175  
297.7875025  324.5520129  104.4271568  222.0116251  181.8917175  377.7512259  2.231728368  572.1563511  218.5052251  305.9020758  248.8713184  253.2276684  340.7377371  100.1149695  708.2069458  -59.2035021  -148.4748189  492.1703464  
295.7311381  321.9417667  101.3533487  217.84358  179.657133  372.3058573  -1.633137171  565.5143529  214.7696754  303.8609188  248.7817896  246.5291872  343.2680973  98.9743546  711.1083352  -55.75773312  -139.3139388  504.0584775  
297.5177333  325.4083091  105.0877905  220.3412315  182.2214701  374.8653466  0.3626083008  573.909607  218.3110359  305.8374321  251.9759192  252.0184523  340.5236708  96.20948385  710.0072998  -58.89277052  -153.4837057  498.7620024  
298.1780054  331.4068133  104.7434071  218.4449266  180.2440215  371.4112903  2.043370726  570.1677072  219.2970041  307.3137975  250.3155386  248.9244063  343.6670209  98.11414647  710.2235653  -57.8517396  -146.8625416  492.7744558  
297.5087921  328.7808152  102.711244  218.1198876  181.736654  372.0062434  2.273074551  571.6561343  217.9352401  304.3302418  251.2066196  250.2200208  341.4336652  96.88661411  707.9162505  -56.90836219  -146.3647292  496.5804746  
294.1790676  323.2378375  100.735393  218.7223052  176.9039665  369.714295  1.300921411  571.8682572  215.3728287  304.9489374  251.8685205  246.0289021  336.7788253  92.26065056  707.6687104  -56.47266261  -148.5195108  495.7232305  
297.970225  325.9008397  104.7126667  221.2970287  179.5054895  375.8321081  3.143498796  573.1133593  218.8986911  306.5996919  250.7058321  252.1018535  336.4550632  94.53713252  708.0524041  -56.33065116  -150.1745351  489.7957055  
298.6154224  324.3390336  102.5753926  224.8538955  182.601794  373.8731701  0.6873023696  575.5155371  219.8138366  306.3131569  253.3208228  251.2430076  341.0887489  97.22816199  711.8609695  -54.52329793  -154.2717199  500.0046458  
297.2562699  324.9724825  102.1646498  221.0289049  179.2682824  374.3294141  2.225382072  569.572267  217.9312342  309.5285895  251.4873861  248.0582104  344.0934543  100.0450407  711.495647  -58.32276589  -145.3705828  497.5114035  
296.6219341  324.1096082  104.3405408  220.0466415  178.2081631  374.8660322  3.032135281  569.4306476  216.60448  305.7704393  248.4205249  251.3707488  342.1947241  99.57202093  706.0610113  -58.5392201  -140.5121998  495.4199221  
295.839619  322.9120076  104.1049764  219.9829479  178.3644886  377.2705349  1.905911756  571.4748894  216.8743212  305.8536327  249.6338699  251.8575371  339.018544  95.47537487  709.3929766  -58.83429177  -151.7592749  498.3701548  
297.3489288  325.1170816  103.2874091  219.1809064  177.9623996  376.0051966  1.92234022  572.8643614  216.6693052  305.2098336  251.8563811  250.3987547  337.8434945  94.90057754  712.4096899  -56.87563925  -154.2967891  499.9886602  
297.0688571  329.3745237  102.2374035  220.5676678  179.138541  377.2879246  0.9030077071  572.1618127  215.9349432  308.460457  253.4139038  248.5151043  341.33154  93.96941707  715.5849796  -57.67221445  -151.7398471  499.2124934  
297.5943642  330.0184256  103.1970733  218.7268034  178.8093783  375.7503395  4.651411975  572.725027  214.8900727  307.7622452  250.0443907  246.9570017  340.6362872  100.3181476  711.3938626  -62.2216496  -146.5770646  499.0405518  
298.5950504  327.1833719  104.2863595  220.0115046  178.3882418  375.9716519  1.050516441  573.6039312  215.1694348  305.1174788  249.1787136  251.6434238  339.6419778  99.13778426  712.4376812  -55.31798778  -153.0712484  504.341838  
299.1176663  331.3413065  107.002375  220.47773  181.5176373  375.0803034  1.427868276  568.6848815  217.6913773  307.265716  253.8001301  250.8807793  343.7219952  101.2328406  711.6097423  -55.55724056  -141.9182536  493.5793107  
298.086294  330.4091389  106.4912397  219.1463488  179.5463251  375.4276258  1.628530005  569.9275195  215.4465005  305.0061909  248.5841168  251.8518459  343.8583771  97.86905232  709.1832434  -58.30464782  -138.8445341  497.242774  
297.5013574  325.2909335  101.5511689  218.9618757  177.3062598  373.6706929  1.784451696  570.1362102  214.5252441  304.0463428  248.4880041  249.5477986  342.0542299  97.46205533  709.9888936  -58.09111479  -147.680876  498.9059358  
296.9839286  324.8060833  101.3580237  219.4521696  180.2296511  372.5951793  -0.2234112195  570.850272  215.8009348  306.3268518  252.0860416  246.3381798  339.7281272  95.08198607  714.8438114  -59.01826769  -149.9658144  498.8484614  
296.3708313  328.9064422  102.2348165  220.5413481  181.2528037  372.8298108  3.237756608  570.6632706  217.1797743  305.8096042  248.4455229  249.367916  339.8984036  97.94034651  709.4278242  -60.2336696  -145.0164197  491.797317  
296.1259716  326.8270851  100.7836853  221.1622379  178.2845475  376.0541949  1.842136463  572.013307  216.9162316  304.7165529  247.5192307  250.195084  337.8651738  97.2621211  708.5613026  -58.98612877  -155.6779134  501.1688804  
296.2764845  326.5546904  101.4039412  223.7155443  179.2372043  373.2337212  1.389165831  571.3021864  217.9464327  305.6658643  251.9960053  248.2988087  337.6594154  94.50956943  712.8245479  -58.24907405  -153.5957881  500.1057747  
297.2647118  329.3799071  103.7926255  223.8860439  178.8185261  375.6405366  1.641759688  574.7065732  220.7879195  307.1352792  250.3872385  249.2499721  338.8615767  96.22129506  709.2104064  -59.03106025  -149.6469828  487.8315373  
296.4541133  329.1476238  101.0811197  221.3011669  184.6445537  373.9369912  0.7095578177  575.89058  218.8595191  304.603198  252.5578363  250.1302438  340.5382447  98.37053585  710.2980614  -59.17027788  -156.1415771  505.059237  
297.2259185  329.9258262  102.8709369  221.1588193  183.8050818  373.125398  0.4732892369  569.3158844  218.4466244  307.6136067  254.0845911  249.6115352  343.9673838  99.47345139  712.4624231  -54.67504008  -145.6555142  497.2703241  
297.6021577  329.7060874  103.8424097  220.4718952  181.4855781  373.8685212  2.670910726  570.0567569  216.4307465  305.5462041  249.5542285  252.0979201  342.4258203  97.45816116  706.5426908  -58.321185  -140.00517  492.2164291  
296.6553199  331.0167937  102.8666496  220.3955623  185.3152629  373.5703389  -0.2163855782  569.5961699  218.0208116  307.2497386  251.3766938  248.1639307  339.2670051  97.08835508  709.630023  -59.60550568  -154.6232987  505.6664059  
295.9741331  326.4858592  106.4029167  221.1265417  183.1986038  373.5889076  1.455758123  569.1363262  220.6699797  307.3415587  250.9811746  249.0214427  337.7849741  95.16999517  706.847854  -57.98891936  -148.0428138  492.8686358  
299.2112495  325.7518165  104.0266503  222.3091745  184.5875856  377.892994  -0.7458525721  575.6393855  220.6287846  306.2069955  253.3504295  253.2820696  342.4599996  98.95303577  716.3353346  -56.22657024  -158.2886082  504.3593099  
299.2602147  325.6053902  104.2183635  221.6138284  184.2245973  375.8023316  0.7020834788  573.651902  220.8997789  308.3662773  253.8732708  249.209669  348.1482566  101.7948016  716.9412115  -59.80532229  -145.8664544  494.9704508  
298.0753688  321.2727129  104.9220167  219.7335409  184.3308547  375.2006421  1.09474585  570.2199347  218.5942292  305.3996906  248.5213182  251.9129718  348.6557205  101.7199315  708.2715578  -56.93271373  -137.4902074  495.1371147  
297.6669795  326.55508  105.1017963  218.9903096  184.8522708  374.7948843  -0.1277354995  569.5756365  218.0445638  302.5307935  250.3161111  254.6176973  344.4065346  101.4966249  705.8491471  -56.01835982  -142.4943856  490.837669  
297.0378599  327.4676533  104.5842414  216.1729615  181.6324482  371.5936741  -0.4712972821  566.9557339  216.3253309  304.5854586  252.0187575  247.9535427  341.0405104  95.88011031  712.2434785  -58.7309124  -147.090587  498.4382309  
295.9747475  327.5712493  103.9042752  214.3912419  179.8965196  370.5887651  2.207637494  566.6866913  212.9751047  304.8193635  248.2027654  249.2224016  340.7524813  95.97555755  704.365658  -59.07906143  -139.6729249  485.9569684  
295.3422433  322.1301967  100.5466944  217.9792796  175.3651122  372.4987835  0.836389703  569.5278799  212.4255556  304.5758539  247.8510036  248.8994361  338.3165049  94.16309787  707.8440088  -57.92025031  -153.3596973  496.8229931  
294.6121561  324.2173339  102.0402496  220.1150896  173.7429057  376.1147431  -0.2189993769  571.3203239  213.8614301  309.6334482  251.2510212  245.3297101  337.1651568  92.46731143  715.567167  -59.39315015  -155.5554419  494.9354105  
294.9475051  327.308354  102.2451378  220.9138183  176.9609514  376.5646375  3.535409882  572.8820395  215.5054841  306.924732  252.2889299  248.8217636  335.756593  96.15794054  710.6941163  -61.68827133  -151.1971041  496.0595025  
294.7125849  325.4467742  100.9205265  221.158124  175.0322537  372.1072217  0.2702060707  573.1476351  215.3129604  304.3963478  250.7884108  249.494742  335.7708562  95.92245583  709.8491698  -57.62647642  -156.0236706  500.6229958  
297.5908837  328.2311299  103.622162  223.0804587  176.8723264  377.4570169  1.557787489  570.5058669  219.7993168  307.3085833  252.9284661  251.0884072  336.4719789  95.38394064  712.2803902  -57.61171527  -153.1913222  496.8084171  
297.9193836  328.6292824  104.6831121  222.4672785  179.8690244  376.4225826  2.309159546  572.0578187  219.4870286  304.1567932  249.9351387  252.4917343  341.5913252  98.46948554  708.1657068  -56.49529481  -142.6698102  495.52278  
298.369319  328.0720595  102.1904702  223.5381226  181.6411555  373.1157308  -0.03911830514  574.629266  218.3122589  305.6804316  250.4595189  252.3780085  342.7470486  95.20059674  711.2403643  -54.27177018  -148.3388334  501.1807407  
297.5375532  330.8654652  103.0839066  219.4330851  179.6061742  374.5517676  -1.018433832  569.9493455  215.9280913  306.5730533  250.8909475  246.6473866  345.8372009  101.2773073  715.7323833  -58.29012706  -146.5196888  503.5601884  
298.2936466  330.5483074  105.499552  216.5662834  183.0407799  377.8815627  -0.0695860229  572.1423495  213.2964683  303.9675468  248.7964671  248.3128243  344.3787365  109.8909238  718.3873922  -66.94924159  -157.5066631  505.2642865  
297.4653996  324.8209406  105.8440925  217.1720373  183.4963479  376.3557139  -1.361693915  572.1698599  213.9940854  304.4569164  251.1727205  249.1656615  343.7034751  105.7770751  719.9996412  -61.06758651  -150.5817856  503.623174  
297.9312483  325.6466587  106.356209  218.2999609  184.4369913  376.9523271  1.033805498  570.8794209  217.7041785  306.4405643  255.9590693  250.5427429  342.2097381  101.9966377  715.5888928  -58.96657227  -145.7551428  495.3745498  
298.5392157  324.9396522  103.988691  218.616211  184.6377838  373.6603176  0.8761808456  568.2654957  217.3581919  303.5294837  249.9479448  249.218419  344.4219007  101.0202501  704.722172  -58.44531502  -140.2900304  497.1101217  
294.7117903  320.0525893  98.93439089  217.4473758  179.3769935  368.4487309  -0.6311574108  564.6513736  211.2090264  300.9601657  245.0296493  245.8555105  343.2768474  102.4016623  701.9475011  -59.45914319  -145.9359888  495.970268  
290.8951042  320.7307049  97.33995295  217.124326  174.8843791  363.613539  -1.127407838  564.7404314  206.9723806  305.2199669  247.4663041  244.8561096  339.3227068  97.67770275  703.1672067  -61.82732941  -150.962129  490.6827192  
292.4784281  322.9697487  100.6477373  217.1763722  175.0253571  361.4730671  1.021176419  568.7213216  210.1514178  305.3948271  247.1819761  246.7926262  335.5719233  95.36740014  702.4944171  -62.86208381  -156.6535408  485.135832  
292.6312656  324.02932  98.13146914  216.4212782  174.6654831  364.3249942  -0.5214330114  567.8274566  209.0089238  303.8223291  245.1269552  248.6071204  334.7868628  96.6177257  702.6531096  -64.06808832  -161.917364  495.0329315  
295.6147368  328.4310166  104.432292  220.8899328  178.3514694  373.259241  -0.261247402  572.468658  218.753189  307.9266047  248.7658353  251.9335864  334.1835991  97.12133977  709.0340807  -61.310023  -165.5872599  492.148972  
299.3009499  325.3236428  104.446034  220.7795427  180.7456033  373.9324326  -1.123402574  574.4949899  219.1943445  304.8130946  249.6317656  253.9324602  345.1519422  101.127208  711.643099  -55.44062252  -158.1453505  500.0352058  
300.1566082  325.4677174  102.5683492  221.2520769  180.0440332  369.9606136  -0.0219259624  572.8205453  217.3340195  306.3045491  251.2313287  250.5909693  345.2817378  97.27522761  711.6911315  -53.84209243  -144.9797967  495.9194553  
297.1341569  325.5689124  101.6704048  219.1612852  179.1663189  368.4310149  1.381808435  570.8162414  216.4399713  305.3290147  250.8296312  246.9181675  341.1831667  94.86788981  710.4783071  -56.63460377  -144.5424939  495.4891319  
295.5553983  327.3063894  101.9671281  220.2214315  179.2759104  369.075695  2.024241056  569.8994162  217.5963404  306.9756734  251.0315351  246.9575444  339.7605648  94.54630591  710.2984984  -58.35395842  -149.0993662  493.5765303  
295.2724495  328.0034106  102.0768757  220.6424892  179.190626  370.3823901  2.249208919  570.7774229  219.5708446  306.9255214  252.361483  246.6998217  338.6105718  93.45025199  708.2815104  -58.84896514  -153.0681204  493.3779222  
295.2565958  328.2310588  102.6823031  219.6496717  180.9437808  372.1000933  2.761421281  568.4190655  219.7064107  308.0588761  251.5472184  245.9898371  336.6299914  95.67782484  708.1489314  -61.11117109  -153.5102777  497.1970791  
297.6786634  330.2260134  105.5750231  219.3492026  180.6349428  378.0907912  4.884167839  573.9628452  218.6767063  306.6972758  248.5381424  250.7956738  337.1464698  97.24639649  708.7796296  -59.78082174  -154.630187  493.0184067  
298.8995873  327.1992214  104.5878638  219.564269  180.622212  376.2982458  3.555230777  574.000765  219.0346857  304.3868701  249.8221431  252.0575524  341.2024006  97.43555081  711.3114168  -56.51465  -157.4198545  498.6704528  
299.6345942  325.4298106  106.5446196  222.1073723  182.6420757  375.4791768  3.15921706  574.4177302  220.0531896  306.4078751  254.4777857  251.2831313  341.9998634  95.72022067  714.820298  -55.46279894  -149.371627  498.2087531  
300.086414  327.0071374  105.4211625  220.898977  183.0943446  375.0244277  3.332693339  570.8417451  219.8575058  308.4682282  256.9198342  250.1748906  342.9611467  95.80285664  711.5756702  -57.15514753  -142.1167345  498.4643298  
298.3099773  327.2505248  105.2364811  222.2372256  182.6447093  376.7062917  3.803458342  567.1074856  217.6993432  305.6295591  250.2813241  249.5468537  344.0700172  96.93895844  708.4657012  -56.32667062  -134.5346172  490.6788508  
296.9864706  327.6682664  103.2865219  220.9280032  179.772603  376.9339723  2.091009536  571.0363607  216.4522166  305.6383984  249.2459266  250.2571998  341.3115705  99.38527164  709.3082401  -57.96885551  -144.20933  501.1095329  
296.7676923  330.4112073  103.1705342  220.9230444  180.7762347  376.1840551  0.8806692669  570.7930753  216.6693123  306.8807166  254.2568865  248.8261658  339.031923  97.50665017  712.5698198  -58.92620042  -150.7352964  503.0938414  
297.866871  330.2209941  103.3546104  219.4536035  179.481829  376.2722369  2.521070769  567.6190042  217.4447782  306.0780062  249.5285957  250.3441462  339.9313366  98.93559828  708.2035978  -55.75782793  -141.190432  493.843633  
296.399247  327.6918895  102.5689864  219.7507624  179.9665409  378.0738516  2.106317282  572.374382  216.9551856  305.028709  249.676587  251.0843007  341.0819571  96.9245323  706.8587701  -56.17348945  -143.6327091  499.9468642  
298.0408511  328.0259528  101.5921652  221.2012963  182.313604  376.854375  1.425389386  576.2580021  219.0471132  305.2985535  252.575351  251.4018032  339.3298948  93.96516033  714.088968  -54.86455784  -150.5314609  501.9034932  
296.6503336  327.1201104  103.7809576  221.1441667  185.0556444  375.554007  0.815234203  571.22613  220.5686958  306.8642025  255.701694  249.585658  342.8189903  99.07657385  712.7115071  -58.79747206  -146.264677  503.2293812  
295.5950137  326.6156824  103.6445935  221.0629274  183.5629723  374.1101074  2.499987333  570.429656  219.0757195  304.8312641  249.2486565  251.6565179  341.8103785  100.8424776  710.2843544  -58.53835968  -140.0377393  494.8004092  
294.4353209  327.0492567  102.3893876  221.7777308  183.3592059  375.3202331  0.7660365558  572.8610324  219.2660091  304.9520633  251.595669  251.6420738  339.1504544  97.46792507  709.394075  -58.28178118  -149.7950534  500.0560234  
293.5324279  326.7968243  102.5289727  219.8792372  183.4390794  376.4838438  1.987292776  568.3693163  218.0762991  307.4427346  253.3582949  247.5733598  338.6657521  96.61944332  708.0954337  -58.70935066  -148.5027636  499.238886  
294.5550774  325.8732071  102.6250963  219.9606829  174.7355711  376.3880458  0.6313043822  573.6858194  218.0147186  309.1690322  250.6074725  247.3539873  336.8770141  94.51013709  710.3846061  -58.76470837  -150.8312069  486.6855665  
298.0842072  324.6137934  100.1649258  219.6419902  174.671481  375.9260449  -2.014413292  572.1193228  216.2752914  305.7639512  248.3318844  252.356417  342.8336637  99.83289528  713.8237017  -56.86991256  -155.2622567  504.5126025  
298.1705781  327.6483797  105.2718202  224.0419845  176.8423901  376.1799885  1.561121979  573.6010119  220.9243708  309.028373  250.5099952  251.0587329  340.8367655  93.80824942  716.3647569  -56.29509804  -153.0532941  488.9860394  
298.5104761  325.9097234  102.4975131  219.6112967  181.7669187  373.019734  0.4492224644  570.9185789  215.5524872  302.1645874  247.5702599  251.5012368  341.9653469  102.2709249  710.8626106  -60.58056546  -152.9399099  505.5203711  
298.1758693  326.5521105  106.1952965  225.1015401  182.2768684  374.1344688  0.3189139989  572.7566234  221.1254796  308.5952029  253.4140538  250.5198742  340.7195782  95.21956192  716.5609686  -56.79065716  -153.4934058  497.7449259  
297.4246857  327.3475844  103.4412341  221.5615051  180.6904924  373.5370028  1.912846599  570.7252811  218.4976657  304.5808392  248.6621916  249.9918366  342.777472  99.67154809  708.8503795  -57.20960464  -135.8963193  489.4510023  
297.9408368  326.2285695  102.6178994  221.0235158  179.1539935  376.3299675  1.890054258  569.7940839  216.7707997  304.0045123  247.9161956  252.2452987  340.5693457  96.63842558  711.7684741  -58.18915917  -152.156379  503.6546715  
297.375773  324.918256  103.1411622  221.9588979  182.9889991  372.5145152  1.726850427  573.7210115  217.7608755  305.2204828  253.2648179  250.1594178  339.5017111  96.14667379  713.6174589  -58.04603867  -152.6544503  496.1431067  
296.8895474  322.9114631  103.6163967  220.750647  181.7745303  372.4933484  1.54869307  571.4173982  217.3792155  307.0389708  250.9382585  248.411364  342.2438562  97.72419518  713.0671507  -59.16075435  -148.76508  494.6812834  
296.3635176  321.7033566  100.7009398  218.0829799  174.2021255  372.2329071  2.753845843  570.7979363  212.5949069  304.7747363  248.3079869  247.9285235  341.4930858  96.91857711  708.2747391  -59.92367218  -138.1225956  489.2309436  
299.8432236  327.5748272  103.3485313  218.1863461  175.6051278  374.6632759  -0.94736539  579.9588408  219.0208712  306.4740143  251.6779235  250.0550734  338.5522914  93.80800715  716.4216883  -62.74590637  -162.5035212  501.472503  
295.1333545  325.6083848  107.8756028  220.4931759  186.0085899  373.25337  -1.318613546  566.2337089  217.994319  302.9662265  252.1718751  246.6715107  339.2671616  114.8251951  707.4344156  -69.67931647  -158.4771811  514.5068745  
298.0233165  322.8709919  108.31252  216.7524226  184.1438093  377.141464  -3.660418608  571.7021355  214.7869235  303.7862387  253.4731771  252.9650274  343.6954059  104.2573749  712.0099821  -59.17662886  -153.8890696  511.0135918  
299.9864386  328.3831665  108.6891184  220.862499  186.3260749  376.9491982  -4.127373958  571.1916775  219.1259171  307.906815  256.1383415  248.1288308  347.3890868  98.99114956  717.5598298  -57.46145561  -149.7023732  491.7606682  
299.4797395  328.0253654  106.2056497  220.1483578  184.3089427  374.6154906  0.2956956222  568.4529779  217.0255952  305.1362246  250.1698029  248.8628361  345.4862959  100.5185489  707.7713575  -55.9014793  -136.6064251  488.5758909  
297.4025305  323.6378775  100.246634  217.4908419  180.9932649  371.4668272  0.3043771081  564.705956  211.5556485  302.6377495  245.4553724  245.6266063  345.8802696  100.678329  701.5151642  -56.77723262  -136.0127252  492.2126564  
292.9682228  320.8962045  97.99974176  214.4756143  177.202603  366.2975444  -0.76089481  563.228137  206.646291  303.0423832  246.7497283  242.9991792  339.6867362  97.83162558  703.6289344  -60.07503739  -146.7369926  491.3644412  
290.8082193  322.0225083  99.84307727  215.2729693  171.7674554  365.5239708  -0.3440176972  562.9970832  206.4885808  307.147452  246.980048  242.7766846  336.7808249  95.14223703  705.4442191  -62.82874881  -151.1532694  485.7652751  
292.1722715  325.0061358  99.38012307  214.3374166  173.8018508  366.3151693  -0.5272271343  565.0049127  207.6912048  305.0630239  246.4478991  246.1227142  333.7538829  95.20796866  700.0333713  -61.36346275  -154.6909259  488.8243188  
295.2397577  328.016002  99.80864061  218.3085662  172.4050779  370.7890678  -0.9896153068  570.5737808  213.0694744  307.2974357  250.170035  245.1752634  335.1036407  88.89428324  714.7904815  -60.47484246  -159.6050268  494.8353198  
294.6314634  325.5741473  102.3063119  218.4376405  176.1406538  372.0481102  0.4828627755  573.1257479  216.255869  306.3147051  249.5085059  248.8054783  337.797661  99.70760418  707.3764015  -60.07853673  -153.9559151  491.8676791  
296.2158127  326.1693686  101.7925249  221.4482892  176.7253001  373.2490609  -0.2391904412  570.6641256  217.0551009  307.4801061  251.8456086  248.6408853  341.1865345  98.04196563  712.4269155  -57.47512458  -156.3589135  500.6159302  
296.5377886  323.3603953  104.4952056  219.71809  181.0070186  376.4487448  0.9120826046  576.2441932  217.7131391  308.0048974  252.5076591  252.8276392  341.0544946  96.78632566  706.156866  -57.34985511  -146.8682189  496.437666  
299.4522368  328.0073198  105.4434417  220.7240535  177.7698505  376.0036891  -1.398931167  574.5138031  220.5148818  307.8499484  251.9302214  250.1043718  343.4613287  96.87766022  712.1074611  -55.72234932  -147.2851853  491.0285392  
298.0372385  327.6161344  102.8734362  219.6643216  184.2238708  371.134346  -0.8342607119  572.5844124  219.4950803  303.3641593  251.5896636  248.8466345  343.9221878  100.6089402  712.8113117  -57.98780325  -148.4766372  502.1024384  
296.0707023  326.1127013  102.772714  219.7914816  182.0036725  372.8254917  1.102228119  568.1685321  220.3509119  305.3526529  250.2798511  248.0774952  341.4983648  99.27704546  709.3235586  -56.99202831  -141.7681738  492.3860134  
295.2339384  324.860432  103.5096697  219.3925089  181.8433857  373.8261895  0.6046551369  570.4861827  218.9588088  303.3581939  251.0706908  250.6684322  340.4446869  97.53811715  706.1462353  -58.92166106  -148.3944009  495.78761  
294.9615553  327.6569184  103.7351528  220.7171471  182.8346669  375.1762776  -0.2718131765  570.7840568  219.5700662  305.046587  253.6295498  249.8160928  337.7913289  94.81847128  711.8959663  -58.39874131  -154.0869947  498.0475166  
296.9877637  330.038841  104.0819625  219.4554491  182.7766452  374.158292  2.698255108  569.642562  217.6888058  306.9056878  249.8863575  251.369343  339.7613605  97.0757482  706.4715616  -57.46217794  -144.2355184  489.8826456  
296.1853873  330.2956919  101.5968724  217.9309827  179.5754831  373.8549341  0.5219938202  572.8310536  216.6380645  305.0301511  249.4930955  251.9410584  338.3970434  95.5118713  709.8152  -56.84091068  -154.6360518  501.0250738  
296.8335371  331.0088482  102.2405408  219.0908449  180.562515  373.2545543  2.52441759  570.5010453  216.5010914  307.9331062  250.032899  249.219329  341.6041883  98.19248434  710.7577591  -59.50153012  -150.3478959  500.4321834  
297.6028348  328.4815308  103.8982211  220.813743  180.8924043  375.0370655  2.175584381  572.4253026  216.7704096  304.2764881  249.8780984  251.7836173  342.2877461  98.08005233  707.9597383  -59.18839471  -152.6240483  499.8303367  
296.8454402  326.4340885  102.8313605  222.6677769  180.2419141  374.120162  2.21178212  572.21785  216.0881144  305.6371122  252.9073803  250.2673271  339.2833992  93.98483161  712.4694454  -58.09900562  -155.7433665  501.4119978  
299.3146543  327.1798863  106.4587464  223.6249887  182.2202717  377.8972006  4.68033981  572.6770116  218.5670739  307.307802  250.0138265  254.0019176  338.9452062  95.58106152  711.4975586  -57.84504974  -148.2645388  489.1026814  
299.5230043  328.2201667  103.4178754  222.7430413  182.1865475  377.2356006  1.167281353  574.5289866  219.8423649  305.0579676  251.2893914  253.5198076  341.3027733  96.98528183  714.4623298  -55.74202581  -157.0030683  502.0807055  
298.7860757  329.5699883  102.9001418  220.5403677  182.0602945  374.2166192  2.653138033  569.2483596  216.7863522  308.6315281  248.5227095  249.1427314  342.8181729  100.2375804  709.1491326  -59.67081286  -145.895325  499.938499  
297.3268216  326.0135648  103.7631735  221.3054187  179.8491664  375.0817907  0.9947881413  573.8297564  217.1778322  305.4460573  250.1868993  251.4053588  341.9327046  98.12390559  712.8026259  -57.89967611  -153.9070097  502.9014537  
296.561631  327.3283173  103.2739808  219.3436112  178.6337243  375.024832  1.097200346  568.2257361  215.6735438  307.1293978  252.242832  246.5867475  341.2834484  97.16349616  711.633823  -57.18147778  -148.2531179  501.6165456  
296.3024457  329.8089104  104.3522036  219.2527959  177.9971083  374.5850743  3.40214589  567.1536252  216.2193319  306.8942401  248.5407002  249.2610445  339.449389  95.85861307  707.1830132  -59.19525462  -140.6315666  492.8758916  
297.16926  329.5130638  102.2815041  219.0533458  177.7482559  377.0705495  0.37743926  571.7976282  215.7089006  305.6855923  248.1157302  251.4630393  338.6065662  95.79025786  708.85888  -58.60181018  -151.6542  505.7646631  
297.6243055  329.1901978  101.6769888  218.6973234  179.2784288  373.9336596  0.06872352886  570.3551744  215.6623576  306.1306513  253.1487802  246.3942588  340.8027701  97.78207884  714.2939066  -56.65327995  -149.0597687  502.1737431  
298.3823753  329.4372167  104.0877759  218.156609  178.3115112  372.8765216  2.919730496  567.8583023  215.3499911  306.6924688  248.2684227  248.9331048  340.40707  98.59990896  708.0339041  -56.34835221  -140.3229614  490.755605  
297.1868049  328.380524  102.2617368  220.1939862  178.580044  374.2398926  0.8532922642  573.8995264  215.801845  305.3148564  250.9288368  249.9245481  340.3961323  96.95740059  708.4071323  -55.63477013  -148.4132311  496.9535123  
297.5322587  329.8965437  100.4908771  220.6865333  181.6967389  369.4586184  1.45919431  574.4884491  217.3273129  305.170613  253.662727  248.2673111  340.3310268  96.09285169  712.8929683  -57.73490002  -150.5825251  500.6286892  
297.9044346  329.6213584  102.2556883  221.2996225  182.567292  370.9851895  3.31813992  570.2599311  219.8035577  305.4727063  251.8393714  247.9984076  341.4711163  97.67508801  709.1889075  -56.03397426  -144.4380936  495.5133846  
296.0550128  329.26811  102.6866246  221.3621052  180.0489088  371.7914098  3.588844174  569.3869789  216.8116589  305.5273651  248.166184  249.1968205  340.2989058  97.65625909  706.8380888  -58.38562809  -138.8731492  493.1662244  
296.3881906  326.9980703  103.6463761  220.5187956  180.9689114  373.1576638  2.644921736  573.1222849  216.5667584  304.1958928  249.7097109  251.6524673  338.769643  96.24786428  708.0864752  -59.8910154  -155.5451754  500.4236746  
298.6411436  324.8437045  104.0643561  221.0982048  182.4482405  373.9399444  0.9095711188  571.930646  218.9056843  304.25859  252.018619  250.6689185  341.4910951  96.81891825  715.6852126  -58.37387501  -154.764836  499.1666705  
296.6030868  325.3010093  103.7451211  218.6868225  181.5915264  373.1107714  3.55705814  570.6416664  217.2204742  307.1419135  248.5043628  248.7513765  341.0265696  100.1369499  709.4624859  -61.0500385  -145.0135939  494.3374119  
295.9401285  321.8541603  103.042469  217.6250876  182.3522859  374.6706386  0.5531291743  571.7557763  217.3570062  305.5593559  250.0695674  250.4986058  340.0890408  99.61424142  710.1264867  -59.92562753  -155.0589478  500.6380537  
295.4076359  324.2020478  106.1456329  220.5471909  181.3049017  374.8261585  0.5879759675  567.3116661  218.8703192  306.660469  252.6236657  247.5019829  341.4529154  98.49576481  711.3818885  -59.36308197  -148.701783  493.7535865  
296.0861996  323.9743442  105.5469314  220.1047423  180.4746596  377.716458  1.60359788  572.914543  217.1718041  305.2280746  251.675207  251.0833355  340.7718379  97.91465814  712.2168656  -60.03073517  -148.5815676  493.372746  
296.5954133  325.3969378  105.2694891  220.4441505  180.3432795  375.6022754  -0.4359843953  569.6668522  217.2495981  305.9037855  252.0857256  248.3390377  342.0408337  99.84092144  715.7357665  -59.10528465  -152.4748157  498.3516707  
298.8907632  326.37398  103.8088502  221.3791123  182.7294939  376.9810365  1.180913816  572.5966226  217.3778162  305.3939754  250.0691435  251.6654519  343.8165883  99.54232536  712.1497293  -57.32430253  -144.8011158  495.0620964  
296.6302186  322.5384808  102.7423545  220.5171243  180.2948033  374.266736  -0.5278285158  571.6408651  217.6943281  305.0444088  252.5552435  248.3642092  342.9764309  99.05014134  715.3019248  -57.98550587  -150.42607  498.4934474  
295.9872741  325.0100357  103.479368  219.3010526  177.3040559  374.079273  0.38875999  569.5297223  218.6618811  306.0519364  248.9841151  248.7368682  340.9071497  98.17898455  710.7284123  -57.12487269  -145.6616666  490.5718778  
295.5528064  322.6587204  105.1212927  220.5733956  183.7885629  373.2754264  -0.8322255188  573.720981  219.6061037  305.3751349  254.2363047  248.2616865  340.9811284  98.03337418  709.1175473  -59.0427828  -151.6409207  495.8041556  
293.4624514  322.5194639  102.8176595  219.5969891  176.625367  375.0262243  -1.972738743  571.3492487  217.9786335  307.5633163  251.2965613  244.8210827  338.9604749  95.79393389  714.9106468  -60.29988595  -153.7714128  493.6894427  
298.5686787  325.5881427  103.5159056  220.5465355  183.0279504  376.047659  -0.6770628131  573.794538  219.9274463  304.8103407  250.1303821  252.8420711  341.0295556  101.5679489  709.844761  -59.10837958  -153.550589  499.5155823  
300.464396  326.765859  103.5395698  221.5039272  182.3952221  371.879349  -0.8567464697  569.8217604  219.2056481  306.8263023  252.2115354  250.8643877  347.6674111  101.6294764  711.6039407  -54.55654911  -144.6493322  494.4806427  
298.3361304  326.927508  102.6988663  219.1916368  183.5759367  370.485008  -0.1623668677  569.1396205  215.7956015  305.1729565  248.5639321  249.6688015  346.3633245  100.4613274  706.2869025  -55.68088654  -134.1811513  497.8161452  
297.1817609  323.3892041  102.1093169  219.0064012  182.450037  371.163377  -1.544451329  571.3636602  216.9518247  303.8798402  248.6161371  249.3018396  342.7788908  98.2804393  706.7824917  -55.17563358  -147.1199022  497.6274974  
295.3170596  324.5078612  100.7113536  217.2292729  180.6403501  372.4552568  -0.9298874098  567.1455834  214.0461623  305.1505792  250.7956625  245.4716604  341.5738989  96.70673281  707.9090743  -56.951826  -145.2979297  496.2143884  
295.4234144  327.1188993  102.271064  218.4718523  177.7660149  371.5479862  1.403334775  567.5415473  213.8517788  307.9884969  252.0722742  246.9974682  337.9355455  95.19606064  708.3802233  -57.87585644  -143.5485994  489.1568181  
295.3639709  325.0281159  102.4791682  218.3573908  177.3082945  373.6955868  0.1445635571  569.918029  215.6985143  305.4224604  247.8032988  250.3810338  339.1738037  97.48082872  705.3756978  -58.47226488  -151.2639816  496.2369334  
295.9477653  322.3999407  102.5070781  218.9555632  180.1884654  372.4186707  0.01255619786  572.4917929  217.5520888  304.1146595  249.6368625  251.1933347  338.4811994  96.69463334  709.3853492  -58.20996247  -157.2923202  497.8934074  
294.4797829  324.1852728  103.76932  220.5674168  179.2661176  373.519893  -1.009372385  568.834943  217.3915629  307.2108331  253.3355507  248.7540216  337.2402791  95.02400714  711.9965318  -59.43425081  -152.8563306  495.6853476  
296.4721186  328.2512572  102.9444124  221.7798964  175.3990859  378.1043116  1.257172685  572.5714107  217.2001949  306.6967584  249.6054341  252.262891  338.0039301  96.0959285  708.4449293  -59.79372118  -146.8625922  488.7490459  
295.5531276  325.7937967  103.8635292  220.5506802  181.7381865  373.4795844  -0.7763087145  572.485221  217.4830485  307.1887333  252.5356794  249.9704979  339.5936404  97.57504813  711.045599  -61.6521906  -157.8136818  504.9633337  
296.5140011  326.2980566  104.6208058  220.0543699  176.5808631  372.5747926  0.5980266333  572.7576297  218.0501282  306.9913048  250.2010147  247.4831132  339.6062442  96.03329633  712.4941979  -60.01915878  -151.0928877  490.5241888  
298.0701978  326.4319237  103.5057947  220.5920694  181.5720246  377.09684  0.2226871553  574.9253889  217.2687155  304.2226097  250.6229131  251.0899935  340.1558176  98.44111297  712.8867973  -61.69459958  -159.7354612  501.4970593  
299.0433943  329.571279  105.2044883  221.6707581  186.1218816  375.1053723  1.091458001  572.3759482  218.507214  307.2256287  255.4090231  248.8990765  342.0882814  97.32839633  713.9829482  -58.69534941  -151.2864976  500.4682956  
298.2263171  329.0960205  103.2522202  220.7356997  182.593075  373.6777189  2.100835836  568.6676324  216.9237382  306.7590385  249.9621588  249.2632864  342.1889151  99.16178726  707.7117579  -57.33417913  -137.1041632  490.1300276  
295.7851595  327.1177917  102.3947684  219.0289562  181.6145422  375.6743971  1.736545152  571.0300905  215.4815203  304.5685735  249.6811124  249.784448  341.1229753  98.86961167  708.436629  -60.48729319  -147.296056  500.5183738  
296.9318066  326.8178043  102.3351377  220.4232986  179.5691683  374.3475598  1.807298554  572.5355261  216.193899  304.3142926  250.5925067  251.2447834  338.2114065  98.37234357  712.2365175  -58.50095157  -154.5659245  498.5435076  
296.5249234  328.5995662  103.2403876  219.60813  180.3957852  373.703743  1.027429891  568.566938  214.4201503  306.9563328  252.3646233  248.7651034  340.2087905  97.30762936  713.1857674  -59.59447089  -152.5066951  502.8717718  
297.426296  331.7227185  103.5668782  219.3246479  179.0345441  373.2184327  2.714173203  568.9541176  216.5667656  307.0910378  249.4749845  248.799921  337.335338  98.02871332  709.9772691  -60.11918662  -146.8908445  490.5186749  
294.8857829  331.3617726  100.8391273  217.6645103  176.951454  373.9666912  2.861703093  570.497876  214.0185707  305.0511622  248.6215282  249.9980037  338.605861  98.65966768  706.5925167  -61.47209724  -149.6823621  499.3992107  
296.3888736  330.935933  102.4555845  220.9740017  179.6811236  374.1976281  1.218425259  574.2972564  217.689353  305.2096841  250.8375498  251.3642608  336.8799422  97.67582808  710.3295384  -56.6639802  -156.9700282  499.3993171  
298.73321  331.3775508  104.3975661  222.1285112  182.1946128  372.4974732  1.115311078  569.5738294  219.8195368  306.7308052  250.5645741  250.092025  343.756578  98.09813251  709.6235561  -56.55524752  -147.6727281  493.3176038  
300.0410629  328.7452905  103.3900575  221.164774  183.7401813  373.4558554  1.67335142  572.9402134  218.5005685  304.6613468  249.2778544  253.8260511  347.1472625  100.842362  708.9035498  -55.11150044  -145.8877553  497.6102685  
298.0201448  327.8523337  102.5405067  221.5848821  184.9734619  370.1856652  -0.4471932092  571.7086407  217.1384625  305.5755359  253.3109422  249.1818454  345.5801792  98.42133816  709.1709956  -55.77820321  -145.297119  502.9842634  
296.8942793  325.2726724  103.8835338  220.1390428  179.269419  372.3149031  1.629491668  568.3470466  217.116097  306.6202107  250.7592844  249.0459358  343.8825464  96.76848698  710.3620253  -57.08059732  -142.5736109  490.3171385  
297.6463726  322.1737559  101.9398645  217.4775674  177.1800057  375.1466343  -0.1343126824  565.570649  212.0561625  301.5447528  246.6216524  250.7696848  342.6202352  99.28853339  709.8549206  -59.79328787  -150.5508644  503.601983  
295.1422244  324.046579  104.2437175  220.3044081  176.4726339  371.7425705  0.2704823774  570.353443  217.02913  307.2147579  253.7832905  246.6234867  335.9590736  93.79994709  713.9426754  -55.86778295  -156.282332  495.674096  
298.4131357  324.9457127  104.2627948  220.2977011  178.8192586  373.9402462  1.597344714  571.7715138  217.5486273  304.8773829  248.5701338  249.5823038  340.1943536  98.16935225  707.3418373  -56.95671347  -145.6123311  491.3382434  
297.8486559  325.8504831  103.6519485  222.0286119  179.6758543  372.6088362  0.5248073179  574.3505671  219.2979461  304.5915369  250.4841983  252.4416342  339.8641354  96.69518578  711.9496337  -54.94178573  -153.0044772  497.6077036  
297.2758479  326.5725572  104.4005371  221.3513777  181.541515  373.2696704  0.550257088  567.5990146  219.6303598  307.0264038  252.7316177  251.0395443  341.9223571  98.6169327  708.8221277  -56.48861161  -145.932188  499.6264073  
297.1539064  326.7886311  103.3406154  220.3431745  181.0066409  374.1892037  1.945387846  571.7687486  215.2980877  306.2193667  247.9614056  250.1115868  342.0630184  98.71141175  708.277579  -57.14088762  -138.0672524  493.0543506  
296.3916468  324.8985166  102.4962812  219.7881147  180.0083518  375.01822  1.744754588  573.3700232  217.1787913  305.0357543  249.6349066  250.9127305  342.0022794  98.04159464  711.5108051  -58.63766761  -154.0388725  498.422638  
295.8999882  324.766164  104.1321423  220.2918986  179.4841311  375.5186599  -0.07457660497  569.7976731  216.4293689  306.027504  252.0603441  248.7393344  340.7491275  97.80480863  712.8152436  -59.97401318  -152.1931041  500.8289886  
298.4819986  326.377976  105.1687461  219.5419081  179.0171718  373.9039013  2.671694572  572.9858337  215.8947945  306.6234891  249.5187165  251.801767  342.4229609  97.55381005  709.687155  -59.38513413  -145.9645271  487.392854  
297.7710593  326.5625703  103.6056431  219.2347858  182.6365569  375.6352399  1.492593115  574.7126228  215.6781743  305.6053334  249.666036  252.6106058  343.0941346  97.87834565  712.8195873  -59.60439318  -157.1881792  504.4355794  
297.6433356  326.9356094  102.6473969  220.2180899  179.0607269  374.5381612  1.445264694  569.6642819  216.7380107  308.639888  254.7108846  249.8750526  342.0254124  97.23855549  711.9099612  -58.93579635  -147.3103081  499.7774942  
297.4491843  329.2150541  103.6861976  219.7983764  178.6708424  375.7980776  1.162240503  570.4537656  216.8153424  305.4413932  249.3251578  250.498781  341.5356849  98.15136048  706.7852305  -59.01803535  -142.1691572  494.064046  
295.0494496  327.0157975  103.2471918  219.5031604  179.8000124  374.0715358  -0.5612602941  569.5939075  219.2702128  305.5973093  250.6921187  249.1097661  339.2200102  99.10575672  710.8400814  -60.29655583  -153.1469153  505.0337747  
294.461479  325.7697224  101.4211606  216.8981431  173.9242555  375.844963  0.8589081941  568.4249937  214.1446658  303.3628351  247.3514069  247.1106061  339.5024912  99.03714571  706.9695062  -61.73615794  -139.8517079  491.8691124  
295.5018025  327.7339511  103.2218943  220.6443233  179.7718674  375.3371604  0.4293356865  574.7858368  216.2310301  307.54975  251.295262  249.2566841  336.5105743  95.50547979  711.3001496  -60.90419564  -162.3813118  506.6943444  
296.8842978  328.0133307  103.1606778  218.9069627  178.5193179  373.6199283  0.804696893  571.1590406  216.1775707  307.7100319  249.0367953  247.841718  340.7514844  99.01237332  710.7501787  -58.9183746  -143.1872877  487.5893828  
298.7438388  330.0321859  101.6102747  221.4013506  183.2576803  376.9327415  -0.8199467559  574.3423596  218.093172  306.7228119  251.4474143  251.1451962  341.3360626  99.70358426  711.6416492  -55.37222262  -154.0927008  501.7451804  
298.3228274  326.5935091  101.7883522  221.5968702  183.0426844  373.4703106  -1.44297179  569.8312417  216.3214437  306.365442  253.8896244  248.1461861  343.3900822  97.55221757  712.5747464  -56.79508868  -143.5263951  497.5112746  
296.2483722  324.7034716  102.4708625  218.6267421  180.2961497  372.7045343  -0.2386115822  567.2243047  214.5083796  305.6057952  252.0513965  247.7911754  343.8569347  98.06202794  709.7049819  -58.70533212  -142.7514349  494.4927669  
296.0708008  323.5208459  103.3139449  218.4135342  178.6067755  372.3049294  1.127546007  567.0537655  215.423473  305.4374858  250.2748212  247.1720077  339.9903352  96.64110228  706.9454513  -59.56595033  -143.0369814  487.0414654  
296.9710382  323.5650039  103.9119322  218.2784837  180.3196988  373.768072  0.9841188887  572.7256959  215.3641858  305.4998629  248.4724166  250.2700977  341.2592004  96.92557726  709.6517554  -60.86367074  -154.9011345  497.3067775  
296.7586711  326.8073094  103.073196  218.3978531  180.4654064  374.5821902  -0.5775411364  571.8393406  217.2697673  306.4770031  253.6896588  248.6471972  339.1678519  95.9457511  714.1513659  -59.94542946  -156.4943911  498.9935692  
296.9939577  325.5092033  104.2831749  218.4157948  181.0258645  375.0238199  1.741181816  569.3871139  217.2594724  306.8692893  250.3977948  248.8950287  338.5058256  97.395885  712.077275  -57.89184988  -146.4315611  493.2319989  
296.315954  325.6918726  104.6420408  217.6586369  181.8846828  374.3573552  1.867832538  570.9249745  217.2656967  304.9786529  248.8856002  251.1613893  340.3941357  98.7628387  708.8107404  -60.0213574  -151.4303641  496.6417249  
296.4095191  328.1296967  102.117716  219.4184891  181.217858  374.6302093  1.414805201  571.0711076  217.7525675  305.1479927  250.2262757  250.9625029  337.526952  96.11863728  708.7936033  -59.04165585  -156.4455458  499.7219061  
295.1247184  328.2622037  102.7055158  221.1726985  180.5842024  372.8617518  0.7639291757  572.3930806  218.5444886  306.9164696  253.7858043  247.3700688  335.8730945  96.25074008  712.647245  -60.35588392  -154.2404064  498.7998688  
296.7967246  328.9816357  104.248492  222.2681005  182.3211793  375.8556881  1.864991084  568.4716265  220.6910733  307.7659636  254.7893083  248.1831231  337.5774839  96.71907803  711.0779475  -59.35311231  -148.2109021  495.1120272  
296.7793377  328.6485328  103.8742886  221.2871862  180.8366167  375.3137661  3.298267961  570.4951233  218.7924178  304.9999075  248.4399504  247.4134107  339.3331021  99.79059293  708.5061054  -59.75272248  -141.9076338  491.7654112  
297.1081408  327.808436  102.8325902  222.084887  182.1320145  372.5993244  1.101907332  571.3609332  218.3645377  305.8658532  248.1661529  249.3667717  341.4055427  97.94644161  707.5561783  -57.93876473  -149.7067699  500.8000447  
294.637095  324.9332429  102.4575081  220.932229  180.4389248  371.0261563  1.503772156  572.2949414  216.5563025  303.8026752  248.289125  250.866389  340.815166  98.31082875  708.0662641  -57.65963281  -150.9779924  498.5132201  
294.8906944  325.0406529  102.1926823  222.866734  179.1408584  370.6345022  0.5410949072  572.466645  216.5036912  305.4800611  251.645902  248.0253955  340.5239431  96.41741414  712.3875006  -58.41863399  -151.7964151  497.2682218  
295.1584254  325.2785411  104.2646467  222.0980959  181.1378993  369.383048  2.025616902  568.885396  217.6939836  305.4297984  252.3290812  247.46437  340.2191155  97.70273875  707.8450172  -58.14793598  -148.0842893  498.0165544  
298.5173888  328.5010822  104.6102516  221.4703  180.5103344  374.629881  1.477188691  572.0060116  217.7311254  305.082091  248.5362351  251.6826517  342.8267411  98.48383212  710.2348716  -56.17523292  -142.6359404  491.6332417  
296.3907485  325.9172416  101.882877  219.2652304  178.9928133  372.0930244  1.622988992  570.9093101  217.8198791  304.4981422  247.2509847  250.5888585  342.9832966  99.42351637  709.0269432  -56.7527825  -149.5022224  498.2442444  
296.5526969  325.7405728  101.2621186  219.4114985  178.5569697  373.2233047  1.152585456  569.9836381  215.9100752  304.0187624  248.1005601  251.2901155  339.9367155  97.05403833  711.5832801  -56.80056282  -151.6577916  497.051483  
296.5115868  324.9987223  101.7837513  219.8926367  178.3725955  372.7446177  0.9787861787  570.2805335  215.1958167  304.2986152  251.5912372  249.1374918  339.8595372  95.45395754  709.5400933  -57.79344912  -150.5989152  497.386999  
296.4680547  325.3965153  104.9966382  220.2619451  179.1594763  372.6051213  1.901210402  569.6757664  216.235281  306.4264204  251.5540233  249.6028873  341.9792413  94.63294561  711.5796754  -60.20611801  -152.8272833  494.6344229  
296.4504134  326.7545832  104.9460577  216.4596427  179.7859012  372.3775467  3.046451335  569.0285718  216.6155135  306.1215304  247.5660442  251.3153447  342.6446743  97.97585791  708.2445291  -59.65292832  -148.1111957  489.4649692  
297.6060407  324.6908762  103.0391828  218.6870524  177.7409849  373.9186208  0.4933969953  570.8353423  216.7854003  304.2549948  247.5263812  251.135898  342.3035818  97.33457729  707.4891591  -56.54496116  -155.6024525  500.6776344  
296.9317496  325.8171943  102.0202465  219.1183145  180.8632855  371.3385484  2.410552205  573.9328561  216.4726379  305.9146668  252.1731154  248.977283  343.0965592  96.29909806  712.7073213  -57.1161182  -152.3755153  500.6889889  
298.0001257  326.6583597  102.5706578  220.6861971  180.1765475  375.411506  2.667420778  569.9989361  218.1052183  308.3164275  252.605867  248.7433497  341.7484607  95.06822584  712.5418697  -57.78605431  -149.0609145  496.6684047  
298.3920098  327.4620852  103.1851578  219.6751855  179.0859793  375.6352312  4.965171593  572.3951377  216.4545473  305.9839559  248.6819279  251.4653126  339.4878703  98.86897155  709.4348169  -59.31553738  -144.5965179  493.084662  
300.5008699  326.2903777  99.5256277  219.8486531  180.1117349  377.7321755  2.303450163  569.829455  215.3299667  304.000665  248.431018  251.9673782  340.3089545  97.79032494  714.2742593  -56.90960786  -150.1824649  509.2614146  
298.1617274  329.2747463  103.8973484  222.862355  180.5818004  374.9588968  3.537988813  571.3407796  219.9171586  308.8605394  250.9412426  248.0327578  339.0551632  95.3065518  711.2598119  -59.58933167  -150.0502843  492.8110172  
299.3626348  327.7303036  102.2197128  222.6713727  181.9229314  376.0830882  2.456133101  575.1955169  218.0292715  306.3893775  250.3792248  252.9987658  343.4438611  98.9050755  712.3266931  -57.3362334  -152.3584642  502.3935999  
299.4772665  326.3567976  103.6212718  222.8205461  187.4324383  375.1592588  -0.3654289671  577.2117978  218.9605025  306.9242825  257.1870392  251.0405234  346.2491171  100.1569493  713.2429113  -56.7741749  -146.8440158  503.2026811  
297.9951494  322.9038577  107.3249905  217.4165991  187.3720554  374.9959554  2.785882545  572.9553384  216.141478  305.8949711  257.0656598  247.7717702  343.1991087  102.8818891  712.1480765  -57.77073985  -141.1434427  498.1563341  
297.1865569  326.6700283  105.3667201  217.1355152  178.3688904  376.8763121  -2.221542897  576.3581301  213.7355669  304.9516678  254.3399472  248.523287  343.3768726  99.3313625  713.7901692  -60.90280357  -144.9351899  491.2796071  
294.5543506  322.855332  106.0194711  215.4710373  182.443287  372.291553  -3.534989394  572.3072237  214.987253  301.9164392  252.6050751  247.1435097  339.0920366  102.2774265  714.7936742  -57.94554541  -151.4544215  498.8781875  
296.1074717  324.7728837  105.5500718  216.7150001  180.4828203  373.547922  -2.325633067  569.4727617  217.3621808  305.2416796  252.6735233  246.2123671  340.7718747  101.147016  712.3923115  -60.20547348  -150.550022  493.7685719  
295.3404977  324.9283977  103.2790156  217.1247569  181.7654984  372.8653222  -0.9289609197  570.7835158  218.1383843  303.6278586  250.2681067  248.9984812  340.6412668  103.1663598  706.8763368  -60.14871073  -148.3736288  495.9758209  
297.1218634  328.0115114  101.5909013  220.5882822  179.6942285  373.1348804  -1.760491131  571.6056303  219.2590983  305.6448013  250.8484011  249.3034506  337.9436648  99.99696163  712.778208  -57.62777986  -154.8649883  497.78904  
297.2122802  327.8153038  102.2755619  221.1969269  182.940879  370.7319019  -1.28625011  566.9607515  218.0097135  307.2927826  251.7239293  247.8593815  343.1434262  100.4740059  708.9938851  -58.01536174  -145.9997419  498.3596033  
297.6045311  327.3230966  102.0493008  220.0018085  179.0137161  373.0577447  -0.3233295479  566.9545262  216.7255826  305.7482287  247.5605952  248.6817012  342.2433194  98.64975025  705.2627981  -57.80448026  -140.4788829  488.7238575  
297.014789  324.9710913  102.1691687  220.5021653  178.8662176  371.6156527  -0.5706564818  570.3985213  216.1549947  304.8540733  247.3662644  249.1224324  341.6200244  97.16788191  705.1430933  -57.18960447  -145.9483409  503.4862078  
296.8127442  325.0795255  102.4270693  222.0423706  179.0747939  371.7652908  -0.2828778407  571.5004201  217.2771934  304.4740321  250.1725899  249.1242703  338.7234628  95.70869057  709.0794542  -56.1735711  -152.0368821  496.9611273  
297.3576881  325.9058786  102.7568252  221.7202472  178.4395207  374.8516454  -0.9607622662  571.3456503  215.3657856  307.1062088  253.2299005  247.1627891  342.1102935  95.1321437  713.2372638  -55.37077318  -147.8644706  496.6619862  
296.9307168  327.3818765  104.2298757  220.1936962  179.7248581  374.2811878  2.486096366  569.2144169  213.9882963  306.5410512  247.2024221  249.5117748  340.8829366  97.31474902  708.0138808  -59.94269939  -146.0052752  493.032141  
297.9145447  322.6990932  100.335764  219.3241985  176.7991335  376.2162416  0.4525319654  566.7354061  212.4263889  302.9585045  246.2282868  250.6962169  338.2524536  95.7435258  709.3626709  -59.00081933  -155.3358412  502.0089539  
294.3173024  326.2656606  103.3851271  221.3740234  175.3724302  371.3069117  0.2983181102  571.6606735  216.4731602  308.1513397  251.7805522  246.9314582  335.1557464  93.49995797  711.431704  -57.67722522  -155.8247099  493.9538676  
296.2895792  327.9439993  103.6317337  219.6007641  181.3828286  373.5469227  2.485841178  570.4691908  215.2959894  305.6910003  249.3368105  249.0866218  340.8864975  98.90324678  709.1554043  -62.17702948  -146.6870818  491.938721  
297.4192526  326.8424082  101.6899778  221.8606461  179.0634761  375.5338085  -0.7409181347  572.6856487  218.8921151  304.63845  250.4254914  252.8048886  339.7134057  98.36275697  710.2979141  -54.71968084  -155.7208709  499.5351856  
296.8499479  326.127232  99.58775463  219.2778127  181.043243  370.6020104  0.206820733  567.4753806  216.4455911  303.2791599  251.3518736  246.734279  346.2094618  96.87723553  711.1613672  -56.06125396  -137.3337773  499.8372945  
296.9611182  329.1889704  104.6004956  219.5020568  180.5104696  371.8016525  2.513414037  568.2411743  218.7172978  306.8700671  248.4550807  251.609609  340.429845  97.43095345  706.4002372  -58.06359018  -143.6031112  488.6785134  
296.1197185  326.4396495  104.153647  220.4772644  180.8369895  374.4286622  0.8890149281  573.1867315  215.9237816  305.191162  249.2160301  251.5670969  340.976538  95.58412676  709.7475768  -57.20548659  -153.8880739  499.4293426  
295.6034736  325.3351926  103.8238239  220.0945609  179.5672344  375.09417  0.8471430962  570.977498  216.0733332  306.830746  253.5135324  247.5639341  338.464232  97.16103753  712.5491148  -58.66850863  -152.5504664  499.9248114  
298.0440735  328.3399428  105.1954625  220.7570319  180.786478  374.1856997  1.689090861  571.1295636  217.566975  308.5109075  249.7880948  249.7398533  340.4415257  97.74351482  712.6405691  -57.80734012  -144.6242811  493.0254265  
296.8694114  326.4519917  102.8635647  218.0838991  181.7627614  373.680843  0.9033796035  573.1134242  218.0028365  304.5417672  250.7748344  250.7416818  340.571999  98.63080852  712.8715404  -59.45990953  -155.8744781  500.8911887  
297.142957  325.4416056  102.5464014  218.9081835  183.1512865  374.3311188  0.8453657237  569.1419715  218.0579064  308.1421982  254.888905  248.029345  341.4168303  98.87891458  714.1437388  -59.35587467  -149.3954312  503.7484017  
295.7669867  326.2201452  103.8286777  218.2700145  182.4200516  374.5929146  2.094341725  568.0032103  218.427589  306.3020186  250.1605685  249.2795701  339.5509558  99.14567782  708.7346047  -60.92337385  -143.388344  488.5157856  
295.0000496  326.9770563  104.2659483  219.1242255  179.9931133  375.5402701  0.4961924306  572.5696798  216.7898214  306.5878696  249.6847977  250.6804705  341.2832397  97.63288657  710.120755  -61.62079752  -152.3050679  496.6611189  
294.8841953  325.3319163  102.3772175  219.9715014  178.5658372  373.4146117  0.1957326926  571.6709052  216.4268935  304.5588197  249.4073797  249.0480705  338.3569902  98.60489009  710.1403679  -60.00393492  -157.847826  501.0224486  
295.9981648  326.8866158  105.5313558  220.926786  180.797249  374.8579825  1.0198067  570.4856459  217.3021105  308.4246567  254.0654925  246.8701368  338.6475491  97.28171055  711.0472595  -59.43822077  -151.9527502  497.7596344  
296.189793  325.5956022  104.3207377  219.0431948  177.0798935  374.290105  0.9924139648  570.2037129  217.1112523  304.6677244  249.0090612  251.040418  340.5681382  99.82847081  705.9120443  -58.35228338  -147.2598486  495.5995505  
296.7358189  326.4553515  102.0830061  220.1853792  179.5614142  372.8325488  -0.1938708509  571.6402489  217.2085224  305.2522185  250.4340833  249.8286582  339.1595079  98.77666253  710.3304272  -58.18558848  -152.8076097  501.3527062  
297.0776648  326.8502542  102.4679211  221.2528808  179.1306637  373.3154785  -0.07083134415  570.7289908  218.9213939  308.1487227  253.8395647  248.8038406  341.7485347  96.90248505  713.4532839  -58.63938997  -148.7452049  494.4175762  
296.9091722  325.9731043  102.6961909  219.1364945  177.1212795  373.4741753  2.495456141  568.9814887  217.2653291  305.2037909  247.403854  250.007382  340.8432593  99.07682837  706.240436  -58.73328252  -142.0242814  492.7960903  
298.2788597  327.0981294  103.0722113  219.9921153  179.2171619  375.1619481  0.497027286  573.7673356  216.8436448  304.1188976  248.9823726  252.2999753  341.6904161  96.0006916  710.7556629  -57.06927727  -155.8785783  499.1389408  
296.7911425  325.6821257  103.6022479  220.1147328  181.4387292  372.3649365  -0.5229931516  571.9096516  214.7140276  305.383763  253.3076123  248.5163048  341.7361292  96.41498687  710.9808731  -56.66075453  -150.7092068  500.8646279  
298.6379849  328.5894224  103.0998662  221.8204241  182.4505043  374.2062587  0.8996224549  571.2346262  216.311642  307.084893  251.8570199  249.0007921  343.044416  96.51226539  712.1050806  -56.97809881  -146.9860212  493.517692  
297.6626256  326.4412796  102.6554801  219.2352734  183.1352023  373.0768588  2.229894925  570.253461  216.171567  303.5158218  248.2574577  248.8347631  340.9936266  99.6892209  709.0612157  -58.4594003  -142.7879197  494.4875257  
