# Supplementary material for: The Foraging Brain: Evidence of Lévy Dynamics in Brain Networks
Source: PLoS One. 2016 Sep 1;11(9):e0161702. doi: 10.1371/journal.pone.0161702 (PMC5008767; doi:10.1371/journal.pone.0161702)
Supplement: S1 Dataset — (ZIP) [file pone.0161702.s001.zip › time_course_networks/dr_stage1_subject00020.txt]

228.3718351  280.5040879  140.6567793  205.0659099  266.2328795  276.6321071  -2.864571962  454.0300478  275.2681675  211.8383281  205.5699126  215.004969  309.9141772  164.5798886  522.127429  -62.72333932  -33.38824543  594.2249604  
227.7372463  283.4048395  139.2674424  205.0108154  262.8288413  280.4531184  -1.400424569  465.2994942  281.3414722  212.7658607  201.4728992  218.3493972  315.2368745  157.1971817  529.9189772  -61.56069066  -22.02713175  577.5647363  
226.8328881  284.5320871  136.1177714  206.3666866  257.4169169  279.2417429  -0.5835044611  468.1209282  277.8011468  215.1871769  194.0115069  222.998309  313.2389085  152.7761618  536.4794872  -61.66558121  -29.32370209  584.4949868  
227.1459144  284.319379  136.86924  205.8605777  252.7802444  278.2105797  -1.830881516  465.7780652  277.5708833  216.4703011  195.4824209  217.8432774  313.5754836  151.2577695  536.5565225  -62.88232791  -31.75096916  585.6033115  
228.3858396  282.5176773  136.9822107  205.8495807  261.2185423  277.8507365  -0.2535158653  456.4190205  276.4567807  214.8282194  195.8479525  219.9075141  308.2700966  161.6788659  523.7595991  -61.98512151  -30.0922909  591.4165282  
226.9254731  280.4835179  139.5275136  205.9022093  272.1116536  277.6250025  -3.106153842  460.309305  282.2345449  214.7091669  207.5537455  217.8490122  310.9568497  157.0789862  528.1791946  -59.13277897  -33.60062854  590.1347766  
230.9541182  281.9269584  139.4305018  207.9458089  267.0496612  278.1234006  -0.8922088628  469.9463883  284.2376723  217.5568326  198.82781  217.812924  319.373819  151.7889591  539.019193  -61.49956358  -20.75884101  571.5384316  
230.4571685  279.7677405  140.2198865  206.228585  261.4718064  276.4697964  -1.616972766  469.7953943  280.4683441  213.9354287  196.7702771  219.9238553  315.7470222  153.9144319  529.9467687  -59.70515422  -28.60631785  582.048664  
227.8178524  277.165585  137.8598263  206.1533206  266.8270039  272.3978171  -0.08791272272  453.4189821  278.1900027  212.5642204  203.5310735  215.7395638  313.2080935  160.4751726  522.404672  -64.17034796  -31.83679829  593.4606164  
230.0748033  280.6160927  140.9863737  203.69528  268.8111062  273.0366457  -0.3556050177  458.1248889  276.6599873  212.9454196  200.5968866  217.3829043  315.8954856  161.2035678  524.9912655  -63.33623324  -27.89911961  584.3821538  
233.2179333  285.5692806  138.3017798  203.8925571  268.1521747  277.7000973  -2.11423923  470.4739088  279.7900975  214.7293144  199.8635376  221.8574624  319.2327729  151.9053757  541.1472971  -58.5263904  -30.55674728  582.6332667  
229.4715618  286.6723088  138.6895204  203.2818877  252.8969239  281.9775705  -2.155360386  468.6199631  278.448889  215.4534762  194.6197447  216.6506529  316.5869979  149.9976753  540.5865335  -60.25167914  -24.06734027  580.9572766  
228.8379846  280.2548534  138.0179437  205.4793425  254.2152701  275.2659291  -2.717512197  457.1573765  271.9286424  213.1771168  194.0304411  219.3493656  312.6054505  162.5032545  522.3272696  -58.45427166  -21.41190962  586.8649127  
227.3982392  277.2651663  138.1492534  204.9521106  264.488005  276.6259932  -2.385904702  458.4356366  275.0293263  211.7703349  200.6417324  219.4632592  311.0015683  159.9363159  522.9470392  -60.04206499  -36.8523581  591.932613  
230.5526232  281.3653033  141.2787829  206.1582926  267.3507994  276.5679685  -1.338722209  458.97753  281.0916244  214.7469772  206.2274118  215.0205352  316.6992499  152.6868073  534.9768573  -65.950811  -35.98470904  584.4914712  
233.5329325  283.5989387  140.2010696  206.1260465  264.1328678  281.7844693  -1.681692577  469.7427404  283.0758233  214.2275495  195.6442866  219.7302976  321.4144647  153.402509  538.4689914  -62.70930523  -22.64145739  576.1503494  
233.5518758  280.8979076  139.6836126  205.1003849  263.0968848  279.059531  -3.723211072  468.5600456  281.1251859  212.9093459  197.8331877  220.8943571  319.0315196  153.521831  536.44235  -58.45914071  -30.43673705  582.9385939  
231.9664655  283.5456364  140.6725173  207.0904542  266.5470692  274.7075535  -3.68538754  455.3328039  278.9503355  212.9622062  202.0837919  216.1854081  318.8633009  160.1117351  528.5858547  -59.48148768  -23.8183481  580.1876168  
231.021668  282.6272608  137.7455127  205.9347328  271.2893286  274.7962761  -2.895962253  456.7537369  278.3597207  211.6411691  198.9424629  215.1491469  316.7046268  161.2097006  522.0491158  -59.97701751  -23.59405831  586.9172185  
233.978369  286.0276226  137.6794229  207.8712624  270.4301554  276.9621492  -4.956430155  470.3162319  283.9015313  213.1209095  202.3263373  217.7096414  321.5338228  151.5221974  539.4303927  -55.152799  -28.20903137  579.6816024  
229.0248674  284.115782  139.5064214  207.0812687  262.8322912  278.5920893  -2.03396582  472.7653127  282.8656269  213.1830234  198.2285982  215.6457942  320.6822327  150.6499424  539.4998335  -60.28224701  -20.8868064  580.42574  
225.3199387  282.081558  139.0148819  206.3115905  260.2026053  275.5067719  1.151872817  454.5733244  275.0231414  212.7618674  194.8835272  218.2283375  311.3736506  162.8812643  521.7413013  -61.36638444  -21.04427291  591.4842567  
225.5582275  281.7532093  135.8190781  206.676432  261.9170847  276.7581876  -1.345802652  457.0434406  274.7289182  213.479496  196.3320832  221.1920262  312.924207  158.2207436  529.1410464  -59.12445318  -26.42105589  591.6953432  
226.4474479  283.4917384  139.8003718  206.9125699  262.4092659  280.2504103  2.484433656  457.9883349  277.6856249  215.7513347  201.368424  218.7651962  310.2551226  157.5261158  532.5125755  -65.40780166  -31.81134443  583.9041138  
227.9328455  281.4031305  139.7888199  203.6003994  268.8350832  283.7460964  -4.596433002  470.2536932  280.5931388  216.3232518  202.1289474  221.5164312  315.1488834  161.6129712  536.7288684  -61.41343266  -27.29513883  585.920596  
227.9379574  282.4837217  140.7248852  206.9363201  257.5312951  282.4350076  -1.197122787  466.0776043  279.3121647  215.6875444  197.3998848  221.3192644  312.889727  153.1575823  538.9488689  -64.92412612  -26.31629756  589.6379519  
226.7051087  277.8443299  136.5119932  207.4865258  261.9843465  276.4923882  1.055985905  452.1027997  276.2741985  215.0471419  197.6650993  217.7658135  309.9050904  162.1403732  521.139527  -64.99542875  -19.96700769  584.781538  
224.1563636  275.1514179  136.1244354  203.9612014  262.4416288  275.2150117  -1.99166375  455.4711901  275.3228288  213.7405727  197.444383  217.163398  312.3184206  158.1138234  521.6076763  -60.57753236  -22.83315448  589.6999099  
228.1895039  279.8877488  135.3371292  206.8509455  255.6285883  276.3927198  -3.329968541  466.5894614  277.3882987  214.6275095  196.9966249  219.4064561  313.8137144  149.3416234  535.4881424  -57.87629761  -33.73749742  582.4028269  
228.6503603  280.2219428  139.0805781  205.7809953  248.8907281  279.6157758  -1.325965381  468.2549177  277.3278265  214.6507594  193.382699  217.0180569  313.6531551  151.1529641  537.3230611  -61.12330681  -31.42289423  583.4100058  
225.1012359  273.8756868  137.907666  204.3669162  257.4534354  273.506405  0.1626643333  451.4267483  273.7903014  212.5016715  196.050346  217.0416795  309.8728778  165.0914396  520.3563421  -59.86044724  -30.87850636  590.2983797  
226.3278825  273.9890205  139.7694367  203.7999624  261.0049689  277.0338757  -0.7168654044  459.7504005  275.9931943  213.7130706  200.871407  217.2396034  312.5871367  157.8211758  525.0222366  -58.76290435  -34.90906714  590.0836744  
230.47819  281.7001006  139.2413574  205.7492404  259.4119525  275.9691537  -5.041238144  469.2624402  279.0352252  214.9324492  198.9675191  221.3826479  317.4308302  146.7667056  540.5209249  -56.72300271  -35.34284236  581.9962067  
232.970789  283.8292187  140.7154476  206.5555888  256.9769321  276.6117521  0.02559606128  472.1588613  278.1431874  213.8915873  198.1200873  219.4028139  316.9618712  153.1551818  533.1540578  -64.38062551  -32.41530198  578.5114172  
231.2778613  284.1942599  137.3115789  205.1909802  269.9261284  276.9101999  -1.371976341  459.2002869  276.0846204  211.1113331  200.6435028  219.2864119  312.4500643  163.9682943  527.4830916  -62.33611117  -35.68077311  594.2183508  
227.700219  286.7421381  141.6242184  204.9962362  272.3827461  271.8999312  -0.9086170169  456.8412895  281.2140134  212.9440637  207.5762772  213.6706042  315.3669864  155.6461713  527.0933211  -62.51450659  -30.41024144  589.2601275  
231.1100779  287.4546174  141.8146267  203.6845959  262.767057  278.3845564  -2.169067406  472.6631675  281.856549  215.6460123  195.8737318  218.5890579  318.7313352  150.9882233  541.0345106  -62.92419336  -17.53023266  572.0062449  
229.2112061  283.9831375  139.0335014  202.0726181  258.1139726  279.8091232  -1.517467316  469.1619544  275.0837003  212.1199046  197.5604814  220.1022436  310.8883723  154.9854434  525.3339259  -63.36843058  -27.37060386  585.8671945  
225.745341  285.2362128  136.289421  201.5402465  263.1413009  274.6786313  -3.355121345  450.2340174  276.2279255  211.5258611  205.0891414  216.9792764  306.603246  160.6635323  519.7719633  -64.82485867  -35.8179827  594.6750837  
229.0007977  287.5857628  138.284358  204.5340886  262.5069877  276.067659  -1.448557413  462.8989945  282.3865072  215.4947063  199.8523519  219.4401002  312.868407  154.6942776  528.9795142  -62.73318075  -28.64976015  581.3388337  
229.3227324  289.8008284  135.6559656  204.7149331  260.466519  277.6089984  -0.8453432367  471.5782028  281.3413682  216.3181033  197.5927852  223.7819304  314.9921866  150.9409825  540.0035222  -62.83738046  -34.64358647  584.0917935  
227.8929073  288.3435045  139.4297472  203.9674665  256.8510143  277.0736588  -0.2145728625  461.6849692  275.1268955  214.745977  199.0086713  218.1348607  312.0682296  155.0061036  532.5172237  -67.07179555  -31.29345257  588.1899604  
228.8147188  281.3831141  141.0273448  204.87307  261.3514373  277.6531946  0.6814894688  464.2414044  275.0472286  215.7276075  198.0682351  219.6754214  310.2210656  161.2544658  529.0850195  -67.16354179  -27.94874853  585.1841404  
228.9830245  276.9601544  143.0839758  204.606554  270.9199139  281.8053254  -3.971911794  463.5266876  281.1201376  213.468361  207.1641582  216.5746645  310.7377727  161.7852952  528.6860049  -62.68793477  -37.81695466  588.1367964  
232.3514178  283.391805  141.397112  209.1719353  265.3449461  283.1018121  -5.059016978  471.7147401  285.8652828  216.6812288  201.6488382  219.2033267  318.246361  153.8377259  543.5012227  -62.89233883  -31.53504307  580.9745694  
229.6604517  284.1855623  138.4535575  210.7824707  264.4179527  279.0669678  -0.9288333868  457.5740078  282.8420145  216.0559224  198.3167201  220.8764361  313.3199556  160.9345932  525.5749153  -62.78642336  -20.59857334  579.019119  
227.9455088  279.0630626  135.9350665  208.0739566  268.0733061  276.4451503  -2.282385017  455.8519695  281.1692079  212.1541892  199.2153205  219.0485738  313.9498132  163.868089  521.3063583  -59.66233309  -20.31642926  593.3094972  
232.8551289  285.3062844  136.2921752  210.2908979  265.6371914  276.8106215  -4.381338267  473.4728116  289.9731358  221.8099384  198.5106916  221.2915219  320.439277  148.7826078  542.8072847  -56.78959802  -28.69683375  578.1332605  
227.2816249  276.9254856  135.3566378  207.444231  268.0312365  275.0878399  0.4354400909  457.0644015  281.9043666  216.6326695  201.2822041  214.6091907  314.9050723  167.8067913  526.4919496  -62.23410083  -27.47926109  581.4120666  
232.8289819  278.3113695  141.9664931  204.3730476  264.8438436  280.7658973  0.0514734596  466.1921748  276.5490631  213.3779254  195.2124927  222.7515622  317.8889156  159.7725066  533.0122779  -57.65021712  -30.00689878  588.2085423  
229.8140215  277.6359053  139.2044875  201.7358905  270.9106889  274.7599971  -0.637225508  451.1785694  274.5169854  212.8493366  202.8539057  215.004383  313.5855246  161.7277849  521.8406659  -62.39584326  -27.06492968  593.0837153  
229.3699323  285.7446606  136.3155296  204.288274  265.6582639  272.5641616  -1.200605712  455.34813  277.8448241  213.3032853  202.6623443  213.3698387  317.2714964  155.8295119  526.6017557  -60.86105357  -24.32709304  584.6226775  
228.2766844  285.0926039  136.0656745  205.3104552  259.2591572  275.994167  -2.208920812  467.2501141  275.6786857  215.3057076  192.5688484  219.3761373  316.3544567  152.5671954  535.8021958  -61.15153787  -19.307899  576.1465281  
225.7364568  281.2593427  135.8130913  205.8740037  258.739305  274.02697  -0.151264405  459.9553783  273.2480427  213.2104611  195.11797  219.5003877  308.1670247  157.0781263  521.6162326  -63.28708544  -34.23867276  589.0228433  
224.6693378  278.2162245  134.7123616  204.6979314  263.593437  273.9739431  -1.182590911  455.637972  275.0457657  213.1472335  202.4948439  218.0125084  306.722565  157.9710862  518.9638326  -64.30653088  -39.47384319  595.3314168  
227.3747133  280.5742118  136.4153319  205.1374936  258.6895605  279.2046372  -1.544367879  464.5427721  279.0096049  216.2114418  201.9930957  217.926623  313.4063485  149.4662079  536.9968488  -65.72113237  -33.64540994  582.4572684  
227.5401784  278.3549687  141.4363494  202.4397398  249.4837574  279.9541459  -0.2223372104  471.5667719  277.773671  215.140128  195.7181115  217.9726983  312.5535156  151.115654  535.5773386  -64.87212985  -31.02946765  573.7118648  
228.6235325  278.4118761  139.5281354  201.7762768  259.8843304  278.2775927  -0.6979790814  458.2621088  274.8908118  212.6598704  197.8959832  217.7878272  311.0448978  161.8631259  524.3231856  -60.63628747  -36.3631739  589.4902711  
228.2469157  279.9579749  140.5672695  203.9025147  267.7006552  279.251642  -0.9689673554  468.4208747  280.9802292  211.7290711  203.6909708  218.0764759  314.7480959  155.2297709  531.5363535  -56.03707196  -37.01671433  583.200575  
227.5287928  279.4885111  138.6938896  206.2269091  264.4672604  279.1140812  -1.874543863  468.7366382  280.0967694  213.8208946  200.1753429  219.275558  316.4591472  149.1340984  537.2331935  -56.99652251  -27.73054653  581.9544154  
227.1328363  280.2142244  140.5266269  206.4521739  259.7857463  278.2742943  -2.849163861  466.9415463  280.020473  213.9508544  194.8977417  218.4914478  315.9123112  150.7117574  536.1597027  -59.28152535  -22.46663227  585.643809  
227.7017656  282.2060593  139.465321  206.9721566  261.5462112  274.0263904  -0.107705556  454.8057457  278.8077762  214.1260832  202.6850119  216.4245943  310.7180874  159.1328976  523.2434869  -65.31475197  -29.38982695  585.1666408  
230.2273533  280.7209646  140.829355  206.3112372  267.6968949  277.9684773  -1.392684828  460.420073  280.6665898  214.2883232  201.5124322  216.7090585  312.2292498  159.2814055  525.8262545  -67.12632478  -33.74330647  588.0619609  
232.5905544  282.9555769  140.7999888  209.7258942  269.622263  279.7749602  -2.889607561  473.1146373  285.4320596  214.6640875  199.5365186  220.2491729  317.6842799  151.5389624  540.2022146  -61.35554425  -35.98407801  582.8969665  
232.2729074  280.201659  141.3860415  209.3835439  266.7823341  277.4332927  -3.428627856  467.8267832  283.588907  214.8960098  198.8945824  215.5630332  319.5527177  153.1065473  539.0643036  -62.56635228  -29.9770616  583.8498162  
231.8959876  278.3186902  139.1238627  206.5778831  269.4848067  275.6928532  -0.3722029108  455.0384646  278.4490351  212.0510518  198.5667785  216.0171999  318.7747546  161.6800959  522.7423326  -62.13081438  -22.8811837  582.1009056  
228.5291623  278.4433591  139.0776305  202.3126247  268.1239628  279.8123284  -1.518635186  457.3864385  276.4224248  211.0130194  198.6718923  215.1713837  317.1120092  160.8240781  521.641095  -55.93831513  -23.42631784  592.7439486  
232.1917625  284.8714498  138.2779622  205.1021394  263.6237159  277.9619618  -0.7063641581  468.9161381  278.0421363  214.1121014  198.1980088  218.4723325  319.7117255  150.2551009  538.7161642  -54.18528117  -26.17216333  583.5392756  
230.4570272  284.5637828  140.3867107  203.2702462  257.014136  280.4441696  -1.938114224  463.9964805  276.0993714  213.7869915  197.081901  216.1569001  316.8469141  152.8607422  537.6316475  -58.63915991  -22.90037843  584.4312931  
226.5244054  281.1010078  139.4385238  206.3063957  259.5813381  279.4267507  -1.043646205  452.243398  277.0221216  212.6284362  200.7586541  217.9116435  310.1387233  161.452783  525.3344755  -59.37985771  -24.08171659  583.0330716  
223.9016996  278.1404672  140.011715  206.3877662  262.1754846  278.9312289  -1.650056803  455.4681034  278.2960292  211.4172978  199.0533399  217.7515122  309.3163678  161.4424091  524.4783904  -60.2484178  -27.2875565  588.4977027  
229.0817815  284.7028175  138.78409  208.1958488  258.1556993  280.9766178  -3.403054828  470.4334313  279.9314372  215.0364904  197.113881  221.6576645  315.859303  153.4111022  539.9418013  -58.78374576  -31.25459759  582.3887512  
231.4931943  283.915018  137.6677926  206.846729  255.9470508  276.466124  -4.134187699  467.6639398  278.2275181  214.4907217  197.6309516  220.5591165  314.8077937  153.3172619  534.3637018  -58.63111257  -32.40616861  584.98285  
230.7380472  287.5657691  137.3592332  207.8642679  260.7441259  273.9585386  -3.82468189  454.3494392  277.3479354  213.1311258  204.1785566  217.0096536  314.0147615  159.774861  524.2591116  -62.26849684  -26.38793519  588.1690665  
227.1997563  284.877259  138.5666181  206.4062849  265.7992877  277.0836808  -0.435066947  454.4809576  280.7127131  212.3064829  201.2158789  217.008481  311.0721239  159.1790196  521.7135217  -61.7088977  -23.97361049  586.4441919  
226.5188259  283.1441796  139.289894  209.0642127  265.1701814  278.6110747  -0.5477197054  471.1002123  284.3809861  215.714339  198.738902  221.0599406  316.1915179  152.5630267  536.9146959  -60.52173452  -23.89255491  583.0500106  
227.7782874  283.7059724  137.7143544  207.7350429  259.197479  274.8362051  -0.6199438296  465.7524301  279.6637921  214.9641377  197.5072531  219.8454825  312.2333828  150.5137344  537.9951585  -62.97719453  -28.66673408  585.5017541  
230.1412335  279.8978495  136.862714  206.8969675  262.6399116  274.1031956  4.821092369  458.1990842  273.0322626  214.6906062  200.6263522  218.2299561  311.0033399  160.0317286  524.4360856  -63.8448886  -20.3156376  583.6800108  
235.1508756  285.85523  141.3995133  204.9513014  268.7526577  278.9345354  -2.781346474  471.3247936  279.5721271  215.5083167  199.8751888  222.4074528  321.026149  151.0866017  540.7294357  -59.62582883  -29.00241286  588.3081081  
233.0358366  280.6186221  145.1953777  204.7417688  261.3642164  282.7179256  -1.400309643  475.6665774  279.092641  214.9869785  199.9617896  219.3269299  318.5791627  155.2562695  537.432574  -63.78272115  -19.80475889  577.0725228  
230.0526531  282.1249621  138.3966953  206.1648513  268.919466  275.4610276  -2.169251081  455.0946163  278.1762663  213.0931228  204.1868498  219.3748004  310.5779289  164.539921  524.981311  -61.16194459  -29.09520878  594.1536605  
226.885305  286.1118667  135.1382877  204.8399963  265.1191201  276.6167618  -1.013575581  451.2262547  278.8561262  214.9910601  201.3752084  218.8618675  311.7012214  161.0775917  523.0910623  -66.61211636  -28.91993147  591.6350987  
230.1388766  290.8843668  134.5174578  207.6235557  260.9121273  278.8032218  -1.950493288  468.5898262  279.2669101  218.2960131  196.7578071  224.3194344  316.0130054  154.5567349  538.4836268  -64.49050558  -23.15243181  585.1039516  
228.7850707  283.229541  135.7824959  204.6295866  258.8961168  279.1709643  -1.387750604  465.0368948  277.3273916  214.732634  197.0750909  221.2048544  311.0790858  154.8781543  530.9897392  -62.73045526  -32.43306697  591.3263373  
226.3073027  279.229775  137.3125581  203.7689361  265.0409212  275.6340662  -0.6231351144  453.0716862  276.8156499  215.2441063  204.2231783  215.6095848  311.4269029  162.7317909  524.7411288  -63.48053258  -31.68489704  587.0752068  
227.7826512  278.8476479  137.4140918  205.2827734  266.3294763  278.0008031  0.1357971087  460.9934057  280.0622221  216.2065618  198.6100236  216.075815  315.1563016  158.9484769  530.8348872  -60.80492511  -26.26809576  583.7254708  
228.072155  282.6085742  139.0194261  204.4852567  257.5115544  279.2591211  -2.965960671  473.5656681  281.0322361  216.6981373  196.2943027  220.1990991  317.3793044  151.6198451  539.5062166  -61.43516838  -31.31805817  579.8558775  
228.2058815  280.1352824  138.7390932  206.4982864  262.570747  275.0113275  -1.436091892  455.3311611  278.0820332  212.1731375  200.8664069  216.8721054  307.9174377  158.6918369  525.4827585  -60.99993554  -38.16489683  593.4119864  
229.8606077  281.0026422  140.5821262  207.8285552  267.0456419  281.2619704  -0.0355742185  462.1422908  284.3254046  216.1752992  204.7190124  217.8199731  316.4854138  158.0985626  530.0911926  -62.85371958  -33.95997984  582.3285377  
232.3564248  285.3244933  139.4897992  207.5646402  262.8418393  281.6590987  -2.984660985  471.1940095  280.9117126  216.0361662  194.9273096  222.6787433  322.2833694  155.2697739  540.1616148  -57.75871992  -19.27943111  577.7183799  
230.5432967  277.7633565  139.2120221  203.084063  258.8286585  280.9312787  -0.9363270576  467.8195084  274.4538298  212.2329054  195.0433894  219.6184065  314.7759379  157.8167266  525.5446229  -58.81921844  -23.23124749  587.0638876  
227.72856  276.1038391  138.554135  203.8695508  264.3693156  275.365761  -1.1407141  451.7504135  272.9487114  210.244178  198.32405  217.5516757  310.2519266  162.2177975  520.9478307  -61.18107504  -30.52568746  592.4289197  
228.1926915  281.8659732  140.792374  206.1419758  265.1298775  271.5451362  -1.27938822  461.9555787  280.9935551  216.19838  205.6549486  215.9908631  315.9788377  149.7830966  533.6310131  -63.06952071  -34.58285152  585.9215989  
232.8691618  287.3207999  142.0962377  206.0315178  256.9602206  277.1254363  -2.732909694  474.1602741  279.5935052  216.6074204  197.0868457  220.1022923  319.1990742  150.297067  540.9692189  -62.32558488  -26.88290395  575.2534608  
229.3564182  283.8847051  137.8299676  206.3630667  261.4513649  273.8783773  -1.474532775  451.5034279  273.5318347  213.3451935  196.979248  218.2767999  313.7718033  164.3305772  523.1487508  -62.50256264  -25.76577944  591.8955487  
225.6956937  283.7261587  137.3513672  204.455613  263.9770407  277.8437907  -1.830970674  456.7304455  277.0187155  210.5873461  201.0359948  217.84581  312.2302409  159.3300569  525.7548175  -58.52419639  -31.07473554  593.9933742  
227.1913465  288.5437876  139.5117392  205.5691609  258.2781688  278.2691063  -4.780290277  471.0125906  282.1111806  212.0205744  197.3260375  221.2043476  314.9538745  150.1735688  538.1688342  -57.51904455  -32.63144368  580.9003017  
225.1079569  282.7274025  138.9553418  204.4878062  264.705803  276.0957592  -1.697310448  456.0058603  278.0851013  211.4616398  206.4031147  214.2526749  309.4003352  160.9621988  524.104414  -62.16839064  -28.22694593  588.0986793  
227.940807  279.5940757  140.7949916  202.6510254  265.2383243  281.9172725  -2.518462206  468.8048172  281.021074  214.0495659  200.4000706  214.7374676  319.1725881  153.1145184  541.4077914  -59.00261164  -25.24138636  576.992078  
225.8657606  276.9366928  143.2704249  202.9958129  260.6141844  280.0761746  -0.4004644571  458.0400553  277.4567562  212.4323497  200.7668746  216.0160305  305.7474694  159.8529164  522.8676059  -60.13800138  -27.60964389  579.1924116  
226.8134467  278.3570375  140.545303  203.8960769  266.5092207  281.7432822  -2.079177487  466.1586262  282.1695364  213.1786735  201.0412528  218.4185368  311.172258  159.5283795  527.7021614  -57.7552765  -33.39481138  589.5565736  
231.9384519  280.8190069  141.2522217  205.2200281  266.1007447  280.5594511  -3.668629767  472.7618147  284.1765797  213.4801344  198.8319523  218.9543424  315.6371476  151.806459  536.2693452  -58.00822454  -30.71920284  575.6717772  
233.3811937  277.4246658  138.0855323  203.1735973  269.1474829  275.3060033  -1.156854671  465.7467619  279.3334082  213.7886481  195.8708491  217.5618352  317.3689764  155.3972498  528.8029432  -65.15601883  -26.58038977  583.8485611  
230.3173359  278.5538952  133.6098839  205.1601319  274.3868078  269.3969224  -3.756661017  452.8567055  276.4740663  213.8957839  202.4168853  215.3345811  314.9325962  162.0652091  518.5550163  -65.92093869  -26.47242301  587.6731699  
228.0735185  282.8896684  135.3897445  205.8737425  265.0419641  271.8757883  -3.308722916  460.7326727  278.8670928  217.1735759  203.8659525  215.9013523  316.9789789  152.5981248  534.4284275  -68.90873087  -32.13651873  582.6844115  
229.5204997  285.1542267  140.7442791  208.2455178  258.1599631  278.8926007  -1.705149739  472.8030442  280.8726241  219.2626939  197.6342669  223.1161832  315.1469514  152.4650537  540.2163329  -67.84915135  -33.23886884  574.1486229  
232.0175958  282.7907268  138.5451518  208.5874724  268.7915453  280.0486644  -1.343163554  457.3387828  277.7913714  214.465308  198.3324296  223.0333928  313.3109419  166.7496065  527.4395551  -66.0816804  -34.88421773  591.9542521  
233.4989099  282.6703998  135.34861  209.4357021  274.8502644  277.8109751  -3.214624026  462.2806744  279.8703089  215.4866745  197.9920493  224.0699723  320.3670721  160.3688003  532.6430652  -59.9927654  -23.56745605  581.9319051  
229.5614895  281.3439658  137.0076564  202.6353401  260.3152815  280.2391636  -0.5484782737  469.7333275  275.1384132  212.1291021  196.6902726  219.0459068  314.7367266  156.5609817  528.3731719  -62.47131781  -23.44536852  581.2016066  
229.7453088  278.2661072  138.5655282  202.7508484  263.2930437  277.9028791  -2.124417158  454.5787153  275.0229132  209.8486597  197.5959311  216.8478431  308.2647145  162.9523321  522.4188633  -62.84698083  -32.76278209  588.7927865  
232.1626649  278.3569002  140.3413117  206.0268641  270.7857485  277.7885915  -0.6854909374  466.3890962  283.808394  213.707215  202.4680966  215.8513657  316.1059201  152.2495133  534.9404045  -60.91324845  -37.20427444  583.5015401  
229.9269393  284.4833894  141.8014352  205.0884639  263.0631026  279.6462882  -4.025118713  469.4150002  284.0568257  214.0878315  199.1613865  218.3569361  318.262244  153.6762309  538.5791342  -60.40467626  -31.70516693  584.7892652  
226.0498221  285.4771999  135.9409405  207.8967711  264.6990992  276.8769335  -0.7907608383  452.5550885  277.2983403  213.3106321  204.2215277  218.1750319  313.7472193  159.1137283  526.5162117  -58.75457731  -20.91763365  590.6274965  
225.3950499  285.187308  134.6244311  206.9716039  262.946837  274.1079295  -0.1254557656  453.7945335  279.3235767  213.2541657  204.0352138  214.9101939  315.730155  155.4221893  526.3269624  -59.36496284  -23.3254408  593.4182745  
229.3276042  290.6661671  136.9756975  207.8966673  253.0399239  279.4909296  -2.149024058  469.5326481  281.9199642  218.4364013  194.9007499  218.6595105  318.4261601  147.4891421  542.3890719  -59.17698867  -20.67870501  577.3962088  
228.7797818  283.575678  138.2265641  209.1069734  258.2352415  279.4188645  0.9265262231  457.5398943  276.6022754  217.3877858  197.7444187  220.3002825  309.417385  159.2205401  528.7166154  -61.66689103  -22.82833734  587.0446434  
229.2081668  281.952292  139.434252  206.1025677  264.6647708  280.1107746  -2.218080976  458.9869487  279.7546322  216.3932114  198.1820188  220.3446307  312.3116105  161.326065  527.0703427  -59.77924752  -30.05328207  594.4508495  
234.5969788  285.1275489  136.7526215  207.2877288  263.6174998  275.7563524  -1.797201918  470.1667654  279.1472034  218.6529192  195.6932553  221.6389753  321.011889  153.1593101  540.2667084  -61.41397333  -26.31480364  581.9985564  
232.9749245  280.196387  135.8712364  205.2896652  254.5448277  276.2310723  -1.900306567  466.6511351  274.9022998  213.303751  194.5966059  217.2837839  316.3389311  152.7375689  529.5127387  -57.92401981  -24.14256996  589.3120198  
228.2447096  282.7181102  134.080785  205.5822081  259.3959036  274.2951427  -3.063004327  456.6763631  278.0084103  215.4044368  200.4813351  214.1619319  317.3231293  156.8392378  531.567484  -59.90932539  -24.52061011  583.9054538  
228.8746426  283.2463002  141.7802697  208.5729885  262.9356608  278.7092832  0.2218706775  461.8686309  276.7650917  216.4966642  197.8492662  222.0232773  309.1944891  160.7659069  528.7926588  -63.82175408  -29.54460785  585.9118684  
227.0091624  279.4077153  141.4260787  203.7512258  273.0154197  280.1488186  -2.615993179  458.1525344  278.0427995  211.0535724  203.4587597  220.9281026  312.4604494  166.769444  525.5138265  -60.74939849  -31.93732713  594.0186823  
226.6846889  277.333442  139.2781097  205.1890499  267.9028516  281.0361136  -0.7737229098  466.2958808  279.2877186  212.6687839  199.1625497  220.1474917  315.9414787  155.3870652  533.3963137  -57.00601437  -24.30600641  585.0135927  
226.834394  276.2885367  137.0054761  202.9519402  262.5768357  275.9152256  -1.107792425  466.0890425  277.0432203  212.4733885  198.1447847  217.1655438  316.6309267  150.5476339  533.8606554  -59.76034846  -24.75803625  579.9758748  
227.9102384  275.677672  140.2806815  203.5259653  259.8103274  274.4902985  -2.534334238  462.4682622  275.5267966  212.2592531  194.8582376  213.1178077  313.3561236  153.1957967  527.9456308  -62.28645975  -29.7528996  583.4528097  
227.7582304  277.0302371  139.4465405  204.6499886  266.4994457  273.8316663  -1.517422519  454.5303767  276.1847826  211.3018014  206.5771034  212.1910462  311.1083663  159.919248  524.478084  -66.83009561  -38.33456841  588.6364507  
227.2701844  281.9443471  141.2077554  204.4386693  262.9028674  278.2034186  -1.928767908  460.5114306  282.738061  211.542923  205.9822257  214.2729682  313.116603  150.689766  533.2304193  -61.96685049  -36.89825017  580.699133  
226.9056753  282.7502468  140.6591122  204.8431778  252.4713503  277.8353058  0.3583645025  474.5960885  277.9118152  214.9731597  195.068201  219.6502214  313.5104077  148.0565642  537.8052871  -61.64139311  -26.03131898  574.2963343  
224.3446582  280.5471003  141.2681591  202.4694974  254.9393108  274.4491632  -0.5759475669  454.7597254  270.3303978  208.9234434  196.8694471  214.3085668  308.1341639  162.5168814  519.0471581  -57.49833927  -29.1253987  586.0606699  
225.1759362  284.1739168  141.9995455  204.1641261  257.9959574  278.8191377  -0.3194046699  469.3352282  279.1630263  213.9057366  199.3128232  217.9445113  312.97927  152.4081812  529.2339858  -60.59856074  -36.01811414  585.2642625  
225.1037064  287.6787453  141.2734071  205.2282878  251.1711827  279.1031368  -3.322742082  474.9824475  279.8834845  213.6344784  196.9210181  220.72991  312.0598065  148.6076961  534.7816007  -58.61448427  -36.91880221  579.7335209  
230.5370057  286.662258  138.3383171  208.713137  258.6617658  273.6083307  -0.1951782572  459.6385409  276.1023103  214.0014384  201.929464  216.1035446  312.3311405  155.8639841  525.2244602  -62.14212128  -29.13985398  587.9406485  
227.8802925  288.004375  139.9361997  204.4294967  262.0545405  275.9829592  -1.740771799  455.3097448  277.6144721  208.7745533  202.0586547  216.8596924  312.3973324  159.9174814  521.3815963  -57.41031353  -26.59081551  582.7722599  
228.294739  293.0104429  142.113464  203.6436228  254.3015224  280.994858  -4.561418446  476.0180028  281.9336623  211.2580194  198.2037459  220.8926882  317.2768275  150.8997943  538.3933087  -52.88350155  -22.59198763  576.3009086  
226.9897955  284.4499102  136.865099  207.7368706  262.7799803  270.7696874  -2.304480202  460.4474943  280.3978485  217.9459908  198.8394505  217.9883976  315.182063  164.228081  532.4095044  -59.49079794  -29.68600538  585.4798657  
231.6846607  288.1394887  138.0884761  210.4890752  267.1119387  277.318392  -0.4235645515  455.0832364  276.2419803  217.0165592  200.3151259  222.8589136  310.2430626  162.7427697  529.2034602  -64.88661828  -27.63658459  583.4286532  
232.9325976  280.847721  137.118721  207.9149691  276.4305798  277.6247828  -1.735313103  461.2666145  278.1077755  218.8714097  200.8872195  221.9138023  316.6688401  163.2262641  529.7490423  -67.24044738  -24.72182421  589.6103547  
236.3540646  278.33537  136.5912543  205.7716573  272.1037396  280.588188  -2.827667092  468.7741304  282.3928172  218.382886  194.9884392  223.6180431  320.4996976  153.6920722  544.6912231  -64.40386905  -27.80882789  580.8184427  
230.5985416  273.2011227  134.9903421  204.3119606  264.1480084  274.1497191  -1.629940529  460.9697371  280.501575  216.1180584  193.781185  218.3458841  315.2627515  156.9615185  525.5447241  -65.47833576  -26.72611934  590.2685584  
225.3765374  274.6567321  133.0560625  202.3996256  264.7821199  270.9370757  -0.3134667103  446.6500557  276.4212502  215.962708  202.4710372  215.7303799  312.0051624  163.8885137  521.1007241  -67.22455817  -30.1531757  591.9774603  
225.8396966  275.4985911  137.974676  204.0244911  263.1252575  273.9696161  0.7182281065  459.1886818  280.603065  218.2712169  201.480625  215.9436954  312.7679401  157.0637995  531.2656813  -68.06190365  -35.37562996  577.7905183  
229.3282468  281.9159415  140.5543269  204.3472524  260.7978897  277.4698025  -4.078001333  474.1826471  281.8260118  217.2804606  194.0564723  221.5965974  315.8922752  152.0615519  542.5292401  -67.20934656  -32.93938103  572.9223865  
229.0196474  279.7063839  137.3956675  203.252588  260.8501572  275.4028672  -0.5903775186  464.0826315  274.6045164  213.5872513  194.8228811  220.3442074  309.5245271  157.7808851  524.8919557  -67.94910477  -36.97497933  589.2232853  
225.2969953  276.6517818  135.1423542  202.5647048  265.9572042  273.3604682  -1.498729032  454.6554792  272.0199064  209.2905452  199.5368933  218.0141174  309.7216773  163.0327628  520.8950972  -64.94841629  -40.25381415  594.5146241  
230.3740858  279.7829339  139.834593  208.0507943  258.621532  280.7712393  0.4494337299  458.5518289  276.755167  218.39804  202.1197276  220.6671211  314.2059221  154.075377  536.5966078  -67.21683625  -33.48421821  581.4187551  
230.7357266  278.6396227  144.1101621  205.1451218  269.6520172  284.2552039  -1.978843746  457.5937685  280.8257183  211.1974634  203.4639311  216.257208  312.3378831  160.0684364  527.4125308  -59.54433462  -38.50913016  599.1249837  
233.4269805  282.303947  143.8887341  210.6820244  269.4392083  279.5379805  -1.00583821  468.1983187  286.7068185  219.0805243  205.1514722  220.3708964  319.4876889  149.577262  542.8709878  -62.12135633  -26.30015811  583.3935118  
227.9707864  281.6717555  139.4608321  206.2246741  255.365082  281.5681922  -1.125481188  470.9393583  278.2361841  211.1530209  193.3622941  217.3856657  314.939952  152.4363469  530.2451968  -56.65298483  -13.34680086  576.9195344  
227.1600839  280.6765263  136.3984768  206.3821053  256.3767123  279.3099764  -1.98304401  459.3717162  274.1221737  209.6409095  192.8232492  215.5743052  310.0998273  159.7271723  521.1728767  -57.18779573  -18.7235276  585.6811671  
226.5560181  279.6092035  136.4830568  206.314915  265.6164833  277.5392421  -2.097729359  455.726736  278.6221053  212.8872984  200.6223175  217.8974879  308.1335833  157.9741991  522.68218  -58.46810645  -36.12318463  593.8233204  
229.7640218  283.7460728  140.3229907  209.3198956  268.2486086  274.9722438  -0.8603122902  465.8403227  284.725189  218.0881288  204.4539135  219.5652176  317.416165  147.9707416  539.3233215  -63.49789956  -33.73374309  585.6965956  
228.0058501  288.2723232  141.2542684  203.3333583  255.2125568  282.3874565  -4.515896948  475.8502884  281.8498294  210.5487114  197.3141116  221.5779476  315.7617827  152.6426574  535.3218575  -57.60851557  -24.8284353  575.3841548  
228.7918315  287.5895925  137.1724961  203.9815611  260.404373  276.2353339  -2.250144413  460.076946  276.7900021  207.9411428  197.744577  218.2694947  311.988483  161.9711455  525.4352409  -56.64094126  -30.29340554  590.9706161  
225.8750833  288.0581663  139.7349259  201.7367874  264.5092357  275.0911518  -2.187024749  453.3785663  277.5923002  207.3401921  205.6232294  211.7989198  312.4683688  157.490798  518.4313567  -56.2929777  -28.80800343  591.6702186  
227.459466  290.5995467  139.7092513  203.7524497  260.4188738  277.043636  -0.1130245793  465.7839187  280.427101  212.9563128  201.2654396  214.7990361  319.3386278  152.0479997  532.2332204  -53.94158691  -18.45348346  571.9424209  
227.6706379  285.8366145  140.7880523  200.4106101  252.7420996  282.188615  -2.231687224  475.188944  276.1397139  210.503245  198.1027965  217.7938806  313.0671432  152.2952323  528.8259429  -54.74365387  -26.62985026  585.8334899  
229.1292373  278.4257036  140.5965711  205.5673511  267.8283005  276.4497646  0.7487046208  454.0765604  277.7882946  219.8069004  206.7275859  216.666283  310.4310454  160.8740605  529.0497428  -64.74787089  -29.66924999  593.8863942  
233.5274501  282.7318151  141.0137185  207.3767349  266.4258686  284.1019327  -0.5173980011  473.4337412  281.0551574  220.2279016  196.1714141  219.8637654  319.448752  151.8767183  545.3442793  -59.46791688  -20.55889677  578.6917008  
234.9195834  283.3817592  138.2525907  205.6142039  265.3197308  275.5813408  -0.6572598365  469.2932245  276.6558032  215.5326029  197.1346152  220.2325832  314.7324048  156.3999034  532.4047368  -64.74176891  -33.2101299  590.4655664  
229.3710823  280.6150353  136.5533219  204.8914208  272.4332215  271.8612995  0.4100412144  451.7370341  277.3536279  214.9512356  203.2744182  215.8545923  312.6522527  162.8644619  523.0532143  -66.11004137  -26.84478548  594.5909531  
229.4709399  279.392963  137.6393368  208.7417962  267.7426586  275.059047  -0.3791417135  460.4939485  282.6210809  218.2790705  202.4837905  217.2960804  319.3493945  155.1200111  534.7110855  -64.89402291  -26.7321462  579.882733  
231.8568786  279.5573254  139.9383546  206.3113429  259.0478235  282.768793  -2.808431453  470.8914308  280.476743  211.200386  196.420702  217.823322  319.6596427  155.4913812  531.6809122  -60.86738275  -27.12117798  578.8964073  
232.7062632  274.6207632  136.9379514  210.752978  268.5201602  277.1732923  -0.4775066137  452.9326649  276.705586  214.5347481  196.4577585  217.6599215  314.448302  163.4459559  526.0842546  -63.44014515  -33.03875497  593.6765353  
231.438259  275.3799049  137.8368549  210.6154323  273.2133499  276.4526996  -1.812917957  453.7375235  283.9313557  216.2184452  205.3341089  216.490315  318.6525615  155.3256561  525.7595416  -60.05786881  -31.1965319  593.079588  
230.3362632  285.1802586  142.1054863  208.6888528  264.4644809  282.0303563  -4.32912456  471.1094465  284.5059626  212.6106267  194.8283245  219.1870392  321.4976447  151.4697527  539.2753537  -54.28196286  -16.09199874  569.1247512  
228.5330858  281.5314337  138.0159378  208.2276226  261.2410201  275.630163  -1.568327491  470.5128289  281.7383681  217.0653845  197.2675559  224.2830686  315.4488029  154.6067328  535.1203665  -60.56266401  -27.86818382  584.4102912  
225.6166423  282.5482826  134.9468592  206.4061762  264.7037246  272.7539007  -2.610018676  448.9002644  276.9174594  213.4990599  205.036279  216.8806627  309.7161097  163.2593526  521.7256083  -61.57535166  -26.70853055  595.7693685  
226.6595025  285.0808857  135.7185226  205.4129164  264.0518725  275.317076  -0.6775396227  455.7164383  277.3599778  213.7386294  201.896463  216.8199021  313.2329986  156.7759834  525.2084956  -61.72104373  -23.05605126  583.2480419  
229.2785347  288.993323  137.8599906  205.6638081  257.3051921  279.9909027  -4.874623565  474.7358167  279.291972  215.2141766  195.4882983  222.091502  317.7848292  152.9095942  542.1088849  -58.4560657  -25.18532649  579.5333481  
229.1790652  284.0951617  138.3251433  204.0579549  256.6475706  278.2268152  -2.25633222  465.374344  274.9857137  214.1756975  197.2066265  218.096851  312.976813  156.4617635  530.1429376  -57.96261049  -30.4226903  587.3780276  
226.8234076  283.0078845  138.5412335  205.2989802  264.8634574  277.4112555  -0.6387152503  450.7732389  274.3351594  213.4776654  206.1460025  216.4801037  310.3093711  162.5522453  522.5576009  -61.55706603  -26.52132697  587.3713794  
226.1600659  281.8257355  137.8198275  206.0322103  264.5688457  277.6306394  -0.6647579556  457.9103856  278.231021  213.2066929  200.264397  216.7788611  311.2311579  158.6440202  526.0315683  -61.85899471  -23.58892609  584.6503252  
229.988837  287.2576311  137.7142864  209.2640805  260.408798  278.60117  -3.383934237  472.6350579  282.7801364  217.363624  195.2791527  225.1981364  317.3468331  150.5001884  543.6727519  -64.96689825  -31.7412014  580.7223609  
227.1689998  282.6204222  137.8706521  205.7222898  257.0516341  276.8509954  -2.381915745  464.7636349  278.9635945  212.4028238  197.594798  222.1884264  310.4738749  154.7881792  530.76481  -62.84200635  -35.0521639  588.545  
224.6339381  284.1626311  140.144881  204.2746312  265.6277508  273.925  -2.087745607  450.4923757  275.5799647  209.5505847  204.8083406  217.9277959  309.1692155  163.2712945  521.3901006  -65.26628937  -32.04361501  589.899089  
227.5333791  282.6284684  141.2035951  203.9392484  268.1289417  276.9509753  0.4380361916  460.9838785  279.884281  212.3925823  203.8974147  217.2576086  315.1931273  157.6917046  528.4889207  -63.11775327  -29.89937815  579.5803017  
229.1463671  283.8274093  140.2551804  202.081195  256.7041397  281.9149242  -2.429848343  473.1235174  279.2306164  211.8366374  195.0735519  217.3394161  318.5977625  153.004139  538.5260557  -56.59597996  -23.24871631  574.9313795  
230.3908618  278.9539085  139.952249  202.2984302  254.6280343  280.0563911  -1.651184806  467.9262002  275.4994144  211.7214441  197.2454779  215.89681  311.5539466  157.1361336  525.2427859  -57.22470038  -33.48598077  584.1400435  
230.3623012  274.2174256  137.3240207  205.6299685  266.7952127  274.5625945  -0.7436567832  455.1881966  276.8060632  214.2148856  204.0801662  215.3878065  309.1867852  160.7352326  521.7681172  -59.44702492  -34.71856273  592.874382  
230.0923793  281.6655748  141.3087008  206.0583463  264.9450468  277.2260479  -2.966470897  463.2797562  283.6409904  211.896455  204.6090443  216.6708715  319.662755  151.7303212  537.0913917  -61.60291212  -32.45291092  579.9115548  
228.8761078  282.7274781  141.5081306  207.7219641  258.9617119  279.2169541  -1.800838216  470.1412391  282.6132096  214.1678537  194.2263188  223.4131831  318.1799662  154.1027957  540.8246348  -62.69649376  -24.07030849  572.9112013  
225.6061343  281.7737742  137.1026066  205.047248  262.1317192  276.0388889  -3.191232428  455.6405892  278.6227249  210.096537  197.7882756  219.229075  308.8007445  166.5443428  522.1361423  -60.9856719  -30.49628562  593.1889423  
227.4467828  281.7968106  142.2984664  203.2412304  257.3946899  277.7177641  -0.9236465281  467.8734003  279.6351516  213.8830155  197.8532133  218.368264  314.5806976  148.8441983  531.6478202  -59.14314252  -24.85241172  590.57339  
228.0613948  275.2951567  144.3944484  201.8376587  269.8566965  279.4010233  -1.471669077  457.723967  277.1186758  211.7419499  200.3657963  217.3467745  312.4836809  164.1136778  523.7759351  -61.74683143  -27.86462743  590.5380959  
233.0959721  282.6752746  143.6138955  204.2561793  265.083027  279.0827692  -2.694799384  471.7557684  281.0177452  218.5115464  200.300771  221.3442104  318.6343241  149.8733779  544.1314706  -58.30374393  -29.92825427  580.1927392  
225.5378762  287.0194674  140.7695935  199.0423878  250.7219545  284.748009  -3.923222757  469.9507019  273.7925882  205.1001442  194.8817497  215.1322197  312.3717823  152.8114381  526.4842528  -55.77809947  -22.48888364  576.7199111  
228.1554175  284.6701404  135.2346022  203.8222816  263.915736  273.8168725  3.836424754  453.8989814  270.6972969  218.1998342  196.8544254  217.6020829  309.1454737  164.8018243  522.8012849  -64.08162897  -26.68525215  593.6108865  
229.7902317  285.2704399  135.5843382  203.7883504  263.3935722  275.1257442  0.1564984211  468.7221488  278.1034062  218.3777442  200.9728437  218.1972819  314.8348164  151.5978585  537.4487046  -59.2327935  -36.96890937  586.9096632  
229.8610559  285.0140282  136.7259476  204.7274236  258.2654596  277.2825925  -1.431684699  465.6449431  278.9575902  216.9978687  197.0266752  216.4421389  314.6317298  151.5143657  538.491199  -62.17636995  -30.91209969  586.2218663  
227.8789324  282.4874777  136.4313138  204.9114703  266.1485782  275.8586496  0.4376989854  452.8202984  276.7666928  215.3262234  201.1763968  218.6801801  309.2309125  164.4520965  522.8371169  -61.22964374  -29.62455201  583.404493  
230.3859136  283.7196963  138.4990779  207.3177594  271.4489823  279.5318073  -1.55183071  465.4181458  281.6280292  216.8659098  200.277178  222.602208  314.429625  156.8466421  531.7449155  -64.10134195  -32.46330931  586.7014954  
229.8424238  283.6236399  137.0636136  206.6610592  264.4407431  276.0968936  -4.740577762  471.3693028  282.0905566  214.1510333  198.211392  220.0348953  315.8519168  150.7869632  537.3954684  -60.53200026  -30.75826314  581.7806921  
229.1353954  282.7009134  135.4021929  210.1050983  266.3214272  274.8498937  -0.3510674614  452.9160966  278.0049349  216.977448  203.0674342  216.5143819  312.6675991  157.8721409  524.3043925  -66.20645888  -22.90705277  587.7911547  
228.3647323  280.2055387  136.3024936  208.664612  267.2906493  275.5865514  -2.815359323  452.7958405  277.8968098  215.7687579  200.7716991  218.7937849  311.6520425  161.6926452  523.8936029  -64.44343605  -23.47574817  585.2916613  
234.5188017  283.0822213  137.3194144  209.8841643  266.6131962  280.6049547  -2.764149847  472.5603132  282.248946  216.9310043  196.8709253  223.8609407  319.4786501  152.26702  542.4344856  -64.20119329  -32.57370292  584.2435208  
234.0818745  280.8615378  137.0470243  207.1713193  264.744952  277.6849228  -3.468557282  469.8001861  280.355458  214.0417502  197.6136527  219.7420667  317.8359154  153.5635938  538.1429093  -59.28797354  -29.42270877  587.2951413  
230.1148912  281.0510734  137.07745  206.6926846  272.1860338  274.0365296  -2.875524652  448.8052105  277.2962451  210.2003044  205.1006791  214.5596107  316.8527142  165.6509288  519.3955278  -61.62214077  -26.40632235  590.7695393  
231.3588409  284.4127572  140.1534254  206.4798153  271.0161  278.1633756  -1.582574911  464.4273314  283.0933523  212.9030881  200.0272151  216.8295129  321.5104506  154.2092208  533.6579364  -58.77022537  -20.21000154  574.1913888  
231.7428171  280.7317906  141.4435237  205.0449112  258.691496  279.8388485  -0.837152578  472.1777471  279.4076365  215.1837164  198.2508372  218.6721308  316.550263  153.506107  532.2487652  -61.63290072  -26.45530143  584.1219386  
230.128222  276.8194813  140.2097574  205.9882871  266.7392473  276.6850782  -0.2750174975  452.0259149  277.9508236  213.5177556  204.5056101  215.9074763  309.1457031  162.7985241  524.268882  -61.33125262  -32.75913465  596.2584268  
231.0532352  281.5264469  139.9564302  209.7534988  267.6289858  277.1145724  -1.27702437  463.9545511  285.1869693  217.6091085  202.6824835  216.6265613  318.6903479  153.126966  539.6458588  -62.84484572  -26.32636127  580.4552104  
231.3795731  278.9692384  137.0219213  207.6815676  259.2650311  278.8062862  -2.754569412  472.0086889  280.6420619  216.3999038  195.5520542  218.3421468  318.3243496  153.7083786  536.0907387  -61.0924696  -15.91811277  578.0115435  
225.9527534  274.2054519  136.812041  205.5848526  267.2006617  278.404847  -1.082972851  451.8481357  274.089844  213.6820206  197.6633009  217.4188013  310.9169394  167.0837355  521.1988781  -61.8246707  -21.61311866  593.7634467  
229.48349  276.446654  140.5147536  206.1297706  265.5310164  280.7984776  -1.560624316  471.8653807  281.4505082  218.3203612  196.3271261  223.1749557  317.5528684  152.7605837  542.114314  -64.99823869  -36.78446194  582.5316361  
230.9461138  278.5908968  141.1633877  206.3452744  259.0328622  280.1274893  -2.5980827  467.8807743  279.5007514  214.6559198  196.6921002  221.5178304  312.8368781  154.1141523  536.7996052  -64.67447536  -38.00542101  588.0246254  
227.0737028  280.5799822  139.5006151  208.8956727  268.9947269  273.364294  -1.520585191  450.8985512  276.7547412  210.779859  205.5927902  216.550537  312.2956669  164.1819488  520.3263946  -66.80508373  -32.7636992  591.6998009  
229.0029073  282.2359661  139.5621227  209.8178292  268.4680115  274.087147  -1.985681311  463.4607845  283.7925295  214.3403316  204.5358738  214.9904166  319.6256104  153.8570345  533.2879828  -64.18803768  -28.92046851  581.7621905  
228.1243419  284.8834236  141.5644319  207.6182635  257.4506172  280.3118823  -3.365814943  472.9211781  282.2182629  216.3600299  195.72101  219.5728613  318.8067215  149.7469929  539.3834832  -64.83500573  -24.1852113  572.5458336  
225.6649473  281.9542484  139.8397366  206.7811905  259.1025261  281.5089841  -3.001330997  455.705014  276.7514071  214.6163341  196.6726309  218.5360661  307.8590741  163.0232367  524.5644586  -63.00632958  -26.12911812  589.0875803  
223.1540696  281.8883322  139.3365442  204.9399078  263.079808  281.6992165  -3.820071383  458.0669055  280.4721018  214.9936722  200.4813643  219.5799055  310.4198296  161.1117089  525.7035374  -60.07100111  -29.81978356  591.5169623  
226.8267273  284.2349088  138.4590991  205.1411559  256.4949213  280.3659272  -1.784651392  472.182066  283.0055783  216.5693926  194.6096284  224.8297128  318.58229  150.3640802  542.9093316  -61.91412289  -29.81112359  577.4539431  
228.9799429  280.8552008  140.249063  202.8058812  249.6628859  281.2475035  -1.040722619  467.5884156  275.5936155  207.9955577  196.1439904  220.3837252  311.157203  153.7840415  527.0198071  -57.24343903  -35.97504777  585.7085328  
225.8297543  282.5104388  140.9408644  203.0751108  259.7922485  277.7899336  -1.904678556  453.8062098  276.2268702  206.4531364  206.4497081  213.7951667  310.3118419  160.9439044  518.4720478  -54.58718677  -33.12609193  592.1787619  
229.6763541  286.6666126  143.083849  205.5225618  268.6426599  281.3995877  0.165304822  462.7537063  282.8469741  207.7043939  204.1669813  216.4895289  318.5242866  155.1049592  528.4580975  -55.56069313  -26.95912089  577.2015557  
228.698521  291.8689624  137.7444193  201.3944446  256.8442338  281.820531  -3.910516417  481.6552599  280.693864  210.9827933  196.2259837  219.6285799  318.9177225  150.5772263  537.4124686  -49.73733568  -19.46908605  574.1378531  
226.9759177  281.7282437  136.2271362  203.9492153  268.4010838  277.452448  0.276599109  451.6276177  271.6810974  208.6809266  199.7864761  214.337973  309.2934222  160.7770219  518.8965347  -54.36713065  -20.57836166  594.2501172  
224.9401598  282.9615322  141.8606525  199.9341  261.8750965  278.7389971  -3.465014348  459.3026758  279.0187609  207.1642553  208.4476723  211.9468983  313.3682519  153.9931315  524.1463605  -53.20101816  -28.62579719  585.0332748  
233.8850624  286.0141807  142.2469193  206.0593418  257.9590753  279.1875195  0.4582066519  481.4312299  284.511055  222.3024528  196.9269288  222.9570951  316.9815849  147.3715413  546.6892928  -59.18262143  -21.63222058  570.0547022  
231.8859481  276.6594145  137.9543879  204.5560817  264.2657644  277.2646962  -2.810529895  458.6120571  279.2066682  215.7747471  195.1076928  219.5714605  316.472383  169.932194  532.3712946  -61.98277607  -34.30281502  591.5248435  
228.716755  281.9187878  140.79077  208.2296586  265.6886683  281.6413105  -1.010718826  456.1687081  279.8085638  216.3245441  204.6039978  219.4647991  309.4470684  162.8573397  528.2833146  -59.89063188  -31.5532816  588.7243876  
231.9807079  280.5018133  138.2373481  205.9792614  270.9846641  280.5613368  -1.580945107  465.5408318  279.7932091  216.800015  199.2567037  220.7463197  317.400359  158.6663686  532.9566723  -59.43151207  -16.35205484  584.4092844  
231.8361256  280.9967225  135.3018423  204.1612957  265.0924004  279.1557491  -1.714110402  469.0327947  278.4961721  214.3702921  196.9600644  220.9300063  314.5206661  154.6159093  531.1307221  -61.58984994  -23.09154584  586.2735606  
224.4265703  282.996054  131.3193228  202.7750844  267.8249979  267.8732455  -2.616703922  445.2041777  273.8134482  211.0877783  201.959816  214.1905582  309.6265795  163.7314837  513.6008023  -62.9322423  -19.17648937  594.5919082  
224.7494576  282.7428854  134.0361302  206.4680849  258.2214896  270.1049831  0.4296256388  456.1528759  276.8655595  215.3464272  200.0265328  215.9317964  313.3572251  154.4988319  528.9196907  -64.53499114  -25.12935141  580.4776372  
228.8260938  282.3676126  135.4771758  206.6910767  251.4150121  273.1755585  -1.228621678  470.6431323  277.1986258  219.4374893  194.6377334  218.6197805  314.2125231  151.623928  536.055231  -67.71222008  -32.20873307  585.4232841  
226.0470691  278.6236106  134.2581156  205.7533058  260.8971845  271.4093219  0.1862110494  454.3718403  270.2706176  213.1463879  198.2739801  217.2852971  309.0642743  158.7675262  524.2285348  -63.66409411  -37.04742669  594.2005618  
224.0773155  276.0555895  140.3223821  206.1457494  262.904694  270.7244802  -0.7036267504  456.502221  277.0643239  215.1743906  203.9325321  216.7361091  314.5105659  150.7014914  531.5577555  -66.27592832  -35.87003296  586.5484727  
230.3227831  278.4164483  143.3773275  209.0627315  257.2345312  278.5048685  -1.080542792  474.6651752  282.3192296  218.0573672  193.2873418  222.6523071  315.4920992  149.0587403  543.9897587  -67.91607172  -36.33994898  570.0361532  
234.1030722  278.3685092  140.5019821  206.9725345  261.7201721  279.1917479  -1.403330505  470.358698  280.6222321  214.9414131  197.9080913  220.8380855  311.9409691  156.7918833  532.1107291  -63.70485804  -44.79682572  587.6776247  
231.1194092  280.1703804  138.1078675  203.9149367  275.1185594  271.1391803  -2.190661722  450.3330545  276.7150344  214.0326643  204.0673022  216.0472974  314.8539434  162.9244535  522.3870218  -62.54535087  -30.59706102  591.9820253  
229.7310505  280.9810547  137.4387262  204.2459362  269.9078379  271.9403604  0.06304044723  454.9574758  279.1928511  217.2172192  201.9096544  214.1259799  316.250504  155.4526486  525.7737833  -65.35211948  -26.40257097  584.4634822  
231.7485092  282.8417847  137.6009633  204.6227459  264.1589294  278.0777674  -0.8272196934  468.7408049  279.4160167  218.3190915  192.6897222  218.9396204  319.3952493  151.7358008  540.3615058  -65.13973165  -25.53607461  580.9589864  
232.2808647  282.1073221  138.2648644  202.9323211  259.6133669  277.6308412  -1.508474238  466.4039054  276.2546154  213.5634637  197.7195902  221.7111786  311.9491858  154.87059  529.7330963  -65.11727628  -38.44172624  589.0989101  
229.5991448  285.2250601  135.7450113  204.8797175  267.4649578  276.4022783  -1.241698164  451.037009  277.4628607  214.8823711  205.725104  215.521658  310.3161393  164.1327187  524.2027743  -66.86353233  -34.66619387  591.469079  
228.7627191  286.0875406  136.6351308  205.4417227  267.9386724  278.2258645  -0.0116874868  461.264014  281.516739  215.8624971  201.9500512  219.3312816  312.0223394  158.24231  527.7128643  -64.1699957  -26.477872  588.1057895  
229.1666955  288.8530222  137.7014  205.8217698  260.1573308  278.0450805  -2.798354609  471.1144618  278.9217232  218.2402573  195.3726421  225.3678802  317.3216173  150.4425609  542.79495  -62.25758964  -30.48090682  581.9557172  
226.9515398  284.3613664  142.7720913  204.0095473  256.7835669  278.4764869  -1.266836424  465.8843257  276.387691  215.2364953  195.8226292  218.4404402  314.2018152  154.4532484  531.4334965  -64.85385527  -26.75243608  584.6109274  
228.9031753  282.8939617  138.0706051  207.2368468  261.4450139  274.7649221  -0.08542223655  452.8889419  274.2648183  214.2310626  197.3737465  217.2129572  309.8191884  163.4342488  525.2987529  -62.38857471  -25.98981215  587.8664882  
227.9308068  282.1990892  139.504969  207.7670319  263.9809644  278.9446126  -1.801597636  464.8028608  280.2392108  216.1460837  202.2039538  218.4570571  313.0277024  156.1246049  530.9903253  -61.85419512  -34.38976484  588.0495775  
229.7888791  283.2126453  138.9193044  207.9932235  255.8030009  277.0594737  -3.778053697  469.9417135  279.231149  214.1417022  196.1694713  219.677437  312.961861  151.3557928  537.0833646  -62.75910619  -29.54093094  587.1084203  
227.4772427  281.75251  136.8033113  207.3084773  262.5520336  276.3584178  -2.245031218  447.7820523  275.3326052  210.3476935  204.0433751  215.4025253  310.1687387  163.5205884  519.2357138  -64.16755877  -29.38673249  590.9650621  
228.1453198  281.7541169  137.4631707  207.9543071  262.6795543  278.6597815  -1.181361732  462.3113949  280.6229433  212.7386454  202.0467754  215.4592884  313.7779042  157.0372673  527.0240654  -61.10177707  -25.89480763  583.697122  
232.0650931  286.1428946  138.2018079  207.5785915  258.2074585  280.8193788  -3.878989781  475.6219797  280.6512746  215.0543169  194.0225351  221.5871151  318.0507726  149.4442525  544.7057637  -58.11257147  -33.2824034  578.3599512  
228.5843026  284.9970313  139.7637581  206.3115666  256.7733755  278.1761036  -3.245687772  466.0408031  278.2548665  211.8853111  196.7854435  215.243204  314.2893774  154.1591209  532.3349338  -57.21276763  -25.42650482  584.0459675  
227.9590549  285.7576923  138.857999  205.9951755  262.4300347  275.0338694  -1.568137415  452.9663007  273.523216  207.3994309  198.3022126  217.1188634  309.4423736  162.9651437  519.7135368  -55.8802317  -20.59816176  583.0960672  
226.6078351  285.4449829  138.7991393  205.5416462  266.2843542  275.7201384  -1.639471617  456.9368313  277.5090734  208.0063296  203.4769436  215.4664069  312.4239146  157.6642963  519.951149  -55.67158763  -29.86399788  589.5394748  
230.3584015  287.083506  139.1571008  207.5109961  269.8236048  272.8014378  -1.755156438  465.9976679  282.4649508  213.6732118  204.1471325  217.1447038  321.4386745  148.0845902  537.186945  -55.58143795  -24.83025635  582.4836706  
226.944009  286.8549335  139.1515355  204.7708394  257.5174899  277.3095563  -3.365609078  471.1979521  278.4418444  213.6489724  193.4050265  219.6950523  318.6658783  150.7944012  539.2284717  -57.56653465  -17.3520609  573.7834126  
225.1149947  281.6992286  141.0982093  202.0479385  254.1137412  277.5133786  -2.139925967  460.5280759  271.1309172  207.9300243  194.4592507  217.7789591  311.6487159  162.0044935  520.735469  -55.64872104  -19.83674376  589.6064694  
227.2499352  282.8478124  141.2692469  203.0443075  266.185439  275.8430639  -3.882291899  457.4249601  277.1168881  210.5730945  204.6400494  217.7078931  311.6518743  159.2969558  524.6754278  -56.58239633  -38.37759248  594.2506489  
232.6337204  287.006544  139.9767437  204.6169483  262.7946967  279.4282275  -1.063827868  473.4022957  283.9260371  220.4791608  196.9028513  222.0244337  324.2259645  151.8465024  548.3754423  -64.76173215  -30.76559201  575.6897084  
230.7111922  278.3310098  140.7098368  203.5003943  260.5489556  282.5913724  -0.3748915453  469.6382325  277.7649481  214.5584099  195.9519923  217.515465  313.9134677  160.4875437  527.7928067  -58.90419635  -22.3958296  583.5771012  
227.3951283  275.2801553  136.6483893  204.0566302  269.6602684  279.9495772  -2.643633321  455.196008  277.350972  210.2319113  201.8951705  216.5977183  311.1225972  164.002008  524.2171693  -57.81386251  -33.29940902  590.7881799  
227.2718156  276.8873707  140.1154546  205.2145724  271.9187355  276.2921735  -0.09816420578  456.8680011  284.9409599  213.8555438  206.1814864  214.6624313  318.3492354  153.0478317  531.7442608  -60.05781409  -30.25272282  585.8557037  
232.2359648  278.7330195  141.0902335  204.2254334  261.7333905  279.069196  -2.284897692  477.4268474  285.0260637  217.5966878  194.1669837  222.8314927  322.808721  149.8165085  543.0431589  -59.86040271  -21.62193904  568.9492179  
229.7149348  276.5932146  139.9203466  204.2012059  262.5499127  280.1248651  -1.502790064  462.9432601  278.6379431  213.8678901  195.5142092  218.852376  311.522414  162.3614541  524.9184742  -62.71531604  -31.97648714  590.3089024  
226.2660206  276.785254  140.4059386  206.647307  266.7988757  276.4575171  -1.534533234  452.3581997  279.2163189  215.4906731  203.4512593  216.7419119  312.950275  158.1136139  523.9774109  -66.33773225  -33.53790288  592.7736391  
230.5503825  277.0874712  139.6350747  209.0913476  266.9721899  278.0755852  -2.278747835  469.6031891  281.048419  219.4369101  197.7279723  220.7162222  317.8007191  156.0259392  536.1304547  -66.61274219  -25.75923786  576.6840228  
233.4182879  279.7571486  137.9308599  205.0777337  261.5051387  279.834807  -3.478988332  472.5075211  279.2374912  217.5134491  194.6787302  220.45882  317.2006235  153.2908488  537.637083  -63.20876226  -34.51040344  583.294981  
230.9474368  278.1916542  138.3540992  203.7998036  270.2720163  275.8406942  -1.872326746  450.3016381  273.6070009  211.7989795  204.3623441  213.3598821  313.9263424  164.2480571  520.7239739  -64.49211514  -28.00382985  591.7708929  
230.2192798  275.5951779  140.9854137  203.744557  267.1893915  274.8569606  -3.394659801  457.8183868  278.236861  214.4396008  201.5352229  217.0884672  316.9748499  158.4615849  526.434842  -62.5639627  -27.24902702  579.4977881  
234.4831981  280.2328416  138.14442  208.5097691  264.210671  282.9131593  1.43558043  459.4572209  276.5884962  216.5014696  199.7614552  224.1120411  312.4331868  159.4304588  531.0819578  -64.4604292  -32.73299967  587.0086256  
234.8017319  283.2030629  141.1575344  207.4580826  269.4441841  280.5077592  -0.5493528412  466.2343285  287.3578158  219.1413241  201.7345143  219.2983095  319.8965227  154.4187694  542.24275  -64.32975365  -32.84132949  580.6577878  
234.0316778  282.6359308  141.0588223  207.3439966  259.361092  282.3528729  -2.230808875  473.5880919  282.8409865  215.874666  197.0721691  221.1187316  313.1626649  155.1386188  534.0107877  -62.0467875  -26.7005133  583.8236366  
225.8569673  282.712871  137.0574517  204.3085187  269.097902  276.565933  -2.181238693  447.1100954  277.2629116  208.7403285  204.0128353  212.1548319  307.6078296  165.2063344  518.4466564  -60.36669892  -21.81364196  596.0758746  
225.1791582  284.1170139  136.9766109  204.4094519  266.52088  275.9244064  1.734143124  460.7296153  280.2422282  215.3553585  200.9398685  218.1064453  312.7034996  156.4839895  528.3671738  -62.52192266  -21.0355169  583.9997601  
228.9417967  288.5375604  137.0877353  206.1231984  256.5924287  279.135253  -1.783284439  473.4582368  280.1361692  216.465931  193.6420995  227.1436601  314.597471  150.0954898  543.714214  -62.51574738  -33.93556258  583.3352859  
225.1100351  286.7870917  137.1993936  205.4659187  259.5915347  277.028719  -2.510927321  449.6783876  275.6422736  209.1682846  203.2372132  217.037  307.893416  158.9706858  521.546268  -57.57359642  -27.88537979  591.2800879  
227.9155721  284.4308264  137.7688613  204.7919802  263.453276  276.1571892  0.4856402128  461.8317491  282.7446799  213.4033989  203.2710142  217.9340928  314.0805393  155.868161  530.10175  -62.47979908  -31.36574292  581.3755422  
231.3824614  286.39931  137.8214963  206.2963779  259.1633641  282.1747823  -4.046779533  479.3362975  281.5039653  215.8111397  198.4840811  223.5304894  316.4629976  152.0342484  541.5359524  -60.30739548  -32.31112699  580.3028942  
227.5084101  281.9907734  136.4574509  205.8831778  272.7096361  274.7778644  -4.025104247  450.9155728  276.8645539  208.1078937  206.561496  214.7260989  308.9258081  165.3518668  517.6798274  -58.18215526  -25.93829323  592.7033082  
225.6232257  286.2193548  138.9077593  207.6834897  265.2666419  276.7943386  -0.2083328856  463.1923076  283.94269  214.1550015  202.2938764  216.5916154  314.3618397  151.9636524  531.8039245  -59.93414805  -23.81668893  574.8186091  
224.5214563  289.6779041  138.8088501  205.3063398  251.8596081  279.1316103  -4.705521849  474.8816432  279.6157256  212.6797406  195.3028181  221.0371197  313.7686633  150.6528428  535.2076557  -58.85221564  -24.11963112  578.7871459  
223.1836228  286.8298092  135.240152  203.6607882  262.1062968  272.5278647  -2.938010778  452.7452581  273.8058786  208.375264  206.6648952  213.8752353  306.1769799  162.8200589  517.0830201  -56.93057497  -29.23079962  593.1703738  
225.4535982  283.0801254  139.0236918  204.7179346  266.0413492  275.3741947  1.781109494  455.5526773  278.4343714  213.9611918  201.8075766  216.5290601  312.9700723  156.2093822  527.1323831  -63.59653585  -25.59466925  586.3806981  
227.7630625  275.5021633  141.9189929  203.890548  266.8282088  278.2341831  0.6229646421  472.3486357  279.6929482  218.6696855  196.0130692  218.7433183  318.2084356  154.0328295  536.1963315  -61.88094207  -22.48583903  582.1479763  
232.11935  272.2393418  142.5791006  204.3575398  257.1757676  279.9301048  -0.8560044875  469.517683  275.964882  215.863117  194.0807801  222.7317266  314.0990358  153.5100451  532.3358112  -64.80408071  -36.19855498  588.2444385  
230.1814325  277.7716944  139.0299204  207.4933482  265.1828059  274.5061861  -1.487604719  450.1849325  276.8595218  215.8808335  204.2789993  217.7281057  310.4604138  163.6369448  523.0806116  -66.37565991  -34.35714079  593.0245476  
231.1272711  279.9883132  138.0103671  209.2802893  263.2762354  278.310947  -0.762335863  465.0697635  281.6846489  219.8130859  198.9862802  219.4467455  315.5441646  155.1288057  537.1269904  -64.75656889  -28.58266218  581.9128367  
229.5655023  282.7165389  137.5580437  208.0959578  255.4097381  279.5314268  -4.405719726  473.8025562  282.1194952  219.7432432  194.0290966  223.2852187  315.9610525  152.5694499  542.5204795  -63.11411357  -31.54468023  581.3578933  
226.7508281  280.0278188  134.8296457  209.0394899  263.0164785  273.4941021  -1.819167493  452.2445008  277.2598599  212.4041791  201.1279542  216.2287422  309.4297933  161.6567489  523.7924939  -59.20272718  -32.47857343  593.5989487  
225.504864  283.9196954  137.0124601  209.5011327  264.1008693  273.6503637  -2.564002176  457.8996264  280.5375392  214.8216927  202.3309051  217.9442116  317.4659211  155.9808042  533.727975  -62.54142579  -31.3929214  585.2203087  
229.9950492  287.6570603  136.5978937  207.054023  257.061386  277.7111027  -2.014081388  469.8633381  278.1327457  215.5072796  192.8825935  221.0406471  318.2305945  153.3204974  538.2809727  -60.32099295  -20.62723014  576.0102747  
231.8601504  284.430262  135.8494839  205.858573  263.888357  276.7019445  -0.1127214548  455.9439196  273.2838126  213.4106255  194.3091995  220.5921623  312.8748681  161.4320234  524.6926371  -59.64589881  -29.73999114  593.0034978  
229.5058293  281.3937817  136.0311779  204.2466482  267.8855372  274.0569175  -0.589948407  454.4621632  277.3907299  213.9700532  202.760211  216.7718594  311.7288817  158.650241  521.9162617  -58.7034984  -31.14149372  594.7950633  
229.47684  285.6680205  135.7540149  207.3066863  257.701983  276.7719194  -0.6927631616  464.8454984  279.1066136  215.6707484  197.9063655  215.5582159  319.5444497  151.8819758  540.0638581  -61.41289775  -28.75718736  583.0612192  
231.5692077  285.1407562  138.5106647  206.2591749  255.7658065  277.0299647  -0.947972491  472.1996494  279.0104107  216.2576058  193.5342137  217.2924062  318.5330078  151.7298508  540.4953013  -59.68222855  -23.42265825  572.1590056  
235.303499  278.186752  140.8045416  204.0604104  263.0966245  277.8394489  -1.64011884  468.3819782  277.5164798  211.1910538  197.2061477  217.3507206  317.1299463  160.2101851  530.3258277  -59.44089949  -32.1184963  587.4580844  
233.2591047  278.5174946  137.8465791  205.4617311  275.3618318  276.7273027  -1.60349205  450.3198512  276.2005015  209.3668757  205.9395566  214.5181018  316.0953449  162.8995111  522.589139  -56.32788685  -27.96771378  595.057886  
229.941594  281.4403437  139.6901418  205.739881  269.7910557  277.0997466  -0.5009335108  460.8314675  281.6659737  213.0213397  202.6636206  216.6918261  320.0089602  153.6559503  529.8249239  -60.23362912  -20.59197076  578.8816202  
229.2953526  284.3638238  141.8578563  203.8345825  256.532566  280.1749597  -2.854938844  476.4499458  278.8045686  215.0752377  194.0751185  223.5483598  319.3827211  149.8875229  540.7367037  -59.52786032  -17.32976998  573.5365425  
226.8604768  277.9554335  141.7652426  205.217572  253.4840756  280.4865793  -0.7168868323  461.0804732  273.5848269  207.9547095  194.1196855  218.7015197  310.0791347  159.796893  524.248086  -58.11957982  -31.21939908  591.6435498  
223.4528294  277.6286665  143.3261594  204.7242738  261.9556894  280.6380863  -1.361925115  453.6602411  276.7786045  208.8772916  205.0690908  214.449663  308.5772155  158.7603325  521.1680937  -58.710558  -31.98556909  593.9912789  
228.7465343  282.4036029  144.3318025  206.0385164  262.0991675  280.8283289  -0.793747348  475.9087007  282.7918499  214.8582085  199.8323615  221.8808925  317.7842158  151.1694305  538.7134903  -62.65113684  -26.85234594  572.732929  
229.3661573  282.9726648  141.4156709  204.5597886  255.9983984  280.0979574  -1.985610064  474.4859213  278.3125593  215.5236694  196.2027065  221.9242104  315.8197893  152.9146923  535.5625455  -61.02027796  -31.09763648  581.2733496  
225.3619553  282.7355314  140.6161848  202.8389824  264.8659518  276.2248003  -1.773827413  454.540778  275.8313318  208.6901734  205.4987304  215.1102518  309.8429081  160.7199097  518.8656587  -57.62344822  -31.50661586  591.9902651  
228.2929553  283.175499  142.0823091  203.9483061  266.9306609  277.5432012  1.837921961  462.7442708  281.2819753  214.9878081  202.6966466  215.3548712  317.210617  153.4175701  530.5873666  -61.87804131  -29.62867295  578.6568144  
231.6614673  287.5625905  141.7726076  202.9023967  261.0795071  280.4682692  -0.9798911625  479.4683355  279.7501224  216.6475872  194.6259526  222.0389635  319.4019086  150.0789456  541.3139402  -62.43859074  -26.94662421  578.2337887  
232.4138375  280.7865626  138.8581418  205.1401959  269.0509177  278.9697692  0.1451452997  456.0949915  276.3792288  211.5574902  200.0856068  215.6095335  310.9363025  160.2177783  524.8722271  -59.76217467  -33.07758153  592.0880087  
229.7103241  277.8985064  139.863026  204.573155  271.6335716  278.2492968  0.1163011885  455.9493899  284.0804653  211.5336696  205.2284603  210.8047894  318.5847073  157.9947361  526.8801299  -61.40744772  -32.88311327  584.1457341  
231.9655952  282.5723034  139.8471449  204.9901287  265.7319666  282.1750605  -0.9007385021  474.4513721  286.3904916  216.3571518  193.8606017  221.8408188  321.9814722  153.6137802  540.8589852  -61.79854685  -22.52094926  577.9279161  
227.8878241  275.9793029  139.9976621  204.7301403  262.8635881  279.720504  -0.4137054544  467.3161266  280.6460883  214.1991455  197.6902691  222.3337527  315.1767731  157.8549486  527.0721856  -61.28717355  -30.28995921  588.3329899  
228.1999733  278.1526427  138.3747581  204.0875395  264.4831039  277.0213659  -1.433625195  459.2363201  281.3546173  217.5766249  200.4013857  218.2519351  318.663921  158.5255555  533.7686914  -63.96930769  -32.47699576  583.7140185  
231.1631186  283.5450775  138.4660094  202.6903334  264.2818198  277.8552614  -4.054937208  462.4859016  284.0224454  214.9904687  195.4061974  219.0427302  316.2489378  166.6353251  529.7884769  -61.4430761  -33.96085137  585.7926173  
232.1386715  285.476376  139.051979  204.9391263  267.964526  276.0155719  -1.820863891  454.8093435  280.5493422  216.359475  207.5338082  218.4638582  311.4923883  158.1993649  530.1980256  -58.11527913  -28.13094588  599.0632006  
230.3070167  282.2239024  141.6475079  203.6891288  272.2547548  277.4258696  -2.101597705  458.9900774  279.390623  213.7963931  204.3046338  217.2694031  311.7245431  162.6436264  528.2096321  -61.74179763  -19.17009696  590.1429888  
229.7409869  280.7529246  137.503469  204.4486507  264.1988914  275.4873329  -3.945915197  469.8154256  278.3489842  215.5803753  197.0403244  219.4400078  315.6485144  155.0836308  537.1542275  -60.97482775  -22.95218887  581.9782739  
225.8010214  281.1051827  129.7740127  207.202777  265.0611515  272.1573672  -2.923063215  447.1534664  273.072694  214.9147003  202.7797141  210.3724845  311.5063568  161.8509696  522.1701089  -61.77532611  -17.84794398  581.6913108  
223.4397929  279.1534192  131.1039824  206.8516553  261.4622503  273.770953  -0.7535390761  447.7822746  274.3545054  215.2414776  199.2521604  214.9559266  307.2224019  158.8907126  519.9244778  -64.52206596  -23.59103462  585.0590767  
226.9419828  280.9316327  133.2216573  208.7197442  256.4721244  277.0652886  -2.159258025  468.3979213  280.2615634  217.9329175  193.9786044  221.0415045  312.9568029  150.6988474  537.7002524  -65.07023705  -33.90793607  581.6291149  
227.8047242  281.7071223  133.7841651  207.4592563  254.3191818  274.2739253  -3.622220481  466.0106568  277.3645621  215.2988568  196.0754935  218.759891  308.4243069  153.4869727  529.8298795  -62.74821272  -41.76784357  586.6367651  
224.7970586  286.673593  134.1611161  206.8097828  259.3964969  270.3991183  -2.612096266  448.133822  273.9183625  213.1608115  202.0327606  218.4471066  308.396144  163.5012735  519.5632254  -63.61675235  -33.530646  587.4750543  
225.8263764  286.9187393  136.6754827  207.2253322  261.0893935  272.9601229  0.3987657309  465.7510498  280.7444116  215.9379379  199.1130595  221.6603321  312.7723012  153.5521462  528.3320931  -65.12681209  -28.38106651  587.0638474  
227.5978175  288.6385987  136.7659254  206.7734927  260.7714988  274.5686375  -3.478395822  469.3438546  279.5116758  215.2249849  195.4419288  224.4510873  313.5682562  150.3419013  537.7834732  -64.03913734  -36.19615517  584.39749  
226.5893847  281.1848873  139.1860825  205.2913223  265.086123  275.9931139  -1.408559289  459.0494738  273.6585602  213.7279144  199.2290338  217.5888846  311.6297619  154.5316635  523.9398009  -64.75866914  -28.57768784  588.8257409  
226.428392  276.3206816  142.2570219  204.4062739  264.3274789  277.0941529  0.9698543447  457.4423399  275.8902178  214.1898213  202.8824188  218.0659729  313.4761885  157.8163216  525.7052049  -65.47333133  -31.13208916  586.1383079  
229.7974415  280.4896036  142.8342565  206.6637341  261.117827  280.8105283  -2.062580125  471.3924335  278.9924317  214.902563  196.6822259  220.2453864  316.1669864  153.2619824  540.9482559  -63.59191739  -29.66038666  581.8790103  
228.9927643  275.4745413  142.42238  205.8220721  261.0572748  280.5223285  -2.979826073  470.8271196  278.7786666  213.9429406  198.7139751  219.4632199  311.9023581  155.0687205  535.0578089  -63.68870446  -35.87814801  583.0994719  
227.2387465  278.0014865  140.4498635  205.3417598  271.6721622  279.0665936  -3.935837186  458.7014067  280.7311257  212.3247112  207.4985906  215.978465  307.2261247  162.9150196  524.5914557  -63.73263995  -36.51877806  596.2610873  
232.9227592  286.9175583  141.4927496  210.1564093  266.449953  286.5770202  -2.081727462  468.5390605  286.3406369  218.0843161  200.7254871  222.7892113  317.3002548  151.7377921  548.5105622  -66.14932026  -34.94253272  581.3577452  
234.4000206  285.3184545  138.784708  208.3011303  265.6288454  281.2484668  -1.85902838  464.7353934  279.1278998  215.1832092  196.1866735  221.9048763  314.5947926  160.6492461  529.0746084  -62.9342928  -20.51856971  578.8330087  
233.9796767  285.4148578  133.7052862  205.1302192  270.7996402  276.8324981  -2.682385557  453.301181  277.0582544  212.4523811  198.0039908  221.0695528  315.3759338  165.3020224  524.4855703  -58.9980993  -25.64935571  586.8089367  
232.6696556  281.568863  134.4997435  202.8544481  274.4085602  274.5591695  -2.318338649  449.2354309  278.17804  212.5562359  203.3919316  215.4807354  315.0668657  158.7203641  520.5108073  -55.6361411  -21.66667938  591.7964813  
233.0996644  280.6244171  138.4968351  205.1275879  266.8790098  276.2863311  -1.205129  462.7306337  283.2975903  215.657234  201.5176916  215.3199485  321.9781445  154.4533024  536.1638261  -57.63652517  -19.19813465  579.1988963  
230.7301901  279.4390468  138.6770463  204.3051273  252.9910261  278.7009254  -2.764109343  470.9158441  278.1280346  215.4789751  193.8501382  217.3830111  316.7646271  155.56588  532.8197837  -59.33545797  -17.17921428  577.5094527  
230.3578496  280.8646849  136.3981255  205.869721  256.9217312  275.1834582  -2.432204885  454.6057208  274.5956298  212.7465347  195.7155472  216.6565441  311.6433645  162.9374001  524.9611675  -60.20783904  -31.13868136  588.2253111  
228.533809  280.2418869  135.549571  206.7892029  262.5112397  274.7403162  -3.258374567  454.8487167  277.3770201  213.952056  202.2223675  215.9427274  311.4886694  157.4940462  522.6551668  -58.25983918  -30.23543811  591.5811438  
229.0975783  280.5245541  140.6138633  207.1488621  265.4639391  277.3815168  -1.064440662  462.9244078  284.1166739  217.1222643  204.6667197  216.4138065  316.0545695  150.4875996  538.0013912  -62.29584266  -30.10106869  584.9532364  
231.0543609  279.8173203  142.3950262  205.4254989  258.0043641  282.1157956  -2.973134643  475.4566805  279.077897  216.5575035  197.3486696  219.358581  314.0720802  153.2754618  539.8274687  -63.8380499  -26.33516374  571.6503685  
227.6039535  279.932965  138.9188921  206.6013102  266.7385421  280.8227526  -2.453882676  455.0491499  275.6295914  211.6217311  200.075148  219.5068397  308.868144  168.3566013  526.848622  -62.61250372  -32.53594762  593.0813399  
227.2918804  284.6439723  138.834612  207.641397  267.6566035  276.5343958  -1.184936394  466.5115563  285.5032855  217.1680553  202.195701  220.2485331  314.893788  151.4071926  539.2498385  -61.38302583  -32.72496961  587.5026779  
226.7391971  288.5237332  139.2596619  207.4456226  258.450708  277.1949111  -3.0123898  473.277884  281.2202757  216.176507  196.7025575  219.5873108  317.3475947  150.6109229  539.5802642  -64.10114577  -25.40998105  576.1014302  
226.0080084  286.8763396  136.8425823  204.7113344  259.6179959  276.1838324  -1.873451733  456.1432703  270.8631679  211.8656602  196.3352063  216.9643752  310.7459403  163.0404353  521.841823  -60.35194779  -17.72193631  583.1022912  
224.0533712  282.3818647  139.4346112  203.6868051  263.0790024  278.1080556  -2.097561154  456.5758048  276.7568806  207.7354408  201.8880642  217.2309175  311.9979926  158.3493756  519.7817035  -56.75447526  -29.87526139  596.4891577  
229.9829703  286.5297717  138.0143919  206.2803369  260.9473847  276.5588817  -1.626913635  472.1444597  279.9233028  211.95912  200.2075452  217.6517711  317.4840941  146.9246368  539.9074717  -56.4463251  -31.06985807  582.2409141  
227.2728304  285.0348848  142.6865317  205.0077124  251.7780971  277.2992819  -2.713841898  473.7861917  275.0706409  210.1640947  197.7762201  214.87706  315.7351456  150.3851334  532.3296323  -59.5729327  -26.51661829  576.9015188  
226.563028  281.2607202  141.820609  206.713512  262.812276  274.0251859  -0.4110348979  454.111658  271.9853485  212.6243632  199.8316691  218.8117071  310.3818379  162.9932559  519.926481  -61.70789962  -23.85201542  586.3968708  
227.3680607  283.7833293  141.8025922  205.266254  265.6113394  277.1102294  -0.7716276138  464.9962681  282.8477123  211.3778217  204.5360957  218.7745907  315.104579  154.0056954  527.2361139  -60.60730228  -36.30924992  590.3261575  
228.9616046  285.911929  140.8545158  206.0973286  257.5921973  275.587566  -2.55542284  475.829813  282.2524648  217.2519786  196.3732917  221.1315793  318.7473529  148.167533  542.0721636  -60.62342676  -30.86365134  581.1361726  
226.0194724  282.2248198  138.2585201  208.6791705  259.4918085  276.0380088  -0.2348474334  451.742193  275.934483  212.9784036  200.0728482  214.8689664  311.8867612  159.8283535  523.1392127  -59.0765873  -22.38691634  579.1438292  
224.4278342  278.7610836  140.4381393  206.6216583  263.9311435  278.025304  -0.6459811481  459.8361497  282.7869893  211.8323844  203.5599496  215.6792959  313.7500648  158.3090825  523.7182762  -56.72513907  -25.01754889  593.3378484  
228.6918717  281.229709  141.5504619  207.4444955  258.4624865  277.603156  -4.631284443  475.243792  282.7679769  215.3281514  196.7373185  225.4474317  317.3483031  148.3894679  540.5511205  -57.97378662  -34.52938455  583.9268572  
229.9820206  279.2974651  140.4497486  207.7154976  265.3592237  274.8879568  -1.602965861  460.4264993  276.6432683  215.253717  202.1456779  218.7180357  317.5264414  159.292935  527.0081623  -62.06003579  -26.62817241  582.2837737  
230.5997908  279.2456826  136.3469897  201.4111797  272.4161324  277.8883362  -0.8987644972  450.6574176  276.4344559  211.2649016  198.210378  215.1601775  314.0611644  163.278315  520.5752931  -62.04671518  -21.03121345  591.2927339  
231.1203979  280.9108604  138.5982609  202.5673506  262.5668104  279.7261471  -2.01002767  477.3258638  281.3426631  217.1141113  197.3600789  221.1902422  319.8723158  148.3769979  541.0938355  -64.23941525  -27.29792629  578.9873101  
229.2363464  274.6300275  143.3684135  205.6954405  264.4493814  276.3336316  -1.613116053  459.6866754  274.1751801  211.3247136  197.4483179  221.6634852  313.1084556  157.3799677  523.4829049  -60.94594172  -33.73424468  588.5662574  
227.854893  278.7139164  141.8297703  203.5698778  264.627145  281.2005016  -0.3228766934  451.8931218  280.1319701  211.3801342  203.3608201  217.5012178  313.8284493  158.0444234  524.1767512  -63.58883969  -40.54889674  591.0911589  
235.8749211  279.4669098  134.6527067  206.817245  266.1362568  279.5831842  3.413190841  455.7013869  276.5962166  217.1767097  199.1558742  219.4330816  315.1232021  158.2496144  533.0504228  -65.04079091  -22.61386632  574.797885  
237.278384  286.624938  136.8518248  205.8292684  271.644025  277.7792335  -4.496278725  469.2540358  288.8992501  218.0228024  202.3495602  214.6795527  321.0319965  147.6698852  542.8184057  -57.89632397  -31.35632777  582.8650822  
234.2381383  283.2622479  140.0379048  204.3104787  263.9949793  279.2512878  -1.81000572  469.8864732  279.1752018  217.1865845  197.1375117  215.4565916  314.9724347  155.8812378  534.5236387  -63.050862  -21.0222328  571.7616306  
227.178217  281.0014166  133.5251164  202.388005  269.810143  276.8957016  -2.972003297  448.8022695  273.2997234  211.0214964  200.1127255  214.3011986  307.8118767  168.7691271  522.7086815  -61.43559126  -23.16991788  589.9578202  
226.533265  285.655553  133.6623635  204.7582471  261.9465262  277.1724323  -1.853612161  465.9417384  281.4909337  215.9689546  199.9442532  217.7019837  314.7883339  149.7215242  537.9390336  -59.56741623  -28.28818829  585.7404958  
227.2653801  283.6230534  138.613546  204.3808725  251.8120546  278.4058759  -1.276073278  468.9687917  273.2160852  215.6547817  195.0132238  217.093758  313.3413741  153.2161488  534.2302999  -64.79098466  -28.50733994  581.9572305  
226.102299  281.8427544  137.0907128  204.7409367  259.4960229  274.7949642  -0.4605321056  452.8758165  270.6398379  213.6924887  198.4173197  218.5490125  307.2020904  166.0107957  522.5507259  -64.79954386  -30.23879831  593.105627  
229.4273383  286.93905  138.1699062  207.9259984  258.321317  276.7604627  -1.906673415  472.1458115  281.5064531  218.2623072  196.4791075  225.0802645  315.1720536  153.4247366  541.7690928  -64.41112998  -39.09261049  590.1282911  
226.6411699  286.0777929  140.6766144  206.8007437  253.49008  273.845606  -1.96287126  466.9994453  277.5478974  216.4831719  198.5100999  218.8427005  312.6254676  154.3106656  533.2642906  -64.75141192  -32.44126914  586.8783034  
228.8277063  284.8733076  140.2541795  210.5704325  265.7032803  276.9238281  -1.251766128  453.972922  276.423637  214.261059  200.0574072  222.9829175  310.8007493  167.4009095  523.4987172  -65.77397509  -28.1673851  589.1094773  
231.2462125  286.8622282  142.4817904  211.1389424  266.1555411  278.2673432  -2.19848442  475.0839514  284.9286927  217.4635644  197.6111246  228.0073701  320.6811235  153.0319317  540.8995411  -65.99063325  -28.51307723  584.2141628  
228.0499698  277.8638185  144.118594  203.0709536  262.1717901  278.2552573  -3.098154108  470.1366419  274.295324  209.5182798  199.7760903  223.1445622  314.6423085  157.0518566  523.7442078  -59.22309615  -30.01505088  584.2595848  
228.6891209  277.5480614  138.862572  204.879629  269.3502323  276.7743493  -0.8698845556  449.6227146  276.2147449  214.0554002  206.6200911  217.4859247  313.4077401  163.9054064  520.7506915  -63.97929493  -30.43698612  591.3204953  
229.8182053  280.2763131  135.4909403  205.5445573  265.1819689  279.4086679  -0.05743612116  458.3965172  282.5098958  211.4828007  203.5802172  211.4576926  314.5367568  156.365545  525.6816577  -57.93412764  -24.28806193  582.3971149  
231.626265  283.8971177  135.7332044  206.5428822  259.1530644  278.9831139  -2.001053241  473.7283218  284.3748547  217.1627346  195.7313816  219.4187968  317.1148732  149.3824526  543.8065985  -56.8220724  -25.09448886  579.5010686  
226.835696  279.5573221  136.3762124  204.5584665  262.4904401  280.4423761  -1.005226148  453.1203914  276.6130043  209.4095527  194.7730382  215.1970003  307.3827036  160.9079749  524.2601953  -56.36500788  -31.01028127  588.2713688  
223.0843618  276.620171  136.9009289  203.6406574  266.7337257  275.4264023  1.608755691  451.8291772  279.148389  215.5265865  202.3321657  214.0162165  307.0188739  157.4228157  521.8134071  -59.54213611  -31.89166378  597.0052348  
226.7967019  282.6656948  142.4129309  204.2048892  256.9365241  279.3037574  -1.708658373  475.5267165  279.4415832  217.9845354  196.3023914  218.8621298  315.735126  149.1691798  545.5711953  -64.99324855  -32.74822981  579.1732037  
224.4965477  280.8082285  144.7047386  203.053134  262.2997944  277.9301137  -1.025292395  455.3705762  272.5401499  206.9370627  198.8536191  217.5843333  310.1100166  163.6793911  519.4687731  -62.03492838  -29.70726209  582.6744641  
228.0314248  281.0018601  146.3747172  205.1570578  261.1979894  282.3577659  0.4155547083  476.5391907  283.7949042  214.4644168  196.7191716  227.3941455  321.8431371  149.7234383  537.3786774  -63.84010302  -34.83964605  584.1852325  
231.3944375  276.2931561  148.1196886  206.5783624  261.6868822  278.4467562  -4.495891142  475.07741  279.7516589  209.7543694  199.5821282  228.8390449  319.9830431  149.9621209  531.3164273  -60.20074118  -36.69781388  585.7557995  
229.7010148  278.8188331  146.8659826  207.6145822  271.1953561  277.1546618  -0.1320667618  459.0805281  282.6643411  211.3424939  208.321434  223.5852097  320.2261935  160.1727003  523.3930589  -64.21256182  -33.16805844  587.8745759  
236.1828367  284.223546  139.9916184  208.8508967  273.3880317  283.1411272  -0.7929817428  468.7776676  289.2400094  215.2455626  195.8635463  222.8594946  327.6615468  155.9054776  540.5530277  -59.75233072  -23.24988324  581.1992486  
236.4551837  283.5882849  131.6006444  204.5132777  268.2588334  279.1670403  -2.165271102  466.3555218  278.3398421  213.3174647  196.3529012  214.4509166  320.3653708  160.6849694  527.961168  -58.23972821  -20.40167513  582.1032075  
230.1714776  282.9777028  129.7930565  202.1028559  274.5662933  277.1112151  -3.841267282  450.6655755  279.363577  210.5208276  202.8883454  211.3767483  311.6103667  165.5782473  522.1193781  -54.00349547  -22.9949359  594.2735104  
230.9784394  285.5233634  133.6247332  204.1492216  269.8372707  276.9222382  -2.127740622  462.2922889  285.5342705  214.8046473  202.540572  212.0792592  313.9600367  152.3211613  537.5093063  -54.5524775  -23.07328196  584.0591786  
232.2042392  286.4424117  130.9997019  207.5964101  257.9996539  275.7700879  1.592967514  453.0673103  276.1563886  218.8049601  200.1491801  212.0378964  310.6456496  157.3132462  531.4979129  -61.30426553  -20.74174248  574.8972072  
230.8788311  285.9369855  134.4916952  206.4117625  267.650968  275.4031687  -0.875147409  452.9024211  278.2012236  213.6304027  202.8364413  212.3108047  310.30737  164.0982981  524.1737004  -60.27047493  -26.71292933  599.4759147  
232.4066012  289.8783009  137.1646687  208.8610523  263.5205073  276.5526851  -2.09507754  471.2766271  286.5959014  222.5141792  197.881094  219.0204797  318.0672709  150.5525846  548.4421706  -61.25361872  -21.82929087  584.7389648  
227.4613487  281.7916935  135.5818552  206.2328657  259.7103697  277.8846024  0.4407984828  453.4869498  272.0393375  217.5947745  194.2313834  216.1361798  308.7065398  161.2144015  524.8541431  -61.33014991  -13.30448057  577.9822013  
225.8274568  276.9641446  133.7906191  205.5385031  265.2135129  277.325298  -0.6582893892  451.8737712  276.9574734  214.2091077  200.0576166  214.8047326  310.9684053  162.6461239  522.3920599  -59.77610308  -22.91655366  595.62483  
230.040238  279.089135  134.5110294  207.5183963  259.9676283  279.670621  -2.514524848  469.6017615  280.3561486  217.9718316  194.7410492  221.3431182  314.9222881  150.8940725  543.6526565  -60.12698028  -31.38028964  582.6560072  
228.5158365  278.0794935  137.7722188  205.1649593  251.9430261  277.5338515  -2.870660197  464.2203545  275.2511642  216.7647571  196.1860758  216.7438753  310.6730507  153.0316097  535.7964947  -62.51281654  -32.84444912  582.8303415  
228.7918079  279.1975763  135.9065466  205.3885841  259.6463879  275.2301634  -1.324441292  448.3077987  271.0189765  212.7670674  201.3566861  215.1016589  309.1954062  167.1367327  523.4889825  -64.39460856  -34.52154439  588.3086338  
231.4934834  283.4414363  137.2060255  207.4959031  259.4694704  278.7735481  0.2366966044  470.4391329  281.1956324  219.2394159  198.169698  219.437634  318.0159215  155.8645316  540.8572599  -61.37216133  -28.62699033  589.3865146  
229.7266467  283.6187627  138.4305704  206.0473655  254.8250333  272.6929805  -4.345684714  471.0291632  276.793268  217.9127911  197.6089305  221.8503442  315.7441477  152.4360484  538.3814088  -60.39397683  -32.3701589  584.5025183  
224.8364206  285.0243785  135.5692644  206.0834818  264.0514145  271.1814444  -2.504073212  449.9697184  272.3692683  214.446532  204.901109  216.4962813  309.693902  165.8196168  519.9697695  -66.83683091  -29.21277492  586.2116199  
226.0073262  282.7748411  138.6888809  205.9227555  267.9104982  273.0115056  -0.4232577267  461.2677303  278.591352  214.0071082  202.7004446  218.692257  312.472449  160.2757982  525.072372  -66.44689025  -25.38772468  587.9747762  
226.9134332  283.8988066  141.3917932  204.7894127  260.2751567  276.8229032  -4.126449455  476.1664272  279.4314639  216.6976195  195.7561323  224.0913675  318.2611745  151.4224818  541.3272881  -65.45533129  -30.75837901  578.740222  
228.2108638  282.5164998  139.8919898  204.7525978  261.964469  275.0467027  -2.841835332  458.0907402  270.580843  210.8229868  199.7415545  218.1523353  310.6775468  156.894566  523.4507536  -62.79263709  -33.19230759  583.6780628  
224.154789  282.9308169  144.0165386  202.1639491  260.4994877  275.5849487  -3.049347871  456.6539255  277.5090334  206.3923758  206.8632501  213.7180801  313.9074979  154.1977249  522.397482  -60.96568824  -31.72414071  586.0869978  
228.8526838  285.4050262  147.0208907  202.0140553  253.7968742  282.4491959  -4.423904434  477.1567406  280.7363111  208.641307  196.9277049  221.0080464  315.5966797  148.8068617  537.6166103  -58.64162142  -27.43370949  570.2245559  
228.8788414  280.187015  141.4642777  203.1690667  255.9427312  280.9207576  -2.739844104  463.7257767  274.5372241  208.234079  197.4240622  214.4934818  311.3647946  158.8944397  520.5788325  -56.55299978  -33.29907496  580.7849083  
226.5701044  271.2014899  143.3394854  206.8895758  268.4589618  275.9826898  0.8782837315  458.6016486  280.164597  213.0260971  207.1866335  218.0901386  314.4967863  154.5976949  523.2762901  -62.32888669  -31.84836304  594.0907503  
230.9600894  279.7365041  146.1694205  208.1343829  260.0205863  281.3142891  -0.118733873  475.4211792  285.8364797  216.9329153  195.7316309  226.4706064  322.6354778  147.6671351  543.3723807  -64.08683264  -30.706741  575.2890002  
230.9114298  283.5448901  140.4342437  205.0594083  262.4569078  279.0123553  -1.081083325  465.5342273  275.8869082  212.2363884  195.0803699  221.1419348  314.485104  159.4233112  525.5185429  -61.28041571  -30.27898598  586.8930636  
226.9403707  280.3939402  137.7677426  204.5083177  273.5277288  275.1846948  -3.021365965  453.8864125  277.8930262  211.4549337  203.3012178  218.0166814  309.6392411  163.4611053  523.2858231  -61.08056235  -29.20711854  596.9816354  
227.1344123  280.5649916  137.7814241  206.3273086  269.8147455  275.6569629  -0.9862857628  463.0927121  282.7515472  215.1648652  204.0369468  216.4179518  312.9474616  149.2649353  534.2006538  -63.72250214  -28.30857834  585.9674252  
230.8918316  283.7442531  138.9210771  205.5075996  261.4525102  279.2268665  -1.077960917  468.4132612  279.8450258  217.5309717  195.1950637  219.4013335  315.6924369  152.9592899  540.6179734  -67.76739476  -28.75618758  573.1731608  
226.8884468  282.3187404  135.9618611  203.3851975  261.7376364  277.6093276  -2.906707045  455.0736174  272.7977419  210.9764489  196.0855359  213.6958718  310.4255927  163.406989  522.6564679  -59.71481957  -26.28133237  583.9819608  
225.4136617  282.6691005  137.7523119  203.3035892  266.9586087  279.1268609  -1.844841378  455.37648  280.5641779  209.2533638  204.9864217  215.0859911  310.4175721  157.7849338  523.0062839  -56.86119133  -39.00767665  592.6831014  
227.8190655  286.9985715  140.2877682  204.4493384  265.9181379  274.3654846  -1.166338844  468.775148  283.5499488  213.343096  203.3484858  217.0014977  318.0706128  149.4380392  539.4154441  -59.98765289  -30.93821252  583.8760119  
227.8708701  282.0909381  143.6939178  204.0995654  252.9170036  279.3468926  -2.83356188  473.7447315  280.4245243  211.2321468  195.8987798  219.6277867  317.4586202  150.9742326  532.429626  -58.48672271  -24.07717704  572.0239502  
226.9869231  278.4430593  136.9727141  208.2276293  264.6517194  277.1414151  -1.246571254  454.2290939  274.4000269  213.514425  197.5426321  218.3107364  312.2400481  162.5160613  520.1840058  -58.51448469  -25.4023431  591.4502899  
226.117703  275.1123576  138.15762  206.1259076  267.3567447  277.7107679  -1.202909609  466.2620711  282.4249894  215.7475443  204.5432263  218.4392611  312.9753433  150.6032534  532.8193903  -57.18275933  -33.02022524  589.5863486  
230.9323007  280.0180691  142.2218993  206.1948738  259.6938114  280.8593573  -2.694591399  473.9022332  279.2687956  218.7996101  195.6107386  221.8200904  318.3176616  151.4537196  543.00169  -62.53206671  -30.27196418  574.3363222  
232.4496738  278.5340662  136.9360412  203.9268958  265.8010788  277.1247485  -0.4922140196  455.6558163  274.5287414  215.5634257  195.6322594  215.3762585  315.0866414  165.6012678  524.9293182  -63.11031811  -24.28210035  585.1781631  
230.5878056  280.9610893  134.9866348  204.8072038  271.662586  276.9842951  -1.487882289  457.8556826  281.1041828  215.378621  202.2609801  216.0518206  313.1979411  158.7544378  523.048259  -62.17347882  -32.57260492  594.7631586  
231.6510416  286.7806199  137.5478785  206.2254952  262.690394  276.916877  -2.505532015  466.5592164  279.9966684  215.4652812  194.646149  218.4279859  317.3199779  148.3357412  539.9319699  -62.90489253  -28.04981363  584.6524317  
224.8449377  286.6435192  142.3627626  205.6588316  261.8421995  277.5984901  -1.269819324  455.2663337  276.1405406  207.1768838  201.8333483  215.9707543  311.3861947  156.8534789  523.67527  -62.54952328  -29.02163371  576.4944557  
225.8274861  284.556659  143.8851641  206.1231009  260.4413198  283.9399457  -1.152438573  470.5134868  282.3236813  209.7192138  198.2065456  222.1643511  316.2238173  156.276193  529.5457262  -58.31589316  -26.90442277  585.3707309  
233.2393268  283.0899554  145.3681387  208.8310004  258.7475647  283.5026452  -3.602230985  471.8743607  281.4405675  212.5371888  198.146116  230.278504  316.8175572  151.4000268  535.9728378  -56.09259918  -36.68201596  585.3252185  
228.8093626  283.7515866  140.1322658  207.6993287  273.3097126  276.5616414  -2.179281311  453.0410289  282.1767223  211.6674236  207.660271  219.5519087  317.8055845  162.6989077  520.4142552  -59.44697179  -27.24565178  592.8545946  
233.8554502  287.6525331  133.702843  207.6223614  268.9012859  280.0277369  -1.317869738  469.3378856  286.7676295  217.132507  194.3115603  220.9810667  324.086306  151.300266  539.8208818  -58.62494638  -15.36625491  577.1195727  
231.6565411  285.8198672  133.1173682  202.937983  260.7847356  277.261485  -3.067330419  466.0409895  280.0423032  213.7059901  196.5400998  218.5343679  310.7138476  159.5077171  527.7224715  -58.35282445  -26.43161059  585.3552234  
226.6775586  283.0828131  130.6681552  205.7505517  270.4527378  274.1221404  -3.534283754  445.5217509  277.6739664  212.8796785  205.0471547  210.0804711  307.3484587  163.5465343  517.3175297  -58.73433789  -22.53538563  596.7551127  
229.7772825  283.5052568  135.5805209  208.1983629  255.3204967  277.1118412  -0.3655947339  458.361822  274.0786178  218.8002303  196.5017289  217.5716481  313.2887458  160.9894978  530.4842009  -63.08283933  -19.43000802  571.0772174  
226.744509  279.9175015  138.018767  207.1959855  264.8110156  274.218351  -1.953606609  453.6394524  279.5693767  216.4640263  204.4253113  215.6201727  307.8316308  162.2125368  525.3524639  -62.82945805  -30.51508769  600.823435  
233.6485931  286.9898915  138.9179408  211.0518117  262.2362135  276.7801808  -1.534517971  472.7455383  284.448447  222.0296978  197.5204021  219.0799655  316.5189068  152.5413692  548.210893  -63.95735113  -27.49261667  578.4757529  
233.8427856  282.5435176  136.7202906  204.5665364  260.2095617  277.6011031  -2.8280577  468.4761874  274.6069457  216.196145  196.2171191  218.6991061  313.0485583  159.8718906  532.9268165  -64.18050284  -28.64057496  584.6922327  
226.3756318  278.460235  135.0788743  202.4032838  268.5972263  276.4911227  -3.952328164  447.4564896  272.5689931  210.9840152  204.6945707  213.0457229  307.9317897  165.3328747  518.7063146  -63.15781074  -25.00849822  594.3799928  
225.5715647  279.8276772  138.3071709  205.0289231  257.6537044  276.3693709  2.281342155  464.5296846  279.2136249  216.284269  201.8760069  216.6462339  314.2390687  152.7258527  534.3655257  -66.1222869  -26.30561969  581.8919983  
227.2366113  280.0629532  145.1757216  203.5283771  248.5794876  279.5227819  -0.2995571473  478.2031492  276.702233  216.691759  194.6951845  223.2958646  316.076233  149.5497699  540.1142421  -64.17242154  -34.38388784  577.6699603  
229.3098285  277.4506097  144.322797  207.7771846  261.3970585  278.0965953  -0.601126851  461.3201425  274.5577086  211.4995983  200.0735643  226.659636  312.5651589  158.5595854  529.4785642  -62.24387492  -43.33254809  592.2813005  
229.9985217  282.0299055  147.1609999  208.2484756  268.9987519  280.6290328  1.572018158  461.0840818  284.1602497  212.0933903  207.7897844  223.8070956  319.4974974  152.6387902  530.9287051  -63.39463329  -37.72628005  590.4751347  
235.4471071  287.3156308  141.9798378  206.490984  266.9486225  279.9273319  -1.233621275  476.2647908  285.1335477  215.4199998  196.1335791  226.2218629  324.9629691  151.5765298  541.4463323  -59.69707247  -22.30975259  574.3398725  
233.6327688  286.2617956  132.3117879  202.5076478  270.956112  272.6455346  -1.545938287  459.9541408  274.9428335  212.0907777  194.780852  215.5900585  317.317369  163.8424369  522.4095836  -57.13627979  -22.35403214  587.0766553  
226.4699075  282.639475  130.5995293  202.6790779  273.8492038  271.6217053  -1.521027633  448.1747362  275.0650228  210.8456159  202.9743191  212.034951  310.5467923  161.0973839  516.7799377  -53.69405678  -20.20893583  594.4719021  
225.4125551  280.7422472  137.8062632  204.977006  261.8825789  275.1999954  0.2138965316  467.4280419  281.6395313  217.2654614  199.7285162  215.5854484  317.6097336  150.5633882  540.6658277  -59.66763352  -23.24115005  582.9095116  
227.654576  275.5466693  143.7798762  203.4191521  254.5547255  278.2130136  1.528138645  472.3895108  276.0882008  215.3136446  196.012902  218.3686803  313.5415348  154.1567205  530.3755183  -62.62678253  -26.23193304  575.0333909  
225.2271365  277.3816828  141.6997427  205.2762085  267.0837941  277.9760902  -1.777307275  458.6141813  276.5318002  211.4055511  202.1482325  220.2597791  309.9107723  164.864603  524.2420748  -63.73688907  -39.53731628  597.0678687  
229.3031438  280.1135843  141.1730962  208.6930458  268.46444  278.0304724  -1.014497156  470.5471101  284.5642597  216.61289  201.6795124  222.7728227  319.6165588  149.715974  541.4888541  -62.22017727  -34.51326751  589.2900444  
227.688217  278.5337833  143.2141158  204.8466316  261.1839905  280.790346  -0.1615034565  470.9180247  278.5759389  214.7235435  195.903154  218.3730202  316.5680994  154.01563  535.3195097  -65.81988036  -25.57745964  578.0747544  
226.0042924  276.7850802  141.2650081  203.9617333  266.2497233  278.1743639  0.9110508015  454.0098442  273.8617312  212.9430024  197.7902257  219.0475618  311.5745648  163.6272295  520.5680673  -65.74852074  -25.45861326  586.6252982  
224.9265986  280.5119598  142.3711488  205.4467578  264.5164243  280.1648167  1.359276767  472.6491201  282.3161733  215.4852642  199.54413  223.6591313  315.6150666  153.3814369  536.1088885  -64.22645203  -36.27205966  587.8402482  
228.5018097  279.6371238  143.8931837  206.1656338  257.5141866  278.6212071  -1.93924586  472.2047192  280.3675488  215.5943132  197.534086  220.9619061  314.8776581  150.8168628  537.7126592  -60.7891685  -37.94968138  587.6048734  
229.4107857  283.5693768  139.1114896  208.9598812  262.6197888  278.5644869  0.5221578731  453.7196615  280.2489509  213.7041548  203.3015505  218.7500653  313.5070393  162.6761017  523.064631  -62.851384  -30.65088247  586.2550228  
230.9288526  286.8128125  132.9763112  209.1477907  263.9174287  281.1929997  0.3328803699  460.7816009  284.2565514  214.5692594  199.3848876  217.1880711  313.2845923  157.2534849  529.881375  -61.10357575  -21.28716733  590.0348941  
231.6465622  286.6389123  131.947193  208.8310029  256.0191825  281.9726907  -2.041302679  466.0376982  283.2126355  214.0454506  197.163892  217.0487946  311.8671135  154.0052447  535.4455789  -60.34821639  -30.34223477  586.6481332  
231.5405078  284.5914008  129.9659056  208.9306101  265.9490179  274.3080476  -3.294990817  449.0338227  278.1117834  211.1576676  205.1108304  210.3984142  306.8641482  162.9574724  520.0845367  -59.89438881  -26.21701604  593.6330214  
231.4075763  288.1388756  133.4202366  210.2521089  264.8256379  276.690997  0.0272986275  453.5614467  286.66777  212.6233039  204.8524563  210.2876794  312.9156052  155.4886649  532.4356625  -63.42902163  -27.08279545  589.4164845  
235.2113565  289.8877719  131.8813686  209.9562673  258.194954  279.6654118  -0.5296080517  467.6028015  286.5114873  218.3583565  194.5475506  217.6283968  314.9434012  152.8491523  538.1713726  -59.84001015  -15.95727608  584.303894  
227.8920689  283.8105943  131.966261  207.9855554  261.7547441  274.968337  -0.319578561  456.712428  280.5711446  215.4600009  203.5763299  212.4165255  308.9635013  163.383821  530.6534025  -63.02968259  -27.94622912  593.104646  
233.8755414  285.47257  138.610186  207.4153771  261.9319886  277.6592214  -1.29193415  463.2008067  276.5106102  216.5301088  193.6084331  218.2380687  316.1557752  161.5236277  532.8231469  -61.31330536  -19.73165711  577.1888837  
231.8185829  281.2530793  136.1459533  204.0367236  264.9364657  278.535617  -10.31228839  454.8537496  271.5970843  214.9731076  198.488555  212.6482327  312.9498913  165.8865066  526.6374847  -57.19243823  -17.40923169  585.1810351  
229.4021635  277.4639836  142.7385625  200.9595437  261.4393565  275.4623431  -6.342652916  468.5600731  278.1235095  215.4167745  199.6156506  214.8135775  317.3344617  152.9983308  537.9203807  -54.31032221  -22.93582975  577.992924  
230.1271393  272.4694813  139.6434965  201.779985  266.8051197  272.7228184  -2.289930143  449.2661979  271.0290815  213.8245083  197.2538017  215.4745276  314.3750801  167.0799609  520.8726657  -57.78478481  -18.4300866  575.2467917  
228.5030223  276.5487461  136.0304269  200.046539  266.751975  273.2309522  -1.431975193  456.4692097  277.6034627  215.0141827  202.589726  215.7396946  315.387399  157.2294917  528.2355318  -58.41063801  -30.18314233  587.1859508  
226.6169333  281.5310774  135.7244859  201.7832279  253.6638616  275.8391011  -4.950097726  468.0449065  276.6141862  217.9238314  194.2719595  217.2602606  314.8514239  150.1998404  542.1734428  -61.3632945  -32.62318097  577.0612033  
226.9117675  277.7291101  134.8951454  204.546734  257.6910575  273.9301639  -2.80876577  449.6796518  271.4021398  215.8517886  197.5115345  214.140215  308.7090874  161.3191496  523.1765262  -62.33264677  -30.12322808  572.7463684  
226.2365317  274.7131823  135.8959853  202.7962024  259.9044811  278.2360089  -2.793177991  456.0653732  276.7849711  212.3339061  199.9358447  215.2285664  309.8589997  158.4101936  523.0739764  -59.76201493  -34.80961712  595.0085515  
226.5197337  278.5446785  138.7434118  203.6957151  252.7785677  275.7620345  -4.167685703  470.3148595  278.9357711  215.7376124  195.0420985  220.4427045  313.7944226  149.0370715  540.3430578  -58.24897344  -39.12170376  579.6284849  
224.937763  280.5579622  141.777404  204.1547685  257.2668473  274.1370658  -2.631828179  459.4858416  273.0251601  215.1795102  199.8795075  216.4528682  313.0534217  154.0922917  527.19286  -62.85488925  -33.11263009  574.2987585  
226.0959107  280.2700803  144.1036612  203.8941016  262.9745214  276.2254147  -0.1795445619  460.6644573  275.251944  212.7873092  199.9454812  221.321065  312.083427  156.0624496  521.4410988  -65.15412778  -32.23946632  589.5600795  
230.2643419  285.2215928  148.9036488  207.0442432  261.6279852  279.5303186  -3.988453945  482.784328  282.4894279  215.4378015  198.2252894  231.9988836  318.2688783  144.7539414  544.3966332  -67.20301375  -42.11823276  579.1732141  
230.0620131  285.5175459  143.8173388  208.4104589  266.5138507  275.06367  -2.068091229  457.2923139  277.8172669  214.7792785  207.1642015  221.7141541  313.7383218  156.053014  526.6705434  -64.57308656  -38.30598528  583.3008159  
231.1375485  287.8160816  137.9885752  207.4020589  273.6430268  276.8787334  -1.775132504  458.4267715  284.9289052  212.3232346  203.7755366  219.3438072  317.3067239  157.2034709  526.902924  -62.10190696  -23.74226156  587.7011009  
227.9717574  288.6320543  141.3517568  204.9576541  265.6221146  275.8625705  -4.819155102  474.8525633  280.9857871  213.0576512  198.2910904  223.3813555  318.4459588  151.9147715  538.0293415  -61.32939162  -21.3365241  578.7029675  
226.6226826  282.6118202  138.818922  204.3489008  264.7275724  276.1889876  -1.600444046  458.8960243  274.0165261  210.8941887  196.5667034  222.8123309  312.8754327  160.2533899  523.5883883  -62.52346905  -30.02069103  583.6009426  
224.5537563  286.5602558  139.805875  203.9717828  267.6328919  274.7353692  -2.510951901  452.9602414  276.534168  210.9613158  206.2886555  216.480512  311.7403012  158.2226807  518.0441733  -64.05213888  -31.14365567  591.0565838  
228.7128013  291.4652409  144.3014482  206.3354586  254.5531986  282.1988805  1.996831983  475.5704506  282.9398376  213.9791055  196.5007334  221.3696521  316.9909342  146.9410341  538.5124409  -64.86563751  -26.95378009  572.8548661  
228.3241937  282.3867609  146.3162843  206.4847591  258.2318468  283.0154007  0.3205974775  474.8337595  279.1852516  212.2963913  198.3696615  226.7993184  315.8894066  155.3760037  530.6059124  -66.37077895  -33.94093478  587.6607111  
229.0727653  278.3180693  144.089984  207.790103  272.6258616  280.1210743  -2.899098589  459.9938852  282.0978093  210.9905074  206.5789474  224.9889381  314.9725736  160.5767651  523.9290101  -60.59134946  -33.71071593  601.1166123  
232.2445104  283.3742259  138.8644149  206.971339  265.0679728  282.4003465  -2.033217719  471.7169022  285.2312284  216.9849747  196.3623722  222.3532338  324.3927492  148.9114884  545.7861749  -60.24384132  -27.86576886  582.7362295  
231.1130275  281.7703841  133.2341502  205.4026493  268.1578664  277.6383707  0.4116761817  457.7472067  276.7438688  214.8541546  196.042507  214.9696726  313.5160621  161.7688586  522.0156539  -59.80014833  -17.76095541  581.754019  
226.8511646  281.5295417  132.1200738  205.7685867  272.6210507  278.1509268  -0.2933631817  455.1843372  283.4941908  215.2554211  204.1657123  215.0678296  308.664316  163.8576852  523.3956069  -60.81134332  -29.17547966  599.4651787  
230.862113  289.4645598  133.1938662  204.9144497  263.9010406  278.8672596  -3.205651188  466.3580865  286.9561962  215.2127925  197.6527136  217.9924999  318.1361765  149.758213  543.0669765  -59.87999148  -27.85358844  587.2244621  
226.9092959  286.6700015  135.5688889  203.3639597  257.6676804  277.0531941  -1.877903564  461.7658062  276.4234716  211.5813633  196.5680468  212.9169236  308.6776768  161.2066655  521.3817554  -61.89878092  -19.16420995  579.5323852  
224.4845258  281.6158237  134.9080857  204.7511058  265.6824177  279.4095036  -3.921059567  453.5338302  276.4161727  206.8527761  200.6129553  211.8337198  306.96575  166.0792213  519.5704571  -57.67894676  -26.51036252  592.7979618  
229.6971431  279.4222585  138.4806624  206.8112725  267.2535329  275.6276808  -0.6836674579  468.0419982  278.7906563  213.802425  202.5770412  214.6674584  315.3108056  150.6148915  539.3555961  -61.37238422  -31.89033187  583.5514955  
226.2426408  279.5996715  144.6722186  205.0305416  253.5205678  279.7174155  -3.135679068  473.497527  276.6641317  210.6593178  197.8837269  215.0273356  313.6230544  151.3531983  534.8807789  -63.94072429  -30.96972708  580.1539833  
226.2751781  278.8572469  145.2552394  208.2169031  263.9737747  277.019064  0.4853059835  456.5490052  276.5299001  212.9403858  200.5077876  223.3188315  309.8003836  164.2242163  521.7984596  -67.201696  -31.07129467  591.3283399  
233.6543598  283.4849845  144.8055856  209.5859903  263.9707121  281.4914444  -0.2903443422  475.8911273  283.2560927  215.915986  196.5695039  229.6602102  319.1031976  146.7359527  542.9732968  -64.58503832  -38.11828637  588.7592373  
230.4963796  278.3090106  141.9801403  204.2514137  268.1444566  271.7065586  -0.8302484993  455.444434  270.5267372  217.3642515  199.0355477  220.5493241  314.97144  157.3491955  526.4644077  -61.04253814  -30.51905084  591.1306906  
231.3920442  285.5363819  146.810196  206.5670197  259.8882029  279.5603124  -3.716966998  484.3935147  281.1778788  218.6918834  198.4566253  227.6293855  325.9353969  146.8648731  543.3202735  -59.04103051  -26.29419728  570.4132649  
232.4654766  281.5140384  139.0520929  206.4517959  269.4900223  275.5318133  -1.098353079  457.2026638  276.4728168  211.6435026  200.6051294  224.6386298  317.6090897  166.3988372  524.4417289  -54.62720829  -29.33604604  596.6362319  
232.4826978  285.6993835  135.2099141  206.2120209  266.0087975  276.6770826  0.1077160401  464.4880116  281.6304576  214.5795344  196.7297671  219.1571429  322.2320333  151.5520617  539.3960049  -55.52956089  -26.20038953  587.1688002  
231.9071725  280.5393897  135.432889  204.9160379  264.3670217  277.71805  0.3106999523  456.9380424  278.660441  212.8711507  198.0981154  211.8433512  318.9407594  158.4263181  529.6071324  -59.48360866  -24.85358738  580.6409596  
232.1739248  276.8155543  135.1508598  206.2090344  270.9518662  277.8922939  2.053895076  450.0688111  279.0099025  212.5208432  199.1301972  214.2467593  315.041068  165.2313289  524.4210214  -61.40795504  -21.14214081  592.5515026  
236.2767653  283.4662349  134.7500271  208.4193196  270.892044  281.6166658  -1.108054123  468.0087337  288.9167228  215.3598552  198.7280154  219.9404877  320.6154662  155.9204316  542.7382741  -58.50582993  -31.63820806  587.6698687  
232.2140971  285.4936194  133.5313431  203.9985667  261.6256693  277.0623234  -2.229724234  463.1179374  280.7712777  215.8145577  196.4609037  213.219635  314.4827814  156.5658145  537.8997475  -58.17099871  -27.66776633  582.9702556  
228.735051  287.0744405  133.2198102  204.180312  264.1616183  273.9271089  0.07811535316  446.9434624  274.930523  213.0999311  201.1142737  211.9630942  308.7838508  167.6172149  521.1742434  -59.19266988  -17.89629998  580.6151118  
228.6727449  282.7677685  135.8051842  204.2485692  264.3555717  275.5882085  0.7352736509  454.5193402  281.7390924  213.8657556  202.1824497  213.8175323  311.1317614  159.6006327  524.8139458  -60.16627824  -17.88456319  592.3552962  
226.5985846  280.6070781  136.5679693  205.7709459  252.9304369  278.8098222  -3.070272457  466.3882366  282.9712508  215.1643013  196.2628224  217.7046536  311.3157088  154.7261787  537.6692651  -56.97772789  -29.2282907  584.165003  
226.5149892  278.5734638  136.4646415  206.7933997  261.0085176  276.0679093  -4.433416902  456.021286  278.6691254  214.4180228  203.7259249  210.660139  310.8395257  163.7331353  529.544505  -59.77841546  -27.17530887  589.3364069  
227.8278049  281.8503722  142.5512325  205.6953339  258.9289757  282.8430116  -2.802357097  472.9732382  282.2629847  215.4627998  199.270708  219.5166664  313.8570847  155.9083744  540.9379203  -60.81413478  -25.34660841  571.4350423  
230.4563708  280.2682719  140.2609638  203.153519  261.0375919  278.4582232  -2.579525739  466.0444602  276.8378774  214.9987965  197.8615328  217.9714384  310.9582455  160.2393614  528.0357033  -59.01888161  -31.40687428  583.3893627  
231.2689482  282.2895441  135.3665879  204.2351168  269.4079751  275.3785354  -3.129246454  447.9922591  272.5199487  214.0562745  203.6228339  214.3099331  312.1392328  163.3051272  518.7789356  -64.77586992  -23.67031637  590.7935942  
229.0022946  281.9957492  135.3689118  205.8170463  261.4367499  273.5093414  -1.237701034  461.2509159  274.7489946  216.3116536  202.0145363  216.073592  315.228923  153.4069634  528.360484  -65.30299894  -18.1924693  574.8464528  
225.9191254  274.0807968  140.5400149  201.7252934  251.4491496  276.0544802  -3.184456173  470.0672021  275.3925022  215.4613294  193.3985335  219.1363779  313.7882387  153.8454221  532.5283201  -66.89740297  -27.01674148  576.9944093  
223.9707478  274.6961708  140.4205312  202.2215157  258.4277864  275.4085827  -0.4576660268  456.0070823  271.6661293  209.4741513  194.6720963  215.6695716  308.3512751  160.7431582  522.3135406  -61.81499352  -40.00621564  582.0877315  
222.3897251  277.5510634  140.666282  202.7884417  253.4817063  276.610851  -0.002822793573  468.0602916  271.6362798  209.9826095  205.9424907  215.6003138  310.8465268  147.8060323  528.2153468  -62.20759257  -43.33947163  585.0990361  
226.1724466  275.9371364  146.3620603  206.488078  252.7622589  274.4045868  0.09903853219  475.1309953  274.5820405  215.0389306  199.225111  221.9486153  314.0755848  148.4591746  534.6024663  -68.87103373  -39.95595904  583.7924433  
228.4999364  279.159855  147.5472237  208.2516983  261.9558806  279.3331926  0.05655739321  458.6879918  275.5894374  211.5977117  202.9575107  225.8070214  312.8147764  159.3798593  524.7157401  -67.05039971  -39.11521426  586.7298416  
235.1471439  286.7544708  145.0174229  210.3179544  264.3600327  283.5810746  -2.284881853  475.8341753  285.4538305  213.1827219  197.3657345  229.070534  321.5429117  149.1112133  543.6897683  -62.07273262  -37.17711847  585.7696337  
230.4457261  282.4046621  133.1664393  206.643978  265.2454958  276.613779  -5.076358777  460.05389  273.1211143  211.9231713  195.7364559  217.3871676  317.2770187  158.6905495  524.622921  -54.8002065  -25.64451878  584.216693  
224.5265408  279.6699174  132.890037  204.4518164  269.4229152  275.8696665  -4.618418929  448.9527755  277.1421881  210.3044224  202.2529851  210.9491657  308.1768223  158.7704604  519.834121  -53.70075485  -24.47941933  590.4646466  
228.1823133  285.3320879  136.0527064  203.8572474  266.9613875  276.3781434  -1.711785966  462.0667882  283.2091009  216.0064962  203.1038972  213.4321519  313.9412795  148.6405508  537.3822668  -57.73014327  -27.21581657  581.0867045  
226.6948396  289.1529798  136.3583209  203.760844  254.1864164  279.0545431  -3.460621387  467.7382832  280.6047192  215.7245297  195.3458336  215.5988753  312.969829  153.1232441  537.0532217  -59.33553259  -23.70526903  569.3858184  
226.2469974  285.9850133  132.5311657  206.1971061  260.1404866  273.7655816  -0.5577750233  452.19242  275.2048597  217.4145027  194.6887898  214.7171618  309.0957214  163.6237193  521.6621515  -58.24862431  -21.15257989  585.0755162  
224.2353092  281.6653278  135.6318477  205.3967538  264.8801563  276.7294716  -1.43045305  458.4479097  278.0034642  217.6843165  201.0038158  217.4529711  311.9832593  157.433354  525.1184156  -63.5618199  -27.65938764  591.8318275  
225.5410246  278.7676954  140.2976202  206.6399623  256.7326097  279.1430592  -1.112837434  472.1413443  278.7468062  217.4151097  197.2945412  223.8872175  313.0107292  151.5947492  537.6060353  -67.03518629  -38.04117273  583.6430452  
226.7123042  277.1546063  144.2177679  205.753818  254.6411222  278.9623526  -5.738037791  475.3053413  279.7162479  215.9854747  198.0510082  224.072373  314.2943517  148.9343709  539.9825046  -65.01343678  -38.88843957  584.5368159  
229.386407  280.633508  145.0280407  207.2403112  263.7312288  279.7277487  -1.860005566  453.9853472  279.4263118  212.8509782  204.1646918  222.9756064  311.8296471  164.4963116  524.2065081  -67.17804719  -40.56706043  588.1937534  
232.2417288  284.9967619  139.4374504  207.6444757  273.8156549  279.2932893  -0.6366823471  459.1639631  285.821178  213.3499667  203.794777  220.0794246  316.8620805  160.0262967  529.7722056  -62.53572784  -28.16955718  593.9396027  
234.9475895  290.7092588  132.1702505  206.1591848  268.4255977  275.3492971  -5.606070511  469.884209  284.1840248  217.176131  195.9765676  220.9277566  318.9077857  151.5982551  541.7019057  -58.14931881  -25.81354425  583.6177729  
231.2561026  285.1771415  128.9743263  204.7798576  271.4510431  271.9506574  -3.66790482  449.5842791  275.1590872  213.5404765  200.9376441  210.8529999  310.1651324  159.8629748  520.8412895  -56.44212074  -19.83467842  585.139333  
228.6275322  281.610543  134.6091219  203.8869013  270.9058855  273.2144366  -3.125225536  452.6913861  282.4523592  215.6673682  207.9976367  211.1545166  313.6858395  154.4784894  526.0419257  -63.48402758  -24.46981214  588.9920801  
227.9467728  278.8850143  142.0752851  203.4268746  257.9359054  279.2166444  -3.524058542  471.7668398  277.7209724  217.2937261  195.2261949  218.6841201  315.2423464  152.7348976  538.5733361  -63.81169052  -22.3006857  571.6243563  
226.1174958  276.7232848  141.7333869  205.9710786  260.828364  275.8989349  -2.269019943  456.337288  272.0242574  213.796947  195.6479111  220.1958403  312.5000736  164.7874191  524.0852133  -63.36056543  -28.67127904  587.2233136  
228.8381732  277.6376223  142.5019688  207.6724952  266.3551264  280.3178766  -2.050351868  468.2982243  281.8801722  213.506651  204.9554512  223.0017172  312.704521  153.9562995  529.3280976  -63.22118016  -40.5932309  595.3199733  
231.6356249  280.9265198  140.8843401  206.8100401  264.0398771  279.3771197  -4.477565652  467.7100683  278.8274508  214.9265986  197.952527  217.7597839  316.3240822  152.9193367  537.7461837  -61.13051487  -35.65235917  585.1481138  
224.9220869  279.8388714  140.3992478  205.4484888  268.449844  275.2487665  -2.518154805  454.8005177  276.3207706  213.1183992  206.7380204  216.0083442  313.7590251  162.3171638  519.9465118  -65.21865643  -28.0105846  587.0066445  
228.4057346  281.1675583  144.1352909  208.7873722  258.4826669  280.9432647  -1.152005023  470.1511104  281.454641  215.4692102  194.9098264  221.3875736  319.573934  147.998524  538.3160711  -63.28596277  -22.79454736  578.4072187  
229.8265567  281.2522062  146.9018043  206.2263815  257.8001865  282.6897688  -0.3537149064  465.6152543  276.6897189  208.6829431  194.8762383  222.6807269  314.4564323  156.7374824  526.0599214  -60.60407774  -31.55055204  587.8369743  
228.9995093  279.9364691  145.759196  206.5783692  267.0273357  282.8519752  -1.34540147  462.6359751  284.7794  208.1097078  206.2949408  223.0203218  316.2302422  156.3081628  525.6545022  -57.39168155  -33.58553115  594.8180317  
234.1649428  287.7225009  146.3582355  208.4007508  261.2399896  282.0106396  -3.715626398  477.4896106  286.7509219  213.4550892  199.2660169  227.1027973  324.6932492  147.7380978  545.8168391  -57.13721909  -28.81209341  577.0727763  
230.6079127  285.0559588  134.6441561  205.5493595  275.5066318  274.9885017  -0.3329413133  450.2360969  278.9497931  207.1317726  201.8517025  213.2598447  319.4530159  167.3806609  520.6575433  -51.35795061  -10.29910927  580.0548147  
226.7583814  288.5790182  136.8694922  207.2669885  264.854238  278.8011789  1.996184167  476.9114813  285.6147036  216.1433304  198.5868936  216.788136  321.7375155  149.95856  535.9041877  -51.4615879  -17.90147641  575.9133221  
229.5340701  281.4943999  140.5543958  204.3363218  259.4679087  277.2061996  -2.324145299  474.1909717  277.514469  209.8158911  197.0173393  222.0706695  315.8383511  152.1515334  531.6333926  -56.75229855  -31.06529168  584.4419566  
228.6946816  281.8877212  137.5823561  204.0591404  266.9361374  275.3759431  -2.190595193  451.7846746  278.2666088  209.7984651  206.3491205  218.3609485  314.5729416  160.6204842  519.4672653  -59.18002597  -27.32631346  593.0490789  
234.64516  289.773301  133.4921143  208.4723515  266.7669099  278.5537246  0.5724973524  466.6562561  285.4305463  218.494112  195.4738223  220.1604236  320.2249482  152.0079914  539.5462239  -61.9849663  -18.12927488  581.0227137  
229.1946373  285.2972167  135.2729257  203.3538066  259.0951704  280.2966995  -2.325133258  463.2270334  278.7417533  213.6186446  195.0330421  216.7356718  310.7712136  159.5313003  528.271404  -61.68711314  -21.38624443  587.1831165  
225.7530901  273.5504626  134.1181336  205.159617  263.031168  276.6918467  4.962358907  455.9664227  278.4921554  219.2055372  201.4894426  215.9855978  305.9032573  162.3073874  526.8251799  -67.62241784  -27.78995433  595.8347602  
231.6524365  282.9445993  139.0990924  204.6627714  254.5713054  281.4084749  1.474826884  467.9527975  280.7453831  221.4492964  193.4518982  218.2846673  311.6357071  152.4276264  545.8960689  -70.46697365  -33.99160145  574.0189264  
232.578825  281.5198396  138.023577  202.6150282  261.9159626  275.7229787  -1.038148798  459.5579457  277.9159432  215.0088788  196.9238131  214.9558948  307.165277  165.0099265  530.8862302  -64.20492492  -39.35931673  588.8566595  
229.3048725  282.1845821  133.1612286  202.0303818  268.0715773  275.002167  -0.913841807  445.1565659  276.8238702  214.4643458  203.1410818  210.0654342  308.5910472  167.7563606  523.7477409  -66.13037768  -30.13149478  589.4983741  
231.3058225  286.107328  128.8821901  204.2911934  265.0663108  276.5931754  -0.8006260419  462.2970513  280.46853  219.2315318  194.643927  215.9730513  313.2590752  156.3778815  534.8909653  -63.1200736  -15.24260928  584.7151519  
225.673495  280.2373758  135.1622279  202.9541638  253.7340925  276.8506396  -1.522605377  459.3319736  273.2377047  215.7497182  194.5835392  216.0882992  305.7342941  156.6806572  526.2195527  -64.173214  -30.11814953  585.9799422  
220.3519322  277.0538914  138.6637051  204.9414666  259.8984101  272.316961  -0.8911337329  453.4182618  273.6704172  214.5815217  203.008141  217.3276968  306.3250026  157.5181077  521.6945112  -66.95074781  -32.60084488  594.8066763  
229.4517079  283.4571269  142.1560461  207.8711086  252.5968016  279.5209284  -1.411038925  475.317861  279.8556482  218.4955445  197.7003049  222.6460735  313.1643935  148.3846869  540.8990979  -68.70162713  -37.7711968  574.4421037  
227.9670684  281.4174033  142.1551636  207.6616746  258.8859797  280.0463942  -1.719087652  461.0427111  275.653817  215.7067707  194.7149826  223.4882594  309.9986863  161.5510744  526.0793049  -65.06620538  -36.25946604  589.3627565  
226.7903996  279.0737934  142.1556338  209.3813192  270.3247486  277.377607  -1.702052046  460.1785812  281.6589319  213.7224403  205.4993761  224.3501433  313.7274342  159.7505886  525.0850373  -63.95562096  -33.62955446  593.6276417  
230.783345  284.1224372  143.2318394  210.214953  263.023255  277.2544883  -5.398125345  475.1714793  281.5062553  218.4818072  197.4098909  225.3940252  322.1895158  149.6334058  539.217753  -63.53301671  -29.34513795  578.0790561  
227.8307895  283.5522162  137.313603  207.1208073  273.174049  270.2093215  1.333924751  449.5567138  269.7716076  211.7227354  198.6905749  216.6312548  315.9068873  167.0304777  517.7966673  -62.94274454  -18.84838478  583.7471964  
226.3637555  283.4384545  139.1629602  206.4367878  266.1732979  276.0905485  1.378409846  471.0546412  279.0675969  216.3197355  196.2820636  219.7810003  320.4163679  155.7162106  533.8528664  -59.05108578  -25.58169888  586.3718536  
230.9199029  279.8401228  141.6295585  205.5599937  260.8483205  276.2692327  -2.227306744  468.4599536  277.6514813  210.7164446  197.4904245  220.8782627  316.9352685  153.6772655  531.2849122  -57.84579911  -35.33828903  587.385747  
229.2506148  278.936643  143.0552675  204.9697665  267.8546648  276.3374296  -2.136951335  455.8510168  275.2096412  208.8751786  207.7226917  219.2759232  315.9699001  157.8564419  521.428806  -61.07928033  -33.26219712  591.0080262  
232.9358991  283.1622893  146.1337018  207.6540278  269.3264488  279.4481808  0.4613670888  470.9816913  283.2639307  213.9423135  205.3415415  221.4626661  323.25867  151.6314898  536.2623501  -60.35892795  -29.90962875  579.8473262  
237.6030043  286.7255439  142.4642097  205.8402282  263.4907566  279.3332205  -2.302433346  478.1874766  279.1647817  212.2435633  196.7951418  225.7163539  323.4730441  152.4790698  538.4774715  -55.0824701  -31.49330774  584.9601816  
228.6144463  282.9745371  136.4476658  206.7818994  277.9713001  270.9260694  -5.105092073  452.9068127  275.1310408  209.822389  207.1253927  214.0780485  317.9161986  166.5077048  516.7318279  -46.96261177  -15.32920201  592.9847648  
230.1894852  283.5153776  134.1386475  205.8796368  271.3532634  277.5823295  -4.155325397  462.8264999  280.7147234  216.0648435  202.1808895  215.3365225  321.9353582  155.1573842  539.9542089  -52.56555729  -14.69523571  582.6280378  
231.2326871  284.6215306  133.6370948  203.1070534  260.0932267  281.7169741  -3.293366226  468.8583671  277.2847381  217.8031871  194.2466055  215.4344324  313.8416491  153.192955  540.3037279  -59.55551549  -14.04473529  573.6325063  
230.4426695  282.9784154  131.7252014  202.6354081  261.5717557  276.8626639  -2.050539482  453.9253807  274.7085618  215.3385032  195.8587271  214.727929  306.2934685  163.9293202  527.1015938  -67.23020875  -31.65009826  590.3687373  
226.3174002  282.3119763  131.9886714  202.2331866  264.0487965  277.5005235  -1.25518609  444.4325742  277.9271127  213.5665022  202.8624078  209.1711736  303.8296618  160.5971091  523.1661815  -65.0571072  -34.12498312  598.5708262  
228.2142749  282.2533728  132.2445963  206.9735655  258.4732315  277.8784716  1.036151434  461.2496241  283.0581982  220.3491487  197.9536007  213.4075722  311.8602258  154.8111905  538.9215657  -64.33421684  -27.68878137  579.9186323  
229.9822149  282.0664536  134.1140981  205.8547018  253.7158876  279.1346106  -4.675254907  470.8800431  281.5628078  219.3197355  194.0449346  216.1216952  312.1388071  152.5669435  541.3118513  -58.91110717  -27.35705962  579.0405718  
227.7604295  276.9246673  133.05591  203.5453602  265.9524383  274.8984326  -4.638231314  447.8645598  276.903925  210.8421333  203.6096237  208.1864632  306.9726223  163.0451085  520.2727874  -58.72275561  -33.0746104  588.5519502  
226.6015603  279.433876  136.4315446  204.4000951  263.3522293  276.0884444  -0.420370756  454.2830505  281.2980066  214.3235398  203.0760372  210.3913183  312.293137  154.5471154  527.9407795  -62.78001784  -28.72846175  582.190505  
225.4465518  279.1111445  142.6991442  203.9180661  249.2400763  280.0401447  -2.696315535  475.208402  276.7019082  214.3527156  195.5131737  220.1404987  313.2329596  149.87928  537.202589  -62.63573948  -26.19658342  576.5018795  
224.6928816  277.3596991  141.1821271  204.9626904  256.8761518  279.6083141  -2.163941477  459.7017264  274.923472  210.3147188  197.8886108  220.0027086  309.6647807  160.5180437  523.8497226  -64.42859251  -36.65061173  587.9882163  
228.3753088  283.4648468  144.1068116  206.5683518  254.9734024  283.6464998  -2.604168458  472.7059758  284.063203  211.261712  198.2168306  227.5545628  313.4839003  144.7971658  536.2361636  -61.93680721  -41.59472253  586.4253185  
232.3761391  282.3665662  148.7841872  207.7307505  255.994673  280.352772  -3.059153766  470.8371321  279.5660513  210.056071  199.6958223  223.9298948  315.7357276  150.2729966  533.8649877  -65.07154759  -37.86931732  582.864929  
230.7726984  281.7249618  148.7685216  207.8987039  270.5154009  282.0487907  -1.356927797  456.9180511  278.4020944  206.2298342  202.6835614  223.0583986  315.9442466  165.3403761  521.218318  -60.58346829  -25.47104654  592.1865319  
235.6063455  287.0630027  141.6212731  211.7083223  272.4828905  276.5167375  -3.267088565  478.0695551  286.3173568  213.2738707  200.091835  228.073721  329.9617272  149.7501266  540.0466355  -53.68790181  -24.98122723  584.028562  
227.7484421  283.0599273  137.2760045  208.8931721  279.3673925  270.6085268  -5.497038411  455.6265119  276.6725344  206.7073986  201.8841319  217.1806236  319.0748261  159.1285288  514.8137492  -51.00387662  -17.78992316  586.9337598  
220.9296001  279.6627575  139.7148143  206.3268093  269.0292417  275.7554314  1.017369693  458.0122941  276.4047317  209.0960762  205.5254647  211.7169905  320.6952629  153.34812  522.9822526  -56.28837275  -23.0097176  580.2275908  
229.9047632  284.7871262  142.9558509  206.0154036  253.4736957  277.6769251  -3.260362689  483.0121796  278.8098404  212.1343179  197.8075042  221.0800487  323.8194158  146.7032581  541.2614099  -57.9864326  -20.84844542  567.0855416  
230.8036298  282.2633508  141.003151  203.1959068  261.8846109  275.1173829  -3.399945268  460.6517455  270.4568732  207.9145277  196.9639407  218.8264141  316.8108726  162.6671348  523.6875297  -58.09781716  -28.19519596  584.5038979  
232.8403328  283.1233618  141.293212  203.9070212  271.8897518  273.3135921  -2.013676401  468.0585098  280.5996838  209.7239587  205.9816925  221.36557  320.513624  154.748235  531.8837365  -56.33888035  -35.94171699  584.9343278  
233.8348896  285.4298713  138.7643434  209.7617367  264.7808425  281.4065218  4.81661732  457.8727108  272.713033  219.8091085  202.9523519  222.7040073  316.0357425  157.8134703  532.9863133  -57.31286992  -17.99324579  584.3003408  
232.886679  280.8140979  136.5925343  203.0913156  279.1270428  275.4010167  0.1709559911  457.0701946  284.138275  216.6699994  204.3090341  216.8006417  319.1416957  163.1687041  526.7526111  -56.93298936  -16.40710238  599.1340454  
232.1291771  284.0355828  133.3124765  203.9207556  267.9633178  279.3548629  0.5207780823  465.1152402  283.4928026  223.9447759  198.3107036  216.7604669  315.4860971  154.5281206  547.0903044  -62.69026395  -20.09740118  587.7583808  
227.8315633  281.4195132  133.6053863  204.4568971  256.2882686  279.5121682  -0.6105429029  459.5776793  275.2382557  220.4862166  192.0924592  215.8476177  303.313012  161.395907  529.9730683  -65.46625548  -17.10848228  582.6429521  
225.9771866  279.1189452  130.8269178  202.0958083  262.3185902  276.2315748  0.9387064035  449.1073093  274.5573414  217.3937599  196.4461607  217.1564556  301.1690604  169.7249358  523.7818865  -71.86818538  -33.92460439  594.0335662  
230.3076301  281.4696832  131.4372724  205.0139621  263.4011903  276.9721903  -2.304755456  459.5672816  281.6783539  220.468596  198.4934167  217.2905754  308.1333828  156.2220662  540.3903355  -66.24677816  -38.76541512  592.5240629  
230.9641176  280.1289146  132.518538  204.9929916  252.8440332  279.4596046  -3.378940171  462.6499971  279.5684041  220.9723614  194.2109336  212.4321533  309.0218985  157.0956945  541.623422  -67.29841103  -31.34127056  582.1993358  
226.3727109  276.7131273  129.9129609  203.8592814  257.9882172  273.6573384  -1.521526781  442.6441836  272.5802406  216.3277257  196.7239391  209.9010162  301.3670972  170.3431851  521.5473737  -67.55749699  -26.6818547  588.8759466  
223.5185959  275.4994904  134.8430755  206.8285395  258.904205  277.5488986  -1.645490365  455.2271487  277.5554956  217.6835447  197.9278085  215.6479233  304.6975958  158.691342  529.0145766  -69.137993  -34.42470806  596.9677724  
222.7889601  278.886752  139.8219206  205.7222071  249.5048425  277.8824251  -3.057555165  473.0304887  280.4738337  220.3251673  195.7781182  223.4848131  309.3563046  151.2730425  542.0492366  -67.35621202  -40.47409646  586.6261446  
223.2676222  281.3039429  142.7624724  208.9494576  257.5868926  278.2482778  0.7879614748  459.4860386  278.3604872  214.8209791  200.4842937  216.4605178  309.1610303  154.3857074  527.4650422  -71.5903612  -40.08561224  587.1657495  
227.0088667  277.5885878  142.6664723  206.6244785  259.878736  279.431289  2.165171178  455.8177838  276.8986876  211.8180377  203.4887343  220.789549  310.3012703  158.1786751  524.4464171  -68.36204057  -35.64827095  590.5143922  
231.3724342  283.3536247  144.3756261  208.2315703  260.1870197  283.1535411  1.138607571  475.2656451  283.0413651  216.0749436  196.6705098  227.125865  318.0096151  151.7937239  540.1432241  -64.43454605  -33.71715011  586.8680316  
234.6546503  282.4691574  139.0012264  208.2587865  262.6441423  276.5931707  -1.743650208  472.1032187  281.1692077  214.8997859  199.0428247  225.2335851  315.1699119  155.341248  532.4905547  -59.12249526  -37.91252809  589.8254899  
229.2481533  283.2105766  132.1834134  205.6221249  281.6109374  269.5515184  -2.010991003  442.1600556  277.559897  209.0122303  203.559891  210.3455501  314.9920776  171.2325067  513.852367  -58.01745756  -22.07152663  592.7730118  
228.1792552  284.8014005  134.0720555  203.5945286  259.1287558  275.3391794  -2.447028189  474.0514875  287.7975519  216.7348487  196.5175025  212.4736258  319.2807089  149.9447672  537.8456484  -59.05836583  -12.55241198  574.5844061  
223.20495  279.0451979  136.9933384  208.5295633  260.5450807  278.6660604  1.183984609  455.8558347  278.3841107  216.9014723  199.950222  216.2120194  307.7723632  155.2833024  522.6268258  -65.14650385  -22.11798942  580.8894645  
227.3931591  284.001866  142.4055704  206.5573214  260.663225  282.4992432  1.361988748  463.3342868  279.9797817  214.4667942  196.2125629  220.3906204  310.9078935  152.8402856  526.8658727  -65.0076339  -37.51155999  587.0863466  
232.5758899  284.9333814  145.4359536  206.5575203  259.5160634  280.3904151  -5.08507492  485.012569  281.5786391  213.8048409  196.8144452  226.8903896  316.2520415  146.9611403  543.1895508  -67.39268577  -45.10906325  579.5204387  
230.6490982  280.3985978  140.1286611  205.7390725  268.4133246  278.4353686  -2.511492423  453.2832908  275.8188476  205.1351912  206.5407363  217.2695149  312.7995166  164.4752397  519.5353149  -56.87868475  -33.38054458  594.9044932  
232.3396023  285.7545207  137.0918021  206.9926239  268.257235  278.7625505  -2.298459859  469.8991504  278.7908141  213.3136074  199.7357815  218.8092658  325.1656375  152.6760913  538.9341473  -56.70364882  -25.22669563  574.5050317  
226.1511116  283.2799224  138.5292009  208.5670769  263.6591821  275.9464082  -1.186342465  457.3156116  274.9629476  207.3946414  196.5907431  213.2070105  314.9096538  155.9601939  516.6634914  -54.3168556  -12.05196607  582.036681  
224.7964717  279.1525751  137.1014008  206.8100064  264.3921611  274.60343  -0.9795770291  464.3406263  274.5076892  215.9604895  198.4337957  215.2913349  319.0622059  155.1245757  526.2961771  -54.98913354  -21.98735949  583.1134916  
230.4846842  282.746366  140.8479295  204.6556601  252.3354467  279.6904738  -3.587657545  479.1202435  275.8993464  213.2140449  194.5482906  224.1043858  319.8358462  148.4005058  540.7160902  -58.15778069  -36.11890586  578.7767489  
227.667131  279.9300973  143.8478237  204.6885894  270.4353837  275.0369282  -2.814610202  452.1944356  277.3225111  207.9695642  207.2982573  216.5183599  311.657808  163.5432933  519.1074074  -55.21723584  -34.88876058  591.0029348  
231.0479741  286.1181814  145.8063729  206.9896274  265.0139391  279.0557577  -1.711833501  472.3520993  284.1385337  215.852487  202.3360963  222.8339284  324.7947534  151.187266  542.2042685  -60.26777804  -34.56828713  575.8627031  
232.5905644  286.0074971  145.2681186  206.282601  257.6793337  282.0716073  -1.538584387  472.2687997  278.1504465  213.350745  194.4988941  224.1699323  322.003156  151.1222567  540.6238122  -60.05383386  -22.85441232  575.1403646  
231.9668417  282.6040939  143.6682419  205.985866  266.4041007  282.6776209  -2.699865517  455.3271942  272.273573  206.2774565  198.2422048  224.5061346  314.5889095  160.9269639  524.264578  -58.97344033  -33.63931401  594.3691288  
233.9636805  291.26406  145.157954  209.2589538  269.2265163  279.8336726  -5.423067929  488.1356486  286.5045519  218.7566028  204.3599242  225.6801715  323.3917443  142.2103802  547.8002426  -56.40795274  -33.69721945  572.4903018  
231.7125211  285.6623827  145.4341697  207.7169941  270.9732009  279.2300579  -0.6628617055  452.7419471  276.6022842  207.0659654  210.1351098  218.5536131  317.0659642  163.7420066  519.7948977  -54.92291336  -23.49030339  582.0158482  
235.4055404  292.2370808  145.1616362  206.2718688  261.1408601  281.3858316  -1.805715675  480.3680204  284.4513162  213.0264121  198.4491944  224.1659169  329.5196707  149.0625866  541.104532  -54.47577228  -16.25672354  564.8573432  
232.0871279  289.8631847  144.1391638  205.9326703  264.8834242  276.7745906  -3.116406314  467.6338551  277.4621416  207.7517145  197.3733405  221.5062228  314.6044575  158.1998802  521.3221862  -56.6632078  -27.27893631  583.621926  
226.1934103  287.2481438  141.4357128  204.9718509  272.9410077  271.9373906  -3.040191881  468.1892766  283.3788718  211.3805408  207.7006459  218.0516676  314.4442179  155.2872836  521.6343564  -56.38303016  -33.13711305  578.280258  
228.238085  288.5735096  140.2743019  205.7473716  262.1605927  277.6701096  -3.897403966  472.5336418  280.4294912  212.2081554  202.3154284  224.4490746  318.8253838  147.9264155  536.3602408  -59.65879548  -29.00689331  580.8959145  
228.4833123  284.9513031  141.4694358  208.4972599  265.29355  277.3145236  4.438395045  459.8753461  276.8790193  217.0643955  200.6225164  218.9496809  310.5103829  155.3658617  522.1892953  -59.1506254  -15.95897133  593.8866632  
234.1506608  283.6374124  142.3094018  204.9544591  282.0467586  269.8184671  0.9109065104  454.9603057  289.3257759  210.4058545  209.2359551  215.1475498  322.7436445  162.4889487  533.783367  -54.27654248  -26.48114198  602.7554253  
233.8156448  283.2662659  133.5650309  201.5913232  270.1708951  282.3953871  2.918408986  461.6321008  273.0056782  214.157322  195.1574215  214.0937114  324.190982  165.3402749  532.9217358  -56.40124392  -5.451156141  577.1602884  
227.8903737  280.5176489  132.9478138  198.2542706  279.2007087  267.4858412  -0.6889428346  448.1043667  282.4347738  212.0386452  206.0574056  208.5250377  313.854875  161.956579  524.4666064  -53.06068635  -9.74129314  602.0083419  
228.2108458  285.1986206  131.5185562  202.6377655  257.2752886  275.1868903  -2.324669619  477.4825764  282.3378349  221.0916862  195.1735755  215.1864707  316.4118693  152.2441502  548.2119904  -59.89575665  -14.37275398  573.6223804  
222.7813537  271.3010133  126.6830129  200.6458342  260.9190019  270.9402003  1.254279785  448.8236169  277.1466894  214.8954534  196.0939458  206.2015421  305.9389582  176.1007835  521.5205001  -62.29271517  -15.20221438  598.273114  
227.3807867  278.7397458  133.8227937  202.7485526  250.8675152  279.2120781  -0.4586572672  457.3572508  273.3778966  216.6610635  194.6709727  213.41417  305.8488668  156.7828677  534.5769055  -64.96757861  -37.42773652  586.545203  
226.4257085  277.8718666  130.3374904  199.6695037  259.7716058  274.2287182  -2.656979793  439.6718483  273.3545724  217.3634817  201.1721395  211.387931  301.3154334  166.7502119  523.736747  -68.26703672  -31.6630226  580.7728433  
226.5465631  276.8431253  130.5841898  203.8666817  251.8030723  279.5369138  -3.70606984  452.741283  268.4966095  222.6276866  192.86229  215.0060013  309.2459576  159.084699  531.8044919  -68.49097359  -25.18000927  576.3567952  
226.3469037  274.7060354  134.6780608  202.9979819  260.4317012  270.5585763  -4.796103281  440.949392  273.5766917  217.6865041  201.3262084  211.4539412  306.2524963  162.2104623  519.9733575  -65.63704113  -34.88137894  595.4180209  
228.5902504  275.2293861  134.1185555  202.395512  247.0370301  275.0977223  -5.426145332  468.2684831  273.1639896  221.2664355  195.2535067  215.6002242  310.2793798  154.6540228  536.987004  -72.24593445  -31.5320757  568.4083406  
221.348692  270.3324501  134.6913381  201.7926422  250.6698106  274.6883672  -4.446708465  451.5157699  270.3700419  215.9219559  193.4842845  214.9012018  304.4732411  165.9661445  522.0738999  -70.42994596  -35.52136712  585.9894688  
220.8483292  271.2129318  137.6825062  206.3388587  255.9787884  276.4451407  -4.456125724  449.9475634  273.6086399  214.371026  195.2940478  220.753137  303.2948825  158.8818142  521.7788717  -69.19548128  -50.58089233  597.3664855  
227.3796067  276.466518  139.6939905  208.50041  246.1495182  278.733424  -1.553976003  475.460454  283.5058441  218.2334189  197.5569948  223.674737  307.3152715  145.3300335  537.173105  -70.23553553  -49.14537573  586.2683698  
226.8974601  275.1202718  141.870334  208.8745342  258.6142903  278.5266631  -4.110999031  453.7603993  278.2186782  211.936955  202.0401259  219.8825866  308.4205536  158.2187285  527.7197435  -69.11490258  -45.82713348  587.6330676  
230.840511  281.8707519  146.8941162  208.6735487  254.057438  283.9460123  -4.344490616  471.5858512  286.1866141  214.7714702  198.3938536  223.3716025  317.0996548  145.837445  541.6617048  -68.5809828  -39.52003548  576.5236398  
233.1399563  283.0801547  145.2791318  210.9709558  266.1717082  282.6774849  -2.113508117  457.1946677  279.4849479  211.6609881  198.7686583  223.7440576  314.1115523  159.0103338  525.6581517  -63.08598886  -28.48489231  582.1148093  
235.1451211  285.2050934  143.5698679  209.6027755  273.3999923  283.2221786  -0.9322465189  472.7534535  287.2480287  211.8313494  201.9002622  227.9406185  321.9419719  149.6149857  534.391071  -57.85099413  -33.03340738  588.079152  
235.1220009  285.734813  140.9583133  207.9618955  268.7561759  278.8708975  -5.06792961  473.9298242  282.2035626  215.2704237  199.9996084  222.9231132  324.6636433  150.4589868  535.8656169  -52.30209653  -23.86617035  581.598452  
229.6937707  282.1110234  133.2759985  205.2251514  282.8066409  273.226805  -3.636725686  449.4411083  278.1138206  211.8021076  203.5479867  214.1596635  318.1732729  168.3381284  516.8998288  -51.40676975  -9.081617003  587.0974642  
223.0508989  288.9391408  134.4802933  202.4602593  262.9491373  279.6299168  2.230637012  472.1719426  283.3947708  219.33864  193.3618087  212.4658424  319.7382517  150.5695117  533.3853732  -53.09914407  -18.09762619  572.0800294  
224.2983599  280.3084799  139.9559555  203.1890596  265.8529383  277.9466096  1.348219548  457.4214095  274.7869664  208.6188242  194.8002045  217.6755445  311.0429059  156.9830252  523.2346071  -68.55050622  -36.66252474  585.1513018  
227.4456286  282.4249796  140.4073769  202.185915  259.2492402  278.1512601  -0.2046509162  472.7490868  277.3448988  212.6947779  197.6204253  221.5889295  317.4396341  151.671332  536.4613395  -68.48923049  -44.17980619  576.9605702  
231.8048225  283.7049462  143.0501986  201.4637996  253.8165071  279.52774  -2.412964358  472.4896308  273.8091424  209.1097964  196.0122638  220.1416797  314.825601  149.7727418  534.0597682  -65.75061679  -44.71925972  581.3580589  
232.6688784  282.6606778  144.6848192  205.600531  267.371608  276.7500103  -1.421989866  455.710424  281.5028673  211.1250115  206.8369579  218.0047756  318.1989964  158.3972266  531.3246256  -62.60962211  -34.87942456  594.2629449  
237.600992  291.5399726  146.6601838  208.5304321  260.0041638  286.3085455  2.630223596  482.7807949  282.8878281  213.5834508  199.2484836  227.6529074  324.5925411  146.113262  545.5431297  -57.78656863  -23.72656637  567.7252982  
231.4474923  285.6832913  137.1643758  208.287472  269.2802516  278.8322974  -1.621488806  457.5797469  277.4685325  210.8004848  203.2629248  218.7328362  314.0820677  163.5762297  525.8102466  -52.67513054  -21.97159659  598.090716  
226.8608385  284.1342688  134.6366956  208.0954755  282.7408248  268.5132197  -2.949409817  451.8872849  287.5195915  214.8319192  205.5987902  215.3920461  316.4438516  155.5996958  525.5107176  -54.51433112  -13.87032517  595.8000592  
221.6727904  284.268659  135.5476088  206.7617636  261.5121361  277.0077902  -3.31823736  477.4226947  285.2296305  218.1319954  192.7861225  220.8244892  318.8167388  151.5821458  544.3585806  -60.89756153  -9.932558835  579.1336999  
221.6469078  278.1465289  136.9246483  205.6611356  266.7341321  274.077886  0.1571625938  447.0342592  278.4083149  213.0104039  202.0984939  212.9127674  305.3599218  166.583677  515.1514488  -63.99385821  -19.13336326  587.8529349  
221.9893022  284.4341456  138.0130818  205.1334153  253.7776113  275.5085842  0.6148014621  472.4079176  282.3691738  216.8201866  194.4412498  213.3998339  312.8096381  154.4943298  534.790807  -63.61225614  -30.72219258  581.3075405  
226.3738735  281.1067772  142.866154  207.8416395  252.3495133  277.277217  0.3901909145  466.4644486  274.3718113  210.4234251  193.9839689  221.3314611  308.7355455  155.571496  529.5241599  -65.17134977  -39.21412384  590.4990538  
227.9068368  279.2549055  141.704243  205.6681721  266.893358  275.8957943  -1.127612196  459.5107844  279.7706503  210.8860267  207.2929627  220.6058378  310.8408896  157.9394764  523.1258093  -60.93781583  -40.66765913  594.4596178  
234.4374153  289.1920909  141.4668721  204.2698508  259.8433413  280.8843982  -2.08335197  476.9078898  284.2997651  216.5776004  196.5943771  223.3791707  317.2093586  149.9332725  542.4378065  -63.55330443  -34.32802177  582.6566523  
229.6402621  283.7965625  137.247643  200.7665459  269.6355025  273.7941984  1.444506381  448.8468358  273.6999659  209.1067199  196.3394101  212.4229939  311.5884451  164.6003047  520.9961118  -64.07355662  -28.77360627  579.0103261  
225.1853227  282.2617053  138.9872477  203.8793354  260.2636202  274.4309138  -0.4242371964  464.1502598  278.7590262  214.2932013  197.5062488  215.134985  317.0618093  155.0909593  527.2140816  -64.08038699  -32.03725309  580.5057541  
230.6607042  283.9127659  141.9836303  202.7870724  257.3496611  273.9993846  -3.907573944  477.1987822  279.3034033  212.2810175  195.3640159  223.6762061  320.1848595  149.1772196  533.4796631  -65.43018363  -37.00524634  576.7882319  
230.4661564  279.1068513  140.6316624  204.317049  268.2497988  272.8904149  -5.655858113  451.4162639  275.9979996  205.27785  205.7016815  218.77768  311.2944662  161.2718206  515.719127  -54.19484996  -29.84350872  597.215821  
235.5578836  287.6176302  140.0935174  207.2461609  262.8344411  284.8604631  -0.7805923057  477.2069961  280.0848087  217.4390105  197.4744509  225.281994  325.610377  148.6161949  539.7012863  -59.3287804  -24.2693579  574.9970106  
234.7471824  283.0339481  135.2067772  204.3473469  273.6952021  276.3460517  -1.786413253  452.8567868  273.2725881  213.4984538  204.5548941  214.7742153  315.2595033  169.3846332  525.4739677  -53.29595262  -25.82897444  593.8966934  
232.4164059  281.5498211  133.3247282  206.4525103  274.2032193  277.6010478  1.044626946  455.2359832  282.1186022  218.136538  205.1203862  210.9616112  317.703417  154.3460142  537.9894664  -55.77653512  -18.39125063  588.8297922  
229.8794857  278.5098952  133.0536864  204.0363185  258.3889226  280.3026333  0.5036970653  463.275621  277.8735092  217.3700265  194.5386018  211.8597174  313.8605293  155.1172516  536.3804704  -60.5450409  -13.48177297  577.7377112  
229.8917561  276.5986325  130.281121  203.3095532  262.3959839  276.0078325  -0.9936297832  444.2641565  271.1383413  217.9561929  196.6031319  211.7534071  307.5854646  168.7567151  521.9963321  -62.33274108  -18.88577759  589.686153  
230.6716532  277.3635971  131.5816855  205.497986  261.0340274  280.2125513  -0.3120679242  458.5878437  280.9223101  220.0271088  199.9176577  215.6372178  308.7219283  158.0336026  534.623158  -63.93047983  -31.96972084  595.6876014  
231.2869241  280.3062823  134.4659534  204.1350643  251.9635957  281.3234792  -4.69100693  467.2541863  279.2684919  220.0612082  194.9271013  216.7361157  307.2595138  154.0684047  544.9165348  -64.89847936  -33.99043104  586.2422569  
229.0156976  279.2620244  133.3038056  205.7285068  256.5621989  276.7778951  -4.099259341  449.0391568  277.082036  218.3647967  203.0233571  212.3006362  305.4231084  166.7484661  529.7028073  -65.12216414  -28.94514739  586.2096867  
226.8876414  279.1483549  135.3822873  207.8151787  262.1692103  277.3221584  -1.231684522  459.1208148  282.591706  219.490398  202.3644599  219.1994767  305.7525367  159.8866664  530.7486652  -65.59546234  -25.77996098  590.6669457  
224.1873324  279.0433922  140.585059  205.7828615  253.3361724  276.9811588  -3.883797452  473.4552497  279.9254284  218.9081662  195.7325572  220.5391648  309.4370019  154.8426845  537.0835545  -65.93732232  -29.36561883  582.6226074  
222.9697177  279.8418825  142.2263276  208.3904385  260.8131686  279.0179872  -3.504596684  457.4537157  277.34376  210.2013163  199.3497904  221.8312914  305.0518834  160.8296283  521.3462608  -65.08372323  -41.18296024  592.51285  
226.3132629  281.5782026  143.8649573  207.9846829  255.9699559  280.1121165  -1.473585484  458.2395868  274.2255922  209.3002892  198.4851202  221.1664897  309.0141577  151.0894564  521.574727  -67.72862581  -42.05188621  590.3890401  
230.3080329  283.1263157  149.294352  208.2625276  253.4382298  283.6422312  -2.151000603  478.1102445  277.767746  213.0638088  200.013984  225.1877465  317.2827487  144.523332  540.7534851  -69.76799217  -35.06797669  572.6896102  
231.4007936  283.2809244  147.1466974  208.329721  264.1153811  282.3241582  -2.483531352  460.0599639  275.3259965  207.4470164  201.4543216  225.5844796  313.251211  161.8595424  523.2668165  -59.6372318  -26.72511953  590.4463952  
237.6154317  290.5879731  146.6743669  212.6646169  270.3271973  282.1038835  -3.305105876  483.1089695  287.3761788  214.7646938  201.3330641  232.3668473  323.3738733  144.1693338  545.1469599  -56.92165296  -35.38068306  585.5714799  
230.9876212  287.3915259  139.5316097  210.5828494  283.512345  274.5020078  -3.861443999  453.9524915  277.0943928  209.2599108  209.6006032  217.094881  321.605119  157.729091  524.2104898  -53.1000953  -19.52911985  581.2447824  
226.9267878  287.2501112  136.8282396  208.0377364  272.0197466  272.1974185  -0.03585843906  467.0043728  282.0451692  214.2184472  205.5071002  217.5629852  328.2219543  149.7922546  530.4700777  -58.19496388  -18.99367463  578.0832083  
228.9148253  285.4224584  140.1843513  205.7969976  264.2250955  275.9338944  -2.801718674  476.8905325  281.2872877  212.8712679  195.3873135  220.7440678  326.4910753  149.2374271  537.3370006  -60.5704801  -16.18627306  569.4083819  
229.6370218  280.421465  137.6765133  203.9564967  266.0094093  272.3628168  -1.45865167  452.917252  272.5781567  208.8549473  196.2206517  215.6936288  316.4671781  163.9365589  518.7062788  -56.95845043  -18.85158069  589.703109  
229.2996316  281.0399992  139.9249242  205.6439079  273.2543112  274.2338447  -2.163138821  467.232716  280.3663176  211.9773966  201.4197779  217.0948853  321.8736516  157.5490467  528.9102571  -53.50221855  -29.15512401  585.6027018  
229.3767692  281.5148455  135.9070324  207.3870646  261.6850499  284.0946483  2.551376546  454.8616523  273.7365945  215.7018551  202.8744179  217.7561366  314.4090613  158.2442405  529.8596757  -57.04667887  -23.71335229  590.054354  
227.0693426  274.5819291  138.4776225  205.2877473  270.171354  276.9054821  -0.01830844414  452.28581  281.7391567  211.8445604  200.261768  216.4734654  316.1497311  167.110472  524.8315334  -56.6103021  -19.33281836  594.8066743  
227.9399392  281.8355037  138.4510364  203.2941293  252.6868797  280.625171  -2.334772805  481.3068727  284.9456673  223.3726052  191.8704274  222.3222133  318.2873595  154.1071478  547.831095  -60.38075785  -27.10386405  580.2179076  
220.3105249  274.6882476  134.8153209  200.6675016  264.9551495  271.2488786  0.8460500222  443.5161104  272.1592906  208.0903386  198.1769475  207.9335391  301.1729663  165.8596018  514.4754531  -66.53656224  -36.18917211  595.5310409  
222.8116732  282.2990967  138.1106148  202.1034869  251.028242  276.1656083  4.813866892  474.3001584  280.701765  220.0777026  196.4502213  216.8668414  315.6329397  146.3321241  538.8747947  -66.41283664  -41.26125509  569.0493763  
224.4131319  279.2246118  142.7730739  204.098991  250.1195646  279.1080826  0.4031921085  469.7306531  277.874171  211.5378902  196.7016137  218.1509027  310.6510632  148.5348818  534.307205  -64.41158894  -42.0535159  584.2757778  
227.3985293  280.3839145  142.4252404  206.2043823  260.9064527  280.0532326  1.296948555  451.4636078  278.1665678  211.8309932  203.2865279  218.2163976  305.6914439  163.9442949  521.5419781  -60.67548281  -41.7516437  593.512613  
232.941919  287.4619453  141.2068861  209.1416761  274.5926974  278.8225042  2.083183085  468.7193721  288.8965449  217.1663317  201.9225486  221.5657308  316.6261754  155.9510533  534.7111374  -60.8732153  -35.46976476  591.9898692  
233.6390224  287.4066466  131.7940599  204.0075259  264.924992  273.6261105  -0.5301286216  469.67971  279.5963865  217.0626081  196.212439  219.7847732  316.8946182  155.6354467  532.5279989  -59.47695313  -27.28541147  586.0621585  
220.5720787  278.8934045  137.1646145  201.0867741  272.6323759  269.4758801  1.980214303  448.9296805  272.0074702  205.3150318  200.6673469  209.4257322  307.4992301  162.9070014  510.1127637  -64.07831512  -27.20612612  595.1004925  
229.0310544  285.6468565  139.0393383  205.4106811  254.4658117  270.026316  1.513166668  484.1287599  281.3553064  219.7952595  194.2120138  220.3424832  323.7346881  144.3719474  540.8979783  -65.19620895  -31.51331415  569.4862028  
229.4368969  281.3153106  142.316813  205.3479328  262.6439685  272.6521065  -0.5079240994  459.2479182  274.1468186  210.8419523  202.0916567  218.2185475  314.7974558  157.2371996  523.0752734  -62.26656245  -38.90188575  580.5513447  
232.2161133  283.5192447  141.2266758  204.7649922  259.3239318  275.8240088  2.362302381  461.807313  277.1160844  211.9247287  205.3447799  219.9248927  319.438641  153.0267219  527.0066803  -63.29427327  -36.41007847  588.8521131  
235.915357  287.3271608  147.1892141  208.223697  261.7297054  283.6758733  2.294533836  475.3718436  284.618111  214.2812961  196.4404615  223.9126952  324.1875707  146.8364059  542.3802159  -60.54844953  -30.97201334  579.7770651  
235.5612999  284.6468697  140.0960616  208.5125231  268.8205857  281.6910171  0.4049225457  454.9995366  277.8340204  213.4263836  201.0849043  220.6247554  316.989558  165.2779684  524.1516259  -54.96731022  -21.3594258  593.8695787  
231.382893  284.0477246  136.4059606  205.3873805  277.5152561  278.9121849  -1.175865907  461.4649909  285.8274461  212.872358  202.3964083  214.0732836  316.3157011  160.41002  528.4689131  -53.24412247  -10.14767503  590.8392278  
229.8982531  285.2818357  135.9488116  202.9327363  262.3833973  284.4084128  -2.495717632  472.760847  282.9836122  217.0778973  194.0874145  218.1272771  311.8575548  153.6413122  541.1994881  -61.35790893  -16.17265077  579.1488731  
229.642869  278.940673  135.9412758  205.5025274  263.0182546  277.5290996  -0.9475805416  455.0960443  276.74996  213.9697459  197.4519218  217.6470049  305.8951207  163.4910077  526.0765262  -63.67999788  -28.31619861  590.318374  
227.7660851  277.415168  135.9015838  205.8428122  267.4932942  275.1634431  -1.403673665  454.3362163  280.9427653  218.0143031  206.0829064  214.9464957  308.6450603  159.1785562  529.5992487  -65.50566519  -27.79143507  597.4923127  
233.4773026  283.5918703  137.2303073  208.0900236  262.9062309  279.2100056  -0.5474690221  466.3319685  285.0947191  221.0741575  196.3590556  220.8570342  316.7700696  154.8683399  547.2441199  -67.08673814  -25.01452792  580.7220991  
231.8203464  280.0361682  138.3223627  205.2657772  258.8600073  277.4633032  -0.2602618188  460.0435053  274.7761327  218.7867842  194.6271246  217.4335551  310.2777728  164.4284972  530.6610219  -67.15537218  -20.31495968  585.0358345  
228.8023589  279.2826703  135.7884838  205.0102583  263.7740161  278.4433857  -3.904212093  454.0476822  275.0106893  214.746353  198.7827667  217.4309058  308.1635152  167.134869  525.3914432  -64.506578  -27.61094449  598.7193261  
228.1701887  280.9753152  135.1375686  206.4947458  261.288572  277.0461693  -2.494497988  463.9653522  280.2101869  214.5034161  199.2255145  221.2788117  311.4905194  156.4158058  534.7496998  -59.95757531  -32.61423486  595.0212007  
226.5753958  283.7206939  138.6222348  203.1281733  253.3258816  278.8572  -4.426547233  465.5897606  277.0717433  215.7492866  196.2279127  215.4201028  313.0485614  152.4926807  538.6102745  -61.83645081  -29.26528335  584.4381132  
228.3364683  285.1284509  136.738836  206.8055987  260.8566662  276.5235352  -0.7813776408  451.158262  274.2981916  214.852713  204.6915853  217.4210307  309.4446956  163.5670937  525.3073476  -64.1403421  -31.23059712  581.4022438  
227.8433305  283.2185361  137.7788662  206.427093  264.942524  279.391646  -0.6652859937  454.6562623  277.4835964  212.6251177  201.8294215  218.2649637  311.0326214  159.3781044  530.2990644  -63.98367171  -24.22960459  590.1290538  
230.5458992  282.5092607  137.0024368  207.4383817  264.2907594  280.2581854  -2.291612877  471.2382077  281.7338168  216.2200878  199.2296083  221.3488472  315.4538073  156.0921598  540.1614079  -61.16389779  -26.59233133  586.9661024  
229.1960217  278.8158235  136.4491576  206.3847718  260.5620499  276.3402128  -4.439143408  465.3303946  277.5235339  214.2675491  196.9421313  219.4729212  313.3326887  154.7431926  533.4491947  -56.92994238  -29.21012791  585.5522693  
227.9502528  282.0474925  137.3363955  205.3243695  263.9138228  274.726604  -3.785534875  455.0498161  274.8554737  212.0384404  204.2779313  215.3421771  313.6788408  160.6633872  525.2059332  -61.995983  -30.33593718  579.6550767  
228.7905136  279.527379  137.9787337  204.810289  267.7022689  273.7596359  -1.440302206  457.1224128  280.2815734  211.0379107  205.1397096  215.9474578  315.3595882  159.0645111  525.2629512  -61.25444838  -25.31677966  584.6679073  
230.1995754  282.6087962  140.6446302  203.5269999  260.1418098  279.9268724  -4.003488123  471.5885038  281.3631067  213.6138989  194.22606  218.8162964  316.748506  153.1403124  538.7043318  -60.03137657  -22.67878938  576.3234401  
226.3020675  278.8178696  141.6075442  203.5156953  255.41939  277.8917709  -2.858828726  466.8322667  276.9753201  211.4105671  196.2437473  217.1313907  311.0332405  157.9667056  527.1970966  -59.80858035  -31.10513729  584.6099278  
224.4414271  280.0486879  139.2815026  205.7221177  263.1678899  273.2501847  -3.428483212  456.784467  280.3380577  210.9883312  204.4973343  216.6718526  309.4400867  160.842567  522.0736596  -60.25793691  -36.85409595  595.6073487  
227.5906122  284.1077056  140.4181046  208.8139515  262.9848611  276.797033  -0.7177080604  463.4818244  284.1305005  217.3351708  205.2924115  219.171156  315.8898323  152.3543466  538.2677839  -64.24118966  -35.09346524  587.6264201  
227.5548317  283.1556452  139.316791  206.6905224  256.4723693  279.6591133  -1.198303742  466.3956852  281.1589085  218.065196  193.1397039  220.6048263  315.8895636  152.0117159  538.7939694  -61.92156383  -23.49241785  571.4835713  
226.6113501  275.4195248  140.4104577  205.6207804  258.6244945  278.1623266  -1.196765265  465.431614  276.1053135  215.1086179  195.6673257  218.4519332  312.3448397  157.7494921  524.6346749  -59.96540529  -26.71643573  584.504317  
228.1667008  278.1937028  139.1757009  204.8078194  268.0101406  276.3754391  -2.181824412  456.5205855  276.9988553  212.6478328  204.1309508  218.8808784  310.9839141  160.6360633  523.5563098  -60.14864618  -37.63760313  594.9264321  
232.5862428  285.0972843  137.9202011  205.4945297  266.866395  275.253761  0.642247064  464.1253476  280.518299  215.5597234  203.327553  220.0524848  321.8162415  152.5250554  538.5536794  -65.87182093  -33.55109659  581.9154046  
233.4203756  286.4859905  138.5936356  206.0131874  261.8958759  278.5835243  -1.656620407  469.9627974  282.0211937  214.2391432  194.5903542  218.328517  320.2862385  151.9794591  537.9585995  -62.69710847  -20.13877891  576.751826  
232.5822859  282.0530942  138.7823073  203.9466018  259.8866654  279.1192863  -1.010273464  464.2739196  276.5138109  213.3742399  194.9468813  215.928348  313.7791394  156.5076164  528.1967735  -59.92451469  -29.77440329  588.2074197  
228.8507139  278.1671109  137.3030706  207.0182337  264.6167325  278.6825044  -0.02334651126  454.7721475  276.2366071  214.9424943  200.3361146  218.5064327  312.3277768  157.1608375  526.8217146  -61.88034292  -29.18202201  600.7400674  
230.1952855  282.2642185  145.5568108  207.9797711  261.0159612  281.5690643  -0.5214921761  469.6879758  280.4944379  217.7047042  197.3433065  219.7594286  316.6929014  152.1075497  541.1308585  -61.88161747  -26.94659812  575.4395525  
227.0207199  277.5351156  143.6794909  205.6140021  263.4637829  278.1954495  -2.786882062  465.4826613  275.9646694  215.3241171  195.4717399  218.2388909  313.6485624  161.9521786  530.7463437  -59.9533672  -25.75896737  587.2138279  
225.5633001  277.28121  139.8109498  207.9145433  269.770076  275.529044  -4.662388411  456.1923913  279.228722  211.2796483  200.3547875  218.7691211  311.4430975  160.1731747  523.7131223  -54.7383467  -29.27935656  587.1037412  
228.0939083  281.5766964  138.1498935  208.0610628  269.1763544  275.2670389  -2.582941183  459.0104589  281.7912231  214.440441  207.3405112  217.706203  315.8697692  152.4275686  531.3083924  -60.41509757  -29.53218684  587.3612882  
231.2659224  285.9259364  138.6579679  207.2308258  261.3336819  279.502316  -3.287157893  468.9116278  279.9355265  214.6836117  197.013738  221.3801081  318.2164159  152.755243  535.6380384  -60.86128033  -24.21298877  574.6145217  
230.4004648  286.8759173  136.7768294  202.6165983  261.3325468  277.993443  -3.763805339  467.3758041  275.655092  211.5293676  198.2064412  220.0819067  315.6375018  157.8562127  524.7259333  -60.60106734  -24.53150581  582.1127473  
228.6508558  283.2769099  136.169793  206.7152038  268.1736799  274.9002387  -3.294857301  456.3942523  275.8945997  212.7970461  201.0229655  221.69959  310.7670915  163.5641565  522.938713  -62.95326602  -29.91684563  590.2283311  
228.098921  282.2682823  137.7933378  207.1935842  266.0629352  277.5858126  -3.842206744  460.4172855  279.4567002  215.1408334  204.4228835  219.2582327  312.0561481  150.7273091  533.8111526  -63.22302083  -31.71552118  586.7831999  
231.3991058  283.7407533  140.9075893  205.3901733  258.7915747  281.0725701  -1.597607467  469.6279055  280.3864075  215.744646  196.4651812  221.713287  316.1409897  153.9048951  534.9310438  -66.09643842  -31.66805527  571.4392873  
232.2521591  285.9307338  137.339601  205.859701  264.9434493  277.8114151  -3.916818483  464.533365  278.9871356  212.2108701  197.5848466  223.7562018  315.3063271  162.0469153  527.1047753  -59.57237533  -30.79020505  586.3445359  
227.6887012  286.3727845  133.5560562  204.6294911  271.5449474  272.2512906  -3.600667217  454.8284219  277.5751584  211.3573601  207.2447567  218.1403628  313.4179363  158.2841585  518.9657368  -60.03948397  -25.8145655  594.3478307  
229.611117  288.9046651  136.6804905  205.1919034  265.8789288  277.596577  -5.888130354  461.3450783  280.2573834  210.9187089  205.0763506  218.8662276  318.0200819  154.7135864  532.5138649  -59.68574351  -20.99445425  578.1098488  
226.5699809  286.0184  139.0460756  202.8627037  256.9863197  281.9025361  -3.908453631  472.3760254  281.2107084  210.2005117  197.738163  219.5635744  313.9169862  152.657657  530.3032871  -60.03237325  -23.97869353  576.0116992  
230.9400829  284.8744124  140.088559  204.7808971  262.2140324  277.2668382  -3.461473332  462.4334243  277.9815553  209.95942  199.5864758  218.8528515  312.1091421  157.0030083  527.8553441  -58.3753841  -36.84411891  581.9504582  
228.6360488  283.7818308  139.0371304  203.8333243  262.123755  278.6714607  -0.2006122817  457.6598895  276.5351174  210.9197664  200.0924814  215.3984714  315.6798545  159.444441  528.5485383  -56.80745079  -25.72485264  573.9154117  
231.8932167  281.2838664  139.2619998  205.7720468  270.1204137  276.1161304  0.500195175  457.6357445  277.2458919  217.5616064  198.0740995  218.6790792  316.8863824  159.6547658  525.5915213  -62.08960409  -22.53073137  593.5901676  
233.1305589  280.7075498  138.9187773  205.7431095  269.2770319  278.7861099  -2.146877197  464.736138  281.9982044  216.7712203  202.9653279  218.5269976  317.780577  149.8158324  538.5131128  -61.31129288  -32.20878  587.8993541  
233.2450082  282.0611388  140.1636108  204.6956962  263.4599432  279.5884979  -2.091630564  469.3814554  282.530131  216.6758111  194.8455143  218.4670606  321.427533  152.7087155  539.8195141  -65.20187191  -25.5229337  572.5006891  
231.6964212  282.6937359  140.9558594  202.4512228  261.2534944  281.3766251  -5.8316831  464.341424  277.2277657  208.2820799  196.3277545  217.781271  315.9358309  160.3573141  524.5617861  -52.58735593  -22.92083416  584.1154087  
225.6078564  279.2892452  139.5041524  203.4149417  265.8919355  277.2376355  -4.396967465  454.8915663  276.2185125  207.8478675  203.799864  218.2414017  312.3052922  160.8846259  521.4273083  -55.27505326  -29.62525517  593.4119809  
225.6750143  281.8433729  140.6910847  204.5259793  265.9388178  276.4238969  -2.991436612  460.575925  281.2670074  213.2160986  207.5517343  215.6901196  314.8821087  152.3687426  530.7210311  -58.96719719  -23.88296299  586.1040287  
226.4505836  278.53941  141.0807066  206.2728295  262.8597012  276.0442479  -0.6988612622  462.5073605  281.7238617  215.1469856  203.933619  215.1418925  312.8759858  151.9942445  531.0604586  -62.88029632  -23.65869338  577.7979535  
229.4662047  284.194105  142.1758214  207.1367662  258.9928339  281.5488008  -2.396350803  473.7127229  284.8278237  216.7199303  196.2418047  221.1845695  315.2570439  151.2180674  541.9533222  -66.49437565  -33.31891738  582.7426219  
226.8443588  278.9899522  137.6228929  212.1181826  268.2820302  276.968676  -2.199726523  455.1610525  284.3479449  214.2260018  205.8302048  219.2942959  311.0347447  163.4144484  530.5894988  -62.36541042  -32.53136747  611.6206293  
228.3633492  281.9993591  141.1837334  209.5187644  264.1986744  279.5742984  1.273351628  462.0943689  277.4839921  215.8607518  197.3329533  220.4933931  312.2823707  160.9633644  531.1751677  -63.40149652  -28.68993014  583.6481709  
229.4414938  278.7302817  138.3263631  205.6395207  270.4683045  276.1849041  -2.440050048  463.1244301  276.5173052  213.9592183  200.9756536  218.0890193  315.5731863  164.4591829  528.1801228  -60.72243573  -27.37507288  592.5584728  
228.6184795  277.9831132  138.5562499  204.5050945  266.432224  275.6594244  -3.842585597  467.3827847  280.6120057  212.6495796  198.2558346  216.277521  313.8886764  153.337382  533.6754923  -59.4144072  -25.97501797  584.3741057  
225.9995703  278.9905696  140.9040858  203.5435637  259.3788883  275.9095513  -3.804409069  465.484037  278.3222291  215.0049007  195.6982536  214.5040764  316.2545586  152.7094917  536.2366902  -64.44822011  -22.07910681  576.4365682  
225.4512666  281.9795512  141.6866713  203.3351807  256.7921825  276.5454195  -5.022718081  463.2102374  274.679218  213.6334664  196.9130045  217.9339007  314.4236328  155.754223  528.4909509  -57.98716517  -22.66994731  576.3804208  
227.2465381  280.6197809  138.4453382  205.4969924  254.5235187  275.6070566  -4.702280164  463.5968391  279.0637594  214.9618473  198.0665874  218.9288922  313.1398765  155.4066509  531.4085432  -55.71471757  -31.84296874  579.5791944  
231.7021548  280.9655887  137.1259131  204.9349111  256.6387414  274.1411176  -1.896071922  461.6689057  275.6978481  214.9562535  195.9564362  215.4807076  313.6301132  153.0411345  529.2605379  -64.16803729  -32.9212992  580.4694168  
230.4234646  284.1437105  134.1094467  205.7063272  257.1832752  271.2829141  -0.4097225036  454.2683382  274.8828236  213.7898247  198.6174435  218.7204186  312.5092598  160.3518692  522.9587704  -66.07317732  -31.76312562  580.0525271  
224.4694943  285.1302323  137.3739004  203.9740827  259.3135514  274.8185914  -4.353869903  454.7629541  274.0444344  210.5556072  197.6659229  217.9586691  310.7682487  159.7052756  520.4886984  -59.9414528  -28.23631505  593.604847  
226.7804426  284.4887084  137.1969854  205.9061901  263.5269  275.7277331  -3.027048125  463.365777  279.1861568  212.6618774  206.025077  218.7233914  309.8702913  150.8340085  531.912803  -58.73748098  -38.39339282  587.0061344  
231.149553  285.1715251  142.6458625  208.5950707  262.287195  278.1930981  -1.373085198  467.8534655  281.1191161  218.4229411  198.9397571  220.1347073  315.5506606  153.2356816  539.7210066  -68.56368571  -32.15133201  575.9528564  
232.4786077  280.2510139  139.5965903  205.9744808  263.7984326  278.7256713  0.9065486807  464.8390122  276.195806  214.8085281  195.2315067  218.4230349  316.5657278  158.037513  531.0522723  -62.5551475  -27.73774378  585.6219759  
229.2176788  277.9770164  135.5080718  203.3100002  270.6737956  275.1091806  -0.8945638721  454.6502143  276.9247079  211.5532653  200.6135571  214.6756121  314.8054636  159.7390582  522.365337  -59.51758937  -27.13105208  594.8793754  
227.881609  280.7538552  137.6939852  207.0743499  267.0780193  275.9753697  -4.475881665  460.968532  280.5296667  214.4701133  204.1041483  218.1637258  314.2659118  148.41003  534.8554652  -59.5120931  -23.46498374  585.2775358  
226.6259757  279.4095173  140.6308109  205.9236748  255.7173189  276.9628228  -0.9666293507  466.9255568  279.1350281  214.2429628  195.8457418  217.8642812  314.9965074  151.8184901  534.7471671  -61.84072081  -27.89532492  575.7417912  
229.2778737  280.0784425  138.1467242  205.4331019  258.2795005  277.4472168  1.199668533  461.4120193  277.3095947  213.9177237  196.4665077  219.8029453  311.4783383  158.4180686  527.7691148  -62.65228781  -35.39822244  587.2353471  
229.2557964  280.0783859  136.8542134  205.6015776  264.8878163  276.0938154  -0.4962454531  457.7128965  281.2125328  212.8081723  206.2316535  216.4393614  313.7626135  155.6420384  526.8310401  -60.95165384  -35.51320588  594.9710841  
230.4930183  284.4575966  138.8418747  207.9112817  259.4290096  280.0994607  -4.245261173  463.2474266  284.7388006  213.7630629  198.227067  219.3310279  317.1924626  148.6861563  540.5212373  -60.99518291  -25.2588818  583.0426958  
228.1591076  282.1714921  138.7608583  208.0622368  253.9297785  278.3004996  1.731092227  463.2071874  277.7305018  217.1681322  194.699572  220.9460101  312.3364913  154.8540307  528.7631568  -62.40792018  -22.88891782  580.5364038  
229.747531  283.6319714  135.269913  206.7616675  259.8419381  278.6100931  -3.936067478  459.4778363  281.3247964  215.9973663  196.6343101  223.0060591  312.1822238  160.6423519  526.0989153  -61.38590532  -32.567911  594.9071785  
227.4365898  285.4251459  137.451101  205.1762097  258.8904892  281.6126987  5.077735688  464.5559813  275.6604893  222.4512464  191.8771731  217.4805187  312.1942855  151.4639829  529.7618454  -62.77661842  -31.62657544  581.7876278  
226.3579729  280.6814221  142.4832366  200.3475547  266.3418243  281.598903  -4.227195872  457.3443083  275.1379837  207.8017137  198.9400748  218.5861139  313.1649418  167.7494632  524.5017737  -60.7258307  -35.85714064  585.0060629  
229.1655469  280.2404234  141.7186194  203.7844373  264.8309868  281.4218085  -2.706342155  463.3925707  280.2760607  209.3179649  203.608949  215.6330804  314.8442831  156.4600507  533.8578348  -56.1505273  -32.93647248  580.4801924  
231.0357992  283.1969474  138.8291612  204.6296542  259.7857939  279.995284  -0.03912445148  466.3471646  279.0416961  213.3024541  197.2440582  216.5735747  316.9255752  156.200414  530.9214209  -60.84318296  -24.82903188  570.7866427  
229.6966138  283.1156135  137.3065306  202.5586383  261.0687808  279.4361396  -1.721382773  459.5203261  275.8571365  210.4611132  197.3760176  215.3237005  313.1309539  162.9333554  519.8276704  -56.13847635  -24.03175223  585.9007762  
232.4173614  281.669753  135.9193451  204.8658764  266.7180498  277.2392372  -0.8284115711  464.0766341  279.5411813  212.224492  201.9971095  218.1117104  314.5896736  156.4214594  526.3256663  -58.96782412  -35.56299138  584.5941238  
228.4363224  279.7810135  136.9508479  206.2966939  270.3389289  276.4773286  -0.5791418347  467.7821431  279.2053119  218.7113873  202.5139906  214.9260604  313.4009832  151.2013426  536.9950095  -59.93212289  -25.81159824  582.0530236  
225.8376617  281.2671844  144.1351764  205.9636011  262.0338728  280.4707218  -3.420863463  476.9483126  284.8514169  218.1614526  198.9318599  215.8817196  315.9331421  151.7166693  543.2271498  -62.82667492  -27.10154182  575.6861405  
228.3169444  279.818905  142.3764734  207.4883219  265.0892092  279.2877031  1.141584893  465.6527872  277.3702795  218.9931202  195.3868093  219.26281  312.2908062  161.0547583  529.2459986  -63.4894532  -26.69093452  581.8895507  
227.4492992  279.9524964  138.9055318  209.0506148  270.7340796  276.4689672  -3.716215336  459.6153446  279.2310625  214.8694537  201.8883286  222.0900679  312.9283085  164.859526  525.4268181  -60.68758898  -30.63200445  596.7321667  
230.8400499  286.8967461  137.5306858  207.9477414  272.1366921  278.3333328  -3.84365316  461.8980096  279.9116874  217.6835218  205.7378436  221.3605649  316.8885526  153.9155136  536.8434055  -60.13347063  -26.41572368  586.3118181  
231.530022  286.2883836  138.9810282  205.4694738  267.0992594  280.9099319  -3.662959718  466.3206229  277.5109315  214.0923734  198.8633699  221.6428244  317.548264  156.5533236  535.7614575  -61.5957845  -18.35513155  576.6747671  
230.7122967  286.7030348  135.2580257  203.1243178  263.6939002  277.7813855  -1.999454251  458.130458  270.7673485  210.3482936  195.8057053  218.7524791  312.9877799  163.8621561  524.587849  -59.68728173  -25.12392172  584.4044012  
227.416732  284.3619903  136.1780516  205.5460767  269.1207058  273.5970396  -2.158659732  456.3683164  278.0155445  213.7922728  205.0650625  221.3401568  312.3519149  159.3386059  522.9158976  -62.76720948  -32.15492306  590.6167171  
229.7353372  288.5142174  135.3295608  207.0666178  265.2471009  275.2129876  -1.620316993  462.7401048  280.5213187  216.5551744  202.6597682  220.6154441  318.199284  151.3317724  540.7057872  -68.6118501  -29.79601419  583.8291269  
226.5439908  283.623745  138.3079079  205.1040077  259.5761956  277.2643208  -1.529357336  469.72986  279.078284  214.0484708  196.6150775  217.8754569  317.0656999  155.7958557  537.5879617  -63.7940148  -24.82848869  576.4007173  
225.8175265  276.9226559  141.9482995  203.165852  257.3738144  278.4059482  -0.6686557269  466.6862383  274.8541747  215.150621  195.3235681  215.7441281  312.8878709  161.7941557  529.5663787  -62.35170677  -27.34625915  586.674015  
227.2012587  275.5630978  139.7198348  205.000687  264.0617043  277.2570477  -2.426247556  454.9299493  276.5185518  210.6985676  198.2115182  217.9567624  309.9391286  162.1428725  524.4425108  -62.95245191  -34.9055412  595.664992  
226.760801  277.909499  142.4901604  206.1223069  264.2095393  279.0938407  0.2734011381  464.1907703  282.7985488  215.6283813  204.2691032  217.2250015  314.4462914  152.5656715  536.8956323  -65.00293227  -31.63979323  585.8469111  
228.8106125  281.2020419  142.36511  206.0427169  260.9881708  281.1340828  -1.262208511  473.3046524  280.5948875  215.747766  197.1449606  221.1991943  317.3215109  153.9763267  534.821166  -64.41259949  -27.83387343  571.998918  
232.8023015  283.1217565  133.8864101  206.5716863  263.4072448  276.4886833  0.8833770736  457.5587497  274.9111268  212.7764027  196.8182426  218.000653  314.9826419  161.0141597  527.9020739  -59.2244895  -30.29224374  582.7301028  
230.3782614  280.7750892  135.4976892  204.2051458  267.2136669  275.1098141  -1.572859861  450.6327223  277.546326  211.3957863  206.0810843  213.6010231  315.3001957  155.447036  524.2414912  -57.49320723  -23.35306991  592.2714411  
233.2184712  284.4223254  137.6187377  206.731176  257.7910771  281.4827163  -0.9831163109  466.0341228  282.8648651  216.351856  196.724919  217.3409838  319.6586794  150.6302452  540.2982292  -57.53731939  -23.09471821  576.7625626  
232.1168297  282.6493744  138.0996859  202.8208699  255.2702346  279.5384979  -0.08672282639  469.3464229  279.4925302  212.0447437  196.6152027  217.2322121  315.1541357  155.0880675  527.9760295  -59.92199566  -25.25493592  584.1518326  
230.3538574  282.2425987  137.6149292  203.1961872  267.5131218  275.716038  -1.82091402  454.151543  280.3178341  209.3351341  205.3850288  216.6939798  312.3503883  163.4793197  524.3685015  -58.68347881  -31.9960931  597.7343803  
229.4231359  286.1937025  138.3371298  207.8942954  262.2195041  279.4643889  -1.491922826  465.1936794  283.0092543  214.074524  197.3154424  218.4376619  319.9192794  150.2714272  541.343757  -59.20709688  -23.18096939  580.0613249  
226.8979991  285.8389573  139.3891645  205.0921797  258.1123575  277.8753223  -5.615839461  466.7409347  276.9524407  212.5598476  198.1228819  218.8835793  314.6787064  156.6675301  525.0072301  -53.98969341  -13.79902592  577.787211  
230.3222429  284.9832546  137.3886011  207.6536817  264.4668968  278.8892092  -3.354837354  460.6528269  282.5103572  213.7794444  200.7206168  223.2714085  314.5064769  156.624566  531.5609648  -59.06419024  -27.60936849  599.5101698  
230.519286  286.6131758  141.3987676  208.0550163  265.7742542  276.1770751  -2.346131337  465.7238736  283.3787667  216.3222776  203.8693422  219.5936972  316.9899054  158.3932555  538.1322584  -65.00859955  -28.56168611  588.8054035  
231.2717085  282.8470159  141.5981124  205.8121239  265.1893115  279.8283325  -2.146506292  469.3465002  279.6919766  213.2785572  197.3051732  221.1525578  317.8163708  159.8589024  536.1744232  -60.63533511  -19.91709093  590.8497488  
229.2181556  280.5133837  138.9132869  204.6760368  265.356757  278.5204483  -0.6516423703  461.5716959  277.6154139  213.6966072  196.5401818  220.3003268  308.5156286  159.9042155  525.7381015  -61.40439979  -27.26028702  589.9515607  
224.9590935  277.0913044  136.9031673  205.4321407  269.6000337  271.7091395  -4.592035835  455.2142721  278.919347  213.1135741  203.8463749  217.4876284  311.3162007  158.5118683  520.9309359  -59.70507501  -26.24802805  593.3685287  
228.3789959  281.1154904  134.9019569  209.3342062  261.8191061  272.0232323  -0.626586878  457.8585073  279.290236  215.7217943  201.2581109  214.5318396  316.3824444  152.5904889  533.7778279  -63.64358444  -27.0571464  579.6306625  
229.8053418  279.2774273  137.6513326  205.8071454  255.2342642  272.5967734  -0.03844934131  469.0518187  273.338919  214.4141042  194.5967124  219.0321695  314.8474827  152.0269682  530.0985358  -67.0333731  -28.38712532  576.2410786  
231.2632648  282.2237236  136.2433707  205.9542623  257.0406025  270.0145094  -1.570187112  456.5848251  271.9696128  212.0062711  194.2253521  218.4843959  313.9226705  158.4612708  525.5912722  -64.60600028  -34.19684043  589.5822237  
227.5325245  283.5951753  134.9719802  208.0821068  263.2070678  268.0871716  -2.602043625  457.2314042  278.3430205  210.0779151  203.5702865  216.8603658  309.8381373  156.9146878  521.9863038  -62.2403987  -40.35026371  598.2065416  
228.5421546  284.4115593  139.7527268  211.5503644  263.0459513  272.6166599  -2.620101173  468.5003421  287.5122416  215.4859646  202.2909152  222.7305005  314.6070465  146.6148923  539.7873464  -64.04855829  -32.56326876  588.1934318  
225.6779953  277.7566487  142.6832389  206.7662033  258.8733915  274.1072138  1.202899439  470.731133  279.5190857  215.4692826  197.8009598  220.5601217  315.0657297  152.5371442  529.6989575  -62.10359401  -29.56837647  575.342077  
226.2125394  278.5063936  138.2972811  207.0115169  263.542499  277.2153827  1.178853004  457.0047607  278.6668269  212.6788087  199.6440408  219.3166462  312.5988402  162.6645291  524.1178827  -58.75153585  -31.35386985  597.8083376  
231.7142606  281.6983959  139.1079842  205.5112873  267.7595904  273.7805635  -5.504238535  456.8527804  284.2488612  210.1963372  203.6556447  219.6180866  313.7044161  153.9901674  527.7619996  -55.59939836  -32.33918196  595.2897402  
231.0667866  281.5586465  137.0952596  203.6792204  256.8957049  283.198782  6.284995981  461.4564811  272.0193955  219.8320993  192.7680319  215.5188708  314.2845023  150.26564  525.852183  -61.37658292  -27.51797649  575.743186  
228.7431709  277.3188881  143.1611183  202.4502645  265.6443016  280.5775622  -2.644909847  459.6930127  272.7719304  213.6509305  201.2144311  214.9684693  311.88043  162.7908263  525.6305144  -61.11961148  -30.62082543  584.8973703  
228.7012617  276.094324  143.6916321  204.5727677  265.5411042  282.0663821  -1.024276902  462.0063982  278.864659  218.1427313  203.4199763  216.5214002  313.1970802  153.7981631  541.4124382  -61.01978575  -32.28340339  578.1596534  
227.6477505  274.3292501  143.2815563  203.0587059  260.8184701  281.6242788  -2.682580776  471.3266636  278.4947172  215.5709106  196.3408505  217.3058798  312.8967666  156.6985753  529.9232656  -62.83513519  -29.1013141  572.3504611  
225.4873938  276.3965557  138.6826177  203.7835812  266.7934467  278.0641087  -2.815150011  458.6202011  275.9433426  211.9495968  197.199439  217.3726168  311.4955395  163.9899686  524.2481254  -59.9614926  -35.97541485  584.9003204  
228.2645446  283.1714478  140.4558454  204.9335552  266.0697514  279.3968582  -2.139428462  461.8343572  280.1613245  218.7053458  202.8494282  219.0923507  314.4709385  152.9044791  536.4514307  -65.86357278  -35.58633763  585.2009004  
227.9257493  286.0634165  137.8230335  204.8788866  257.3579269  281.5075317  0.8392876226  468.6631426  276.6407656  217.9664563  193.6909621  220.8532282  312.3616949  154.2703466  528.9918211  -64.78608363  -29.60492939  577.61957  
226.5941358  283.2182718  136.5088357  204.4518001  265.9864582  277.9372378  -3.70356737  457.7037269  275.4944395  215.2177489  199.6439137  219.7603043  312.2516176  164.9287163  527.2101665  -61.324055  -28.90500254  589.5407246  
227.9779076  283.1539817  137.6195641  206.4404583  268.7538933  278.9184651  -2.977725507  460.3547496  280.8894594  215.1286256  204.7947287  216.2811304  311.5515584  154.6834973  536.3572115  -61.09873299  -30.42206905  589.6466647  
229.364613  283.6328249  142.1993055  205.1238898  260.415974  281.5674092  -2.927179499  473.7637803  283.0151218  217.4268238  196.5750304  216.5432994  314.0918925  152.8617249  540.3795894  -65.64257912  -31.15150706  572.6066785  
231.1526758  283.0061385  139.4746324  202.8973175  265.1918789  279.9982212  -1.246497012  463.922203  277.6566589  215.6677656  194.3679888  219.592862  313.9596006  162.6409712  525.1079796  -64.71480613  -30.76760937  585.7510019  
230.6431525  283.1065093  135.7095276  205.6121911  273.1693687  275.0369783  -1.845324136  457.4759803  278.6470515  214.357964  203.1551328  218.5649476  313.0209106  162.0068297  525.3038462  -63.27876117  -35.01483169  590.1100643  
227.4156419  286.1024745  137.1588926  208.0091687  270.5778006  279.6939744  -2.767876785  459.8704903  283.0950004  215.0818164  204.9839731  217.4374868  316.5537892  153.7429653  534.3687096  -63.67705334  -27.50158746  582.8669328  
227.4776443  286.5335971  137.8990075  205.9931618  256.7663724  279.3726547  -2.467097967  470.2395183  280.3241959  216.5781246  196.6672838  221.4630137  313.8658851  152.6200979  535.6787675  -63.03369387  -21.71174403  570.6494835  
229.8040043  284.3633004  139.3295676  203.8582834  256.9663203  277.6482907  -1.783531514  464.7930459  278.0783265  213.3546956  195.0576293  223.3513619  314.1280445  161.5309809  528.4264327  -60.88994602  -29.70505743  586.2601062  
231.2997123  283.6752948  135.7463919  204.596358  264.8877204  273.3953579  -1.263735713  454.0102504  275.0619564  211.8178656  202.3546936  215.7681744  314.7287947  160.0532264  524.9966201  -60.76244091  -30.88466913  589.279392  
227.264068  283.958925  136.3517007  204.8605264  261.3396943  275.5745774  -0.1326677008  453.1061745  278.7700671  212.1577178  203.3930043  214.4581625  316.0195334  156.1980709  525.3851293  -61.70166166  -26.5315147  591.6529489  
226.8700578  283.7260069  140.83176  204.2796097  255.9586617  280.1297139  -2.186778587  469.4512741  279.8115832  213.4181008  193.9907039  218.9604416  316.5770514  150.7911075  537.9089758  -58.1503921  -21.45593256  580.9548062  
227.8577292  280.8543891  141.0507743  204.0499547  254.1429249  277.216311  0.505881221  465.0042874  275.5153013  211.3885525  193.9784046  218.3317342  312.6437794  156.085091  529.3727927  -57.55467967  -36.48082118  584.8549489  
227.2823437  282.6631246  138.5315554  206.3637617  264.2727484  276.0015944  -1.601093853  452.4210174  274.8197074  208.0879654  204.4956997  215.294319  313.3771509  159.2867632  524.763379  -57.70973582  -31.22364599  590.84921  
230.5991068  280.0765735  138.3533039  209.2633693  263.7440647  279.0896779  -1.04235734  466.3900991  281.3599781  211.2956533  200.5640994  217.9516128  319.7184981  151.517367  537.4918555  -55.4899544  -23.53263106  579.9925213  
231.9830113  277.9559795  140.5321089  206.8291625  257.1515037  277.818271  -0.9525607466  471.9998009  275.7744998  213.6301792  195.5259292  219.9958506  317.2763708  154.6584688  529.1490452  -59.57631421  -23.76320691  584.675603  
229.9782532  280.192067  136.6546981  204.7499699  267.7148752  272.2261269  -3.308579486  458.0751091  274.7839911  212.1643177  202.5949295  220.8686931  313.10183  162.229912  522.6602414  -59.58913868  -29.63184959  594.4529102  
227.2136537  283.8113792  142.1118194  205.633118  267.2457058  276.1928206  -2.053490475  463.7383235  280.0747604  214.7549099  207.1832452  217.9752731  315.3389622  152.4604476  533.7487817  -64.25497057  -31.51236614  588.7432662  
227.7028094  284.2800744  143.3724828  206.855694  259.7170899  280.6171968  -3.653132198  475.2458714  280.4531065  214.6866495  196.7602505  220.2214065  316.0713623  152.9424486  537.5680746  -61.75916534  -22.9484358  577.3399006  
229.6514596  284.429961  136.5983234  206.401616  264.6862375  278.1170513  -2.950515464  460.3562636  274.2431019  211.6133938  199.1993312  218.2649449  312.1646112  164.3137948  525.0117753  -60.9042533  -26.74252672  588.3025806  
227.4142596  283.6259754  134.5288737  207.0141855  266.0135085  275.252474  -0.9888873582  457.7150375  278.4729501  212.8645015  204.5041  219.5129554  311.9702699  154.8440703  529.6975522  -61.95237418  -28.33190294  595.585782  
229.6737693  286.2153309  135.6435035  207.2495732  258.0239736  276.4925138  1.728681441  454.5459263  275.0130534  216.3504619  200.0639963  220.4517994  315.113238  158.3436259  531.5450617  -65.44218826  -26.13549209  573.4978061  
230.7173918  283.6866357  139.2560089  206.6212023  261.8167065  278.5834623  -1.099501357  463.5133285  279.9401476  213.5339096  202.4116758  219.5508635  313.8600285  158.696367  529.4066176  -62.870437  -31.70154589  595.4755617  
232.4192886  287.290085  143.9895695  206.9297385  259.7336615  280.4271774  -3.09089117  473.1874891  281.982234  218.5961874  198.1726024  218.25051  316.9409161  151.8067747  541.6487227  -62.0985033  -30.02833654  580.3864412  
234.7988586  283.594512  136.353049  204.6475582  263.8136358  276.3526084  0.4848213281  456.896562  276.168921  217.9010285  195.1913744  214.7918231  314.6559735  162.3986639  523.7001873  -62.4094979  -18.37727021  580.3470213  
230.7768323  277.9933011  134.6061277  204.3018429  268.1460265  277.8929954  -0.7973205481  456.0561281  279.5557412  214.256193  199.5185304  216.2612698  315.6461371  160.4370011  526.0739641  -58.44599155  -22.70471032  591.7252255  
232.3703917  281.5890494  136.9171484  206.7350223  265.9678988  279.4788361  -2.006791978  465.9300067  283.3906588  216.6218791  197.772881  218.5702157  317.5360912  149.1002819  538.673981  -59.59107225  -27.35778088  582.1591221  
228.4155975  280.1060963  141.1975722  203.8479115  261.0050812  279.7760303  -4.271415835  464.6242677  281.1127194  210.9025046  195.591855  216.7026181  314.8148957  155.6708965  529.1379071  -57.75844008  -25.96711742  575.3678148  
225.5201755  279.443291  139.386866  204.0297867  265.5901459  275.9561794  -2.688225611  454.0927321  278.9881055  212.1420546  198.4334445  216.5907617  310.5685756  162.7064462  521.4982687  -58.67313088  -24.01169033  582.9001194  
226.1060656  280.3043614  140.9510491  205.6441152  264.3929636  280.0787608  -2.193073165  466.7901066  285.2072217  212.7186005  197.7119378  217.8742885  313.4166418  154.7194237  533.654461  -59.75570682  -30.03914167  586.2971379  
226.078539  274.5216534  142.270771  207.0660202  259.2518645  277.9916887  -2.449745474  470.4141114  283.5860133  216.2198651  196.5412857  219.5210541  314.1879952  152.9484625  537.0930248  -62.68985421  -34.74804459  582.8650191  
224.3569899  276.2614611  139.8862294  207.7378471  262.3974125  276.7552985  -1.684504464  456.8000084  283.0549185  215.0172714  203.0915466  215.5516802  311.7394807  160.8905796  529.7249047  -66.35637959  -33.71275951  586.3206006  
229.2844862  278.9666586  137.3702712  208.2286758  265.5916617  280.6926054  -0.09302983004  458.996899  282.7525743  214.5919695  202.7924038  219.1281247  314.3588956  157.4600691  530.6485008  -65.28422089  -30.50356232  584.0928031  
231.2076371  283.2315799  136.7786869  205.7752188  264.6491991  282.013662  -2.704079542  468.9125736  283.0493587  214.8780441  197.3419879  220.4857265  318.5423081  155.0460181  538.9489676  -59.05700262  -24.70008545  585.163826  
231.2064053  283.1153176  136.7225698  204.7062207  261.6398875  277.828847  -1.218904077  467.1189846  279.478216  212.9466067  196.670901  219.7697317  313.9537923  155.3704389  530.8395463  -58.62757355  -34.31087053  583.8925585  
230.3593541  283.4906572  137.3448401  203.3109393  266.8208703  275.4338157  -2.079126664  454.4194682  276.4241606  215.1190586  203.4092056  217.2886031  314.208132  163.0471243  522.9178297  -61.92911293  -27.5050505  588.0095912  
231.0744821  283.6397496  138.9388075  204.0929496  266.3760472  276.6873957  0.04239450388  457.6636023  276.3001203  215.4642823  200.6481705  217.9476699  314.6717014  155.9563677  529.1820044  -60.78834179  -24.01447356  587.5055436  
232.0324525  285.4946261  141.2589817  203.5162206  264.4767173  277.9149784  -1.338650558  471.2626836  277.5522353  214.8495113  195.7634635  219.6021793  317.7515633  152.5511559  539.9280986  -61.33937529  -26.51461393  584.1270599  
229.3247491  282.8225454  140.0166385  202.6288085  260.5555655  277.3490251  -0.681663893  465.5420588  272.4011249  212.5440299  194.2564629  216.9748796  313.0118969  156.1275859  526.3035851  -62.37489797  -32.92833701  585.3939584  
226.0023264  283.7700507  138.0698298  204.3725998  260.7433133  274.8251567  -0.9074556435  458.0466732  275.5433523  213.9433211  202.7892895  215.4655692  313.1869803  156.5654113  528.5638938  -64.65755857  -27.70106724  596.9336547  
227.8238004  285.001187  139.3295832  208.1389867  260.6800557  276.7328022  0.6067095543  464.290507  279.5498612  218.2372085  202.157276  219.3214757  308.9761552  158.5143829  532.6208813  -66.82829144  -33.36039581  587.1670436  
233.3863449  284.0271712  141.1681378  207.5866101  267.9717659  282.6488616  -2.957010768  473.2664878  281.9316047  214.2546018  201.2386657  226.0784361  315.4834389  155.6376246  544.8104295  -58.85876826  -34.81850862  591.0975264  
230.4699018  280.9759929  136.9801832  202.8335514  272.6731679  275.7191846  -2.403851465  461.5544047  274.2855861  214.6310534  202.2822544  217.613987  316.3561108  161.5183463  531.9600614  -59.06265542  -22.69225584  584.0858481  
227.4349191  279.7584591  133.9770492  203.4482384  271.1652934  272.0993166  -2.510862036  453.3256416  274.452219  213.9429887  203.0728732  217.0533872  316.6622266  159.8505332  520.4498707  -63.74270371  -16.24770273  587.3384662  
230.2129786  282.8234766  134.8103802  207.2049194  260.0656832  272.4726593  -2.850831911  463.3075507  278.4369077  215.5419046  197.2955533  215.7786852  316.7996755  152.8109176  532.8590361  -65.93070378  -24.825935  569.4214343  
230.5580443  281.0222967  137.0529954  206.3751722  258.0633114  272.0915781  -1.356669568  460.573874  273.7909804  210.8478583  194.091428  211.7155286  313.5415004  157.637824  520.4199069  -64.23822785  -31.81142211  576.6798383  
227.9426408  282.6900504  134.8494729  207.5223976  263.4587698  270.7662302  -3.287072624  455.1382667  276.7318837  211.7770805  197.5812782  218.8006743  313.8999478  160.5320715  522.2852276  -60.86587078  -35.37135945  591.0442758  
225.4840141  283.1256909  137.142474  205.3490908  263.6168488  275.6967535  -4.614157327  466.4758575  280.8490777  212.3261781  200.4653397  220.9865768  315.0163436  149.2913037  536.5563387  -58.79417528  -35.12998818  586.3799553  
224.7797917  275.9588327  142.3163223  201.9556183  257.8469544  275.1361265  -3.169397577  468.0208067  279.3528331  212.5314513  197.0172513  215.7007185  317.0750827  153.1413187  529.167008  -62.74675654  -30.86117842  576.0299552  
227.9238068  276.0292248  141.4730405  206.2227186  261.5028973  275.7832663  0.7323705133  458.1330429  277.4233691  217.646922  199.5268587  215.5963881  310.490869  160.3027258  525.8602461  -64.36268961  -32.06477399  577.5455581  
228.3625826  279.4843864  142.0535285  206.6978772  263.7625688  280.7129199  -1.127866466  459.0282365  280.1571581  214.4969967  202.6946049  218.879512  312.4164272  156.8267013  527.5566589  -61.63716528  -32.32605353  593.7819872  
226.8915264  281.0927927  141.0059623  207.0175384  262.8103303  278.7865512  -3.140295419  466.9463879  280.9676031  211.9444903  203.4695399  219.9649733  312.7614789  148.3817674  534.8545316  -54.36555229  -32.46802414  583.0714339  
229.8806167  278.9643163  142.2060935  204.1967087  259.5869752  278.117107  -0.2933698498  470.8235393  278.1739403  214.6956799  195.0553694  215.5096969  316.8003449  153.8730081  530.6065076  -61.16340222  -27.59475578  576.4913752  
231.2442401  278.4318528  137.0285194  203.6352592  262.8405912  276.4473355  -0.114086444  454.7631543  274.8871436  214.7905451  195.9273668  215.2192397  314.0295479  162.3693164  523.3636386  -58.59125545  -23.58730482  583.8141891  
226.8672769  278.4990244  138.3014997  206.0702258  261.9058268  278.940779  -0.9032364055  457.7939358  280.5574964  212.6889846  201.1867485  218.2759905  311.9891302  156.4841192  525.5938229  -58.99787971  -32.23986039  594.06193  
228.0564783  284.3298924  139.4558005  206.3745656  256.4135767  278.8086731  -3.763854627  468.2303382  281.0933018  216.477787  196.7001201  221.2436011  313.2198279  148.8777327  540.5767038  -58.36814698  -33.25231669  585.6110752  
229.6441547  283.0637519  139.0541969  206.3062787  259.9066438  277.3823444  0.611315479  454.8327157  276.0703652  215.6585036  201.075038  217.8391392  312.1338372  159.1773303  528.4737173  -61.77162254  -31.36780963  579.7807593  
229.9848158  283.6572005  138.6405203  206.2644635  263.6485639  281.039739  0.2079768025  462.3935577  279.6934369  213.3210372  201.772  218.7608989  313.8772809  157.6437893  529.3480783  -62.47540732  -27.21159877  594.0293544  
227.5212951  285.1994081  140.466601  207.9945917  260.8355221  282.1808105  -2.569561965  468.1926014  280.5882113  212.6643904  197.9430061  224.0337001  313.547967  153.4047393  537.0820485  -60.03710832  -34.42447285  583.9388829  
225.9431257  285.8959313  138.6757797  207.0159767  266.4088643  275.8730265  -1.921721829  460.494725  280.6255239  214.05406  206.7490558  216.3115706  313.8147953  160.4279993  532.0577387  -64.67211915  -31.91100063  588.1739467  
230.6663945  285.5447068  141.5189645  207.3144715  264.6645176  282.8791111  -3.17741456  472.3445777  281.8824722  212.9393452  197.1876057  220.1500326  317.2771526  155.6933747  537.9713946  -62.47867347  -22.50860862  580.6948963  
229.3803303  281.6655962  137.8175487  206.2496769  268.6540266  279.2387439  -1.962155251  459.8748118  276.7914525  214.0446387  198.2296529  216.862821  310.9232452  162.7055587  526.6582177  -60.27369519  -25.25638378  586.3711645  
229.4285794  279.2908141  137.4967692  206.5787836  272.2445047  278.3314769  -1.666256893  460.7930356  282.3152218  213.4022155  204.9368548  217.7016492  311.7436055  158.5722319  525.5627131  -61.85288636  -30.70853683  593.9575495  
231.2009137  282.0435421  135.4147374  206.6099681  262.3593478  278.2950701  -2.943978514  468.0304155  279.8707119  215.6458061  196.0052026  217.0899867  317.2347508  153.9273211  537.7938199  -58.08311135  -24.98343256  582.4561848  
229.1941727  281.756789  134.4333868  206.1184439  262.5909738  273.4851105  0.1163617155  452.5010828  275.66784  214.093876  202.6504796  215.850449  312.1051693  165.0183721  519.9684048  -61.89369804  -22.38318248  579.6252633  
230.66531  280.9549015  138.8827839  204.6210745  267.9124686  276.2210349  -1.203596593  463.7207439  277.6740281  214.3669475  199.0242712  218.8535371  314.9830334  156.75915  528.0532089  -63.06879358  -23.48525438  586.102074  
228.4952986  282.4622311  141.0013881  203.2339253  259.2186837  277.2082935  -3.201932841  470.8859683  278.840364  214.8814719  196.2207731  221.9731404  316.3182727  153.6021406  536.5065283  -63.84627925  -33.58426506  578.3485493  
229.8232867  281.4197406  138.7237089  204.2759095  263.5985551  274.1158264  -0.9917650142  457.4093867  276.1236944  213.1656531  198.0261884  216.6298062  311.8412274  156.9620341  525.3399156  -61.61870854  -36.87624655  586.4617906  
228.2481211  282.6077704  138.481493  203.8215028  262.425422  275.7939525  -1.229966303  456.8233754  280.0010688  213.7841023  204.5543059  217.3655821  315.5981495  158.2434732  527.264882  -63.22311466  -31.65640169  592.6653037  
227.8113134  281.8634463  140.9371666  206.5778575  257.4550891  278.4938563  -1.899438098  468.2834327  278.5710827  215.0509822  194.7903779  220.3966869  317.8114184  149.7108125  538.8591741  -58.48605337  -20.67173044  580.7845177  
