# Supplementary material for: The Foraging Brain: Evidence of Lévy Dynamics in Brain Networks
Source: PLoS One. 2016 Sep 1;11(9):e0161702. doi: 10.1371/journal.pone.0161702 (PMC5008767; doi:10.1371/journal.pone.0161702)
Supplement: S1 Dataset — (ZIP) [file pone.0161702.s001.zip › time_course_networks/dr_stage1_subject00021.txt]

228.2231641  270.3774981  155.420107  240.6995231  136.348589  318.155883  111.5842146  442.9803722  209.9978153  279.8279271  254.2328554  201.1793013  294.4194949  204.4057385  595.2507628  -83.14227484  -144.8525799  616.0522145  
227.3261552  273.4049064  155.7638491  241.4984328  132.6675409  314.3412533  110.7712312  438.423655  211.4953784  280.9933482  255.5445379  202.4990788  293.9132887  200.4814401  597.0544021  -83.41316813  -152.0677615  621.9889924  
228.7069642  271.2803964  155.8158151  237.6716819  131.6943314  314.6017821  110.1910394  441.5301522  207.9804981  277.8327663  256.3719417  203.4647891  294.8255561  201.9767938  597.3299658  -84.12626804  -152.357071  618.2956433  
230.3503109  272.9320035  156.9451645  239.6259659  135.3610529  317.6170513  112.9549502  446.5851858  212.6845409  280.9006823  259.0441453  204.2800378  292.4888065  203.964249  599.3993851  -84.95275013  -157.5087473  616.7505953  
231.3454528  274.8124826  157.6592694  238.3808825  135.9032292  321.749355  112.7346779  443.7819187  212.545491  280.8649057  254.2171578  205.3437689  295.8905336  205.6086914  604.8932118  -84.29291919  -148.6201499  615.1622322  
230.090542  274.4454832  157.2531577  240.0248461  137.929084  317.0167796  110.7118079  441.5914379  211.587746  280.9325521  256.5907786  205.1724762  296.4550722  203.1770134  601.2619486  -80.68232917  -145.3185537  624.1463202  
231.3703238  275.4760261  154.9582953  237.5441813  134.0915727  316.4301266  112.5254573  442.9932707  207.3062896  276.6743602  251.5006607  203.7330439  298.8389956  205.5262879  599.2953043  -84.90465933  -142.5482378  614.0005737  
228.3775699  275.2873529  155.0828736  239.2224504  133.1391224  317.4120388  113.3138165  439.4632303  208.0666019  281.3040438  254.2100292  201.1590954  295.4325095  205.2157184  596.3818162  -85.25152845  -149.3191869  618.3594948  
229.5629811  273.924556  154.2257481  240.2511918  133.2617484  315.3471569  113.3290853  441.8170923  208.6823218  279.1841938  255.4507038  203.4141294  293.5959991  201.5810572  596.9159174  -83.44066881  -153.5427691  622.5362755  
228.876109  274.2656973  156.4920534  240.1780489  132.7022441  318.0542013  114.2323058  441.4433118  209.430622  279.1144894  253.5050436  202.0834111  294.3314515  201.9336663  597.8938658  -86.17518202  -151.1168583  615.4746645  
228.94981  272.3884222  157.5327701  238.3505482  128.8445077  317.8469009  111.5280445  442.0635968  209.3571714  280.0260672  255.6031752  202.1429301  295.7213743  200.513627  603.8371536  -86.19107063  -156.2109025  620.2437696  
229.6106418  273.5332023  156.0947684  240.942342  138.3501895  317.7980619  113.9564101  443.7305505  212.6899607  281.6301071  259.9482482  203.5168002  293.4897611  204.7821032  599.4948791  -85.59244578  -154.6635873  623.16616  
232.1641458  273.1597076  158.5406987  239.9204132  140.0427157  320.3015731  113.2723506  444.2195309  210.3413943  280.4820407  254.5709564  204.2219129  295.6970881  205.6772772  597.6642158  -84.55526506  -145.727116  617.9734444  
228.1895167  272.6994668  158.4563558  239.8628681  138.6073338  317.0618982  112.1273591  441.6078799  212.9202976  281.1099045  256.8780103  202.8627446  296.0270053  202.5316514  602.1872766  -83.97213172  -149.5698285  625.3788738  
228.4853538  271.6265817  158.2297613  237.4226902  135.5196798  318.1709641  109.2238787  442.9655393  210.175073  277.1761944  255.4553369  203.2744264  297.4627825  203.2859793  603.1466042  -83.84184746  -147.961064  616.6356917  
228.7800226  273.6525328  157.8799904  238.2699887  136.0889425  315.8265149  113.0505302  442.9429665  209.8073943  278.9039843  254.1552259  202.6897778  293.2588905  204.0584551  596.6664083  -85.3267644  -151.153413  615.6375656  
229.191399  276.1781016  157.1397819  238.7526038  134.9241291  316.4601739  112.4865636  440.1853973  210.5206232  280.5575071  254.6552064  202.0036099  294.4743312  200.6954052  600.5197609  -85.09110983  -153.6043564  617.9121413  
228.5965669  273.5279614  156.2523038  239.7835578  136.4952607  315.5380161  111.85877  439.4990992  212.2124937  279.8337061  257.9692532  203.1883364  293.2666116  199.5071  598.8517458  -83.26804839  -154.6658526  623.1789942  
228.5017125  271.5971513  157.3316045  236.1213082  130.4922231  318.6673709  112.525098  441.5264886  208.2373875  277.7021296  255.0413638  204.4673703  294.6196483  201.9174911  598.3060039  -84.96584299  -151.4463904  614.6082247  
228.5424433  271.359937  157.7577054  239.2898059  131.4295123  320.3650852  114.1339702  443.2972998  209.7847679  280.5999952  256.4136035  202.505253  290.9121201  202.254287  595.783404  -86.23445331  -158.2948845  617.633467  
231.4391543  273.1042197  157.1379698  240.3694118  133.2393015  320.6120749  113.7827906  441.9260773  213.3928475  281.6872273  256.7027797  203.7110631  295.1565659  202.6273664  601.7377049  -84.26093471  -156.932894  625.282423  
230.28678  271.0414931  157.0370068  240.4176801  133.8916835  318.0260807  113.5921185  443.9309124  211.8041606  277.7043048  255.2407646  204.9711767  297.5683858  204.5751764  598.6860879  -80.5711138  -147.9689643  620.2453092  
231.457668  270.6985483  157.7571252  239.275602  134.1977457  317.1111833  111.9137168  445.1385017  206.684847  279.4663171  255.1397952  203.0721295  298.0533073  205.1367529  599.2210846  -83.96420425  -144.7890759  615.8452931  
229.0406009  270.5450161  157.6462764  239.9236462  132.6310882  317.1597927  111.2206532  442.3895027  209.3665664  281.7075781  253.6177387  201.278132  296.3062765  204.4877918  598.5905404  -81.83032772  -150.1060733  617.587991  
229.9607547  271.7656625  154.9119848  240.7136573  135.922577  316.6495001  112.3941809  442.1689411  212.1613393  279.8013173  257.4497231  203.9144934  296.2136998  205.5774897  599.4794469  -81.69421645  -150.6014694  622.4770909  
230.0992142  273.6185767  155.7999521  239.7927039  136.6837791  317.4096208  114.8595843  443.000894  211.7707124  277.7136118  254.7921998  205.2327459  296.2114864  203.9968035  597.2968296  -84.71999055  -143.5228719  615.9391749  
231.3869528  274.5368322  157.4496192  239.3654016  131.0417441  319.4692242  111.2903878  443.541861  209.0134711  276.9096958  255.2207853  202.8786635  298.4780839  201.750141  603.8398387  -87.99678763  -150.7369378  616.4473218  
229.2219538  275.3261915  155.6659199  239.6521187  134.4187814  316.4816664  111.87058  440.9490994  211.968311  281.7717853  256.743235  202.0255694  295.6514369  205.6534506  601.3630797  -88.07635745  -155.4736891  624.1898719  
228.7483018  271.5286728  155.3494004  239.2712621  132.9065211  318.9077594  110.5889355  443.4480255  210.679208  280.2007841  254.7306609  204.4679733  293.3610294  204.9526576  598.7969115  -80.76029433  -150.702695  621.5838798  
228.7753768  273.0163482  155.8812302  238.85709  132.6255084  319.3487009  111.7594467  442.8672699  212.1614362  280.2226078  254.1608378  203.3186104  293.5215113  201.7494406  599.1800276  -83.83694345  -145.5950171  613.2965171  
228.0967929  271.7419865  153.8840455  238.3939842  134.745865  316.5395278  110.0262257  438.5879486  210.5532586  281.4222117  254.0323989  200.8010084  296.2366442  204.76545  598.777214  -84.340767  -150.6670947  623.6885337  
229.786946  272.860038  154.0528954  242.0784121  135.1420597  317.5369046  111.5730991  441.06285  213.635274  281.9390742  257.7893953  203.5802396  292.5901134  202.6503126  597.0361445  -80.84654354  -151.3087918  620.6504062  
229.7428258  269.9445572  154.8779851  240.7117634  133.0934856  319.0853129  112.5917862  443.5551925  209.7029392  281.027992  253.1126473  204.950989  294.5926007  204.4914305  596.7257381  -82.32240693  -144.6243756  614.0896133  
229.1605711  272.124723  157.1859822  241.912497  132.0181475  318.0927652  110.5622316  441.5534793  211.4125219  278.8683444  254.2674892  203.9778235  295.2089894  201.3224784  602.3652635  -84.31290145  -150.8070485  621.3360314  
228.5752369  270.9069173  155.3736796  240.1139343  134.9435538  314.9083762  109.9200938  438.8951769  211.6433105  278.6572442  257.1992704  204.0176216  296.3891656  204.8150762  598.1893497  -85.18915844  -150.8614189  620.561723  
229.2007584  272.6644203  158.7555557  241.2324871  135.6709086  317.2858065  111.5583482  442.525218  211.8366379  278.3587207  256.3671828  205.0850281  291.903986  202.5684757  599.0477209  -85.53357643  -151.5493853  615.5586609  
228.1971168  272.1759184  157.5990517  240.8709373  133.9652956  319.3241364  110.68545  440.0938315  210.3087967  280.3766202  254.8801419  202.6663668  295.0042459  201.4414366  601.3396059  -85.94109956  -152.0528681  619.7658808  
228.3623854  271.3252482  158.7262308  241.864599  130.9480894  318.4964646  112.0344916  442.2430356  211.7952065  277.2083603  255.9747089  204.8833945  295.0118713  200.1314373  599.8747571  -83.918319  -154.7755983  621.7690997  
229.2171963  271.6016316  157.1246186  238.6822354  136.501793  317.3618896  112.3002364  441.6066167  207.8738292  278.6741128  255.6378071  202.937954  294.8995299  206.1838059  597.0844878  -86.21915333  -150.7402117  620.4760479  
231.7382697  274.00504  159.2238086  240.1757416  136.131547  322.5721471  112.7459824  446.3954761  210.6254374  281.3510846  256.3051582  206.1410364  293.6131223  201.9341664  602.6658578  -84.61587897  -152.084969  614.8502818  
230.8452209  275.9499493  157.8883386  239.432042  137.3237131  321.1919977  110.4625695  442.5421519  212.7030595  282.6004159  258.3274816  204.8280478  296.3099489  202.6842636  604.666679  -82.82065663  -150.6185423  623.2317056  
231.8302992  277.5592812  156.7021036  237.8495679  137.7291675  315.8964406  110.2991336  444.6314308  211.6380318  278.7228444  254.669775  207.0958065  298.1416374  203.9573448  599.8974621  -80.82526881  -143.5332453  616.5206686  
229.5301575  278.5626408  155.614759  238.4712558  136.3509419  315.2679312  113.305604  443.2433153  207.7388723  279.8930689  253.3170043  202.9580225  294.7112886  206.8656632  595.7522531  -84.8021667  -142.0504085  615.8980052  
229.1372595  279.0089275  155.6869007  240.5561306  135.3815734  315.1076438  112.5539236  441.5972288  210.0136499  280.7209217  256.085169  202.0501142  296.5594182  201.4639228  600.9936053  -84.31319346  -149.729333  620.916534  
230.7378709  277.8111514  154.3625492  239.758664  136.2711832  315.4709156  112.6533584  442.5663537  208.6991496  278.1914642  256.1101195  203.6519757  296.8292202  204.8991083  595.5489332  -85.4714179  -145.9382963  620.24149  
229.3976806  277.8195223  157.1039523  238.6215654  134.5288361  316.2257412  114.4575622  442.2970614  207.6895346  280.2976989  254.6243643  201.5724951  294.4522388  203.0623877  599.2246275  -84.75168193  -150.4233253  614.8201985  
228.8540036  274.9541838  156.6912056  238.2836484  133.4277483  314.4144319  113.9769577  441.4168106  207.7653311  280.8007776  257.3216902  200.9386235  295.7802348  201.3694906  597.347902  -82.59182664  -150.369968  626.0691263  
229.0259423  274.7970306  156.4501578  236.7318978  132.5376787  315.1156446  113.9321806  443.3695584  203.4364839  278.983969  253.8020323  202.2020692  295.7726869  202.2126305  595.6126074  -84.87384176  -145.6038887  616.0443194  
227.1639837  275.0532775  157.1344113  238.8714558  129.7271485  313.9784953  112.9652972  439.7104681  206.3110372  281.0965792  254.0135623  199.1276489  292.2916031  202.3494143  598.3614282  -83.43730544  -156.2645009  621.4377893  
229.1822568  273.6697545  156.4361168  238.4675268  132.2715808  316.2226213  113.049978  444.3249389  207.9320424  280.465342  255.0646179  201.5125729  292.0130058  203.2799247  593.768877  -80.06245476  -152.5196085  617.8589079  
228.3147103  272.9629997  155.3832853  237.8252556  131.3569058  316.1928641  112.0078778  441.9686824  206.8628329  281.2096805  253.0480633  201.3046811  294.7678089  199.7676698  599.2470256  -83.44991118  -151.7785786  615.8386868  
227.8012748  272.5215673  156.823564  239.796867  134.3227088  316.0330842  112.1079052  441.7707962  210.3070455  281.6470139  257.1038113  201.9038561  291.4475441  202.5965799  595.9513009  -82.74755417  -156.5642441  622.5839662  
230.7164647  271.283601  157.6653863  238.4666308  136.0664542  318.2581337  113.1884449  443.4469393  207.9315924  282.1563296  253.602872  203.6807933  293.0651861  203.6025355  597.6345927  -82.09052687  -147.6409936  613.770781  
228.0665508  271.419492  155.3286399  240.0535021  133.3602207  315.9942741  111.8756462  442.2450667  211.2342369  282.6457846  256.5619929  202.2241076  294.9603965  200.7523639  597.6533035  -81.68809374  -150.0032964  621.8558726  
230.0250494  271.4999281  156.4009182  239.8892554  130.2811597  318.2847678  114.0229435  444.1288926  209.7232655  277.1965905  255.9401566  204.0033599  294.9695963  201.9421189  599.2645659  -85.63115617  -145.839808  610.4249793  
228.6706453  271.4799717  156.4932709  239.691071  133.0452095  318.1554503  113.2679838  439.7745418  212.1742024  280.1680562  255.4312962  200.9639844  296.251684  203.3781706  599.3235856  -89.34775845  -154.632623  619.3197847  
231.2132922  269.7084563  157.3305977  240.5111314  136.3962475  321.5934036  114.3918372  443.5664215  213.287452  279.5505113  258.2444374  206.6061865  293.624968  203.631614  602.0160203  -84.25967947  -156.4956732  621.3370155  
230.8689617  271.0556455  157.2744861  240.271214  135.4847788  320.6125193  113.9494046  440.5871369  212.2689954  280.9277333  256.2975485  202.798224  297.1368122  203.5691472  603.4682425  -87.74166044  -149.5565534  618.5784181  
229.1840165  268.3733811  157.909908  237.9735066  137.1626624  321.1712745  112.8060066  443.2710052  212.8231931  276.9633702  255.9036923  205.8712502  294.0536357  203.7748491  601.4285999  -84.69526207  -150.2322799  620.4650181  
230.6200841  270.505871  157.1980866  236.1977197  132.9441456  322.6473546  112.5208442  441.3508336  212.5524674  277.3400305  254.0934314  204.3179136  296.5794718  202.945862  604.6376299  -87.73492782  -150.5925719  616.3084504  
228.6464025  272.8681907  156.6434882  238.6722221  138.1205  319.1824468  113.4926697  439.6137515  214.4992133  280.2827636  258.4738729  202.4783199  294.1010282  205.5352749  602.8211701  -88.18945839  -158.213109  624.6176829  
230.2390628  275.3561552  157.2351336  238.5468583  136.4265682  320.5403039  114.6608993  444.1411366  212.7163068  279.0580074  255.9895615  206.3779166  294.6566717  204.1106017  600.5738536  -86.40679792  -154.1050511  618.5931223  
230.5251262  276.5382692  156.8056178  239.4043306  135.8469837  318.5620283  112.4615891  442.4318882  213.0809875  280.3283837  255.1467354  204.2844157  296.8068207  201.8131025  604.3345394  -85.68576478  -149.8289049  623.9848936  
230.5055928  275.3387957  154.6523292  238.7383577  139.0892289  316.7321247  111.8303465  444.0636139  211.0926215  275.934512  256.4586806  205.4790023  298.5724249  206.4223892  599.0901069  -83.71099876  -145.6579417  619.9870968  
229.0191513  278.2660602  155.4666034  239.398636  137.8670542  316.4973463  113.6007913  441.5128818  211.4590573  280.6565058  253.5046638  203.5434822  294.8272768  205.9130547  597.2121599  -86.69420674  -147.5029402  615.9634465  
229.0638829  276.2519062  155.2250946  239.8950553  135.9498899  315.2669863  110.9120885  443.4175315  210.9088535  277.5309876  255.1023323  205.4067722  294.608376  202.1746111  598.9006236  -84.83385929  -152.4700056  621.1791101  
228.2396228  276.3165514  155.0332031  239.0139596  136.0320107  318.299138  113.3059567  441.5496659  208.6864852  278.4213256  253.5944963  201.5450509  294.5014988  206.2361058  598.8921482  -87.94247191  -147.1694803  617.0925206  
229.4059245  275.8938895  156.6728571  239.7023805  137.3418972  315.3017684  111.8789542  442.2656379  210.6166969  280.1455657  256.9448  202.9646301  293.8636866  200.4593028  599.9149712  -83.25573258  -155.0326876  625.1285017  
228.4425826  272.1688002  156.6866254  239.1069191  127.6107373  316.1493655  108.3583949  440.9882279  206.9937219  278.6731703  252.2596696  202.737776  295.9670727  203.4932967  596.6413596  -80.07255885  -143.348043  611.8022417  
226.3878643  271.2497999  154.1057879  240.7521403  130.5600691  312.4797079  108.4075425  439.2495998  209.9612218  282.9912265  254.6691269  200.8781952  293.2456063  203.9754925  594.505913  -81.78986178  -151.0088998  622.4251426  
230.5356443  273.6140043  154.8188071  243.6265171  131.3549346  316.3319994  110.414492  442.3605178  209.5907755  282.9288902  252.7424104  203.9916642  291.6181519  201.413831  593.3935676  -78.58699488  -147.1504725  613.4912775  
227.5424108  270.5585399  153.354377  244.9178759  132.1734322  313.0971843  109.6019425  440.7523989  210.6102055  283.6771173  255.3602634  200.7468979  293.6263773  201.2018916  595.6513685  -78.80741314  -147.3202268  620.7518622  
228.4854331  271.3077601  154.5300822  242.0564054  132.9744213  315.3330195  113.8437493  442.3794445  208.2892994  280.8261589  253.9737578  202.9940508  294.178268  201.8589466  594.4892838  -81.93150206  -139.340543  612.3155388  
228.7756494  272.6140773  156.0077257  242.5789626  138.7155256  314.667119  109.9185456  443.4028852  210.7012009  279.6460555  258.1446336  202.3645501  294.3043973  201.748433  599.6494239  -83.96228745  -151.7997735  618.4441898  
229.8748051  271.5228335  157.3498317  243.6452461  138.2203923  317.7704265  112.5588949  444.1705903  211.6660289  277.3894663  255.7023453  202.7746315  294.4904631  205.6213454  597.5572113  -84.57129369  -150.412689  613.7452602  
228.6377753  271.2245242  155.7792408  243.0538399  139.3692423  319.166624  110.9575748  441.501564  213.2730795  280.082027  258.4859721  202.3582582  294.6512398  203.9694707  601.6479059  -84.45536474  -154.1435452  623.1934782  
230.1829487  271.6708832  156.2576969  240.3772826  136.3905403  320.0124853  113.2213401  442.5925945  211.5355703  278.8781273  254.1233861  204.6277684  295.8727801  204.6086265  599.6070262  -84.55080722  -145.3353937  613.4220697  
228.4927684  271.4445117  155.8741554  237.0250488  135.8732596  318.5394003  111.4218632  440.6604289  213.0520847  280.7010587  258.1674271  202.7966468  295.8959987  203.1367868  600.6489611  -86.87903025  -153.5102115  622.0945737  
229.9831739  270.4587251  157.5480675  237.6766564  136.6489875  319.4192107  112.0003934  442.9658453  211.5059741  279.97394  256.7579302  204.6864206  294.5907694  205.1032078  599.6260821  -84.07554364  -154.4326663  619.3101248  
230.2142481  272.2327054  155.8390177  238.6584425  134.9200221  318.5271331  112.6991161  439.9190777  210.8239948  280.2595124  255.9514578  202.3972304  296.6366617  204.3806901  600.7303292  -85.82747386  -150.240248  617.0233845  
229.4741071  270.3318822  156.1263532  238.2454232  134.2113693  317.9006171  112.4092567  440.8661393  210.0005771  278.8939489  255.7709812  204.342074  296.1121047  204.1086808  596.6790973  -82.84124368  -150.3083041  619.869068  
228.856582  271.0500266  155.8799527  237.3608287  128.9752128  316.8981825  109.7965297  441.1501848  206.4838833  280.1420431  251.8177712  202.40346  297.2671882  202.8301739  601.1374266  -83.63143393  -149.9415151  616.2438821  
227.518284  268.9465549  154.8635222  236.7754862  131.9465632  312.8545613  110.9916827  438.9387758  207.1283793  279.6023556  255.9582509  201.3219676  295.2969047  204.4925264  595.1869953  -84.37531292  -155.6881212  622.2890624  
229.6369042  271.7636258  158.1009758  236.9037616  130.4748014  318.679313  112.6417873  442.9997912  206.5857057  280.4754357  254.4096542  202.8619009  293.8552954  202.0098378  596.6005683  -82.660866  -152.7297044  613.4466926  
228.275275  274.3842487  157.8226607  236.724633  131.0316195  314.7313573  110.1561683  444.0512038  207.204629  280.0513809  257.172161  201.6082689  295.3102164  199.3179428  602.7486183  -82.71254942  -156.5699171  623.4671144  
230.2984136  277.1268539  159.7199926  239.0947383  130.8834212  317.8310176  115.0847421  445.3836656  207.4645046  278.2962032  256.52013  203.1443779  294.0676173  202.3774894  598.1405511  -85.50774273  -152.8009355  616.2953584  
230.5070663  277.4318442  159.1502971  239.6363999  133.5573884  318.0037097  112.6561214  441.8011012  209.3028081  280.6117242  256.4122576  203.0694627  296.38152  203.122671  601.1123912  -83.94365509  -152.1618694  625.5416145  
230.7612381  274.4326021  159.9559921  237.7568032  132.4343996  316.3367872  112.8188547  445.8921615  207.5286466  277.8177528  254.7216015  205.8227964  297.6532938  204.7957874  598.7534878  -83.15174176  -144.2446444  612.2026361  
229.1183812  274.0602385  156.0711467  238.2762557  137.3512123  314.6885596  111.9163816  438.9795542  209.884085  279.7010332  256.2696817  199.5311344  296.3423834  204.9607905  597.1593735  -85.62604587  -150.2071242  623.6399347  
230.6175977  272.7865057  156.7901839  240.3713189  138.6654995  318.2988004  114.2787543  444.4604715  210.798256  278.8739191  254.983063  204.3536068  293.4722779  202.7626565  596.7585003  -84.15998282  -150.6948349  618.4824995  
229.464642  274.9932532  156.315468  240.349467  138.8447454  319.022596  113.7057228  442.3739444  212.3960661  279.9881593  258.1975647  203.0943514  294.8982149  200.5678733  602.3361969  -85.72518258  -151.491274  619.8843034  
230.344157  275.7526897  156.446627  238.0128128  136.8218199  319.183968  114.2396758  443.0390382  209.7820092  279.3251018  254.6202246  204.2558318  294.5507729  201.7247116  597.3682883  -84.49234327  -147.0711183  615.6433695  
230.411035  277.4258446  155.5193462  238.4308551  136.0698611  316.8002454  112.4762043  440.9428858  209.6364698  279.5556111  257.4460069  203.5844985  296.0822433  200.2727191  600.0129823  -86.42608814  -153.0619116  623.1247704  
230.3665844  277.6731659  155.9479544  240.1936997  134.7405608  316.9926964  114.2225684  444.5870555  212.0885071  280.5565692  255.844173  204.2522194  293.212808  202.0059765  596.8996451  -84.43635597  -152.6530628  619.3216948  
230.0771998  277.0396306  156.586401  240.4409982  132.5814741  318.7747239  112.6941351  441.7773212  212.583691  282.1865162  255.3581782  204.7016731  295.3300924  201.6138463  603.3148205  -82.68736947  -150.7395617  624.6458128  
230.9047954  276.0759782  154.969125  238.5499476  134.4549788  318.3315067  112.4301935  443.8148859  209.1857951  280.1273059  252.9619491  203.4475767  297.2118739  205.4706054  599.6764867  -82.09492755  -140.6684786  617.0577295  
228.7454998  276.720965  155.9690338  240.2569251  134.7299348  313.7818563  111.6463526  442.2388236  211.9887768  281.6489741  256.7113405  202.1799368  294.0054658  202.1025174  600.57847  -83.01891852  -148.1190283  622.1326577  
229.63133  276.828951  156.5086414  238.2839195  136.145949  315.784874  115.056422  443.5323239  208.3170138  278.5745212  251.4991029  202.694949  296.5755185  205.3345425  598.8624163  -85.03617681  -143.077524  616.2339509  
227.5176494  271.5929366  155.4415668  239.439803  130.0720819  313.2530358  108.7348646  439.9541495  209.3706639  279.8225396  254.6364806  202.1634967  292.1079222  201.5749084  595.9210318  -79.8835169  -150.8764628  620.6557787  
229.4007364  273.5706203  155.6401003  236.8586143  129.7147549  315.6245092  111.3298857  441.6303738  207.244985  280.1291507  252.6932449  202.3536818  293.4428462  202.080337  597.3136862  -81.67705099  -147.6050028  614.2653851  
227.0821833  271.1268175  155.4594627  238.0726452  131.9427295  316.9157597  112.0257019  439.5129332  209.6637202  282.2782943  256.7486026  200.5968067  292.735827  201.29672  601.3067813  -83.42803703  -156.9880944  621.7614974  
231.9076577  274.2824471  158.2146684  238.6414469  140.1198168  321.7601227  117.101433  444.2272031  211.7951285  280.0806196  254.996012  204.5658442  293.2829605  203.0545955  602.2811282  -85.38568617  -151.757295  616.0778688  
231.454522  270.3699123  157.6375947  239.0668092  139.1005342  320.9001865  112.1064646  443.6023582  212.8463296  278.6050309  257.8813503  206.2048407  297.5823302  200.023077  604.8233929  -84.8141178  -152.8171418  618.1654716  
229.2426901  271.3366374  156.3576665  238.4307039  138.5116976  320.3881979  113.0014492  441.1227361  210.9497459  280.4898578  255.0501036  203.779683  294.35761  204.9895181  598.5414797  -86.41628083  -145.6094133  613.8561381  
227.4963535  270.9505452  155.2134503  240.1041741  137.8591063  318.1667492  112.3173722  439.724633  214.2457148  281.6999424  257.1891851  203.4778517  293.5319399  202.522202  602.5465442  -85.85165281  -154.2970554  623.0161143  
230.2910973  270.1094708  156.0401431  238.7810391  132.0244184  320.0767926  111.7287578  443.5884315  212.065591  279.5648266  254.4603363  205.9167228  294.6089828  205.0011992  598.2386727  -84.72916198  -147.513992  609.2997945  
228.5652991  271.160189  153.9949717  238.7123278  135.5201913  318.9227084  110.7248941  438.4451828  212.4751722  281.1096365  255.7518497  201.7592845  297.4858664  206.1994336  600.0088358  -87.17320193  -154.3129601  622.1793007  
228.6538105  271.0148751  157.3366241  240.9293018  135.3476917  319.9967473  114.8295586  443.3930935  211.901409  278.567637  256.1870016  205.3807135  294.7624815  206.0499074  597.2891049  -85.39585174  -153.7944898  618.5833355  
230.4699349  271.072508  156.8867873  239.709225  131.0106228  321.0815206  111.3306956  442.3948202  209.8531897  280.3970874  255.1959253  202.296327  298.1488353  202.263018  605.1806121  -86.47944779  -150.8714161  614.2452429  
228.4111943  269.2444264  154.695284  239.3223969  137.4181234  318.0975366  112.4309445  441.9612253  211.0740674  277.1635206  257.4089822  201.4831814  296.339175  208.2485401  597.072038  -86.40583402  -152.8955094  622.5926287  
229.8338554  272.4584072  157.5557113  238.2478643  136.7533936  319.2666121  113.6335468  441.58596  211.0674372  278.3565117  253.896071  203.5443499  294.122552  206.1560646  595.7594289  -86.34612245  -150.5772887  618.1653258  
228.8328308  268.9232055  157.3063127  238.7747978  137.279111  317.2811001  112.041324  441.3484781  211.5782644  279.7699293  258.0484235  201.5484005  295.7602353  203.080847  598.297637  -84.3158915  -154.4002211  623.6357247  
230.510038  271.0715044  157.2308059  238.0435977  133.1010279  318.0173954  110.4122458  445.6600676  209.8938063  277.2317627  255.7601111  205.5385621  295.1463756  204.6099038  600.0262062  -83.39523722  -147.2856878  615.714489  
228.3751399  272.3726389  154.1107907  238.5369485  133.7147679  316.3682222  110.0466099  440.786062  210.1109283  281.6938156  254.7436225  200.0467375  295.4697636  208.2384964  598.2709682  -85.33459197  -149.6740201  620.7499488  
228.6915799  271.9007094  154.3338288  242.106476  133.1584419  316.0015659  109.6714776  442.6594768  209.7108382  281.8303408  256.238908  203.2904486  292.1568349  203.216529  595.3093872  -80.10011301  -152.8848406  622.304853  
228.9027906  271.4944816  156.0702081  240.7624386  126.939433  317.3358695  108.720965  441.5631137  208.692928  281.1904687  250.1224193  204.3481495  294.5703214  203.4815122  596.6364217  -80.80079776  -143.5927857  613.1454718  
227.7961185  274.0835825  154.7630267  240.3539758  132.7801468  314.3902067  107.9456951  440.9644882  211.3584083  280.6413774  255.5262001  201.1279127  295.0366932  202.9226882  597.7211307  -83.78575041  -149.0548678  622.0443346  
228.9765562  274.5707719  157.3874182  242.916523  132.2611866  315.7476457  111.7215265  444.1762486  210.0553375  280.7613277  254.3815378  205.4958567  292.7801865  204.1170598  593.4670465  -81.63242763  -146.4977008  615.0334007  
229.3776689  276.8018413  157.7875477  242.1227766  136.78947  315.6036963  113.4555569  442.0923046  211.5476121  281.0630305  256.2461281  203.8656045  295.8323029  202.9052573  601.4078174  -84.88120754  -147.0478698  622.4465879  
229.9929759  277.796625  158.6764595  239.8522967  133.3890417  315.6147223  111.7365644  446.5226305  207.1603602  277.6232156  254.7673671  205.4756749  297.3127922  203.5460926  597.8089402  -84.72980145  -143.1593513  613.6567227  
228.0775957  277.1553882  156.3621166  237.7604094  134.6630429  312.0623558  110.6983749  438.9313362  208.0927913  278.5764344  255.0020164  200.3315513  297.7231939  205.2901528  597.2339636  -88.62100002  -150.8939179  624.5898396  
229.0562369  278.8817058  157.9456934  240.152214  135.5058393  313.4641052  112.1219865  444.0005917  207.8897195  278.4708542  254.6288518  205.247643  291.860632  202.9002164  596.0421634  -83.48030212  -152.6476611  621.4989288  
228.8063003  279.0086981  158.2093412  240.0236573  135.0844169  315.0808953  112.2246569  440.5995424  208.942317  279.505672  257.1361791  202.7441407  294.5820414  199.7702298  601.5029997  -86.77129882  -152.3086036  620.6103096  
228.8151125  274.1781152  160.0891539  240.434133  132.1145551  317.6966976  111.0545304  445.7043823  206.9393757  278.3288348  255.446488  204.4791912  293.3763998  199.5219682  600.1076566  -83.00578389  -153.4518473  614.7015239  
229.0302996  272.0236877  156.5325298  239.9193463  133.5966647  315.2500621  113.4339771  440.8094895  208.5693446  280.687639  254.5700335  200.4378005  293.92425  203.4500984  596.7076151  -85.77249118  -154.8253583  617.1515916  
233.2681012  272.0985764  158.5545545  241.9517819  137.7472613  318.7484876  113.2183877  443.2458601  211.4913566  278.9980152  256.7059069  204.4010737  294.0504196  200.4123053  599.7592595  -79.30987836  -155.1600098  619.9237336  
232.4534995  272.7028576  156.5304388  240.105727  138.8737031  314.6519971  111.3780942  442.4859917  210.4656076  280.99118  256.5108163  200.4305343  299.4825175  203.7744844  600.6620357  -82.14362671  -144.8355427  615.0638818  
232.5021232  272.3566797  157.6954217  241.7945813  138.9051129  316.5125828  115.0766826  445.6048686  213.4833014  278.4619866  256.4828318  203.1285442  296.1700265  202.918013  599.8688458  -81.65714441  -145.6539279  617.9425674  
229.6356843  272.8304103  155.8987301  241.4911793  138.3368958  316.4625373  112.5867652  441.4402612  212.987021  279.7929497  256.4855758  199.738915  296.4146456  202.2373561  601.9905239  -84.03675352  -147.1701366  618.8589338  
229.2345856  272.3550075  156.3861123  240.4565657  133.8127493  317.7467994  112.7458465  443.6003471  210.9260264  277.1935885  253.1142344  203.2868327  295.3924981  202.4660299  601.5062336  -84.66560208  -148.0537609  614.937022  
226.4739338  272.8020807  153.798516  237.6969227  133.2647948  316.2251857  111.4249109  437.953502  211.2966246  279.5270196  255.8469445  199.671671  293.643642  204.1631265  596.368227  -86.40890498  -153.5684818  626.0516242  
227.9520492  272.5539758  154.6379718  236.689512  133.7219322  318.109701  112.893329  442.4254806  211.2480047  280.7526922  254.7163667  204.7544343  292.08093  204.3137625  598.2711633  -80.89406792  -152.274966  618.7122614  
227.9845035  272.7706229  154.4838403  239.7114607  131.8054667  319.9858507  111.4283242  441.3019518  213.6154274  284.69922  257.1399728  203.4084307  291.9090983  200.2345047  601.4358232  -82.1464601  -155.5758219  624.8977426  
229.6452827  271.0305326  154.3497304  239.6743172  134.1197428  322.1689024  112.4333082  444.4043401  212.6315889  282.178635  255.4903764  207.4910317  292.1373854  203.4782889  598.7944489  -80.64185688  -147.79601  620.0884642  
228.7703312  272.2487913  155.4449005  238.6525679  132.2539659  320.974241  109.4555554  442.5344922  211.0202246  282.9368799  255.1212734  204.9970418  296.4127423  200.5169583  601.0848334  -83.77679384  -148.0429493  619.3795892  
227.3797411  268.5166076  153.8254586  237.1916149  134.7424527  319.525115  110.812785  441.8498431  209.3732975  281.0958864  256.3215261  202.7498567  294.5771845  208.0642905  592.0921855  -84.26056213  -149.297716  620.37284  
229.0667287  272.3433456  155.1971252  239.6128754  131.1523954  319.4379015  111.1049895  441.6329482  210.4705336  284.4934538  256.6015493  202.8804988  293.4578971  202.5145735  601.1591402  -81.57743687  -152.7536599  621.5114984  
229.9914057  273.640342  155.3565831  240.7825455  131.4892854  320.7871271  111.7420674  444.681786  210.0466028  279.5551166  255.3005035  205.4747414  294.4970632  202.1531721  601.1149602  -81.38926811  -147.1335211  614.9800508  
227.4837232  276.3766944  155.2142968  241.2345279  136.1124934  318.9662522  112.3255229  438.1042309  210.8506907  280.7628955  257.5096365  202.2735424  294.6111873  203.4826387  601.0346813  -88.69545373  -151.7350589  624.5289794  
230.7795009  275.6232621  156.9170488  240.858567  137.1733379  318.0835917  113.7684962  441.9959633  208.249572  277.4138757  253.5510683  205.3829114  296.0384199  205.482147  598.5564067  -85.55589654  -147.3881194  616.1931673  
229.9070767  273.0691859  157.3935419  239.0385795  135.1461482  315.714691  111.0786833  443.1657397  207.6390694  276.9949884  256.6260087  203.577721  298.8987393  201.9361571  602.413211  -86.72315581  -153.1739348  620.605013  
231.5644588  273.8150939  159.002214  237.9077192  134.094352  314.3168198  113.1407404  441.4159415  206.9759234  276.5178941  254.6444827  200.9487173  295.9491409  203.6304554  598.7120162  -87.57647711  -149.7299846  612.9680886  
231.2245317  273.5260833  159.1530112  237.1572953  134.4878519  313.1847072  113.5662211  442.4391509  206.7788757  275.8057546  254.721216  204.4151626  297.3705643  203.6857789  599.6745864  -87.09164076  -154.4162117  618.5184996  
228.1421764  274.9198096  157.2508499  237.936788  133.7370786  311.5209041  112.6573146  439.9839443  208.0769714  277.4932527  257.3835798  198.8379258  295.3573445  201.3413808  597.1135945  -88.88723981  -158.966716  623.2497647  
230.1900334  275.9060436  158.8448346  238.0359019  130.4294989  315.9553838  111.4936233  440.91592  206.2883176  277.1200133  254.0290451  203.1079075  294.917172  201.7028129  597.7388191  -86.73460233  -153.8769111  613.0964554  
229.1213538  272.5605612  157.8905061  237.9356609  131.9257065  310.7917574  111.8483706  443.1346427  208.6552252  276.731922  254.0673919  201.35585  294.8290295  202.7019794  593.3052373  -86.27073734  -157.5033397  620.7674183  
232.2895504  274.537628  160.5672226  238.5870557  134.4792915  312.2326374  113.0549771  440.7413495  207.6789794  279.4429378  255.5895588  200.6403668  296.1960908  199.9365698  599.1362536  -84.0990772  -154.5758691  619.5923369  
235.8460759  274.0046399  162.2313664  238.135111  135.7286274  313.9964959  114.3205021  443.0423775  204.5641936  278.6339931  252.8268348  203.9902785  297.1844744  202.7588994  596.3212473  -82.95573399  -144.8869307  612.1628915  
233.715403  274.0569088  159.2435911  238.4969055  134.735004  314.7902573  113.0405758  445.0415766  207.0653428  278.7221783  255.6077745  203.8367493  298.3147805  197.9116011  598.1017017  -81.78988074  -150.8712884  613.6667927  
231.5814735  275.4730009  156.9017442  238.6878185  135.0266673  315.4150408  114.7935087  440.083397  208.5397608  280.6395924  255.1656999  199.9347704  296.5825809  201.0675082  597.5839761  -86.41911747  -152.8394125  617.6392685  
231.2049933  274.047889  157.7059426  240.3674243  137.331802  320.7049901  115.8262736  445.5902704  210.4043655  279.4272697  255.1335727  204.8425605  293.9317041  201.5559422  598.6172735  -81.72904488  -149.6777396  620.4138036  
229.2125657  275.6422  155.135874  242.0490858  139.5775883  319.4145391  114.8792322  442.9021314  214.0974707  280.5996735  259.0869305  203.0833192  294.3645573  201.3551371  600.843814  -84.22968666  -153.1852958  621.8767554  
229.2388985  273.992796  156.2538821  241.3216582  136.3580268  322.3412423  114.6554173  444.7124903  214.0577566  279.6791958  255.4703926  204.1881028  298.2773232  201.1207092  603.4458168  -85.03637997  -143.654743  615.2484157  
227.0046642  271.2972554  155.2408689  239.1953474  140.2996312  319.8822529  115.3757085  443.7276933  212.7866922  279.1362893  254.8725941  203.7726547  294.7712772  208.6513039  595.4212364  -86.33471569  -144.8109619  619.3148194  
227.5154324  272.8544754  157.2769879  239.9287912  139.011438  322.0962434  113.9623975  441.2939327  214.8029835  281.3342321  258.8427543  203.3484646  293.6725363  202.7608134  604.6571497  -85.91769947  -151.1332028  622.4181761  
228.1193906  272.2468392  154.6812798  239.28746  134.2295952  322.8865885  113.0091224  442.851605  213.3566661  280.215547  254.42151  206.0869957  294.8606034  203.8215705  602.4732026  -85.51942544  -148.9476945  614.9230065  
225.8373263  271.5645448  153.5640909  239.0238432  136.8885274  320.4823709  111.2704601  439.1674452  214.3589246  280.9407335  256.9169751  202.9194258  292.0887754  204.7322402  600.9075064  -86.42913664  -156.074162  624.0596423  
228.1038251  273.4483237  154.1913198  239.2988207  136.7250405  320.8976115  112.2618185  441.7824571  213.9928449  282.2601163  254.0945393  204.7206151  291.7911109  204.3648167  598.9812243  -81.63247095  -149.0190341  616.2926653  
224.8925561  268.5475064  151.9827369  239.3684957  134.4032332  317.4572821  110.0021526  439.0091393  213.4189818  283.0382416  254.0757483  203.9405838  291.7990468  204.3124376  597.205747  -79.23353818  -150.7079355  622.9696392  
226.0286801  270.9858102  152.8309968  238.0248813  132.7443596  317.0620703  112.562219  439.0759042  212.3207557  282.9430359  255.1091322  202.9152913  293.7314213  202.9299213  598.6778666  -82.78346388  -143.9602405  616.834034  
226.2110703  270.6403153  153.3154062  239.4297178  133.3152238  314.2297362  111.0330881  442.6207939  211.5476084  281.5960397  252.8181505  203.7228295  292.6728971  203.8751408  594.2128468  -82.19225517  -148.0702967  614.2603796  
226.1630266  273.7768964  153.9835723  238.685723  131.02315  315.9905267  109.4914171  440.2967041  211.7071808  281.3504447  255.418989  202.3411453  293.7195348  201.0737132  600.3922293  -85.75343842  -154.4675222  619.9043674  
227.8177472  273.4277422  155.7670033  241.5303245  134.3186018  316.770485  112.6907027  445.2906865  211.9731406  280.4365367  257.6375158  203.4139457  291.8670107  205.6203048  597.2287463  -85.2690915  -152.3953907  619.5599976  
227.9915422  274.8440493  157.0093877  240.6659776  133.1729085  319.4580306  111.0201888  442.251695  213.4877655  281.9736694  256.5606142  204.6936457  292.2582688  203.241026  601.8827406  -81.69295312  -154.0507681  626.8660497  
229.3592782  274.2119038  157.4705285  239.8495074  129.9528513  319.3492788  110.7483122  447.2415254  210.7658151  281.7171795  254.6412175  206.6450947  295.9009576  204.1867999  602.3501257  -81.59445375  -144.4292006  614.8266701  
228.8384488  274.5539511  155.0448364  240.1591327  139.2885603  318.6163943  111.9208474  440.8776879  212.1938997  280.3165402  256.5862333  201.355393  296.2864265  207.6788753  601.2318051  -85.4380901  -147.1783271  625.8179511  
230.5989745  272.9255519  155.1916828  239.8923723  136.3377291  319.0209351  111.9623578  443.4547339  210.906838  280.6354988  253.0312425  205.132411  296.8767412  206.8457452  597.479523  -81.68569892  -140.3768383  616.6710054  
227.7208001  268.879678  157.9488025  239.6398828  131.9278825  316.6946557  110.3631969  442.0075975  208.4077157  279.7729709  255.0970238  204.0891382  296.1784341  204.0365387  600.7057988  -81.36161568  -148.0419585  620.482519  
232.6721369  269.1025464  156.4620011  235.9182097  133.4512165  318.12313  111.3906241  441.1609704  204.5310303  278.0373742  255.130434  199.902102  298.2821426  207.7751223  599.3479351  -86.11730994  -144.5862728  616.5593683  
230.5162942  270.6425668  157.7167045  239.2439781  136.2064259  316.102002  112.3467778  442.7352542  209.8186076  278.535393  257.8284689  200.4949594  296.3307653  205.3668594  601.2332129  -84.82585381  -155.1773598  620.4374751  
230.0682217  270.8392555  155.979037  238.4588579  131.847876  316.1932854  110.6510775  440.5811358  208.1393171  280.3089747  254.196501  202.3090595  296.1026906  205.1790186  598.4364348  -83.79601289  -147.8196247  614.7362676  
230.7198114  270.1649396  157.5789484  238.8939269  129.7093066  317.372512  111.6415261  443.8110116  207.8274972  278.379285  254.5141842  203.2695478  294.6594893  202.212824  600.8207268  -82.2131775  -151.7418545  617.4544545  
229.8777794  271.2790983  157.9859802  238.2239889  133.6465944  317.801833  113.1175914  438.8028153  206.842018  278.2831083  255.1964396  200.4185312  294.7919431  204.2310568  598.7614357  -89.95524049  -155.4023975  618.1619332  
228.5347824  271.5152357  157.8791872  239.0601302  133.8046995  316.5112483  111.2006841  441.9882944  210.5963616  278.6268307  254.8647403  204.4235286  292.7839573  202.4126497  596.5436248  -81.93709088  -156.6848701  622.1655625  
228.394371  272.7858503  158.2388266  239.6604715  128.9534281  317.5264956  110.2943117  443.1543916  209.0577581  280.2512714  254.1471587  203.6776157  294.1908076  198.8640283  603.8497465  -84.09229423  -153.6210305  617.5234562  
229.9035707  271.765587  156.6410236  239.7876761  136.72284  318.9223983  114.4146715  442.7972641  211.9027164  278.5775204  257.6789052  204.8504036  295.3108624  204.6350785  597.4244013  -86.71072191  -154.6863197  619.3738432  
230.1141728  274.9472007  157.4358989  239.3516078  136.0165377  321.1772629  113.0478097  440.3094153  210.1009748  278.7413158  256.2004651  205.5234299  295.7176451  204.5645161  599.0370443  -86.40746429  -152.9676005  617.338439  
228.9660684  271.8510824  155.7335906  240.1930186  135.4316769  317.0009895  110.7476154  443.6158232  212.3185369  279.707039  258.0861122  205.8974329  292.805558  203.1301775  595.180585  -81.95389771  -153.4419114  621.6099506  
232.7219078  275.0167505  155.6409474  239.795674  136.2106403  318.6081947  113.7476337  442.1026338  209.8762027  281.3438718  254.3903164  205.0795572  295.7335252  204.4333133  597.5070702  -85.00762759  -145.247086  613.4012896  
230.5027479  273.7967631  155.3073006  240.3278494  135.6239911  317.3837696  110.3079562  441.9278424  210.3919021  278.6198691  255.5423099  204.4027834  297.9029605  202.6256641  603.7036479  -85.09629352  -150.3155855  618.5897851  
228.7591141  277.0867187  154.7600712  237.6484308  134.0724708  314.5485626  112.9261943  442.4630666  208.6681404  277.9772194  255.6656863  203.1456916  294.0552245  206.1902632  595.5234425  -86.32969252  -150.458868  615.9279714  
230.3308883  281.5968535  156.9811996  239.566036  133.1086258  316.3729838  111.4545262  441.4113135  211.6901177  279.3182188  256.6723224  204.5011877  294.9422542  200.682854  603.6550482  -86.17375394  -155.2791256  621.6775847  
231.4505048  283.0204237  155.612964  239.2908915  137.3112882  312.3631348  113.0577251  444.9841571  210.584164  278.9117998  255.7176323  202.9550805  294.8980523  204.9399524  595.9047844  -85.58078888  -147.0683086  620.0622952  
231.2948623  282.4950106  156.5597032  240.3082578  137.7356076  314.4133742  113.7700046  442.2612547  211.6210093  280.4748979  255.8326846  204.3952705  296.0442718  200.8669482  601.5208895  -83.99279329  -147.7383868  622.3998624  
230.8907243  275.6907622  158.5023162  240.5544673  136.5883073  316.3395954  111.8855643  442.6601651  209.2121951  276.8784131  253.9947165  204.0535618  297.280601  204.191269  595.5703124  -82.0760227  -144.7120684  615.4217638  
227.9484813  272.4387682  156.2750184  238.2042345  133.8820912  315.1642992  109.192048  441.8069091  210.0065708  281.3552917  254.961166  199.4064251  296.1951243  202.1967398  597.5942712  -82.59392446  -148.566039  621.6755746  
230.5396763  271.990293  158.526393  239.8789518  136.0729575  314.4134911  113.766765  444.3995582  210.2651718  277.7601643  256.1731814  202.2867573  295.3935145  200.8982676  596.2512324  -83.89195358  -148.1523203  611.8809446  
228.3348315  269.8750369  156.6909979  237.9727446  138.1891413  315.4095439  111.3594879  439.1438436  210.7864735  280.1781535  255.0906299  199.5220162  295.5769075  202.3263083  598.8117377  -86.14747501  -153.574387  622.9868218  
229.6324946  269.7868565  160.0040571  238.0479061  133.808891  315.3167938  113.1266399  443.2223988  209.7570794  279.4683723  254.0362543  201.8653364  294.1945559  199.6170753  596.9542408  -83.02228023  -151.5718941  611.4746491  
229.0672591  270.2520274  158.867602  238.9582814  134.174607  313.2458725  111.518869  443.4600968  211.2000291  278.8481299  255.5036406  202.498893  294.7190979  200.1375337  597.0174103  -80.06038061  -153.4031475  621.1106157  
231.0760868  272.4013679  159.1338892  237.471765  133.0617336  313.8583122  112.2198266  442.6397246  208.0980097  281.0537962  252.8979929  200.8550509  296.2525504  200.4321576  599.0364237  -83.16920095  -150.6898015  614.2680374  
229.3705482  271.5632349  158.3658155  240.1301742  133.5610152  314.4352177  114.1219968  444.2154659  210.0307469  278.6586689  253.5293142  201.5221165  293.4494412  201.2491562  596.8589974  -82.05125858  -151.6456294  618.1955136  
228.2663167  273.9046629  157.1622897  241.4448639  133.4870802  314.7504208  112.6394031  440.6618074  210.5605758  278.9062385  256.2539052  199.9607411  294.2401769  199.4871482  598.8893136  -83.87992516  -153.7412678  621.9146218  
229.2094667  275.3794625  156.7394303  241.2875362  131.2779902  317.891867  114.0206857  442.1414436  207.7667234  279.9879659  253.8272473  202.8272367  294.0033254  203.3368281  597.3161459  -84.10466486  -148.9002326  613.1885045  
228.0680991  273.3111043  155.3030367  241.3257533  133.1746319  320.1419762  112.1670375  443.1238717  210.0696129  280.1528357  256.6537361  205.488971  294.1964845  198.0105454  599.385069  -83.28704314  -156.5964055  622.0945653  
230.082161  274.9274316  156.3099243  239.7075089  137.3408995  324.0798018  115.0463995  442.6838031  211.5961895  281.8079876  255.7158368  205.7727066  293.0297396  204.4428743  602.8526587  -85.4487156  -150.9497294  615.808296  
230.0871422  269.7745074  155.5906834  240.0777934  134.8940272  324.17704  111.3158299  443.3061133  213.0516052  280.4246106  255.0486239  207.5266353  295.9787952  205.5178411  601.5538978  -79.571578  -148.2471533  622.5072967  
227.1496834  270.2645543  154.4427907  240.4527973  135.4633269  319.3840145  111.7641159  442.0112186  212.1803093  283.6545232  256.9152088  202.0223625  296.1279872  203.9915057  600.9879752  -79.60311443  -140.7390729  619.7782276  
229.0004055  267.3709507  155.9064246  237.1026237  130.2116051  319.5508162  111.2982338  441.5734205  209.9819007  279.3826867  252.8856802  204.4946017  297.4419723  205.4628628  599.5272013  -82.5197941  -141.1383049  613.029604  
227.0806937  270.7976906  154.3936547  237.549104  136.5693937  316.8248179  112.6203884  441.3067311  211.5304686  281.3224438  258.1114457  199.9858683  294.8784925  205.9642122  601.8571561  -85.51579387  -149.9075555  620.6160014  
229.8803968  271.5173833  156.6685026  238.4655091  137.3245495  319.9181832  113.3273961  443.1227516  211.4064401  279.0370977  255.7424326  204.0406142  294.7801734  206.2378814  600.5289626  -86.55744165  -148.7892937  615.1099648  
227.9048808  273.8580626  155.9812862  239.6441518  139.8868004  318.7538655  113.3932412  441.4607758  212.5012415  280.5557084  258.2962236  204.3120808  293.7790399  203.381961  600.3619412  -86.88644665  -151.9166431  625.1268055  
232.2251796  277.1734183  153.8338532  237.2036405  139.168667  319.6050051  113.282904  442.6474069  208.622724  279.0702829  255.2863622  203.7532025  296.9669383  206.8882045  600.4886484  -89.1268517  -146.7082884  616.6171761  
228.5305845  274.5559212  154.8295028  239.725243  140.0986218  316.0281861  112.5416879  440.2288961  211.1773415  279.8312465  259.369531  201.5513486  294.6267312  205.3380617  600.0140734  -88.42444416  -154.8247196  622.7429462  
228.0269496  272.9925209  153.9900326  238.0929309  135.9238058  319.7580717  113.4661437  438.7688291  208.4359357  280.2307525  255.1850616  204.5426381  294.0743294  205.1711551  598.9072567  -85.71526971  -149.4629647  616.3556505  
229.1908318  271.457567  155.3298272  237.5517543  131.1724897  318.2531056  111.7477437  444.4134772  209.3407735  279.816062  257.2841715  204.6817901  295.4153253  201.4215699  598.373254  -83.96864236  -153.4982103  615.7014593  
228.3227872  272.1204698  155.7918415  238.0128117  132.2190713  316.8249382  112.174379  438.7706157  208.1751386  281.657743  254.5601667  201.6511755  292.9034638  204.4688471  595.7025209  -83.70187411  -154.6875425  617.8100593  
228.6157413  274.3743426  154.4811976  237.8796776  134.2610501  316.0145871  112.0268053  443.0158502  211.6162814  282.1095919  253.8744991  203.0515707  291.8487497  203.394247  594.7068628  -78.42535183  -152.5424302  623.0501349  
230.1540585  276.1794771  155.166534  238.4850402  131.6731629  313.5710941  109.909016  441.7499492  208.838074  281.0015723  255.180421  201.3901233  295.6874058  200.4244807  601.2576736  -82.85541733  -149.4895293  618.2577744  
229.6875716  278.805314  155.6177129  239.6745701  134.2886377  313.7525059  114.7175867  445.8359062  209.6465969  280.2319621  254.183906  202.0745582  294.2734902  205.2120857  594.9455015  -83.29723656  -144.3284596  614.0781257  
230.035695  276.0054735  156.0057853  240.6139666  135.4265472  314.1369135  111.7373253  441.6923181  212.2969031  278.6845509  254.6848091  202.8139538  296.8787903  202.5819198  600.6652916  -85.20717988  -150.2850854  620.6359  
229.1139445  275.9233244  154.7095219  239.4923036  136.6309324  316.2948818  113.6127297  442.3884744  208.1594921  278.6946195  253.7537225  202.6460103  296.4891586  206.5971349  595.5865147  -86.34760081  -144.8922357  617.5801141  
230.3365126  274.8432555  157.7561773  240.1985021  136.1185258  315.3357008  112.6134809  442.5667237  208.7971477  278.8774704  255.2321423  204.0877194  295.6009679  202.592219  599.3590733  -84.04516765  -153.3277103  623.2255845  
229.7701877  274.8067885  157.1447521  238.5717423  134.2905837  315.5583423  112.4947537  440.3892418  206.6722547  279.4848839  254.0309878  202.5844245  297.0880061  204.4845297  597.5849187  -85.89112251  -144.6287173  614.3653183  
228.8083078  272.4327887  157.5924017  239.0366802  127.8200622  313.3646217  107.7457981  444.3220399  206.1818567  278.3911197  252.596183  204.371822  296.2116067  200.4643977  599.7601045  -80.40996893  -151.2441288  611.7320007  
227.6763809  275.3901744  156.975274  240.0168461  133.3464389  312.5011753  112.5072327  438.4363374  208.8200203  278.8597513  256.1487465  198.1864749  292.7419039  203.2131309  596.2654377  -86.37772511  -155.0188982  618.1188331  
229.2048725  274.1600287  156.5474487  240.221092  134.7108188  314.4440475  113.5048578  442.3018163  209.9368342  277.9085548  253.697741  202.5979945  292.7356609  203.1751394  596.7095621  -83.36611291  -153.6478733  617.4550634  
227.8294443  272.3796775  158.3723546  241.4957851  130.8326296  313.7324857  112.1380769  443.3580693  211.5544872  278.1431327  255.1918857  202.6082968  294.0228626  200.2087397  599.9917444  -86.36826577  -155.9817968  616.4322052  
230.8372497  274.8266178  156.8996196  240.1662965  137.3945506  314.9044628  113.5109054  443.7587984  209.6818636  278.8898202  253.8615897  204.2365472  295.4602293  204.9668881  595.7525239  -86.1724153  -153.3863459  617.266213  
230.7621559  273.8577837  157.3425943  241.5276668  134.9893108  318.6852713  113.497614  442.5430824  212.4862211  280.6974648  257.3202428  203.5640915  295.8585909  200.7615126  602.6271992  -84.16324348  -153.1167668  621.4850233  
230.654726  273.3892189  155.4865448  241.8779761  137.4503496  319.393011  111.9838237  442.7261411  212.4153942  279.5834145  254.796039  204.7308831  298.2885085  204.1958163  596.8748989  -85.62821408  -145.3448408  619.398089  
228.7139533  271.0725858  155.456638  241.4734239  135.8057722  319.5006767  111.7503616  442.48922  214.5548569  282.2234711  258.8230102  203.9164021  293.1344142  202.7763741  600.0611266  -84.21995573  -152.3716151  623.3191696  
230.030557  271.2267609  156.5147538  239.8046919  134.3995385  321.2805765  112.9426017  440.4215001  211.0484091  280.3409249  253.9296457  203.4566827  294.7694015  204.4348579  601.3297316  -85.77226478  -144.9136031  616.6929505  
228.4768996  269.5505778  155.1502278  237.1138212  135.0259911  321.1444578  109.9150356  439.6215321  210.0064049  278.7664352  257.6649798  203.7921545  297.4428914  204.7759549  601.999881  -86.24447486  -152.39867  622.203473  
229.5044188  272.8345286  157.5286547  238.1662947  133.2772255  321.4674084  112.721524  442.0430592  210.5936487  281.2976049  256.9215001  203.3583798  293.6087561  205.9156891  599.2790029  -86.71902735  -151.9819191  617.0076031  
228.7516148  271.6955473  156.9049559  240.0291623  133.0335619  320.6130242  112.1373713  440.7762401  212.3436451  279.204228  257.0298159  204.2349423  295.5080694  203.0599216  603.475367  -85.06852646  -154.9444454  626.2276457  
229.5101457  271.9465799  154.7426213  239.5222371  133.9072984  319.8015412  110.3500135  440.7304089  210.2069387  281.3692744  253.8778136  202.5527524  295.2286771  205.2053735  599.2720697  -85.20131455  -148.4913856  618.7326092  
226.6027451  270.5936537  156.5063888  241.9631183  131.9897438  317.2849406  107.3841525  441.2515884  212.7402186  281.9772578  255.6505813  202.5713597  293.0141636  202.4149526  595.5138059  -80.26108158  -153.5753581  623.0986415  
228.9810041  269.5241149  155.4052261  240.632088  132.0343552  318.0441115  110.9803668  439.9302432  211.5524506  282.5777657  252.6068711  204.1518514  294.4461433  204.0805062  597.4688797  -82.19647323  -146.6674849  614.2844041  
228.9308274  268.2396002  157.1967434  238.1553551  128.2101517  316.8487377  107.7090625  443.4715541  210.2223337  280.5234638  253.8719736  205.3217689  295.3564333  199.6404138  600.4722543  -80.39643567  -150.7367647  615.6816421  
228.4235654  272.2101018  155.603811  238.1774787  132.8502607  317.3661922  110.7590378  441.4012438  207.4184185  282.1183477  255.2653189  202.4581027  293.3826345  205.7547788  595.6390254  -84.27766806  -151.5849747  615.8331964  
229.9083458  271.8796625  155.4485029  238.8582069  131.2345421  316.9686427  110.8350681  443.2660213  209.9746066  280.8051145  255.6904493  205.3286387  293.434564  203.6100724  598.4805675  -80.17227531  -155.1235105  626.2452774  
229.0996974  274.9639592  156.1495255  240.000808  132.6638744  317.2454986  111.477496  443.4886962  210.5689619  281.8877553  257.2028872  202.6852733  294.6048837  201.2340178  603.8206513  -82.78492084  -146.7641158  620.9989505  
229.9538599  275.0115509  157.0111506  239.0576184  135.8010922  316.6122729  113.5652401  443.5236731  208.190094  277.8672031  252.7470462  204.8532967  296.8607086  203.7859245  598.9279908  -85.33137689  -145.3617666  619.7883214  
229.2471209  274.2746432  157.4638075  237.0050009  135.3840663  315.947583  111.740014  442.9757471  206.4616566  276.7428379  256.6392222  203.5819089  296.1131231  202.9208394  601.435715  -88.09495672  -154.9692855  621.720499  
229.8905342  275.9460276  158.4654065  238.040456  136.0196207  319.3712352  112.9863455  442.8911027  208.8220933  278.5747572  256.7101931  201.1964331  292.6708846  205.7462725  599.6236985  -85.99015904  -152.5711548  615.1742925  
228.9310218  272.4194676  157.1944604  239.5704636  134.4037076  317.4514458  110.55053  444.2693357  210.6959813  279.6990968  256.2176089  204.4954097  291.302423  202.5934885  597.3922057  -79.55212928  -155.6173175  625.3305748  
229.588312  274.8116698  157.7353405  240.9736328  133.3079693  315.5537151  110.8431335  441.7509406  211.1821817  283.0330449  255.4088206  202.1819966  294.4469491  200.7422015  599.6342488  -81.21478501  -143.9146449  618.2218399  
230.283289  271.7645111  158.2604397  241.1456909  133.5111284  315.8946229  112.4698853  445.4447407  210.2784803  281.0130158  256.1645571  204.1428535  294.4731528  200.9303977  598.9392162  -79.82316155  -144.4650192  615.9585047  
231.2227639  274.9794016  156.3874072  239.2743465  139.0109614  316.624969  112.6841998  442.114358  212.9826845  282.4602461  256.8187708  200.8100729  297.0474613  204.2046473  598.7104137  -85.08982319  -145.6837752  620.8800388  
231.5243526  275.5571597  157.9046174  240.5059599  140.0975911  318.8271372  114.1488126  446.8624214  213.2098215  278.5544537  256.1169662  205.8669365  294.976889  203.5169524  597.8367784  -81.36427722  -145.61932  619.7974631  
230.7719639  276.3527718  158.7536442  240.3131846  134.5082302  318.4961283  109.3716536  445.9171565  210.4937046  279.3814913  255.6162595  203.2839528  298.5010756  199.0915083  602.5359827  -85.1960803  -146.8478416  617.0898556  
229.5702514  275.7851405  156.2160088  241.3533038  137.3827795  318.9181792  113.0804268  445.0044517  211.994861  279.5876974  256.9246479  203.3185621  292.5938241  204.1945517  594.852423  -84.23341982  -145.1187422  614.82655  
228.8640252  274.3613734  154.7133243  242.0135452  138.2765078  319.6509308  112.7591978  441.8046699  213.1901593  277.287791  256.3228599  206.3959287  292.7467775  202.6561216  599.0449222  -84.17430887  -151.8684442  623.3740285  
229.2093015  272.7743217  156.2625217  242.4691917  133.2987711  322.9298211  112.3900566  442.627252  213.4875755  280.0666418  254.3751089  206.1499038  294.6809184  201.5228698  602.7450059  -84.79901266  -147.8941975  612.8606634  
227.909363  271.6861403  153.7620978  240.8296804  139.7990514  318.307509  111.1738967  440.7104105  214.8171616  279.4270153  257.2430174  203.4491158  295.6598264  205.9082558  597.5317833  -85.55423512  -152.2282361  624.8705953  
230.3318478  272.0318316  154.7080569  240.0720989  136.9740503  317.504811  113.2259654  440.1156542  212.7136089  279.5893504  253.517618  204.8178882  296.5680468  205.9985112  599.827736  -85.51950018  -148.1311162  614.1568225  
228.6273654  271.5038966  154.0702665  240.1169495  136.5970959  316.4013612  112.0499453  442.3813105  211.113512  279.4929636  253.7088612  203.8180976  295.8270892  204.5924713  597.5286956  -83.94598613  -148.8981134  620.8769073  
229.6404343  274.9267086  155.5187002  236.9848904  135.7004598  316.8830976  110.9746665  441.5076024  205.6777182  279.2652125  254.5846805  202.3388315  298.2792466  202.1743058  602.8060305  -86.37781156  -150.3435871  619.1069738  
229.5969241  273.2359134  155.7248594  238.737557  135.5340731  316.650573  113.1723168  442.0140808  208.3423849  278.6114582  255.9160271  202.1992884  294.5423678  204.5584043  596.1442713  -86.5593746  -152.5378995  619.0946285  
229.1710901  273.3240796  158.1925522  238.4480844  134.1246686  317.2898841  111.8664206  438.5148351  210.7445351  280.5013923  257.1431058  202.2582719  293.9443557  201.5774639  604.0106159  -85.63904926  -157.2783721  623.2382157  
230.645109  271.2538781  160.9275  237.7692221  133.0293589  322.0486635  112.0874348  443.6370433  207.5868861  277.9442498  256.851132  206.2723042  296.7731051  203.3997133  601.6278391  -85.15486785  -152.8438529  614.5105208  
229.9493099  273.9363922  157.943835  237.8918842  137.7126799  317.050122  111.3665912  440.2834787  208.5452888  279.2684649  257.2492439  201.257079  297.6602084  205.2086375  599.9823262  -87.53512612  -155.0036408  626.2570889  
231.9870651  275.681559  157.5143497  239.0930677  134.9678614  316.616953  113.3844856  441.1935704  209.027982  279.8630609  253.8452188  203.6742815  295.9350463  203.05645  599.251378  -85.02275765  -149.1493778  615.5493041  
230.4132815  274.1004012  158.4493585  237.4755579  130.9843471  316.8576195  111.2123625  442.9050656  207.2849339  277.3265411  254.8199223  203.5619408  296.4823984  203.0157333  600.5881639  -84.22773946  -149.9712484  616.4086483  
228.0382451  274.6164829  157.814504  237.6911206  133.0533251  314.4824959  113.3015406  441.1999663  209.0060276  276.9927323  257.062999  200.2235994  293.4445533  201.2493716  601.4450539  -87.88804426  -158.2987601  623.3664155  
228.7113108  276.6052376  156.3299552  238.0970665  133.0238721  316.3876947  113.3828273  440.6733276  208.1787667  279.3188833  256.6628077  202.2395032  295.2592219  200.9276362  601.9627639  -86.31006014  -154.0978516  618.518477  
228.4088824  274.3757049  155.6545398  237.5129954  136.3314844  317.4038121  113.5866015  440.6887591  208.6667101  279.9622179  255.6912771  202.0878454  292.9318897  205.1990982  598.206907  -87.68070494  -152.7219531  617.7880117  
227.6732378  273.1483637  155.8987184  239.1775605  137.0174088  320.095526  113.7830625  443.5068364  210.6920299  277.4351409  257.5753242  204.9153125  291.8641374  204.7984025  598.1619748  -82.95239454  -155.9030467  623.7337894  
226.7435318  272.0590388  155.189831  240.6838452  134.0529405  317.2095633  109.9925619  443.1634108  211.0817439  281.1380646  258.0227791  202.5450591  295.1287035  201.6542191  599.8849048  -83.5202301  -153.9205915  618.8427903  
227.8859043  274.1240522  154.2488155  240.0754625  135.253277  314.657828  112.6321706  441.663158  209.3582052  281.6825491  256.4656567  200.8040018  295.5415345  206.2617149  595.7117333  -83.57072272  -146.2863529  614.6550939  
232.0629477  273.7433448  156.5533327  240.5325629  136.7160589  317.2939739  115.2120859  444.4749736  210.1565794  278.2781241  253.7679089  205.1643508  297.0791446  203.9795614  597.0857649  -81.73332207  -147.0671584  620.7667933  
229.8155021  270.9868778  155.8442993  237.8530666  133.2926513  313.4799768  110.4466664  442.4681463  208.4247295  280.1151065  253.9329824  202.8152236  297.0719845  200.9668729  596.5225446  -82.09380616  -149.7556249  620.9979512  
229.9292723  273.2868241  157.0096074  236.9610469  130.1958518  312.4159771  110.2844779  441.7323057  208.5308137  282.0310355  255.6018267  200.2579392  295.4983933  201.4410505  596.6181402  -82.31380458  -148.1454584  614.2224312  
229.3445639  271.5627859  157.8841148  237.716866  127.2232393  314.0322183  111.7008928  441.6965863  207.061858  280.3954481  252.0409158  202.4232325  294.4703499  202.248136  595.1913338  -80.76974785  -146.536749  612.2791832  
227.8456864  272.336704  156.2976536  237.3377276  131.8291264  311.7888754  115.2173272  443.028328  208.8856514  280.0351775  254.9005534  200.5401317  293.4429838  202.9134704  595.2858613  -85.61340427  -151.4233334  619.0449477  
230.1841716  274.867147  159.665365  239.8499659  132.9855578  313.9175023  112.58729  442.3367363  211.5523545  278.9854273  256.9561617  202.1976069  291.3047248  197.9740426  598.3170007  -82.66006813  -155.7414783  621.4525399  
233.1543614  273.6723473  160.1645098  239.4623355  132.983306  314.6557108  113.0665001  443.0027717  209.7206624  280.6639085  255.7680991  203.3463826  297.5587123  201.6452051  596.5548603  -82.55301442  -147.4002244  614.952968  
233.968372  268.4079217  161.9242344  238.0337785  131.0597573  318.1943033  111.5995765  442.8627808  206.7873464  278.5433985  252.5773149  204.002067  299.1507114  201.8490929  596.4495197  -79.34327599  -142.0087048  613.1685012  
232.4859338  268.448709  156.9471635  237.4170262  138.4471061  317.831555  114.1610109  443.9628425  210.0708608  280.1644809  256.6850429  201.6570888  296.6959309  203.4522832  594.5282811  -83.01050291  -152.1053743  620.0263604  
231.6910429  273.4178156  157.7670853  240.0141766  137.809063  324.1732404  113.8976729  443.7489751  214.3714658  281.7225048  258.6528574  204.4695881  294.8561457  198.4766572  605.0883719  -84.16061573  -155.3200863  621.8049056  
231.6234915  273.7977386  157.0589814  240.024273  137.4540666  325.6469144  114.5619515  444.5477858  213.1929029  280.0703222  254.8716409  205.5408456  296.2280417  205.3574053  605.958862  -83.53342255  -145.7421527  614.3011998  
228.5035177  272.9104566  152.6085334  240.4117096  140.1929919  319.4770744  113.6070244  441.6936155  215.4830067  280.5074386  255.8700157  203.8419847  294.8988138  207.0220552  599.2437585  -85.18753388  -146.5851924  623.4328506  
228.3888678  274.4101685  153.3399581  241.3326427  137.3269552  321.3455742  113.4204338  439.8086943  216.4211096  282.3148461  254.9696004  204.142572  296.0312992  204.5873089  601.9580832  -85.50845217  -146.244743  618.5550792  
228.5104373  271.1200714  156.0367609  240.1646564  134.265784  321.8312364  111.5707041  442.8626628  214.0102687  279.5554718  254.4920335  205.7759144  295.1079886  205.7293299  602.7990819  -84.3496159  -147.8447384  614.6148292  
225.3611519  271.9521954  154.0950995  240.4115043  136.3548266  319.3047133  112.3283611  436.6939338  214.537512  281.4508892  256.7011463  201.1604381  292.8675275  206.5527407  599.450922  -85.08423482  -149.6802919  621.0074822  
227.4743535  273.6657382  152.4095044  240.887719  136.2736454  316.6082224  112.8894385  441.2329313  210.7405063  279.3574055  253.0058463  203.5852059  293.1400427  206.8513994  595.7262007  -85.53061862  -148.3000247  618.3282398  
226.1130544  274.0872641  153.5047213  241.1308405  133.4881099  314.365582  111.8272867  441.2729632  211.2404599  279.0664379  255.1953192  201.5894728  293.2964902  203.9294002  597.712661  -85.64211263  -154.7057816  620.5677637  
227.3402092  277.4347334  152.2902371  239.127708  135.8047516  314.3952916  111.3912326  439.9124421  208.5794524  278.720141  254.9470019  199.9566879  295.3773849  206.1663704  598.0025177  -88.02575384  -151.8254397  617.9054752  
228.6606801  277.5238063  154.8597018  240.4813702  133.9388856  315.0776423  113.7788388  441.6850501  208.7780102  278.8454882  254.0622183  203.8058392  293.487742  203.7897902  598.6529795  -85.21669159  -152.4880337  619.933239  
228.3864219  275.1579072  155.8639892  241.62195  130.5410441  315.041676  112.3530279  445.0611962  206.877175  279.2193668  255.5786521  204.4396708  294.8496332  201.165397  603.6299348  -85.90103405  -156.1844157  618.5140714  
228.6783841  276.3791828  156.1248606  239.0275238  133.114882  316.9342117  112.9317706  440.7418926  206.2330561  279.7755832  254.5256268  202.0452133  294.9983999  205.5382049  597.9139232  -88.06868178  -151.2005241  616.8928438  
230.4551782  275.5678132  158.1612479  239.2883757  132.6742679  315.7535829  114.0999118  441.9868266  207.9047526  277.9604875  251.8546444  204.5554907  294.2374623  203.6548517  596.6205619  -82.6684197  -149.6877773  619.2807055  
228.8666731  273.2199959  156.3009669  238.1101176  130.4081731  316.2951026  112.00454  443.8512253  206.5988051  279.1399617  254.2344654  204.5570176  295.439156  201.8102578  601.1693597  -85.33621068  -151.2081899  618.4551197  
227.5826355  273.3396132  158.1728123  239.4179992  131.1639452  315.8609269  112.7925687  440.2688211  206.3577504  280.2623515  255.4939255  200.4370221  292.7876502  201.5685673  598.9800231  -86.12507964  -153.7285854  620.8825363  
229.1345975  274.8488804  156.3738737  238.9262569  130.7921914  314.98791  113.5687844  439.9150487  205.7017598  280.0466338  253.9048934  201.7715763  293.8562405  202.7726213  596.3623542  -84.91563072  -148.5655995  616.6263613  
227.881341  270.9830705  158.8709733  238.0377516  125.659828  314.2394185  111.3459411  443.5565351  204.0999048  279.1911109  253.0039037  203.2338747  295.4895611  200.9638886  595.795214  -83.91303361  -153.1550025  614.0960308  
228.4264228  269.9299013  158.5918719  239.171456  130.9393402  312.7284206  110.5188291  441.4244459  205.8541795  281.1501811  258.6323059  200.4410161  290.8323316  198.8726926  593.6210219  -82.05165985  -160.8669005  623.2345831  
233.1542653  272.3100468  160.2391278  239.0081297  130.080493  318.6547456  113.5689771  442.7045628  207.4133614  282.3937  254.1937761  205.341641  293.5567366  198.8811037  597.3389624  -79.15163263  -154.3786996  614.7956071  
232.2469201  272.1099878  157.7193512  238.8775079  137.3276853  320.6005926  115.4450586  445.0594455  211.5168689  281.4187183  256.3788868  205.6822237  294.9675481  201.372418  596.9981378  -79.24275629  -146.1492935  619.231855  
231.0608858  273.7062254  155.3365168  237.4593225  138.9163859  318.8997876  112.8718013  442.9127561  212.6635765  282.5420576  257.6295465  200.8414002  297.8482886  199.8217578  604.0178178  -84.5528526  -148.8280359  618.4772016  
229.1145307  273.1985727  154.8858365  242.2024698  137.821843  319.8731923  114.8452451  444.0505564  213.8265156  280.6138147  253.7191159  205.135549  293.5644366  204.7895775  595.8356103  -82.79310792  -144.8524088  614.5693126  
228.0763236  275.8210713  155.5916674  241.5818297  138.1199943  317.7704145  115.0154922  440.1615258  214.6342411  281.4914461  256.3296983  203.1941014  294.5928545  202.7097021  600.220591  -84.02351363  -148.5484905  623.0658067  
230.2621328  276.8180155  155.9928894  240.2857741  134.5619712  320.9221943  114.6539488  445.0243138  213.0100777  278.7019626  254.5493944  206.7311344  296.6609508  201.9448329  604.6403923  -84.7214668  -148.3997486  613.4699587  
227.042111  273.6695775  153.8927061  239.2940813  135.2886241  317.0872397  113.694025  438.4304645  213.6984569  281.2541289  254.9734885  201.701493  294.7606001  205.3755873  600.1500249  -84.44418226  -151.5022319  621.4827313  
228.3899417  272.5279563  154.7403081  240.3263044  137.4210212  317.9448252  114.9188401  441.704798  214.507821  278.7036527  254.3655924  204.9948965  295.5172231  207.0589475  599.4492632  -82.43195322  -147.4355118  618.8450301  
227.1270463  273.7062392  154.5397002  240.4854884  135.8371849  317.9545582  113.120105  441.1251345  213.3425237  281.2048329  255.3675184  202.7698793  296.6585338  200.7460899  599.3844227  -83.04832916  -148.7678461  622.2108475  
229.6697267  273.4374914  154.5878235  238.8551222  130.0808502  318.7395493  111.6452979  444.0612434  208.3974954  279.9463925  253.7921975  204.2832277  295.1575154  201.891853  605.5165805  -84.5083885  -150.5196473  611.3248129  
229.1419461  272.8859172  154.4687161  237.1066042  137.6451908  320.1621696  112.3841596  440.3978447  208.6471734  279.315196  258.9717287  197.6477689  295.1089917  210.9555573  601.3002607  -90.89406978  -153.5708423  615.0394284  
230.5384197  274.2637055  159.0152831  239.8155074  138.2514389  320.3308038  111.1693494  442.0594663  213.4361938  281.838174  258.856289  200.9093767  296.6745526  205.011222  601.7295046  -84.14034961  -153.7109512  628.2992263  
230.6617354  271.815194  160.2595571  241.0915912  139.4331483  321.2656004  112.300021  444.951251  211.8426144  278.6527575  256.3411295  204.1348607  300.5359404  207.2672593  602.2229  -83.48424044  -140.2091647  621.6734621  
227.7105531  270.1397757  157.3353195  238.8555137  140.8580336  317.7340346  111.1654339  439.5263879  210.1457497  280.1612689  255.5505466  202.0524455  297.6672362  205.8226314  600.4255849  -83.68404152  -143.1634359  627.3901715  
226.9842571  268.6312008  156.8981959  235.8104306  134.5757124  315.8886455  110.0834091  439.9773643  207.2614444  278.0517911  252.9666883  202.365449  298.2050236  205.4829968  599.2415303  -84.70616967  -141.9890704  605.3683774  
230.8172414  268.9847052  150.1170692  235.1298884  128.7635192  305.4327122  113.8762833  436.1300199  214.0914016  276.4347289  266.0232992  198.424821  289.4470928  198.3633468  593.961971  -84.29704631  -146.0762174  633.4513577  
236.2029465  274.1675494  155.1810186  238.5832087  144.4790474  313.3829877  109.2513092  441.3176835  212.082105  280.8606235  258.3946661  199.3235857  299.6992522  201.0689846  598.7219037  -85.7184146  -160.8178842  622.618468  
236.1742013  271.4361833  158.3219423  237.5347953  139.5661319  316.6239357  111.7041761  441.8186476  211.4372854  277.1556144  256.084442  202.6226498  300.3621256  201.7873823  599.265561  -83.40595406  -157.2754624  617.6719659  
232.5245652  273.0938141  156.9428116  237.5694386  139.6186176  316.4804628  112.0685053  440.6861923  210.7950802  278.3046645  254.0622025  203.192097  296.3517781  201.5327479  596.9850728  -82.91052986  -150.1749507  617.2557285  
228.4076483  272.6340754  158.1401326  238.0532069  128.5129364  318.0225486  112.3131606  447.2677215  210.1703433  279.5180536  255.4598984  202.8982474  295.8496764  200.6680389  597.5651418  -88.00285256  -153.1695339  612.3097694  
227.1782808  274.8934798  155.6982024  237.7446669  134.0573382  316.6864087  112.5815889  441.4322108  209.4526402  280.2190452  256.6454967  202.8685657  291.3198845  205.9942033  597.4567074  -88.24754691  -155.7416955  618.0409955  
227.3961429  274.6036194  157.6678869  240.9518547  132.0865592  319.5661497  113.7383779  443.2323626  211.1413475  279.5395692  253.3118136  205.3207214  290.9600848  203.0263957  598.5190202  -83.57707766  -156.5479337  618.6977017  
226.4851836  272.1599447  154.8608612  241.9793815  129.7177937  317.8713543  112.4478097  443.1517726  211.0378249  281.2497372  252.183348  206.8889236  291.034557  204.1052513  596.87528  -81.38042136  -150.2442502  616.2117085  
228.5695357  277.2524212  157.0455714  241.3938129  130.3161973  320.1749551  113.652448  448.2775983  213.2870524  280.7629364  255.7566396  206.229442  294.1319931  203.0793575  605.3347544  -84.83812546  -149.8874531  614.0709622  
228.6091931  276.8075508  153.6253124  239.3376357  137.4501949  317.1125044  112.089256  444.3946045  210.602749  279.1672033  254.2948718  203.8201537  295.9410022  211.2972231  598.7352201  -84.92284294  -144.5170506  620.5388535  
228.8616079  276.9997122  155.6993223  241.8663563  135.0658574  319.1447693  113.0890125  444.1751149  212.7099684  279.7916727  256.0530794  205.6999997  295.1175644  206.4970432  600.8289373  -84.30890615  -146.1050518  615.7817763  
230.0035811  274.5922056  156.153551  240.2109564  134.9404944  318.7654282  110.5969698  443.8282335  209.2492672  278.5822582  256.2208418  205.7557526  298.8883288  205.412577  603.3162204  -84.34543903  -144.9968456  615.9811484  
229.762644  274.9481956  155.4556307  241.2433152  137.4921984  318.459197  112.2510011  442.5210121  211.6902337  280.3259731  256.2375833  202.7006384  296.2899432  206.8590039  598.5781197  -84.16058294  -146.0303239  616.9965308  
229.4074671  274.0699931  154.0542908  239.4010398  135.5027256  315.5664317  112.245988  439.9199494  211.1578674  279.0976097  254.3057199  204.7995227  296.4757924  207.0334936  597.9288699  -81.1119804  -141.1967412  615.9668174  
229.591193  275.7879262  155.9833494  236.9125684  133.0792986  315.1201024  109.4306618  442.7173514  207.6317278  280.0947717  254.0445001  204.4579049  296.2675231  202.2876383  598.8472944  -81.92229135  -145.1628077  610.4950783  
228.9400977  275.9956139  155.1647196  237.6315137  136.7205343  316.9379022  112.7527129  440.4194509  209.8667156  280.0564795  257.5675198  201.9940866  293.5620866  206.139989  594.2701206  -83.43754013  -148.8381984  617.5768651  
230.4869163  269.9535748  158.8157106  238.4422866  145.6194987  310.6101145  109.8706146  434.5881702  206.2737794  278.1020764  253.7621828  197.6729495  290.2831666  206.3457588  583.3638525  -77.37622588  -147.0625032  622.4481013  
227.9522969  265.7205038  158.2221718  237.1391421  128.7515627  319.8737686  109.7915477  442.0659544  203.9499849  277.2746653  254.0832821  201.7353433  296.9124623  202.5408019  599.5938859  -85.92795876  -143.6952328  616.9760233  
226.5888261  266.8608798  156.2307856  236.5646453  134.300489  317.2552464  110.7844742  442.919763  206.7180946  281.3407959  259.2691862  202.0812817  289.3136827  201.4019447  594.9792284  -86.74984445  -154.8619334  622.6006333  
227.197414  269.4702827  156.9989878  240.1427022  130.4200069  319.3626159  112.5244905  440.5260484  208.9913996  279.8093229  254.5747448  204.071042  289.5787287  197.2483803  599.0506987  -87.08497758  -159.0745969  620.1219493  
228.8286788  273.6160219  158.5803244  240.5301061  130.63665  317.8920163  111.7502082  446.9772957  211.1394566  279.8048857  257.4622924  205.2235488  292.378207  195.432469  605.0828255  -89.58480181  -161.8732238  616.0657329  
229.2948124  274.1993534  156.6485599  239.2519464  136.3226903  317.9902368  112.1169485  443.5370281  211.5243814  278.6598493  256.8574748  202.9077331  293.9106274  203.4989805  603.1662127  -87.07005007  -162.0527732  622.029561  
229.6666375  272.1905236  158.7013273  240.5345033  136.3183859  317.3361115  111.8892132  440.8586805  210.730173  280.002896  254.2633337  204.3027385  293.6379426  202.256027  600.0104836  -85.8478947  -159.0800626  624.628002  
229.836455  273.6644459  158.3801972  240.2315043  134.8265474  316.6299464  114.2931472  445.0175516  209.1860571  278.439375  254.9601553  203.6114308  296.0051562  200.8024006  601.9352253  -85.81110495  -154.2794999  615.2322968  
230.9708147  275.3884285  155.2494539  239.0270922  137.6561626  316.0474436  110.9135243  444.7337727  209.6254135  279.1236372  255.340697  204.0457063  298.3273577  204.9651065  600.9817755  -86.15221238  -149.1550321  617.7334511  
228.736542  273.6877343  155.7708505  241.3194262  134.9812372  317.5900932  109.4595335  441.4428897  211.4572051  280.5696202  252.9632021  204.4408048  290.2338436  204.0945197  594.2937913  -81.17728518  -150.1910777  621.5310281  
227.9546735  271.2213209  155.2502704  240.1919299  131.2731091  318.4751122  110.0365741  440.0875179  209.9504198  280.5571095  254.2291411  202.8648281  293.515102  200.9146143  596.3442202  -82.99901978  -147.5210069  624.0491451  
228.7822522  271.0542392  157.6072138  240.1360589  127.8604616  317.1513412  106.8831949  442.8714678  211.1041195  282.6064191  251.8677928  205.0815252  294.4722273  196.1111881  601.3818595  -81.19076814  -151.1821269  618.8023231  
227.9708523  272.3651756  155.1137527  240.4250987  131.7786716  316.3099737  108.882954  441.9689374  212.4723791  284.5257064  254.3703628  200.5127536  293.5239876  203.7449726  596.8896609  -79.9195585  -151.2456095  624.4203882  
229.5935322  271.8778384  157.678162  241.3064871  131.6975658  318.217073  109.3565215  440.1817966  211.7399631  283.9496538  252.2340042  204.495001  295.0627166  201.303761  598.9506436  -79.78733551  -149.034179  623.5242268  
229.014158  271.2747524  157.7876424  239.896861  128.4068122  317.8149795  107.9387305  446.0126255  211.9234544  283.8389753  252.3783038  204.0815343  296.6007088  199.5217445  602.0116599  -79.33546359  -145.5081139  618.0820939  
229.7812157  274.917533  156.0293506  238.6752816  137.5103495  315.7737676  110.6700539  444.2586193  210.0135316  281.6578748  256.0411048  202.6941685  298.3518862  207.3187888  598.9901271  -82.49586888  -143.4079152  621.5337366  
229.8871879  276.2337665  157.9449828  240.9214044  138.0466229  318.7806022  111.5286692  440.2123538  212.0396963  281.4810125  255.6397364  203.7362714  298.1300305  203.5230645  600.4858874  -84.65547439  -147.0812965  621.8010766  
229.300656  273.0933363  158.3226453  240.994782  132.9352804  317.4943648  109.9720516  442.5349565  212.512373  279.1467332  255.2857442  204.6398798  297.146884  200.2495591  602.2976406  -85.09579965  -148.2988892  618.6158142  
229.5902672  276.3705994  156.1170155  239.6474335  133.9035887  314.2664439  110.0705297  440.1250553  211.3875891  279.8423784  255.1139178  201.4348416  299.3505866  206.6351187  601.5527701  -85.92793153  -147.1925586  621.3376806  
229.2509755  278.1187833  157.5345258  240.978965  138.3300485  314.3180142  112.8508296  440.9361377  211.5610341  281.078563  257.6535128  202.3526349  294.4652748  204.2938492  597.9240043  -84.6564031  -148.8183528  623.0564584  
229.1751883  274.0680621  156.5883615  240.7570065  139.6694165  316.8522108  113.6566175  442.4256158  211.0704686  278.5368707  258.1188376  204.1886061  295.9617786  204.8221007  597.1163511  -85.30785868  -146.326424  618.7530448  
228.8389056  276.5617062  158.6132093  239.4427709  134.6116674  316.7859772  112.4534353  444.5180488  209.9621903  278.4494085  256.929539  205.7106608  294.4377326  201.5220163  600.6092299  -86.92682936  -151.5346116  614.1739573  
230.1712233  276.6641524  155.9591532  237.0840211  137.1619599  315.7883192  112.468596  441.3376775  209.1148083  276.044731  257.0563051  203.0405496  295.0885064  207.3779951  596.0097005  -87.82993668  -151.5097037  619.1933736  
230.7141568  273.6465201  156.3434866  239.7598498  136.8745442  319.9439512  113.5915736  442.4381798  212.8561069  279.2251473  256.171695  204.5319159  293.345426  204.6434333  598.6239572  -85.13575535  -151.5613745  619.7297292  
230.3805376  271.6045287  157.7868488  240.1574552  131.3116136  321.6355336  112.7641819  444.8311265  210.6029281  277.0973793  256.1146548  205.0106695  295.2000979  202.1946346  602.1899913  -85.72695105  -151.0680349  615.2807982  
229.4590319  270.9449662  153.9253995  237.6492199  135.8129231  319.491475  110.9218172  441.5647054  209.4258384  277.5575175  256.0052432  202.3236441  296.322079  207.1546636  598.554828  -84.80235038  -150.6996773  621.3610553  
229.4328206  272.6336996  156.0942978  242.2261044  136.4249126  316.4049679  112.4268061  441.7726395  212.0748123  280.2046019  258.8730488  203.0011872  293.7018013  204.2718241  599.2887169  -84.19754937  -152.8255847  619.5338824  
229.6606432  272.4263211  155.6099331  240.2656251  137.2207456  319.0905119  114.050219  441.9686513  211.3542937  279.2911813  256.0157941  204.0247099  292.9179323  203.2197194  598.5021062  -83.12385149  -150.1920051  622.4684054  
230.9185847  270.304998  157.1281956  236.5313681  134.6405532  318.943532  109.9204775  445.3034579  209.7725702  277.5633302  255.4209231  205.0705927  297.9591191  202.3916963  601.4033868  -84.92352127  -148.6991563  615.809818  
229.441081  271.7219072  156.6507861  238.8270956  136.6439967  320.0261967  112.2282622  442.7053611  212.1961382  279.5001997  257.0382791  202.6833066  293.3229796  206.446222  597.2953605  -83.67976298  -149.9858983  618.1453008  
229.9051953  272.3915527  157.6647805  239.8577994  134.1063422  316.8265752  111.9782017  441.6017444  210.1838231  278.7065346  254.7634413  204.0100041  295.6673858  203.8420097  597.4629286  -83.7346406  -150.3900567  615.6333914  
230.2746564  271.651574  156.1466545  237.3293146  135.1866436  318.3251597  110.6742994  443.7011835  208.6049706  278.3000359  255.0788789  203.5883681  296.166976  204.7979422  598.6185223  -83.67030265  -150.5285995  616.516564  
228.7795495  272.2937538  156.6072244  239.3943169  134.4325213  318.5631648  112.5011868  442.9053515  209.7641668  280.2435127  253.2075899  203.3454384  293.683285  206.0510294  595.6662491  -82.90061441  -149.9330638  618.3785782  
229.7858389  270.5139415  156.6941485  239.1884632  129.3959676  318.2942646  111.1139632  443.3052564  207.8404194  279.5184926  253.0913861  203.0546317  296.7377407  202.7152248  600.0583392  -81.65965984  -148.9411929  613.9591658  
228.8282135  273.2535227  155.5052894  239.3971515  132.4381111  315.0233293  109.4946001  439.5109322  207.6956044  281.5819067  254.4943853  201.4037872  295.4529457  204.482213  597.9402674  -82.5400211  -151.732168  622.0869991  
228.7004007  273.9807937  156.3061978  241.6385108  131.6845335  314.9933305  110.8680468  441.9082645  208.9001377  281.6710568  254.8325719  202.1404727  293.4384442  199.9621362  596.7200103  -80.17389162  -152.2218046  622.3487831  
229.0977577  273.0148367  157.8485351  240.0405111  129.1577836  315.6845717  112.6678763  444.2083961  207.7491793  280.0042592  255.3801246  203.9372175  295.0975602  200.3277676  599.9126245  -83.51441139  -147.4108011  611.9359961  
229.9956157  274.9674744  156.8928798  237.0937364  136.123957  317.4887977  112.460968  443.8897154  208.0475688  279.7909107  255.4025227  202.0473557  293.6930008  204.3525364  599.3420877  -85.52495743  -152.6599275  613.8214264  
232.3278471  274.4501294  158.3151625  240.6540468  138.5790279  321.3987622  113.2856875  441.5633938  211.2665856  280.8116077  255.2865844  204.1176559  295.6078538  202.8737909  603.6847804  -85.48765983  -151.7831988  621.6280116  
229.2467051  272.0528849  158.3241451  240.457621  139.2273007  317.7241875  113.6291772  441.2150669  213.4810791  278.6083197  256.782218  204.4307585  295.5066446  201.6638141  601.8757381  -84.47533795  -148.1162611  624.0748621  
231.2846937  272.6636214  155.9692283  237.5595969  136.1285861  320.0346145  111.7673065  444.2297414  211.1689397  277.9352106  255.570356  205.2573939  298.6076449  204.0658504  602.3818799  -86.23246983  -144.6467536  613.916001  
229.715875  275.5405926  155.8206976  239.1603373  138.2619986  317.5395451  114.2390611  441.758441  211.6321169  280.7146069  255.0916219  201.3758894  294.1809922  206.6253752  597.2323155  -86.44987759  -149.1170997  618.2804384  
228.2383515  271.3641373  154.4791329  240.3259215  137.3966898  315.3774806  111.361035  439.7584456  211.2113992  279.0442727  257.2901777  202.1925646  294.8919091  202.418758  599.9658585  -83.44454924  -152.5626676  626.1946855  
228.2400683  271.4131788  156.5249589  238.643067  130.5741002  317.1642588  110.4766522  442.8765138  207.6263437  278.7300438  253.8536054  203.6602196  295.3976907  201.7291181  598.4298163  -84.43314244  -149.6471505  611.6243245  
227.5958728  273.0153396  154.5324497  237.8950621  133.7004035  313.7408384  111.3376862  439.8198933  208.1809743  281.9709987  252.2563692  199.199778  293.4707709  204.3912096  593.967199  -84.65252325  -153.922399  620.5602462  
227.9765623  274.5658031  155.6174457  239.9721542  135.1283741  313.4508029  112.7611668  441.0625187  210.9303906  281.645504  257.0029001  202.4402033  293.4206495  200.4135407  600.1341861  -82.88544749  -159.4470848  625.797101  
229.4246704  273.3428257  158.1330686  239.7434547  129.4118279  316.0569237  113.4351266  443.8356403  207.7746934  278.6191325  255.3318365  203.8404058  293.8332849  201.6582636  596.387189  -84.3852519  -149.21832  611.6590626  
229.9086545  278.2720069  156.5357226  238.7227627  135.939037  312.6805355  114.782861  440.9504923  209.6017678  279.2209869  256.2046394  201.5775729  296.4429325  202.8468863  601.6330569  -89.56594055  -157.2147879  621.7280166  
230.4334291  276.0192999  158.2330628  240.8787058  136.9762252  314.4622584  113.8109131  442.7945413  209.9683488  277.5425223  256.6773187  205.2128299  295.1877322  202.0724405  599.3880498  -84.17924191  -154.173289  622.297012  
229.7194605  275.3812844  156.2691784  239.7624153  134.263734  316.2529398  114.1935766  440.8823181  206.2398531  278.7186146  254.6460657  203.0628724  293.7259867  202.454943  595.5714772  -86.24456443  -149.5363799  617.7531383  
227.8753645  273.2527057  157.5970296  240.1645766  129.2447479  318.5260294  108.7504549  442.0245871  211.1470273  281.7381327  254.603366  205.0535629  293.4555797  196.5661346  602.1677377  -83.22100219  -157.3114748  618.9212645  
228.3415256  273.7404108  154.3304871  239.4701284  135.624786  317.4823232  111.2779004  444.4862552  213.7767408  282.1766638  259.1632086  203.8937303  292.7628712  203.6864242  596.7688714  -81.05039803  -151.8639415  619.1145351  
231.7943372  275.5644272  156.3485333  241.6050899  137.2515052  320.5508933  114.2978697  444.2869774  213.1545911  279.6733989  254.9616227  207.2431228  296.2144109  204.4878299  599.1644412  -83.18450831  -145.156348  617.8563414  
229.5089278  275.7066781  155.0027831  241.2052815  133.409014  319.0598635  112.176252  442.3735226  211.2644754  280.0858901  253.3734058  203.4243315  297.4077082  202.3905239  603.6901732  -84.30143799  -145.2632418  616.4793733  
228.0739657  272.5039264  155.665501  238.3290041  137.1303586  317.5834656  111.9821514  439.9068409  211.868136  281.6472255  256.9393228  203.8588243  295.1966708  206.8798977  599.8543622  -85.56705979  -148.3722218  622.1692995  
229.4523004  269.7809981  156.225373  239.2312006  135.9430887  316.9306759  110.1222128  441.5684834  210.4748191  279.415047  255.7902786  204.4584019  294.2242088  205.4581051  596.3101696  -80.22967713  -147.1814328  618.3351102  
227.8881674  271.3906077  155.2829483  237.7001029  129.418714  316.4060972  112.3728454  440.6654027  207.4305909  280.1183713  252.637712  203.0763125  294.1700289  204.5162345  594.337356  -82.37378215  -145.6683776  611.8215507  
227.8760566  272.8602739  155.7676487  238.8461092  130.003418  314.8543031  109.1071484  439.4330919  208.7739896  283.6334314  254.6090701  200.0873537  294.280365  203.2905909  596.8984635  -83.20919797  -154.280147  618.5062041  
228.0376591  270.5139886  157.3312714  239.9052154  135.4166482  317.3094362  111.3449132  442.7697764  212.7331098  280.9651038  257.8715302  203.8558375  291.5341593  202.299624  598.7491346  -80.22518965  -155.2888996  620.8371875  
229.1208305  273.6103488  155.8038412  238.6927598  135.8266449  318.9157479  115.0959775  441.5453319  209.2317519  280.0622152  254.0553566  203.5783678  293.9772014  203.6641103  601.4661211  -84.72519686  -145.7080332  615.5144117  
228.917545  270.3592271  157.6829813  239.8631454  132.7567738  318.3420691  112.0991841  442.8753075  209.9469361  279.5988039  255.8199683  205.288913  294.8024454  198.7877881  601.1417334  -83.08236781  -152.9655826  618.8829979  
229.005805  274.0919158  157.1031599  239.2698269  134.7568197  318.427895  114.7622967  442.7020245  207.5088632  279.2659939  255.421244  201.194775  293.867652  204.425084  595.5375228  -85.18332572  -152.3248252  616.2529127  
229.6797674  275.9773177  157.393619  239.8110264  133.7916336  315.9650556  113.0116723  441.1049979  208.479085  279.6373123  257.806485  201.2015586  293.9884365  201.2237384  600.3198996  -84.192369  -156.8218389  624.4294349  
230.0288343  273.2593405  156.7150973  239.1857341  134.508077  317.2492712  113.4351763  445.5670909  208.5035646  278.1440645  256.6274779  204.7427155  293.90853  200.6043426  596.9279604  -81.83051203  -153.0639945  617.5374134  
228.4932072  274.2117531  157.9910723  239.3974196  131.9266132  315.7588351  114.7457356  442.0156704  208.4795211  280.804562  255.0092553  201.2617672  293.7868746  201.1269611  599.0055266  -83.85471207  -151.0322002  617.8005876  
229.9003097  271.7545125  158.9249078  240.4729108  131.9810612  316.025447  113.3783445  445.3778552  206.6870354  277.2311433  255.876804  202.6153905  295.3167306  200.9140155  598.5621418  -81.45774626  -152.8547202  620.1600629  
231.7506534  273.3784947  160.3328411  239.7784273  130.899167  316.963583  113.6904479  444.6905473  206.7520016  280.3658788  254.0587711  203.3770188  292.5154988  199.8669195  595.1197244  -83.21284949  -151.447321  615.0140283  
232.0439363  274.2835285  159.1428832  241.0043671  134.315954  321.4406832  113.6342674  446.4013712  212.8439053  282.1497718  258.4355227  204.9490259  292.98955  198.1959561  604.1625667  -79.37400983  -154.8988773  625.8162332  
234.6684282  273.4554905  155.3083864  239.9037986  140.3157777  322.769383  114.67137  446.9243453  214.3704824  280.4310308  257.5655442  206.5574254  296.816382  202.2114469  601.808357  -81.97020976  -144.4034479  616.0210573  
236.5652416  273.284229  155.0169395  239.5537226  140.8373211  320.5039852  114.4544274  439.2536296  215.5809432  280.7443654  254.8473995  203.4874918  302.042925  204.7579186  600.7118646  -83.90067292  -142.0646857  617.8426794  
235.9224861  272.8316241  153.3805683  238.7919598  143.4948755  317.7292544  110.5595508  440.5481615  215.2113851  278.7024292  255.1806708  201.4479605  304.1324375  205.9933658  597.9636781  -81.11836897  -138.775947  622.4731844  
233.8515258  270.9655554  153.4025373  237.405049  140.0239186  320.0209306  113.0509393  443.4128843  210.520891  278.372427  256.2183914  201.6331074  301.6292081  203.6919977  599.1867054  -86.75642884  -138.5138257  614.4266653  
230.4464973  271.3083593  155.1913799  238.5237507  137.8954086  320.4473233  112.9817038  441.6116942  212.778384  280.1093803  254.2027074  201.8514944  297.3351274  203.2448829  603.7985495  -87.57665884  -143.9647027  614.8491166  
228.1408244  272.8819215  158.8519942  238.9527685  134.3901788  318.5454449  108.7582539  444.1516095  215.6906033  278.2323943  253.2784035  202.8519716  297.0249333  202.624057  604.954235  -86.22054745  -150.6301477  619.6872353  
227.298514  276.9999998  157.7961639  239.4100414  138.6001012  319.4623598  112.6192837  444.7838933  214.6536022  281.3266698  257.7243865  200.8412566  295.9519483  209.980188  605.717559  -92.0195888  -152.8267157  622.6645104  
228.9859411  274.439915  157.3611676  239.6585981  142.629744  320.7451555  112.9214742  443.4639611  215.3917338  280.3363323  258.5841871  204.2308544  295.4529959  211.4990478  602.1947299  -84.24097682  -150.9693048  626.8755176  
227.1821916  271.5864599  158.386936  239.5060656  138.229452  321.1726134  113.2677848  443.2773921  213.6229713  278.6446919  253.4126945  206.1683174  295.9162528  208.5723091  598.0459395  -84.66227045  -138.3719066  615.7387539  
225.8797379  271.6337548  157.0146676  237.558971  130.9102183  318.7217149  111.9397188  441.8499649  210.3714406  280.1904286  251.4536583  201.6697575  296.9654743  204.2993813  601.6518666  -85.6745524  -143.5102915  619.9766341  
226.1499322  271.0875338  154.2291727  236.5378407  134.5641549  312.0827564  109.9476145  437.0062652  206.7453345  278.611957  253.5271229  199.9933951  296.982899  209.0161126  597.3292714  -86.89685601  -145.9139345  619.1224524  
225.4830944  271.1059543  154.4430351  239.6657612  135.0196404  311.3484833  112.0407741  438.1714016  209.04995  279.9754073  257.4660437  198.9996633  292.7362068  205.1080113  593.3472301  -84.53729671  -152.7485505  620.2861656  
226.3272839  271.4296351  155.0071784  237.4800493  133.0239707  311.1592741  112.803192  439.9195659  206.6979794  277.8448074  256.4884555  203.5850575  291.8590968  203.799279  595.0780192  -85.27141562  -153.9122339  613.6004224  
226.8686664  269.5895312  155.7449486  238.2793501  132.4422963  313.9048342  112.4388754  439.4047418  206.4733058  279.613181  253.7424407  203.22214  289.1906128  201.2355781  594.3642474  -85.40293883  -157.0066585  615.9103086  
229.3621226  273.1191954  156.5588491  237.5009711  129.3134451  316.0264929  110.171718  443.2287636  205.8936378  277.9224613  254.8420529  203.7978267  294.9129741  198.4921395  600.8684879  -85.73259629  -160.8963635  611.423073  
229.6230335  275.4653827  154.2809963  237.9827551  132.0456082  314.9510779  112.6692113  440.4438526  204.1139884  278.8824485  254.4867205  200.1405527  294.1850105  206.2623393  599.9510554  -90.38763879  -159.1475677  622.2332176  
228.2260746  276.542394  156.2333163  241.4899665  132.0601769  317.609465  113.6221495  439.7882472  209.0746086  281.1885228  255.9172656  202.6689743  292.8417672  202.122749  600.0065725  -84.93000745  -158.7303492  623.9297789  
228.1459225  273.1330664  155.3015551  240.4995485  133.1632715  316.8138068  113.043858  439.024211  212.1361697  278.5762779  254.0767802  205.2379081  293.4915166  202.9704665  597.2785921  -83.64275111  -153.4877442  622.65557  
226.5877552  270.3007797  156.7956123  239.1813493  133.2749216  314.1273594  111.756838  440.8322253  210.0016374  278.397735  253.0534339  203.6917714  291.8220759  202.3834253  593.6610774  -84.12348975  -150.322574  617.2879546  
228.1383516  273.8006482  156.9680233  238.3725546  128.386397  314.5908156  109.137838  442.6644217  207.0922952  280.7822976  252.9315725  202.9355275  295.3444378  197.1876209  596.9873711  -84.51987015  -154.0394267  611.8093271  
228.3774986  274.8134386  153.4836435  238.1810712  130.9108722  315.575121  110.015228  441.0757662  207.4224699  281.3094762  255.0927842  200.2770206  293.7705482  203.6570663  595.2811589  -85.49630132  -155.9518224  620.0692425  
228.1027941  275.5979726  156.390745  240.9245511  132.2169435  316.3224599  110.6718175  440.5051319  212.2229342  283.5669358  257.2398556  202.8073164  290.9194885  200.440448  598.2686725  -83.27325248  -158.8498269  623.8779414  
228.4375877  273.0822762  155.0887918  240.9786742  132.6883586  315.8523927  111.6942172  441.949149  211.9419107  281.1932257  255.9232586  204.6222053  289.7434798  200.3366911  596.9862977  -81.36626597  -151.0237658  619.9170733  
228.963034  273.8767874  156.3633496  240.4760052  134.1980359  316.0773112  113.1253668  442.9616661  211.7684113  280.5012176  253.7761745  206.0120552  293.1641467  201.9518345  596.6974111  -83.57249085  -148.091487  615.6775724  
229.4263863  271.6167387  156.5334929  237.0272268  132.8411489  317.2708545  110.2649529  442.3981102  210.4504185  278.6669997  253.8948103  204.4526545  296.2974969  203.2620712  600.1120895  -85.84355432  -148.1697818  609.4472336  
228.1548323  273.5275455  156.5572787  238.3290535  136.0115019  318.1104987  112.0954642  443.2820741  210.6089155  281.0344627  256.4942206  202.3718927  293.1019224  203.3789716  599.9855212  -86.55433422  -151.7247023  617.7781383  
228.8191224  277.4243395  156.4040438  240.9500975  136.074591  316.5131183  111.4192699  442.2899822  213.9462185  280.5113705  258.9349801  203.6656985  295.1008525  202.3051416  602.4983931  -83.22902981  -155.9152254  623.173665  
228.2760516  277.3294274  155.8625896  241.8390939  136.1309734  314.8807152  112.5324552  444.4040953  211.9634773  279.9086173  256.8387447  204.8268361  294.1572816  202.5928313  596.8025678  -82.71653694  -149.7008268  621.3673051  
230.5291066  278.1137548  155.2666977  240.4375888  130.9587103  315.6379392  111.1871149  445.4872646  208.0979735  278.6364942  254.8451748  204.8361622  297.1650971  200.5308881  600.0074602  -84.60077439  -148.6215414  611.5889094  
229.4826579  275.0349686  155.9443341  238.2039168  136.6258514  317.2841  113.3361784  441.5480562  207.2466549  279.3933394  255.5703176  200.6932187  296.0973944  208.6619389  599.007668  -86.38560366  -149.9894611  617.2728483  
231.5380689  275.8809701  156.5581932  240.3815715  136.7118034  317.249642  112.9258175  441.1185384  208.484557  281.957009  256.2396423  203.4917577  295.7912174  204.2450419  599.3648195  -82.08957687  -151.0051852  618.8202753  
230.0446874  273.9732479  156.0432743  241.3138659  136.4658389  318.2403651  113.2335736  443.0157086  209.4451684  280.5073748  257.2462001  204.7393191  295.9679127  202.0393487  598.4095147  -82.11109681  -147.3950708  619.5565461  
229.9133513  274.134216  155.1855652  241.4771829  136.8966544  315.9099829  113.7034146  443.8814871  208.2494939  279.6243008  253.7520357  204.0128829  296.5641274  205.6263931  594.9547877  -83.01233686  -143.2808293  617.2624325  
229.5771696  271.3568023  156.3035014  240.5684363  134.1376225  317.63238  113.3702827  441.385599  205.8330598  278.9124426  254.1471259  201.5954003  296.1750818  204.2130381  597.3768148  -84.52435991  -144.0942005  614.5009059  
228.7078239  270.8732308  157.5779347  238.0519194  128.8676582  318.0458641  110.0055113  443.0501758  207.809261  280.9875348  253.2058552  201.2708592  295.6987939  198.8803496  603.5870645  -85.95910616  -155.774069  618.7958742  
228.8473483  270.5081896  155.0841801  237.3158907  136.2569703  316.9843073  110.0013334  439.7549027  210.657537  279.5648284  259.0458485  199.6269885  294.4678754  207.8212611  597.1636015  -83.14383469  -154.2386939  623.4360432  
231.6941104  272.120634  158.2634511  240.0824382  136.742538  322.4588488  114.9402282  444.1624537  210.4515137  278.7687004  256.5501953  205.2384322  294.5755879  203.9022881  601.4511723  -84.4518481  -152.5725711  619.6692869  
229.5188598  272.510328  157.2439495  239.8232777  134.6698011  320.5377617  113.4659024  443.1548376  210.2022284  279.3161932  256.9249574  201.9784671  296.6316592  203.0203387  602.7516409  -85.08036041  -149.6950017  620.5455714  
229.1900285  269.6320188  157.250173  239.6451861  137.1539863  318.8924013  112.705904  441.52335  212.5970237  279.2069404  257.379105  203.2409764  294.7876633  202.0610611  601.2574229  -82.48541079  -147.3330741  624.3145184  
231.605726  271.7357589  158.3214904  237.792041  136.4249868  317.4503023  111.1766332  444.5426308  210.9775548  278.1832586  256.5244003  204.6443125  298.2505441  204.739123  600.9974122  -85.09579142  -147.284061  614.1853812  
230.6727917  272.6230131  157.4705182  237.6831114  136.6841693  319.3949482  114.1206904  442.134883  209.4258051  279.2040723  256.4305592  200.9689355  295.3808048  207.1729858  597.783225  -86.58273232  -149.8894841  617.7042155  
229.7827822  271.2853271  157.2658436  239.6593357  136.3582123  317.220327  111.8240277  439.9918868  212.607772  278.8858887  257.0716573  202.2346342  295.7786033  203.3107674  600.7160377  -84.54140759  -153.8599778  624.1869502  
229.8345549  270.1482445  157.332631  237.992106  135.1172323  318.0654243  112.6559872  442.6258298  212.4763939  279.4186576  255.3120308  205.5297139  294.2426128  202.209889  598.0492588  -83.68553898  -149.6393759  616.7803394  
229.1997419  269.8769867  156.2865032  237.7703854  134.893785  318.8425083  112.2688018  441.0408386  210.3848047  279.0663272  254.9057138  204.2860853  294.13583  202.9640388  597.0427337  -84.34701737  -150.1831683  616.3383153  
228.8530607  271.75434  158.6327303  239.6549425  131.1918273  317.1479301  109.3107594  440.7462866  210.1636371  279.1088351  255.0450936  202.738669  295.5503341  198.4437992  602.4426046  -82.10619679  -156.0046022  618.7016031  
228.2433586  270.8408636  155.2532135  238.1112178  135.1772276  314.7394113  110.278506  440.0541008  210.4925424  279.6864027  257.2979621  201.4349043  292.9308032  204.2107509  595.8361163  -83.38981747  -153.5520562  621.6129461  
229.3359846  275.5148174  156.337146  239.1649453  136.5208779  319.913636  111.0187791  444.7458536  211.584792  280.5049838  256.9942705  205.3617125  290.252851  202.6564416  595.4352108  -81.29706783  -153.8269421  618.7505965  
229.2649427  273.2031944  156.4785917  239.6811324  131.1683169  321.468903  111.298081  441.5807305  213.1993326  281.1944231  253.8036952  206.1594067  292.8713095  200.3989597  602.1517002  -83.63521741  -148.6532105  617.3301351  
228.8581941  275.6280888  157.2815148  241.8013238  134.2041054  316.9179927  111.668437  443.0107822  214.541812  282.3562148  255.0356199  204.5141382  294.186556  200.0840621  599.6530826  -83.40452491  -149.5614279  622.4655338  
229.9540219  275.3918537  156.6361401  239.9549829  136.1645035  313.9067657  110.3021555  442.7029938  211.5529383  277.9988695  255.4882578  203.1808244  298.3956013  203.2860106  600.2107004  -84.09475129  -145.5626633  618.4197718  
228.8417911  275.1874241  157.4554551  241.3058225  137.9457314  316.3903707  113.0420355  443.0778844  211.2978611  279.5978843  256.565786  202.7764263  294.1785357  206.4588325  591.5768119  -84.04705163  -147.5142021  619.2622984  
229.7925192  272.514736  158.1239198  240.3019977  132.9338586  318.1663179  112.842438  442.5888882  208.4784207  279.6425218  253.1407693  203.8358742  295.5767545  203.5525821  598.6620741  -85.34350569  -148.0534877  616.8069033  
228.4715295  274.1175639  157.758669  241.1932955  133.7367909  315.6579279  112.6287795  442.7328266  211.6380055  281.231555  256.0937953  203.747192  294.1543598  200.8083606  599.9142196  -84.64326568  -153.5030721  625.0565242  
229.8193425  272.5265919  158.2456211  239.2895919  135.0424673  315.8453103  114.3029007  443.9114193  209.4288439  278.3213898  255.0961295  203.9666431  295.5778837  203.9366402  595.8652403  -84.38104255  -149.8212767  617.6124181  
230.3344355  273.1834156  157.6679981  237.8994214  132.95737  318.6488319  112.2870582  441.9718838  208.71999  279.8289323  252.9496227  200.7394338  296.3508393  203.3558041  601.2934165  -85.93964236  -152.05758  617.1605925  
229.1017681  271.8866632  157.0771586  241.7780022  132.4444977  318.7036848  113.93165  441.6016604  211.8081401  280.5728253  257.0841185  203.1567143  293.1238978  199.7155292  602.2993379  -83.29717515  -158.4870889  625.7974245  
230.2302188  271.4473396  157.1583874  240.3992126  133.0479883  321.8024188  114.9252275  445.7306638  210.2030036  278.4888257  254.7081968  204.732508  294.3586504  203.7801994  601.7634374  -83.02472157  -148.5753649  618.8190104  
230.2024361  272.6359875  158.5881219  241.2508307  130.3393911  321.4036045  112.4317361  442.0860541  210.6899799  281.5028107  254.6086157  204.759922  296.0369151  199.771482  605.4255255  -83.32184278  -151.6914765  619.562821  
229.6815664  273.8574039  153.2710344  239.2604765  138.5673095  317.886055  111.9121736  442.736961  210.4378971  279.8102685  257.0050107  202.0772177  296.6183783  205.8537532  599.5137488  -82.42346103  -148.0627745  621.6411898  
231.2698033  275.5621773  154.3263246  241.2361413  136.8015241  319.3741234  115.2854278  443.8269604  210.2563377  279.8927092  253.074918  205.0600439  295.674559  207.5935742  598.2448383  -83.31198857  -143.6692524  617.0197504  
228.9593898  273.4989471  155.506266  240.4151398  133.8676104  317.0165075  111.5671746  439.3935877  210.101038  280.6844854  255.0063344  202.7355498  296.1344237  202.5181541  599.4030902  -82.11942547  -144.7458521  619.5673166  
229.000861  273.6110318  156.0823001  240.8328733  137.4761205  313.7867314  112.5309725  442.5790984  211.341739  279.509798  256.1764047  203.5511009  294.6372764  202.4467225  594.722081  -80.99881321  -147.063285  620.6508454  
230.5311968  274.8365525  155.6251631  239.9741062  132.1195767  315.5698187  111.1208471  444.4598319  208.5883172  278.6279472  253.906418  203.1587115  296.2338051  201.4332986  599.5465458  -85.7071714  -146.6401907  611.205389  
229.0791286  275.794969  156.7510665  237.57473  134.4770448  316.7109111  111.4578463  441.8946855  208.4706829  281.1694901  255.6490865  200.6185679  295.1225287  205.2970369  597.1148198  -85.64382064  -151.1199471  621.4816456  
229.4309034  274.4327556  156.0782827  240.6433004  136.2380837  316.9017782  112.6147079  440.0649725  210.4382183  279.8806208  256.5396725  203.9624431  293.8956121  202.058806  598.4353179  -82.44123614  -154.4495733  624.1558487  
231.1336227  273.8761542  157.151463  238.4066065  130.9683823  318.6196491  112.0642574  445.2326972  208.7480416  279.0779249  254.3781133  204.2522453  296.6500757  201.9663212  601.6721672  -84.36521072  -146.8747807  609.5724344  
229.7139518  275.9387911  156.3222134  239.112661  134.2567842  317.9465871  111.6712818  441.8473892  211.040029  281.2744694  257.1682414  201.7188606  294.9400962  205.8128308  597.3286568  -86.2295492  -150.8969272  620.0796709  
230.4598688  276.39623  155.3683378  240.3810991  137.5664914  317.0602396  111.6927632  443.2217841  212.5423561  279.4503173  255.7458745  204.8756979  294.3330446  203.7482671  599.5321824  -82.28430303  -151.455553  626.1239436  
228.1334257  276.5392219  153.6725079  238.3145945  134.3423003  314.4744866  111.1901379  439.3012885  210.8842168  281.4246676  252.6572094  204.4749  295.047123  205.168466  595.859081  -84.95950037  -143.8538931  615.462584  
226.7413891  273.6172769  153.2749864  238.7871556  135.6503968  313.7433691  110.6390009  437.9810968  212.111425  280.9217164  256.0636342  201.9809676  293.3665161  200.6209659  596.7822946  -82.62053254  -150.3017491  620.7243673  
227.5604242  271.6102867  156.1693359  236.5181724  130.1666945  316.1271607  110.9911098  443.5403387  208.8234534  279.7295532  254.218767  204.7099825  293.59014  201.7260626  597.7266521  -84.24228231  -149.9099649  609.8832479  
227.5097505  274.882193  154.2144269  237.1127755  133.5434995  315.40475  112.0247277  441.4577036  209.5077937  280.8110855  253.9896266  199.6549841  294.072606  205.2093129  594.7784944  -86.16745327  -154.1482915  620.4053973  
229.3031281  273.8139502  157.7462776  240.1949036  133.5280505  319.7301189  111.4061429  440.9117732  211.4092141  281.2555434  257.1915113  205.3109445  293.5030028  199.8130431  604.0360683  -84.28799589  -160.9329914  627.6031411  
229.3413982  270.5375706  156.521896  239.088938  136.1489433  318.7744692  113.5798561  443.2710526  210.5542889  279.7832558  255.596587  206.2821453  294.9199148  204.0207473  599.881521  -82.68538958  -147.9568124  615.752271  
230.6267197  272.6812795  157.1115165  237.7191463  131.4923615  319.992725  111.3237867  445.8372538  210.3823904  282.193227  255.0524004  203.2859683  296.7216925  199.6336141  604.6471733  -83.25762955  -148.9639964  614.438234  
229.8852485  275.4476401  155.2911434  237.7063921  139.7398831  315.5282531  111.7480776  441.108892  211.8482867  278.6607241  257.530652  200.6823649  298.2471964  207.664101  600.1292842  -85.16680291  -148.7120908  624.9415913  
231.1568511  275.5285598  157.3588118  239.5082526  137.0535451  316.2975031  113.3811647  443.7314314  210.4500516  278.309798  254.0575285  204.8852081  295.496917  205.5981646  598.0885457  -85.99194868  -145.8105768  617.5900178  
229.4789116  275.9946189  157.0575408  238.9579607  137.1281157  314.9315912  112.6343455  441.1021932  212.0604382  280.4075517  255.3611479  201.7309562  295.7806078  201.1993891  601.2212337  -86.49087681  -149.4473814  618.100456  
230.5303225  274.7618843  157.1105691  239.7316339  137.2565799  315.179427  112.7661933  444.4277377  211.2641722  277.8505751  254.808488  204.187576  296.6941073  200.6970163  600.7411807  -84.94148818  -148.1275107  616.5154687  
229.7405409  275.0569653  157.6742486  241.2688166  136.4947001  316.7666896  113.9462326  445.2274136  206.3709727  278.2375997  255.8865412  201.8541913  294.0303344  206.5780327  596.4120079  -85.73157099  -148.7257093  618.0098635  
229.5094818  274.7148421  156.8970592  240.0620626  133.4462768  315.8114054  111.5963192  439.8643938  207.7106572  281.0584903  255.8376709  200.7982224  296.6686202  204.8812096  600.3540388  -84.33081573  -149.2445257  622.0055656  
230.0244739  272.1638522  156.712327  240.3671763  131.8266567  316.7968499  111.3837518  444.4729924  208.4265582  278.8334116  255.0451983  203.7923979  296.9171324  203.083799  599.9430889  -83.08767403  -146.833255  615.6320046  
229.1522925  272.7586456  157.0346743  240.3588734  134.0156245  318.2783676  112.7535432  442.4509322  207.155139  280.2700724  253.6432232  203.2509491  293.8331217  205.0552433  595.0936294  -85.05055303  -147.7796779  617.9647135  
229.1656839  272.3632513  155.143592  239.8549681  132.638434  315.3605489  111.3916393  440.8324203  207.9635904  281.9508355  253.9901347  202.6164465  295.4308754  203.2948594  599.6228968  -83.63005146  -151.7449094  621.377112  
228.300988  270.2610523  156.7675502  240.5531626  132.3567464  314.7355013  111.382066  442.5112412  207.75001  280.2283846  254.9582743  203.6988966  294.5196514  202.4016022  594.4882815  -81.50329749  -148.2439558  618.3217758  
229.2487778  271.5111025  157.3480143  239.7317344  133.7051462  317.0576951  113.0714696  442.4824964  208.496839  280.2587299  253.4161681  204.082902  292.1102837  202.5011018  596.551924  -84.72519465  -150.958461  614.0989851  
230.2205632  270.2970974  157.0992938  236.2532152  134.7512854  319.3770781  110.7092664  441.704483  210.0194688  280.3393124  256.3198382  203.3717081  295.741169  201.6286599  605.3274645  -86.54906405  -157.2889854  619.1005594  
229.1370061  270.3323634  157.3884119  239.1833236  137.1953806  319.7556066  112.5266325  442.1375098  213.0063021  280.7943851  259.170781  202.649765  293.8480392  207.0924376  600.8217849  -84.02421566  -157.165232  622.3541507  
230.2057118  269.4361668  156.5016661  238.5190786  137.4362344  319.4091769  114.0933965  444.0805023  210.8784709  278.563698  257.0585661  204.0131464  293.8500993  205.5608741  600.1248078  -84.94188477  -151.2620745  614.6676973  
230.7100937  272.0932248  157.4065055  239.1094645  134.6241493  318.9348568  111.4829497  443.4148303  210.7926651  278.521987  254.6352878  202.2484433  297.5557387  202.0633875  604.6891292  -86.0543039  -153.1652489  614.372525  
228.8487723  273.5167007  155.6123332  238.8642637  137.1844227  317.9863698  112.0156081  440.027592  212.700928  279.9362837  257.1901056  200.8805662  295.2256274  205.9078198  599.560245  -86.57361407  -154.9325241  624.4663893  
229.0743087  272.6529461  155.1066324  240.0988654  137.2813061  318.4578242  111.9797958  442.3450244  211.9808612  278.4741184  256.7085274  203.9523445  294.057036  204.1848386  596.7946192  -83.31456639  -152.0990897  621.0999525  
228.4655534  269.7231842  155.4899368  238.1740898  134.7307902  319.2591497  113.10607  440.3534747  210.5853522  280.3188321  253.6526007  202.611438  294.8282536  203.529634  596.9030941  -83.87449199  -143.8494669  613.4607523  
227.522435  269.8768647  158.1692093  239.5437166  131.1615029  316.8419513  111.2364816  440.5831297  210.600448  279.4706059  253.2320956  203.3407129  296.3899301  201.1063572  599.865579  -82.9726243  -152.9820873  617.96279  
229.7583518  272.4716167  155.6049093  238.4077674  137.4535487  314.1123699  110.7069958  439.5889498  210.0415741  279.7728613  257.1324534  200.8556123  297.5872862  202.5352003  598.0456306  -83.93138136  -152.5759095  620.9070359  
229.9274415  271.487111  155.8882742  239.8244826  137.220428  317.187887  113.132569  442.681189  210.7569519  277.6603836  258.506051  203.6154389  293.0039057  205.4963026  598.8944463  -83.64584386  -154.9242572  619.902106  
230.6168691  270.8254529  155.9059582  237.6316616  133.5925761  320.6824613  112.4764449  441.8082775  209.477914  278.533104  255.1719724  204.028312  296.0249899  203.1667092  597.7809752  -85.59905839  -149.3931648  614.2953217  
228.512615  272.2866311  158.0370141  239.9806954  134.9883858  319.0858809  111.5058618  439.61316  213.2841827  280.9006547  257.1372739  203.2029719  293.7916805  200.9139124  601.9777429  -84.1682674  -153.5375229  623.2144042  
229.1648148  269.6066388  157.8629943  240.0759251  132.270064  318.1152805  111.077619  442.6874114  211.1889601  278.0834977  255.2709503  204.341032  294.6879295  202.5413531  601.3636325  -84.42607247  -151.8648988  618.6653784  
229.3406027  272.7668199  155.198185  238.2905846  135.4297369  317.3757781  112.6815574  441.6482856  208.5388389  279.5313864  254.1667099  202.1691756  293.8035183  207.0736739  596.6588537  -86.67582509  -149.9048645  619.2130762  
229.481605  277.4859707  155.9762332  240.5699853  132.8372863  317.1109815  113.0807348  441.1042981  210.2114182  281.2658939  254.5812471  202.9399322  294.0297148  201.295393  598.4804656  -85.28046157  -151.1924815  618.9752289  
228.0330582  276.0719304  156.538211  241.1693583  130.7272109  316.8767291  112.0604278  442.1083961  214.1195301  278.2275904  255.703276  204.8099478  292.0994991  200.1870829  600.5680889  -83.33443688  -152.5069918  623.3077342  
230.2082065  278.9707573  155.9168616  239.5759789  135.7813019  317.0068008  111.2109503  445.9407833  212.4044259  279.3456806  256.8962192  204.9803315  293.0420935  202.4730524  598.9648729  -83.50201144  -150.5624686  619.9895582  
230.908153  278.9869133  156.2128529  241.9132534  136.2255593  317.6365722  112.9844474  445.1310762  212.1471437  280.4424212  254.2630395  205.2622426  294.1807004  204.5069072  597.949583  -82.86717553  -145.453247  617.1725249  
229.6003854  276.730838  156.9585578  241.0737893  131.8465416  315.5128061  111.2840098  442.5454463  210.1290846  281.2752966  252.887508  204.1118303  298.3616051  202.3467242  600.4710311  -82.95239806  -144.3287786  618.5843998  
228.1984061  277.7910162  153.0768245  239.1841682  136.5221987  311.4360429  110.738253  441.3531814  209.9911643  280.6379181  256.9386807  202.2385234  297.7796861  204.4249432  593.5953387  -82.83233007  -141.7587877  620.6270261  
229.1719402  277.3566155  156.3087834  241.9445  135.3927316  316.1056867  111.8260646  444.3638632  210.5545111  280.4295585  254.7198724  205.0050447  293.4362814  204.6869999  596.379336  -82.42453396  -144.7517288  618.5190455  
228.6373014  276.7011589  155.5312873  240.4067789  134.7396063  317.4644709  111.551708  441.6284588  209.8529009  281.4745109  252.8320883  204.3241117  295.2903939  203.8003509  597.5117082  -83.85796099  -144.664352  615.6689089  
229.1332391  275.5190371  157.0761253  241.0237935  131.9720038  316.9449695  110.4428712  442.0971871  208.8426354  280.244389  253.7916508  204.1398976  296.131308  200.5728952  602.8739142  -83.31759266  -149.5910502  619.5032187  
227.8166508  273.0279072  155.0073705  239.2077103  135.6481455  315.3098112  111.2430565  439.7288562  208.9940992  280.3124943  258.1286689  201.434284  295.7741781  206.5641594  594.8161806  -84.33651832  -146.6359392  621.3339171  
229.2342355  273.2369853  156.3577403  239.7145001  134.8613881  318.5476311  113.1296255  444.2849061  207.5048463  278.5782395  254.2296126  206.054269  294.4919775  204.9704908  595.9500181  -85.53622422  -148.8531826  616.8273415  
229.6528736  271.888617  158.1254135  238.6576609  133.6280047  316.7268388  111.5831164  441.2799122  209.856087  281.5548441  254.5517626  201.8670142  295.9433296  201.4517087  599.5229476  -84.36023098  -152.649122  616.6922118  
230.8270867  271.8898744  156.3458764  238.3122838  136.4881874  315.8428539  110.7990179  442.3491697  211.0443083  280.2987259  256.8737502  203.7095045  297.0664522  202.9731969  599.5988329  -83.07611141  -152.2690991  620.5500705  
230.8848285  272.4916726  156.132536  241.2977551  136.7144466  317.7269222  112.5493593  444.2295323  210.9920021  279.0165611  257.2411824  204.261514  294.3290692  205.6374062  599.3781747  -83.57208724  -150.6209763  619.1376624  
229.2037147  272.6414348  155.5935169  238.9154386  134.4672424  318.8001196  112.24291  440.0497562  209.2122081  280.765744  254.5324824  201.5662661  296.9334689  204.7446243  599.0846114  -84.46337896  -144.6280648  613.8519412  
230.1402103  272.1405596  157.653155  238.9621133  133.7398366  316.0817965  111.5423883  443.3084226  206.9724869  278.0597372  256.3636019  202.6753982  295.7506081  201.784616  600.9066353  -84.69934063  -150.2545919  618.6634203  
230.1309861  275.7640584  156.1345952  240.1399357  134.7705616  318.0001556  113.528672  442.7907162  208.0563336  280.0785276  255.5760414  202.0884888  292.3695232  203.8563705  594.7409838  -84.48126671  -150.6538006  613.4066474  
229.8160283  274.0722213  157.3320903  239.0318989  130.6239875  319.2931891  111.1200796  443.8039167  210.6938329  280.3240921  254.6993131  202.3074133  296.4494622  201.1069624  607.4965418  -85.33979866  -156.3566563  621.1742812  
229.748469  273.2916843  153.9912122  239.4031331  136.2804793  318.5613309  112.7349752  442.5399379  210.9300348  279.3156911  256.649033  202.7035392  293.9661872  205.9423008  599.9465553  -82.81412554  -149.1634576  619.8029985  
227.9372642  273.6987922  154.8623778  238.7096629  134.0768856  318.8843266  111.7705182  438.6478821  211.0304344  281.6191313  256.8916723  202.1897314  294.3486204  202.6986183  603.2259626  -85.18881548  -150.4708352  621.9880084  
226.6652497  269.7872407  155.0001831  238.3853762  133.8301069  318.9230101  112.445743  440.3179521  208.5518356  277.8896856  253.8311746  203.0039723  292.8508649  205.4149374  595.9190826  -84.92532175  -148.3158432  619.391392  
226.0948179  270.0925596  155.8313114  239.2776933  133.6828361  317.9005467  110.6858532  439.2457004  209.4281437  281.5252109  257.5275112  201.2396761  291.8063595  199.7611827  599.8194667  -85.84592552  -157.8570626  622.9751686  
228.6906974  271.9559841  157.4857864  239.3186827  130.6486717  320.4230068  111.9413649  442.8030711  208.1975791  280.62873  254.6313237  203.9032505  293.573626  202.1269182  602.5757158  -85.64845464  -154.7564959  612.9605072  
227.7529031  270.746217  155.765206  237.7125228  136.3810475  316.794017  110.9211456  441.0958712  210.6360789  280.5170028  258.2639701  202.4789583  293.3447531  204.6215894  598.4320871  -85.87093991  -159.0009334  623.5812088  
228.9192168  272.068495  156.1044619  238.0856159  133.0126021  319.6026864  111.081657  438.5544004  209.6753612  281.1482895  256.1762054  204.1448501  295.3788419  204.8304788  602.8408137  -85.68432803  -152.29003  615.9701247  
230.2865248  271.9609081  156.619797  237.8576247  135.3001057  318.8626874  111.3766294  443.1116876  208.9926257  279.6550249  255.5559987  204.4881136  297.1150688  203.2281984  597.6221731  -83.14532363  -150.2153611  620.7034007  
229.6133108  273.7036053  158.4008186  239.0111371  136.529864  317.0547094  111.769847  442.8270897  209.1300778  280.5160949  258.9469885  201.7705633  294.6817028  200.7215299  601.1186397  -85.33168846  -155.7968664  621.5999183  
229.4346498  271.9783151  158.2467646  237.9874465  135.9871106  318.2972895  112.7156419  440.4002879  207.6243733  280.5972502  253.883606  203.8038638  294.3216396  204.4728948  599.8182195  -84.66834681  -149.1070615  614.895382  
229.4900766  268.5863885  156.8786166  238.4272163  133.5770076  315.3526606  112.9728523  440.9723758  208.7724198  278.5385198  252.8656759  202.767651  293.7730946  203.2069853  593.7765377  -84.54551523  -148.5605258  618.2315288  
227.1838663  268.2246185  157.7777596  237.8686223  131.7867317  314.7221546  110.8615994  441.9304943  211.0034343  277.444412  254.7753534  201.327844  292.374966  197.400882  596.4392795  -84.96738265  -157.2529148  616.4826752  
227.1329943  271.3737279  158.6025636  238.2038084  133.8839478  314.1347472  111.2872643  439.6198575  212.7416447  279.118426  256.9813913  198.7855203  291.3172631  200.1186749  598.0870547  -87.04560358  -161.9949659  619.1443986  
233.020254  275.7524787  160.5951166  237.636782  134.1135568  319.3128236  113.4715734  443.1910049  212.6743154  278.0811807  254.3365654  204.3665874  292.2403252  201.3153157  598.3748904  -84.00772379  -157.085948  617.4173497  
232.3100994  274.5776676  158.2072868  240.6255612  136.2010105  317.6411239  112.9144337  445.8995445  214.353761  279.1282352  256.1246306  204.6183804  294.8307259  201.8155237  597.1420225  -80.1951874  -151.0749843  617.2334044  
232.4358016  273.8276794  157.471483  242.2919746  136.1910824  317.3443673  112.8003071  447.128465  213.3705899  278.4311945  255.2774709  206.962972  297.0809788  200.7775239  599.5274881  -80.89147734  -151.5521695  619.1024783  
229.3469091  272.8556395  156.3468242  241.7672125  140.4435331  312.4021899  111.203048  442.5840427  214.3966121  279.9458415  258.5215566  200.6134174  298.0901844  205.8387752  596.264162  -82.97105936  -146.8764146  621.9529673  
229.3043998  273.3657335  156.5783106  241.7616681  135.3730397  316.528687  112.2345248  443.8524227  215.5707688  279.8937916  257.2669091  202.550329  296.1381481  203.7639779  598.8437297  -82.81664778  -143.5228187  615.9965117  
230.4248709  273.7346269  156.5663195  242.1036443  134.4725394  319.2312306  113.482049  444.6738615  211.6557989  279.3261923  253.7119393  204.2385508  296.7899601  204.4319648  598.2798258  -82.40121666  -144.4210158  617.5245609  
230.7284807  273.2211595  154.8999129  241.1317103  139.2536799  318.6827701  112.5374286  444.5706817  213.2356806  281.4277856  257.5954073  203.0783313  295.7483974  203.4103732  597.5409468  -81.67925528  -150.4787649  624.7449162  
231.4446871  276.7033127  157.1408659  240.1192846  135.9215797  318.7179851  113.2953876  442.2146452  211.0860522  281.5285609  255.5176382  203.4032373  298.1936323  203.9437339  601.2103164  -82.52880821  -143.2662629  616.004244  
231.9901089  274.8705584  156.5278797  238.8724521  135.1251208  317.9785668  113.110033  444.0992619  209.4998167  278.8945739  253.0349766  203.821588  298.5095851  204.2995343  599.7775161  -81.60422456  -139.8626824  614.8422768  
230.541167  273.0424761  157.8847487  238.4977939  137.8825504  315.5085716  112.8366053  443.9268735  209.0326386  279.160341  255.6478955  202.8403414  296.4177442  202.645685  598.5278305  -83.50139348  -150.8844609  620.2647157  
232.9505724  274.3308812  159.5646463  236.5394785  133.3914534  318.0242668  113.1615164  442.9963304  206.3933636  280.2470765  253.8842505  204.8242429  298.4262037  201.0742552  602.110343  -84.16631399  -147.7043122  614.0762  
231.1538188  273.7292956  158.7958717  237.8862815  133.9679215  314.759513  113.6592098  445.7241839  205.320192  277.0230366  254.5739281  205.4178996  295.5746779  203.1819888  595.9787018  -83.97828318  -146.9373082  619.0255978  
229.8322459  273.0672527  159.6256985  237.9905781  134.9034395  314.3526767  112.5858574  442.3969552  207.2906724  278.0435129  255.8907817  204.1928376  296.118343  199.5093802  600.0708529  -85.28600238  -157.1300006  622.3563891  
229.9756808  275.2699439  159.3882744  237.937948  132.5162669  313.3750798  112.9812741  442.7860073  206.3807087  278.56533  255.2666527  202.5183035  295.7273532  201.5154524  600.2523521  -84.69052827  -149.9479457  616.4556833  
230.4635254  274.266446  160.5711173  239.2921512  132.6240168  315.1837235  114.7823133  445.860195  208.1625791  278.9162588  254.2301922  205.3424412  293.7489195  202.9839709  596.2226839  -83.69989451  -151.9573  619.7158089  
229.4935272  273.0843472  158.2982281  239.9829696  136.9597413  318.879262  113.9273284  441.6258506  211.2049004  279.924628  255.3077236  204.2082977  294.7747821  203.1742283  601.4231529  -83.92269906  -154.6039711  624.3229372  
229.9115345  274.371779  155.6353594  240.302881  133.5034405  318.587064  115.0418061  441.3464056  210.6632324  281.7584  255.6267581  202.3702928  298.031712  201.6152148  601.6895465  -83.15241454  -145.610792  617.8415978  
228.7946276  275.2740173  154.47061  239.5727648  135.5001175  317.4104515  113.4716151  441.640181  209.4765701  282.0630763  253.5905163  202.8810974  294.6061342  205.2993295  596.3558307  -84.4867124  -144.0226011  621.5160239  
227.5386647  273.0031602  154.8628129  241.7573924  133.0042692  318.4022005  114.0666537  442.9690366  212.3970986  280.2178083  255.9657957  205.29272  293.1369395  201.8520202  598.1083071  -84.31154245  -151.403348  621.5556897  
227.3928654  274.0407227  154.4999596  241.2871984  133.0540722  321.056485  112.7172398  440.7891177  213.0388935  282.2363862  256.4461114  203.218994  293.5074996  200.4880624  602.0105613  -84.10396572  -150.9927624  620.0938053  
228.6721478  274.7572558  152.3206302  240.365619  133.6678829  323.0853529  113.4693132  442.3947604  211.5638353  280.1865756  252.7305222  205.471006  294.9051308  203.7464726  600.6992361  -85.16773612  -147.5350679  616.1922928  
225.6971926  275.8558507  153.4028978  242.2942745  132.6554949  319.8624892  113.8431653  439.3012536  214.527363  282.2880339  257.8726554  200.0741649  293.0615692  204.4857141  600.8775083  -86.36765052  -152.4440032  624.7800087  
228.1645515  274.859434  152.987786  238.885866  135.6010639  320.4277694  115.335367  442.6965719  212.3790925  280.7457366  252.3214728  205.1773712  294.9024108  206.4572576  599.6163458  -84.19227908  -145.2985772  618.4329043  
225.9379826  273.0583962  151.3261878  239.4964552  135.0524626  318.0842957  112.5257214  439.8161458  214.2764346  280.9489655  256.5358656  203.207102  294.0888888  203.2447267  600.6408981  -84.03812265  -149.2551592  622.819012  
227.7231451  273.2893973  151.8559894  237.0766513  137.302113  318.6875426  112.7605569  443.5702376  211.870462  279.3339244  254.3179314  202.6671067  294.123382  207.2572172  599.8947115  -87.03405895  -146.8630897  616.7569687  
227.1268911  275.8584023  153.8811378  239.3674344  133.2148247  317.0711897  112.3038967  439.396118  212.2494045  280.8340733  256.3721502  201.8158145  293.9009337  204.8120111  599.1839851  -86.75693852  -152.7374855  620.4802434  
228.1825774  272.7514337  154.1128955  237.8629235  134.4423461  316.7079312  113.1647896  440.7420277  209.219637  278.1970848  253.7407283  203.7473363  294.3353932  206.2971752  596.7995718  -84.57409987  -146.9238729  615.062508  
227.2094216  271.7465288  155.2048174  237.8086874  133.995981  318.8807021  109.5864386  437.8306947  209.6124521  281.8939282  255.9951106  200.8201818  295.3812649  204.5364765  601.8920951  -85.82831042  -150.9623391  623.0882243  
227.1154571  270.9826138  154.5565167  238.3111481  133.4250435  317.1243667  112.7454804  441.1405482  209.6998066  278.5551689  256.1532822  202.6391529  292.2310608  206.3930862  595.990532  -84.91717121  -150.3144642  619.5556203  
227.3605106  272.6318318  156.2712641  238.9010222  132.258569  316.0213582  111.7403961  439.1804353  209.2946425  281.2798022  255.2193224  201.9175145  293.7820794  204.1782473  599.7232146  -84.96786558  -152.006237  619.2812068  
229.2895822  271.4249154  155.5769408  238.9310033  134.625125  317.3167984  111.1035413  443.1772989  210.7025043  278.9282861  254.5331962  203.8602177  294.9478639  204.6286928  600.4129994  -81.92375562  -150.8836003  618.5107761  
228.499745  272.7631981  156.3138118  239.1161974  134.5563143  317.34317  110.3464222  439.4139554  208.6039205  279.4007547  255.1475606  200.9895102  293.4730404  205.8955655  596.5803301  -86.07608646  -151.3310789  612.4271542  
230.0575745  270.8678118  157.1816296  238.6151163  136.8805398  314.7517032  109.8519108  442.6644678  209.5225415  279.6575841  256.9175353  203.6198222  294.265406  203.5219314  596.8220288  -83.61962097  -154.0309573  620.003353  
230.2125321  271.713232  156.5802873  238.3010647  134.3388536  316.9794417  111.1339899  444.6648676  207.8974454  278.8735586  255.5698496  202.279999  296.8095045  203.7122742  600.885724  -86.22860291  -149.1844184  612.2439465  
228.7213152  272.242067  156.2329831  240.5083151  136.4766647  314.2889785  110.7216132  440.7880911  209.5424311  279.8701519  258.4503564  200.4080521  293.7307765  204.3881264  598.4591059  -85.62610811  -155.3360953  622.4328093  
230.8045696  272.2566298  157.3972771  238.9481937  134.3644679  316.3163725  112.4487467  443.4664498  207.8114381  277.4289972  256.0451428  203.5861944  294.5242583  206.7645846  599.2379381  -84.68073033  -152.5161853  613.588999  
229.7042438  273.0601856  155.5231704  238.5623251  135.8116536  313.7115505  111.1735186  439.5442621  208.4605872  280.0042573  257.6843039  199.9764721  296.4185522  204.1951417  598.7512958  -86.45922099  -151.65674  622.638944  
232.5004385  270.7403294  157.7771662  239.1203838  136.26236  315.2337551  111.6476755  442.2172917  207.4875505  275.8372834  254.6716746  203.6005689  295.5474238  204.1279233  596.1625  -82.6638904  -150.596418  619.4244167  
233.5162906  270.4096394  159.8535745  237.4423878  131.05138  316.583617  110.5005301  443.0214302  206.1256489  279.2948256  255.333499  201.2373496  298.8371938  199.0369622  601.9220583  -84.21327138  -154.3971412  615.1443499  
233.8675252  272.7644252  159.0243644  239.2809677  138.832134  315.4009371  111.3687301  443.032478  209.2076254  278.7888938  258.1634683  202.2259872  296.181633  202.5102209  597.9138329  -82.64758872  -155.719695  619.4383177  
233.8264462  274.8375591  157.0566292  238.5044577  136.9243011  321.2187592  112.5503882  442.4639588  209.1121158  280.3305725  254.8181559  205.2357699  296.5340427  204.6698083  599.8271835  -83.05321328  -150.0947486  614.3121289  
231.8098621  273.4836901  157.0285401  238.2653042  134.8043364  319.5390088  110.681774  441.4495603  210.637467  280.2674512  256.5025525  205.5951475  297.5948722  199.9363727  604.4007135  -82.6486941  -150.1600276  619.1511511  
229.0427164  275.1856875  153.5859778  236.7457689  137.1614515  317.6243429  112.7237752  440.9630434  209.9435335  280.2790049  256.5289611  202.4864324  294.0924582  207.302239  595.8543462  -85.19395412  -145.101001  622.418285  
227.9501292  277.2847453  155.1690135  240.6895325  135.3840586  316.5269084  112.2055851  439.2988074  211.3702079  281.4682956  256.651248  200.311663  294.1005621  202.2967082  603.7589414  -85.26840657  -151.259701  621.6587384  
226.947148  274.7291731  155.6660948  241.3658816  135.1756146  317.7497199  111.6196502  442.5520586  211.344377  279.4164888  254.6608293  203.4432276  292.3333764  203.1733671  600.8816591  -83.24820828  -148.5491187  617.6358864  
224.6342084  275.4716076  154.0652733  240.5061618  134.5730659  316.339189  111.9699716  437.6648812  212.3804247  279.7832989  254.0817224  199.7598037  290.604508  203.0364991  599.7714052  -87.43695664  -151.6167186  619.1771405  
225.0948786  272.1504832  154.7368812  241.2668852  132.6597997  314.1066793  112.1680315  441.2861425  211.8139126  278.9889131  253.8439866  202.7425145  291.5623484  203.0900028  596.3488257  -83.64713528  -154.2609301  620.7473462  
223.9469186  273.4215389  155.2471056  240.3833511  131.9788772  312.895322  111.6327006  439.6345422  209.7383858  279.4606999  255.0545332  198.6705417  292.3314271  202.0776323  597.1556518  -85.74774738  -154.9247694  617.1465646  
228.4024639  272.9898226  158.1070342  240.8922375  131.31876  314.9562275  112.6425511  445.4228366  209.4562492  278.0705232  254.4262334  204.6865019  292.3316982  200.4170619  595.393305  -82.71272902  -155.0216594  616.2671275  
228.6943274  276.0967502  157.9613064  241.3864897  131.8114165  312.3606344  113.1446553  441.5591093  208.4077294  280.5457204  254.6300304  202.0936147  295.3812649  200.8101403  599.0302776  -85.52810063  -154.6645132  616.5197866  
229.9911205  274.3555604  159.1812729  241.2081343  137.0564463  318.2408836  111.7485873  443.013607  210.32419  279.3043645  255.1156488  203.5720103  294.283127  201.8315624  593.8384806  -79.12595285  -151.7097747  621.9919481  
229.1072809  273.0450863  158.7404441  240.7794291  128.8582232  313.685795  110.900742  444.6152334  209.6286323  282.9693306  254.71003  204.4982337  295.8285234  200.7194911  597.5045805  -79.2714502  -145.6144497  612.0198007  
229.5436057  270.1563068  156.3486559  239.9344822  131.1275897  314.7689585  110.8550889  444.5506893  209.7821368  280.5038552  253.9064373  205.06617  295.8274922  203.3799941  595.2636816  -80.0177028  -145.4348989  620.3366554  
229.3000116  274.5076602  158.8110249  240.0116321  132.6202439  317.5767794  110.6060429  442.1980993  210.8701055  281.9680708  256.0344364  204.0121926  296.6008232  199.5868401  600.6708109  -83.13666098  -147.2413576  615.9535374  
231.4449038  272.2025424  160.4953346  240.2501124  133.3921143  319.1146206  114.8711843  445.6915046  209.4073813  278.591386  255.048354  206.7709683  295.0989259  202.9153416  596.0971001  -85.78722507  -147.9868438  616.0120651  
231.3716635  273.2405595  159.5161172  240.3334526  135.037455  319.1939837  112.4425575  442.2122453  210.629155  280.2133724  258.5326075  204.972836  296.3720922  202.2597015  597.4340382  -86.92746424  -154.7784639  620.2987534  
233.5015242  273.2077601  159.6795007  239.5708366  135.2190869  322.6756395  113.3919557  444.6345687  210.1366708  279.2877798  253.5394861  210.2151515  296.4607948  200.9250949  599.8027084  -85.63972552  -148.625558  614.7842331  
230.5713142  271.1577433  159.1726872  239.6455737  134.347329  319.2556208  111.7428154  443.9766529  212.0685927  278.842597  257.306191  206.4996583  296.4748669  199.8356484  598.4765498  -84.71327647  -154.3109442  620.0809283  
233.521653  271.9789335  159.6516278  239.1271763  135.1448793  319.8345306  113.8816958  445.0513616  210.6400456  279.0832233  255.2830123  206.3943239  296.9882382  201.2436981  598.710375  -85.69318257  -148.4455859  615.4977822  
234.6744023  269.6054366  159.1309641  239.8690041  135.4706914  320.9460309  111.7432753  447.1664091  212.8401661  279.4027724  257.9468091  207.8505378  297.6933834  200.4068437  599.6255544  -82.02832235  -152.3512525  621.3197369  
233.2348698  273.6559523  159.9098858  239.9974551  134.7388629  318.8504563  112.3072012  444.9117125  213.86285  281.4286434  255.8335329  203.9881906  299.3670259  201.9888972  599.8414309  -85.79806908  -148.1574253  617.7440024  
233.1737261  271.4033314  157.7135569  238.9621339  137.7320394  319.7713446  112.995541  446.0652799  211.9205102  279.2718948  254.9532351  205.2336659  298.7402096  205.3221104  595.5665273  -84.89783144  -142.0451371  621.1041783  
232.0572933  269.3733001  160.8123193  239.9903523  136.3202212  320.7113496  111.2644054  446.3225906  212.6475929  277.1315927  257.113253  204.6798988  299.0284785  200.4858873  602.0301836  -86.93907925  -151.5446092  622.1992494  
232.0586113  273.1198035  161.6125599  238.7864285  137.271526  319.5609043  113.188537  444.0808384  212.8548582  279.6115852  253.8012098  205.2626685  297.8267383  203.9438311  597.979805  -87.12134959  -148.5708759  615.8114186  
232.7049511  274.1450388  159.490985  241.9784872  138.7641643  322.1850084  113.7822046  447.2134151  215.5584546  278.6150427  257.241093  207.6874015  296.379185  201.0408654  602.3945427  -83.38286718  -153.5527739  621.9383033  
229.1652456  275.5365604  155.5441911  241.7420651  139.1921267  322.0027544  113.8676856  443.1070308  214.951834  281.8190063  255.7571703  203.4922993  296.6552789  205.0764793  601.7263353  -84.37938099  -143.6472884  617.801738  
228.6627149  272.0655343  154.4355754  239.281586  138.7459691  321.9790734  113.1471206  443.8460029  214.5207011  278.0637351  255.425237  205.4143977  298.5656163  207.016766  602.7474525  -82.25447469  -139.6251451  619.2111144  
226.2738057  273.4924481  152.0339791  236.619919  139.9440427  318.459077  113.3661481  437.8982723  211.0460752  280.369318  255.645846  198.000346  298.149805  208.1693301  603.3429271  -85.35983518  -142.1937768  622.8058033  
226.3100171  275.4885331  153.242459  237.7700031  139.979602  318.3313322  115.2091199  443.2581679  212.0977793  280.3349909  255.9673513  201.4403801  293.4155896  206.9156568  600.3217662  -82.38096193  -144.2816883  618.2874383  
225.235021  276.4213859  152.1717882  237.5073415  134.537262  316.491462  112.7068815  437.3419009  211.3527546  281.0859487  252.7895831  201.4307824  294.3363886  204.6902156  601.9695118  -85.43645262  -145.675412  619.1112228  
225.5776291  277.7573101  149.8684428  235.6908141  136.2522749  315.6338359  111.7641966  438.6034846  211.7535757  280.6383948  255.1298126  201.2091071  293.7803516  206.7813037  597.3942803  -83.93212934  -148.1689302  621.2907896  
225.3430013  276.6508883  151.3323788  237.1024956  133.2667497  315.8580933  112.753993  437.4248702  209.1347603  282.5518143  252.5802683  199.900118  290.394916  207.5326551  597.9614033  -84.88159857  -149.8434608  616.6487389  
224.9892933  271.8588135  149.8795969  238.9277084  129.3532559  314.419266  111.5889336  436.9916986  210.3533473  281.780106  253.7748707  198.8376565  291.6143757  203.8919713  598.6006708  -82.27917455  -153.460136  621.3672152  
226.9440601  272.9044681  150.1424592  237.191234  130.1655036  314.9189059  112.3641266  440.0032007  208.5211179  281.1841992  253.6217243  201.265231  292.5899971  206.4098838  598.9228689  -83.71802935  -149.2806169  615.2027917  
225.4201716  272.2494542  153.0868995  238.0693004  131.8321291  314.4174315  111.8782824  437.1485483  208.8166394  281.8093416  254.3754112  198.1194085  291.4049478  204.3030391  599.168801  -84.60473526  -156.5907403  623.8947428  
227.1934607  270.620866  152.7198018  238.0775541  130.8196451  314.4007898  111.7382364  441.9767599  205.2870468  280.5431746  252.2649694  200.8728178  291.5221103  205.3874574  595.9005083  -81.87709028  -151.9497533  618.6608512  
226.9184249  272.4810313  154.8616379  238.5693245  126.4712744  313.8247613  109.4885209  439.8702797  205.7698607  281.9686723  255.3833051  199.8563302  291.9568543  200.7805609  602.777491  -82.80396043  -157.8175916  619.7402282  
227.4017158  272.9340706  153.5971919  239.7009925  131.4764019  312.8016955  111.7444478  441.1521098  207.1533495  280.7267482  254.88511  200.0105727  291.0577549  207.293462  595.4269078  -82.22091504  -153.1446373  618.0584414  
228.4708242  273.3515011  154.0860373  240.7107893  132.6382224  313.9281126  111.1153956  439.5310855  210.0512041  281.1724696  258.3840083  199.7817119  293.2901934  200.8077483  599.8379253  -83.96614013  -155.5056806  619.6873637  
229.8653772  271.6859988  154.8777685  239.9505417  129.4463952  317.9032517  111.3873579  443.3766145  208.1316855  278.5059424  255.2098188  203.9410148  295.2099398  203.268601  600.8225636  -84.90639382  -150.6513484  613.316799  
227.0402547  270.1953331  156.3009836  238.9513068  133.0043666  317.5467312  111.1648738  438.4041587  209.7674905  279.6113135  257.3459676  200.7324952  292.5311656  204.3291929  599.7112885  -85.75732537  -157.3423554  621.9967186  
229.6325735  271.7773387  156.3536079  239.5730755  134.8633133  319.2270919  111.8700355  442.0222644  208.443789  279.4689663  254.2455187  204.5481078  293.0095897  204.7828256  600.7783734  -84.35985935  -153.0828634  617.2581505  
229.9249827  275.6195791  156.5601258  237.8956663  133.0482759  317.0047273  110.0035324  440.1746095  210.4301674  280.0300418  255.1702053  203.3594946  296.809186  201.6884769  606.0164388  -86.52426748  -155.7163635  619.5978743  
228.9571643  273.9811039  156.4287688  240.667795  137.3243908  316.565199  111.0356587  442.1703646  212.75246  279.3280653  256.8995429  203.3253323  293.9054702  206.5061543  596.6217629  -82.64590737  -151.0412585  619.0544371  
230.6301497  277.4083401  156.0845363  239.9810192  133.931262  316.5980619  110.6524459  443.5876668  211.2573611  280.2864936  254.6929792  202.2386426  297.4218962  203.673189  604.3236727  -87.22872669  -147.1523622  614.2570815  
228.2188581  274.8778742  156.1026664  240.656128  136.2011031  313.4254086  111.3868116  445.2169797  209.6654842  278.2801175  256.2912515  202.8009466  293.4035971  205.5901269  595.5736333  -85.20677993  -148.0427687  618.6181892  
230.6438617  275.2398984  159.6109615  239.7778571  136.2465459  314.1610482  111.377451  440.2186445  208.0121595  279.0875339  255.5409439  200.2790152  296.4162111  200.9977334  598.3602931  -86.67239183  -151.8948161  617.9228133  
232.4434104  273.7545405  161.1343158  238.3678287  133.0474419  315.4595815  111.7614397  444.0549314  207.3095801  277.3301091  256.4034597  205.3493221  295.7497134  201.9556397  597.6499656  -85.29660811  -153.4204406  615.5940803  
230.957214  277.7038261  158.2798274  237.7463345  134.7518559  315.3232077  112.8939667  440.8118647  209.5569442  279.8738334  257.4212012  201.9085757  292.3491594  203.0404123  596.180825  -86.83942945  -159.3410898  619.9591812  
231.4295629  275.38187  156.9255281  240.3411751  134.8944845  320.3627163  113.330526  445.5006649  209.5885546  277.3451636  254.5308579  205.5268402  293.9677834  202.9265344  602.3033051  -83.06324431  -152.2992987  620.6836309  
228.3605531  275.8287635  158.4358361  239.7527262  134.1998468  314.1624003  111.6315429  441.956402  210.3950388  279.4024107  257.3124883  200.4579358  294.7359014  201.7797173  599.2196128  -84.85730421  -151.4653761  621.9234273  
231.3878792  274.6557301  159.2608039  240.4648851  134.3797097  315.9416925  113.2541619  445.6959728  210.0859521  279.1877581  255.7094146  205.0758494  294.1540628  201.3495586  593.7157307  -83.68190403  -148.532883  617.6433931  
231.5230533  273.5337809  162.5037838  242.8082975  135.6201786  317.2393145  110.521014  444.1838604  210.8136652  279.3617571  258.9077927  205.084858  295.7640528  199.5688583  598.6402171  -82.97723359  -152.2046307  620.9578771  
231.9078016  273.0967045  160.2547691  240.7882662  137.0535384  316.4356702  112.9105267  441.6272437  210.0440722  279.6705709  252.9592129  205.7052614  297.5806988  204.2599931  595.6656961  -83.13808989  -141.6368128  614.2994211  
230.8710284  270.4338653  160.1615223  240.0543762  136.5324875  316.7661872  112.4509606  444.368558  209.5112327  277.2467281  254.5120579  206.6572802  297.4808011  202.3211705  595.2809206  -80.82810111  -142.8705312  617.4417496  
229.9591905  272.7447366  157.6822772  240.5848027  137.1514209  316.6882273  109.8173269  442.287246  211.2775628  279.8389471  256.2123282  204.1973269  296.7989047  200.6894617  600.9413851  -83.6459659  -148.8953399  618.5021932  
230.0274446  274.5068993  155.9596165  241.3759971  134.4214631  320.1792966  113.855823  445.7939427  210.2429259  279.3498494  255.1179684  206.204941  294.4138403  201.8397162  596.9619478  -81.31221379  -145.9018356  615.4855257  
228.2489015  274.159133  154.9232668  240.8390347  135.3179223  319.4365017  111.4032119  442.9207535  211.411548  281.2569406  257.9216953  203.512991  296.4608506  200.8876454  602.7560473  -83.39579936  -152.5478072  623.5933396  
227.8745886  272.5137892  155.1590425  241.2727227  132.0454985  320.7352277  114.8252918  442.7155418  208.339243  281.0000938  253.1545157  204.6741633  294.5342584  204.2977823  599.2099642  -84.65028065  -144.2220802  616.4209727  
229.2359755  270.2335602  156.3792767  240.1361597  135.051713  316.6826862  112.5949697  444.839219  208.8764761  279.7028625  256.9695106  205.0828473  296.0869807  203.460849  595.6205937  -83.44026866  -151.2312381  626.2311  
230.4251646  270.748991  158.5782361  239.3624651  132.0432872  318.7905197  112.4064372  442.2522391  207.6275033  280.3870285  254.0881593  204.9902557  296.2677767  201.691076  597.8611701  -84.55406005  -148.3149717  616.130487  
230.3168528  268.9798  158.2392393  238.4018387  136.3371679  317.4011122  112.8250115  443.2023716  207.7449948  279.5236618  254.3268272  204.9392032  295.4706028  202.2178814  594.0349761  -83.14637856  -149.2345927  620.4697945  
230.1199646  271.3361139  160.7490273  238.9922109  136.4410116  318.8974707  111.9572428  443.3302214  209.3432188  280.032445  257.9560349  204.8812776  295.3119649  198.3482172  598.7153589  -84.16625715  -156.2410426  622.209935  
231.7646025  271.2891767  158.9770263  237.8458277  136.4781868  319.2581109  113.3784488  441.9126977  207.8095339  280.6833394  252.2392451  207.1749645  293.2949873  201.371769  597.3704943  -84.03829035  -150.3772327  617.4741301  
230.1492677  268.1197771  157.7291161  239.428762  132.0434037  319.9433589  112.6723458  444.5133291  208.8909427  277.8593746  255.7966908  207.0658849  295.9662228  201.4730806  599.0186575  -81.36779813  -151.8763589  618.8614961  
228.1145669  267.4336148  157.5560809  239.4037816  132.6591964  317.4356267  112.5613453  440.3471417  209.0230619  279.6071165  256.4560086  202.9085237  293.4638183  199.7639078  598.1530466  -83.86162519  -155.2353369  621.1752621  
229.6643957  271.2380609  158.5005784  238.204765  131.2494725  318.8163625  112.5994903  443.5302091  209.6343357  281.1024154  255.630462  205.026977  292.4131136  198.0728096  597.7587747  -84.42134198  -153.5331808  613.5573234  
230.9976561  271.8222459  160.467453  240.1565927  131.7000654  318.2759992  114.9433768  445.0905939  211.2654118  278.7128126  255.163062  206.8504916  291.9172728  199.1945824  595.6225211  -82.53589853  -153.7360508  619.757245  
230.1314942  274.5683615  160.0923404  240.6760566  136.6281184  318.6395373  114.5244989  445.9443108  213.4874627  279.4682435  258.1652218  204.4573057  293.693763  198.2609023  598.5353684  -84.06116441  -156.1570566  624.8394431  
231.0189875  276.4089001  160.5619738  241.1845136  133.8074544  318.109095  112.5044447  444.555372  213.7937737  280.6193088  256.5870162  206.5644825  297.1800622  199.2593081  601.009658  -81.89245589  -144.5012547  615.3178575  
231.2632015  277.2329965  155.9104848  239.7741071  138.9749649  319.9656848  113.9396802  444.9783424  213.6220965  279.7789291  255.0886047  204.9714324  296.3513767  205.3851857  595.2120231  -82.03130925  -144.8333516  620.3920621  
233.2033843  275.7612323  155.3408577  240.4123593  142.1987441  322.9147222  113.2946836  443.8716436  217.3641025  279.4865111  259.6796452  203.2042412  296.2288884  201.4564479  604.6455242  -81.40022347  -152.550756  624.6226572  
237.3053565  277.5933317  152.6157171  237.6106608  141.0567144  326.4122836  116.1440633  445.9213473  216.8940687  281.1701631  254.3944929  204.3366615  306.1917804  204.6213114  610.6418483  -82.71566351  -138.0042392  612.9709156  
235.5021877  278.2666188  152.0961196  238.0835715  144.1240852  319.8711116  112.7911749  442.5011636  219.4715905  281.167197  256.7082177  197.401453  303.7854882  209.458307  609.3152538  -82.51101307  -144.4374861  621.5162274  
236.2688041  275.857354  153.8104835  239.0927153  146.4737355  320.9220198  112.6821398  442.4147694  216.7679911  278.8189201  255.8266369  204.0479904  302.8189056  212.2437888  607.8330979  -78.48864788  -137.3091965  622.0022177  
232.8607399  275.6914895  151.5938369  237.3402773  144.64787  319.8404494  111.622694  437.8774651  214.2951395  281.6757522  252.5533348  198.7581377  301.5623261  210.884841  597.8948935  -82.63239914  -132.3286787  615.6806921  
230.9534375  271.7422872  150.5147545  236.4723894  136.2284542  315.9134453  108.3112987  438.6269996  211.7457108  280.2365364  250.1286031  200.6222759  301.8070385  208.4083819  598.7412839  -82.09827648  -133.1695451  614.4746337  
224.6477217  269.770909  150.2871111  233.9315222  134.7196818  313.4900658  112.6438633  435.2032228  208.9330286  280.8731868  250.4519575  196.3497177  295.0711447  214.3801666  593.564641  -87.19323034  -140.5734096  614.7648705  
222.7135579  269.2133618  151.2517876  237.1458203  131.3452681  311.9466786  111.0538558  435.7317789  209.0402908  280.2287247  255.3327167  199.9667353  292.2924855  205.5477445  597.2908218  -86.96115803  -152.8145381  619.8657435  
223.7282389  269.9538716  153.9124124  236.8717547  126.2509177  315.1630817  112.1585862  441.1216283  207.6770575  280.1418722  253.3852082  201.7886344  290.945658  203.2803606  600.3654713  -89.43095124  -156.0977791  609.7602135  
223.2581247  271.69568  152.1367285  238.925859  133.0644029  312.9522638  111.3560025  436.6602673  211.2077154  279.9395798  257.0301027  199.6282742  290.6973699  205.6152296  597.7708825  -90.55816862  -162.8084886  623.2475413  
224.421982  270.1356741  153.5000384  238.935149  131.1283589  315.189417  110.0259469  440.3442378  208.980739  279.3369007  255.1061933  202.0576537  289.0606842  205.9943971  596.9470242  -87.48788169  -161.0468906  617.9161832  
224.5343762  272.2855737  154.2504573  240.1222351  130.5805508  315.1176668  110.3214828  438.1083086  207.5457629  281.4326134  255.6405226  201.0593111  290.0197757  200.886439  600.9926862  -87.24724737  -160.6016741  616.7370512  
224.7460248  271.7810651  154.8486231  240.3230017  128.8142913  313.8203755  113.2312721  442.2482016  207.9179194  279.0141571  254.8091053  202.895243  291.3225998  202.5570425  596.8845519  -86.98296882  -157.9078584  617.693245  
225.2898295  274.6718231  153.4527699  237.1580635  132.3701869  314.5491328  111.6679316  439.3460784  207.0930168  280.1795377  255.0177318  199.7437037  291.7851951  206.6516101  597.5520562  -88.95889452  -155.6054184  619.4546672  
225.9589009  275.4287945  155.4357436  239.8221902  132.765383  316.6656077  112.2032918  441.9638107  209.2242964  281.0067175  259.0124255  202.8315986  290.1036706  201.8189034  600.470793  -86.35080684  -163.0420301  624.5502851  
226.8236752  276.9232439  157.1753186  240.3899397  127.9570866  316.8509708  113.0000122  442.1623604  205.4215868  280.363463  254.9747373  201.8508079  293.7596464  202.663028  601.143226  -88.32150335  -153.3199048  613.7899426  
226.9167374  275.7991175  155.292274  240.1464002  131.895548  314.755717  111.3196251  442.7339823  207.3967822  279.9199883  257.3374086  203.4281822  294.1453337  204.8857462  599.126937  -84.61243104  -152.6973052  628.3148416  
226.8825893  276.7660038  157.1890859  240.4337708  128.009421  316.4126834  111.1200141  440.0476247  205.8467211  281.2614467  253.6081846  202.5332902  291.168146  203.8881091  597.1024246  -84.53447436  -152.8548592  617.004115  
226.1530301  272.5397787  155.7010009  241.0765943  127.4368178  315.17101  110.0087546  442.0859957  207.1852366  281.6835599  254.0483629  204.0402249  290.0832003  202.3853207  594.4455394  -80.00712793  -151.4282992  624.6450569  
229.7420011  276.0506217  159.5691037  240.5721379  126.6253481  317.3534334  111.308137  443.6553504  207.6259719  281.9517676  253.9358448  203.1827804  295.9611074  198.3955448  603.9295031  -85.08153768  -150.3327555  617.3539775  
227.0185461  274.0328579  156.8432578  240.5392119  133.5053033  313.2576628  111.2016546  441.8273766  209.5962627  279.5438318  258.2125262  202.9693328  292.369524  205.4622028  592.5763967  -84.23089159  -151.2364497  622.9689048  
229.6591253  276.0128248  158.0355747  240.9244185  134.006916  318.1237795  112.8356865  441.5745332  207.2469709  280.4989748  254.6955173  205.4931513  293.5177063  201.6648238  597.1102836  -85.34331797  -151.0787549  614.3881736  
229.2245233  272.8367051  160.1853321  239.6522534  133.2010646  317.6692072  110.9117825  444.024828  210.362426  279.5781719  256.1952034  204.6551614  295.9844416  202.0177627  601.263464  -84.39543934  -151.9613964  620.8997842  
230.2508012  273.1296336  155.2812019  239.1611344  136.76539  317.0106974  112.6674814  443.0138748  210.4152846  279.2105805  255.0948679  203.4293965  295.405626  207.00512  595.1640665  -85.11831625  -145.6206572  617.7090394  
229.5537152  274.4063038  157.3168141  241.8581853  136.1251934  315.4361392  111.7246173  440.1419961  210.8652719  278.2689283  257.8108343  200.5493538  295.4604821  202.2331577  601.3110358  -84.50015505  -153.612764  620.2231932  
229.4091656  273.7087921  153.9511873  240.0509299  136.2338426  315.6420951  112.3817619  441.09994  208.0965446  277.7271324  253.0097719  202.7900272  295.398428  204.6772776  597.9179127  -84.52805216  -148.3992697  614.8691673  
227.1546503  271.2561474  155.5266684  239.8257321  135.7951752  313.5698534  111.4302318  441.5127045  208.8995875  277.6623193  257.329668  200.8292692  292.9165563  199.9965561  597.5865931  -85.49938024  -156.5705246  621.3347846  
231.0254649  273.079461  160.7932491  238.9564792  132.6378489  315.5262918  111.48934  442.7918749  206.7996824  276.940136  253.9604074  203.4853128  292.3755382  200.3607058  598.6989495  -85.5029973  -155.9807402  609.1904904  
232.3026882  270.1874546  160.9922661  238.6506106  136.9451683  315.2219467  109.7629503  442.890654  210.353947  278.9028106  258.910444  202.6061459  292.4083564  200.4020134  598.9970572  -84.38621263  -164.9349395  623.3497476  
236.4323338  272.4994997  162.15747  239.3175442  137.747429  323.8613841  113.5428649  445.4051074  211.4836074  279.8017276  254.2531856  208.161724  296.8758853  202.9090544  601.9330887  -82.25845587  -153.1998595  612.0521096  
232.5894336  273.1831601  155.9859836  238.6684007  141.2532966  316.8374889  112.093118  445.3191485  214.4192094  281.7385347  259.2397118  206.2846005  298.2155944  203.2237803  598.396935  -79.63008764  -148.1669806  622.5741414  
232.1219516  275.7112428  156.0690169  239.2946959  139.7445707  315.6562445  113.7693675  443.2803571  212.7819288  279.768312  256.6302433  203.3275021  298.0399257  201.8412609  601.0421585  -82.96819998  -142.0783346  615.2200217  
231.3413164  274.5012405  155.8639883  238.9805177  139.8450233  317.0232608  112.8977876  443.896108  210.826238  279.9011181  255.2691906  203.5496979  296.9908018  201.8555471  597.5041136  -83.5432424  -143.0082701  618.9288064  
232.5010547  273.7468381  159.0722431  241.1392468  141.037183  317.6879572  112.4648502  444.4018678  210.1762406  278.4565695  258.5900325  203.9431083  295.9672876  199.178717  599.4187439  -84.80356616  -152.1479648  621.1360768  
232.5186338  274.609997  160.6975493  240.7469123  135.9492018  318.6712314  111.5249211  445.8698747  210.0314563  278.8259315  255.2897773  203.7525695  298.227663  201.1681855  600.3503621  -85.09197574  -148.026861  614.9853579  
230.2345878  272.6224221  157.4747407  239.1752494  137.1650796  318.7251286  114.1528484  444.8539181  210.0318234  278.5963122  255.0301239  205.1405238  295.1215369  203.7069415  596.7878286  -83.54324002  -147.5820091  621.1800179  
230.2074033  273.962785  158.3864614  240.3139907  133.9132903  318.9922313  112.8360729  440.5667864  209.4295348  280.0324995  256.1587653  202.5339957  297.064409  201.6188721  602.8875857  -85.41343756  -149.8403915  621.2288213  
231.7929344  272.2008969  159.0537683  239.2078452  131.2312305  318.217011  113.0531908  443.7544038  206.2083293  278.9921984  251.7714713  203.5970336  295.6909925  203.0919616  597.6375154  -82.58562476  -145.4781174  615.9236073  
231.8196556  270.2499416  158.9883309  237.6764143  132.8319707  316.35901  113.827301  445.6420718  207.0700387  276.5056251  255.2483566  202.985129  295.9371931  201.3870643  594.0322887  -83.10054939  -147.304573  621.317453  
230.120443  270.6652229  161.2364547  238.8684951  132.2162533  316.0221545  112.1471731  443.5442488  207.8456252  277.4697334  256.0571476  203.9580271  294.7036532  196.6828726  596.6453695  -82.50871913  -153.5916577  620.3093411  
231.2937384  270.4643942  161.9597807  238.6572955  131.6680757  318.9668017  113.4050979  445.008182  208.1665545  278.9637044  252.7398509  206.0696123  294.0150131  198.1034308  599.0067692  -83.36995803  -151.0150839  612.4601994  
231.2165752  269.1844855  162.1104081  239.7697535  135.1339142  318.3611389  111.6162287  446.6495788  208.319003  277.1958751  254.7841649  207.4305023  295.2901368  200.9227578  594.014102  -80.35297117  -151.0928458  620.9347695  
230.843315  271.2925149  162.6033054  240.6253484  134.0213121  320.86557  110.4524497  444.3358147  211.5827526  281.2266635  257.3260897  205.3984022  295.0271018  196.742102  598.4433782  -77.82433496  -153.5587072  620.2344383  
232.6738683  272.6832787  157.4712955  239.0271638  140.0672285  323.1510298  112.0996659  447.7840317  214.0293509  281.0972441  256.2061063  206.2429845  298.4689736  205.6179138  601.9449357  -77.43788076  -143.3907055  622.6241546  
229.8039566  275.0237062  157.0592969  240.8478336  139.3790813  321.1739173  113.3816607  441.6449337  216.1346847  282.8428645  257.3764052  203.59537  299.9080554  203.5356075  605.3140841  -81.66030034  -141.5383943  619.2076031  
227.8117147  273.4323038  153.1159739  240.2670835  137.9423785  321.1547274  115.7315232  442.6894916  212.3039994  279.7659193  254.4167101  203.635364  298.794496  207.2227538  598.992517  -82.03957533  -135.7183124  615.0785033  
226.0984987  274.0395479  152.1815962  239.637441  137.5400043  320.0167581  113.2702265  438.8117137  214.9552607  280.9556153  257.0574082  200.8710798  297.4462941  206.1842363  603.8603382  -86.76129624  -146.8290064  624.7561235  
226.3721599  273.9839843  151.9740841  239.3279579  138.0380616  318.0514179  114.3849417  441.3600168  212.520864  279.5212548  255.3368738  201.0561154  293.8805176  208.5193169  597.9012411  -86.32466356  -146.6217687  617.5842601  
225.4184706  274.1074853  151.4636311  240.1072315  134.2421134  319.0832852  113.3220676  436.923399  213.1140832  281.9977548  256.1495992  200.8821404  294.1852721  204.1008066  603.8602562  -87.65790638  -150.784168  620.67993  
226.0161476  273.2739412  151.7177347  238.7441773  132.5772912  317.682867  112.3321507  440.6477587  213.1691173  280.0253798  253.5659101  204.0574764  294.5008634  204.8122212  600.3326534  -86.46932803  -147.3064966  617.8246801  
224.8419022  276.3805097  150.0821753  237.3784844  132.3891354  317.491085  111.6610742  436.3775819  213.6834484  282.5463922  254.6116056  199.5200849  291.4060639  206.8955425  600.0135341  -87.70295227  -153.2885732  622.7713325  
225.6721864  275.1382218  150.9609903  239.2792763  132.4293056  315.4900882  112.1993608  439.90843  212.9481753  281.8844179  254.2805898  203.1155715  291.0464336  206.6311691  598.2061794  -84.28605662  -153.7150917  621.0979654  
226.5697472  277.2077289  152.991425  238.4975883  128.1380886  315.2292053  111.4795553  440.8929279  212.6835693  282.183565  253.3756432  202.6505202  293.4276993  204.1022307  599.7548009  -87.88055348  -152.2630954  613.7403928  
226.1848498  277.4862319  151.088806  238.3179293  135.2944373  312.942403  110.481324  438.7442547  213.8344304  281.0728076  258.5413561  200.8311751  293.3505827  207.5976473  597.2387221  -85.01679853  -151.2628728  625.7136715  
227.7235571  275.4359817  154.1980559  238.2721969  135.5681235  316.1744414  113.6367764  439.2953491  209.2577423  280.4970144  253.0470932  202.8084453  293.9374875  209.1098523  596.867637  -85.99290573  -150.2312576  615.507333  
227.2557719  273.3223775  153.2424412  238.3580435  136.3343603  315.5282451  111.2747452  439.3840969  210.2096262  280.3360631  256.4145075  200.0214443  293.059285  204.0025931  599.5119321  -84.78600392  -153.2896528  620.0654719  
227.6316065  271.8369434  152.9811857  237.3082769  134.1770461  316.7713689  112.756502  440.7438395  209.2386372  280.9972172  254.5227696  202.6401758  293.9347681  205.0403198  599.8396819  -86.15661475  -147.9433034  613.1102561  
229.2435963  273.3108862  154.3260947  238.9422769  131.836767  316.0008129  111.3999251  440.8053168  209.0357133  280.931123  253.9943727  202.2127349  294.8130026  201.7461467  599.8247675  -85.29681609  -155.6658836  620.9817216  
228.497995  274.4390964  151.4156575  239.0050439  133.6972661  316.1977346  112.4173064  441.5960073  207.2491459  279.4359054  255.0445897  199.6061232  292.4371642  207.5073234  593.9035661  -85.88419831  -150.7844963  621.3096923  
227.9400445  273.9767286  154.8881068  239.7859143  132.6179689  317.3524618  109.6848637  438.7638887  207.017097  281.830774  256.1334745  202.0256875  292.2915641  202.7765045  601.8531104  -83.4548763  -155.951734  622.723083  
229.1428474  272.5776789  156.6626112  239.4316095  131.1200736  318.4052883  111.3407458  444.4815563  206.1244081  278.1869778  255.9616128  205.1887896  294.6883162  203.1467967  600.0266969  -82.98097903  -149.9380113  610.8285563  
229.7426577  274.5349345  155.4128134  237.8407003  136.2509983  315.4246491  110.8317301  438.8571205  210.2328729  279.6588952  255.8532688  200.5120639  295.386111  206.1694316  599.5801302  -85.0478945  -154.4072823  624.4289304  
229.6034157  271.136247  155.4842806  240.3565997  134.8137295  314.6858272  110.24768  442.3660404  209.6399337  278.7545929  257.3007444  201.2361093  291.5350266  204.7756029  598.0183643  -79.22801982  -151.7832069  618.4156262  
229.4658522  273.496948  156.7803452  239.2141194  130.4407614  316.8475013  110.1524764  441.7506279  210.5437405  280.5322162  253.1627876  201.9443285  295.832093  202.9434808  603.6727513  -84.10936912  -148.7952071  614.3950069  
228.4284443  270.4360615  155.8865689  237.8233115  133.7801833  314.5090724  109.0220648  440.5473374  210.0404204  280.6316367  256.2544086  201.6129355  293.2707167  203.3299397  594.911969  -80.32812313  -151.4934734  622.1133876  
232.5153943  270.2117138  158.0284437  237.3455478  130.5213911  316.2469251  111.2059374  442.3195386  204.6887044  279.3100227  253.2452295  203.4893522  296.7363119  202.3713965  596.0151873  -81.08610896  -148.1658875  613.4430393  
231.4819943  270.4478584  158.2221799  237.9030061  132.4665518  313.6689752  110.3727676  441.4654001  207.3014224  280.0078189  256.5058222  202.0481332  295.3344943  198.5502322  597.830497  -82.4909281  -154.7431041  620.6252957  
233.7880986  271.6391862  162.185222  236.7261906  132.0359984  317.9719676  112.5543766  444.3539995  206.2140261  276.3823919  254.2712212  206.0138915  296.1098988  200.6797186  599.5253927  -85.3177235  -150.773397  610.9126559  
232.3869971  273.3645514  162.88728  237.8701525  134.3738846  314.9956732  111.0188247  441.6534333  207.0853495  279.2614359  256.6306137  204.7188273  295.9432118  197.5807847  598.2852717  -86.71297816  -158.5403359  620.4832851  
234.0523584  273.9672396  163.046571  239.3980698  133.1635654  319.8440654  112.6230298  446.0561259  207.5346261  275.9935444  254.4378953  207.8878352  295.0226701  199.7532979  598.0986707  -84.51939964  -154.8202869  616.7609827  
232.7540908  273.3554593  163.2568742  239.624121  134.2718426  316.2533311  111.5211984  444.1221781  209.5380096  279.3885294  256.717195  205.6740611  296.6883612  199.9837593  600.3568003  -86.27192824  -156.076519  621.1050849  
234.6144075  272.9035182  162.7342698  240.33644  136.7157375  319.9979582  113.4127675  447.8298343  210.0228017  277.6185296  256.1896803  207.9744519  296.5596573  199.2994057  598.7833453  -83.32712317  -148.9625423  614.3401761  
230.8783826  273.0516301  162.1428081  239.5717105  138.0828176  315.3434221  112.0218436  444.4148872  210.2731602  279.8685373  258.5427284  204.976312  296.9004947  199.6669782  598.055133  -85.31243135  -150.7401823  619.2513892  
232.236926  273.274337  160.3457288  240.0719146  138.3622384  318.6420221  112.4996283  447.1951207  208.71172  280.2060689  254.4167814  208.0026692  297.0817064  202.1663946  596.6643788  -84.6875126  -145.2615789  616.5325465  
230.3147522  273.8229126  160.0592407  241.6771731  137.9193679  316.4975013  112.4407653  446.5168747  212.1350155  279.7835921  258.0133731  206.5730187  296.3854372  197.8125411  600.546194  -87.56871927  -154.0068311  619.451814  
231.0699575  272.3594709  160.6397918  239.7960753  136.4262529  318.1666643  112.1639408  446.984697  210.4503204  281.0946324  251.8622808  206.1118914  294.3827312  204.7478496  594.1234491  -82.6845167  -145.9422371  613.0583865  
230.0931001  272.2437352  159.9880963  242.162484  138.5207601  319.8678042  113.3218028  446.8581075  212.6276644  280.495972  256.5233903  207.0257971  296.1651895  199.7347015  601.5683688  -83.76419133  -152.3476174  620.5945047  
228.6752729  273.7261957  156.5459265  240.5578144  138.323082  318.5591535  113.2328337  443.8312334  212.3381946  279.8577097  254.0841263  202.1606343  296.8457716  204.2328277  600.0994847  -84.2847317  -143.5425256  616.903873  
228.0531371  273.9611852  155.9568838  243.256167  137.7161375  319.4758718  114.6998096  443.9353697  215.7910304  279.7246069  256.820089  203.2040614  294.5959268  202.6817525  601.7267779  -82.11888235  -149.5486434  625.667391  
228.850741  274.8577971  154.0813379  241.104137  134.9580299  320.4583607  113.5843957  441.1138222  214.2692911  281.0151292  254.3348673  203.2425986  295.9834634  203.6251788  604.1471348  -85.66330579  -145.7447819  618.7732149  
226.8360167  275.0356719  153.0989672  242.745925  136.7339876  320.9818763  115.7745528  442.8255872  215.6494213  281.326293  257.9737389  202.136594  293.4681763  205.1596067  601.8604745  -82.85263982  -148.5794834  624.2482907  
228.4634643  273.504469  152.4795354  240.9922358  133.2239465  322.9171628  114.0391188  441.8437669  212.7438904  280.5105943  253.0918612  203.1886389  296.6184486  206.4202637  604.4681064  -85.15515936  -142.1598923  616.4057932  
225.4443013  270.0868371  151.7616215  241.3702882  136.9890501  317.9091178  113.7998446  441.8536802  213.2593908  279.6904572  258.1476083  200.5310044  294.4480056  210.5356022  597.0696037  -83.58520039  -143.1983151  619.9893263  
226.0191703  270.7412025  153.9677953  241.8189652  132.8694159  319.021797  112.4805269  440.640455  212.6095213  280.5017705  254.813588  200.2028532  294.725265  205.7555732  604.9856595  -86.35464365  -147.3487325  617.2876391  
225.9072493  269.8541819  151.4382188  242.1435346  135.088089  316.9018414  113.7555174  440.5632463  211.061814  278.1328764  255.8545585  200.2463049  293.9576275  210.1044509  592.9495211  -84.66016713  -147.0738218  618.3005925  
225.002975  271.1078769  153.0277229  242.904656  132.7240811  317.3703418  109.663595  437.4444538  211.9949082  281.3878685  257.6615359  199.7436561  293.9153924  205.6467729  598.8542196  -85.80069677  -153.5511894  617.4413573  
225.9048598  270.2457986  149.9088843  240.8684507  133.8620063  316.3287107  110.44681  438.4530242  210.3841211  278.6392094  253.3417166  199.6071018  293.2043864  209.2028867  594.4927633  -85.94639052  -149.9965422  619.8900625  
225.3266215  273.6458489  153.6122743  243.5225423  131.9536939  316.6365778  109.4268418  436.5661866  211.2898561  282.1538559  256.9092872  199.4963259  291.1915032  204.791472  601.7503716  -84.83223046  -158.1433859  621.620872  
226.8045374  274.1543431  151.1429691  240.849755  131.060946  315.3273889  112.2191467  440.2640897  208.4260113  280.2575658  252.0783439  201.0536258  292.8161197  205.456005  596.7155353  -83.46039173  -150.8952969  616.6025963  
226.885688  273.9337686  152.873697  240.0244246  130.2409364  313.6306383  109.8979796  439.6600109  211.8176487  280.2896831  255.1705404  200.8989827  293.5918034  200.7329704  600.7779492  -84.48498219  -155.4550843  623.5148819  
227.1924574  274.5360471  154.1524053  238.4306269  133.2207576  314.983471  112.6741015  438.9624354  208.3180391  280.7785502  253.6270396  199.7516781  293.283032  206.058759  595.3182056  -85.21149531  -150.9497871  617.6876229  
227.9526763  274.4138427  155.4014236  239.1670018  129.2752253  315.4981248  110.6378836  439.1833521  211.0243454  280.891997  253.901409  201.6150464  295.3677046  202.3182655  601.3820314  -84.36312286  -156.8767461  620.4455782  
227.9149221  274.1059062  153.8964946  237.2387787  132.1090698  313.4934942  111.2378709  441.1339062  209.4290497  279.1628158  254.2255005  200.8984099  293.354928  206.4037524  595.4394738  -83.20002793  -150.2597446  617.1766255  
228.2732828  275.3337853  157.2212177  237.506797  131.5251003  313.3521221  110.6210645  440.2894576  210.4422632  279.4409019  254.4660723  201.0962838  293.5901464  202.1339465  601.8828033  -85.2785503  -156.5284831  619.6580735  
229.0424559  274.1907279  155.8019473  238.1161074  134.6276755  313.1248835  112.0697748  440.7683868  208.294074  277.9138697  254.9778639  200.8622413  292.4027794  205.2200089  594.0030332  -84.03488865  -150.4396507  617.2977214  
231.0290759  275.666876  156.9436767  238.6850431  134.7507155  311.928045  110.0064763  441.6897595  207.7607631  278.2158913  259.0567513  200.3374319  292.4678992  199.4281131  599.3592909  -85.57602284  -158.3669402  621.7719997  
232.7066276  274.8810085  160.6476481  236.9056059  132.4285686  313.9960924  111.8452512  442.5803729  205.5305879  278.1560037  252.7305472  203.817009  293.9359658  201.593032  595.8233874  -85.21159504  -153.6541214  612.8072365  
233.4499518  273.3340409  159.9883206  237.9604502  135.8661021  314.335799  111.353495  443.7042528  208.9854947  276.9583842  257.725872  203.4436525  293.7464776  199.9204019  595.3257594  -84.22410053  -157.428131  624.7196358  
234.4294994  274.3765437  163.7739791  237.9101318  134.3952648  317.6291748  113.0652783  444.0355552  208.8379024  277.5638777  254.9377954  206.4547093  295.9989355  199.8969908  602.471536  -85.59309779  -153.0962046  613.4099327  
235.4827687  275.8592875  161.7525536  239.2407931  139.629072  318.9855562  112.0530727  446.4008505  213.0604309  278.2810482  260.7867387  207.750311  297.7689785  200.2076372  600.4580348  -80.62037479  -154.995404  623.1787007  
235.7493356  278.3888431  159.2603761  239.8971772  138.0375324  320.7568826  113.5922713  445.3658695  213.4881708  280.2718287  256.1043017  208.8621462  299.7243994  203.067998  603.5011465  -81.99693636  -145.454276  609.8336764  
231.9230303  273.8133159  155.5410458  238.2116264  139.6673854  317.4293722  113.2368326  445.5213373  211.3254763  279.3538368  254.0182158  207.4087047  302.6242442  207.4982127  596.8125599  -80.66422254  -135.6344599  620.7802427  
231.4188617  271.9167833  159.2313037  239.0154939  137.7466076  317.352787  111.7757161  446.3677571  209.4031825  279.1693178  257.0451768  205.4122712  301.0991998  201.15039  600.7291672  -84.81037199  -143.62222  618.6005786  
231.4813485  272.4793172  158.368161  237.5006677  137.3025424  319.7355942  112.5825565  442.709042  207.5328535  281.0103664  254.7595494  205.013667  298.4965337  204.3034852  598.5971228  -86.17462474  -142.176185  613.1634325  
230.8748482  272.6974628  156.3308889  238.5396267  137.3184028  320.23545  112.8975661  446.1551231  209.9606291  278.6569896  254.0896286  205.9260453  296.851282  202.0661982  595.6654347  -83.71971593  -144.5121228  619.1622265  
229.3286075  271.7147644  158.2035853  238.7943365  138.3558513  317.5982977  112.0557317  442.3983885  208.6651907  280.3330126  256.5820747  203.5560675  295.3688545  200.7793922  598.0973136  -86.62517022  -153.0692781  621.4398933  
230.2437759  273.41063  155.4373823  236.9711548  136.8391914  319.2867638  112.1292185  440.7733381  208.9305803  280.860838  254.4177664  205.3842537  297.3747762  203.0950281  602.0592304  -85.73995218  -150.5706291  617.1725008  
226.9977975  271.3189731  154.8172249  238.508675  135.2567873  320.0497467  112.8800895  441.3719276  209.8017666  279.9094945  255.3325523  202.3539704  295.1277028  202.332132  597.1258546  -81.40438542  -150.653282  619.0179214  
225.6844387  271.497225  154.3088818  236.7435971  134.5565815  318.5708988  112.0130541  437.3939778  210.9531194  282.5444054  257.0725171  201.2244673  293.9427995  202.6527002  599.7064573  -85.08602927  -150.3229587  623.3736358  
226.3712346  270.4360185  155.1593218  237.8265683  130.977551  318.8428069  114.1008697  440.4924635  208.1718701  282.822183  253.6388029  201.9732792  291.5654144  202.20266  594.9186514  -85.35469742  -149.3349138  614.1312532  
227.9484068  267.7851714  157.9497705  237.7204333  131.4866967  316.9054538  112.5471406  443.2713254  207.494068  280.0041858  254.9932347  202.2367326  292.8652619  200.3471162  592.4455052  -82.47949291  -156.6327885  622.0371367  
229.2066314  270.4233889  159.9659684  239.4087087  130.704177  316.6160427  110.8513583  443.0112077  208.1035983  281.8602068  256.2906937  202.5781505  292.7453675  197.2739837  600.2257827  -84.31172911  -158.2063228  618.8981382  
231.3904764  271.4960063  162.2115812  238.8807353  131.8964564  318.3376493  112.0499532  445.7651507  207.4857448  280.1480837  254.0076826  204.8169196  293.5035045  200.8969129  596.4636073  -84.44639183  -154.0403792  613.4576352  
232.7370414  270.1007899  160.6925094  240.0757118  133.3541177  318.2668285  112.2904914  444.1595865  211.6580597  278.4742251  255.1905507  205.7702093  295.130849  198.2838071  594.9659326  -83.09256113  -155.8325936  621.8342047  
232.3243071  271.9727238  162.0200387  241.0691425  134.3994963  318.3560032  111.7114014  445.6201765  211.9852416  279.6908136  258.6671924  205.9328765  296.6745675  198.0046114  600.5813544  -83.87107046  -152.5968254  620.0153081  
234.2350819  273.36553  162.3367965  240.4507823  135.5896617  320.8922805  114.0799869  447.1905924  209.3499254  277.4959534  254.5510959  207.0158244  296.1812589  202.9391764  597.4274645  -84.90975003  -144.7514639  614.1108838  
234.1516583  274.9026542  160.1467151  240.8074955  138.1776458  320.0864104  112.1868927  445.8652352  212.6935241  277.6215695  257.6764829  206.2657282  298.2759661  198.8417057  603.7465247  -82.67905161  -151.1890155  620.7235704  
231.6863964  276.5256548  156.3512203  240.1755867  140.715202  321.6346503  114.8123561  443.7469604  213.7895091  279.4277734  256.8251896  205.8443417  296.4242134  206.7110623  601.1340569  -83.67592194  -144.2638898  617.2881737  
228.9761587  277.5829715  153.553165  240.9469222  138.7771145  321.3831869  113.5007707  440.8699286  217.2654218  279.8996962  257.2598185  204.0736195  295.9454631  204.3325997  606.2354152  -82.36291863  -146.8278256  625.1156358  
227.4371215  276.0277779  149.6782143  239.3855275  137.8536544  321.0141229  113.3710172  441.3851697  216.009157  282.9646471  253.9909914  203.5687801  295.1048642  208.515564  603.5211159  -81.91875475  -135.275995  617.0842353  
229.4641364  274.6347282  150.2708966  240.0254929  140.6593803  318.9666767  111.8983261  439.577459  215.8227327  282.494438  257.4501693  201.5046638  294.719643  204.0595573  601.8131671  -83.67272609  -148.4431911  622.0944974  
232.3245436  275.7084297  149.4616037  236.6479233  137.316908  320.6395819  112.0883631  441.8151288  213.9210769  281.0251064  254.6443853  204.863171  300.9077051  205.4853138  603.9013194  -85.66883466  -143.2906648  616.3751734  
226.843543  275.2387938  151.013537  240.2270576  139.9268851  318.7489653  112.7523434  439.0732987  216.6357558  281.4077995  257.2241039  200.7420275  295.4352099  207.4262816  602.0722387  -86.3328207  -151.1754305  622.1365025  
226.9820385  272.9605465  151.809987  240.0203294  134.7282632  319.2233444  111.563006  439.0279755  212.6844792  280.7532388  252.2018752  202.2448315  293.3996579  208.8993738  598.7540559  -83.45322611  -146.4238057  618.3118813  
224.2668006  272.0037821  152.5978714  239.5315137  129.2214718  316.6098505  110.9309281  439.7485591  211.9586727  281.1125921  251.9267492  199.4825544  294.0290294  206.1604231  602.7873321  -84.99754377  -148.8634784  615.3076067  
225.4375268  272.4117509  149.5352136  237.5368026  135.1014067  312.1197412  111.2856914  439.3278771  211.8349523  280.1588359  255.3131215  199.3050613  295.0075683  209.9245586  595.9334073  -82.7308522  -145.8484818  621.5820926  
226.2566343  276.0253553  152.5759274  240.5593226  132.6907772  315.3567486  112.8268834  440.5017975  208.6193353  280.9270411  253.102377  199.8460379  291.4559942  208.016874  598.5417002  -84.316972  -147.3108468  614.4713044  
226.9444411  274.2386515  152.3112266  240.0340789  132.3402924  313.4909746  113.4962097  441.1486705  209.3959774  278.1540159  255.8799905  201.5040255  293.5941377  207.0338528  601.0765353  -85.41939556  -149.6076108  621.3315371  
227.0230309  276.3575352  154.5223559  237.7563382  131.266167  314.5296764  111.5256065  439.5266792  207.6592069  278.9334931  255.0519887  199.6895984  295.2581422  205.314155  603.8343454  -89.0666265  -152.1573009  622.4974286  
226.1478912  273.3885147  154.9474951  237.9432141  130.4721651  313.0639187  112.8621094  441.7197679  206.889844  277.9648941  254.4834301  200.9375253  291.8791618  207.6650335  595.3357457  -85.06228063  -155.1517739  620.3307595  
226.2231715  273.5000272  155.47763  238.4058478  128.3238901  311.5278447  112.3321193  437.714332  205.9454809  278.6907508  254.8686116  199.3415219  293.2669685  203.9124356  598.6268378  -86.54312401  -159.6261391  623.3379458  
226.7399155  275.404545  153.987412  237.1079328  127.6161726  315.0484992  111.5900719  438.2904963  205.8647906  280.1374132  254.1228193  200.0941123  291.318718  204.7962318  597.12714  -85.05764378  -154.4696673  618.4129508  
225.6523919  272.8268449  154.9464157  238.6699697  128.6578172  313.3313957  111.1975198  440.6221049  207.6530129  280.621611  255.7797401  201.4659387  290.126064  201.7620749  595.9394652  -81.91862309  -159.7936697  621.6557963  
225.7129253  269.7744081  155.5705187  238.9766579  126.6633863  313.5159093  108.4499588  437.9810433  206.439656  283.0807335  256.4898531  201.0387399  290.8370321  200.3030064  597.3781282  -82.02373411  -158.1418666  619.8550619  
227.1313103  270.7871305  156.0941822  238.0541054  127.0115138  312.5675575  110.609751  439.2071685  205.7171316  281.6910982  252.3466859  201.847435  290.4039973  202.7372387  592.5183957  -80.61209271  -150.7666425  612.1573923  
229.6376287  270.5916039  157.5619006  238.4856006  130.8354785  311.4357466  110.2926732  445.0483996  207.9689814  278.720573  255.6871594  202.4856568  292.9973127  200.3262151  594.7074877  -80.83390364  -154.4450842  621.5907639  
231.8070284  273.0818182  162.4557435  241.0229653  132.8521279  314.622763  110.7548215  443.5370635  207.8785298  280.6135911  256.979488  202.4184848  295.0202067  196.5091398  599.7465474  -84.58345058  -156.8258688  613.0609062  
234.3190988  271.9216973  161.5198608  240.4551341  136.2074915  320.3010135  113.0025202  448.2260829  210.5615353  278.4779807  256.7164787  206.763588  295.4219282  201.1214326  599.4465407  -81.04646652  -153.9621793  617.0176753  
233.5959108  272.7712607  159.1693278  240.5055157  141.2328234  317.3139016  111.5665269  443.1802993  211.6724321  280.4457685  259.7585692  203.561216  300.0404631  202.6136377  598.6797916  -84.00530362  -150.7182159  621.7398322  
234.7839  273.3165669  160.7815263  238.65239  139.2998798  316.4440961  114.1773814  443.5192356  207.9610895  280.0105733  253.7735296  206.1582317  301.6629928  203.4754368  598.9553792  -83.67406392  -143.0132687  612.1453816  
232.8854927  272.6092479  159.8542207  238.170352  141.4395384  315.2591682  113.5914275  447.365617  207.721286  277.8486702  256.596908  204.2901519  300.5448917  203.0321591  593.3375068  -83.53397258  -141.4206846  618.5782834  
231.3015776  275.0093058  163.9967968  238.5003234  140.8404222  318.2083453  112.577113  446.7032634  207.4013233  277.1707233  258.0691314  204.777201  299.2089977  197.9348335  602.8018682  -88.57402987  -151.8010268  619.4579841  
231.815223  274.9022082  163.190755  239.3716974  139.3204871  318.3341842  114.860678  444.6710066  206.5824215  277.5056668  255.19166  206.6290704  297.0909065  202.1248688  596.661091  -87.74812452  -149.6198096  612.9509006  
231.1199907  273.2276598  163.418039  238.6265498  139.0411025  318.535573  113.4987727  446.6449085  207.2897679  276.736812  256.1590069  208.3150375  296.8316709  201.5973241  597.4661487  -85.33723116  -148.0944434  619.2770268  
230.9065967  273.596267  162.3862789  241.1229589  136.9587104  319.2993704  112.7697801  447.332647  206.9515468  277.8734505  257.498987  207.7257172  297.3520821  198.3528881  601.5681642  -86.76855786  -156.9116549  622.791899  
230.1445383  275.5991714  161.4762512  241.0016188  135.3060316  318.9682655  112.9189788  443.3747779  209.3460298  280.0139953  256.78358  205.473787  294.9217011  202.8627496  601.2814628  -87.42567561  -153.3056519  614.7394657  
231.1494544  274.7045373  157.5785325  241.27377  134.3318633  322.7444245  113.9221242  444.9693966  209.9254307  278.7103832  254.0925057  206.6557084  295.0112752  201.9410807  599.721168  -82.18455798  -148.9876995  621.1520303  
229.3619082  273.8611689  157.3975488  241.6973912  140.1346723  323.4469891  111.2392083  444.8095686  216.7462759  281.0637502  261.5855518  202.9993266  294.3489363  202.2948443  604.315068  -82.83867238  -150.6256284  625.9696755  
228.9366223  274.2407092  156.7183533  240.3983198  140.7740549  324.9000656  113.0992832  444.3863699  215.0636422  282.4896853  256.249419  204.1681342  293.1479065  205.9710111  602.639325  -81.92497734  -140.8752066  613.0391776  
227.4145314  270.2623603  152.8127518  240.0424748  136.7804714  322.5146052  111.3361541  442.3485441  216.695847  281.6256355  256.3682922  204.3990518  295.4569298  204.8708812  603.8229599  -80.75032783  -144.0876251  620.6422243  
226.9933247  274.185968  149.6136162  239.3011953  135.1042369  322.1252519  111.9797015  437.8390379  214.1337576  282.5512969  253.7912514  200.9075328  295.2191821  207.4108666  599.3959003  -82.34295291  -137.874376  621.052986  
226.8743208  275.5587937  151.6997263  239.2715175  135.7912008  319.2251713  115.7425254  441.2579089  214.2992143  281.203798  254.2416505  201.5231996  294.5613114  205.9476243  598.9896734  -83.71762652  -141.6828312  618.9511032  
225.5055066  270.9307579  151.0661436  239.8993798  128.991135  317.8002524  112.1211928  438.8723659  211.8713577  279.7872059  253.6095569  201.8894236  293.1478432  201.813034  599.5483293  -84.64215316  -149.019552  620.3043909  
226.4761423  275.5703856  151.0487878  240.4928208  131.6779079  316.4800819  112.8600606  436.9542423  211.9763434  280.4767323  254.4270302  198.4990951  293.1054518  205.9642832  598.9896136  -87.67466362  -149.3267359  620.9398278  
228.195898  274.4725359  152.6353727  240.4424986  133.1650632  317.1051418  114.6612626  439.9838812  210.5742688  279.249304  253.9228631  203.4389596  292.3887266  205.6471109  600.1875025  -85.32693834  -151.8447311  620.4523843  
227.6227976  272.7234982  154.2312871  241.2893392  130.7596078  316.1520524  111.6417691  438.8986818  210.3209523  279.0544703  252.8726392  202.4169582  294.1420673  203.5021526  599.8700016  -84.87218223  -154.8752374  619.6490604  
227.0730422  274.3756133  152.0727498  239.3522406  131.5346084  313.9637254  111.6016548  437.4556695  208.8725331  281.3983961  253.4590737  200.5609678  292.9578696  207.3618475  596.6033448  -86.71331407  -149.4820021  621.3130044  
228.364133  273.0618572  154.8028171  238.4968379  131.1268643  314.2549287  112.3080417  441.7801385  207.7189159  279.3197407  253.487094  203.5503507  291.9491811  204.3355089  597.1578918  -84.13746559  -154.9434008  620.2390091  
227.8754376  271.1843378  155.6583938  240.2987134  127.5627723  314.3166796  110.0620795  441.3886482  208.2518633  280.5301561  254.8410362  202.3390233  292.7335843  202.3930635  600.0680947  -83.41301798  -157.1909393  617.6307891  
227.6852697  274.008586  154.2179524  238.6325551  129.7657433  314.7498305  111.9637182  438.8520651  208.8968339  282.7048311  253.6185423  200.0344279  291.4139487  205.8568516  596.7801884  -85.29655901  -153.3751216  618.7749564  
229.782621  274.5751896  155.4789248  240.2634038  131.3948593  315.7410794  111.7095667  442.0668393  210.2115285  278.4205189  253.6660063  202.907086  290.712747  202.8996456  597.0672851  -81.13302041  -152.8751237  618.7827187  
229.3453768  271.0052374  157.0768288  239.4532536  129.0064433  315.7477404  110.9816159  442.9135053  208.9130856  279.135241  254.8597492  204.9183244  294.3751333  201.5922954  600.4983215  -83.07033111  -153.9498128  617.6156235  
227.0269447  272.4145649  154.386091  239.3549994  130.719167  315.12734  110.2138631  437.3855667  209.2346278  281.1952136  256.179261  199.3072891  293.5422281  202.0211276  598.4670871  -84.62879614  -151.5667047  620.2991263  
228.9979743  271.8423944  155.6122762  239.6475634  129.9420736  317.1486645  110.8891905  439.8292939  207.5977703  281.8578741  252.3119993  201.8928821  291.5517904  201.9010416  595.2911395  -82.10397367  -149.799269  615.7926534  
228.2185967  271.7625671  153.7962034  239.3383685  131.7618372  315.5964616  110.4548278  441.8353988  209.1160219  280.0816799  255.4495149  202.7103252  293.4030781  200.6019055  596.0683302  -82.08825762  -152.0031276  622.6377222  
229.7789272  273.161754  158.9788343  240.3388836  133.3628963  315.9531281  110.5834933  442.211699  210.2253427  281.160026  257.9391405  202.2373093  292.603796  198.0226431  597.4385149  -84.08617981  -158.593733  620.1613958  
234.8151439  273.3150876  159.7048335  239.6759828  135.0039381  317.6145878  109.7088649  444.1637599  208.4376307  280.5068541  256.7162974  205.1776827  297.8572997  201.2830633  598.1074735  -81.21369471  -152.5976981  614.532863  
234.5952354  270.7305306  162.6615473  237.9821468  134.8310975  317.7504421  111.4897891  445.6227723  208.2318053  278.2363417  253.0415375  206.2187327  298.6788116  200.920518  596.7314996  -81.50285465  -144.0663584  615.1228818  
231.8123  268.0526439  162.5394774  238.4207859  136.0570759  314.7296539  110.4972325  445.3256964  207.7970049  275.9651189  254.5872479  206.4596657  298.9364161  203.5573318  591.9870626  -82.49322782  -148.8145012  620.3648363  
232.256723  270.8444914  163.7404448  238.7911286  138.4546818  315.112727  110.6682235  444.9196031  209.2778532  277.0341547  256.3532546  204.1791746  296.6102447  197.54849  596.8991438  -85.57847059  -153.7783277  619.1928407  
234.4686376  271.683929  164.0286351  238.4712265  135.8548078  316.6163106  111.1392055  445.5993662  208.9485807  277.7670841  256.2516254  204.9277324  299.0571683  197.8739905  599.9952573  -85.19481638  -151.954172  612.9657893  
233.4738587  272.5856418  162.4184955  238.9474544  139.5179385  317.619489  112.4144036  447.9318009  209.1649646  277.048107  254.849253  206.6132513  297.1909155  202.8071351  594.8585698  -84.62129537  -151.3077343  615.9111159  
233.5107437  273.2411412  161.8019001  241.6418667  140.6009213  322.3824582  112.2484999  449.8005626  212.8649176  278.5861  259.2509305  206.5346069  296.2990418  197.290568  601.7747963  -81.7289668  -159.9664759  623.371719  
233.1669163  277.0120925  160.4411369  242.5090376  139.9399567  323.1314653  113.1211338  447.8820455  215.5132449  282.9836734  256.5449188  206.8563116  300.9655862  200.8051525  607.278833  -83.64908852  -147.3174209  615.9674278  
231.9058284  278.1328358  153.1364757  240.0697828  144.3818592  321.4543626  113.5927366  444.2081588  216.8894422  280.9197399  255.610296  205.6599136  302.0790498  210.8684065  599.5218264  -81.1459699  -135.750608  619.1918102  
228.3566408  275.0079728  152.5838118  239.4615269  142.0497002  318.7372833  113.5268803  441.2439559  216.8374515  281.1484946  255.6839575  204.0515863  298.6946342  207.3312759  601.5570583  -83.5137332  -142.0647512  622.4280379  
225.6785929  273.6704278  151.0428252  238.5390437  138.7846736  319.0209285  113.5654452  437.3889079  215.0235835  282.4792193  256.6209592  200.9846084  296.5856277  204.3437219  602.2715168  -85.12531849  -140.3607094  618.4144045  
226.0669088  272.0607428  151.1947336  240.1451082  134.0196919  320.5361497  115.4859806  441.3840039  213.1880721  280.2885578  254.5080528  203.4253204  293.9527438  205.722473  600.9851769  -87.70563701  -142.7600354  610.0949275  
226.1192559  272.0578159  149.1710466  237.8641284  138.5500688  317.6801323  112.9025725  438.7856744  214.7787563  281.1396368  258.0578966  201.6411877  293.2433023  207.8561433  597.5253241  -86.09191274  -150.1654274  624.2940648  
225.8544599  275.148981  151.9964771  239.5022774  133.6434897  318.2051451  112.7294752  438.1456962  211.4006462  281.5558588  256.3041978  198.9090865  292.8858806  205.7153963  603.7240774  -86.55711766  -150.3713684  618.5217193  
226.4150196  273.0428088  153.4384985  239.670642  130.8935973  316.1693947  114.7168858  441.0691377  208.4574059  278.5098722  254.1484631  201.8708379  292.728059  205.6418345  600.154981  -87.25591651  -148.253753  614.6809769  
226.246604  273.9142801  151.2045459  239.3229668  135.2481854  315.2513027  112.943716  438.4519602  211.5939684  279.5702289  255.7963459  200.8115403  293.7611008  206.9008695  598.642749  -86.90968092  -154.4967189  624.5489486  
227.9307317  275.0685841  155.7584768  239.1246908  133.816449  318.5078582  113.0622119  439.7623094  210.0543183  280.7698007  254.1278005  202.0990289  293.0241277  206.3270273  602.2932255  -85.31354179  -151.5215194  614.9508006  
227.5781303  272.5265007  155.8888042  238.6509299  132.2645226  318.5182507  110.7992555  443.0557974  209.025497  278.6117935  254.7854093  202.8087558  295.5240753  205.8373053  601.8974807  -84.29814962  -150.673204  617.102926  
226.2312719  275.5968304  153.2474366  238.8511221  135.1149422  315.0710529  110.84869  437.0962207  209.3458442  279.5500752  257.1028568  200.0146561  293.1469453  207.0208822  598.9393322  -85.76716388  -151.2981491  624.7745786  
226.7460263  276.2059542  153.4886739  237.9724952  130.8848023  315.1708933  111.9806603  439.8633447  207.1541752  280.740716  254.2856059  200.9906128  290.5149573  206.5264044  597.3478301  -85.03643689  -149.835167  614.8029777  
227.089079  273.541644  153.3097314  237.7903995  131.6998498  314.5316908  110.1217181  442.9672469  208.5273922  278.7247413  255.7708087  201.4616399  293.378161  204.0681184  596.8688974  -83.1783315  -152.0434791  622.3495456  
227.3955321  273.534099  156.0649463  239.1734821  129.7218279  314.3411659  110.9016319  438.5476207  208.6514521  279.6957774  257.5121681  200.1285702  292.1984017  200.3987501  600.7730722  -86.17211428  -158.4071157  622.4538136  
228.9143003  273.4457524  155.5216999  237.6273989  130.2338932  314.730508  111.9652124  440.9253567  205.9501938  280.4221015  253.8150279  202.4269661  292.7920058  203.6682238  593.8841759  -83.10798801  -152.4048939  615.952224  
231.0260899  270.5457407  158.949204  237.7782606  129.3759556  315.0247562  111.5743199  444.0171617  206.624081  278.5025947  255.30043  204.4647224  295.5356102  198.9890444  598.1681211  -82.44380568  -157.6099891  618.1666632  
232.3654686  272.9023165  158.6146566  237.7526312  133.078272  313.5814706  110.8098312  440.4143238  206.9669408  279.0304153  255.7812046  200.5749231  296.7128298  203.0244931  596.2773748  -84.57286376  -157.8405373  619.6351831  
233.6571176  272.4263069  160.3549551  238.1289762  133.243192  317.5767705  113.132  444.80651  206.5268589  277.1655432  253.7972995  206.3745723  294.414564  202.1950311  597.6176903  -82.89400759  -155.1297541  615.7820492  
231.9779227  271.3724226  162.4033646  239.3940749  133.695787  314.8393342  111.5436438  444.0882415  208.8477543  277.9610291  257.0302682  205.4348334  296.7723759  198.856588  599.5643391  -84.2079001  -158.0122945  618.7061691  
233.7309283  273.9873684  160.1010222  239.3430053  135.3595681  314.7516478  112.0892083  444.1590341  208.6483648  280.0144998  254.6190162  203.8600824  297.2146103  201.3928031  596.4865873  -85.20776831  -150.8515307  613.8576509  
232.748328  272.4885781  162.4331054  240.229351  135.8416059  318.6459839  111.5291961  448.638963  210.5730631  277.954153  254.9305219  206.586772  295.0911711  200.3808584  594.274591  -80.40474585  -149.1740339  618.255603  
230.8655483  273.2415429  163.6530105  241.6431508  137.3808462  315.5714137  110.5768867  446.3698143  209.9776945  278.8448395  256.9809031  205.087322  296.2077513  197.4712886  598.7980587  -83.67316275  -150.8316025  618.7684878  
232.363458  273.5309175  162.7447084  240.9291425  136.7382367  317.5569815  113.177901  449.2168408  209.8770748  278.7896798  253.5907321  207.1468762  295.6322972  201.194134  597.9870625  -85.01637883  -144.6200532  611.6076461  
233.063752  271.3362367  163.1930469  241.7525649  138.4966531  318.8090751  111.7865551  450.1423226  211.8838936  277.4627867  256.1699932  209.1769801  297.6944569  199.6445545  599.9959987  -81.70737562  -148.8763124  618.7190342  
231.6907868  273.2531649  159.5419809  241.2099503  142.5232256  316.3269464  112.3647725  443.7242685  212.4837189  281.5034802  257.5536049  205.6836944  298.009543  203.3745687  598.409481  -83.57234166  -146.3845616  620.8407416  
233.1240946  275.1974557  158.0183833  240.9035333  140.889272  323.3807705  115.0532468  446.3422567  212.5541237  280.5315333  254.8865004  207.2339603  298.5868817  203.9638183  601.1493513  -81.36936631  -140.4741994  619.1822534  
231.1580898  275.1711351  155.2002683  240.1495522  140.0547181  319.7911639  112.8970723  444.2898375  213.5594113  280.7707964  255.7384917  205.1396856  300.2930573  201.9810761  603.9712773  -83.13366482  -144.8252244  623.5361947  
229.1920119  274.908863  154.3221726  239.373713  136.6329502  321.3589718  114.9385676  440.5308673  212.3879609  282.0297976  255.4011041  203.032862  296.2186029  205.4764949  601.1177784  -85.92728048  -141.25116  616.4177844  
228.4028256  273.5994434  155.0360723  240.1281243  136.5238664  322.2610407  116.0865299  442.8077997  212.5925791  279.6152319  253.654412  203.5055839  297.007603  206.1458842  602.0286167  -84.58477179  -142.6188671  619.0986828  
226.5493588  273.153025  153.2804136  239.7351879  138.2857569  321.5696519  112.367521  438.0126245  214.3705571  281.4257375  258.0873082  202.0658546  295.2804902  206.9363216  604.1995087  -88.86929037  -149.6232811  626.3673632  
226.7311054  273.3943035  153.0934109  239.6004809  134.5920021  321.9083012  113.2389552  437.8441372  212.4268322  281.5595877  254.6260411  201.5399454  292.6598459  207.8466576  601.8153564  -87.68473982  -148.1572532  617.7903791  
225.7045511  269.1238282  152.5787392  240.2033383  132.771179  319.4480048  111.6927029  439.524851  212.49966  280.3764357  256.0869742  203.5695462  292.1293332  205.1734413  600.5756935  -83.32531496  -149.16813  620.8233354  
227.3071179  271.451514  153.132312  239.2042424  133.8104575  318.3023524  111.7423598  439.3891755  212.9324431  283.0083755  256.256263  199.7492613  294.4066154  204.3565515  602.6588508  -83.43332503  -151.6168495  624.5959942  
226.895951  271.6355525  154.2753381  239.113465  131.5642969  314.006993  113.0526508  440.381272  208.5567937  279.9288818  251.8911406  200.8223814  291.5918004  205.4875652  594.573092  -82.78268224  -149.997819  617.3554452  
226.7961948  269.3275985  153.6873313  238.9065068  127.7892069  315.89059  112.4475995  441.4938594  209.4226847  279.6958482  254.1743853  202.4285602  292.888139  200.4357295  599.2786855  -84.13776457  -155.3822548  617.4940937  
228.1404798  272.0764095  155.1344004  237.7182017  131.8472286  314.7884088  113.6758126  437.9491054  208.9153108  280.8607403  255.8074573  199.7500331  292.2393984  203.5683485  600.1179801  -85.66507333  -153.2821354  618.2470544  
229.0053748  274.2179966  155.8183299  239.5399053  133.5629269  316.2581497  114.2572037  443.5675136  208.4750685  279.5213199  254.9194336  204.1216622  290.9540142  202.8474981  597.2800223  -82.9429916  -154.6432556  617.9227514  
230.0899571  274.2337306  155.9231701  238.4906376  133.8956843  314.8730652  112.0949565  445.0882149  210.4876191  278.7288075  256.4479186  204.6060208  295.0714056  201.1077378  598.6684479  -83.92182709  -156.7597367  623.400403  
228.357369  274.0917389  160.2736633  239.1598092  131.6252253  318.271709  110.36117  440.2381991  208.8968023  278.013434  255.9314371  201.0326363  296.2804732  199.498576  600.7606842  -88.52652595  -155.6334014  615.1283532  
230.2421372  274.7267835  156.3529625  238.8089032  137.2511491  316.941863  112.8517223  442.8959718  209.4494293  280.789742  255.1321817  202.8623897  292.1346696  205.9149171  599.2424654  -84.77074001  -153.1902781  620.1471459  
231.2440931  275.8247988  157.4047712  239.8921277  137.3009805  320.1923266  111.9120387  446.6694148  211.6256525  280.8072429  258.7587174  205.9918426  295.8440906  203.077825  601.242671  -82.0201214  -153.032136  626.1955698  
229.7708954  273.4619484  157.7297844  240.393854  138.5208231  317.3170958  110.7689256  441.5859207  209.7106498  279.4664657  257.0358044  202.3414811  299.9156439  203.2911297  601.5538033  -84.60087653  -144.7937711  616.690182  
229.8511626  272.9602138  156.3010333  238.3332411  131.9027961  316.3375866  110.8477706  442.2177045  209.2838045  279.178144  254.8652394  201.6758812  297.0921744  204.6903044  599.2877611  -83.65434189  -142.3947432  613.5263693  
229.8389251  272.9099873  156.2737279  237.8973484  134.3836239  314.9336427  111.3414689  442.2523624  208.4406872  278.7148392  252.8081626  202.4378223  296.6893276  207.3883724  593.7599704  -83.50052803  -140.732935  618.2285923  
229.2599385  273.3395719  156.5564934  239.1230642  135.6644806  313.9203653  112.6149086  441.8161999  211.2665411  278.7865212  254.7285187  203.9187422  293.5111319  203.4872049  594.3013668  -83.10499061  -152.6392263  618.0127076  
228.8409461  273.0041099  157.2622446  239.6586765  134.5015196  316.9004831  111.1522772  441.1059762  209.0786827  280.1422178  256.5770395  202.8043825  294.0411757  199.0766127  598.2009289  -84.35577842  -155.9341294  619.340223  
232.120141  273.6798132  158.0824382  241.7873486  135.1831889  321.0222036  113.1918381  444.5820662  212.3072432  280.511376  255.149709  207.0823079  295.8424943  201.4765811  601.5161282  -83.94741401  -151.2953209  616.4199124  
