# Supplementary material for: The Foraging Brain: Evidence of Lévy Dynamics in Brain Networks
Source: PLoS One. 2016 Sep 1;11(9):e0161702. doi: 10.1371/journal.pone.0161702 (PMC5008767; doi:10.1371/journal.pone.0161702)
Supplement: S1 Dataset — (ZIP) [file pone.0161702.s001.zip › time_course_networks/dr_stage1_subject00022.txt]

254.7729397  305.4783722  147.8328526  258.6086209  328.5804196  347.4332523  -12.81167798  392.2939843  303.0965632  173.2428696  241.9331023  233.0271338  311.5640969  204.5849118  476.940681  4.741107834  -35.05686333  470.2419279  
254.8561092  303.4614168  148.0410883  257.6117125  326.3893655  345.5357833  -10.86967513  387.9746514  299.1824097  176.5433476  243.4557079  228.5384477  315.1860192  203.9574526  478.4332226  4.714209392  -35.65142827  470.1257677  
257.739003  304.8722721  148.1937035  257.5574214  326.4364218  347.3803592  -10.42283896  393.2004576  300.336494  176.243876  243.0148402  230.2606548  317.3774014  203.3770099  477.9158744  8.453035386  -34.15083804  472.1115097  
257.570378  303.7862752  148.041335  260.3019646  328.2412459  349.4017686  -9.711466516  393.1343698  301.3438432  175.4837638  242.6719914  232.2325452  316.027323  201.9762188  477.0719205  7.073297378  -33.66876486  471.2003167  
257.1941381  305.8924117  148.383122  261.686915  332.703041  347.9695357  -11.89159594  390.9181046  301.3345154  173.5449016  242.6670938  229.0777537  320.9762925  206.2590465  471.1783774  6.68199147  -29.7284333  476.7943992  
260.3972452  303.614676  146.890075  262.8924134  332.4094535  347.003575  -11.26019483  393.7479501  299.6234146  173.0484886  241.8483002  229.4797948  323.9687343  205.2838542  479.5211829  10.41800014  -29.58427059  470.5881548  
260.8008458  304.395344  147.772052  261.7187423  333.6469822  351.5792156  -10.53724076  395.1006542  299.7971781  172.2366479  239.0580592  230.157058  325.3579321  206.9256478  478.6498624  10.0980868  -20.93614218  470.5841122  
260.0758381  308.2104891  147.6142575  258.4160403  334.3585447  348.2428271  -10.17926728  393.2094003  302.3251519  172.3324111  239.62941  232.4597197  319.6870666  208.4217888  476.5467456  9.881403952  -21.76453888  467.6843908  
258.730599  311.2552392  147.7514528  259.7552486  336.9832787  347.1879467  -12.04977938  392.3367693  304.3193937  173.0274386  237.4627358  229.6653981  319.0641972  205.5089116  478.2010123  6.005417328  -21.77314638  462.3976785  
254.613011  308.5073603  150.3194063  260.0969676  339.3607916  350.7832665  -11.82659572  392.5292072  305.0155724  173.6281904  242.6189617  229.3573433  317.4936041  205.2205689  475.78141  1.231683559  -29.77607294  468.2627429  
257.1793076  308.0419811  150.2247844  259.1050614  337.2842198  350.3794059  -11.98461149  392.7335856  305.7743113  173.951958  239.9348652  233.954695  316.7657955  207.4245549  479.0950996  4.070244589  -27.44309698  466.7056589  
256.1732913  306.6242004  151.0328887  260.3564291  333.6635967  351.4198101  -11.93114839  392.5325367  305.2544485  175.4909461  238.7344347  232.0815814  318.2064115  206.3285312  481.4916659  5.374980814  -27.3346114  467.2547542  
255.3860726  304.6170391  152.1104085  258.8205028  334.2333372  352.0909208  -10.49724254  389.7683151  301.0637863  174.1837739  241.4564451  227.8329766  318.3859882  206.7177949  474.8122497  -0.3401264672  -28.62497269  473.9265182  
260.0306373  305.9217548  150.7953072  255.9339416  331.2710571  351.5457039  -11.40033285  390.4935672  298.9005149  174.0282941  236.2274077  232.1170011  320.1346218  211.3204366  478.3755395  5.067542354  -24.24613062  469.0098102  
258.4535005  303.3750768  146.7653999  259.219155  324.7986541  348.4554141  -12.24854868  388.7173738  298.4790952  176.2492832  242.1687228  228.8543222  318.8124038  203.3771565  481.1719707  6.378883511  -28.43668337  472.3028759  
257.4333642  306.4985626  146.7520476  260.5094273  325.2933382  346.9068136  -11.27938551  393.0585521  301.0663676  175.4829901  241.175039  232.1289852  315.5335647  201.5336929  478.571554  7.247773187  -36.98953415  469.354268  
257.3075989  308.4014544  146.4638055  258.502991  331.6999499  342.2804667  -8.593561703  391.0823842  298.7846805  175.3336727  243.6171974  229.3009164  319.2953419  208.2011754  469.9481116  3.81818206  -37.30309106  474.7823866  
257.6784883  309.1207094  146.0582861  255.5019022  330.2895084  345.5553758  -8.229616511  391.3179072  294.8974157  174.7198049  237.9389719  231.3386615  315.7858543  208.0531916  474.4971727  5.850395115  -28.30885485  473.6392598  
255.8365591  306.2935909  146.9380308  258.8328532  322.6553839  346.9395151  -10.7497562  389.4968589  296.6591487  175.0843861  239.155419  228.6679836  315.8278336  201.0215893  479.4509275  6.630671663  -31.48745461  463.4120948  
256.9634133  307.3332622  147.550277  260.2756075  326.4095054  346.125714  -9.861278057  389.3794443  300.2501155  178.9024828  242.6873601  226.328305  314.365093  202.0762419  475.5467317  4.615382585  -42.77622557  476.2434784  
256.1886575  306.1954413  145.6233299  262.2379254  326.0772689  347.0856663  -9.539797904  392.9448915  303.8115742  175.3044631  244.1499938  230.5880514  315.2893255  201.0183438  477.0052136  9.332657743  -38.3992896  474.4767991  
257.9042528  300.8692488  147.5562458  259.7947369  328.8277917  347.8730813  -9.667627337  394.5886179  301.15591  172.9433421  237.8099668  231.1893282  318.6752388  207.1767521  474.7544958  6.952839707  -28.32274327  471.8887293  
261.1475812  304.5169876  148.2047241  260.3447821  333.1458806  350.5119829  -11.95015047  392.9339877  301.5610797  173.8172595  239.4473502  232.531078  322.0026073  204.7336508  479.1658483  6.816378413  -29.65374764  462.736186  
257.7778759  304.272233  148.2984163  260.1180658  335.6692034  348.7334444  -12.01714273  390.5568612  303.2946874  173.3849763  243.5228335  227.3342352  320.4290133  206.5383959  475.4949354  1.832764069  -34.15366243  472.3640087  
257.0281211  307.4725136  148.9938005  260.9604948  333.7689891  345.7431128  -12.60544825  387.8453225  306.1054341  174.308741  245.68384  232.9866659  317.3695024  204.1183322  476.2676682  5.21243329  -32.86339274  475.1405915  
258.2085387  306.5012574  147.5463627  260.306844  330.5734649  348.2382216  -11.3725469  394.9923859  301.920341  172.4146259  241.5112349  235.3276207  317.486055  206.0244669  478.7951574  6.329493575  -29.93962882  471.4677719  
257.980226  307.4418027  149.0519413  258.9642889  329.1871084  350.0379231  -10.37892295  395.3432642  298.5898106  173.2122051  238.5098037  232.2964278  318.8948743  207.9871563  479.047471  6.088273788  -24.89926251  470.8659364  
258.7597815  306.530482  150.9272602  259.3952505  332.8122064  350.8273914  -9.979209958  394.6826837  301.1126649  173.8889378  239.7528827  232.2081154  316.8214665  210.3664633  478.0845231  6.903975778  -25.70099991  472.1260268  
258.601642  306.5025557  150.0986918  259.8577605  332.8312524  349.9444173  -12.60739154  390.0525088  302.5765033  174.6254081  241.0888003  232.2203469  320.3457996  206.1570844  480.4752795  8.184431216  -24.85307309  468.3003437  
256.7525185  302.9977141  149.8746997  261.2075256  328.9810479  349.277593  -13.20282106  392.7815454  303.7409609  172.658511  243.3522431  232.8067287  318.9349071  202.6309798  481.7266817  9.078422584  -30.44483156  470.6853534  
257.3199968  302.7109934  151.2931985  259.2343526  332.2644234  348.9778718  -12.29168624  390.1057721  302.6113684  173.8297611  244.9732814  229.9681724  321.7834969  209.9970471  472.8681931  4.07381399  -29.8839482  478.8861022  
256.6121309  303.436234  149.4530488  259.8876462  331.5612448  349.3795843  -9.312441865  394.9212625  304.2024186  174.6831457  242.6785492  231.5312526  318.9506888  208.4963481  478.718398  7.734346028  -29.46272032  473.8824087  
255.7807407  300.2902167  148.8500387  259.2083386  330.7230384  350.2785108  -9.596113108  394.3009477  299.3698956  172.9790988  237.2848035  230.3952834  318.1263267  206.9163823  476.5631923  6.611476604  -25.7256545  467.537414  
254.3329454  304.7410608  143.7968988  260.6459824  330.030424  348.4461951  -7.024473219  392.9458744  297.769956  177.1112551  238.8790651  232.279323  317.337206  203.0465395  479.7311511  7.56217161  -30.37863564  467.030408  
253.8234467  308.5367645  145.9257109  260.3063741  336.2728465  344.8397256  -8.196851841  388.6493953  298.9355511  177.1527004  242.628542  224.5618478  316.3283227  205.9277862  472.833332  4.386799558  -33.23591086  474.4540761  
254.7485806  310.7020281  144.0922013  257.7917091  328.6532694  343.4347023  -9.934386637  386.0821201  301.3838157  175.4296233  242.3452555  230.2931405  312.7389854  205.573742  474.1953456  9.040749498  -34.18205753  474.2282345  
255.8173467  308.1524088  146.0054656  258.2347116  324.4596204  346.7313041  -8.859866139  393.8813182  300.2595575  174.5694482  242.4118894  232.6805833  312.5995452  203.4937087  480.6425802  8.299697098  -32.87601888  469.9865496  
256.6031917  305.1542383  148.1456883  260.3491586  330.4795198  350.652386  -9.905739688  395.8407012  302.5452504  173.3763417  241.1470364  234.2941396  314.0750335  204.3063572  477.9651006  6.491881685  -35.34291401  469.2212688  
258.3710384  304.8325707  147.3535757  259.3765053  332.7007387  347.7513402  -8.7415336  394.8254817  302.4088088  175.2019834  241.6065567  231.8668257  318.1756152  209.5084762  475.4839782  7.045489827  -28.96017335  470.6796962  
259.587818  304.9755196  146.4546154  259.1545586  328.78952  347.5677642  -9.83402964  393.3437197  299.9512789  175.0403149  235.7080933  231.3412823  318.6421928  207.6797442  475.2277801  9.664143603  -21.97967487  464.0714192  
258.9620613  307.8782981  148.3138945  260.6866254  335.4600213  351.6387194  -11.18573902  392.2263308  300.9478013  175.5400319  237.645224  230.2700875  324.1365554  201.4897291  480.9740133  4.772085488  -30.13659566  464.9183629  
257.49735  309.6642069  149.320719  260.6563327  339.6108264  347.821548  -10.56259666  388.5925007  300.9935595  174.9613319  238.4767271  228.0502735  322.392714  208.1525549  474.3297849  3.542583397  -32.59188722  471.6711025  
254.9892556  305.9939947  149.1556523  260.0056001  336.1990321  345.8103489  -10.66232971  390.5536016  303.7443738  173.8584166  246.4650469  227.6079596  320.0322494  202.6391404  472.7590294  9.266909151  -27.58455043  475.4027568  
258.9088951  308.8266275  147.4008443  259.9896711  327.2337327  344.5780647  -12.65254787  385.172418  299.8988031  172.8183373  244.022471  229.5292868  316.3263634  197.1810997  478.5464177  4.953263544  -30.25438641  467.1747445  
256.53123  308.2384545  149.3915985  260.6500844  332.0423538  346.0972422  -13.25931215  390.9255678  302.3694969  174.7359948  246.4909192  230.1785315  317.4600505  202.6439575  478.1410811  3.433057327  -32.28051764  470.6860726  
257.5752873  305.9510993  149.8798477  261.2730546  326.552122  350.6213787  -13.68205069  392.2004748  306.9501581  173.3864225  242.2678447  230.7131407  316.4215067  201.1955442  483.6365866  5.464864247  -32.23792535  463.2575405  
256.1134735  302.6408919  149.0238382  260.0197155  327.9661817  348.7244795  -11.85228524  392.8665131  302.0113378  172.3924661  241.789859  233.234448  315.4315848  207.7829796  479.0303086  7.724077217  -28.2098945  469.026193  
257.8464038  304.8697628  150.9578398  259.0471743  333.1441745  348.032208  -10.50334925  391.7016953  302.8285848  174.0680531  246.6331519  225.7069478  317.9611822  205.7538303  469.2532971  3.185058611  -34.66411927  475.4172469  
260.9258058  306.5235261  147.3237166  259.1202623  329.9349903  348.5256922  -11.05682512  392.8875987  301.8415667  174.8295275  239.2051482  230.6064426  320.0444992  206.2437136  477.9587894  8.006007745  -30.10195546  471.0252925  
260.099142  307.8157482  147.6399503  259.3209172  328.681738  350.1201979  -10.95425965  396.4729499  299.0067344  175.7332894  240.8260388  230.8993418  318.6499414  204.9696398  477.0457624  8.662065073  -22.19579224  469.4238788  
259.2427075  304.2346738  148.5353732  258.028759  329.0411396  348.926705  -10.13234921  393.9944069  299.7802452  173.3966872  237.2661466  229.5647558  320.5604342  204.7396044  476.3453993  8.13277493  -24.54587661  471.5565758  
261.0157224  301.6296411  150.7575253  257.3951015  333.5203913  348.9752107  -12.78671373  388.9194747  297.4185324  172.4392345  236.6480095  226.4517943  323.3240931  209.915835  471.4461292  2.490941386  -32.93411509  480.3863382  
259.609805  302.3561508  151.5185824  255.3312174  327.3635402  350.0977228  -11.52970838  396.7327792  298.5656451  172.8163335  236.911143  231.0544867  323.5760467  206.4460227  482.4504378  7.229268748  -23.17838774  467.6770587  
257.7073875  304.029546  150.4187952  257.2922008  325.0571061  350.8480542  -12.76189114  394.711688  300.1437465  177.0679124  239.3311085  229.4070549  317.9971763  202.627728  476.7040953  7.804976765  -27.42374175  463.7430217  
257.7250728  305.5218569  151.8939692  258.1718848  328.2726448  351.1048899  -14.9928263  392.3400041  301.838839  173.4105843  237.8567833  231.3913498  320.2697894  205.1620639  478.7017977  8.857307356  -27.65574449  464.5410024  
253.8204551  302.6773686  152.5107276  259.3584184  332.546511  351.1194908  -12.11463175  391.7948469  300.9334425  174.2842875  239.2778223  226.6975869  316.0629263  209.751061  474.4941768  4.864978635  -27.77543336  468.4547875  
255.567126  305.1181362  148.1788571  260.1060045  330.0114645  349.7457177  -13.32818136  390.5746371  303.075625  174.724894  242.784366  231.3771643  317.4138262  201.257382  482.2808912  6.37433909  -30.60044615  469.6669152  
254.2598883  302.6402199  149.1357889  259.5551873  329.7823224  350.2652432  -11.40365114  391.7132886  305.0262394  174.6339751  242.5865584  232.4460072  315.665952  202.0636742  479.7416125  7.358601333  -36.01211289  471.1660552  
254.3645957  307.4811274  149.1533129  259.080315  338.6347084  345.8852694  -10.40188042  390.4777372  302.7554414  174.954791  248.5929147  226.7021698  317.8577475  206.1821152  473.6348798  2.716939052  -34.83728848  477.636634  
257.138096  306.712025  147.5586628  257.8840313  332.5094254  349.3621148  -11.39230677  389.1886397  301.0495597  173.4742131  243.8186953  233.5323971  317.6678546  207.9632144  480.8979392  7.428378494  -30.19010584  472.520057  
257.62805  305.0584763  144.5986772  256.3035938  324.6992269  348.1554548  -10.31963692  392.6649191  301.8450659  175.9870725  241.6030706  237.2806705  313.5697483  208.8541543  476.3533999  8.366691026  -25.05826415  468.5413309  
260.8688847  308.8813624  146.6091145  260.8919207  335.5953172  349.6133256  -11.10267013  395.2500666  301.1539505  173.9392819  240.3381975  231.3446309  317.2430958  202.1404198  476.7297  5.130603741  -30.70681501  465.287897  
262.5919412  309.5222887  147.6843478  259.7163187  343.1163062  344.4010244  -13.11860949  390.3503777  301.2226127  173.0232602  242.6466372  227.4501752  319.8449246  209.1549433  470.1391461  3.668001031  -33.39134223  473.2211682  
258.7389351  306.5851636  147.3402042  258.9043981  333.1679884  348.9556937  -12.52950049  390.1183417  299.4587697  174.0109599  241.406494  230.3644381  320.4875394  206.4216296  480.9638581  9.934145183  -23.44030358  464.6088373  
255.3863034  304.1093601  146.0097204  258.336886  329.28571  343.5043162  -12.05423201  391.3561694  302.005666  174.0343815  243.004475  232.9165722  313.9996003  203.4441832  475.9147957  10.52916952  -32.72809844  471.7715609  
254.3617484  305.0689533  145.4944595  258.232217  331.6486685  342.4872691  -11.40827997  394.7098517  303.8234322  172.0046844  245.2023067  230.4566182  313.0555191  208.3236941  473.2424498  6.915256038  -34.64272574  470.3606017  
255.8273661  305.8800482  141.8072606  256.2008546  322.4891763  342.5338117  -10.30780047  391.3274123  307.6480315  172.3019682  244.1143221  236.9348313  306.5154095  214.2709479  475.3157182  10.71251162  -32.09508982  474.7580999  
256.7903762  307.5180143  145.9070089  257.8808951  324.9456314  343.6345346  -8.864635025  395.1706598  304.4300644  175.2779917  238.8690106  235.0993272  312.3666561  207.3608089  475.6812879  11.27269069  -21.96483939  464.9156002  
258.4659504  306.7174078  150.0037917  262.6099126  329.820137  348.0807148  -11.78342846  390.6792505  302.1226224  175.2365361  237.4996674  229.1855631  321.8107596  197.8500715  478.5231581  7.557015777  -30.49923544  471.2810958  
256.9079821  308.5892306  149.4380235  261.0729289  334.7480022  344.2473693  -10.13953993  387.7060182  299.2324358  176.3620706  241.3651606  226.448101  319.4286134  203.6097653  474.2389132  5.895962132  -31.64248578  474.1896816  
258.4022645  306.8175953  146.7929366  259.4608071  329.7337243  346.0304367  -7.578828534  391.6095215  294.8995083  174.5499825  236.8083099  227.2323795  319.0606717  205.3370424  475.9770809  6.606697757  -27.2854768  472.5059824  
257.286136  305.5453041  147.3797835  260.2402644  326.5641275  348.8307787  -9.58601374  390.9599862  295.0312871  176.2210826  241.0269295  224.1885659  320.547008  196.386887  479.9328344  3.087100406  -34.60495762  468.2212582  
258.8066161  303.3557292  151.609954  262.7624581  332.6098682  348.3079692  -7.553761207  393.1426952  298.7946544  175.7934172  243.3358484  225.9638766  319.1943077  199.2109155  480.0176564  3.284532696  -44.07473862  473.7262168  
261.9329941  302.4953151  150.9852539  261.9241046  337.6908575  351.7549551  -10.13901419  393.4981221  300.1899968  173.2165487  239.5239417  230.3298096  323.6461762  206.2123331  476.2345279  6.601286666  -34.74463091  470.0050801  
256.5115627  305.2748378  150.3609741  262.8893932  336.0980312  350.9876664  -12.80306226  391.0811916  301.1147338  175.502338  242.4468566  229.1409983  322.5364418  201.1743933  481.386414  1.686343084  -30.23093848  463.4081656  
254.4187221  304.5428074  152.4696107  262.4216047  336.6342102  347.8542226  -10.68788897  390.7388605  303.3963958  174.4147503  245.2197814  227.6710635  319.6473312  206.7053037  469.470997  -1.33784804  -34.82959165  476.4402835  
257.0290549  307.6217969  148.0455363  262.6685736  331.2682202  351.0911307  -12.14671434  393.722098  301.7454094  172.738819  237.6131426  232.5455331  321.3407409  206.9373851  480.6039805  2.776808598  -28.45075518  470.2016435  
255.2927613  310.0141802  149.5849684  260.5202888  331.4042691  348.6896653  -9.371755545  394.4539253  299.6755648  175.7503687  238.2080157  230.9268773  318.3911532  204.630908  476.2620883  1.947410779  -26.56201529  464.5842202  
258.9924492  309.1020246  148.4879077  261.632632  333.1407757  352.0321392  -11.12233054  392.3839989  300.2834863  175.3210125  241.1435703  230.3930255  317.6944712  200.5966266  479.7178695  3.922845294  -31.79314327  469.9480242  
260.805966  303.5190874  147.3346757  259.0214357  336.2713955  346.2354794  -10.8257129  389.8152009  299.1395363  172.4403552  241.7579089  224.9202138  322.6663848  206.6531631  477.151357  6.653183769  -31.37675716  472.7040863  
259.9716762  305.009542  147.1672942  259.3285877  328.8619195  349.2744909  -9.905801235  388.8365761  302.3894474  170.8451196  243.1178302  230.545848  317.9761466  207.4971973  477.2110475  7.780951285  -30.30231668  471.0934972  
259.4284347  304.1423926  146.6267664  258.7193157  327.2015672  349.4783628  -10.74348562  393.0509066  300.8975005  172.4787076  240.3474894  234.3169146  317.9213409  206.6749427  475.4727535  10.03969869  -25.00123598  469.9370479  
257.5551524  307.5378521  149.5910292  260.6002562  336.8862928  354.0529775  -11.42081457  395.3525822  302.4119643  175.3513431  238.1800285  233.3048445  319.4106304  202.2512745  478.8588938  4.770465521  -31.42925418  462.6496748  
255.4526581  307.4736309  148.0339135  257.2587597  330.6958164  351.4873626  -11.16760082  393.4114107  305.358284  173.3363168  237.946574  231.7139778  313.908608  208.4394815  478.3608407  4.326608973  -29.44986392  470.8034865  
254.954005  304.7199264  146.4720246  260.0611378  322.5763555  348.8487095  -12.88634247  388.67146  304.2480664  174.9955316  241.6895585  231.0573897  318.1760971  205.6721129  480.4350565  5.998835672  -28.48022765  472.5559415  
251.8902963  306.6121094  148.2399573  258.7537273  328.1295965  349.6167269  -10.65500249  393.4306839  301.3928368  176.9433526  243.1731328  231.786263  317.5746578  203.3003752  477.8373492  4.550211601  -34.84696672  471.1409038  
257.7736351  308.7683327  148.954051  257.768243  331.413564  350.2777936  -11.20584494  388.5025622  300.3454192  172.9691114  241.3737929  231.0639392  317.2461551  206.7624086  476.8495751  1.932308944  -36.04793231  477.4856989  
254.9288739  304.9135599  146.0476763  257.3444401  323.4499265  347.8792253  -11.34531938  395.1204285  301.1111462  170.6488518  241.6158236  234.252614  315.1655203  209.2029523  481.0054502  6.987081965  -27.20371311  470.9621175  
253.7451235  303.5458047  145.2061923  255.7277494  316.1133704  344.1128898  -7.75615641  391.1022714  302.0262747  174.510819  243.3430335  234.9889366  307.0722652  209.8476435  473.6775419  9.031417557  -29.28505249  468.1148163  
259.5643268  304.7746185  140.3930509  255.4000743  313.3628421  341.4142229  -10.3150343  388.2898328  302.2990512  173.9262786  243.5276361  238.1425643  306.7266307  207.653981  477.7491809  13.49208528  -36.95069188  475.0571059  
261.3904012  305.2854186  143.0054904  254.8229214  320.9535916  340.2671346  -9.00161172  389.0226193  301.4176047  175.3044232  245.0125623  231.0228942  312.4274694  210.7798007  475.5329638  13.81090594  -29.78987648  474.2078343  
259.6674121  305.4441701  142.7267738  256.453157  323.5748218  343.349444  -6.874568186  394.1746361  301.3870871  175.0386085  243.6048888  233.1208408  314.1979769  205.1574754  477.405676  15.73263672  -25.47620329  469.6714054  
259.8721932  304.6538523  149.7400529  260.3974143  332.9474966  348.0506933  -6.574715863  393.4054643  297.1220528  175.5709505  239.1862153  227.0023876  315.7501892  201.7645475  475.416608  9.621567255  -25.32979584  462.353032  
259.280812  302.520795  152.5439898  262.1153868  340.0354873  347.23852  -10.43051329  393.3651378  299.72544  174.3794761  237.8531954  226.0033022  321.6997131  199.9821271  476.5430138  6.508856791  -33.51380573  467.3442501  
261.0400169  304.9864393  150.9313813  263.4939514  344.3988672  347.5330611  -12.24978054  390.3308052  301.1674609  174.6442604  239.7225176  225.0475875  326.9860075  202.9297628  479.7810555  4.859302481  -30.42345079  468.2960922  
261.0192926  303.1689723  149.6687078  262.8393584  339.6548453  347.7498846  -12.91568902  390.1882943  300.1256325  175.348513  241.8690403  227.3060648  325.1021123  202.0100193  479.3368412  5.47665495  -33.53633968  469.8998455  
257.6502161  302.9637431  150.8148532  262.0701506  338.048366  349.4645039  -11.53642096  393.5287239  300.5690071  173.6383504  240.8974685  228.6391365  320.723284  206.398043  474.319524  1.495913685  -32.24462694  470.7411206  
256.42337  304.3600575  150.4622391  258.8583906  334.7721454  351.7349495  -9.757108694  394.0171691  301.8467783  173.3768221  238.8484998  230.774936  321.2789862  206.6762744  478.0417788  1.337703491  -28.85316867  472.2821184  
256.452743  305.6529886  150.7213279  259.8597269  332.7373123  351.8586168  -12.89574298  391.65068  301.437679  176.3988925  237.0460663  232.1522619  320.2891733  205.8823648  476.4096457  5.229719685  -27.79963893  465.4964908  
254.746129  307.2293159  149.82431  259.8041506  330.8372853  351.2822643  -12.11695962  391.2300496  298.5491502  175.635948  238.211008  229.9358622  321.0019672  204.9851667  479.0932786  3.229049843  -30.76497898  468.5837571  
255.0981986  306.9473737  150.9584792  260.4065953  332.2239904  352.3212199  -12.31808583  388.5646095  301.4942429  173.9090234  239.54681  229.1851721  320.6412297  206.6665173  477.8658308  1.214996734  -30.25666229  473.0132687  
254.9811988  304.9125829  149.5981535  262.4920529  329.7141549  347.0387221  -12.99819654  391.0898989  301.6530627  174.0965258  242.8407364  230.4398203  319.9207004  203.4663466  481.5818516  6.394486492  -30.6753839  471.0519839  
255.5612193  304.0417043  149.9631217  260.6740806  330.8904058  348.6214656  -10.68478278  393.8214828  301.3044146  174.5481589  243.8272124  231.8883443  316.3053134  202.1769904  474.4197554  5.329093021  -34.39013986  474.0901204  
259.5976442  304.6086127  148.5321838  259.35895  337.2138792  348.975486  -13.31784706  395.4581395  299.2823062  174.8452628  239.7830987  228.4402068  321.1074684  203.4073088  476.7039506  2.900936238  -29.71639438  469.826357  
256.635873  306.485048  150.394066  260.6643006  334.2358195  350.1689625  -13.05737632  390.7878204  299.9516711  173.4864864  238.4010168  228.1727742  318.5370435  206.7223469  473.7980905  1.883868298  -29.7805156  473.3580543  
255.6958091  309.2536924  149.3230112  260.6393736  331.8653442  347.8210444  -12.84722172  393.9151861  300.6321526  175.0028428  239.133673  231.0309604  316.4691273  205.914357  476.4520396  5.182311851  -28.34002979  464.851661  
255.7632907  308.5068718  149.6409809  259.4495054  331.3234687  352.5719888  -13.78766856  392.04397  303.3642535  175.1745406  240.7871519  232.1208334  317.0341974  203.0167635  480.0951686  4.548852214  -32.67088643  466.1313304  
254.9436761  304.2765759  151.5634259  261.0399274  337.6622046  352.5473211  -13.12357902  393.5245932  302.55098  176.722852  242.8961936  229.1671883  318.429921  205.0738896  478.3937777  3.831476161  -30.85553416  470.7307571  
256.4201687  305.9558857  149.1111772  260.1825206  332.9075811  350.0670863  -14.10888345  392.6395175  304.1412345  175.6817356  241.7039135  230.980766  321.0260247  204.7760409  482.0766965  6.582810267  -29.29528965  472.0210508  
255.9609431  307.9752753  148.519106  260.9354438  332.3512835  349.2935013  -13.50011524  391.9866161  306.0370365  174.0742172  244.0686139  231.4296489  318.1166359  202.2314103  478.7387734  7.199218163  -31.17676625  469.9452082  
254.0292413  308.9682194  147.462943  258.832338  337.7717715  348.9847094  -12.62408105  392.6006807  302.9115908  171.3019473  239.7990838  230.939024  320.1349782  208.039289  479.1595057  3.096896943  -31.04790248  473.7969053  
256.9156871  310.028899  148.1922685  256.4064348  328.1208057  347.5653965  -12.62396568  386.5368629  302.3204251  172.0193248  241.4171268  230.5942585  317.3933495  211.1769814  478.7075504  2.775009919  -29.97639033  477.9890309  
256.3870395  308.2070348  143.7198317  255.7413336  321.2227221  348.4849272  -10.23926643  392.8796819  303.5781803  174.5310359  244.6653672  235.4018487  313.025889  208.6348889  476.8263666  11.52335591  -27.4170717  470.9434963  
256.4035332  307.8585645  144.2705092  255.3964896  316.7520789  347.4811746  -9.590050493  394.5003851  303.7464632  174.1649361  242.602848  240.9074897  309.171892  209.5764067  475.9919331  12.39548176  -25.02554704  470.6658385  
257.7122657  307.8271647  146.3109235  257.6775082  328.62096  343.1744931  -8.74930727  392.4717482  299.5559002  176.4696683  239.6605533  230.9152849  317.0019711  207.4515723  468.4283064  6.108584093  -27.60244531  469.0593773  
255.1645786  305.6325863  143.3944242  254.5512479  322.0576327  344.3413623  -10.38372219  390.2121131  300.8299489  174.7431297  241.7964461  229.2366778  313.6521648  205.6235435  479.7015639  8.428168039  -28.68473866  467.5595393  
259.6216391  303.1630595  146.2684793  256.730419  326.6613685  343.3161406  -9.585365307  391.2769534  300.0014979  175.6745891  243.4478162  229.1024615  316.8644987  201.0810555  476.8219352  8.349192071  -37.04319707  467.8018919  
258.7609572  302.4844328  147.8970631  257.7781977  328.3891027  347.3426515  -10.48983333  392.1142125  299.689233  172.2008041  240.2754724  229.3318215  316.5280821  200.9236204  473.792372  4.251242697  -35.85952469  468.9428907  
257.0182973  300.7066526  149.6574777  258.290791  331.4677833  346.7220563  -11.61327018  393.503851  300.4922255  172.9909645  238.7190416  226.8146048  316.7823978  207.3514023  473.7339918  2.388622085  -35.51185703  472.4528977  
257.8029902  305.1008777  151.2854045  262.0047363  333.0049132  347.8537672  -11.69193404  392.6631655  301.0088113  174.2801859  236.7687662  228.2127131  319.2134451  205.3929498  476.3750857  4.424057063  -33.36420029  463.2165292  
255.5774248  306.6070492  151.177529  263.9065088  335.7491529  348.7132439  -12.46218537  392.4627903  302.3701429  174.7735639  240.2283364  228.4333735  319.1705509  200.8098921  476.7575902  3.257262277  -35.73291425  465.2808285  
254.9896498  303.1313633  151.9117261  262.5332804  332.9653578  346.7994654  -13.40159609  389.7131819  298.9275927  174.9091072  239.3475975  230.6336914  320.3464596  202.4766563  480.8817356  3.795616662  -33.6767578  471.8149251  
257.3397926  303.4942574  151.6700985  260.6116106  335.4300444  345.1503042  -13.3431661  385.9740774  298.0213425  175.2934547  240.8208923  224.3337757  322.3298099  205.8286116  476.1297321  0.8568645318  -33.86440881  466.0911174  
261.2011189  302.7272404  150.1850582  257.9139363  328.7126177  347.1318757  -12.12587845  390.6249389  301.3994172  174.2766595  242.7644214  228.2993348  318.3786102  204.0969436  482.7335171  8.195771771  -34.55366243  468.201855  
260.2920323  302.7724652  148.6013295  257.9406963  324.708071  347.6897983  -11.01556713  390.9254084  302.0088974  174.055249  246.0195525  234.1253618  314.6433946  206.395527  477.5459469  13.54165807  -31.54059652  468.3374329  
260.0345073  304.4981818  144.3874064  256.0472568  326.7222976  347.1879724  -10.64782407  395.866678  300.3569289  172.8453132  243.3800927  234.8677744  316.0599125  207.8470657  473.4766948  14.75889914  -26.17927006  470.2277851  
259.1227326  310.9370457  143.492532  256.8902435  328.6523506  344.3962704  -10.61015176  393.5267197  303.8903931  173.0159501  244.0239442  234.6480286  312.8943592  209.8271988  470.8866857  12.39411335  -22.86336034  471.8920608  
258.8612031  311.237256  146.0476497  258.8610838  331.029041  348.5560061  -10.70863095  392.5126005  302.2476394  174.9709169  243.7777448  231.8290802  315.7290347  204.6189923  476.4110445  13.93194714  -22.28771478  465.8978223  
260.4222903  310.3181946  149.6781883  263.4864117  336.0785303  353.1760584  -12.01541848  392.0704979  301.2723612  176.9850041  245.3123486  230.9417519  319.2992894  197.7759161  483.8062199  10.05143861  -29.83338911  473.5098135  
259.75694  307.4904504  148.8844515  261.9910708  339.8910571  349.7723453  -11.86714338  392.804605  303.1456537  175.632554  245.1709265  228.9205934  321.0078179  207.7947227  477.4866867  7.815180968  -29.48147466  475.7774833  
260.0665893  309.1601898  148.2041451  262.1254794  341.1471926  353.4911187  -12.58991136  394.2697893  303.0514501  172.9230534  238.9403388  231.8162977  322.8754906  207.1123904  477.6318757  9.590478807  -17.82379199  471.4899103  
257.9839143  308.0450313  147.6216555  262.3860768  336.9192209  350.7207154  -12.24326729  390.0795373  303.6159913  176.0476642  241.3324832  229.1437896  321.9358362  203.1002433  479.8641719  9.577180444  -20.78524895  467.2107089  
256.6862428  305.6535732  147.0076304  259.0033861  337.1357262  347.1154087  -13.10255547  391.0847494  304.4581691  172.9114679  245.3512992  230.0118143  319.3435456  207.4236965  470.1022289  7.573116198  -26.26529023  481.0701424  
256.9820372  305.2393284  150.492575  259.8500906  336.7194764  351.4109073  -9.607029254  394.6232756  302.1658347  175.1530216  237.3047789  231.749829  321.7954427  207.5749124  480.0118847  2.280567564  -24.79570655  468.5334346  
255.799845  306.9717874  149.4826878  259.8948714  329.1463777  348.9792851  -12.01502697  388.5543671  301.9799161  174.8887354  241.7112425  230.6645361  316.9017321  203.7595882  479.4674466  4.015270485  -26.99079274  466.7547689  
253.5219359  302.7069172  151.1414842  261.0531795  333.0047988  350.2998094  -8.215450947  393.1089996  302.9443902  176.4639811  244.2249043  228.4808264  316.6811602  203.1240975  476.2519411  -0.5568890567  -34.97494543  475.8252818  
257.5499398  304.014861  149.0166816  260.736685  330.3541515  353.7235306  -10.51215859  395.0529956  302.595598  173.2646519  238.2005374  232.2281216  319.539707  206.1714256  478.8660259  3.080876227  -28.94833199  472.0291643  
257.674432  308.4735357  146.9538789  260.244855  324.436094  350.5538816  -11.69818239  390.0907838  301.81726  175.4993994  238.1870419  230.8463155  318.0353269  204.5475194  478.7582604  5.970928003  -28.98056297  466.0091768  
254.4242909  304.0012764  147.9907559  259.2319575  327.8499392  349.8511227  -9.010829798  393.19536  301.9192289  174.2628556  244.351098  229.236596  316.9816042  204.9845002  476.753826  3.408604587  -34.54413227  476.0882812  
255.3169284  299.7846725  147.3976649  257.9561858  323.3835927  353.9864774  -8.277356908  393.0375149  300.9110756  172.6732934  237.3559702  233.7299744  315.1656674  212.2383322  476.9742209  2.43193562  -29.92137985  475.2760894  
255.7389231  303.4172005  146.9384055  258.668565  319.6189422  346.5575558  -10.62224607  391.3771493  300.0823183  175.3735655  242.2435099  229.984095  314.4576278  205.0959172  477.9749121  7.237173729  -26.74448564  470.1156214  
255.3697436  303.3859956  148.6375618  257.7256995  321.7551919  348.1605172  -7.593610616  394.9539135  301.1014841  175.7234851  239.3223542  233.0998471  312.788539  202.8152962  475.6113727  5.338158652  -34.54971681  473.1641385  
259.4189327  305.8795643  147.2727513  256.4446476  324.0554104  348.1764451  -12.90611163  396.3945562  300.4773834  172.8524213  238.4669261  233.7701444  315.1960586  206.4078516  478.8980287  5.430746533  -33.59887275  463.5804223  
259.8407577  310.1841912  150.4002525  256.8604592  336.2289997  345.2640181  -11.74623697  388.3238758  299.208424  174.4315349  244.5987373  226.1260575  319.0923784  208.29002  472.0450673  0.8321056977  -35.89077821  474.944259  
261.2626062  306.9917212  147.8957328  260.5740601  338.3693145  346.3152388  -11.90926687  392.1000857  300.6875925  172.726723  240.9084156  231.6858678  322.8060379  205.9777422  480.3463372  3.33869125  -38.22643601  470.607751  
258.9604052  308.8861095  146.1717669  259.1634389  333.1836297  345.5084876  -9.814393622  389.7579566  300.9583043  173.7917898  241.0332522  229.7278812  319.8738292  204.9697163  475.6215857  3.122901955  -30.24474877  462.8993052  
257.4444842  307.8111568  146.0216571  259.2210989  333.5546962  345.1139633  -10.16137872  392.9135319  303.6803214  172.115099  242.7684762  232.4430264  316.4510829  201.5622933  476.3616765  9.269062172  -35.19011285  471.7323136  
258.982878  309.3058985  149.1834343  259.9380074  340.2576925  347.5908942  -9.787765743  390.2539407  302.3626384  174.1466798  238.1008306  232.5647206  319.4280669  208.1333041  475.6203191  3.559824159  -29.49462423  463.3178681  
261.114094  303.9492634  149.0584707  258.3052636  333.9521776  346.8236815  -10.81442111  392.4504579  301.2708647  173.1779352  239.2463238  232.300091  320.4312932  208.6642202  475.9152937  8.212534943  -24.48508416  467.0028157  
255.4575539  303.4531089  149.8419531  259.3971088  333.4366117  347.725882  -11.33013633  390.8729605  301.2360992  174.7494341  243.3036524  227.6022398  320.0106689  201.4287968  479.0606769  9.183648971  -26.67711279  467.9602756  
255.5317727  303.8769114  147.599475  257.4050872  329.2695085  351.2558381  -10.62924696  391.9525588  299.8063372  172.545272  237.154358  229.5170592  316.044524  203.800112  477.1947705  5.653926583  -28.93201646  470.9624523  
253.8919548  304.8883633  148.529592  259.0037312  326.6268864  348.0502954  -11.42688041  389.9662633  300.9343445  176.3151842  239.2812326  229.0779866  315.5695415  202.8021992  477.0689982  8.960939603  -29.80289792  466.2782877  
259.2169337  303.9443084  150.3701061  261.7709832  334.8545303  350.2261583  -11.10782269  393.5780933  301.9918016  175.690106  244.9760765  229.988492  315.7723039  197.6137619  480.7583709  9.517013815  -40.2038497  475.64148  
261.937535  304.4861562  150.2020163  261.116184  336.7161974  351.7536525  -11.98910267  395.3379998  300.1138531  173.6391685  238.5536588  230.1208929  322.3170768  202.9942438  478.8608789  7.112712632  -29.93380002  467.4288777  
260.296599  305.5609497  150.6759595  261.6317322  337.2855801  348.645985  -12.19272845  387.9903122  301.4627868  176.9178623  240.5668774  224.8596764  322.9794013  207.6593786  475.8034233  2.981927332  -29.1496454  471.4804327  
257.9955598  305.6526038  148.8928421  263.0095392  332.8341462  348.3125837  -11.67194965  392.5298481  300.8823776  173.6439676  239.4847702  231.25202  320.9608699  205.0299675  478.203  7.942680092  -27.96402586  470.6615681  
255.9585132  308.7920408  147.0723945  261.8272846  329.1069791  350.2099747  -9.640352904  388.7300013  300.4783372  176.6398185  241.4566987  229.8728861  317.9367924  203.2454626  477.8038392  5.979164182  -24.71205903  464.8146143  
254.962311  307.0016121  147.4442375  260.8679935  331.3309262  350.2988061  -10.63764884  392.854059  301.634331  174.4139394  243.4911699  232.7772925  316.3704356  203.1371771  477.8313002  7.19284897  -31.64199846  474.1654168  
257.7926856  303.2737627  149.5617619  261.5336965  333.6314479  351.1936095  -9.240562871  394.9792978  302.6934353  173.7384748  239.4797106  232.6593476  320.2343949  207.8538163  480.087062  6.15207629  -29.08934307  470.9392992  
259.1404207  302.7371978  149.3435751  260.7322334  333.4142388  348.8790639  -12.73395952  390.8164819  303.0167595  174.01487  244.7544457  229.4213766  323.4380915  206.4875844  478.6212702  9.161032638  -28.30372771  472.9697491  
259.2526911  305.8264963  148.2678459  260.2290268  334.1031587  348.8272348  -9.729817891  394.4679616  301.5334093  174.9762858  239.8086271  231.8301421  321.1719587  206.3024604  475.7960712  6.581719005  -25.60101444  468.5803322  
257.1190888  305.8639066  147.3390654  260.6859  333.1554793  344.2709022  -12.39101971  391.4733425  301.8196263  173.7235727  246.4593071  227.7784851  321.0499233  203.5607748  474.1409024  3.544286193  -31.48795561  472.9751581  
257.051302  304.9490875  146.4376577  260.5484743  329.7369653  346.5038467  -9.682528192  394.4545886  298.9452709  171.5275975  238.1162388  229.6085094  321.3694747  207.4196315  475.7373132  8.392110134  -27.68259303  471.1631686  
256.3865159  306.1287237  147.9284218  261.21554  330.3609788  344.5870471  -11.10357995  391.3337487  298.9729251  173.1846991  245.1489843  228.8264058  321.0530519  202.0462898  479.0889685  9.33714212  -30.8367944  472.0533948  
258.6375731  308.8623805  147.0596509  259.0240175  329.5369186  350.2386064  -10.17091565  393.2509063  299.0141592  172.618556  239.2365131  233.8938348  317.8611713  204.850008  477.2763213  9.017865815  -31.09333151  472.4257906  
258.6427199  308.6613588  146.0205572  256.3957814  324.4095889  350.4822613  -9.47527907  388.8743026  299.6935082  173.5648275  241.252431  232.2055759  314.2847999  209.2679461  476.4099183  8.209033274  -31.95396155  474.2175866  
257.7132397  307.7563277  147.1960431  258.3080635  326.2759954  348.5170358  -8.44716631  393.0959346  302.2591419  174.6701279  242.4934786  232.4651533  316.4051613  206.346813  477.8373844  11.44764405  -27.32329217  475.3242103  
256.3812678  309.0001561  146.9099589  259.7456177  327.4531636  350.1410049  -8.256123609  391.7905869  301.4070858  175.7687556  237.5467516  232.2248988  314.4764467  205.9657079  479.0149753  7.71513426  -20.45479318  464.1311325  
256.8084531  305.4534587  147.8482701  259.123789  327.3917029  347.7185724  -11.04576848  389.5763972  300.6277758  173.0030539  240.8729881  228.5034026  318.8932423  204.149336  481.8437351  5.819249143  -31.68535516  471.3786477  
256.359011  303.0477931  148.4797781  258.8308911  329.0873958  349.7215508  -11.04723873  391.8022883  302.8181161  171.7627176  239.5451987  230.2281458  317.8734361  211.579184  477.5299246  7.554786349  -26.67570276  472.4654947  
255.6688966  305.6095442  148.9975377  259.1417702  329.7569492  347.9983409  -10.88226011  390.4669781  301.7942734  173.4020873  238.7528625  230.498395  318.0733669  207.9268055  476.7861335  6.378264069  -25.64071232  465.9790435  
255.1128244  303.2782065  148.1574569  259.6467781  328.3703358  345.5119042  -12.44418435  390.5748537  304.2534548  173.9643936  242.5431177  232.3092301  317.0116818  202.954953  477.3734971  8.820473532  -34.67773464  470.4756991  
256.7839045  305.7653186  150.0548714  260.1429644  334.2474306  344.2571599  -11.21360093  391.2271848  299.573504  176.8527408  240.4095202  228.1571146  320.1813424  206.193338  469.8915027  2.887876107  -30.28261811  474.0508572  
258.179619  307.614165  146.0937295  257.4275264  327.9834302  347.8189101  -11.52958652  390.3424717  299.977625  175.8655748  235.1506902  229.5937099  321.4492577  206.6835797  476.8379882  7.038257826  -27.78483315  466.4833294  
255.0920661  300.7052263  146.3994257  258.158755  321.9271343  342.8069309  -11.62149318  389.0033539  300.0519394  173.6030188  240.8960248  227.6795079  316.2788926  203.5267559  475.1675089  8.65039928  -33.43717244  472.8384496  
254.2417721  299.8353653  148.4246433  257.7403211  322.5884177  346.7815564  -10.72853254  396.231037  300.5026873  173.4348003  241.9246479  230.4427204  315.2090636  205.2348998  471.593319  6.450487144  -33.19995484  473.666152  
257.9605206  301.8299373  151.2901581  260.1192004  333.073859  347.1999285  -10.74545689  395.8843711  300.9551239  173.0131191  237.4716742  229.5818593  317.2584153  206.0800056  477.4138448  3.813158374  -33.34352059  464.3358744  
259.3541469  306.8466707  149.1489736  261.1315441  337.8985193  345.5189104  -13.88562705  388.476012  302.1845001  174.5157547  243.3611786  227.9310977  321.2551973  204.431965  478.1410784  2.497923763  -31.89846695  468.661891  
256.7645139  306.8789194  145.9893167  257.652884  333.0547451  347.1758494  -12.49148499  396.0818929  301.376384  171.9331662  245.4765636  232.4807741  314.3738564  204.9352896  475.5136953  4.239698699  -30.68357491  473.5085408  
260.1004083  305.5937339  149.815928  259.8468756  341.217021  346.4970693  -12.0269965  393.5791804  299.8540814  177.1936487  242.2330785  227.266126  314.9198834  201.4569257  475.601886  -0.3929340917  -30.21440614  468.1042705  
258.6520995  307.2715773  152.8161134  261.4081626  337.2034397  353.9520671  -14.27908154  394.6409465  303.1809572  175.9296713  242.8277798  232.331828  319.3282167  201.7235771  483.8077801  4.827749805  -32.91610457  465.8102308  
257.7229789  305.1274693  152.7530661  260.3605024  337.1031065  351.0201842  -13.56289034  388.2222872  302.0902172  175.0931311  244.9956122  232.1058202  319.9059673  211.1115048  478.4213713  2.440826224  -33.8270795  471.9383271  
258.4472434  305.6623111  148.1148417  259.379271  334.4404966  351.7710925  -10.5573626  393.8378918  303.544609  172.5657757  241.9483964  235.4081011  316.7078372  207.1212997  477.0726897  6.957188544  -28.98948705  471.8544513  
257.4414918  310.4129673  147.480229  261.6313199  336.8299829  351.6289102  -12.63864401  391.2952288  304.1402505  175.5426823  239.2792763  232.690187  319.5125962  205.5778598  477.4130697  6.363232812  -23.67141908  462.5490273  
258.0030038  308.227507  146.3438336  257.4975427  335.6016433  350.3333964  -13.26925908  391.4327687  302.074381  174.0882536  247.0828949  230.9842269  317.3252837  206.4730013  475.3146506  5.828230844  -30.19674172  475.3557858  
260.1235768  309.5660334  150.781523  259.6421005  338.2693002  350.1229743  -10.8430022  389.2726239  302.8540978  173.2504632  241.4770511  231.1387961  320.7890249  207.4149718  472.8980006  5.689240985  -28.3270486  472.7416737  
256.1383351  307.1271209  146.6611402  257.1966881  326.0096945  349.6347365  -12.21639197  396.6822945  299.2149901  174.627154  242.1064654  232.668578  315.6281267  208.11963  479.5996224  9.712822979  -18.81239963  467.9674703  
255.862869  303.8994021  149.9520424  260.5637739  333.057473  349.670669  -11.50678386  395.2493941  302.4751982  175.3081279  245.4470243  231.362691  316.301714  202.3438526  479.5466211  7.986335887  -34.19166832  473.6641611  
256.7974454  302.8614019  150.4976681  260.4704456  336.2746341  348.2644004  -12.95033444  394.3766175  299.2495015  175.2857968  238.728428  229.8130124  320.9544516  205.9105367  475.9579607  5.7127023  -26.5874862  472.0979087  
258.4943835  306.1442304  149.2651476  260.2354897  331.1788916  347.5498717  -11.73104797  391.828645  298.2701834  176.5593077  242.8806209  226.4839539  320.7748586  202.5825633  479.0916714  5.494279465  -31.21001344  472.0491723  
259.4046457  308.324227  147.6559407  258.2522526  329.2337957  347.212861  -9.33261016  389.9270671  296.2290232  176.3671302  235.0746158  228.9056793  319.3952408  203.9923835  477.1466102  3.180248277  -26.80194662  467.704437  
258.570551  306.663734  146.8484704  257.0073436  327.0064944  344.5999938  -8.887693339  387.4255896  298.5071771  174.3023831  240.3564506  225.1116965  318.0239106  203.2434356  479.0747136  1.932047602  -41.97096245  473.2647784  
259.7869582  308.8545848  150.0133537  257.5273007  330.4123083  348.8291613  -8.154603877  390.9440564  299.1438299  174.2905692  235.9415854  227.275365  318.1945754  203.1879279  477.877527  4.247690686  -34.319552  468.2098057  
256.8375711  305.862988  146.6871355  255.6716268  326.0708983  345.9257656  -11.18903823  391.3432287  302.8277286  171.7194607  241.7906893  227.4098219  316.8482353  202.3484063  479.7738294  8.925798744  -38.99150659  474.6076366  
258.3185241  308.6390099  150.5603812  255.4364215  331.9601033  347.729067  -8.345502844  391.3957164  302.1113483  174.3230107  235.0235509  226.866857  317.136557  205.794672  476.3532451  5.311336732  -31.11865754  467.508836  
258.1717099  306.5219135  147.1330213  257.3542793  328.2369253  348.0400581  -10.91536312  389.2355186  303.9594088  172.6255401  243.5154532  233.4119006  317.1262481  204.0689491  479.6012488  9.10855005  -36.615182  474.618036  
257.3472878  305.2741181  150.2357229  260.1956872  327.5736544  350.1417432  -9.150959027  393.4626679  302.8403148  175.9237762  237.0044871  232.211937  317.7267147  206.5130939  476.4884648  7.49022648  -25.259492  464.024092  
255.2430719  301.3758138  147.8888444  260.0523231  327.6056541  346.1544999  -12.30100406  391.6674582  302.9427463  175.1390277  242.4858422  228.8841884  320.3976207  203.3985565  480.6500638  7.795733978  -32.22542578  472.5113956  
259.1327054  302.9384539  148.6067306  259.8641562  333.2450349  349.3081516  -11.36397228  395.2452445  302.6961839  174.7252839  239.0190585  232.3195276  320.7935439  207.8089341  473.1095419  8.815194575  -26.62978721  469.018372  
257.2423659  303.0159768  146.0610791  262.7388802  329.3096056  348.5081824  -12.55979549  389.649258  302.1438914  175.4347043  242.7617508  229.9724311  320.7508042  201.6976064  479.3227626  7.949629711  -30.35991674  467.4846753  
254.4470862  304.1418032  148.4089945  261.125529  327.274321  350.3594983  -10.44360943  394.5171155  300.0133421  174.2237186  242.1097953  230.9360095  317.9962574  206.5788409  472.0088705  4.156158963  -27.53272631  472.4771667  
254.1179247  309.0087919  147.435021  262.8680141  326.8250858  349.8213098  -10.71716834  389.9838389  303.6875973  173.8107634  243.0656728  231.2402292  316.0376475  205.6492292  479.7886126  5.830518399  -29.19172558  470.9462533  
255.0391198  306.0235887  145.4196876  261.4298962  325.9921136  348.6810333  -9.417838152  394.527686  299.2439222  173.6091794  241.2422783  233.5629891  316.1959222  208.5147446  478.269426  8.105496468  -26.42503861  475.0311967  
254.443869  309.1407534  145.2020338  261.3931462  323.6310495  346.0106383  -9.886144215  390.786483  299.7675193  175.6821265  242.8726919  232.4686591  315.6767906  203.6694679  479.461688  8.833736285  -25.68612468  468.8991436  
255.8335377  306.9265524  145.2827039  260.1819372  329.5350204  346.0335065  -9.019154342  395.5541713  300.1755943  173.6803434  243.2555429  231.1293406  315.8212351  206.3318235  477.9098996  9.81143766  -28.65192389  471.9605064  
257.5134407  307.7112737  147.7328477  260.3018183  332.0525957  347.8779109  -10.39917314  391.8577627  299.8407976  175.4706457  240.0105237  232.3726211  317.7257292  207.3668113  476.5334523  10.92115377  -25.31852071  463.8068128  
255.2330501  303.2653926  149.3248924  259.6514034  334.7378608  345.7553186  -13.2427429  390.2511539  303.9013567  174.4241286  246.1697581  229.6487597  316.2683828  206.4504442  473.9556905  9.206641218  -32.61308074  475.2001584  
257.4125903  302.8258369  150.4648237  258.0530774  331.106734  350.4029267  -10.74206925  393.7298611  303.1866079  172.5613643  238.5904844  231.4375273  315.7375975  206.7343304  477.8602176  6.4096349  -26.69181636  468.0672154  
257.1879978  304.4225711  147.5364155  258.6804794  328.8922918  346.9241585  -11.6981569  390.8963822  303.993721  174.0989357  246.0593534  229.693691  315.5788166  203.1988632  477.5132476  8.308819113  -33.01786565  471.5502883  
258.9916041  306.6224765  150.2988139  259.4557138  337.5266703  349.3806165  -8.837423706  392.0608347  300.9125729  174.7202849  236.6369409  228.7572686  319.4055423  203.6627289  476.1709942  5.207735398  -27.53921509  466.2077104  
255.5535101  303.072381  149.6047489  260.5396281  336.4306609  350.6000298  -12.26183867  393.0663265  303.1832829  172.9287244  243.6651659  228.4128569  315.5656575  200.5659792  479.2986594  6.128178051  -37.66642713  470.7972567  
256.6267208  304.6228741  150.1535204  260.1026303  335.8594628  353.7914795  -11.1432166  392.7471493  301.8980525  175.2059074  239.2209112  230.5334192  315.8753577  205.2219135  477.5964457  3.701780246  -29.47362877  465.8660475  
258.522434  302.5318544  149.8876821  260.2497062  334.246599  353.64315  -13.77402774  390.6896758  301.8450321  174.5917902  244.5162369  233.4361103  318.062078  202.3594622  479.7429006  7.964681783  -36.00095804  472.1971933  
259.7325368  305.4151868  150.042075  261.3684704  336.9337467  349.7571457  -10.98147936  389.1591257  299.3383577  175.1783005  236.4708618  228.2687019  321.4614056  207.934148  471.0764766  3.670897285  -27.78628296  469.7681334  
257.3911597  307.0536317  148.5775004  263.4229649  334.1729139  349.7224094  -12.56921282  391.9845298  302.1863201  175.8650849  243.6547478  229.2564476  321.1611825  204.5782993  480.5247569  3.342204066  -32.20633875  472.933879  
257.4897938  308.783008  147.4932586  260.2261202  332.2759529  350.8279026  -10.4438112  392.910289  303.0088427  175.1699422  238.5171777  234.5528348  318.9754351  207.1619156  477.5828123  1.979369552  -24.34382561  466.6048977  
256.3872847  307.4941203  149.5159872  260.7066486  337.8026619  350.816013  -11.09955111  394.4131353  301.9575818  175.4692747  242.9718454  231.0971856  320.3234153  201.3492445  479.8362355  1.512933612  -33.53873798  475.0832293  
259.6267796  312.4232308  147.3023337  259.4358636  332.7854343  349.3467788  -10.76416544  393.0647595  299.9384151  174.3133088  236.9793886  233.2857309  320.5123215  205.8543805  478.7343386  1.614523049  -25.23808338  467.598373  
257.432673  308.4738497  146.954914  257.2316462  328.1685709  346.2861089  -10.2898877  392.2511806  300.525279  172.8468849  242.0229406  233.8873224  316.2692749  208.0766562  475.6095921  5.58379858  -31.33391385  473.5720073  
259.3023679  308.2200283  148.9473324  258.6837843  326.9221063  348.4237288  -9.747481069  391.0398055  301.1722141  176.4157287  240.736876  232.8179039  316.9993841  206.2805483  477.878186  4.800472633  -28.78720048  463.8249937  
257.9093558  301.522579  147.4302418  257.8298504  324.9954772  348.6242882  -9.357243625  393.7162785  300.5524607  173.2499834  241.5380635  231.442875  316.9878918  205.6943028  480.4079495  8.50193233  -31.45909219  471.780541  
258.8152394  305.130996  147.3657451  258.2974763  324.3482269  347.2549086  -10.21910981  391.742446  299.6372649  174.1065956  240.1014196  231.922983  317.0531289  206.5255459  478.0907473  8.061813804  -25.42861186  466.0513689  
259.3058287  302.6074067  147.6295103  258.6998619  325.5350409  345.5517358  -10.74157558  391.4234817  301.4897797  173.7859716  244.747141  232.7586995  314.9390501  208.1682347  474.5903289  5.317828416  -33.81417727  477.8519257  
261.338029  303.9671632  150.5292353  259.4284721  331.3725822  349.7035047  -9.515291762  396.4459817  300.3086392  175.2835181  239.8458405  232.3789528  317.5414592  208.1392405  478.1141792  6.476706887  -24.79195816  467.2614463  
259.8410547  302.4115936  147.3612005  258.9943237  329.0215471  344.3597339  -13.71926263  390.4751076  302.1621078  173.2677524  246.1408803  229.3637654  319.8508198  204.9892357  475.0659492  8.492450722  -31.53023307  476.8679815  
262.4483921  303.1818862  149.341218  261.4698958  336.7500026  348.4648204  -11.340565  394.2801268  303.150059  172.0338875  238.9809633  231.7353487  324.4544796  205.6964192  476.0821176  7.953282651  -25.27637775  470.4188868  
259.3740797  305.9898325  150.3689692  262.2021926  338.7466171  345.4912481  -13.52491338  389.6636167  303.7190185  172.8549877  246.1117278  227.2309781  325.2791199  204.4602675  475.9933417  2.479588645  -27.28686257  471.3048636  
259.3565145  307.6957143  144.3536521  258.7181531  328.76942  346.0776706  -11.80022161  392.1134761  303.8931542  171.3781593  241.576281  235.4911198  319.840991  207.5718133  476.9606437  9.263600433  -29.06664117  474.019879  
256.5019997  309.6502962  147.8645743  260.4572967  330.2609417  347.9764488  -9.523928529  389.9814124  301.0093486  175.2309687  239.5859175  229.9370622  319.6861637  203.5162572  474.6541384  9.366252313  -23.58361512  463.9583  
255.3305779  304.0267705  148.391301  257.5847596  329.0869781  348.46435  -9.86508949  390.9085495  300.3912924  174.2753016  240.7799097  228.3354893  317.5127138  204.5861096  478.5583757  7.248768734  -33.31431387  474.0892881  
255.6522487  308.1543716  147.4890203  258.3808496  327.7576989  348.7918734  -9.168147036  390.2777184  301.3777531  174.7227475  237.269386  230.3333652  314.8967666  206.5842362  475.2895768  9.096854958  -26.38133763  468.3439874  
255.4406423  309.3129797  147.3917864  256.7194262  328.0029612  343.0652905  -10.54516582  388.7756803  303.9687751  173.1156839  239.5705433  228.8519067  313.5313486  206.1660022  471.2786914  8.803259751  -32.43098012  477.4231601  
255.5775454  310.5438909  146.4355541  258.3100612  328.6791578  345.2373729  -8.576867308  389.4011997  305.0515309  174.0794668  237.1622131  229.6268257  313.4212704  204.5917297  474.4685943  8.100859262  -27.5527323  466.5559339  
253.8423949  304.993559  145.8638742  258.9142252  332.0554421  344.9784189  -10.1983726  392.4022134  303.7515785  173.3522709  238.4931662  228.713787  313.6734003  203.1882485  473.6567196  9.795950453  -32.36837696  470.9289632  
257.5884301  308.1905509  148.9598238  256.3801162  334.4043791  346.7973566  -9.267928674  391.7563144  301.2679672  175.4171409  239.9825935  225.9029236  316.8694892  200.6068967  475.3617593  7.307078756  -33.03203641  466.7522824  
258.5812885  307.2269743  147.1840933  258.7508027  336.5758685  347.7344975  -10.08148574  395.9691424  302.7746424  175.2328391  243.1783154  227.6973546  316.8076087  200.8557832  481.2377656  9.428339538  -37.75424859  475.7760782  
258.0644761  306.6950918  149.3231159  262.6119062  341.9862605  349.8865093  -9.664537742  390.1793499  302.1309446  175.6480682  243.1788099  227.6902114  320.8231931  203.2184621  478.0253181  5.344737877  -29.08972185  463.8496024  
258.349174  305.2503641  148.6418894  259.8640321  339.138328  348.2873149  -10.20359842  392.4258531  298.6840367  173.6715926  241.3645415  227.0245513  318.7412453  206.5874754  473.2888841  2.780007442  -30.85026561  476.0171427  
257.035214  307.1729022  147.2986063  261.5101536  335.690679  349.2242752  -13.14878898  392.1742913  301.688633  173.6741961  245.5429452  229.6785565  319.4977139  203.3548078  481.5731284  6.993636657  -30.23139088  470.861146  
259.7293794  304.234228  145.892665  259.64399  333.6339838  350.6725586  -11.44245083  394.4114866  301.2780393  173.0736593  241.3531047  234.9059631  322.0099927  208.5592483  477.9746924  10.06054636  -27.77828587  472.7134824  
258.3172032  305.6371  147.3649768  256.5154144  330.6155993  349.2639295  -11.41096258  388.4354692  302.4952153  175.1932523  243.472602  231.7527473  319.2926397  210.5830073  476.3942525  4.213941446  -27.68870038  470.3860085  
255.436111  305.4039736  148.1988402  258.9192833  330.4912105  348.4160679  -10.42541011  393.9892137  301.9809984  172.8399675  240.9956592  234.9589034  318.3915426  207.6755884  479.2598803  6.556654629  -29.58409349  471.8452058  
254.1732474  308.1720734  146.8745754  260.3692718  328.0671134  348.0298462  -10.78571982  390.3105567  300.5703188  175.5902323  244.1317392  232.2890314  317.2238374  203.6875142  479.7495028  4.25504327  -28.55799905  466.5023607  
258.8883556  304.0166647  147.5013056  259.7305771  324.262531  349.0260188  -9.466750825  395.2689213  298.2892748  173.7707613  238.9648723  234.7762826  317.8221316  205.4435713  477.8586947  3.261373936  -29.54516297  468.4220706  
258.9726427  304.2455841  150.581383  260.7847584  327.3365718  347.0119932  -11.53569659  393.0933784  300.3468033  172.8425019  243.7662976  230.4691411  316.8550463  204.1320368  477.0806675  3.793032457  -32.54362999  468.0598667  
262.2069319  302.2800093  149.3721702  262.1087301  328.2802912  349.5791352  -13.84650592  394.9142174  302.2800005  174.1744724  242.6364486  230.1629834  322.6697791  203.4698357  482.3969342  10.65874842  -34.27353859  472.4760199  
261.1928238  304.3617571  148.9192472  261.3544472  330.4325118  349.8507581  -11.57378602  391.4732518  299.9593634  174.8432105  236.0233506  228.4872743  324.6570584  207.182998  476.1680355  9.192128991  -20.76722632  461.5509422  
259.5788594  303.7264739  149.4130676  259.2859767  327.8320407  351.9484432  -11.94623593  392.951245  301.7264789  173.8435916  238.2983035  234.2944087  319.3866529  206.021566  478.9029422  6.158780224  -25.09561367  473.9087137  
259.6877121  304.8684133  149.5072262  259.8690021  330.171038  352.0699291  -11.7717668  388.149441  300.7291711  174.978896  245.2696067  228.2302824  319.170076  204.3983227  479.2635198  0.4571706984  -27.64739644  470.9709237  
261.3474941  302.5809683  147.2166051  259.5091473  327.8323629  352.5898914  -11.63264951  395.6924656  301.1787998  173.0136512  240.5196377  233.2012248  317.3987497  208.328591  477.1434794  8.328244053  -27.73292215  472.9444295  
258.4752957  305.045758  147.5401445  259.5395001  325.2830128  349.7086284  -12.92038323  390.5144927  300.8724387  175.3857322  244.5805853  230.4515472  317.0949846  204.5545104  478.657373  10.81904388  -23.72403312  468.5320902  
257.2295103  307.9774186  148.4671192  259.1385438  331.4021184  351.5400213  -11.95954145  394.3031553  302.3478369  175.0897549  242.8887571  232.8259933  316.0022696  207.3865763  471.111352  6.442378936  -27.25001493  475.5301612  
255.1761791  311.1921665  147.1256036  259.4162064  330.8570421  347.9311459  -12.10328006  391.912753  303.9560604  173.8669454  243.7856204  232.9171224  314.9673368  205.875623  478.4035494  6.326347753  -25.90026076  468.4487221  
254.8981964  309.7456188  147.6174715  258.9118095  331.0725255  343.8859377  -10.70766656  393.2645922  299.6294383  172.6016243  239.7055947  231.8667098  319.04801  205.7842538  477.7994926  4.909765972  -27.61717693  472.6560982  
252.4517338  309.3513623  150.2288379  259.4072204  332.9574328  348.9259657  -10.20498337  388.9959155  301.0813237  174.623258  240.0147951  228.6338798  317.0383992  204.9847646  478.7178853  1.390637394  -34.13051931  468.8345015  
252.9020078  305.8052764  148.1622934  260.5994004  335.5507777  348.2316297  -12.02510885  393.2795867  303.3135783  173.7189582  240.4817654  231.1575884  317.6759564  207.1249959  476.8648127  3.913520571  -35.63279825  474.1565985  
252.0990952  306.3258138  148.0091968  261.3732694  334.0462928  348.7414525  -13.7445236  390.1228238  304.5573166  175.3471482  239.3424041  229.8590195  317.7741724  202.4658437  480.4403861  3.461004847  -33.34322577  464.9547667  
253.3548395  305.4224669  149.3907768  260.392794  336.3320315  347.4973762  -12.08338971  390.6577168  303.3828571  175.8722103  245.1138206  230.6075818  316.6714265  206.2376459  472.6427933  3.46710942  -35.9828736  477.3263262  
254.219435  307.1328142  149.3351537  261.0776664  334.4822187  350.8880672  -11.02014204  391.3204862  299.6824172  174.7039162  238.4516466  232.0397967  316.8775282  209.2051001  476.3204388  5.2285867  -27.15246506  467.4111862  
253.3000205  307.6544912  147.3546632  260.1965197  327.6046977  346.4305868  -10.45035847  394.7942621  298.7193903  174.1782959  242.5874251  231.8247447  316.4678203  205.2836599  477.8265537  7.426916709  -31.51960249  474.1484974  
255.0846273  310.3307098  147.7461127  258.6350495  325.0861355  347.1976287  -9.345407883  390.6324167  299.2641981  174.7728161  238.0065594  230.1827411  316.996492  205.4221882  477.9784335  4.435926854  -30.24556241  466.6673014  
256.8568087  309.707353  145.8121823  259.8926545  326.0567957  345.1626166  -8.939488032  393.3144201  299.6498809  173.2714227  235.6461541  231.7773048  316.3813804  204.9008755  476.3761823  7.046738292  -31.98687868  475.6774593  
254.95761  310.7348233  146.2847852  259.2469169  325.236407  345.0728847  -11.15210699  391.578268  300.3440501  173.8001436  243.1927374  225.9045115  314.9480482  205.7952778  475.5127252  4.396724567  -32.07203796  473.4290483  
256.671409  307.6099967  148.07603  260.1383831  325.1683245  348.8434176  -10.44044726  396.525087  303.0207925  172.3414324  240.7996322  233.9750466  315.1977362  205.9711002  482.5469106  7.345671462  -36.17660791  476.0882411  
258.724448  306.1566151  150.5866482  258.3845381  331.8911784  350.228368  -10.57596014  393.9073012  302.2696978  174.3027002  241.0672327  232.6169019  316.8997747  209.7784236  480.2219732  6.527583157  -25.60311237  462.346204  
259.1412595  303.440574  149.6080005  258.8581022  337.6451055  348.2285779  -14.16590436  395.1991986  304.7619484  172.9330643  247.8216696  231.2382764  319.2349971  206.5062199  477.4410557  7.371613754  -32.22983083  472.6838579  
258.7910823  304.8503197  148.8705749  257.0791319  336.6422967  349.7804175  -11.45404105  391.8471498  301.7914387  172.645621  238.3233326  232.1357257  319.1088293  211.1312417  476.1219287  4.468222311  -22.85411611  467.4688545  
254.5537023  301.7904014  146.8047241  256.0661776  327.8594566  348.4866885  -10.18059901  391.4792431  303.1495865  173.4992466  241.7753587  232.4313823  313.9299704  206.1512272  474.8109683  5.713488546  -32.90397688  471.5539139  
257.1341457  301.2920662  147.4556203  257.1008255  328.4697744  351.8883171  -8.091955764  392.0078961  299.83032  177.348909  239.6884584  227.2883236  319.6723836  202.6244193  477.4931097  4.570483136  -32.23803064  465.4642058  
259.3777242  299.6670893  149.3591019  257.4644012  329.6131353  347.834048  -10.03688211  390.1617945  300.6146818  177.3261803  244.9839764  228.8676164  317.1073955  200.7550211  478.3006297  5.481562778  -40.70953278  472.6321291  
260.0686709  302.1267811  151.797731  258.3595299  332.3670399  349.2010917  -11.36520859  387.9514779  301.3897015  174.8819689  240.3202452  229.4175904  318.7801547  203.8921613  476.1868629  7.166233458  -30.35094986  455.7499185  
256.6047597  299.2570743  153.4284115  257.6293128  332.1215911  349.6132459  -13.06971958  387.3151382  303.6443522  173.5591813  247.2286231  223.6919934  316.5812291  201.9860508  473.8875644  6.899135272  -36.2861836  471.1346655  
260.8368636  304.355002  151.2533332  259.1717785  332.5523894  355.7759607  -13.57106847  393.4387883  303.4845847  174.3456809  240.4177968  233.9283804  318.7069393  206.6533073  480.9788882  10.35438524  -32.92199017  468.6230377  
260.8322768  307.6953802  150.9009424  260.3990136  332.7915229  351.2570221  -12.66901665  390.8524143  303.0727415  175.9755879  244.0220018  230.7318444  323.7482999  202.9546908  481.5850449  10.53160838  -25.42820014  465.6812459  
263.0631075  309.7106612  150.6079999  259.2922884  336.1130154  349.725886  -11.65760369  392.7942532  299.1310589  174.6583551  239.4694607  232.2253417  324.1945866  204.8901456  476.3615895  12.01401585  -21.46550433  471.3429481  
259.554953  309.6714494  146.7904089  259.6003801  336.6315441  343.5299777  -11.46161716  389.6122609  297.9986244  176.5389652  242.7533796  225.424767  325.6133185  206.0808923  471.7408031  9.881020137  -20.97110759  471.5089765  
262.2087861  306.1373215  146.4120246  259.4204451  334.9093836  344.1318946  -10.75943606  391.7586832  297.6217428  174.2288674  236.6237198  228.518408  323.4488856  207.3286737  473.6632519  9.746941463  -22.03718409  469.7466003  
257.9258215  306.5693523  146.040734  260.8129862  330.8051148  344.1790098  -12.4648824  387.2571371  300.514777  173.5850834  240.7440289  225.6741607  320.0519333  203.2217104  479.0885078  4.870886259  -26.87244755  469.3761303  
253.5258897  302.5794619  147.5470508  259.4479102  328.210912  344.9654506  -9.709625506  393.2088519  301.3901762  172.6581274  237.8409488  229.4879927  315.9840859  207.9174227  473.7312447  -0.6619915282  -36.23427765  473.2745627  
252.8635101  305.3585491  146.9442906  262.9227254  328.5776287  343.9466362  -10.39525682  388.4355335  301.5379051  174.4875044  240.847963  228.243152  314.9370925  202.377894  479.1855387  1.38836095  -34.49465248  469.0833037  
255.7121483  299.6484632  147.6297963  261.172661  325.3938288  345.0865912  -10.87222399  394.0355149  299.4026485  172.4752119  237.8466402  231.2288148  315.7124148  206.2645317  477.888974  2.218681774  -37.02782033  472.3000131  
254.8168261  303.1423247  149.1490055  259.9822816  328.0871368  343.3281363  -11.94079223  392.5225435  301.6770429  174.9363947  239.2071023  227.337347  315.8321837  206.6174341  473.6050771  0.9192561897  -38.84291544  471.1940885  
254.9831752  304.5295938  147.5675555  261.251198  330.0232524  347.0870402  -11.19617771  393.1461424  301.1943477  174.4766285  242.4640645  231.9368999  314.9890829  203.9210518  481.7889763  5.420983849  -39.31558419  475.0739733  
257.0950966  305.582768  147.7016622  260.2666432  329.9262157  349.9531867  -10.91200746  392.4786089  298.3168702  176.1922336  237.1308305  230.3241362  316.1689116  206.4769899  478.593911  3.786342969  -28.1428807  464.899325  
256.5545784  303.5177592  147.8555044  261.020797  329.6827193  347.5027065  -10.70528609  391.9687797  300.7685183  174.5245237  242.7631111  230.8761417  315.3667413  202.8358701  480.6102681  7.168511897  -37.66106429  474.2263653  
259.3307132  304.6697446  148.5977506  258.4212292  334.0096381  349.5686512  -9.8875856  393.1342971  299.4297304  174.5320299  235.9679  231.2289434  319.6990019  206.340898  474.6651447  8.162829302  -27.154302  469.2618276  
257.0474077  304.9340675  148.4489566  257.6828871  330.9135411  347.6272596  -10.88718207  390.3268754  301.4745333  176.0976172  242.8078661  230.0754811  316.5486686  203.130285  478.4664497  5.04320588  -33.8926003  470.1518239  
257.4527377  307.5184182  148.8576136  256.9677984  331.7714455  349.6047336  -9.071860302  396.3519062  301.9111773  175.3420166  241.5377445  231.4299636  314.8505376  205.0647679  474.2951604  1.848296782  -34.55576853  475.6425987  
256.4680665  305.8670269  148.0876363  257.9266239  327.9211379  347.7939705  -8.655405339  390.989474  301.0802514  177.5714576  242.9683614  229.1774953  315.5769771  200.684838  477.4689038  2.448394215  -34.71531671  471.5268494  
258.0309792  303.9302391  148.5193256  257.6885499  327.4829689  348.5757025  -7.429339656  394.9613462  301.2238134  175.8801182  238.9632807  233.2809748  316.915016  202.8486604  474.2257175  6.998093398  -35.99207887  473.814776  
257.0054466  304.7763321  150.4217227  258.2840112  330.6636444  350.2184532  -11.74609671  389.2714662  298.6958461  178.0703441  241.5756803  230.8780731  320.1230488  200.6960522  477.4910439  6.884902736  -32.18607381  464.8488494  
258.8370634  305.8990531  151.6417949  261.2845296  338.0782555  352.0871614  -13.49533145  392.1187859  300.8025925  174.4332701  244.4932075  231.0938267  322.2525712  199.7182047  483.1399671  9.805912626  -35.80447617  471.9209107  
261.6841193  307.4431539  151.049052  258.6294006  335.9447068  351.530505  -10.07923857  391.4353416  297.1611006  174.6603174  238.5931437  231.1887845  323.8785456  207.3952752  477.1086063  8.044628562  -22.72224673  466.8264353  
259.7811254  305.9198118  148.1499906  259.8668546  332.3570994  347.5178118  -9.06504126  391.8499141  297.7378631  175.3630058  243.0913103  228.3650883  319.2467865  201.2325431  476.2821798  10.09568852  -28.29875995  472.1768341  
259.528568  308.9372948  147.7558683  259.5316048  331.1251316  349.6357979  -9.946909647  390.4927688  298.2781475  175.6989033  239.3309984  228.6387742  319.1441058  203.8241144  475.9339289  9.340511725  -24.93808737  463.4527563  
259.6823061  306.3176779  146.1027224  260.3013865  331.3599501  350.392499  -10.90624052  392.8784346  301.0929722  172.2390179  241.5338524  232.3268876  317.142446  204.2486709  474.9379075  9.478440546  -31.19233231  474.6411918  
257.1071604  309.8367514  147.4458419  260.7371544  331.8788746  347.3155977  -13.01421811  390.6829076  303.3969752  173.3431658  247.1999214  229.7158538  317.0988932  204.1308492  476.7660241  8.365010146  -27.48873263  470.73138  
258.7235633  306.9988821  146.3042083  261.7667853  331.8239218  350.8409365  -11.74631065  394.1651214  304.1977089  170.9797955  242.787569  233.9398256  316.1471035  207.7185807  476.3339715  9.107062728  -26.28409245  473.2888054  
256.718577  311.9506954  145.5894871  262.0229291  332.7515964  346.2439302  -11.43534485  390.162156  305.5605679  174.3786841  244.630339  233.3805174  316.8084337  206.8606326  477.3406015  4.321538257  -25.00620985  466.0455023  
259.0620838  310.518063  145.2839136  259.3669332  331.9333925  348.6252265  -12.28120426  397.4405906  305.1383019  171.9030246  242.4640043  235.913865  315.2467968  207.3055872  477.5669688  5.739208676  -25.17067919  474.3313004  
260.0397455  311.5284904  148.7662404  261.5593266  337.6264432  350.0195198  -11.67863073  390.4409823  304.5669854  175.2150283  238.5584349  231.2160623  320.7046326  206.7692201  481.6757038  1.096325714  -22.72934098  461.2435673  
257.7530439  307.259602  147.390219  261.322244  337.3227619  348.9449072  -14.40660854  393.8785773  304.0651635  172.9883488  241.0705896  231.6848946  320.7690375  206.3536675  477.4309005  7.454609061  -22.96107403  471.1663887  
257.3936876  310.3280453  149.642679  262.3005507  337.976916  350.326158  -11.97166926  390.0360087  304.0951735  175.7284285  242.7963621  229.6864241  319.6018376  204.4127487  478.2195664  2.626880905  -26.08612754  466.6835848  
258.5687365  304.6934182  149.2409868  261.0595868  339.6716946  347.4970578  -12.80205172  392.8422554  301.7245778  172.6856091  244.8538543  229.7056398  320.3837999  207.5521478  472.2302224  0.8483365657  -28.51876461  475.6973979  
259.397776  305.3485379  149.8684927  259.0004491  332.2085926  346.5154224  -12.49452283  393.2883753  300.3912942  174.2697511  239.2635715  230.2709088  321.8634897  209.8196498  479.9774845  4.7325046  -26.18969415  465.5826046  
258.3404946  301.8378907  148.0923706  257.6893999  326.7706962  346.2008132  -12.10415601  394.3950658  301.3072874  172.1655321  238.8602879  232.0709196  321.13873  209.2769193  476.4566591  8.305934815  -28.62026949  473.8424388  
258.4342135  303.4794657  148.0205876  257.6667927  326.7800949  347.5173646  -11.65920812  392.097516  302.4407682  173.483117  241.0474356  228.9870417  321.2293353  205.5278824  475.1334572  8.092285775  -29.34289854  469.2890077  
256.7644344  302.992028  147.835728  257.2148165  326.8152109  345.4291858  -11.08964585  392.5942708  303.4473498  172.2350992  239.9481235  230.7576734  320.2929733  207.5442105  480.3034673  9.559117499  -30.54015587  470.0443971  
257.2342148  302.7707522  149.4433841  258.7613487  328.2574649  346.0669758  -11.70161058  393.1928754  301.2898789  174.4882528  235.8499655  230.2727054  319.4828321  208.2473777  475.2049638  8.95065885  -22.70968793  466.3618641  
256.2310569  300.9436743  149.5034366  258.9368993  328.2727875  347.1925143  -10.50098656  393.080144  302.5976225  175.3268313  241.8877086  229.9539096  318.9177772  203.1669469  477.58613  8.506012984  -31.50366864  471.9557777  
255.8360972  300.3991247  150.2296107  259.4843134  328.9611052  347.5180928  -11.02134635  392.8834906  301.597942  173.868541  234.9520183  229.5285017  320.0421587  206.2118194  475.5522839  8.040789304  -25.31453663  470.0757394  
255.9441725  302.2475743  150.9373415  259.0800297  328.5738755  345.8413085  -13.56085185  389.2794674  304.7183886  174.5340006  243.4549287  223.642118  319.64845  203.5744173  474.6708754  4.54324508  -33.01579994  472.556935  
257.11597  302.0560426  148.8330889  259.1853599  331.4388921  349.3506688  -12.16195272  392.7371646  304.599629  174.4078499  239.7106942  228.9654697  320.5297159  204.6242363  479.2572624  5.722749323  -38.92080063  471.3083693  
257.3211734  303.4683815  149.3706103  259.4828941  331.7916426  351.9820658  -10.9046462  390.6151618  301.4713864  174.4773664  236.7204002  230.6704539  318.1272089  206.5380488  476.4991691  5.761879927  -29.41184852  464.9270531  
257.06425  303.156675  149.2433299  259.1945483  329.8276651  350.0247255  -12.18499925  392.6651362  302.1201736  176.0932642  243.4486217  228.4618732  317.2666651  201.7622156  479.1298835  7.209266422  -34.56340207  474.2883933  
258.7135666  307.9725308  145.6747159  259.1090324  328.7856606  350.1637051  -12.13900014  393.0338136  301.0311668  172.915463  240.0837162  233.9131945  317.92566  207.4899859  475.0111555  8.846997959  -26.10391111  470.5136278  
259.4470672  310.0599396  147.7700896  262.091658  334.0778864  348.5133788  -14.07934804  388.5398629  302.1851344  175.9339701  242.1964471  230.0151273  320.87685  201.7716398  481.0518455  6.179316625  -27.78301623  468.8275914  
256.9521422  306.2078312  148.3329964  256.7415682  331.1102551  352.1924884  -13.90543613  392.4530785  297.1021385  172.0141065  245.7261013  228.5206328  313.5436531  206.7127146  473.2545786  6.048386661  -27.46332044  470.3447787  
260.38497  307.2518532  150.7141039  260.2745423  335.2072082  356.7572683  -19.88975984  390.0340795  296.5147984  177.4530116  241.3187031  230.9995093  321.9134494  204.3275432  486.2299108  4.237298934  -30.41500229  457.4918802  
256.4983068  306.7228355  152.1031604  260.5745798  336.6880791  355.7756875  -12.54183503  390.9210673  303.3314148  175.5603377  250.6383327  230.6097184  317.6218874  205.1003336  481.0367502  4.365029155  -31.17448399  472.3685373  
259.6906711  307.5017957  150.0307098  260.7514898  334.8403646  359.9051337  -10.49848308  394.8394252  304.4574449  170.7392434  241.7602153  238.5171172  317.6798982  210.0664854  482.1917434  6.161716682  -24.4082853  470.3485002  
256.7510242  305.3130229  147.3006594  260.1575231  333.9132068  348.9848132  -10.48291617  392.3960762  304.8403764  172.603177  244.9459249  235.7965999  315.6802863  208.6371319  480.556146  10.64744091  -22.90166409  470.2785366  
257.5742231  305.7200858  147.9450579  258.0362984  331.2555378  350.2513157  -9.087593373  395.0171622  301.4298236  174.8236215  241.2195675  231.6277882  316.1294498  207.4853558  475.7350142  9.99398525  -20.41998569  469.8236251  
257.4258355  304.4727728  148.6500691  261.431269  337.1639807  347.6242265  -10.47903409  391.455374  302.4780542  174.1271073  242.8633819  231.3668529  320.5933764  201.9469646  481.4558438  9.552818943  -31.57615976  472.6684203  
257.4744282  307.6024906  146.9192158  260.2977991  332.3601453  346.1113729  -11.25492831  388.6851192  304.1374735  172.7453693  236.6081376  232.1450936  320.2031501  207.0820031  475.0259958  8.442279181  -23.8769525  465.5201364  
258.3591017  306.7463683  145.9210473  259.391427  332.0789645  343.5552057  -11.5431448  390.1113444  303.6815954  172.0800987  239.95941  230.908614  317.3767343  207.8159138  469.2033147  5.115121473  -31.16402434  475.4339022  
254.1876362  307.8023606  145.956032  259.4677721  329.4052566  345.0357165  -11.1544478  390.2889082  302.876888  175.2807155  242.3613539  230.2683387  317.1175578  205.0249674  475.5521963  6.296092032  -25.79652343  467.2252341  
255.0020954  305.9046558  145.7035021  256.8484647  325.6727285  344.1584419  -9.862640813  391.7519031  300.8990014  173.6048525  236.5425335  233.2593757  315.4651703  207.1878228  474.937061  5.478541746  -26.2762531  472.2731624  
252.9749753  306.4984836  147.849852  257.5759703  324.0611029  344.6578638  -11.50703956  389.6770134  300.6288671  175.7551833  242.8283991  228.9762924  315.279328  206.6119938  473.5927784  2.906484749  -35.22524674  473.809426  
257.1127005  308.9210205  148.4014597  259.5977131  328.8952517  346.959423  -8.746184082  394.9750724  301.2946129  174.0347041  240.14858  231.5137911  316.218237  203.6600592  475.3134358  8.067277513  -35.46918956  476.4072985  
259.0686655  310.7598242  146.7311361  259.9999212  330.871945  341.6091272  -11.50504292  390.1805911  297.5986726  174.8046114  243.07252  227.730562  319.9938867  202.5409496  479.1608452  6.27386595  -28.12504396  466.9845236  
258.5874204  310.7792562  147.6130545  256.7886186  331.312755  343.0460553  -9.843177719  392.7740383  294.1952687  175.0403826  240.2106925  227.2354324  317.3133164  207.0076923  471.193746  2.271838857  -28.37918799  473.6244193  
255.985231  311.9524312  146.8962224  261.1140776  333.0516304  346.4992069  -10.29607459  391.9021852  297.5086136  176.1063457  244.594183  227.7795459  318.5212059  202.7019719  481.0046127  5.253172491  -32.87607236  468.5386549  
257.5280769  305.4316272  148.7776322  259.3606584  331.8597927  346.636495  -8.969477843  393.3484755  292.9456923  174.5085972  238.5445108  229.7794519  318.3465945  208.5572575  476.9696047  4.602273981  -27.23261619  471.0036031  
256.2874852  301.6927197  149.0875786  260.3586047  327.433657  348.6757845  -9.695539622  393.5158053  298.5787983  174.3558337  244.6235897  229.4181534  313.5536184  202.4739951  480.8976588  5.61305758  -39.31809215  471.6328278  
255.4067284  302.6574475  147.0873652  259.733571  325.8414912  349.0323927  -9.439517184  391.9981444  298.3846533  176.3720971  240.9231404  226.5684661  316.0179727  203.8447706  476.5110524  5.6904387  -31.82057153  465.1935137  
254.2541084  301.6364907  146.5917256  260.4770074  325.1117109  346.6518609  -9.987994078  392.9259126  299.5527786  174.0965436  236.3965982  229.5212288  318.3762343  205.2484058  475.6498723  6.766388956  -37.48543853  472.9844933  
254.8548886  302.5449646  147.3854125  261.0323622  326.8543942  345.4663977  -10.36369125  390.7247741  298.3444718  174.6441945  241.8540839  225.0435819  320.8246714  201.2194837  482.3614207  3.769241608  -42.01779341  472.7885644  
256.9165133  302.6791056  151.0119635  260.0770748  332.9936633  351.623924  -9.224218792  392.7884811  299.9175367  173.396844  237.6262223  230.6321144  320.35664  204.013211  478.3626776  6.996418917  -33.77497695  471.7922057  
256.9629686  304.4330229  150.3063835  259.7597277  334.7174343  346.9726295  -10.02062715  391.4296968  302.6441978  175.2431382  244.165407  229.146866  318.333528  203.5141775  474.8901025  6.148780927  -37.27442284  474.150311  
257.1490369  306.2753999  151.7778546  261.6596215  335.8970148  349.7475051  -10.020663  390.5472744  302.8222087  175.4007522  237.0372737  229.2926573  317.0589341  204.9954172  475.5322432  4.808606074  -27.21764186  465.4039598  
257.9587505  302.0578644  152.0784965  260.1486305  336.2085305  347.7476018  -12.41564452  390.9449929  303.4504372  174.5682383  242.6520645  227.8301341  318.0846842  201.5802173  477.4108795  6.041735617  -33.99325491  471.8340429  
257.1076228  306.2146191  152.3928646  261.1031378  334.318659  350.6453581  -11.58993423  391.3515571  303.2674955  174.7803608  238.7544025  229.3079678  318.7256133  205.2804249  475.4315814  4.670373514  -27.63225663  463.2165802  
257.9146226  302.378505  149.7917586  260.2699767  330.0644497  350.3653361  -12.82846729  392.4488844  303.887451  171.5245003  238.7396384  232.1509542  318.4967455  204.1189464  476.5114999  7.992456814  -31.77422334  473.2008469  
259.5489593  301.5248802  150.3941521  259.0722491  330.4864417  351.2875835  -12.58621965  391.2480627  303.1849976  173.5860672  237.3093872  230.1372794  319.4022462  210.6201231  474.4232167  4.338176561  -32.23597811  467.4129829  
258.3681007  302.667366  149.540517  260.0231743  327.0535425  354.2166186  -13.38171188  393.3928743  305.8728307  174.0106465  244.7180715  236.2423394  318.9485299  205.5810293  482.1521  9.165150317  -33.10696334  478.1071888  
258.133922  305.2271005  149.1489854  258.8789257  329.1156532  353.3426592  -10.79382567  392.2374601  305.4782951  173.5923029  239.3545385  233.9126163  319.2837987  208.4236003  479.0659253  8.957424184  -23.23616102  464.5599711  
257.4067143  301.6091517  147.2265888  256.2435841  328.4765063  349.9232794  -10.08399315  394.1631418  303.3337299  174.0749801  242.0376374  233.7547995  317.7698941  206.0671376  479.5939009  8.336796443  -32.13945946  473.0181974  
259.2124829  306.8433889  144.6417099  255.7099395  327.4586484  348.8412909  -10.88876608  391.0525259  301.7051229  175.8252819  241.7164536  231.7873261  318.4157631  207.1964385  475.512754  10.48317677  -24.82887226  468.4440892  
259.6079635  305.9901072  143.98567  255.7030299  323.7788353  346.524596  -10.74032784  393.9938534  302.7347027  173.8673447  240.1853834  234.1990338  315.9817177  207.6002948  474.8143116  12.8674551  -27.13903159  475.3431126  
258.581033  310.1488927  142.6464495  255.4031835  322.1058088  343.2873305  -10.38247442  390.3038949  301.5517678  173.0125334  245.2344857  231.3528571  314.0060825  204.0616297  475.7059485  10.84093768  -29.70586374  472.5763256  
257.814429  310.0585241  147.2335102  258.0915981  330.4548233  345.3445362  -6.987077014  392.0618915  299.3256828  174.1793836  237.6685683  231.1533958  314.7966592  204.2128885  476.2314708  6.679617939  -25.90716227  469.4092272  
256.0118739  310.2816952  146.9004876  258.2088876  329.0255964  344.270982  -9.907052492  391.5748996  298.8548843  175.0900676  242.3168678  231.4238408  313.7332566  202.57709  473.0077491  6.05066283  -34.87188188  474.7226414  
256.2687849  313.4530016  144.9246008  258.7951953  325.6246125  344.6861421  -9.02608528  389.651106  299.4932969  175.9066543  242.5171469  231.1699917  313.4301758  201.9576104  477.8639968  5.247835843  -31.53578056  467.7859357  
258.2258398  310.096837  145.0867443  258.5078464  329.0550638  348.89305  -10.2912218  393.9453815  300.6993735  174.408449  242.4017773  232.4037092  315.7634921  205.8725782  474.1805077  6.855883208  -30.95261167  477.2068162  
257.9700982  309.9064128  149.5950122  262.2942993  338.5190989  348.1842151  -10.90959748  389.9802951  302.5384595  175.6317326  246.1666491  229.9121248  322.7176741  201.5403948  481.082271  4.218558131  -31.26218631  467.458806  
259.2027904  307.9396621  147.820371  259.4203391  336.228243  348.028937  -10.62674998  391.9514468  300.6697713  173.1027206  236.1008179  232.4247691  320.6328572  208.8880575  474.6429815  6.704514594  -21.16521648  467.4270926  
256.6594253  306.1717661  146.0997058  261.2137296  335.384942  344.9734342  -12.76219671  392.4697309  305.6814223  173.6566042  245.2735946  230.730903  318.4680899  204.4563173  478.0024447  6.65775226  -28.98102348  468.4692756  
257.5041683  308.9091178  146.5009103  261.5306255  338.1061553  346.3277848  -11.37044836  391.7009174  303.7906715  175.9404916  242.4480096  228.4958808  318.6518619  207.2492124  471.9111629  3.690188538  -24.08280161  462.4061212  
260.4995447  304.8697116  149.0075655  262.1914595  338.9337829  348.2111192  -11.77677607  391.4509319  300.7729601  175.4901417  240.0309212  228.1655252  321.5467066  205.428767  475.9761997  2.245180537  -31.46338153  469.274229  
258.9484389  304.4398689  150.9278963  258.6261217  335.2964572  349.6172781  -11.24589692  390.720658  297.8683904  177.2742284  241.0182306  226.2985213  321.2970223  206.3313709  476.8132028  -0.4916246848  -31.11575359  467.9634485  
258.374278  304.4415908  151.1564523  261.1516516  333.289958  350.4430846  -10.91925955  394.0939273  301.065933  173.1317755  241.631748  230.6354599  317.1319869  205.6924676  477.5815708  4.876342939  -34.85841512  473.9126329  
257.0968122  305.582155  150.4227831  262.978178  333.1613762  348.0001266  -13.22255719  390.1940326  303.8697196  172.860431  244.1212013  230.5698099  318.5552133  203.4337278  482.4448243  5.946814417  -31.2403185  469.2239168  
257.6115189  304.1715277  150.94568  261.4088819  334.2135123  347.5907376  -9.240735314  392.5458399  299.9879941  173.2039009  236.6743788  230.9060015  319.4756553  208.0732008  474.5444946  2.03805866  -26.90976416  474.2695325  
258.581309  305.5680685  149.1241585  263.2427824  332.9655648  347.989055  -11.41561637  392.0230361  302.7619516  173.6659109  242.7661253  231.6688246  321.3062659  203.2929681  478.9388302  7.770320406  -32.1232343  474.3782061  
257.0890916  305.8606635  149.0204645  262.5893265  330.2469387  348.9082217  -10.60333651  392.711664  300.5283827  173.6925919  238.7088064  227.8439475  322.4514067  205.8027139  479.4116347  8.652951599  -25.53957866  467.1987029  
257.5175231  304.714022  148.9502602  260.9838603  332.0532856  350.9718109  -11.30946076  394.1362684  300.9891232  171.4944575  237.48293  231.3554988  318.6323669  205.8333073  479.168496  8.917463895  -28.24540666  473.0681336  
256.3245794  303.0733149  150.5158409  260.1818717  333.3258345  351.0487799  -12.33281621  389.7811641  301.8228722  174.261726  242.3902602  227.4970735  317.9503902  206.1914251  480.059858  5.344621522  -32.94082092  471.7286547  
256.0306483  305.3168194  148.9960838  260.5936348  333.1154418  350.3378073  -11.31652416  393.7095078  302.7148765  172.664724  240.6030436  233.2788139  317.8237939  207.4021572  475.6889637  7.260480049  -32.36618323  472.5075174  
255.6281708  308.5268744  148.3606927  260.8992953  329.3897528  348.9964178  -11.95776197  389.7413342  301.52343  174.4907481  241.7857809  231.5058932  318.635807  204.7867797  477.4255347  6.700505994  -28.92063548  467.7291357  
256.7414729  305.0690655  147.9032318  258.2771761  329.042639  348.6238942  -9.957595247  394.6404491  298.93807  174.525059  240.1152992  231.4143107  319.2893274  206.4361469  476.5065768  5.421645475  -30.22313008  473.5179666  
256.8997418  306.2149816  147.3445052  259.2419986  328.9797609  348.4665647  -12.07614472  391.0455954  297.5411331  175.0811973  241.6218297  229.0627327  320.8067719  203.7305741  478.5948146  7.393079039  -28.53985374  473.6642379  
256.0349338  306.4901138  147.9016157  258.6186967  330.4558272  346.2608536  -9.470111926  393.5331578  297.5874625  174.6911228  236.7102273  229.4799837  317.3104473  205.1016225  474.0411914  7.536900068  -26.03940562  470.437509  
255.9297727  303.1907639  148.2394245  259.3267223  331.9892163  347.1204995  -11.71967599  393.6285755  301.7389698  175.4155866  246.3539048  228.5413507  315.2897191  200.8430768  477.909823  6.892993951  -35.86718548  475.0635814  
257.9702657  306.3884588  148.0213302  258.564638  334.0400658  348.0671893  -9.594080718  391.8640792  300.7093542  175.4894267  240.4427698  229.2560889  313.4411919  206.8285474  473.2892924  7.969854038  -27.71180971  466.4517512  
256.5945783  303.6572292  146.3356117  255.6726863  328.8450982  348.1512509  -11.8881111  395.3999495  301.7786283  172.2875137  245.7791237  232.6517139  311.5164695  205.3276167  480.0642898  8.69129236  -35.02202941  472.5989072  
256.3424883  306.6362063  148.632584  257.0517692  329.0981996  349.5138852  -10.17156692  391.3596676  303.2658667  175.2098947  243.5122562  230.7981583  313.5885085  206.7123073  477.7245371  5.776724386  -30.86218625  462.9756274  
255.1867095  303.8274802  147.4016957  257.9084425  329.3816825  351.0414551  -11.04959428  394.8993287  304.4236718  172.2329802  242.1165755  235.2689013  311.9933994  207.161465  475.3815236  6.776214921  -31.42965221  473.7565881  
254.6630442  306.4950331  146.2933108  259.6800251  326.6407599  347.2632596  -12.63179403  391.262335  306.6349075  173.7826963  246.4934555  234.595187  311.4501974  203.3959084  478.6982324  7.162513706  -29.4003074  470.7171335  
255.0247426  305.5813122  146.9977096  257.5820535  327.2396577  348.6335494  -9.15561718  393.5802855  303.3927975  171.9735392  239.8278195  235.4294043  312.3578625  208.6981694  477.1272542  8.154379049  -24.04704599  467.8849377  
257.7690249  305.4226696  145.8693693  258.8554713  327.9834782  345.0419271  -11.42065397  393.4672732  303.9810022  172.0207857  245.1211917  234.1818837  314.8327867  205.5818653  479.3515684  11.84281374  -29.08551283  472.3218007  
258.4552595  309.1601236  146.5336076  255.9749158  327.8066984  345.5441216  -8.972770249  390.5275032  300.3031977  174.5671794  243.2049111  231.22687  320.55006  207.9075895  477.9365929  5.63354395  -25.83196275  462.5949406  
260.9345372  309.8148688  148.3325775  257.8701141  330.6713984  347.8243331  -8.684594833  393.1099946  297.3028349  175.5061767  237.8356908  230.7392098  319.1130977  204.2886202  477.491537  2.457592561  -25.91708863  468.9811356  
258.6682275  305.6421913  148.8854201  261.136961  335.8890656  347.1455432  -9.727309493  391.7806759  298.0516236  178.3016986  244.4532754  227.913656  321.2270772  198.870124  479.1563623  0.4490076595  -36.36989418  470.8042822  
260.4516656  306.4772188  150.4258438  261.4634465  333.4007381  350.6776529  -12.5891475  393.173479  300.7371396  174.598072  238.0634004  230.8219377  320.9184184  204.1659915  480.3432646  0.6700416503  -31.86074199  465.0953348  
259.8481216  304.8907672  150.4125861  259.6945507  333.9665314  351.068931  -13.67839671  391.5150977  301.8673041  174.580457  244.9947007  230.0495145  325.2958313  204.72263  486.9254643  3.661122314  -32.32478288  470.9649815  
261.4137094  307.7016655  149.4738399  259.7717861  332.140751  350.8250817  -12.68383082  389.375717  302.7540819  174.3992165  238.0706985  232.1886316  323.9737136  207.5089036  477.8936886  7.77269225  -20.08285708  465.7517384  
261.1733203  304.9703759  149.1386314  259.7536107  333.0340014  350.6240918  -13.16729405  390.7422621  301.681478  173.1097734  238.4187636  233.1762469  321.9563149  207.1487613  472.6048995  6.220232974  -29.13304991  474.4735403  
259.2453235  307.0850676  147.790499  260.3553051  331.1822746  352.2971437  -12.23773009  390.1037208  302.2563509  175.6763207  245.1110193  230.9309819  320.7286079  201.6727717  481.6585445  6.976619709  -29.86143514  470.615503  
259.9724084  306.2376915  149.7323504  257.6032063  331.8095757  352.9222552  -11.44582698  392.6359494  303.1009829  174.2686887  236.9089754  230.9665111  318.9729955  206.7921817  476.2286087  9.525646365  -22.26149275  468.9906726  
258.0864289  305.1143311  150.6003405  260.1932933  331.7223505  351.187288  -13.23210177  389.9097057  304.3754601  176.7198776  244.099091  227.2558111  317.2759762  206.1691551  477.4787706  6.289219797  -30.66157768  474.4540498  
257.3184344  304.0821457  149.3854296  259.8298397  332.5337041  353.9668724  -11.88706371  393.1339182  303.1032945  173.5938567  238.2338894  233.4071494  319.4448588  209.9331042  478.7872968  8.534159748  -20.39185174  467.2065524  
254.7284074  302.0191934  148.3244319  258.8571077  329.606045  351.283642  -11.71399954  390.9511438  302.0833653  174.4604837  239.4414965  233.3463514  315.4597009  208.6582736  473.7811085  9.449563834  -24.53886604  470.4110528  
255.7293246  301.8958865  146.9540783  258.8302421  326.6095585  349.0635533  -11.53477863  389.98373  299.7572633  174.9235735  242.6050836  228.4116251  315.7987295  204.078967  478.1898465  6.243392559  -32.13392205  469.5479705  
257.1998231  305.65321  146.3533557  257.64431  325.7308419  347.3614895  -9.846105399  389.7606473  299.5984077  176.247614  238.319764  228.4583544  316.392242  206.3856494  473.1493123  7.306962859  -26.95465188  466.5656948  
257.6066729  305.4550414  148.8968474  257.489274  325.5734043  345.1253085  -9.792915207  391.9843492  297.9501133  175.6648772  239.712542  227.9314356  316.4529559  204.7552919  472.5966163  4.726216763  -35.68439601  473.4412701  
254.6864876  305.8562905  149.2441682  257.5550405  322.6084879  347.8942788  -10.66631073  391.3137754  298.7626979  176.135594  243.179247  225.5702343  315.3792353  200.4455886  482.2797302  5.118321573  -37.73319967  469.9400614  
256.7427584  306.7120532  148.4233513  257.550518  327.2180944  347.5554567  -9.337290737  392.789736  299.4250329  175.1901727  237.0023344  230.1882647  316.7627397  207.2144354  475.5722021  7.251820593  -31.23677556  470.2290293  
254.4412426  304.8452526  147.1453314  258.794506  328.9997319  346.1172007  -10.7807884  393.8505846  300.9402048  174.6759345  242.4038622  230.7117408  313.7484858  201.4881864  478.648513  7.64835459  -38.7070182  473.6496845  
254.6045599  307.6676406  149.5398758  258.3343661  332.0282732  346.4404663  -8.302168096  391.7287978  299.7867407  175.4918107  239.5140037  228.0410068  315.512632  206.2264398  475.9950967  4.141952716  -32.07350187  467.215011  
256.7368284  305.5002918  148.8899665  259.3093117  331.9219594  346.6929771  -9.227231552  393.5674058  297.8882261  173.5394836  237.6959814  229.8747178  318.8703401  205.920103  475.070945  4.070224829  -34.71927142  475.0945475  
257.2648271  304.3779697  149.6879752  261.1494559  333.7698236  342.8917382  -11.24583702  391.0161953  300.2935304  174.054261  243.6726733  227.0339141  319.0589308  202.0218709  479.8000343  2.09612251  -39.21834054  472.6118837  
258.7177419  305.3821316  148.9743232  261.5813896  331.9082485  345.5395959  -10.27769152  390.2673302  301.9185617  175.7596682  238.6217218  228.2698408  319.9768239  204.9789614  474.7134562  2.171976912  -35.84481388  466.7068819  
261.0266258  305.5736258  146.5257119  261.4791187  332.8116102  347.7072643  -11.67135214  392.6037026  302.299024  172.418633  238.9331747  230.6300938  321.307878  203.4037595  474.6597336  7.424316865  -35.27818534  474.0642368  
259.2901957  305.6417579  145.8463582  262.4390954  335.3111075  342.3617885  -12.6597292  390.4546666  298.9251753  173.206535  244.4653885  226.3264831  323.47049  202.0858536  478.1572272  6.829056616  -33.19192707  472.2209368  
259.0781568  305.7647946  149.0498472  262.5809774  333.6862457  344.6672657  -10.77772015  391.7636256  299.2841754  173.5147937  241.9377243  227.2490185  323.8364902  204.4734087  476.7055941  7.521215269  -25.97283026  462.0243581  
258.689642  303.5262424  148.2394856  262.2719843  333.4406738  348.4206507  -11.55438982  393.6770031  301.0775773  170.3547678  239.6346054  230.5910787  324.0458952  204.3366803  476.6792817  10.05529582  -32.15464393  474.1080572  
258.2129137  306.4294272  146.6602452  262.21732  333.2379658  344.0248867  -13.24152706  391.1786218  303.3729943  171.9748406  245.1730239  228.9881137  323.6637338  203.5813237  477.7892375  7.43834984  -28.4078399  470.6431869  
259.5481255  307.9169332  147.4426987  260.9776852  336.0067566  349.455757  -10.52686732  395.4970492  302.9726618  173.181565  239.6333645  232.4183475  321.3692424  207.21532  476.3742692  4.851398705  -27.25095001  470.3149411  
259.241781  305.3572106  148.1899402  259.9747088  335.5106031  349.8510613  -12.04589259  392.35027  303.3340323  174.137971  243.1604557  231.2032909  323.0213114  208.3399398  483.3353571  3.659440843  -26.58642443  465.0684483  
260.6138892  307.0899245  148.982482  258.9538159  333.5245401  349.5190115  -11.9145352  391.7897087  304.4087208  174.8980282  239.9238809  233.3230585  320.2122234  208.7108414  477.0505245  6.909561813  -19.0481659  462.6148651  
256.8325073  303.1506291  149.9633401  258.0316529  330.8650143  352.7227646  -11.06363833  393.7157796  303.2812055  172.3747567  240.7069754  234.9519642  318.2603867  207.873446  478.0937346  4.830577795  -26.013924  468.7525365  
253.4440907  305.4102978  150.0151391  260.9809932  332.9026093  350.2219524  -12.09108386  389.937178  304.2910777  173.8009595  243.6573124  232.4373035  315.1998298  203.2968299  478.4505655  4.856723607  -30.2387845  469.756513  
255.7198884  307.7884261  150.6173131  261.1445894  333.7495216  348.3745624  -10.24648856  392.24528  302.3717098  173.4081242  237.7162427  230.8567323  315.9497747  205.7656768  477.069236  5.791631694  -25.86529834  466.2213518  
256.1555459  306.2772509  148.6499458  259.9772605  334.3206953  348.9565798  -12.08359739  393.2260919  304.9890294  172.1359005  242.8750128  233.0530847  315.6633765  204.5930033  476.5234802  6.616714012  -33.58552803  473.9037446  
255.1658281  306.6777746  149.2226318  260.2073383  335.0753491  351.9711482  -10.77020776  390.2983895  303.9649208  174.6160674  242.4767544  231.1981641  318.0534567  205.478866  479.3340853  4.705831872  -28.11232576  466.648072  
258.4388549  302.2663839  149.1794383  259.7064731  335.4233607  352.6990176  -11.03254954  394.1623634  301.8153341  174.0773153  240.6326811  230.2682731  319.5511949  207.4004885  475.1148119  5.746288201  -27.98920963  474.1834171  
259.7153328  304.1990699  148.4443214  259.2168694  334.3533474  350.7345852  -12.28339082  391.8097375  302.9442399  175.1307762  244.6730293  228.2344115  320.3905212  200.7943568  479.5129222  3.084365354  -33.52414022  472.5923545  
259.501017  306.9321702  149.1025407  258.9631583  333.8736892  351.4392827  -10.36414335  392.3999836  301.9865832  176.6291837  240.0478948  231.0641034  318.8821604  206.4149618  475.8538242  2.332847326  -26.21460085  470.4441388  
257.0425441  303.8732356  148.167629  258.8080539  330.409112  350.6236967  -10.7416378  393.595348  302.4072728  173.6334461  241.8668222  230.6425694  316.4318461  204.7073444  476.2991154  8.11432884  -31.9653123  474.3556359  
255.3028291  304.2614006  148.7160798  259.5080239  329.6069454  349.5223295  -11.22330213  391.5812465  299.0017416  176.8800468  245.8085476  225.8939358  318.5298409  205.4182783  477.4807677  6.376928564  -29.89162825  471.529725  
256.2444874  305.3550993  147.7110387  259.5915362  327.7373188  350.1342795  -9.788542888  394.9630824  300.2215442  175.3529491  238.4281222  232.6277589  315.495403  207.8260093  479.5157387  7.5198381  -27.10618013  472.5530317  
257.1458959  305.2495762  148.4524321  259.2963197  329.4755074  347.1194229  -10.73529883  391.1021598  301.1637738  175.2845984  244.0325417  230.787769  317.1519331  204.1251743  477.4909266  6.330293071  -35.23464944  475.8307647  
260.5077097  308.5246107  146.8678536  258.8320906  331.734249  348.5292926  -10.10566259  391.5665513  299.5125815  175.8519551  236.6776573  231.0180702  319.532885  207.4138665  477.3393496  8.979344543  -21.74721555  468.3717385  
257.7372993  307.0645939  147.3619314  258.2863488  330.8911853  345.7979344  -10.50778103  391.7157912  300.2740081  174.5307851  241.6643897  231.5702929  317.9377778  206.1958718  475.4331851  7.708300779  -28.63464421  474.9212583  
255.3109512  308.0873496  148.8407607  260.0113536  329.7627519  347.4909541  -12.29229469  389.3458495  302.8663292  176.1370904  244.1309038  231.2307623  316.7594894  205.4565509  477.8939878  6.589987023  -25.83301698  466.5368926  
255.499562  305.0947004  148.7149394  259.714008  328.3717623  349.3439359  -10.20449166  391.878553  301.3637311  174.0518968  235.8315177  231.7442044  317.1222631  208.0279166  473.9907754  6.515043568  -26.27325822  471.3569476  
257.629726  303.4548315  146.5846276  260.8101324  325.036436  349.3389146  -11.2547194  393.1665477  300.4532403  173.895677  237.5026293  231.4123462  316.8572857  205.4935059  476.4342892  8.474635721  -31.90469655  472.1004154  
253.4877502  304.3468251  145.9418847  260.4896341  326.0407288  347.5060371  -11.51147535  391.401431  299.790982  175.5529491  243.1813058  226.6969119  316.0486184  201.9333773  477.2266168  7.346854641  -33.76459113  473.3133064  
254.7324173  305.7383606  148.0021321  260.4276951  324.3298388  350.2743058  -10.1400575  392.4875722  299.1697872  176.7973937  240.1597191  229.9834891  315.1853865  203.7903111  479.3330923  7.180337576  -31.26429626  464.4792478  
256.3081557  304.676965  147.9649354  258.7417712  325.1916708  351.9418243  -9.188475833  395.1168008  297.6597164  173.9705745  237.5892169  232.5206587  314.4103891  205.1241694  478.5164758  8.79370947  -34.7626366  475.8990454  
255.2891345  309.2581441  148.9388159  259.2988056  329.8727421  345.1958012  -10.40744905  390.53002  299.4142365  174.7465775  245.9204121  231.7798419  315.2523852  202.167973  478.0099125  6.369154042  -34.50925922  474.8064083  
258.036406  312.9895737  147.5097505  259.696599  331.3733406  348.199445  -8.793710874  390.6348443  301.596604  174.2145622  240.805889  232.2455918  316.6086728  205.7944436  477.9635775  7.757597735  -25.53201432  463.3831275  
257.7625076  310.5938415  146.2375196  259.4022108  333.34064  346.9418252  -9.441313866  395.3411266  304.7366111  173.4587361  241.6099371  234.678181  317.7243819  206.8612478  472.7738341  8.854401027  -29.70985057  476.128039  
258.7209128  309.598062  146.5527258  259.6090686  333.8044897  348.1383566  -11.62049784  389.5247413  305.9723324  173.2827156  244.1203864  231.8715772  319.448026  203.2926473  480.2047044  9.034697331  -26.70370772  468.5184172  
259.7866703  307.0784157  147.2115671  258.0373784  334.3889951  347.1744573  -9.390537245  392.5025705  303.1520307  174.250378  236.2955461  230.7208899  319.4491057  208.2958365  470.5703695  8.270517277  -21.68363609  471.3172564  
259.8598906  306.4266373  146.0233827  259.1302384  332.0330665  347.4355366  -9.742770503  392.3810321  303.7617129  172.3436131  241.5569893  231.1198532  317.9955029  203.0369708  476.6061799  10.55190236  -28.55625459  471.9709861  
259.608221  308.982703  148.400146  258.5943117  332.4289016  345.8008252  -10.47721074  391.0369527  301.5405103  175.4438802  243.1835944  228.0516928  321.3919038  204.1462831  475.2387254  7.576490405  -24.26842531  468.5618349  
260.6960247  307.2855218  147.3723165  257.8995834  332.4798051  348.4069021  -9.918905265  396.0977511  302.0973128  172.6263223  242.031174  233.6451646  318.9849635  206.1157841  478.135653  10.3812832  -28.34594869  472.4027379  
260.7681898  309.0671699  147.1978544  258.5429617  333.1605709  345.2655729  -10.69465492  389.4992134  300.9421815  175.5861225  245.8101354  229.5696366  319.8300106  207.2086817  476.1413235  6.722587745  -25.8665101  471.4043033  
262.0731581  307.135081  145.9461937  257.6163974  330.1463086  348.5053494  -10.52026158  392.686342  299.5235639  173.633685  237.5139561  233.1644908  320.1671479  208.9462238  477.2303503  8.432411746  -21.34123346  470.6582469  
259.0456495  306.4111371  147.4332683  260.5123431  333.2179238  346.9770384  -9.922848723  392.5679007  301.4736053  174.6831135  244.2513785  230.1653427  318.9399486  204.8358346  475.2512347  6.124150975  -30.07070779  472.4673559  
256.3514213  309.379956  147.5763119  261.7659  333.8046846  347.9825169  -11.09180433  391.4124357  303.1338671  173.9326923  242.9217594  229.759258  318.8758283  202.3970231  477.8523005  2.790975377  -29.32244977  468.084335  
256.6948571  307.8176306  148.7259408  260.5581148  334.4241653  347.8718148  -9.307509576  393.1757023  302.1766529  172.3583971  237.335969  232.0630835  317.8449549  206.9341532  476.703393  1.505989611  -29.19254217  471.842721  
255.9062262  307.3742201  149.2040313  261.8267752  334.6740304  348.2209644  -11.03834274  392.8776988  303.9962738  174.3932274  246.896853  233.6868791  316.2922249  202.5873458  479.959125  2.967997613  -34.91217392  473.7775988  
257.0303037  304.979342  151.2284677  261.9186789  334.3368977  351.8034357  -9.693174023  390.5601319  304.6579752  174.2982708  240.708875  233.3091477  318.0998844  208.039465  479.7980639  5.665339274  -23.6404893  465.5557843  
256.0497537  304.5772456  148.2889248  259.6071242  330.6909472  352.0525388  -10.34239424  392.5363783  303.1501497  173.5031636  237.7680709  234.5376277  317.9651728  208.3225975  478.9779715  7.713438416  -23.7159848  470.9887845  
254.7392732  306.1446484  148.0907053  257.2773848  325.6684759  353.3401646  -17.56413401  387.6768307  299.0064253  172.1695056  239.6426665  232.4339094  317.1536069  203.2559184  485.2530625  5.363970392  -31.21176394  476.0011236  
260.6164024  308.1946894  150.9615642  257.9945981  333.7030326  350.81146  -15.78556993  391.5538139  300.1685148  171.5320113  242.2737952  230.988305  322.255292  212.7659836  481.3199206  3.308171902  -36.0128153  473.2977949  
259.9662593  305.292657  150.817654  260.1551321  335.1044594  352.8960318  -13.8540656  391.2465682  301.1643055  175.2006775  244.3268081  232.1206409  324.9982938  209.2284222  485.6706088  4.893933865  -27.65212608  473.7214667  
258.3836099  306.5865544  150.7988241  259.831251  330.6239904  354.5477494  -15.47232306  392.0921811  301.5185293  175.2297612  244.5902956  231.8256461  319.8386463  204.9658382  483.623306  7.219253259  -22.60278694  467.1334861  
258.1029475  302.5671685  149.9909181  258.9322951  331.7057695  349.57059  -12.33156564  393.0263799  302.6898337  174.5892379  237.2612487  232.7226076  320.019094  210.7657821  475.5193588  8.98937582  -16.21075118  465.7645117  
255.2091187  300.9647615  150.0431919  258.7021599  327.5945213  343.8281238  -13.66251025  387.2083718  299.6547642  175.1309376  241.087909  225.8954908  319.6533172  211.2167506  472.254957  6.410551337  -24.40119465  469.3108346  
257.1103019  298.0241715  148.9270911  258.3032993  326.3989641  341.7198464  -12.3524792  393.2396398  294.933627  173.5722752  235.9787114  225.6624374  320.6343629  210.7601861  473.6267806  6.793257368  -24.17810076  466.0147002  
257.8193713  294.9827635  147.3965894  258.0690997  326.6475279  342.366133  -11.96833421  391.4121422  294.7353257  173.4101  240.2768013  223.5268041  320.4104495  202.7093629  476.4944626  6.139805158  -37.92171939  467.2187232  
255.7281383  299.3306631  149.324014  258.1507022  325.0191946  343.8508267  -10.29386969  390.2216673  296.073161  175.4852056  238.1343967  224.5772254  318.1090256  203.1011909  470.4686766  1.873893513  -39.63530022  468.2576163  
256.6434598  299.0783848  147.9591956  257.7884574  327.5955934  344.0697512  -11.60335336  393.5296437  299.8815995  174.2968047  242.2784857  227.4154451  317.6155592  201.269954  475.9132536  7.116934864  -48.44993921  475.1022723  
259.0717116  304.6906329  148.7075765  258.5303366  332.690194  346.6702566  -10.43620733  391.9554129  297.8925152  177.4048026  240.1600748  226.8680152  317.6562874  199.5658608  475.1595726  4.360779071  -40.01672543  461.4122233  
255.5119286  303.4958694  147.3223695  258.0931411  332.6091325  347.5736051  -12.02582473  392.589655  300.9284767  176.1095374  243.5209541  228.4945518  314.1213726  200.7276934  473.8980879  6.212766776  -43.44782157  473.8251307  
254.6711773  306.1246628  149.5374478  257.9367842  331.1839747  348.6588477  -10.62001903  390.3659937  298.8582109  177.3644373  238.1388766  228.4273779  313.0182252  204.9366976  473.2934519  3.048216339  -37.44647852  464.1614116  
253.060292  302.1664805  148.8872376  259.1535447  327.4648047  347.1418406  -11.04007209  392.559936  301.5417462  174.3222677  239.9043541  231.2678277  312.2494806  201.7242812  478.7249223  5.434248828  -43.05748044  470.3584585  
253.6418783  305.4287918  149.8866271  259.6723595  330.6189362  345.9472993  -10.76523219  389.8342614  301.0500513  174.3368766  238.0543244  227.9788382  313.5891317  206.8079329  471.8924052  1.996609286  -38.45687359  468.5104909  
255.1823683  306.0242363  147.1536094  260.5113708  332.2458993  345.6275532  -10.27409603  393.1732046  305.4535874  172.6165757  243.5089546  232.6304967  313.6673489  201.7659568  478.766031  7.323456164  -42.35586732  476.9257759  
258.4489906  309.7194914  146.7471255  258.8176206  331.5315565  345.3749573  -9.828088181  389.8084165  303.4099538  174.0406015  237.4736693  229.5027407  318.6405491  204.8029412  471.6178536  8.409809348  -28.21635079  465.0663795  
257.766482  306.804667  146.6493662  258.7931661  331.1120292  346.665032  -10.16321723  394.4354793  304.2864543  172.4313318  241.2295797  229.7471591  317.2161314  201.6622332  477.0849172  8.425176217  -36.14937463  473.2005208  
258.2148079  309.4435644  146.239047  259.78909  332.9328005  345.5229306  -9.329200097  390.7363027  302.8804754  173.5243135  236.0941769  228.1345699  317.1287636  206.3276336  474.0789807  5.932886186  -30.04804564  466.2430365  
258.3322999  308.497519  144.6948743  261.0026107  335.698584  344.3897003  -9.963308857  392.6578443  302.9523773  172.8550998  243.0827849  231.0068565  316.8202377  203.2885991  475.5237965  4.308318687  -35.71273704  474.3833561  
259.3002533  309.5554039  146.739289  262.354006  336.1543491  346.4787405  -10.08807825  389.7024442  303.1538576  174.0481016  243.1726482  227.2235552  317.0994374  202.3695682  477.0937099  -0.2838536616  -34.73460391  467.4385409  
256.6811881  304.7082399  147.224239  262.1799799  334.3686082  349.8196246  -10.02522209  394.0304198  303.0469238  172.9213193  241.7906082  230.1113239  318.2697001  203.4586411  476.4539383  3.107456527  -34.11295841  474.5637931  
255.6341796  304.6427277  149.6365757  263.1327149  334.1260067  346.4127767  -11.66490572  389.9289671  301.2441393  175.2426842  245.5697222  228.4400496  318.1221253  202.4544934  477.6844487  3.191879097  -30.65902808  470.3012575  
254.5057439  304.9255193  151.5969173  260.7528077  332.7419489  348.603964  -10.69662799  390.8281076  300.022973  175.8940166  241.3040322  228.3743499  315.9554357  206.1032352  476.3784625  3.261320507  -26.45868828  462.1577916  
255.8008665  303.2245025  152.2555171  261.1023781  329.6221478  351.9022515  -11.63799127  394.750927  303.3500844  174.1409998  241.9896169  231.7355545  314.9209838  205.042052  478.8374007  5.656748756  -34.91532384  471.5358281  
255.8464474  303.6154842  154.9977035  259.4742485  328.19464  355.2847001  -11.60255041  392.5704935  303.4733816  175.8634666  243.0868652  231.5056648  316.6115268  204.3442222  484.3714364  4.115200353  -35.20390404  464.9353613  
261.101578  302.4733264  153.3029579  260.2551615  330.6657874  356.4189308  -12.2566599  393.991282  303.7085772  171.9251051  240.9499665  236.784113  319.0663092  206.9036517  480.2459355  10.55504828  -30.29512357  470.9088369  
258.5352882  306.4276064  150.9709614  260.4426539  331.0179729  349.9250078  -13.39352901  393.1825653  302.8866655  175.2679077  246.7760857  232.0345865  323.6971111  207.6653327  482.7959181  7.868485467  -18.6573783  461.9593307  
258.3365441  309.9185793  147.1621733  259.6564697  333.082558  350.5477093  -12.59219134  391.8326118  302.4037602  174.0845888  237.9577903  235.2835192  320.8119938  209.4590283  478.8222299  9.969488096  -11.64023879  464.7139634  
257.6551049  309.8602564  144.8721596  259.1893732  334.6950202  347.1077344  -12.59654383  391.7282908  303.2650862  172.2111946  242.2658658  234.5600778  316.1981823  207.9905346  473.1750931  7.526535405  -24.58881341  474.3122857  
256.2057132  312.1248747  147.1090966  259.889104  334.8467785  349.8348833  -11.19108468  391.1025345  303.3722199  176.3692336  243.9514796  234.9223576  319.6635875  204.0805136  477.1665722  7.474674415  -23.35819278  466.0146859  
257.052542  306.7763526  148.2375757  260.4393582  336.4686527  348.8207751  -11.05698468  395.8392206  302.5116088  173.2753375  243.1339768  232.4287986  320.7693252  207.4159615  473.9065742  8.007806384  -23.77023479  476.2187285  
257.971502  306.9410328  147.010362  259.9077896  334.1665861  349.7280982  -11.66447951  392.1026382  302.1929983  174.0096176  245.2825688  231.0690142  322.4206689  205.0271215  479.8610424  7.888902339  -24.47768684  470.248707  
260.4941434  304.8536717  145.5348833  258.0847347  333.9325495  348.5888224  -11.57313543  394.0696907  300.7186058  172.5915974  239.3803681  231.5215394  323.078981  208.5230794  473.7388671  6.9423126  -23.06969766  478.1679108  
258.4177005  303.8425967  147.2626748  259.7457782  331.7013014  348.6670042  -12.0813859  392.4269386  298.8596708  175.4029259  244.8912113  229.6307903  322.3234304  202.2262728  479.1296933  8.096842962  -27.3929697  472.4081272  
259.8069251  306.8847462  147.0617339  258.6351303  330.3401449  345.1902651  -8.922770659  393.3195209  297.2501524  175.153185  237.3769034  230.3384193  319.41636  206.5048454  472.6087696  7.914548564  -22.9189466  471.7888848  
259.5107257  304.6445056  145.6208123  260.0046953  326.9464411  347.2339389  -10.33690188  393.436065  299.9877835  175.2742143  243.2625873  229.7038578  317.8668899  203.2730157  478.7896243  9.131833478  -31.104063  473.5703601  
258.2486933  307.3945121  146.591437  258.4733961  327.1082057  348.6206817  -9.208477966  391.6388304  300.2697779  176.3905173  237.9728064  229.9712744  318.9207265  207.1582616  474.7325188  8.328673858  -26.85808489  467.1772074  
256.561644  304.593284  145.751289  259.5534485  324.6652129  347.698388  -10.80345813  392.4970614  301.5633432  173.7704371  239.398798  233.6625474  316.8158227  204.9509214  478.2009525  11.17295441  -29.74117942  474.1683564  
255.6847768  306.8110496  147.3499856  258.172918  327.2084204  349.3082069  -10.14169047  388.5228733  302.2909466  176.3284153  240.0430072  230.6991304  316.743955  205.9349611  476.5184511  5.871865993  -31.54904043  469.4063552  
256.9799611  302.7265057  149.2535905  258.813911  327.5365963  350.6690251  -10.60523393  392.7958352  302.8450531  174.4695301  238.9106949  234.5198329  317.4295985  206.4865813  479.3543852  8.274612518  -32.4124439  474.7109398  
256.2851365  303.6889956  150.1386998  258.400986  326.1582561  349.8294075  -10.98036279  391.1075645  302.4964445  176.1852713  242.8638068  229.2687627  317.2589177  204.0357174  478.7970794  5.293926491  -33.20650326  473.8442425  
256.1176752  305.5311056  150.7923476  256.565764  324.0801477  349.7819709  -8.944726278  393.5370703  300.5330858  174.4392238  235.0777167  231.686296  316.9826745  206.4565957  479.7341648  7.322040632  -28.25576407  471.0756314  
255.2605932  308.3625719  147.276081  258.8168222  326.2180821  346.1663817  -10.71586122  391.8816555  301.3516902  175.2160461  243.9262851  229.1124273  316.8339027  202.3529091  477.9518631  8.872705589  -36.24064821  477.6988012  
259.3038511  312.6519667  146.8653032  259.2309191  330.7280829  345.3294916  -8.061782121  392.801468  301.0315373  174.2170835  238.6045434  232.0579206  316.8037899  206.7482935  472.6618049  8.038862701  -25.75395378  472.8466689  
260.6321486  311.4870054  147.4513606  259.8744127  333.3980463  342.568893  -11.1292917  388.9491581  299.458018  174.3046275  242.7840903  229.9530745  319.479712  203.0952685  471.4504047  8.318557485  -31.71828218  472.0166633  
261.8431725  310.7839571  149.9303754  259.8851599  336.0301646  347.9874582  -12.53033009  394.7895476  301.312192  172.1503402  239.5932462  230.9977709  321.7471891  204.1034403  477.2713789  6.835966366  -25.68180619  467.4606191  
259.1224054  307.5826635  151.9682556  260.5039167  338.3220267  350.4978816  -12.59115777  390.9409004  302.0449577  174.9102304  244.0566269  229.9507747  321.0279991  204.2751921  483.2144425  5.029158059  -29.19794968  465.6939781  
259.6143859  304.7010595  150.5794044  258.6597673  335.0529213  351.1514759  -12.10045488  392.229862  302.1852364  172.5402573  237.8664424  233.1591378  320.6710325  208.3356626  478.0163717  7.127455676  -23.20746846  472.085738  
256.9640171  306.1230937  150.481564  260.063396  333.581697  349.5946378  -11.88773319  391.5944223  302.0335564  175.200705  242.6286128  228.3485583  319.9394477  202.8919601  481.9153375  4.879343433  -30.06732092  471.7710691  
258.7542167  307.5812752  149.8658979  259.9117087  334.2053765  350.3924392  -11.53420018  392.3535147  299.6183065  173.8893468  236.6974501  229.6079084  318.4459197  207.5968548  473.9391464  7.999215238  -22.37497824  465.3186254  
257.8797844  302.0233971  150.516753  261.7752823  334.6232735  349.6265852  -11.9172604  394.0641676  302.7280303  173.3453374  242.403097  230.5864705  317.6249863  203.1359679  479.4518043  6.271049401  -33.55035623  471.6695756  
255.9500096  304.570427  151.0118275  263.0166564  334.8716856  350.7261018  -12.93418316  390.0567765  304.3507156  174.8494153  241.2296151  230.1452175  318.9777755  205.5277663  477.5242163  6.03985481  -28.79159395  467.8206072  
255.1227837  299.9198432  148.4040994  260.5745334  334.4810302  349.9232752  -10.55275306  394.1215552  302.5818179  173.5029693  239.2285803  229.9237183  316.1414631  208.4762565  474.5780803  6.955030663  -30.85623354  473.5660939  
255.0019647  301.0195106  150.4532656  260.9384618  335.1143896  350.6783184  -12.17329957  392.3520004  301.591165  175.1680016  242.2210523  229.6959178  319.529611  204.6258869  479.8986153  7.700879982  -28.70757958  469.9174603  
254.7587819  299.2769214  149.7589803  258.7797043  333.2785303  347.7573576  -9.67575316  396.1908101  300.8195936  174.7960294  240.8911143  228.6980182  321.1138829  211.5189921  474.3605376  8.192582526  -30.00697847  474.1589078  
254.5378729  301.8418731  148.3522142  260.6211244  332.1282033  346.3402722  -12.18997741  391.606024  300.9339021  174.4236414  242.1386723  229.2433592  320.1883369  203.6042633  478.7799417  9.119272934  -32.85138994  474.1916387  
257.1996284  308.0602209  148.4279703  259.3704748  333.2268612  345.8564244  -9.891615692  388.5421275  301.961726  173.4090525  234.9372941  227.9660998  320.0378417  204.8334309  473.1006111  8.493483305  -26.92262626  467.0935213  
257.2081563  310.8854801  147.5989727  257.9838122  331.4166356  343.7712245  -12.90442742  385.2233949  300.037658  170.0310003  239.3734093  227.4369141  317.308284  203.3933416  464.7557039  5.157691413  -33.25967635  476.593464  
260.6803989  312.8232211  148.2274278  256.7105501  330.7326159  348.1905765  -13.17682936  392.7414264  298.8853709  174.6802816  240.9376972  229.9941527  316.5723901  201.7535267  477.1899852  1.931631593  -37.67863782  463.5778675  
260.6818617  305.6199995  146.49322  257.9486849  331.950449  349.3111247  -11.03158133  394.8424131  298.8818633  173.1217691  244.6979745  230.6862202  315.7143625  202.9170973  481.9717863  1.37752244  -38.62529784  470.8028578  
260.8832901  306.8150871  148.15718  258.2624125  332.5979772  349.2495455  -12.57930546  391.0412348  300.0936799  175.3327002  248.9930141  229.183207  316.173522  205.2133521  480.0185825  -0.05125795278  -34.5558496  464.3324203  
258.059757  302.2529563  146.3033951  257.7608116  333.2355159  353.1006328  -11.51391414  393.1152365  301.1889465  173.6662302  241.155441  230.3223909  316.3023212  208.6116942  482.0453432  1.562162993  -33.35804125  469.4704115  
256.2154352  303.3784611  145.1643423  259.5807387  329.8868611  350.1964279  -12.1730086  391.5252207  301.7728859  174.2942483  244.0822606  231.783148  314.1408186  203.6363132  481.0134341  5.040839878  -33.25680747  470.9003914  
256.0543745  305.6442623  145.4149383  259.4858988  325.3088327  350.1550924  -8.571796653  390.6126628  299.9021747  176.1251494  241.0562617  230.6240434  314.8291761  206.0261419  479.1027869  5.929246718  -27.46432797  461.4290125  
256.5913188  304.8921653  146.5783956  258.6615996  321.5952749  348.9001876  -8.363836743  394.8732889  300.8297665  174.3233727  241.5454345  234.3001263  314.9019277  207.731469  477.4006082  9.521410662  -30.85376747  474.9954207  
256.4533571  307.4128728  146.4826496  258.8271527  324.5284622  345.8950709  -9.544625741  390.9248616  302.4776493  175.3525609  245.4625806  231.3065181  315.8081965  205.4114476  481.2238333  9.050342532  -29.4403383  470.7346771  
256.3588566  307.085421  147.2611113  257.9312584  325.2182612  346.6691905  -8.888685863  390.9082959  302.9419529  175.9962066  239.822256  234.0146779  313.3854056  210.676996  475.3106413  7.989319133  -22.27266122  467.9712626  
258.7115395  303.8270771  147.9092204  262.4172253  330.6365306  348.3996675  -10.07496315  395.4626539  305.5475666  174.5308968  242.2058701  234.761505  316.8990664  204.4193551  480.1418358  10.18043667  -28.97412117  470.1119429  
258.4497306  309.3885412  148.5192387  259.4083591  332.2205357  345.4884221  -10.08652802  392.8593882  303.4752473  176.6391207  247.2145889  227.7051412  321.3098807  203.4150317  473.6508397  3.925534994  -26.45520198  466.7741206  
260.8938595  307.8091891  147.6062115  258.8620867  332.6303929  348.6883937  -12.72631177  394.0891947  301.0564211  174.1458688  243.6917296  232.2153636  320.7848283  204.5981343  480.0118102  4.262092559  -25.69534345  472.3103327  
261.2028679  308.534287  151.4434618  258.776201  337.1623126  349.5451511  -13.06583556  390.1592239  300.8735048  176.5372335  240.2396682  231.632961  321.7852188  207.892151  475.6148508  3.100237039  -25.82623893  466.400266  
258.6761911  306.7429659  147.369323  260.2136817  337.1111988  350.7563065  -11.8391658  392.1999494  302.8705678  173.3993218  237.2049608  233.2688064  320.2345652  205.5635919  477.2177277  5.184088967  -27.76798908  470.2172308  
256.2559711  308.3159841  147.8436465  260.9458587  336.7822344  348.1750076  -12.66112609  388.5876614  303.2062002  175.2435376  243.2590198  229.5656326  320.0956082  204.9219831  476.7550859  2.820837879  -29.67654368  469.3294554  
257.4093449  308.3825788  148.4020132  261.8387303  332.2086005  349.9241848  -11.11284874  391.884176  302.4689382  173.1085327  235.4884968  232.3674511  318.9656491  205.3913529  476.0031181  4.896116819  -24.80075828  466.890409  
254.4872779  303.9280777  148.0031271  261.9469123  329.9442515  346.2904555  -10.79462177  388.7230095  301.3545682  173.340938  242.8317775  229.7130561  316.1827998  205.719464  474.1374656  3.994406412  -34.74322142  478.3776904  
256.2005842  306.6107036  149.8481436  261.4443346  331.3265276  348.1822139  -10.71347527  392.7102991  300.9795214  174.5914146  235.914646  234.0540165  320.9361765  207.9709173  481.6015398  6.597116433  -26.67847439  467.5089208  
258.4247544  301.8562332  147.0533818  260.2450552  330.1836618  348.2939071  -11.78014631  391.896418  300.2796673  172.8321494  241.1246812  228.6875062  322.1447028  206.8890987  480.6380531  8.572260105  -32.48797295  474.3650304  
261.37883  308.5603589  146.9559543  259.9766061  331.2686882  347.9620734  -10.86721148  392.028867  300.7486295  174.7265222  237.136135  229.4575335  322.6545752  206.6885126  476.0787823  7.438940857  -23.63036785  465.8307425  
259.3075307  307.4733449  146.1944231  262.1450299  332.9371693  345.3656323  -10.9799741  390.8620066  300.5412925  173.9440615  240.4067587  228.7083783  320.8541015  203.3992781  473.7804621  6.862441508  -28.41856716  473.1759562  
254.9202578  309.3024488  145.7976346  260.1268858  328.8405024  347.8579344  -11.91811825  389.6205533  300.2215434  175.2554697  243.0031086  227.6765871  319.1841744  202.4992167  475.5193351  4.225227717  -25.59645173  473.400953  
256.7348137  307.5604174  146.577629  259.0260374  326.5953084  345.8325935  -10.46468046  392.9937742  300.7196042  173.2483858  237.8524415  229.8219993  317.4974041  204.3820873  475.2487443  5.752853408  -30.72368049  474.0515938  
254.6588326  303.291471  150.0910781  258.4139814  327.8366614  344.0454864  -11.9333461  391.9491544  301.1253517  173.6583657  243.6091514  226.9246629  316.6794237  202.3542021  477.8701335  6.725614689  -37.38557882  475.1083985  
258.6068823  302.3548092  150.8127624  257.4534338  327.0582037  348.343598  -10.33869799  392.5288022  299.9169927  173.3670097  235.3194255  229.8277618  316.0918092  205.6234325  478.1754101  8.177925305  -30.69424869  467.5867565  
255.0642492  299.8993315  149.523727  260.5428742  326.9673418  351.734289  -10.89117959  395.4530573  303.3440529  172.6892036  239.4337217  231.3600935  317.0353408  204.3374812  478.0304478  8.483973588  -35.81675068  473.513767  
253.9719171  303.0610632  150.3959405  259.7842192  326.7584091  349.4291237  -11.33562684  389.7520259  303.2581563  173.217518  240.6230958  228.6075766  317.2356309  205.4286591  476.4797822  6.493327252  -33.32896518  463.515681  
258.5478507  302.6848816  150.7836871  259.5377137  328.3708073  349.4233081  -14.83543952  389.7212892  302.7510296  171.9896996  238.0824253  233.9887376  318.1821189  206.6099639  476.3131276  8.542432196  -33.7973531  475.1534968  
256.4371712  302.5788478  150.3054841  259.1904905  330.3691161  349.9658434  -10.69558297  392.7972841  302.3654965  175.6101332  245.739877  229.6500053  318.3624383  205.526189  478.6843945  8.784017508  -28.1471634  466.1165723  
257.0997256  303.366652  148.7223093  257.9496112  332.7905189  354.3404155  -10.99936839  396.3287087  300.6651013  173.6273317  240.7097298  232.2862467  318.2724927  204.2163338  481.1371771  6.120272611  -28.42113152  469.4300416  
253.0363119  301.6639836  149.2959085  257.5158333  330.6161199  347.7228657  -12.43779473  392.5370078  302.3416309  173.2167747  252.5399219  229.083791  309.8965808  203.6863788  472.2462068  5.484931823  -32.89141683  472.3988307  
256.3715951  304.9729052  149.6852161  259.7062532  332.767617  350.051314  -11.2234445  392.5278461  301.2088704  174.8410053  240.6468117  230.090579  314.0491047  205.7958905  476.4038978  2.98820046  -28.82534878  460.2227173  
255.6807472  302.7849259  147.5684807  258.9636797  331.9738255  350.7147652  -13.47032841  393.1359458  302.6156322  173.0606148  243.1857761  230.6967993  313.2315052  204.137541  479.579792  6.407317717  -37.42801017  471.8994843  
255.6124447  305.2101019  150.2552404  259.5233933  336.7875823  352.4788949  -11.75517101  394.0522677  303.9424556  173.2621968  239.6395725  231.8976763  315.8833353  208.2945129  478.8362911  2.303557687  -33.10274433  465.6391619  
257.248711  304.1426978  148.0947949  261.5437272  337.2942401  348.1668329  -12.43753949  392.4513032  302.4733082  173.1463746  244.925934  232.1064296  319.2884287  207.5584274  479.8357545  6.635747322  -30.21907466  470.7164532  
255.7842209  307.6945535  147.2555731  260.6659081  333.9697551  348.4286984  -12.1912128  390.3672675  301.2957014  176.0349156  244.7827589  230.5147794  319.6969872  204.3849993  478.6146178  5.919811545  -25.13610884  465.8339926  
257.1954829  307.0179035  145.9062813  257.9256433  330.8412516  348.4496876  -10.18941701  392.1671338  300.4970544  173.8063455  237.0315069  233.8351689  318.8819191  208.2069762  473.9576602  7.164724127  -22.53009384  470.8818243  
256.7238078  308.2387253  148.3107819  260.0051633  334.108777  344.2694522  -9.720908171  391.1547713  299.0534765  176.7037716  242.3049997  228.1432811  316.8973559  202.3507497  476.8243577  5.555837047  -33.67448784  471.5471256  
259.2888124  307.1734144  148.4151049  258.2950097  330.5634821  345.6669603  -10.60690771  390.6377969  297.487899  176.5506675  239.7530618  224.6825177  320.5636224  205.2598017  473.8359992  6.598520134  -28.39358336  467.5811347  
261.1490773  304.8600454  149.4497621  259.5557109  331.1288947  348.2714537  -11.14162401  392.3311359  297.3118711  176.1702061  239.2272697  227.1656591  321.1592302  201.4995445  476.6958185  3.76181965  -35.72195613  473.7946396  
260.5905919  308.7774078  147.7581983  259.6408471  332.2546731  347.1610792  -11.7425718  388.8430477  297.763209  177.4562806  241.3044832  225.5651216  322.1414242  200.6851721  477.6880245  3.038576464  -35.92658079  472.5189771  
262.2408959  310.7747318  148.2437022  258.0759728  331.7967977  348.0192107  -8.74058928  391.2260205  296.2487419  175.0992469  235.629669  228.1078381  323.1760058  203.7764152  477.2946366  7.378432851  -28.9238114  471.7935634  
260.5994916  307.5463301  148.0625497  257.7731659  332.1188734  346.0457927  -10.31011386  389.9667128  298.4394413  173.9994984  241.2273927  227.1641825  321.0431131  203.2584199  478.0475283  7.585516941  -36.47734803  475.5941398  
259.4181415  310.5349038  149.8119279  258.383725  328.0104971  349.4113352  -9.223879738  391.174052  299.7890452  174.1257101  238.8639122  231.4508913  321.3917545  205.4454426  481.2050884  8.168017999  -28.82315193  466.6382471  
259.2481322  307.3510543  148.1242375  256.2069866  325.4860121  346.8592302  -9.019426306  393.217702  300.7044966  172.5429636  239.7280469  230.0003649  317.3964579  208.306504  476.9989622  9.974649154  -34.70527741  477.2033119  
259.9951038  309.1797196  148.095872  259.398153  330.1125962  347.3073205  -10.24627829  390.8615632  303.9964544  173.5758953  243.8660455  232.5806477  321.1073638  203.8329674  483.2931324  8.92389851  -27.68123168  468.4671037  
259.0109188  308.8743659  147.1814488  257.7731898  329.9826133  345.9233261  -9.511466694  391.68048  303.7198754  173.981157  239.9181854  233.4542917  318.1776172  209.4084177  470.5527469  8.393207288  -18.85008266  469.532283  
259.1812751  308.7643518  148.5189103  262.196476  335.6395383  349.0501061  -10.66183882  392.6041087  305.6759845  174.8053793  241.1333578  231.9770843  322.1358108  200.56951  478.5481346  7.16706968  -28.94253688  472.419796  
256.3614337  308.0363833  147.3097216  262.5701521  334.9850365  349.2255708  -12.02194539  388.1534981  302.3674681  176.18533  242.022805  227.8194266  322.5869793  206.5481768  474.6023329  4.554722909  -18.09800333  464.1401226  
258.7152049  307.5119014  148.1968437  260.712215  334.1701383  349.4160352  -11.97511478  393.5453115  298.1895751  174.6229771  239.2308872  232.4312855  317.9632112  205.3086013  476.6720963  5.074410613  -24.93838811  466.5752268  
256.5182907  304.0250591  149.7157664  260.3434681  335.2651642  352.443639  -12.69310432  392.261094  299.484038  174.8893633  242.9538777  229.9396462  319.5761748  206.2221758  482.6748138  -0.3446152476  -31.71145017  464.4361266  
256.1099732  302.1278885  146.7634992  257.100956  329.2189856  347.627673  -12.09616657  396.4281922  301.4555413  171.3286178  242.5988926  234.2572189  314.5646166  214.5926499  475.3268287  4.879590126  -31.05589379  472.463497  
255.7082249  305.9262228  146.1382194  258.7603207  327.2685375  345.1042652  -11.11501297  391.9614885  302.4700261  174.525305  245.0229618  230.3650914  313.1652628  205.7873079  481.5955734  4.664101847  -32.26506859  469.7443729  
256.8252304  305.3751891  147.0877441  257.4581989  330.3054774  345.8038371  -9.589948214  394.6324883  301.7595563  174.5771629  240.3853537  231.332153  314.620119  207.0742798  475.3341562  7.726647269  -27.90511351  469.7893413  
259.5958153  303.4311393  148.4584271  262.1967355  336.2882789  348.9551901  -10.11970207  393.6045004  301.6767157  175.2781676  244.1101105  230.5815156  317.5073721  200.5669213  480.7060134  3.654042414  -37.76055025  472.9871576  
255.3110723  303.6961933  147.4094774  259.5690309  329.4582708  351.0517818  -12.21239763  391.6730281  302.4708203  174.4049972  245.1701406  231.0836518  315.4183979  204.7720474  478.2121899  4.947236158  -30.61835003  469.3056339  
255.8125782  302.8212401  146.0432372  259.223251  325.8495358  350.9090958  -10.15756595  394.1273889  303.1930518  172.8645683  241.6375794  234.8778858  312.5763895  208.3869698  479.4572458  8.384098097  -33.21480567  473.5465774  
255.803761  305.7489577  148.0382876  259.7376615  326.8204594  348.9926263  -11.78446208  391.1772305  302.7987516  175.5012715  248.7089251  231.6518629  316.003739  204.0718918  477.1538631  6.915604187  -28.7240714  472.298775  
257.841259  305.1605441  151.1251252  261.2741012  334.3084483  350.4352707  -9.676125045  392.3941343  301.6117853  175.1887455  236.8913549  232.2639812  319.1493006  203.2860136  478.4711508  6.062355303  -22.91940517  466.3963438  
254.2865589  304.4363111  148.570775  260.629169  329.867463  346.4991102  -11.61745757  392.384658  304.3075636  172.8782537  242.5239598  232.3087832  315.2745443  205.2001281  474.4926145  6.491473526  -34.17514812  473.5383071  
255.1094268  308.4168066  146.9201322  260.3380281  327.8298272  348.2766472  -10.34426058  390.5479822  304.2087579  175.4236313  241.5197602  233.4139284  314.0677408  206.2978141  476.6596714  6.330463908  -26.26372808  466.7046848  
255.2801668  307.0097069  144.8438049  256.8647057  327.9430679  347.5104356  -9.905180894  395.5030305  301.7725718  174.5531684  244.0988424  234.0044285  313.1364172  207.9882951  473.0162669  6.767593491  -28.56845967  478.1426687  
257.546522  306.5430456  144.3065306  258.0874267  327.293193  346.2726013  -9.989571736  390.9394908  301.1723998  175.98936  247.225308  234.0707497  314.0940661  204.2626023  479.8428523  9.284986283  -29.51228248  472.050431  
256.9594338  306.0500255  146.9772907  256.7515759  327.3506068  347.3336268  -8.834895845  391.8724574  299.827398  174.6388644  238.7225958  231.2302653  315.4514268  207.1652227  474.0397925  8.695887951  -23.60963021  467.2620781  
257.2447974  303.0685986  149.6317137  261.5456409  332.4915277  348.9892664  -9.984383686  394.8690597  303.3227164  173.7017949  239.808618  231.7131039  316.5494767  202.8756215  477.6026449  9.240504971  -33.75243967  471.2923381  
255.8377469  304.3086819  147.3015627  258.330201  326.3209008  348.6753728  -11.48469844  390.8546706  302.9404508  172.7040641  241.7090274  230.8149501  315.6196354  202.3107802  478.4805104  6.585964089  -31.14479769  471.0745354  
257.4546354  306.0531157  150.0401215  261.6945001  332.9334897  346.4754434  -10.33918973  391.7124243  301.8712231  174.2551007  236.2888821  230.6495693  317.3238174  204.3861616  471.6768465  6.036908332  -25.43087735  471.8611655  
257.0508196  302.8676686  149.3155303  261.4389861  330.1126142  351.1413896  -9.942341409  393.781895  301.8239906  173.7304714  240.913004  230.276201  319.8844076  200.5361443  481.2433308  6.955777996  -37.5532285  475.6480897  
258.4425641  306.2350999  149.8501276  259.6532078  328.7185045  352.699118  -10.10912374  390.9287289  300.7656204  174.5364633  241.02072  231.0539219  320.8695753  206.8608956  480.053913  7.83403104  -30.57395752  468.8340408  
261.0748238  307.2645813  149.5208721  257.8985176  329.5153671  351.6154056  -8.792155504  394.7791167  299.7387563  173.2258424  238.3005249  230.8864433  320.4497251  205.0419492  482.3415275  8.295173802  -32.40611314  473.9492642  
259.5720221  311.3194825  150.767867  260.2441235  336.4270809  345.540443  -11.80844979  392.4545563  303.0748165  173.8342472  244.6377488  228.7530637  320.1373466  203.4855471  477.2776482  8.115369219  -27.99137702  470.4234903  
261.6088159  311.8165946  149.9213349  260.7074995  339.3423674  349.9260322  -11.79248447  392.8324677  299.4708281  173.4686494  239.3399907  229.5435911  323.0890102  208.0649897  475.2113162  7.261588933  -25.02231035  461.6730674  
260.159726  313.8375243  149.9391637  263.1292918  341.1664765  347.2094827  -12.70098425  389.0132734  302.1108804  173.1325529  241.7432649  231.778478  324.1800552  205.0366371  479.7501234  6.786655898  -21.36199534  463.8360202  
258.6380871  305.4500272  152.7280144  260.4150614  340.520482  352.1823327  -16.04875544  387.8080472  299.0876623  170.0190243  237.6589958  228.5663746  325.0190088  212.3767253  473.8749525  3.116666168  -20.24553603  474.8589096  
259.0894747  304.1273554  152.56346  259.5480723  335.9577717  353.2620835  -14.87399602  390.1738773  301.8740105  173.6862956  244.106134  228.5433099  324.6420007  208.8002058  481.352124  6.275135287  -24.34993399  466.8062968  
257.6528548  302.4392287  149.6283236  258.925732  332.7962168  352.7389978  -12.23808899  394.3309301  301.5309691  174.6702756  238.4143127  230.3270188  320.9451899  207.6163016  477.0288798  5.94527022  -24.05091475  470.524732  
256.9535722  303.9744271  150.0067943  260.7101777  334.1654529  351.2546105  -13.90817098  391.88158  305.0333889  175.1232383  243.1257102  229.5002012  319.6730854  201.348441  480.6981604  6.51611992  -32.97045344  472.5062618  
259.0472564  305.7416429  146.5336878  260.4273462  337.156646  346.2332713  -12.93446612  388.4737589  301.849664  173.8777364  232.8781252  229.0508805  322.5336421  209.577724  468.8217179  4.581985619  -27.47155228  470.0762182  
256.2026464  306.2908827  145.8079436  261.2479926  331.6227454  342.193838  -12.50761821  388.8905855  300.4317035  172.8483133  237.147354  228.5493243  321.1594997  205.8086065  473.5921492  7.24421309  -28.4434843  469.9616812  
253.0762353  304.3956436  147.5822214  258.7335742  327.5859537  344.7493519  -10.5330276  388.4924955  298.3434023  175.2255697  240.5782827  226.1445543  319.749427  203.9497141  472.0502582  4.432170848  -27.61301437  468.3426197  
254.2851077  303.6039963  147.0263148  258.0124981  324.863602  341.4732765  -10.28024445  393.5394365  298.8460312  173.8550041  238.6998217  230.4998896  315.54641  203.942722  473.0585829  5.456709173  -38.27063788  472.8098029  
255.0283163  304.0986099  146.0963388  257.2427606  325.8687812  342.3756446  -12.3837449  390.8488064  300.8459288  174.3818103  242.76069  229.4128244  315.2350186  201.3836105  478.3771599  7.904512001  -36.896721  467.7786818  
258.6161259  304.2960508  146.3083543  255.8775167  326.7360161  343.4442079  -8.908341538  391.8666098  299.2176045  172.7984519  238.4168091  229.8511765  315.0001891  208.339964  471.1193453  5.367863613  -39.05011506  471.1709051  
256.2186458  304.825759  146.7999016  256.2634649  323.2513453  344.7733966  -11.42485202  391.407652  300.1620645  175.729469  244.7367664  230.9169079  315.4785369  202.8414616  479.5970946  9.909205389  -35.81242454  469.5811135  
257.2332734  304.4620556  148.4966921  258.7538625  331.0483349  347.2622326  -8.992017737  394.6426668  299.0387896  175.884714  235.4335192  228.837805  319.8414402  205.0189295  474.9664872  6.978905384  -29.92549875  470.6547793  
255.3055293  305.1641004  146.8910777  257.3457006  325.0970093  343.9826854  -11.04742023  389.7599786  299.2962324  175.1405161  243.1547027  228.3278541  314.5954723  203.3814033  478.2790137  6.709961082  -39.0943137  475.288425  
257.3949361  306.1466675  146.4817375  255.9749333  324.4703095  345.6220313  -10.06618768  391.4958193  300.1409289  174.847046  237.8368633  230.252139  310.623803  207.4838693  475.6862418  10.62916305  -28.48753485  466.5268371  
257.7835218  302.9482587  147.9543965  258.9011558  333.9807426  346.4844907  -9.656270314  392.1950021  300.4783226  173.671182  241.5312166  227.1761166  315.8043395  203.4707137  473.443722  6.737326869  -37.07553873  469.5363336  
255.1887059  304.9965629  147.7597705  259.8079135  331.5950912  347.4592099  -10.52229753  387.7605812  302.3992692  175.337783  246.8468003  225.4865428  314.9162154  201.7430482  478.4256634  2.013470336  -38.97048835  467.9078215  
256.0611039  302.7350545  149.2525357  260.5991539  335.9313687  349.3774754  -10.71823575  394.247442  301.785784  174.4774693  242.5580469  229.3762617  314.0069981  206.0900668  473.9056187  5.498918614  -34.38323822  468.8021738  
256.1609653  302.837612  148.5995848  261.2750481  332.1614995  349.5410705  -12.26793956  391.536632  301.3349663  176.8468834  244.9191369  229.1716383  317.8460672  201.5423298  481.0479357  4.868152329  -35.21527936  466.0789914  
255.4155398  303.0111727  148.3173818  259.6668298  330.4241761  348.9959742  -11.95662823  393.4705454  300.919774  173.8016588  237.7588703  230.5097939  315.8581447  206.8215509  476.8612708  0.6074331688  -30.75364838  466.8715638  
257.9167274  305.6807294  148.0342979  261.0263835  331.3297693  344.8838568  -12.46729369  390.9231999  301.9234746  177.2100376  246.6568361  227.8893636  317.4586142  202.7883481  479.4881334  1.805901263  -35.55029346  471.5713772  
261.0594517  306.2339423  147.2822287  257.2130651  326.5601562  349.4945162  -10.99628215  393.3410453  300.3778717  174.7743096  242.9771721  234.2855891  316.9292217  205.8062468  475.9073473  4.841246241  -33.1300223  473.5422703  
258.4785478  307.1463161  145.459558  258.592842  324.1376478  347.0316587  -9.630916365  390.9831478  301.2956475  176.2462159  245.4353684  232.6754971  316.3028729  205.4826352  479.6524875  7.307352586  -28.77334313  469.2119221  
259.3220594  303.5579601  148.8880131  260.1360788  329.9834424  349.7728996  -8.244429815  392.339925  301.1891379  176.8921091  235.6424416  231.333342  318.7515509  205.1330819  475.9761452  7.512408028  -24.41234163  468.2181136  
256.9388997  301.2215998  148.6072751  257.7378119  324.5489564  348.6631785  -11.19937923  394.8802512  302.2341899  174.4017358  244.2201418  231.2778683  314.0461715  204.2642754  476.7387278  9.916754118  -34.8489357  475.8876318  
255.9198519  304.7203935  152.2302853  261.2766793  330.2650513  352.8195647  -10.99234304  391.8245323  302.9240912  175.5447334  242.261  230.5737811  319.5835158  203.4794833  478.9627421  8.742324986  -31.51998074  470.2007429  
257.2530201  302.6628094  149.4751099  259.9492117  330.5588105  352.3382019  -10.7206028  393.9260919  300.7462704  174.2737656  237.1712257  232.6005495  318.8863032  206.8193684  477.3055261  8.366400718  -30.6382635  476.1592104  
257.7605799  303.1191791  148.8724102  261.1561023  333.7565428  349.8765648  -11.96927603  393.3144822  301.8196416  174.6294272  243.8016278  230.6100203  317.4980238  201.9342914  480.1090222  8.018474224  -34.32953899  472.4684873  
255.6511958  309.2952825  149.6881728  261.2557575  336.070355  352.024712  -12.48144575  391.1973703  301.0543515  177.1275878  244.176162  230.9388225  318.8439633  202.100571  477.0782989  2.827331284  -30.46734804  463.9277055  
254.9766761  307.2381636  148.2377688  260.8545675  335.9499703  353.4494941  -12.62587313  396.3630124  303.3236332  173.4025372  244.491558  234.8274095  318.8668023  204.1669396  480.1013252  1.601024708  -34.6279214  472.1916956  
254.7920936  309.8110137  151.3104454  262.0125724  338.057155  350.4418348  -13.19370833  391.7674677  302.0462302  175.3063074  248.0246272  233.0208423  321.184754  205.9664543  479.4367534  -0.7051655562  -29.32715115  466.7541039  
257.4990517  308.2791928  150.0766141  260.5009635  337.2404766  353.8624478  -10.5335609  395.1484421  301.2184839  174.4450543  239.1342171  235.2009902  319.6551585  208.3007063  480.3978018  -0.3402968416  -26.93520308  472.4404022  
259.6643142  308.0800691  148.9579445  260.1748409  335.0161981  350.0254103  -12.52111557  391.5124703  302.2724375  176.3436803  245.2081809  231.4760094  319.5228073  202.9906594  478.9653676  1.054588777  -33.26114747  474.8162667  
263.2143018  311.8848323  149.0680335  260.226174  333.5496466  350.6834155  -10.13278946  390.5980302  302.3806637  174.7783114  237.8589198  231.2212242  321.0119707  206.5368001  478.2726771  4.363323792  -23.30773585  464.4541358  
263.9985819  308.9359479  145.4967448  258.2821149  331.8136398  347.5219465  -11.16903869  392.4513096  303.4560813  171.9409621  242.1104132  230.5303038  319.9428054  206.2827791  478.8756434  8.504462082  -27.8903819  475.1522576  
264.9749405  311.0491045  146.6599004  259.2805109  331.3543288  349.3470368  -11.06705108  390.5852399  304.06622  173.0146721  243.0947047  231.6885898  321.7432903  207.1956378  480.1459318  9.013878595  -22.02001567  465.0577214  
261.6390896  306.3966128  143.311514  256.5910403  327.83141  347.8594207  -9.988482429  392.2658721  303.7214597  171.859941  239.542355  233.0995132  319.6172468  209.2053374  475.6611593  9.813366196  -22.33398696  475.1009275  
259.2960721  308.3678302  144.8493765  259.0859082  326.2398847  346.7680975  -12.07194004  392.9371259  304.5805645  173.4764043  245.299353  232.8135611  316.8433481  204.3335759  481.3992459  12.78559177  -20.77065605  472.064556  
261.4992902  309.5614125  146.86631  259.1109769  332.4287319  348.1313189  -8.810979137  392.9284829  302.8025903  173.3467998  237.1732511  230.0834002  320.9117376  206.2260329  475.9535206  11.2875951  -14.02174352  468.1159933  
257.3934622  305.3967356  147.7641985  261.1470837  332.5833319  349.3330893  -11.23333615  393.2040999  303.5811702  172.4971728  239.1048737  231.606575  320.2958045  203.734036  476.7923436  11.28825574  -22.29010267  472.2495488  
255.3699056  308.2108814  149.8475293  260.7948055  330.4750021  350.0997028  -10.31896653  391.3498937  302.8982441  175.5949843  239.742946  226.8413386  319.8869178  207.1578263  476.1639562  5.922091598  -25.5249671  468.4601221  
256.4455095  306.8332633  149.3441455  260.262732  329.7274988  349.4784  -10.36262101  393.9337773  300.6999707  174.0723134  236.6954328  231.0362309  320.5353292  207.394412  477.1869771  9.011221216  -22.5493734  474.5876131  
254.5890612  304.0539888  149.9148129  259.7255063  326.2395944  347.7877912  -10.89227135  393.8732905  302.2270172  172.625033  241.3648844  230.6485763  317.5402351  204.6491882  476.4643249  8.579431117  -28.76327056  475.150749  
255.3352925  306.5611636  149.002898  258.8459539  326.0502933  350.2868125  -9.720808917  392.2343197  300.4098136  174.4697253  237.2540067  229.3680649  318.1796372  209.1706072  477.0931624  5.522064824  -28.92680734  469.4335694  
255.5034444  307.7259619  147.1059632  260.387494  326.8679597  347.8167033  -10.22361322  394.7761921  303.0712215  171.3837884  241.8354514  234.6709838  315.4106747  206.514549  478.8417422  10.42647502  -30.67504946  477.430893  
255.3961857  309.9167863  147.1589442  260.8882454  327.607295  343.8206457  -11.22353856  391.3610194  302.3199003  172.2002006  244.566426  231.9599134  315.9657534  203.1029847  480.6645014  8.326323077  -25.7955002  472.5111269  
256.4379896  312.2335683  146.3786961  260.0497786  330.8146068  345.8722768  -8.546258515  391.758092  301.9031232  173.1494788  239.2373362  233.8767484  313.2353202  207.0708309  475.3307911  8.099004979  -20.96633106  469.8025738  
256.9916779  307.4596355  146.0147072  260.5595557  329.2425163  350.2204532  -9.770057911  392.9427711  301.1585177  172.3055936  240.1849386  238.8528618  315.011519  204.3651816  477.4677669  9.792734391  -26.24796185  471.4673757  
255.7677565  303.68658  149.9404108  261.9978886  332.0624693  353.011802  -11.61058279  391.1448344  300.1732696  176.5069824  242.1490549  230.7507341  320.190397  203.587192  481.1276657  3.949243599  -28.78872216  468.0354791  
258.6140684  302.9375829  149.9661493  260.5222429  334.0403799  354.1210002  -11.87171297  392.1338716  301.2677994  173.7722562  239.1280928  230.0919388  322.6733827  209.5073865  482.3593344  4.927172483  -32.40683612  473.8786636  
261.8363567  305.6560078  150.5240045  261.51258  339.6374406  356.1973814  -11.76876912  387.4747555  300.475258  174.3435812  235.0401998  231.0287517  324.5648128  217.4632695  478.6373139  1.323623276  -29.15837177  472.3516749  
258.5509725  301.6551155  149.4846896  260.0464222  336.3320404  355.3076499  -12.13417254  390.5658536  301.8476024  174.0177441  237.1746216  233.0850518  324.955717  213.7406246  478.0119919  5.691055717  -25.37875714  474.3214568  
256.1885034  302.6858867  147.0041551  260.9441594  329.6651002  351.0043728  -12.10722357  390.6523402  301.2618993  174.2147198  240.5310824  232.2929024  317.1326149  204.1174062  479.0527305  8.407101771  -28.15791829  469.6394918  
255.2538685  301.6156571  148.4212764  258.9257004  330.2291991  345.8626338  -10.78130404  391.4558283  299.597379  173.7872666  236.6034758  229.3863699  319.146127  208.3388408  472.268072  8.709953533  -23.892795  462.7856293  
258.5136062  299.2071492  147.8437831  256.5891979  333.9434469  338.2724194  -12.1387066  389.2437129  296.2521665  172.2457087  239.9461935  226.2032599  319.9371974  208.5271128  467.4755566  8.814227374  -32.49008929  467.3630197  
256.653746  302.1366471  148.0078261  255.9335256  333.8947624  338.439908  -12.5971836  389.4652889  295.6609727  174.9176671  242.3386049  222.2128975  317.908478  206.3073807  467.4212267  2.983254112  -34.42722502  461.5292389  
254.4132665  301.1911911  149.3715074  255.4278699  330.6561887  340.7229701  -10.38132936  392.3645205  299.5610669  174.3775447  240.6725299  225.0832235  313.1230369  203.1313187  472.4012476  3.930615088  -42.02044207  470.6098006  
252.5928947  301.4279189  149.3238275  258.0121077  328.5939283  341.8126788  -11.65330026  390.4762245  299.5205731  175.7926487  244.74727  226.2554783  312.9827258  196.9013168  477.3576873  2.038679105  -47.03110073  467.6288534  
253.7122902  307.5016944  150.9084108  259.7367561  326.8612014  346.8642446  -9.266949008  390.228223  300.8668871  175.7647994  242.6418794  229.4013692  311.9077375  197.1447114  476.6678274  2.535613448  -44.07803007  460.8605137  
254.7354692  305.8263272  150.2852801  260.2158728  333.667282  347.9045044  -10.94018097  394.4580784  302.0012854  173.5596057  242.19955  231.9692414  312.6020342  200.0882008  477.0040812  3.759701934  -48.27843303  476.8369885  
254.8527492  306.9427876  150.9569878  261.9266274  332.5503406  346.9682475  -10.17220146  392.1413405  302.0266332  174.5882942  243.869299  227.9678725  316.3896126  202.8613509  480.9650059  3.610148117  -38.65941804  464.8377253  
257.2416562  303.765739  149.0297775  260.5033132  331.3842255  346.1842375  -11.02732003  395.0866959  300.0617035  175.1275944  238.6836742  230.138082  318.3426757  205.4613824  475.6214599  6.695785415  -31.92387725  473.9057821  
255.7245196  305.2100968  148.7815167  262.3301779  331.5090469  345.8762038  -11.78887356  392.3672824  302.3906149  173.9396156  241.5995074  229.3016111  317.9473749  199.736412  479.7009495  6.674546727  -33.41114765  471.6422262  
255.7328679  306.4800977  150.6436459  261.7163941  334.5998157  347.5425969  -9.878170006  392.0600437  300.1839345  175.5889793  239.2286543  228.8537172  317.5678872  207.0113895  470.6527763  2.73350087  -29.72095532  470.2053514  
257.5581713  305.8423468  148.4151944  259.2923474  331.8025211  349.2956641  -12.12835548  390.3700702  302.9757436  175.8944559  242.7937735  230.672422  320.2430553  204.0181722  481.5387616  6.464704527  -35.15248894  475.4399124  
259.9240293  307.9861989  146.8332216  257.4488618  329.6962709  349.662518  -11.80192754  392.3050511  302.2221628  174.6633692  236.7699276  229.5210241  320.5855067  206.0686058  478.0775576  9.457040454  -22.27529608  463.1013339  
259.9395011  306.3005488  147.8735853  259.7705826  330.2733445  349.1228961  -13.37829779  389.4893032  302.0583288  175.6428451  245.8459367  231.7628712  320.9976761  202.3257485  481.8415027  10.29109235  -29.71104052  469.2903448  
258.7428227  306.1225061  146.4342737  256.4714258  331.8023322  346.8876219  -13.37027618  390.5604698  300.60507  174.8935889  241.0713421  228.6785113  321.1763732  209.4546926  468.090164  8.369006281  -20.48680783  470.9925089  
258.624896  309.1064207  146.0745941  257.8486036  328.5304727  348.6346454  -12.64617402  390.8886149  300.4205464  175.7216381  243.5250097  228.6607658  320.1706292  203.9470819  481.4062144  5.29948409  -27.80407478  465.0834588  
257.3987837  307.7468533  144.6312462  255.6729241  326.6914389  345.8505913  -11.80958489  393.173708  301.236638  175.2958239  235.9316981  231.8356211  318.790454  207.1068281  474.1643095  3.464324005  -28.08085234  468.617276  
259.5084756  308.8206878  144.4724569  257.2975708  326.9002186  344.0289388  -11.20734903  388.6685537  303.3020208  175.8957554  243.2116904  230.9173853  314.8682413  201.7096821  475.5554009  1.108226073  -40.03293197  472.68457  
262.2836099  305.9531  143.6628589  256.4203408  326.7912348  347.0528886  -10.06999472  392.0386152  300.5709009  173.7166359  237.2107158  229.7514978  319.012784  206.9658752  476.2371312  3.675985182  -31.47242348  469.2894137  
260.8011216  302.5726953  147.0794615  260.7510241  331.0980283  348.1209088  -11.62775531  391.3594128  301.393699  176.566848  243.9518337  229.1259671  321.1070415  200.3944277  479.3033598  6.594808255  -34.69500477  472.9769368  
258.8864776  303.846043  147.7538278  257.8442795  329.2412048  349.3818127  -10.05699215  392.6101239  299.2706354  175.5918565  238.4804098  229.9949744  316.7362635  205.5635839  475.9452612  7.317920049  -25.15336884  466.8246404  
256.9684053  304.1754936  148.8929538  258.9567981  332.7641905  349.9823096  -10.83170234  395.0568666  300.6795806  174.6728174  246.865757  229.5543378  312.6937939  202.0655184  480.4511999  6.764052115  -38.38749505  474.637158  
255.6510793  307.2448282  152.3752806  259.0491363  334.5040929  349.4008006  -11.04598202  393.5877383  299.2119044  175.8252784  246.0310282  227.6811167  315.752742  204.3202107  476.1945382  3.560941172  -32.2829099  468.440787  
256.1786068  303.6171391  151.5451903  260.9430762  332.164256  350.5649785  -10.52856011  397.9288403  301.8021058  171.4827091  243.8335271  233.2686514  312.5341461  205.5836319  481.2417492  8.307969324  -34.98411638  474.6066712  
255.7480967  306.551823  152.322701  263.7967213  336.0150983  349.4922587  -10.05743973  390.8980521  302.506572  176.3046513  244.7834899  230.2606563  319.116535  204.2298053  480.1306125  4.106872342  -29.1210631  466.1290962  
257.6276758  303.2413997  151.5866028  261.2385081  334.6253312  352.73823  -11.53098697  393.1092145  303.9579232  172.9206083  240.0289031  233.2686266  318.709512  208.1820566  475.6542672  5.957921234  -30.6719573  476.8407597  
257.0132404  306.6367008  150.4279452  262.8642662  334.5141246  350.3550027  -10.97412327  391.5819221  304.1100717  174.4099183  243.5588322  231.5501693  320.3874021  205.1763187  480.2765621  5.120766756  -27.11886989  468.4693524  
261.2177136  307.7065494  149.547247  260.4776377  337.6782902  349.4840023  -10.83605976  392.3006727  300.6178158  173.1899086  237.0362192  231.8667823  321.8181824  208.1109742  476.7039593  5.631286762  -20.73460209  469.3193782  
255.7994218  305.9317975  149.5124747  259.5394761  333.819092  348.4293135  -12.79722477  392.3122194  303.9882435  172.5606914  242.6866911  229.263957  318.2208733  204.7161162  478.444091  7.82091722  -27.38656005  472.7646817  
259.4084697  307.7943025  148.2569209  259.4157402  331.627125  350.9011064  -9.923760146  392.6615175  301.5906847  172.7064457  235.6938398  233.049598  316.6532106  208.6685957  478.0155204  7.354999239  -24.03178412  468.7371939  
257.5179261  306.1498955  146.4962251  259.7494392  328.7407389  348.3584802  -10.57915602  392.4765865  302.7877642  174.1338696  240.8285781  232.5880473  316.8568405  206.1108409  476.9147896  11.79661372  -27.37142157  472.5505932  
256.1956107  306.9871659  148.6582428  260.0197115  329.5532217  348.0381461  -10.48350138  390.1779921  303.6353111  174.8048302  242.8353598  229.9126248  317.6226579  206.7907444  472.091078  8.099551498  -25.52072616  468.1221385  
258.4985928  302.1059887  145.3557901  258.3216491  326.271216  349.9491659  -10.41417829  392.8920027  305.332136  171.0625342  241.2141943  236.6135756  315.7584271  208.4701187  478.5873909  11.56654578  -29.90881678  474.8479888  
256.5033058  308.0622969  149.5339103  259.8692719  332.9741343  349.2939655  -9.824389497  390.1842402  302.7546889  174.6364843  242.2721208  230.2049488  321.515828  206.1480248  474.9187628  7.295232632  -25.87814856  466.8933587  
257.2833683  304.1047301  149.304769  258.6952863  330.2375371  349.6296553  -9.945980898  395.6194286  299.0557931  174.6932463  238.2940197  230.6546353  320.1824552  204.747175  476.5955202  6.406072476  -28.74040721  473.9692353  
255.584893  304.7449467  149.1597005  259.3118197  335.9324118  348.3022518  -11.76488137  395.0344306  300.3192827  174.4645194  242.5282482  229.4591374  319.2711404  202.6315703  478.2495222  6.047720139  -30.91095378  473.9900493  
258.563183  307.3126033  150.9002053  258.5565707  336.1107767  349.5300654  -12.59210189  389.6517325  299.4493377  173.9827422  243.0338936  227.9433155  316.6962748  206.0662585  474.0362352  4.351808066  -29.05027341  461.8587482  
255.6843074  303.6082273  150.1051242  258.283191  331.2030062  350.6332782  -13.5869557  395.3393288  299.1474279  173.4628648  243.4695895  230.9979805  314.5508972  203.5720635  479.5778503  4.051956118  -35.13400252  474.338459  
256.7797603  306.3129935  151.0522426  259.5708447  335.1943691  352.6240532  -11.67220959  393.2156394  300.0408969  175.1264834  242.1690282  231.2571882  318.0658319  206.5499852  484.0356302  2.950803843  -32.46301515  461.3501083  
256.2475418  303.62289  147.9517017  259.8166778  330.3072713  349.6254  -11.78624023  392.7912621  301.5941948  172.8997601  238.4532521  233.7725091  318.7862803  209.7054137  478.6313375  5.828202642  -29.42103656  472.0166052  
255.0030992  307.5209816  147.8744595  260.2573029  329.4901083  346.4205902  -11.4467171  388.5726682  304.1132958  175.4730323  244.7303733  229.1592932  317.4226195  203.9332314  476.6875086  4.669762698  -31.01586378  472.554887  
258.7158154  308.3179136  146.2956471  258.5937683  327.6754025  348.8543916  -10.16226353  390.8726896  304.3006872  173.8165655  237.4178806  233.259464  316.7130999  206.1742962  476.1682381  5.859019037  -26.46069238  466.8373303  
257.7497575  305.2970345  147.4515395  259.3942192  331.4354967  347.9407548  -11.20277578  389.2665761  304.6873687  175.4735892  244.0580473  229.4019262  317.8675364  204.4265475  475.2678544  6.13227099  -34.2606187  475.0682573  
259.4232101  304.8460633  147.6504868  259.150353  329.4406257  350.2641914  -9.54407408  392.1831313  302.183011  172.9893304  238.0453591  233.6496015  319.6864845  209.5520106  477.1064647  9.675021396  -24.81814286  468.7266954  
256.6925364  301.7503799  146.4148717  258.9557462  325.5841747  348.5773278  -9.920360332  394.9659577  299.41817  172.5183584  241.0012826  231.2514919  323.4054731  206.2327139  475.0138238  10.85501703  -27.87072437  474.3278817  
254.933986  303.4372322  148.0269209  260.6292707  325.904471  347.6841003  -10.32222002  391.8408921  298.5769431  173.7612035  243.5838342  228.2758744  321.67601  201.5223901  480.3545844  8.76388382  -33.40974914  472.8535252  
257.1502213  305.0519329  149.9147214  261.0307659  330.905274  349.8763744  -9.531280344  395.0061543  298.4825983  174.1900705  237.9153867  231.7868008  323.5345514  204.3884896  478.6872733  8.587509166  -26.20010164  467.0301575  
257.579509  303.5712354  147.4312142  259.1469969  331.2579736  347.8768472  -11.11169756  393.6158734  299.2705972  174.843104  244.8075867  230.5926583  320.0168087  204.0599394  482.0283994  8.788695648  -35.33074304  474.1103793  
258.4172011  306.5341808  148.3531173  258.9690296  333.4392245  348.3141824  -11.06659969  390.5660481  299.5511821  174.4801769  238.5530148  230.0711244  317.3887709  206.7276458  476.4657452  7.888843153  -25.46093587  466.3286997  
256.5832144  303.9623948  148.2192883  258.5337421  331.5931732  347.877012  -11.02844718  393.0786863  301.0567082  174.252671  243.7629775  230.5285914  315.1780905  203.7502862  477.9977749  7.946914077  -34.19236749  473.6762317  
257.3540126  307.5459166  148.0009434  261.2123081  328.9526438  349.0010449  -11.88113573  389.1743502  301.3098107  175.5098216  239.9648239  231.0411754  317.3322466  204.3553635  479.2091453  5.381302063  -26.51578668  463.7431455  
257.1977848  305.7450052  149.3411556  260.7921185  331.5257369  345.459461  -11.28969627  392.7374772  303.7354281  175.0645785  242.0254675  229.4081808  316.3925429  206.2525701  470.3604651  5.563329359  -29.57138398  475.8234941  
258.0939781  305.0020554  149.6915423  262.101888  331.9294118  349.3312353  -11.8252152  389.8186756  304.6234432  175.555958  240.787415  229.2122325  319.4096009  202.1842436  479.3404197  4.004924258  -29.75148873  463.5655388  
258.0331626  304.3785054  147.358274  260.0295274  333.4274891  348.79054  -11.0389709  393.8048537  304.0215692  174.1863059  240.086598  229.7303109  317.850874  207.4109698  470.919701  5.698463591  -29.41944911  474.3318451  
256.7709675  308.889003  146.5528844  259.4243934  330.4162205  346.1547397  -10.84863392  387.2241115  302.996709  174.5673796  244.4479599  229.6829062  316.0826672  203.2817584  478.9095094  4.812881208  -29.76380166  467.4668362  
256.9048106  308.7744628  146.0216184  255.9998142  331.432416  347.3291694  -10.57441909  393.1799882  301.256676  174.432288  239.7764464  233.5034569  315.7575742  206.6983996  472.9587953  6.183710777  -30.06150751  475.5455402  
257.7309595  311.4332622  148.0852324  260.5008808  332.2735925  347.9066578  -10.6350513  389.5638213  302.1486421  176.5200242  241.3505449  229.3454473  318.6693659  201.5880784  478.4851239  5.12232539  -30.14626391  466.8583273  
258.9251319  310.8168868  146.5237003  258.0212816  329.6710135  347.0551302  -11.32422077  391.6621615  300.8557816  173.2789723  237.2954615  231.5384775  318.2310615  205.6195822  476.8415992  6.208304952  -29.84351735  473.4515633  
255.3053696  311.7973496  144.3001842  256.8711762  324.747544  344.3335643  -10.12113664  389.0140325  302.4300006  173.9126864  244.3840971  230.2623325  312.4498994  205.7575536  476.0074935  6.211676966  -28.43599337  471.4085417  
258.5963403  312.1241735  147.9704966  259.9149587  334.827949  344.7288719  -10.10477313  392.2925539  299.7654629  174.9476001  236.858179  231.0836964  317.4096838  203.625502  474.2870637  4.876111665  -25.45254365  470.7002755  
258.4778787  311.1621812  147.1266059  259.7492265  334.2533363  343.2767756  -11.05795904  391.7408188  301.0725885  174.6010985  243.7093615  229.2072341  318.4836074  201.1262295  479.3503162  5.475198785  -32.77340972  473.5765143  
258.373864  311.468892  147.7959737  260.0168627  335.0657957  346.8750722  -10.36210315  390.7502259  298.1454415  175.7459469  239.9364664  229.2140808  319.1484499  206.0296962  475.072792  3.730751023  -29.65518988  468.5111021  
258.4113278  308.0267831  147.4891995  259.6907571  332.6107801  349.9883419  -11.70689287  392.4553716  297.0029112  174.3276665  238.6905668  231.7260712  320.0811837  204.0869232  478.444716  6.563445213  -32.73404182  474.4799916  
259.0840275  307.143075  148.6699285  261.2626165  334.0302491  348.0302908  -12.41826292  390.7340787  298.1937513  176.5396079  244.3564394  227.3479454  320.4333719  203.3946584  479.5190629  2.104889856  -33.8527741  472.9492655  
260.3913328  305.9967388  148.6831405  259.8262482  332.4350566  354.5790851  -10.10163878  393.9732168  298.0562807  173.7037537  238.3472702  232.8817384  318.1956122  206.2813921  480.1184014  5.038632507  -29.30452173  470.7881796  
258.6725274  305.7840865  147.677477  260.6390974  329.415528  347.7923598  -11.81662049  395.1533804  301.2646881  173.9060575  244.1645166  232.8126844  317.096444  203.6148887  481.2539249  8.094562998  -29.82317541  471.1468426  
257.315571  307.6863754  149.3313144  259.9595469  330.3929705  348.7894191  -9.590928664  392.106396  302.2200181  175.3690829  240.4429397  232.6993739  316.1131113  208.3792341  475.0332439  6.393784136  -24.39848227  465.3630297  
258.956431  301.8786237  148.4391206  260.1277675  328.4080374  349.7881407  -10.84338738  394.1389451  304.1903221  172.1045267  239.9077761  234.9834064  317.2322932  207.8974959  477.844975  9.820479187  -29.29324422  472.4150267  
257.2962454  303.7275631  150.8700816  259.9781661  329.028691  349.3590334  -11.1477692  389.6333598  304.2656453  175.0420481  245.8453979  228.2708175  320.1370708  205.5135257  476.3785968  6.021933032  -26.45588469  471.8249976  
256.7313218  300.6789046  150.315307  257.9606434  326.8446795  352.8444949  -9.30539727  393.8787625  301.9568178  173.6623819  236.5859175  232.2860186  318.9981429  208.188877  478.9114412  7.839588304  -24.7590593  470.4873828  
254.6224483  299.70088  150.8859529  258.7205337  327.3145792  349.2477266  -9.995500008  393.7859234  303.4648796  173.2386966  242.2315783  231.6015668  316.4453643  205.3245581  475.3551645  7.996529242  -31.03096973  474.046552  
254.3505817  303.2132032  148.3420942  260.2533348  324.7225384  350.5542431  -10.09113128  392.3687584  302.7482379  175.2120743  244.4825929  231.0683605  316.6765552  203.0618571  481.1553267  6.003004828  -31.31080328  467.9953484  
255.1749992  302.916055  146.064801  259.5785106  324.9315658  347.8378095  -7.508539639  393.7433359  302.8273554  172.3890529  237.7080177  230.5469951  312.5507481  209.1732054  473.079231  7.37383075  -28.30555167  472.1666284  
255.8825026  301.3377326  145.3893811  262.0340335  325.4359576  346.6737945  -7.888564332  394.0716602  305.137236  170.8004456  242.6669355  231.3753594  312.4351622  205.8432762  477.3660948  10.66790762  -34.79899591  472.3125439  
255.1963888  303.454339  149.2476744  261.6113156  334.873739  345.5174193  -7.346699759  392.9551073  304.9892373  173.0238094  243.114655  226.3648822  316.8926079  206.2775341  472.7737581  4.755908765  -30.42450612  465.8309846  
257.7141929  302.6691144  147.3116809  261.6768612  331.4771496  349.4840441  -9.955745398  394.3307114  305.7676026  170.1094363  241.2866796  234.0599057  317.78495  207.1394342  478.4141998  9.945536226  -29.40231499  472.5407906  
258.7095715  306.1808526  146.1936239  260.7857773  332.1034142  345.3132524  -10.06358277  391.1727561  306.0726534  173.6710293  244.4381397  228.160469  321.3839065  206.7170297  476.3597209  6.777989573  -26.35652773  467.4843243  
260.356503  308.3494218  145.1982205  258.0910731  331.5420731  348.7874875  -9.091894345  394.7848474  305.4012334  171.7075103  240.3760611  235.9025538  317.6832766  207.4544895  474.0283267  6.459855293  -26.238459  472.1086719  
259.7052027  310.1535506  147.7207903  257.6916258  334.5780356  349.5222505  -13.09833445  389.211167  300.9563328  176.4289752  242.297798  233.7210661  319.9196085  203.6084573  480.1300652  1.604382198  -25.90106199  468.1855726  
262.2333531  308.0391106  148.0978395  257.3125914  335.7301482  345.6283236  -11.13292833  394.0157532  300.1365122  174.8471268  248.410637  231.970398  320.89176  203.2394446  474.5015863  7.543686711  -26.54903229  469.3146773  
260.5178414  306.1436528  150.2013075  257.3910515  333.9358793  357.6188953  -17.13909418  391.4082416  299.25518  174.6198506  237.2629599  227.9153426  327.6525146  208.3354528  482.7436511  4.750518238  -24.09106632  457.1637819  
259.1380599  305.2423529  149.7622365  257.3562239  331.2505219  350.6037033  -16.52345061  389.6397064  298.6264935  173.7191545  240.0609534  231.26822  321.599767  204.630492  476.740828  11.4577232  -25.23215105  468.9894646  
255.8144541  304.4903178  152.0860099  258.8931026  333.1625145  353.6430728  -16.52810139  389.4240311  299.6975248  175.3767631  242.060579  226.6587013  322.1142472  202.7878016  480.1559516  5.895251656  -27.52992693  467.9605469  
257.988826  302.9576109  149.9173056  259.3857983  333.254978  356.7643421  -15.27854532  392.190671  301.094064  174.9105396  239.5529467  230.7785457  320.9727503  206.317232  482.7329519  8.838160117  -33.7692683  469.941783  
256.383824  304.3060866  147.8952576  259.4176939  332.1594753  351.4585715  -14.9202917  388.9144636  301.2929644  176.9746474  240.8053072  228.7634  322.1977621  207.3304612  482.8504867  11.17312624  -23.04778141  465.1581478  
255.8502118  304.8144431  146.7049916  258.9207631  332.0672154  346.98934  -12.22086172  391.1318054  298.97109  171.6521024  238.1482046  227.9159737  320.4718481  209.3532659  474.0064256  10.35187491  -26.77748529  470.7457804  
255.7736107  305.6474959  147.7157305  260.7299248  333.029179  343.1624966  -14.00832666  388.3510098  299.0755613  174.4510612  241.5154199  228.2912854  319.5453132  205.8596497  477.0052047  8.842541207  -24.68185954  469.8410635  
254.3132899  302.6853772  148.467022  257.2298993  332.0574151  343.3644384  -11.72793042  393.3054003  295.1583016  173.751167  238.7329126  227.2237582  316.5972762  209.7550312  475.6132116  6.841525907  -28.97160224  470.4186737  
257.6200047  302.8570476  148.3876954  258.2589892  332.9153945  344.0454101  -13.14011048  390.8197256  298.0750877  174.4010058  244.9569603  228.0862017  317.3675598  203.6952786  479.1324881  6.232195329  -35.64832394  470.2290497  
258.9121117  300.3769724  150.5578725  257.3846419  332.4665614  344.2833761  -10.5412862  393.4995797  296.7286115  175.9239437  238.1915496  226.6097329  318.572763  207.5471742  474.9529383  0.5740669681  -37.63327515  468.1125864  
259.4746394  302.4024513  151.8745972  259.1036402  333.8273147  345.6262889  -10.3862927  393.019706  299.9573433  175.1125516  243.1112328  230.7279787  320.0083415  201.0318438  480.0657588  4.287991305  -44.3542126  472.9705427  
259.1189828  305.8503749  150.9693312  258.68408  334.5344087  346.8708805  -9.646006407  389.3711611  301.9501123  177.0457686  240.0396838  229.216014  320.3028611  204.4588064  475.6539593  0.4519949952  -38.10837209  465.6495495  
260.1864347  303.6342845  148.1063064  258.958202  331.1789563  347.8340907  -10.0425448  392.3361848  302.5701242  174.9387979  237.4970872  231.3162652  320.1842171  205.5435025  473.1015731  3.156020057  -38.29852016  473.1707185  
256.8349661  302.0965036  148.6236278  259.3320664  330.7390738  346.3452809  -11.80427875  391.538531  303.0505545  174.5318135  243.915432  229.0497078  318.2595381  202.4960584  477.8246129  5.461994062  -36.44949835  473.9462827  
257.3920265  307.5204061  148.4259548  259.0256028  334.504177  349.406002  -9.710492609  391.3480251  301.8032988  175.2419648  236.9042335  231.5096716  318.0431095  204.2948202  476.9502733  1.448950125  -32.3067253  466.678514  
255.5807669  305.3441716  147.6785462  260.8919796  329.9966176  348.1792879  -10.35436207  393.8121317  303.3884533  173.3234645  238.4669936  232.4870629  316.1078866  202.7559034  478.2678872  5.025270205  -38.25623251  475.1768135  
254.7707128  308.3037054  149.1347362  262.4310854  331.6292357  347.4461161  -9.861847056  391.0657235  303.3070876  175.5790631  243.6720058  227.4629125  317.3884367  201.9056871  476.9026169  2.276474269  -31.32630327  469.7491218  
254.6214718  307.7596269  149.7605585  263.2904047  332.6453766  348.2847929  -10.1946547  391.3155743  301.1797181  174.8221147  237.6455498  231.4162886  316.5606885  205.0083092  473.5978941  3.253907902  -24.87810006  470.7886618  
254.7838598  305.2114138  146.9760884  261.8563223  329.5082094  349.4032477  -10.39477416  391.2415156  300.0037288  173.6955216  239.4780653  231.2620686  315.0372115  204.3961195  474.4861828  5.079082245  -34.10333871  474.3861032  
254.5241279  304.5246245  148.3313783  262.1310321  325.9738888  346.6298894  -10.78225568  390.4477997  301.0231292  175.2733709  244.3397767  228.0409936  315.688996  201.982653  475.4177327  4.716130142  -35.07352018  476.3104462  
256.2717171  307.8442468  147.9978042  261.4950331  325.9667368  347.7179772  -9.170117803  391.0443852  299.6233054  175.963691  235.9139627  231.7845803  315.6016646  203.6954495  475.7812912  6.829288564  -28.90772463  470.0610597  
256.5934112  306.083181  147.0006342  259.3615731  326.8893552  347.1179021  -11.20207435  393.9881492  302.2747268  174.8741818  240.5727101  232.4563014  315.2557347  205.2482339  474.3094446  9.133327802  -35.04345974  481.2459802  
258.7485778  309.9804787  148.7712018  261.801589  329.5806312  351.1151722  -10.87790902  390.4720493  302.857104  176.1858185  238.8887173  231.6664455  319.0201001  205.0364207  477.8964494  7.792107815  -28.58314226  465.2121703  
259.0885921  307.526415  146.4151825  258.6495818  331.3957679  347.6106161  -9.975457433  395.5306959  300.1538513  172.6566458  241.3281462  232.4831571  319.1554156  206.1333386  476.4312095  8.488002677  -28.0862049  474.5715845  
259.427431  308.5394113  145.9694328  260.2215862  332.9596788  345.822271  -12.49507744  391.7742305  302.6699397  174.0273291  243.7024055  230.2547705  319.0932169  203.0136554  481.0936932  7.412580759  -26.22677026  469.710826  
259.9178899  311.265258  145.4359297  257.7498251  333.823741  344.8509032  -10.04171618  393.3746845  300.9725728  173.2220898  236.8661765  229.7650427  317.7540959  208.8989586  473.709111  7.704020228  -22.8570354  469.535599  
258.5305477  311.4284844  146.3504453  259.6617182  333.3711323  344.1985413  -11.29539602  392.339611  305.0527829  173.2760057  245.7946959  231.024369  316.3426154  202.7920567  477.5466264  11.42951569  -29.46562601  472.9296343  
259.6543585  309.213688  148.1306759  259.1826155  336.3628437  348.2019492  -9.958563454  393.4259458  300.8695163  175.5635078  240.7345568  231.2665824  318.6018879  206.9213189  477.4427101  9.031300941  -20.81301896  465.2281536  
262.1227202  308.435362  147.8352448  259.0340729  336.969664  348.4461433  -11.91671051  390.1743888  300.1446228  171.4694776  244.735144  231.025811  320.4859551  208.3999114  473.6885903  6.572590492  -28.51434611  468.3752349  
262.0032256  311.5947651  146.9456337  260.2047459  333.5010226  348.2050828  -12.82715791  390.279173  302.466318  173.2161961  240.880632  230.6707423  320.2567652  207.8943248  480.2078837  7.115342374  -25.02398876  463.8607683  
259.4498901  304.106449  148.7017299  259.4735395  335.5297545  349.3700512  -12.41340618  392.2023834  300.4991933  172.2870203  244.7892454  230.3555752  317.2510506  208.1861438  477.6442188  5.436000628  -27.65813834  467.2595378  
257.9864281  305.1272027  150.8923316  259.4728773  331.2926056  352.4258345  -13.35854822  390.0912819  300.5588637  174.1856782  246.6172911  232.8395502  316.5268017  206.4817541  480.0120772  4.01380349  -27.73778808  462.5319638  
256.3552796  300.906263  149.572512  259.3140723  331.7110472  354.2706249  -11.93711641  395.6428123  300.7952576  173.8714819  244.1445459  232.4523832  316.4260762  208.1394939  484.5265155  2.0286543  -32.73287472  469.2100285  
255.6232258  304.1450024  148.5084962  261.1925767  332.7800793  351.2663779  -13.0230291  392.8060091  302.8594001  174.5614248  248.0108573  233.1329319  316.5826721  204.2563417  482.0935005  4.42137469  -30.2942528  470.6435764  
254.9160991  306.2498903  150.4822462  260.7862311  335.1113464  352.0925492  -9.10024475  393.4350449  303.1261073  175.9061808  238.6276385  233.4339104  318.1577368  207.6600058  476.8741302  2.17121083  -26.57963209  472.1431475  
257.2491642  307.0283863  147.3110942  261.0600224  331.3617122  349.7617545  -11.85924427  392.6373297  303.930109  173.0068522  241.3922572  232.5525183  316.0765331  204.5044802  478.8995494  8.179028734  -31.9527196  476.202269  
254.9502598  307.8393479  148.4253122  258.1428882  328.8585536  348.4695606  -11.01467164  391.3427487  301.6916692  176.3343541  245.1429195  227.2868498  317.8970079  204.1064122  478.0411811  6.280907762  -24.67627675  474.8447876  
258.5389088  308.6470576  148.7864096  258.4317258  331.2899542  349.5977588  -9.128089889  391.5789939  299.8845409  176.3925321  233.9357862  228.7910728  318.1278236  205.2070643  477.6913567  4.27178589  -22.99397652  468.9213792  
258.6543164  304.6719608  147.7408586  258.9825972  328.2083131  349.8065005  -11.5093183  393.2239214  300.2042856  174.1334658  239.4257241  228.5607502  319.1748914  203.7735484  474.2962264  7.654498369  -32.78749449  472.9793004  
257.3092098  307.1778218  148.1668984  259.4442179  327.7353897  350.4591524  -10.19805352  389.742274  302.1972442  176.2117324  240.4764497  227.925447  321.0745506  204.7336139  477.1637456  5.497505834  -29.60672527  467.3949685  
257.0408719  306.5312867  148.1200023  259.4246523  330.0198647  350.0496691  -8.717981044  396.4269516  300.2281702  175.3039843  236.47969  231.569879  322.3076006  207.8554169  474.9597337  7.319441953  -27.43612597  475.0700373  
255.2760389  303.4308874  147.9418159  258.4457537  326.7089457  348.0738642  -8.133082616  393.5138087  298.9874385  173.5995268  238.1649247  233.0432576  318.966527  206.0220265  478.372804  7.904939405  -30.87405662  473.9940619  
256.4705158  305.7484411  148.6746461  258.5210082  328.1744657  343.7508696  -9.652989055  390.7430148  298.8116376  174.0154229  243.3994889  230.6617213  318.4593136  203.5924328  478.5314573  5.849264284  -32.8638711  474.3039443  
254.7884092  307.6340567  148.4586121  258.2330464  327.7517065  346.1396577  -7.328821318  391.3477634  300.5053593  174.6044488  240.493401  228.8610658  316.1692466  205.5512994  476.4026814  4.758540446  -29.90649438  466.7884724  
256.5246345  304.1394154  148.61685  257.8726141  328.9766309  347.551449  -8.262850691  394.5169041  302.7096747  174.0975576  238.9303982  231.2069067  316.9631228  204.3458762  475.0492693  7.387502432  -36.24008495  476.5252753  
259.4776058  302.9688283  148.5111437  258.8734169  330.9327127  348.6491069  -9.742796142  393.2798958  302.1416648  173.1293927  241.7521169  232.0271572  317.3495685  202.1731542  477.177407  7.055395803  -36.49485112  471.4785874  
258.1688804  302.7469137  151.5833728  259.0653269  333.5359025  345.2519577  -12.88609037  386.1024169  303.1054795  174.3006936  245.0642416  228.2012583  320.4831474  202.2396884  475.0355556  2.43571341  -30.80974837  470.7378688  
256.1035096  301.2579659  152.6765354  261.194156  333.2245269  348.1454316  -12.24368667  391.1738459  302.2609949  175.6340218  238.0958128  229.698989  319.2171439  205.309077  477.8379058  5.568727145  -25.46928357  464.5001636  
254.722621  299.0593225  149.9876401  260.9030062  332.0623898  348.4635325  -13.014011  393.2374948  301.793162  173.3720889  242.3404752  231.6047792  318.0259985  206.9213208  474.4456242  6.845501499  -34.32520726  472.5872468  
257.9462738  305.1586094  150.1867196  262.7332791  337.8295137  350.2015843  -14.06199252  391.147783  303.122399  175.6103956  247.2972701  232.6504205  321.4392539  202.685973  480.6471785  4.258477845  -31.4944252  464.671187  
259.2066187  304.9994881  148.8622295  260.6593426  339.6235047  349.6972846  -12.83862325  390.6513779  299.2787189  173.1293387  236.4733312  230.9259703  322.3239343  210.3952227  474.0964167  4.31811468  -24.44424768  467.0465958  
257.6125221  303.8907935  148.3712433  259.7619417  332.4820761  349.0972489  -12.79865166  392.5950068  301.3900949  173.2463613  240.4853549  231.9158872  318.4317746  204.8795907  474.5805614  7.318325895  -29.7302854  469.5794021  
256.6701955  303.7579936  148.0260289  257.1316311  328.6985359  346.3859868  -12.38277938  388.5307656  300.3705703  174.5711421  241.708679  227.3560817  318.0184095  203.8522822  476.044248  6.243623864  -32.08479407  472.1372935  
257.9657698  308.5485859  147.951181  256.5971012  328.8514218  344.9017724  -9.751305879  390.5038294  300.9917183  175.191117  241.6346431  227.7618163  315.298403  204.478685  475.292605  7.423002363  -31.67606648  464.9297719  
258.1227973  306.6450796  146.967397  254.4654056  328.2919389  346.3486697  -10.21887183  394.0775106  298.5177827  174.3909129  238.1962284  226.0315409  314.0532576  203.8774892  478.6666193  6.645490395  -37.63695449  474.6871114  
259.1016408  308.1390269  148.2097625  255.0125339  328.5723073  346.3271775  -12.36555332  387.9926928  298.9309699  174.2066963  243.760567  227.0069374  314.1648411  201.5779319  475.9843394  9.009305102  -40.84257745  474.9936769  
258.9764491  311.294783  147.4591147  255.3350926  326.2648009  346.9869544  -10.09047126  391.9039176  301.1714657  176.3934162  240.9323863  227.1180693  318.1262341  202.3621918  478.8130331  8.33731152  -34.05464304  462.6892968  
259.8161044  306.2884882  148.1179971  256.9058807  328.5647559  351.305909  -11.88145856  395.9482469  298.1416771  173.0697456  241.5855834  227.4003138  317.5365388  203.3030335  480.2670681  9.090467068  -33.75981033  472.7616256  
260.6554597  307.2561312  149.7220502  259.9321921  330.8108556  352.2495326  -13.80545754  393.0261678  302.5749748  174.1707786  249.3339519  232.5115166  318.7963898  204.900348  483.4051734  6.892327135  -29.53330787  466.4194698  
260.198056  307.5938133  148.9040287  259.8311454  334.4855985  351.6238122  -12.12044557  393.8315673  299.1532902  173.1276303  239.9166508  234.6986726  316.0599256  212.5395398  476.5040473  6.341825144  -19.26783593  466.6567816  
257.2732198  307.5456048  146.6102957  262.226403  331.6128259  347.7598604  -12.46007223  394.2401724  301.7946313  173.8843883  244.7078108  233.6087215  314.7397151  205.2616077  477.4068711  6.033632707  -27.7624481  469.2843693  
255.7947906  308.7303229  146.0414418  262.0081136  330.6412837  348.5341298  -12.34196616  391.1284806  303.6740568  175.5472641  244.7313798  232.1513509  316.7452792  203.958972  480.040156  4.051656274  -24.91505182  467.9882521  
255.8969963  306.4558229  147.661388  258.6414688  329.0790704  347.4458656  -9.246372099  391.6691004  300.866257  173.9208545  236.5780599  232.4147369  316.6484391  209.51205  474.7514167  4.84442395  -23.53532727  468.8279405  
256.469904  306.657588  145.5165623  261.1120981  327.2040565  348.0440399  -11.64193572  393.8829097  302.9691788  172.8458725  239.4144694  233.5598032  314.8931303  206.064443  478.9526735  7.360294739  -28.77176255  471.0946312  
256.0485787  309.0536798  148.9867689  261.1643176  330.7244432  347.7353647  -11.267271  389.536488  304.0413641  173.9480879  242.2618263  228.2197682  317.7603283  204.4867416  476.4569591  2.586546317  -28.19796551  467.230891  
258.3543509  308.6007625  148.4175385  260.590132  330.3695149  347.1959439  -9.891461463  391.2359736  302.1817828  173.9081399  236.6459011  232.3956267  318.231842  205.4506832  477.2273182  4.530679496  -24.03098645  469.6607526  
256.5807423  303.5945096  147.941433  260.4720454  329.2652388  348.432791  -9.291131721  390.714068  303.9583364  172.9785814  237.8810184  230.4526292  314.6546945  204.1888933  475.455465  4.408043478  -32.79756588  472.4254282  
255.2482342  303.1979589  146.9702494  262.2477576  330.1896368  349.0065244  -12.48089315  392.6117997  303.1600975  176.2913724  244.3629819  229.056428  316.6733639  200.5399126  479.4650499  5.945725597  -31.56583039  472.8073652  
256.2365888  304.8520995  147.9406883  262.7372406  330.1604534  350.9067228  -9.40571772  390.5430093  302.9524163  176.6678113  241.2666677  228.2955599  317.0482485  204.5898971  476.209427  4.453694476  -27.62162985  464.6782137  
256.8789635  306.2967356  147.3552338  262.1555417  330.8376165  350.9490887  -10.47524359  394.9683738  302.2601661  175.603334  238.9253188  230.0191627  318.7503281  205.6656328  475.508171  4.195550633  -31.44029433  478.3851948  
256.4390003  305.2033937  146.9256434  264.0725516  331.8894064  349.9112156  -11.7336721  393.208918  303.2008338  174.5221758  242.3506937  230.5763619  321.194497  201.2453764  482.4038495  6.326060732  -35.15062622  474.2985192  
254.874092  307.4549359  147.7957292  262.0686725  331.8949145  346.7590726  -10.26459865  389.2058061  303.6813839  175.3899241  242.3371269  229.9149322  324.9984331  208.4464785  475.9174738  6.410722387  -26.86315061  467.4845203  
255.7197804  308.5292485  146.7457265  262.25398  329.2869833  348.9364518  -11.00513387  392.8507903  300.9765334  172.9109466  237.5119135  233.9123474  320.7037924  208.293571  478.8248415  10.4577375  -19.60402426  471.3580789  
257.816474  305.8267144  145.8510768  259.5340747  329.3538255  347.6369083  -9.69021219  394.6551475  302.2650575  171.734818  241.1484206  233.9060643  316.5639707  206.815607  474.3713891  11.06234725  -28.86513668  472.9593629  
256.687846  306.2203079  147.7999644  260.4550261  331.5879185  347.4703767  -11.77022142  393.174421  302.4471566  173.7248115  246.4511487  233.5182201  316.4236487  203.2036346  481.4243731  9.53059041  -28.91831974  471.3365242  
259.0715765  307.8793365  149.9649116  258.069603  336.3605492  350.7083271  -8.898391589  395.1348736  301.7028067  174.9250385  240.3961975  231.1808038  317.4176403  205.0792266  478.1555931  7.06400865  -24.35157712  467.289199  
259.7352852  305.2062981  150.306831  259.4085389  338.1640942  351.5811072  -10.41669756  392.7546522  301.7291889  172.8822313  240.1049407  234.1768251  321.7676857  206.5302948  477.5472265  6.819014466  -25.59583037  470.3773308  
255.5764763  303.2198192  151.1173844  260.6870915  337.3720992  350.3875151  -11.30010991  390.8186952  301.9284761  174.3268095  243.5168218  230.1531571  323.6685014  203.7157958  481.9309562  2.222862859  -33.10592733  472.9861825  
257.7433052  304.3103574  151.1351387  259.9969832  337.0209183  351.6513577  -9.159442957  394.8570692  301.641197  173.7358754  237.7265384  232.7016682  323.392313  209.6745215  478.5262442  1.988028322  -29.60989187  473.2506169  
256.1409651  300.6910447  149.461251  258.1983003  329.7397528  350.4429338  -9.940618708  394.4791538  301.5062916  172.54873  238.813987  233.6286563  321.3434727  208.4306395  478.0066432  6.721006064  -28.70898235  471.7873717  
253.3890801  300.9319627  150.4983374  258.9521229  330.4081643  348.1934151  -12.06006192  392.7271488  301.660737  176.4047142  244.7393748  230.248414  320.7440551  203.5864863  477.6533009  6.086534706  -29.01216932  471.7778466  
256.7892545  303.0384721  149.8936686  258.6994857  331.4767895  349.498356  -11.21396647  391.5643909  299.2089488  174.5704064  237.0129514  229.709448  319.4348422  207.8234568  477.2070704  3.826796693  -28.60248935  466.9682392  
257.4712588  302.8818158  149.0018273  259.0950055  333.5370164  345.8404651  -11.28579845  391.4889972  297.2973851  173.298074  239.9056715  224.8760925  320.3039513  208.1771005  473.3119832  2.592522596  -36.53583417  474.431075  
257.1444653  302.4107106  147.9395562  258.9230442  329.9062122  345.268083  -9.880977769  390.091325  297.0282222  178.1640895  242.2285322  223.7135316  317.8846711  200.9928387  477.5980503  3.788126897  -33.30887396  470.3628759  
260.6169089  302.7816049  149.4131322  258.7882207  331.475639  348.4076655  -11.77556252  394.1623812  300.4852533  175.1620052  237.863172  226.3943195  320.5419651  201.3265227  477.8761392  8.629594032  -36.93653389  470.3901733  
260.9037353  306.1842259  152.7132534  258.9980391  337.5117318  349.4821875  -13.44644886  386.9401082  301.3604427  175.6482241  238.8806734  224.8853851  325.0317018  206.868694  473.5320518  7.374708421  -35.78977259  468.0738774  
260.810721  305.7326274  148.3908861  258.7156121  334.6295779  350.0955176  -12.64489456  388.7357649  301.6262296  173.2194344  238.0224352  229.1974789  322.1798888  203.8524204  474.1371215  12.13010147  -31.55988772  472.7356011  
257.496969  307.7189249  148.7845341  259.1794265  332.8988273  345.293629  -11.54294172  386.9085397  303.2661387  175.2765136  241.0069027  224.2841102  321.9170999  203.2047859  471.8206817  10.40694964  -27.99584258  468.3599848  
258.391242  308.1029759  148.3621492  259.4028904  332.0608289  350.090747  -11.88464226  391.6264541  304.1665921  171.3319959  235.2590065  228.8048643  318.350613  203.8820586  474.1373053  11.17139671  -30.51426784  470.702201  
257.6135617  306.138576  147.6774186  257.3268467  332.838819  344.6519892  -12.07476675  388.3448771  304.2940748  173.0986121  245.1147691  228.0147897  315.9888629  202.8650163  473.541629  7.798080128  -33.20936887  472.9700748  
256.7528074  304.7518618  146.7116976  258.3858338  330.2476729  348.7471559  -10.79953505  392.9001209  301.787591  173.8489642  238.1341298  231.4757016  313.4852498  205.9542391  476.0827191  4.244777538  -26.72282964  467.6347885  
254.5586355  303.3642698  145.7625603  257.397237  324.6734987  345.9002014  -10.54191486  391.8493922  302.7302557  172.8242571  245.2010251  231.8459653  309.0495955  203.5020466  478.2733443  6.523856636  -38.20436587  473.5489687  
257.1829337  305.9900277  142.488293  255.7727856  316.1164292  345.3969088  -10.46279848  388.9408341  300.6527526  174.4909701  240.1975328  235.7919455  312.9283338  207.8786085  477.0438388  11.5455458  -27.59405799  466.9440635  
255.539284  303.6012145  139.3676294  253.3800317  309.1884217  340.76066  -8.814702921  390.4890054  302.3869067  175.5902179  241.6437493  238.6482563  306.3346625  211.5248654  474.6971845  12.94450839  -33.10021593  473.7622174  
254.3539603  305.8398755  141.1088632  254.7163375  309.8095639  341.6971871  -10.1468762  391.3564134  302.177399  176.869089  245.675865  239.5905382  305.2896865  206.4459593  478.1779114  10.25119698  -30.65716767  468.0868837  
255.5406752  308.1775523  146.940058  258.2783362  324.9030519  345.6081387  -8.335382549  393.3204165  299.8524897  175.8752151  237.9231521  235.037657  311.0495863  206.2338818  476.2781634  5.450582897  -26.47798617  465.9627172  
258.3882431  306.433016  145.495047  258.1273017  324.0445092  344.8857502  -10.84280316  393.838683  299.3161907  173.575793  242.3208664  232.5593845  310.6942956  203.5980892  474.0483186  6.762611734  -36.78345742  471.2998698  
259.3135933  310.692662  145.5403757  259.7149613  327.4947951  345.6662368  -11.13926148  388.9662895  298.6788588  176.5373141  242.7945539  227.9538957  314.8358457  201.5235647  479.3319956  4.145565777  -34.81865016  466.5687495  
261.3077279  309.9503197  146.4349789  257.016539  330.1015885  345.0649412  -10.32024012  395.5961067  298.8949077  176.0487711  239.5992254  227.9839999  316.9002423  203.6638894  472.9093583  5.234244501  -36.37671584  474.9191494  
260.6882572  311.5232821  148.6436865  260.9254986  332.546956  347.8628715  -12.0548302  393.3824157  300.0681067  175.4364382  246.4007238  227.1804012  320.8940793  199.1842128  478.9385562  4.635630957  -34.59330077  473.1755733  
263.6023101  310.5389508  152.4356055  260.7080549  338.1388134  350.1030023  -12.5065379  393.6637599  295.4666835  175.9357695  241.7462198  230.3570535  325.5841878  202.6684975  480.2941577  8.137000307  -28.27651106  467.4380015  
260.7318228  308.653509  151.8645226  261.9380431  335.6157453  350.7650387  -9.834171493  394.1016664  301.0910375  175.9733517  247.3210928  234.327591  322.468779  208.0245086  481.4928226  8.783071965  -22.84962958  462.392181  
258.6156858  305.8660692  152.7644785  258.8787562  335.8257883  349.765292  -11.12699587  391.5343852  298.8732072  170.1341542  240.7501655  232.6758638  315.9022359  210.9922535  477.399004  3.402554117  -22.61719408  471.7391319  
260.8546763  301.1813107  151.1710936  258.7230435  333.4386865  349.186984  -10.58334747  398.2546826  300.1144762  170.8280245  242.7167619  232.6199548  314.8276433  205.765574  481.7254994  4.584876545  -31.01024145  469.7289975  
256.8985145  303.5360267  153.6032518  260.637267  338.3370469  351.3753018  -13.76391004  392.0864562  300.8310168  173.7240083  248.2346341  227.500528  319.1249894  205.7947608  477.7177465  0.3292559305  -33.30863663  469.3421413  
257.8328241  302.9829207  151.5555955  261.6548789  339.1386274  355.6407433  -12.13132612  394.667344  303.7164331  171.250697  240.0466026  231.0000298  318.5799457  208.052858  480.3739248  4.964250989  -33.97683196  473.2245607  
253.834349  303.0143495  150.8662657  264.095939  338.974761  349.6481954  -12.16420252  391.8167255  304.8189094  173.9229876  245.6054925  229.7011325  319.8273765  205.2756105  474.643455  4.675975424  -28.09431789  473.3515239  
254.4968803  305.9794862  151.1015104  265.4230009  340.0304442  352.6740782  -13.01982269  390.8947905  305.4299382  175.6073358  244.8104887  228.8307866  321.6301313  205.0790607  481.4946283  3.159773651  -23.99429266  465.9691658  
257.0487075  303.3924207  148.7797832  259.5905832  338.8917828  352.5325986  -11.17463308  390.5997123  300.0911275  173.691335  235.5911575  228.4978849  322.0269522  210.9070875  477.0839262  2.786219639  -20.09700429  469.5243626  
255.6939391  304.1053459  149.3314619  260.5770038  335.6567049  352.1594754  -12.48386658  394.3524932  303.9260665  172.7994299  240.3994141  231.7008416  319.7028527  204.7743494  479.0282157  5.946763521  -30.3127068  471.1038512  
254.7925046  304.032256  151.3158276  261.2320862  334.2154435  350.9415186  -11.04266857  390.396033  302.7435213  175.1653548  243.1884816  227.5556301  319.4417152  205.5968583  477.3546748  2.521398842  -30.5137208  470.8445171  
255.5874092  306.5615524  151.9804045  261.2961314  333.2067772  350.5586423  -10.29864002  391.3754895  303.0940778  175.4372804  238.3578505  231.7410886  317.7066586  207.5057792  477.1068134  4.349259778  -23.76266136  466.6544558  
255.9968588  304.1266896  150.32421  259.5519156  330.7952344  350.437744  -9.322035141  391.8528389  301.1802291  174.1453815  236.4996628  230.325745  318.6389615  208.3909705  473.0561717  4.30936415  -30.25132451  473.531555  
254.6686973  307.2647753  149.0323947  260.7177006  332.8306576  349.8167607  -10.13602488  391.8014903  301.7318051  175.2323526  238.7725483  230.9624265  319.2202016  198.9660144  482.6876376  4.460232119  -36.30309239  471.0917098  
254.9679787  307.4902307  146.9673146  258.5651493  326.3420045  348.8162569  -8.880494934  389.2028074  300.4537735  176.9548252  238.1907188  227.8535286  319.2922618  203.0218079  477.8708152  3.899630964  -31.79969087  466.7456206  
257.0333802  305.1055165  146.2549891  257.0393553  322.63523  345.0854828  -7.228571198  393.9295461  300.3151583  176.1133632  236.1916246  233.5579807  318.2359052  207.4131473  473.3042993  8.549156116  -27.99036627  475.6758193  
258.0948579  304.2345201  146.1709331  257.7780187  324.5880472  343.5822817  -7.844547265  395.7966  302.2590068  175.928689  240.3431799  233.2193616  318.2111099  201.8100861  477.3424979  8.33042639  -34.35665568  472.1426665  
260.382114  306.6149868  147.2874892  259.0357698  329.3755974  342.2246897  -11.05207431  388.263661  301.8118042  174.7027313  242.8098832  228.3230794  322.4648967  205.3910961  474.4209091  6.533406767  -31.01528445  471.4220533  
263.2205716  305.1571407  147.4073946  259.0273152  331.8368002  347.1411422  -12.06255714  393.729288  299.7139648  170.8601801  237.8501803  230.1850618  323.0858716  207.6262463  477.1020541  9.420395199  -29.42067534  471.4179915  
259.8048446  302.913357  145.3720242  257.9392242  326.4786141  343.6679859  -12.60934618  392.0751974  300.3219002  171.7276843  243.49145  230.2248019  321.1842931  204.4859067  478.9791653  10.10308193  -30.22383034  468.6584044  
258.9208076  309.3862977  143.6511763  258.316722  325.8351364  344.3712212  -11.97460895  389.2237458  302.3178912  174.0630229  245.7543447  232.7239779  318.9809623  207.7236117  473.7857521  9.267696291  -25.61175849  465.4140053  
258.9894154  310.7815352  142.2025693  257.7945288  327.4183301  346.4140407  -10.57338175  392.4988431  301.2965206  173.8458061  238.7516132  236.0374828  315.116081  208.4907994  478.5986734  8.351466556  -26.46075275  471.8775587  
258.20142  308.7272294  146.1701944  261.3395878  334.2791892  346.9341904  -10.21038906  391.8954254  301.7720967  175.4480166  244.0688647  231.155  317.4059027  204.8012114  478.8899925  5.32851028  -30.63798577  471.3131478  
257.9782824  310.229605  147.5935809  262.0669677  337.0188263  349.6358299  -11.44844892  392.0608078  302.9922376  174.716315  241.770746  231.3400742  319.8934276  204.5794094  476.6859526  4.466340085  -25.22739976  462.9740639  
254.5508514  307.5208522  146.4625921  260.4849106  334.8495772  349.4110017  -11.62016275  392.3669161  303.5352888  172.5766224  239.183467  231.4706227  318.4635937  205.2452101  479.2510674  5.246404187  -29.78772549  471.5934341  
254.4401403  308.6436245  148.1035941  261.7139827  338.7744149  350.6030863  -12.4013472  389.9577905  303.7526644  175.4086044  245.5129915  227.6022135  319.2596352  202.1168631  477.0755869  2.844477885  -30.07313693  472.6282833  
256.59872  306.6639194  149.9041911  258.8613566  336.0283723  351.4763003  -10.07972335  394.007859  301.8312995  175.0522219  237.7490751  231.4618857  319.1464877  206.4997567  478.3535219  6.003927577  -29.30982901  473.2624242  
257.928555  302.5680569  148.5780626  259.0704292  332.351902  348.8990856  -12.31133729  390.1437567  300.0981682  175.2880326  241.7445423  227.269964  322.6142869  205.7468582  478.1027273  6.761733463  -29.86837822  474.8101127  
258.1110522  305.7712973  148.4986762  257.148462  327.4250731  349.4620185  -13.21401206  391.5143056  301.0834563  174.9443505  240.4028824  227.643228  320.9999737  205.8654868  475.3985558  11.94285666  -20.86608686  464.9571602  
258.0187247  304.4220841  147.8007275  258.0104681  331.5616642  349.154871  -10.46308129  393.724198  300.0902379  173.2397306  238.7247312  229.2115902  319.2334348  204.6423517  476.876993  11.08539101  -28.58315322  471.1353592  
257.9343931  306.1636081  149.4211072  259.0003405  334.4994913  345.4181098  -11.79098148  387.9151861  300.2907276  173.9671719  244.1849327  228.9732672  318.5155822  204.9072631  474.4210498  7.517816639  -31.52160981  474.7099864  
258.7064403  304.5315541  149.0632552  258.7546822  331.1903828  349.2726459  -11.05360952  390.6738026  300.2410958  175.0504598  239.6902638  231.3337048  317.7195385  206.7130006  476.8738368  7.947797327  -28.45480943  463.4117123  
256.1879151  299.2508906  148.7413858  257.9932113  327.0951395  349.4635301  -11.42778994  395.0148572  301.3360036  172.8799568  239.9796083  232.9612247  317.0700351  207.8972243  478.6112363  7.500290448  -31.96539067  472.4065099  
256.4260009  303.4315858  149.1152795  260.7647413  330.2026657  346.7882447  -12.56519283  393.1806678  303.447393  173.4189115  245.5427538  230.6923445  316.478557  203.642195  479.3121148  5.978667355  -33.64473631  469.1601357  
255.8435051  304.0092866  149.1079987  259.2240615  329.2607387  349.0489342  -9.311222613  393.8665341  301.9141485  173.8804596  237.6849904  231.4393394  315.2572906  207.1099352  476.2217026  2.877802338  -28.93031046  466.7335017  
257.7043413  302.6814427  148.5093807  261.3054173  331.4143111  350.3801531  -10.35852977  394.8966302  302.7744983  173.4816233  241.0846286  233.3124969  317.0644878  205.3761475  476.3507971  5.328699605  -35.1754593  472.7886351  
255.8618282  307.3370191  149.7222736  261.3781093  332.6015606  348.8515998  -10.43873651  391.0260146  301.4891285  175.8620864  242.6349498  229.7047265  318.7234622  204.1105058  477.4085499  4.309463644  -28.92102204  466.2730029  
257.9558301  309.1171426  149.9899333  260.4868374  332.3208953  348.9545344  -11.1560937  390.3784945  299.2558156  174.1549313  237.6407511  230.7513604  316.7698098  207.4465661  474.4805103  4.097138287  -28.74702267  474.5890568  
260.3847988  310.8062244  146.394258  258.3046898  328.7956068  346.0647172  -10.91941421  391.1607905  301.2655306  175.505531  244.6311716  229.422207  318.8073132  201.5594508  480.9960954  5.978319357  -31.673704  471.5875116  
