# Supplementary material for: The Foraging Brain: Evidence of Lévy Dynamics in Brain Networks
Source: PLoS One. 2016 Sep 1;11(9):e0161702. doi: 10.1371/journal.pone.0161702 (PMC5008767; doi:10.1371/journal.pone.0161702)
Supplement: S1 Dataset — (ZIP) [file pone.0161702.s001.zip › time_course_networks/dr_stage1_subject00023.txt]

202.9472965  323.0254866  81.41069143  241.9220122  173.6726092  385.1839714  52.88153649  505.5037216  245.9403863  251.8056923  229.7486039  295.4988993  373.8478653  114.1758398  663.8764832  -85.05968279  -104.6689789  540.296992  
202.8291226  324.9160589  81.82176292  241.3236397  170.1517982  385.3704188  54.36494442  500.559995  241.7147768  251.754111  223.2281192  296.6035486  376.2061059  114.1570293  667.5376527  -84.45446683  -104.3821029  534.5432046  
201.4784077  324.5961923  81.80113203  241.3065473  170.6667315  381.2852889  53.48141396  496.4115249  242.8457924  253.9547681  227.5387299  295.7706801  373.2019137  115.0461485  661.3039584  -84.2951714  -94.49456682  533.7075798  
203.7120316  325.1508631  80.38962008  241.1361808  171.3181219  383.6007021  50.3139694  502.9516538  241.3690781  252.1347129  228.6621314  293.7178682  376.2476369  111.2811069  672.4479436  -83.53599396  -98.08985024  531.9581359  
206.1791668  322.02239  81.21266459  240.3141618  174.7360928  382.6598897  49.84809437  501.5294137  243.8594087  249.5149813  226.7443306  292.9581938  376.4957165  115.0789203  669.735759  -81.03662477  -99.93413363  537.427189  
208.5902089  323.774981  83.85874575  240.5601882  176.3511043  383.9863127  49.51933606  502.9543278  247.0375995  251.2339302  226.4211251  294.7976588  378.0934161  114.3963084  664.7944921  -78.11935611  -97.13773792  535.1238964  
207.4563048  325.1112635  82.74721031  239.3556957  175.3450624  381.8527429  49.54835686  500.1164082  246.0875962  250.3436917  223.6361265  293.5628682  378.001899  113.5695518  669.9492293  -78.41709235  -92.70026599  527.4403056  
204.4598068  325.4103127  83.04090629  241.8070188  179.7156465  380.6280324  52.80948316  503.0694618  246.3867076  253.1478621  233.9238862  291.7365099  377.7557646  117.5459248  662.2360607  -87.7574842  -97.04768489  536.6911751  
207.8466553  322.0719984  81.07867652  241.2395744  177.6561893  383.7421865  51.93859502  503.5197293  245.9114558  249.907339  226.8602204  295.6576946  381.7255479  113.0502543  671.046166  -83.53016293  -102.1539182  533.9610388  
206.0518664  321.8272397  82.01404164  241.0498087  172.8747161  382.2772375  52.00804552  498.2877973  243.5719195  249.3643986  222.2362175  291.0956733  379.1553181  117.917479  666.6466386  -83.03591999  -98.97798341  534.8211618  
205.6827989  324.0788921  80.70630327  240.540063  171.9855835  380.0312469  48.33900478  497.9979483  244.2888083  252.8783467  230.0326853  292.2312728  375.5782322  117.7169429  664.8531988  -82.5363595  -92.01756571  531.5927064  
205.1539625  324.4028888  78.58096167  242.7370579  172.6538143  382.208243  47.05313425  503.5266918  243.2473696  251.6333061  227.6743268  293.2822552  378.698314  112.7652412  674.4513208  -82.37021134  -92.12095733  532.2189614  
203.1797494  320.5056592  79.49565457  238.0689494  174.8094764  382.9626097  49.35498984  500.0716479  241.8132639  247.9569326  223.8593183  293.4971038  377.7276187  115.5754028  663.9986103  -84.32364145  -101.1553481  536.606985  
204.4684561  321.7432911  80.86488728  238.3555007  175.9960923  384.1823036  48.86242964  499.4714579  244.8397988  252.2487204  225.518989  294.4066385  378.2709818  115.681612  666.0968103  -79.39173561  -99.15494983  530.9469183  
200.6275439  317.8435757  79.788558  236.8809172  175.3289621  381.9899395  48.52330128  500.3555765  243.6560589  250.8050358  228.994472  290.1547545  376.412956  114.662314  667.7097061  -82.02489289  -93.41185281  531.4244151  
199.2661875  318.3673602  83.80339438  240.3812558  177.6105968  382.0679582  51.9584875  504.3497338  245.1049528  252.9589792  234.4338709  295.4568777  374.1581293  114.6107974  664.2107987  -83.23130876  -103.0184183  537.4351128  
200.0378007  319.6185071  85.42273484  238.5295028  174.1560631  387.6679271  51.05676749  501.819404  243.7214388  252.0001897  225.1503497  297.1544819  377.4933424  116.7283293  672.0439241  -83.77248088  -103.8021831  531.3720399  
198.4571379  320.6735054  82.42343096  240.2069712  174.8787426  384.3305232  51.04076056  499.7082106  245.4281848  252.3694854  230.2905438  294.0825798  373.0609703  119.0182742  663.1295641  -87.16635032  -99.19666455  535.6715052  
198.0981923  320.1704463  78.62514818  241.0699897  171.5904198  384.798079  51.0885059  501.7360173  244.3246102  251.1105432  227.5818931  296.1547302  375.1802273  113.3504634  668.9239972  -85.4890395  -104.3717858  536.206145  
197.2936007  319.331935  82.83824178  240.7884313  171.0789877  385.3723607  52.82153387  496.7436621  244.8742261  252.4777486  225.9752499  295.8149907  374.001517  118.7378912  666.1585955  -86.88595855  -108.1169331  537.016275  
200.9461268  322.2832086  81.37403968  240.8710609  172.6957458  385.0226409  52.74583853  502.4481244  244.9528385  251.8744024  230.1883931  294.2839527  376.1898257  112.2800704  669.9379348  -85.91219288  -101.7941975  530.9151557  
203.7261308  321.3916473  79.14513835  240.5988796  169.6218751  384.8480467  53.62816119  500.5879552  242.9199505  249.8597201  225.2294178  294.6104555  375.9617582  113.963457  667.6971796  -85.81926699  -106.7538098  540.1666421  
208.9669531  323.895374  82.27503253  242.488813  171.0417041  382.6409852  54.32782505  500.4170102  243.806306  253.1045625  222.6182206  296.2001907  378.2804106  116.0965001  663.1777759  -83.77203797  -104.0475859  538.7758732  
208.9013705  325.9576754  79.76019564  242.6473534  171.8158472  383.4064604  51.29876689  503.0834681  243.7432376  254.0424409  229.7814067  293.1668183  381.0869724  114.3485444  668.7301974  -80.98606729  -90.58355498  527.9085968  
206.2455745  324.3826683  79.36334564  242.2477486  172.8462214  379.8736674  51.92907709  502.0817297  245.47927  252.5426785  227.1668493  292.2043166  378.3416006  111.9779809  668.9618198  -80.73970581  -95.11725267  539.8271165  
207.8122328  324.3470764  82.08426197  242.6761965  173.389772  383.7017857  52.49820206  501.6951137  244.5784749  252.8806348  227.1250872  294.8734143  377.516911  114.6431756  663.2220128  -82.65275388  -99.37194679  539.0456725  
204.272134  324.1776837  82.19683255  240.7684187  170.6363603  383.9831197  50.73519475  501.6932602  243.9079217  252.5508386  225.4547673  292.6806119  376.3143748  114.0975994  671.1316274  -81.30121219  -93.48636229  529.2372974  
207.4259339  328.3050176  83.20321105  241.0353521  175.4399649  383.566213  51.70208618  502.878766  244.8571533  250.5287727  231.4159657  294.507151  377.6374577  114.7968242  670.5762292  -89.92865884  -99.24388155  533.6500492  
203.7837483  323.6320425  82.50751638  241.5055221  176.5604174  382.8902822  50.47640077  502.4446217  245.837782  252.6152417  232.0010041  294.1562882  375.4244867  117.2715262  666.308103  -83.68400328  -99.25388654  541.8497742  
205.0879362  323.0643691  84.41915203  240.7875801  178.0011885  389.5380386  50.45624519  508.1889499  246.3287618  250.6261392  226.5370322  297.1608351  379.1639667  114.7803618  674.0471554  -82.55616217  -99.99912974  534.5436581  
201.5487796  321.8002886  84.55639631  239.6330293  176.1109101  385.977567  51.42332069  500.2472219  243.920892  251.749811  224.2041928  294.5705226  377.3772544  116.0348763  667.4801781  -84.83810694  -102.0531258  534.4954279  
203.5829854  324.0176235  81.49513688  238.9408237  176.8759135  381.8807493  51.10922368  497.0404148  243.3773449  252.3530767  229.1664659  294.3443225  375.0677158  118.6749296  659.3205934  -85.60059053  -97.26108313  533.1152558  
203.4398875  326.435845  79.52725247  240.3758429  177.5698036  384.4444606  51.13406221  503.8399481  244.2732934  252.6890677  229.6472561  295.5512947  377.2347337  111.6332677  670.9659518  -84.36595565  -103.6551452  533.6221932  
201.7600782  321.5648762  80.61424479  238.0421392  174.5021815  383.9026119  51.43320303  500.9950402  244.7773039  250.3644271  226.0480947  296.0524678  375.7285476  118.1327559  665.7915111  -84.50834393  -104.0673915  537.7124188  
203.4524923  325.3520417  82.4929479  239.8941443  172.7340421  386.4822843  50.93730881  499.8860218  244.8622068  253.9092844  226.0672516  296.8827152  377.8547256  114.8189924  671.1252985  -81.71888369  -99.72349789  532.1605451  
201.4046963  323.8563723  79.66526479  240.5694717  172.8060586  381.5596892  50.65456297  500.2931786  244.7666981  251.8819577  229.9416793  292.4715432  375.2504971  116.5044947  666.8081669  -84.75201656  -94.98899984  534.8081182  
201.3640855  323.9125801  79.62931519  241.48647  171.9100185  383.997882  51.08534521  501.971185  245.2302963  250.3267239  226.1695201  297.9644348  373.7154128  114.3604335  661.4988412  -82.46025606  -99.81639508  540.3727957  
200.8956368  326.4712203  80.55150416  242.286386  168.6245212  381.9182476  51.95405952  497.2086431  244.626262  252.4955181  223.7777003  296.8049435  373.9451226  115.6657822  665.0208804  -81.0976297  -99.63752413  532.2304884  
200.5744  323.1384223  80.02863897  240.5388259  173.5016478  378.8867106  50.95133032  501.8784724  243.1504007  253.0677546  229.5466305  292.9841609  372.1422461  114.2980548  661.1642025  -80.76594841  -91.08662102  536.437628  
205.6734571  321.0068476  78.4309421  239.4862359  171.546066  382.4222543  50.82733993  501.5547091  243.4959259  249.3275838  226.0955969  293.9768235  375.9555628  112.0412116  668.2049885  -80.24893768  -101.5786574  535.5133476  
209.1870742  320.566113  81.83358406  239.3174819  173.981703  382.6326196  53.50908806  499.1019075  242.828486  250.8591646  223.6326703  293.6332231  378.6993616  114.193141  664.94589  -79.83902345  -102.4476388  531.8595864  
210.349641  320.8861128  82.37999332  240.60759  176.2948915  379.4738534  51.12491503  498.9384364  247.6496695  252.6586061  231.0560611  291.2286148  378.2516687  114.7092162  663.3358458  -78.97911814  -94.06982557  528.8701167  
211.0564261  321.6040862  79.59710342  240.3749177  174.694967  381.7322069  49.04668113  504.678038  243.8790766  250.4409909  227.2076759  290.8789017  380.8084661  110.7632535  672.2528468  -78.19164343  -94.84184308  534.3581275  
208.3770361  322.2187227  79.39293826  239.7203222  173.0639429  380.6049808  49.59973771  501.4817464  242.1893329  249.1374648  225.6709704  293.335539  379.7467036  115.4966754  666.04993  -79.08687554  -95.73097648  536.8492598  
206.7634516  327.4127714  84.5083365  239.6776362  175.9723549  382.1979565  51.11709621  500.4798792  243.6861247  248.3530165  222.078  295.7502695  377.2764776  114.0543073  660.4285637  -79.59105908  -99.01374579  535.9163634  
202.9313393  324.1295234  82.93386754  239.5890275  172.7126165  382.4458062  50.25134856  498.8899167  241.9201561  251.4671737  225.8988095  292.5268225  375.2161424  113.7228641  669.3259732  -81.68951165  -92.50521837  528.7417847  
202.8030275  323.9049327  83.01491546  241.9581731  177.7209167  380.8551435  52.37887228  503.5206491  244.4998391  253.5689771  232.956397  292.7165069  374.322  113.9645417  664.5054268  -84.49539139  -95.06474183  536.8546431  
203.0153302  320.7609027  81.62193622  241.553646  176.9233012  383.4179991  48.03120098  504.2709893  245.1826767  249.9487286  228.2612524  295.4188619  374.748159  109.1682181  669.720632  -76.65172502  -99.46912946  533.4875542  
204.44493  322.9969161  81.25638618  240.3978069  174.7791272  384.6895627  52.49043187  504.9311583  243.8681545  250.1251493  227.881485  294.4176717  376.8743996  115.8074889  669.2844928  -86.16976827  -106.9448778  532.2393725  
204.1827161  323.1529551  83.30901267  242.064111  176.1158194  383.6001807  49.81679137  499.5416487  245.9504899  253.2159895  226.6670094  294.5211675  376.6955768  117.2988647  664.9823189  -86.04551037  -101.1833532  535.6753182  
204.2444876  325.1731565  82.31674902  243.1231986  176.8807345  385.0016494  50.64170325  505.7362669  244.8900518  252.4668249  230.1114559  293.6108293  380.0353581  115.659088  669.8016229  -86.77978108  -96.65020226  529.2789017  
199.2302803  320.1870597  79.37358047  239.5075161  173.1022043  381.5794461  48.68906795  501.2078016  243.8409375  249.9567565  226.5905065  290.839998  374.8546833  120.1714483  666.115982  -84.24387876  -96.87328005  537.7639852  
202.8615124  322.8697457  84.87034874  243.7377525  175.654157  386.8576369  53.45034535  503.5937996  245.0224408  253.8147717  224.9013204  297.9746503  378.8546606  113.981558  669.1689176  -82.5032782  -99.29844715  533.8327286  
202.5066592  323.1635579  82.10207907  241.1012963  173.4264124  384.8723134  52.18476812  500.799402  243.0114365  252.0849502  230.5430382  292.854008  377.3303709  115.2873484  667.5094286  -85.38850745  -92.76158137  528.4442749  
200.2232729  321.3562111  80.46401153  239.490493  173.2038163  380.3842134  48.70587684  500.768269  246.0756253  249.9059058  230.176292  292.753215  374.0243885  114.6134156  662.4253508  -82.36264062  -98.62313625  540.8454926  
202.7134652  325.1541347  82.64846284  241.5959785  173.1405348  387.3232137  53.93912007  503.4839627  245.9974319  251.8778575  225.0477204  295.7991557  374.8485414  112.0349769  671.6946414  -83.01054795  -103.5988997  531.7289404  
202.9472092  324.9453086  83.06194792  242.0238507  173.1198179  382.8827489  54.15139911  499.4413642  244.6570408  254.128918  229.3741363  294.7463399  375.0404696  116.0959831  665.9396492  -86.52881048  -99.10432588  533.5651843  
203.0739577  322.2652418  81.58263327  240.6648087  173.6292568  383.6206779  51.5798844  503.1237878  243.3179023  250.2008465  231.324703  294.5866158  376.5716057  113.2297304  667.716333  -85.14973628  -100.7582915  540.2928223  
202.9363027  321.8470828  82.37725343  240.1997205  170.239014  387.7024292  52.8967001  502.2251029  243.1489041  248.9226246  225.9033148  297.6064464  376.451277  114.4950685  670.1621849  -83.9444576  -105.4171416  536.5359964  
202.3771012  322.3813926  83.40928819  240.1701491  170.1610043  381.1268837  50.11125893  495.9144702  244.387472  250.6467996  228.1569159  295.3885452  374.202237  118.9527962  662.9173768  -82.53678413  -96.76203483  536.6386082  
205.4667617  326.4637138  81.66327561  243.5050534  174.2721741  382.0276927  51.75477251  505.2002045  245.1982563  252.8650716  227.4772436  296.122299  376.857372  111.0912215  671.8916908  -82.86262769  -98.75766873  533.2413811  
203.2974725  321.254806  79.76839833  239.4999739  170.6466916  384.0760756  51.91732628  498.9010047  243.5434499  247.3385319  222.4206329  294.3815237  376.0677511  116.401059  665.7268427  -82.38367747  -102.2084183  538.3826315  
207.7524809  323.719612  83.27594828  241.8570909  175.2311527  377.9963529  52.75770595  497.8723179  245.8339238  252.5041744  229.2407155  293.4926018  375.8589026  116.7914787  661.5864209  -85.69919587  -98.94588939  532.9749814  
212.463143  324.1381895  79.91948057  242.1128907  175.2070803  383.3115348  49.26487824  502.0870322  244.8831304  251.755664  227.4968447  294.5620767  381.5936952  111.3656847  672.9552071  -80.80920601  -97.78321363  530.58071  
210.2443339  324.1859913  79.48124563  240.2612857  172.4932633  384.0453201  50.49584717  500.5935389  245.0614209  248.6885915  224.4881814  294.585243  378.780371  116.311475  668.4558937  -81.81722842  -100.2949854  536.5375579  
208.439395  326.2841187  82.37053441  242.0234558  175.3903125  380.1595039  50.71434447  499.2033967  247.3097557  252.4209007  224.4538879  296.225098  376.4816463  118.4318376  660.7157196  -84.10957643  -100.6570713  538.3431529  
206.4734352  325.8794931  80.73098621  240.7397258  175.5868822  383.3217295  50.58395868  502.0831477  245.1535113  250.9223969  227.4092742  292.2571143  378.975777  114.5020362  670.3376294  -83.6206405  -92.75182925  527.7233214  
202.7928248  320.7869065  78.57591158  239.3648253  173.0684483  380.9144745  51.15485494  499.4738796  243.1456103  249.3880881  224.6032961  293.2355371  376.5675519  117.2098202  663.055233  -84.98748921  -97.68589795  540.1313113  
202.6125315  323.7263145  82.36966681  241.6879385  173.8397023  385.1654719  50.41005787  501.7884188  245.3848543  252.1990642  224.2150151  296.5658949  377.7765213  113.3409726  665.8741904  -82.72333952  -101.526695  533.8469566  
201.6584586  323.0800293  81.94615496  241.7933527  172.2386023  383.8043845  50.51215146  500.0302027  242.5071987  251.5436629  227.8780018  294.2708036  376.9256555  114.7021008  667.641784  -83.19044705  -94.07739698  526.1702769  
200.8189592  320.1119964  80.20982923  240.5605325  173.5032959  379.2300923  49.91353755  501.5948766  243.7824978  252.7050665  231.6056311  294.4667724  374.61526  116.2505258  661.4457231  -81.70305697  -98.42739968  540.0303967  
201.7458812  321.5079851  82.28568582  240.2638366  173.0047139  386.8702328  50.25797856  500.7553604  243.2293652  252.1854536  223.1215568  296.6300007  377.7686042  112.2614885  668.7393623  -79.28868211  -99.86285262  532.5504223  
200.5573624  320.8061539  80.97189142  239.770261  171.4970141  383.2630645  52.15773024  498.3556919  243.5093343  253.8128096  228.6911506  292.4335157  374.351957  116.8137044  663.6480145  -83.61396723  -93.61555531  529.0157555  
199.5761602  321.9201934  79.47925895  239.0419092  173.7684257  382.2420955  49.41027481  501.866944  243.3283181  250.7746992  229.9161675  291.1108743  374.4331863  112.7113394  665.4093879  -80.07875108  -95.45056563  537.8860802  
201.0013269  321.4088996  80.76981247  238.179932  171.1070876  386.569771  51.9771477  501.7807638  242.8710578  250.0595948  225.6421735  295.5063569  375.2935468  112.6080123  669.0612066  -80.67694196  -99.48257949  533.0337531  
200.9388557  323.1683732  81.84332121  241.1094674  174.5554234  382.7443226  51.50163287  498.0141221  244.470252  254.0213541  229.0936141  293.2078763  374.4525508  117.2290068  660.0943611  -84.64727064  -96.53248507  535.0801506  
200.2939639  322.7094797  77.95212621  241.5174961  172.1763036  384.079216  50.71973076  502.5505123  244.0243108  252.7011548  227.3833513  291.9688308  375.5879828  113.033957  671.8015162  -83.67116887  -97.2494447  535.1978982  
200.4204468  322.5319783  80.57295932  242.2081352  170.666583  385.1467891  53.16252612  499.6887556  243.7926926  251.1487063  224.7364465  295.1811748  374.4614399  114.8268955  665.0097415  -84.95820479  -100.4346025  537.6870873  
201.0630798  323.6880862  82.36642091  242.5182086  171.9776285  382.8485925  52.50704539  501.1955921  243.5213423  254.8234629  230.5374384  294.5027419  374.2473821  115.4646236  663.6642314  -85.93658583  -96.68559856  534.5790432  
200.7017123  321.3504128  81.87133916  240.638094  173.3976076  383.3553759  51.8482996  501.9045334  241.151931  250.1926477  225.9651556  292.6217836  375.912464  113.648401  672.2096545  -84.77156206  -100.7321073  536.7525374  
200.6979821  318.1000079  83.76779482  239.2943169  174.0441754  384.2664144  51.39437542  501.5736499  241.9996308  250.5979336  225.9643133  293.5680043  375.3573841  118.3093055  668.3984494  -84.52876672  -101.0257077  535.8249829  
202.8530299  321.225541  85.74879619  241.0281283  176.0534089  387.5517319  51.93763701  501.0936497  243.1784496  253.3533537  230.0326198  293.1925513  377.133316  114.379709  671.2091404  -84.20731956  -100.5658105  528.2077045  
205.1021445  318.204529  81.59552839  239.5970715  175.9298586  380.9774633  51.54861365  502.9808692  243.3182181  250.8869287  229.1847671  289.7912524  376.645605  114.7072727  668.6809883  -85.19243022  -102.0100612  536.8337447  
210.7775777  321.8817868  82.862453  241.4040363  175.2316355  386.4884325  50.51473857  503.2758838  245.5198842  251.5719487  226.7684756  295.4134215  378.6068035  111.9822025  665.6184113  -79.19960511  -102.8265021  534.0022159  
212.207101  326.2027007  84.44637184  241.7760981  174.888676  383.1475836  53.40472483  501.6488172  246.2965263  253.0789139  225.6853835  296.7343494  380.4008387  113.0394711  668.8812456  -79.9753486  -99.94503779  526.1992431  
209.852592  326.1905541  81.43634339  239.9956085  179.0981533  380.3763807  51.4367971  501.6092976  248.0363525  253.7032635  231.4024252  294.6368795  376.8528874  115.5300955  662.9374409  -83.39368529  -97.22851482  534.0799598  
209.9094525  326.3141357  79.73360614  239.8766166  178.0931696  383.3327707  50.32146705  504.7905071  245.8783633  252.5182658  227.2189238  295.4513364  380.0993182  110.864762  673.5148594  -81.32688077  -102.0940759  534.714601  
208.3268679  325.3164548  80.72079347  240.5180655  176.8288871  383.0304889  52.14038336  502.627925  245.7513537  251.4102921  223.9364924  296.8828354  378.7139556  116.9255778  666.7616548  -83.65463355  -100.6079291  537.7164728  
207.9017283  328.1212539  83.33275608  240.6683997  174.2287672  382.0084505  51.09631586  502.1961591  248.0973294  253.0302706  227.536758  295.8723213  376.9881115  115.5364788  664.3613845  -80.94679911  -94.88870144  535.9638661  
205.8309816  329.4435631  79.23355392  239.4425414  171.6585706  385.146081  51.32027437  502.6735145  243.3348348  251.7268558  227.0182414  293.3368669  376.7178689  114.1786019  672.6381608  -84.26625527  -93.929119  531.3860895  
205.7407513  326.1895471  79.21259019  238.8004989  171.6261419  378.318814  50.00033773  500.6228592  242.8875663  250.4809612  223.6920124  292.3597869  374.0290869  114.4915039  669.2012049  -79.55265587  -96.2377837  539.2425554  
207.2126518  324.8926501  81.30164907  236.9001203  171.4748648  382.5752466  48.49629003  499.8297692  243.8361025  247.8678879  221.1437698  295.7790859  375.4208173  112.5635714  666.4584194  -77.15743331  -99.04683575  539.375337  
208.6863888  329.1812632  82.20147702  239.8956247  171.8811436  381.8689298  54.05999358  501.1137623  244.2556317  252.4613146  222.1873749  295.0468238  376.4064286  111.815034  668.6896811  -81.29449743  -101.4681697  528.7487171  
206.0726225  326.9905662  79.95918569  240.1926716  176.4690997  378.7675328  51.40696909  499.8115399  244.9443248  250.7073412  233.0604466  292.6270179  375.7255963  114.7222999  662.826131  -86.65055619  -97.94250409  534.4050632  
205.1139449  326.3116267  77.5116624  241.4714768  174.2564892  383.0928606  49.07179778  502.5876244  243.6336587  250.5339821  227.3837873  293.7506385  377.8802738  111.552997  671.6301349  -85.38609463  -104.4407127  533.9499302  
203.931012  324.7389206  79.89236641  240.2840642  173.0918616  382.4148274  50.38097263  500.8747043  245.697205  249.3397811  225.5259519  296.4935854  376.0645186  117.7313518  665.5118562  -85.14902783  -103.2268695  536.3521986  
203.093635  325.8688443  82.05420124  241.7892605  173.8842781  379.9944462  50.09817768  499.1649111  245.3606601  251.6023921  226.2494284  295.9194863  376.274839  116.882226  663.6310198  -83.07589239  -96.15253885  534.6518728  
202.4296164  322.0909093  79.78523817  239.019879  175.1777232  384.1746276  50.50559502  501.298487  241.1603625  250.7898359  227.7420964  293.400436  377.7447719  114.5076331  668.609621  -82.95027922  -91.32344992  528.6140214  
205.2662643  317.1781848  79.4750719  239.5034682  175.5141323  379.7442509  50.79238818  500.4801309  242.3170114  249.9309999  226.0476569  292.3881805  377.2742388  114.5698725  665.1835275  -81.16511613  -98.86697359  536.9610811  
207.3457127  318.9146397  84.19863242  241.2378956  177.2120795  383.6430817  51.37700145  503.47856  243.8811578  251.9112385  226.4652598  293.9525022  380.350429  114.7031244  664.3711186  -82.39291642  -104.6065879  536.0499894  
206.8812653  322.0750378  82.95048157  242.152286  176.2090666  383.1164724  50.73556968  499.5775441  243.4861365  252.5301663  231.8557226  291.2410047  379.4413091  114.8951955  667.6825658  -84.94255998  -97.20565593  525.5242137  
203.6945534  320.9113573  81.16482754  240.3839263  175.2816806  381.1074563  50.62468695  502.2047782  243.9045936  252.105793  231.54652  292.574568  377.2652402  115.7434948  663.2395603  -84.8079206  -98.7467231  540.7383419  
201.7495091  319.2052587  81.71382715  240.9134704  173.1418228  387.3295305  50.51522982  503.4375496  243.1181095  250.9318959  225.7638096  296.3812298  379.2129015  113.3814671  671.9305895  -83.01163389  -101.8211003  533.4560147  
199.1676582  319.2156608  83.30997257  240.2311186  171.8779013  383.7697222  52.61750648  497.7979948  244.8676196  251.9313203  228.1237544  293.4932678  375.2853021  119.2574048  661.9333193  -85.90003105  -98.3043796  534.8841613  
202.3030362  321.1763339  81.43972077  241.2177212  173.6371268  380.3428377  50.81565154  502.6730712  244.3492528  250.9041581  231.0237477  290.8888436  375.6538803  113.1312968  667.150265  -85.42146902  -101.1802876  537.1853161  
205.3750846  321.0899769  81.62856082  240.2768767  172.6238112  383.4557122  53.30297582  502.203918  242.1332522  248.8192036  224.7011816  293.8728938  376.8940105  114.2992367  668.3131111  -82.8714111  -104.7648885  537.1394415  
202.6311596  322.2554197  84.08809324  242.6597494  174.0937156  381.5229829  52.03592467  497.7983835  244.8193173  253.2647673  227.4463969  293.6988411  376.5318066  117.2777853  662.4658885  -83.7701199  -99.34758966  536.5738105  
201.7310442  320.7731607  82.24592275  241.1282279  175.4806269  383.6157308  50.49154833  503.3224902  242.9342015  251.7107537  231.8702343  291.8805183  376.6645977  111.879349  668.1605016  -83.12765464  -96.11608588  534.4341809  
201.0206323  319.7886369  83.99422691  241.0959503  173.3381934  386.4608003  53.23719555  501.381171  242.8257177  250.2672661  224.0859728  295.5456494  376.4857399  116.3761961  666.4306276  -83.4685893  -102.2332666  535.3696242  
201.1286264  322.5131036  84.8327117  241.5450145  173.8157491  382.366858  51.6442208  499.5441957  244.5928067  253.6651819  226.8473601  295.7842504  374.7661939  118.1418702  663.3610386  -85.6470741  -99.14177983  533.8887604  
202.0649187  324.2708666  83.22929215  241.8105281  175.3337173  387.2209508  50.3103737  505.9023951  244.8993242  251.054772  229.9452063  293.2528762  377.3280902  113.7592918  675.1876223  -84.98200918  -96.82275087  527.7662054  
200.0227997  319.0748722  81.5629995  240.7030488  174.012717  384.8694773  51.6374819  501.9916929  244.0320022  250.3766728  227.599781  294.4715761  375.2954117  117.8812914  667.4033502  -84.38445714  -100.9588888  537.7651833  
202.5410901  322.0914927  85.11429169  242.0929358  174.0625201  386.8255205  51.83059556  501.3173386  243.7726561  252.3081852  225.1506479  298.2472912  377.7767738  114.4732607  667.9380804  -81.66194846  -101.1017056  533.9005584  
201.9814897  323.9137972  82.09836337  240.952772  170.9437688  384.7764613  52.33943794  499.4930534  242.8478678  252.2177645  230.0805519  293.6282958  375.81237  113.1946896  667.9090527  -84.53164263  -95.5192103  530.822394  
201.7581428  325.6115271  80.06178623  241.847554  173.0694006  384.0819705  50.45854144  502.5995799  245.0525424  251.5558104  230.5674617  294.4814228  372.9519373  115.0861923  664.4166813  -83.64162226  -100.9887151  541.7566413  
203.4759658  327.1493248  80.70891038  241.4814965  170.6517193  387.950628  51.46926383  503.0923458  245.7050679  251.6062999  224.758831  297.1450374  375.6528534  114.6232596  673.7939084  -83.38450157  -104.4433247  534.521361  
203.9779513  326.8758511  82.3730535  242.0706818  172.0772955  381.5178699  52.40183378  499.2290703  247.752725  255.182777  226.4080876  295.4498667  375.3130178  118.0355494  663.6907064  -83.13592652  -95.82000264  533.5407593  
203.7501411  324.0784193  80.98945608  240.5599071  173.4888298  381.9618311  49.37382715  503.7056769  243.8344841  251.5306445  229.3378621  294.4882398  378.9704525  114.7001864  668.1360306  -82.19863728  -91.07146702  539.1979762  
203.181167  323.4819624  83.99043224  240.0847131  170.9949972  386.1793612  52.39724496  500.5967551  242.0728905  250.1269131  222.4972594  295.6980799  377.730858  113.3712906  668.3102368  -79.39606299  -95.0638911  531.2518799  
203.6984497  324.2128708  82.74816447  242.6305293  175.183023  380.231041  50.91106338  499.0776911  246.6667476  254.0305566  229.9577634  291.6991292  371.829581  115.4133644  661.0599761  -81.28820712  -91.45002527  529.7278022  
205.5916854  326.8320285  78.67838441  242.4880684  173.9410771  385.0743755  50.15175479  503.5195352  244.0327551  250.4622403  227.7256096  293.6721514  375.7198153  109.6474775  673.1794752  -84.48492893  -104.4520263  535.2905733  
207.0124257  325.0502704  80.60368055  241.58741  173.5644649  383.1905042  52.25431912  500.4855266  244.4565812  251.0757607  222.6766094  296.323452  375.6749612  116.9193911  666.689696  -82.32858042  -102.5309459  538.7377268  
210.3198465  328.6860587  81.01016557  240.5967054  175.0966327  382.4964484  51.78150731  500.9422433  244.9169597  252.9468285  229.2628666  294.7326361  379.5038224  116.3825051  665.2520929  -82.61732263  -95.1680337  535.8635153  
210.5874392  326.0483726  78.6915977  239.4442935  174.403666  380.2591101  49.76128168  504.2905885  243.0396112  250.7060374  224.5348266  290.9915541  381.2135247  111.3636195  672.0342096  -82.78733236  -95.40902756  534.5258704  
211.4181853  323.6685005  80.38862667  240.0061826  175.9939822  379.9345381  50.42705293  500.75101  242.227301  250.4377447  223.1653935  292.6895862  376.535641  117.0843149  663.3730253  -79.3672574  -97.92530762  539.5102813  
211.3339032  323.4081463  82.56820714  240.130078  178.562856  379.8998136  49.95070323  501.6222827  245.4837029  252.3424964  230.2246199  291.1354939  377.6008792  113.8527386  665.5427073  -79.27285083  -93.82736345  530.0404599  
208.4679089  322.4422239  78.59027536  239.671161  176.3471942  380.375641  49.39783145  502.0589573  243.0972899  248.7548335  225.8364901  288.7619275  380.2676207  113.7372627  670.5748884  -83.64058025  -99.33285959  533.962893  
207.9561812  321.7836867  82.03473037  239.7132235  179.2234588  380.2320781  50.56375445  501.1495405  245.5550486  248.9059015  225.8573834  292.1310543  377.6566344  118.2064312  661.8855844  -85.47759283  -105.6026502  539.1288184  
209.9067275  322.0115856  83.80931834  241.1058544  177.601125  385.1921005  49.45318393  501.8045924  247.6001076  251.9006321  227.2700792  292.216855  380.9221681  112.6625374  675.195575  -83.19953634  -101.715043  526.5565011  
203.5588887  318.4805444  80.50170156  239.9781773  178.4717023  379.9367572  48.29788202  502.7279733  244.9741637  250.7716762  229.9460471  290.6250434  379.6887061  117.750536  667.3477234  -84.20273544  -94.23865163  534.9307027  
202.5972812  320.3479212  82.4876274  240.887915  175.8192277  385.4706321  50.67698353  501.9105381  241.5750462  249.2415863  225.0457856  297.7565451  381.1740408  113.7677003  667.8890188  -81.53779571  -97.78181694  534.1412429  
200.6839714  319.0150159  82.24722335  238.1085889  173.9060605  383.4635588  50.83439926  499.1210781  242.7786123  251.4832178  228.930089  292.9215513  376.133419  116.5511244  663.6185406  -83.63192811  -95.70394247  528.2370909  
199.1942057  316.1412267  80.24758673  237.7597473  173.3047683  382.2908397  49.50974087  500.708818  242.3749304  249.5978635  226.3939279  294.038494  376.0192416  114.0495694  664.5830809  -78.70979415  -97.24907487  536.2122138  
201.3571127  320.7779719  83.4496769  240.1005747  170.7353946  383.896284  52.26486764  500.6121576  243.356161  251.5969175  225.6380863  296.7670531  376.5505313  114.5521422  666.6406641  -79.66518415  -101.2499417  529.3931028  
199.6410631  318.7892902  81.09253102  239.8172851  173.4321361  381.7301333  50.49771849  501.8746843  244.7588963  251.5317388  231.7447002  294.6267885  374.7809575  114.5836448  661.9247689  -83.23097516  -97.87313655  536.6682457  
201.4633784  319.6407689  82.10597994  240.5644741  170.9898628  387.2664492  50.83667105  503.6696844  246.0847848  250.9910823  225.1474244  299.4135615  376.0208073  110.9224242  669.920188  -79.07390937  -104.2561503  534.7866648  
202.6712358  322.8304632  83.82355906  241.2878667  169.9461352  384.9213111  53.82673398  499.4286945  244.8770308  253.8238249  226.6620474  297.1128856  376.0013078  114.6318704  669.1623389  -82.21560299  -98.94495008  534.139698  
201.1440438  322.332116  81.37292691  240.1002234  171.3729458  382.5537245  51.37403695  501.0400094  242.8067339  252.2753207  229.5357149  294.0124929  375.8951304  115.2428046  664.9896298  -81.76564859  -92.93136092  539.6506179  
202.7200338  325.8205895  83.33443749  240.8603288  169.089427  388.0582644  53.90910367  501.7680131  242.4536396  250.3093087  224.2225953  298.2369931  378.4005713  112.385123  671.303688  -81.66326554  -100.1070002  533.0620816  
202.6119682  324.841688  82.43267322  242.2784744  173.3918407  382.5174588  54.58161496  500.2428136  243.2118454  252.5949685  231.0966429  295.1628731  374.0067956  118.1559106  660.376111  -84.94993261  -94.71099557  533.4243666  
203.82235  325.3989616  81.29316248  242.3683268  174.0788563  384.5676695  51.969972  504.3603448  243.3114372  250.1191736  228.4578366  296.2920294  375.2138465  112.0048168  667.256651  -84.23877599  -103.6115578  538.0156771  
204.4255957  327.706846  83.0012714  242.7449528  171.9799251  386.1582182  53.02036395  500.5481023  243.6302479  252.0187119  224.424825  297.0236153  376.002181  114.5913494  669.2477955  -83.96188448  -104.2125966  533.0825286  
204.1527948  326.0178659  80.77768158  241.5257642  175.6073943  380.915754  51.72321649  499.6317593  248.3498662  252.5745513  231.9159062  293.9785521  374.5120785  116.3778597  662.7387667  -85.96318157  -95.80056905  534.8487961  
203.735592  323.3812201  80.24087817  240.2493302  171.8718474  385.0795271  50.90167539  501.3851819  246.843839  250.423947  224.0175  296.2073436  377.0811953  112.3917933  671.7382277  -82.58626438  -100.8026803  533.858611  
202.9400097  324.2839804  82.78258182  240.7116387  170.9159854  382.6758483  52.13037739  496.2904791  244.5496592  254.0042654  223.7370871  294.8132846  375.2808577  117.8453153  662.90763  -84.18041045  -97.3422811  535.011955  
202.452594  325.8548277  81.85719119  240.045729  174.7761053  382.3988826  50.48409684  502.7731922  243.7393739  252.3225284  233.3661266  291.3447315  375.338989  112.6674339  665.4992381  -85.48962011  -97.11603233  536.5202282  
203.7228897  322.2623033  81.88458714  238.3062534  171.8882688  385.6000348  51.78399985  503.0851181  240.9113438  249.9517759  226.3441794  295.3929494  377.6317612  113.5098956  671.1981995  -83.22749058  -102.3950587  534.9723442  
203.497627  323.7310987  83.85327615  241.8186226  174.2594731  382.7585143  51.8020417  498.7694997  242.4786408  254.2822138  226.4191061  295.6417972  375.7250852  117.3636532  662.9872018  -83.90193836  -97.40794052  535.9628201  
203.9330333  326.5189976  79.41207254  241.793255  174.0723149  384.6435752  51.16394576  502.2606347  242.7014435  252.749952  228.2598481  293.4353556  377.4951621  112.0446152  672.0742397  -84.48785512  -97.06596823  529.5305865  
202.5760947  324.749909  79.36750381  240.5275312  170.6813069  381.1484755  52.14826279  498.8096515  244.2722291  250.7416158  223.2576058  294.4073035  373.4260859  117.0611805  663.5272136  -83.94585044  -100.0772912  539.7655457  
202.8646559  327.8347888  79.76361603  241.9667894  174.1335495  381.4894752  51.31030289  502.0162487  243.5092943  250.2408735  229.3143281  293.7200541  374.6458664  113.919505  664.7633722  -84.76040892  -95.58716057  531.4311526  
201.7022179  323.9073575  77.69630592  240.4272973  169.1262032  381.3309696  51.61999211  498.5866411  242.8372692  249.1122149  223.3813154  292.908483  373.6283049  113.7409256  665.0699774  -85.39763827  -105.1657717  536.3792349  
203.1029414  326.0791417  80.83304985  244.4040338  174.0039227  380.0837187  51.28631492  498.90949  245.9702121  253.5445125  230.0249365  293.5463063  372.9939382  115.2400558  664.2817925  -86.29446836  -103.4208517  534.3399396  
203.1451203  322.6062584  77.37257766  241.5735475  171.7147128  383.8254211  49.86915934  501.0514056  243.7321181  248.6550893  224.5224459  294.4862036  375.404475  114.4711015  670.6435611  -81.92483486  -100.2763383  534.4306489  
202.6538725  325.2086448  80.30616861  243.0834484  176.7930365  378.8561313  49.48753972  497.821499  247.7294776  253.9345805  232.6599594  292.2927381  375.0415872  117.8376803  660.2906601  -83.45869244  -95.12098922  530.6421147  
205.2333356  323.6694809  78.18162564  242.0902405  174.9972391  382.5944557  49.8889552  502.2303138  244.9077058  249.8075926  225.814836  296.1604569  377.1680817  112.4067782  668.2406563  -79.76891817  -95.3327025  530.6934261  
204.4246753  321.5934764  81.78864573  241.1063647  177.5130596  379.9696208  51.95771716  500.5553454  245.8896651  253.7952924  230.7558162  293.3134591  378.0219513  118.1326784  662.1465575  -84.28184043  -96.387707  532.7597816  
208.5625872  317.3928504  79.468539  238.8769559  175.9087469  381.4712455  50.58443438  504.7995581  244.9295589  250.5668007  227.6281133  292.6039381  380.1269458  113.7516154  668.7571354  -81.65722779  -97.11135725  534.0815349  
209.764809  320.1557852  84.49321936  239.9978808  179.1188815  383.09345  49.01678878  507.100738  246.6023376  252.2175611  230.172053  292.4151469  378.6242756  109.0303171  667.1833698  -79.69004339  -101.0446279  540.3172481  
209.5773272  323.0611903  84.9073796  241.5400044  176.3857142  387.1126452  50.75399789  503.2359179  246.6504178  251.14253  228.6538563  296.1273203  380.8168907  119.2234854  673.0515055  -80.738547  -102.6123646  537.0935067  
208.0369339  322.9365063  88.24138063  241.2240267  175.1941321  387.4606786  50.48868521  501.4016537  247.6805772  250.5890274  224.0860891  297.3318706  381.8424468  116.5416229  672.9395714  -79.26195667  -93.55272344  535.1380291  
204.0794816  319.9283905  81.59684967  239.8609468  172.9385001  381.1614739  50.15403073  498.8097978  242.7746445  249.9040547  226.479957  287.7182392  376.5068624  114.2046074  669.8322696  -83.33797204  -91.87533982  532.1678779  
204.6696875  321.5502655  82.65753068  240.3777788  173.9445433  381.6285522  52.05132149  501.577972  245.6270186  250.5323929  225.8015454  293.6407269  373.1273931  114.8507024  664.8206499  -85.92568075  -106.4390216  539.8760775  
207.6345722  324.4315724  82.23127363  241.24069  172.2249609  383.6287728  52.51019635  500.077111  243.267579  251.1628053  224.5583574  293.5023076  375.3673921  112.9709989  672.0805546  -87.30931973  -107.9728349  527.7872767  
207.9343002  321.8775544  79.70455815  239.6344948  174.5251843  380.475494  50.63583103  502.1327257  243.8164294  250.8148949  229.2772621  291.2649594  376.0923902  118.0064904  666.7206287  -86.76020888  -105.0151854  541.2007153  
209.8685082  324.0730357  83.06352371  241.1395118  174.0339622  388.8544254  51.59268691  501.7311039  244.8156218  250.6780337  222.2839211  297.5472426  380.9398189  112.3428466  674.5686931  -80.10590861  -101.7311427  534.9350858  
206.1228312  322.7402421  81.12660021  241.0517061  172.1887738  381.3694401  50.6026952  499.1355155  244.0207197  252.6576406  228.6650457  293.9302395  379.4047181  118.3711584  664.5568473  -80.45896684  -88.34788886  530.670539  
203.7389697  324.822437  79.2796669  239.840494  173.2298229  379.7084316  49.90241712  502.9224241  244.1683597  250.3963576  229.4459046  293.858  378.5637724  114.9988894  665.6911968  -80.00987129  -91.9730297  539.5883978  
203.4670769  325.2363082  80.06926637  240.1239078  170.7109085  382.9604199  52.22994092  498.8508571  241.0608511  251.479633  221.6918759  294.7058991  377.8657265  112.7087623  668.4281113  -80.34886241  -96.1818412  535.6658523  
201.4200165  325.9658224  79.09321836  240.6455348  174.632013  379.6610023  51.43256479  500.2046791  242.0466595  252.5107021  228.124173  291.4951053  376.2239005  116.7725962  660.0699862  -84.9236801  -90.50629462  536.4863445  
200.4118064  322.1565035  81.14914958  238.6776698  173.4661277  385.2682928  51.43165402  499.4070647  241.71436  250.1938672  223.2693868  293.4743723  375.8407001  110.8312767  668.367822  -83.68646622  -102.1279975  532.2906306  
196.8633753  317.8225868  82.04272303  238.6566734  173.499261  382.1081535  50.28283694  498.854747  240.4115837  251.0702281  231.4293482  290.0145131  372.8259393  114.525048  662.2135577  -85.26941704  -96.36224825  526.8551598  
198.5314901  318.3170479  83.23594544  238.602313  174.6899365  382.4688697  50.26514924  501.9815171  241.5629637  253.0071638  231.8929432  292.1933846  373.5630286  111.9998004  661.9051732  -84.72769781  -105.3683061  537.1898194  
200.1196397  320.7984005  85.79916003  239.3213855  173.593808  384.3051725  49.2624878  502.5795822  243.0627952  253.2487483  225.8629519  292.7763228  375.6384219  111.7191682  672.5973483  -82.35800639  -107.3995594  527.3520868  
199.4334874  319.7777034  83.5696608  239.0572818  178.3461418  380.6241912  49.40051994  504.5605096  244.1225527  250.8926652  230.5709983  290.5222425  373.8556577  115.7760518  667.4645579  -86.37990057  -104.7957463  533.3992538  
201.9662691  320.4251736  85.12464819  240.3958375  176.1134861  387.4364607  51.12335699  504.1235806  245.7508218  250.456323  223.0582504  296.1726467  375.7037795  112.6175051  667.7934674  -80.10305163  -104.3979324  532.1318444  
204.8460813  324.8727195  82.02385038  240.2258534  176.2413744  381.5080879  51.07032439  499.1940807  245.3100723  252.122423  229.7071086  293.306113  377.1002661  114.3964019  663.3251567  -84.05199389  -95.31362519  525.0020757  
207.7837584  321.3339053  78.9132014  238.4933949  176.3499291  381.9236106  51.24326138  502.3581752  244.2358899  250.3500894  226.7915943  293.9969539  377.095687  116.7211037  662.6763112  -83.57319352  -101.8050984  538.1405502  
210.4644879  324.5636693  82.42074845  241.1943599  174.3500436  384.5416992  51.5392609  501.9725829  243.4624032  253.3823793  223.8999721  293.031874  380.5279492  112.6067363  670.2066656  -81.32283282  -101.5081427  528.157046  
207.3819712  325.3564996  81.05856256  240.647003  177.0396342  379.7604189  50.50416077  501.2102773  244.5282264  251.4949421  229.9050527  292.1497508  377.685774  118.5757218  663.2807242  -84.72351696  -96.07685991  537.0463168  
207.7219447  325.7805858  81.38632591  241.3938313  173.8589356  386.4031486  51.53799582  504.7314668  245.5101515  250.186232  226.7684396  297.5408365  378.0920348  113.5788696  669.1695445  -81.89168559  -102.3664921  537.2134102  
206.6240109  328.1191005  83.12248842  241.032427  171.2814243  383.1065139  51.44184899  501.6215041  243.0376256  251.7463967  224.2534436  295.3295545  380.1289585  114.3809148  670.1112545  -82.68826176  -93.98640307  531.5797575  
205.1515138  325.2552769  79.28819949  240.1313134  174.8894258  380.2356658  50.13076626  501.3439457  242.9857569  252.3882517  229.4395081  293.1756675  377.2068942  116.2066543  660.5144867  -84.90905901  -93.15785934  541.1342168  
203.8931877  325.3016254  81.38729682  241.6154682  171.8862962  385.7311224  51.90557425  501.8090132  244.3490701  252.0748096  223.8038869  296.9346632  377.4616484  113.0929376  668.1113808  -82.98590034  -100.4671116  533.4888722  
204.3961367  324.7152821  81.22821691  241.5614918  172.8612289  382.3181975  53.53240244  501.0722831  246.0672995  252.7886803  231.2640815  292.7030181  376.2699251  115.080063  666.4638544  -84.29358136  -94.04685597  529.1372114  
206.7531717  321.6956824  79.47706903  240.4517539  175.0224269  383.4589799  51.21561323  503.1065291  245.1281974  251.2667613  228.3130822  293.8882366  376.6955143  114.6419569  667.4400342  -83.29254987  -100.3557579  540.2869851  
206.2207745  323.8022099  82.91360504  239.8625859  172.1029952  386.9386451  51.96294085  500.9622432  243.2741346  251.673366  223.5376827  295.49489  378.2022374  114.274786  670.2648159  -82.17104332  -103.2140724  533.5390252  
203.5465245  323.4752428  80.40369679  240.6852996  174.3462812  382.1183808  52.02741497  499.693767  244.0565482  252.4065224  229.8474577  292.4953704  375.2385105  118.5402323  663.6311661  -85.6971181  -95.01690092  537.6818883  
203.2837588  319.572012  80.31789983  240.3997929  170.9007484  385.4530164  51.9510735  501.3827351  243.5598314  250.2288041  225.3463781  295.9513939  377.1733951  113.1741555  670.679599  -83.34489782  -103.7184423  535.4291182  
201.9327293  321.2470759  82.82547906  241.1155925  173.5411004  381.9856257  51.57655143  498.6314341  246.0724879  253.1054452  230.0711105  295.2689285  375.3219687  117.236023  663.3023812  -84.24389952  -97.62761175  534.6849147  
202.6757111  323.2745104  81.2121734  242.9432625  173.2065539  384.7364057  50.45726962  504.540655  244.26836  251.8694868  228.8095385  296.7657309  377.427393  110.6012971  672.0917152  -83.53988014  -100.8573874  535.4086889  
203.0514666  322.3097936  82.65541801  241.2538777  171.5753483  386.0671267  51.23096208  499.2413846  242.8678668  250.6348344  223.5062502  297.0138445  377.1865727  114.2338216  669.230875  -82.51241953  -100.8327997  536.7743202  
203.2065375  325.6541543  81.90358875  241.008935  174.5556374  383.2743385  50.10469582  501.5788494  244.0721056  252.2507557  230.8450553  295.0468615  375.998469  115.371346  665.2105927  -82.74636341  -91.8251339  531.9129927  
202.3370378  323.4383517  78.51104123  240.7768983  171.2838611  383.3661568  50.36531444  499.0578215  242.4968654  250.2502993  225.1382964  293.923517  374.5939302  113.0593479  667.5328385  -80.12601937  -98.69774728  537.2930413  
202.5013866  325.6351252  81.67565457  242.0199008  173.0239413  383.9478044  50.13287977  498.2520554  245.0678119  253.1497775  227.6734913  295.5611953  374.020117  114.9904265  667.2139396  -80.89113825  -96.88720836  533.4746468  
200.7192376  324.1562566  79.98669207  239.3217221  173.5156548  380.8466436  49.36101929  499.9581073  244.2402542  251.7951941  230.2908001  289.9370332  372.5327421  121.707227  665.3333868  -87.57067254  -99.84310711  536.8677626  
204.7847589  323.6684444  81.68664165  240.9040104  172.7828826  388.9633609  51.22826517  501.9252472  245.3702511  249.2611235  224.1369309  296.1453712  375.7896659  117.0775529  672.3307576  -83.74523332  -104.3702052  537.184605  
204.0077763  322.4889939  82.60931323  241.9800727  178.6836114  381.6051752  50.66480926  500.7702987  246.7312226  252.3432516  231.8792941  293.5897295  378.1726838  118.9758606  665.0414352  -85.07116822  -90.99950005  532.0770725  
201.9961529  319.365451  78.55301933  238.988431  171.3665238  383.9678984  48.76243653  500.5951394  244.5496341  249.4232813  223.7840787  295.0302571  377.3773635  115.5857079  668.488364  -80.62405672  -97.59465411  533.4500001  
202.4748402  323.4777063  80.20455758  240.8216465  174.3541433  378.6771924  50.40022536  496.6084965  247.2685997  252.0805014  227.0336627  294.6626966  374.0685879  114.5782241  660.620669  -80.48236862  -95.36723965  529.925921  
203.3533729  321.2312236  79.51122241  240.443906  172.7198805  380.3972582  48.53257064  501.0035694  244.5990028  250.3156269  225.4073948  293.2217556  375.8251293  112.1356841  670.0996468  -81.3024649  -98.9206638  531.3035035  
203.5565561  321.9381965  80.79141462  240.0240669  173.4915613  380.2930954  50.20824651  503.0738825  244.9061933  251.766871  224.6704618  293.8490101  376.3594875  118.2273708  664.0750332  -81.50646468  -99.5674105  534.8887381  
204.8348719  321.8056167  82.23731496  242.0618372  174.7542316  381.7367094  52.10602329  499.8256747  244.7060123  252.4456324  229.3906428  294.0034235  377.6062599  115.3307032  666.7885293  -83.37929366  -94.63546397  528.7284178  
203.4299766  321.2757296  80.67296053  241.5299562  174.2318581  379.9102547  51.3859581  502.0901847  245.9955808  251.5440286  227.4661793  293.2896139  376.2665605  114.8251207  662.3347022  -84.47495707  -99.17910794  539.4304353  
203.8073926  326.2055085  82.79816478  242.023026  171.4551352  384.627468  51.33644115  501.9360324  245.4757276  253.2604551  225.2757482  294.3698015  377.4940849  110.5670387  672.9026482  -83.60119736  -105.5451834  528.9024965  
204.4254725  326.5862082  82.58740166  241.4570428  176.9850278  378.091098  50.99104284  504.3523057  245.9550458  253.1953044  232.0163225  292.0715217  375.3735102  114.2152038  664.4393168  -84.56679898  -100.3993525  535.5882826  
206.234244  325.5421452  82.39524062  241.238993  174.2985217  386.9281352  51.26761064  502.3187345  244.518805  249.9941027  223.2863842  297.047676  376.5264505  112.3104686  669.0754656  -80.14714207  -102.7982577  536.1770744  
204.8362733  323.6032686  83.37103205  243.2085606  176.9462488  382.2824465  53.39622218  500.6344659  244.7055603  253.8248878  231.2238653  294.7079407  376.434756  115.5900495  664.343607  -84.17436823  -93.93409253  528.9522501  
204.6075707  320.9084773  82.00763232  241.0465232  173.9880757  385.777803  51.45960709  505.2041627  243.7159828  249.3686996  227.0556326  296.9120816  377.6266937  113.9864091  666.8286171  -80.01146827  -96.77770015  537.522408  
205.225994  324.3496752  85.44110242  242.725893  171.5477211  385.6633731  51.94463581  500.3964348  243.5735665  251.8435182  225.8739733  296.5413304  378.4419785  113.3230955  667.6223856  -82.73546554  -97.90751587  531.4004365  
204.2558784  323.1715638  81.69332125  242.1415379  173.4331096  383.4451392  50.51559932  504.88511  243.8945756  250.6789386  231.118575  295.0652287  376.4759455  114.8153519  664.5322212  -83.5558842  -98.74181291  538.772162  
205.1849399  324.9280812  84.53296118  242.03295  171.0393328  387.4442574  51.67655062  501.3646529  242.0213267  250.2757936  223.6538146  297.0824536  377.0984349  114.0270563  667.998546  -81.66066183  -103.3049587  535.8298064  
204.7504319  322.2218608  81.65146024  240.7637064  175.2004943  383.2776878  50.11397687  502.0772203  243.8984007  251.3560469  230.7783388  295.3345525  378.8514764  115.3187216  666.5244639  -80.96792539  -90.36211295  534.4793186  
204.6412088  320.5594733  82.8224243  238.6957672  169.571432  387.5915634  52.19361057  499.7886518  242.0390213  249.9875201  223.4166146  295.223098  378.2739294  113.2370743  669.5840329  -79.25321249  -96.90170943  533.6754903  
205.5311871  325.6312838  81.86027566  240.9300974  174.6266327  381.9602522  51.23706897  498.3083808  245.7913437  252.5694649  230.1656519  293.3772948  373.8761146  116.6853194  660.3629315  -81.24309691  -91.29119226  533.6010346  
207.323298  327.0322138  78.920159  241.2017526  172.045424  385.4656886  50.80580405  506.4355777  243.4278293  250.3625473  226.937663  293.2903005  376.7440812  111.1744238  677.2074664  -80.62501056  -98.90311804  535.6312428  
209.1088739  325.085171  82.40893111  241.6613404  176.2917915  382.3388795  51.13754651  500.0546398  245.4132119  252.5047503  224.0881401  292.6483996  378.336098  118.1073963  668.2180299  -82.53921405  -97.37392739  535.396604  
208.1437954  324.2684296  80.00902967  240.925995  178.6580968  383.2008002  49.60271563  504.2131434  243.9308137  252.2991323  228.0792739  292.1826116  380.5210611  112.3762885  671.7259397  -82.50396999  -91.78426326  533.0477834  
205.8743021  320.1109666  81.1299496  238.85016  174.3196435  385.1742756  51.87938616  499.9879552  242.4354333  249.8416832  224.3713788  293.2800573  379.2216374  114.8027685  669.6971139  -83.17330233  -98.51522152  537.4028758  
205.4445921  322.7368848  85.34967535  240.8105878  177.0709383  382.2387884  51.1601017  501.8095569  245.9942961  253.964898  232.9509781  293.2895012  377.4977581  117.0905139  664.844489  -86.03875502  -95.21565668  536.7129136  
204.8016518  320.2035473  80.79550122  239.0757681  174.9992616  385.4847386  50.39264558  502.4195106  242.254542  249.8269214  226.053477  293.951046  380.7092193  115.2057763  673.7908741  -85.2554034  -98.45589501  536.154372  
202.6520089  320.7404464  81.21664521  240.1359679  174.2812302  381.7228175  52.1005137  496.9679244  243.8767492  254.0301585  226.1934701  293.0268415  375.9445226  121.3552065  662.9778847  -86.54399984  -102.4714716  538.5924256  
202.7668664  321.3716343  79.28074117  240.448225  174.9142125  386.192771  49.83735936  502.6729735  239.8952832  252.3827003  229.0626017  291.8383918  378.4967326  114.1372022  672.9999916  -87.01794546  -100.574869  530.7939134  
200.9769114  322.0006364  79.55224921  238.5960989  171.1011704  382.7428093  52.91468413  499.0111232  241.0658505  250.6528315  224.7390298  293.7996304  375.4803009  117.8891095  662.7309508  -85.97912337  -105.3338904  538.7859006  
203.8001668  325.9071404  81.71426323  240.101386  173.0426345  384.3260103  51.91702629  502.1448112  240.721858  252.4739216  229.7921475  294.1070379  378.2516833  112.5074865  670.0933233  -83.97693625  -101.048163  527.9473812  
202.0970409  320.6588365  79.81012571  237.3743885  172.7534852  379.5810358  51.52023396  498.5232928  242.7328163  249.2255985  224.7444028  294.7401823  374.6436349  114.9133247  662.5798252  -83.27223032  -102.4139761  539.6766471  
201.1647713  322.7177495  82.76709295  239.8587348  174.4529515  381.929856  50.83355002  500.4087855  245.1502756  251.8177277  227.6078981  294.3152071  377.0083712  112.8566318  666.3212708  -83.62913199  -103.0373998  531.4977143  
200.1796553  320.7750182  80.45499988  238.1571795  172.5301082  380.631975  50.2453154  499.7424965  243.9677869  248.844358  225.7545566  292.4151693  374.9554993  113.0749974  667.32024  -84.1588114  -101.4359051  533.3340898  
203.0986974  323.6318117  82.32851461  240.363451  174.5005324  381.9493982  50.23572968  499.9809493  247.3499491  251.3265401  225.7428021  295.731292  372.8230056  115.3903733  660.849977  -81.98132741  -105.0453973  538.1512497  
203.2478944  326.1465983  81.83781272  242.5605274  172.87996  382.8982381  50.59363802  499.5915806  247.8180006  252.0324493  225.4384977  292.7384815  375.585587  112.349518  670.1861929  -81.34114191  -98.25496793  524.1226454  
201.4182011  322.1361834  79.09908595  241.2731875  173.5710651  376.838399  50.11199803  502.16959  246.840134  250.3330565  228.0768441  291.0375837  372.9498589  115.3220129  662.6735626  -81.83004683  -95.74531083  537.4225892  
204.9284458  325.1250386  82.87525545  241.107134  173.0575286  383.0406883  50.06236832  501.6612426  245.7132186  251.6859177  224.3512225  296.9324358  375.9127194  113.259502  664.7695711  -80.17800669  -101.0782996  532.9917734  
203.2733407  323.0044305  82.43565866  240.0540154  175.5539913  381.6762196  52.50846272  502.1251498  243.9646767  252.0596  232.1791853  293.8660337  373.073724  114.4264936  663.0833948  -85.48968651  -98.21102496  528.3609299  
205.4934928  322.1199263  82.77035628  239.8792029  174.4503538  385.6480148  50.87572245  504.9024642  243.9738741  248.7323385  226.8635401  299.1576353  377.4988107  115.5672436  666.6892537  -80.78193003  -103.466165  537.3886829  
206.9831565  325.6041717  84.19099844  242.4256286  174.392601  381.7878186  51.74391635  501.5030528  244.849703  252.3480117  230.0328134  296.7103303  379.7447803  115.1854489  668.3867935  -81.70530593  -97.37960263  529.9050594  
205.7839622  321.4024919  82.28527132  241.2991642  176.1570647  383.3014533  51.75943767  505.0711719  247.1730775  250.8558687  231.8885611  296.3460683  377.2981149  113.9366752  663.8760606  -81.08578974  -95.04284748  539.8264223  
208.2317636  321.7410057  83.08027724  241.5739243  174.6300678  384.0806917  52.85938755  498.75665  246.1807623  254.2851563  228.3636329  294.5887942  379.2875921  113.26778  670.0240738  -82.99688919  -100.7722689  532.1517121  
208.7664961  322.5714888  84.18476796  240.9123403  178.5357207  383.859398  50.08890583  503.5672933  246.7975363  252.5006701  230.921962  293.1119188  379.2198344  116.0368226  667.4819942  -83.68545254  -98.34992734  533.8747451  
206.94743  321.9993781  82.52678688  239.1664034  174.0454658  384.1812134  48.55531633  501.8908163  243.5997253  249.2706909  224.7644772  292.6402201  382.0403474  116.9825167  677.1287737  -82.261186  -93.83745635  539.4282451  
205.2258318  320.468145  84.68037373  240.6380945  175.3430554  381.5482699  50.42929396  499.4769571  245.3262152  251.3953709  224.521717  293.7436805  376.8802569  118.597329  661.3919741  -82.91147366  -96.13976459  541.8948667  
202.2343149  322.8503762  81.74240308  240.2182702  171.4395654  386.774769  49.40480662  501.3150385  243.6688398  251.2786865  224.8615457  291.6526035  377.3244684  113.1363041  672.3826175  -83.80203489  -94.2575285  530.2548568  
200.8454288  321.1682921  81.33790102  241.0479784  171.6802161  382.9251738  50.8809275  498.8548006  244.7005443  251.7407641  223.4854273  293.7382406  372.9826746  117.0900665  660.0744933  -83.44376322  -101.7663429  539.2282838  
203.9020054  324.1086943  81.18236338  242.1316083  173.0136476  384.4168892  50.62780808  501.8078974  244.200846  252.4732775  227.2183192  293.4151217  374.2740117  111.2612407  669.5862975  -84.22013263  -100.5822868  525.6126495  
202.0243065  323.0602239  79.27506846  240.7960352  173.8141565  380.1362951  51.89697182  501.4520602  244.589676  250.5611371  226.7291844  293.6942946  372.4637856  117.8732994  664.2239847  -85.04440235  -104.707046  540.2567554  
204.0585325  326.6535982  82.2381844  241.0131151  174.6247166  384.4180724  51.57829198  501.5488548  246.4384436  253.3188563  228.1915272  295.2815862  379.3873923  113.9800613  671.9199308  -82.55747511  -98.72930069  532.4014381  
202.0632495  322.0673851  77.4097478  239.0648307  172.5063331  379.6721439  52.94746739  498.9474294  243.4090075  250.4115637  225.656445  291.1308082  376.6298367  113.5999455  665.1326723  -84.12895872  -95.82522879  536.9968781  
202.9464771  323.6976915  81.39141938  240.6463788  174.2967254  382.3520538  52.38662715  499.8782111  245.3145237  253.4655024  228.1446616  293.3123469  375.7029697  114.2970083  664.0654684  -83.77731922  -101.8469413  534.6771571  
203.4868281  324.0318942  77.72848933  240.5102802  172.2852363  383.558442  50.49341156  501.9511024  241.8402515  251.7365355  225.8824059  290.5161427  375.8529957  112.5795123  671.7780116  -84.04709157  -99.33320604  531.2241893  
204.024367  324.2591522  79.38586118  241.2971259  173.1922264  381.8076622  52.5548479  498.9785641  243.6035125  252.9017726  225.2452568  293.246613  373.9841572  119.026407  662.4198728  -83.77804419  -104.3419933  539.8216216  
205.2531514  324.6110332  78.71076528  240.9308534  173.4055102  385.7140579  51.29963585  501.7054555  243.5796032  253.546433  226.8501541  292.144471  378.4508185  112.6815907  673.6284028  -82.79820602  -94.21812072  529.6359472  
202.0619364  323.0122656  78.3498108  240.3755532  171.1834322  381.1183634  52.47010108  498.8640967  244.6918627  252.2984213  224.0290578  293.0553385  373.9340554  116.9970244  662.4945413  -82.67952679  -99.73191405  541.1668711  
203.7303438  326.434235  79.82499778  242.123156  172.1640763  383.7593602  52.27203292  504.0038603  243.0252409  253.062015  227.5002256  294.5741489  376.7679897  111.3080896  670.5749024  -84.46026826  -98.20168946  527.9601297  
201.888992  321.390873  79.8378052  240.0733396  169.4699877  382.0116578  53.20543944  501.5127693  241.0261433  248.8591416  225.5036544  295.4940925  373.5019899  116.3263108  660.8044589  -85.00696556  -103.4233397  541.1550142  
204.0681309  325.3362809  84.24607052  241.0592159  171.1728997  386.7510331  53.34025617  502.3834248  243.8449337  252.5955278  227.7343615  299.7149965  378.9031109  112.5452305  669.0455637  -83.87421402  -105.268847  534.9386651  
201.708535  322.055988  81.56884534  240.0648579  172.2779212  381.3821188  52.56423754  501.8422294  242.1784779  251.210724  229.340062  293.7322776  377.2065074  113.7918412  663.8704913  -85.15350095  -101.4116289  540.2070201  
206.3974548  322.936034  86.06036866  241.2860778  172.8256293  389.6296916  53.73429271  504.1176145  243.8966832  250.1339904  224.4625101  300.7551021  381.2685469  111.7153498  667.6227175  -82.22798753  -106.0851999  536.4472462  
206.7183911  324.9504885  86.62886586  243.5215984  175.5359385  382.001305  51.70268405  503.1525995  245.0108946  252.2037953  232.8656135  299.1835796  378.7946238  114.0890595  664.5851177  -81.10606509  -93.03597992  527.1013272  
207.6674213  322.8700834  84.41710548  242.2572785  176.9896361  385.7343539  51.24826225  504.7753042  244.6530998  248.6524535  227.816769  301.1479107  377.50525  113.5070517  663.8834896  -78.11102503  -96.5404321  540.5621062  
206.4312748  324.8459812  83.80060438  241.3611546  176.1505774  383.439271  52.3970408  500.610397  244.2535978  251.2580331  225.393404  295.194298  379.8062733  114.1897361  670.3614992  -80.68309193  -95.49990058  529.9738607  
203.9632426  321.77455  78.8897803  241.2055612  176.2007128  382.0268723  51.74898329  500.5891012  244.1449453  250.7724061  228.2649837  292.7071602  373.9717018  116.8669832  661.9437232  -81.57083868  -93.98132298  539.0301458  
203.5388088  324.2452292  81.33755802  241.8867848  175.0430292  385.7390754  50.90068206  499.8428618  245.0437292  252.5590111  225.9042775  292.3490318  374.271126  112.5809998  672.874466  -80.12585921  -97.52207097  527.6070324  
201.8882993  319.8342845  79.10685948  239.7869793  173.4448631  382.8694149  49.83109058  498.3320658  244.3345233  250.3654833  228.4685001  293.335607  373.0279424  117.6906428  663.5622403  -81.74551081  -98.29800417  539.4603623  
203.4434949  325.1036291  81.22272702  242.1086609  174.7502901  386.5207812  52.55214141  502.3867199  246.0653909  253.1074393  228.7884806  295.8168946  376.995731  115.1867821  671.0735688  -80.19507859  -94.58183694  530.3512316  
201.2973624  319.7315244  77.90040077  238.8711845  170.887787  382.0751568  52.5889875  499.708701  242.5412028  249.5576452  225.7831151  293.4241221  375.3690668  114.7046299  665.7476394  -83.42627164  -98.44567366  539.7771608  
202.6651944  322.614124  82.03222574  240.4698636  173.8858888  383.560038  52.73598805  503.6381744  243.3709623  251.5818694  231.3967342  295.3192198  376.8374874  114.5162084  664.4098725  -83.34021681  -97.09965842  534.8333411  
204.0003241  321.2373744  80.83221023  239.7805421  169.6478472  382.6963292  52.16694834  501.946534  241.1196488  248.1144025  225.239967  296.9353395  376.3450331  111.4100063  666.5118185  -82.78957679  -99.73064061  536.1323227  
208.4172713  326.8310624  86.81665728  242.389036  175.9705645  383.1623615  52.75040991  504.2518859  246.681954  251.6674426  232.4831551  299.6638327  377.6018241  112.8481287  663.7910351  -83.394138  -99.97627207  536.72963  
210.5223652  324.749588  81.97168412  238.3508491  177.5234063  386.8870077  51.58471604  504.6076881  242.3294296  246.2726077  227.670427  300.0543048  381.5902664  111.1139605  667.4075801  -80.3584468  -98.02837131  535.39481  
206.8945946  322.5914722  82.80157311  238.6683292  176.502293  382.6179499  51.19596615  494.5554194  246.9306261  251.8915071  225.3813177  292.6084196  378.1904523  116.7622563  662.9197343  -83.45263559  -92.90603153  537.2701586  
205.2915352  325.0784623  80.90620437  240.7569242  175.8569326  387.0761981  49.42585484  507.4951084  244.1069751  253.6705695  229.4598085  290.3859082  378.2929758  112.9153918  678.6608759  -83.83314543  -97.56857919  528.9727157  
205.1457444  320.5983303  80.53065817  238.1286335  176.5300345  383.9082069  50.47855375  499.0316784  245.9072309  250.3901831  222.7072026  290.3060661  372.6976581  121.2996052  669.28101  -81.99944146  -100.0429082  537.1079612  
209.3787259  323.7476282  80.23563983  240.6543124  177.8202731  383.7414581  51.43050574  501.3199978  248.035189  253.0032763  229.0429004  290.052547  378.4838527  115.5529553  670.515347  -84.11963804  -99.18378348  529.7881662  
209.1994662  321.8642975  76.20312273  238.2542978  174.9750396  381.0659701  48.9735533  499.5122428  244.3749145  251.7874258  227.1434558  285.8975479  379.0167962  116.3378515  669.9294305  -85.48732146  -99.09845471  534.3555549  
207.6538939  324.2334423  82.32029659  240.7099847  178.0583571  380.6832169  50.09758416  499.4320156  247.1858177  253.2929821  226.1773502  291.9452759  375.6924554  116.8298117  662.6850464  -84.78162451  -100.7182288  534.5223626  
203.1268166  322.420542  81.00975861  241.444462  175.3728502  384.1320488  49.7297773  501.7770583  243.1422259  252.383497  227.6253315  288.1062822  376.3942324  116.3787577  670.9377747  -85.39688476  -93.61064752  523.7215875  
199.6055039  317.8082275  78.82406056  239.9960674  173.4374801  378.9110037  49.39948172  499.0857944  245.3172691  250.5152649  226.5413716  285.4697111  372.9552493  118.7103455  667.4334907  -87.86231711  -102.1764526  536.135592  
199.9976931  318.8132121  82.21859429  241.0362657  173.9826903  383.8396148  49.19982199  500.5577719  245.8274001  253.1636561  226.6664218  291.1908913  375.8111985  117.2146842  669.8536478  -83.84626567  -102.7529238  530.9037336  
198.4949639  316.4882773  79.62542564  238.4152132  172.2044436  380.3575861  48.42813674  499.1854788  242.6639857  251.4771465  227.8902027  288.4009253  375.3982461  116.0464859  668.2065858  -85.88274792  -97.64469981  532.9174214  
199.9250351  319.4149978  81.42969169  239.788565  173.8639594  383.0240138  49.87206357  501.9844077  245.588785  252.8957168  227.1112986  293.0299526  374.9176454  113.6937484  664.522389  -84.57459134  -103.3081115  535.2567365  
202.5496675  324.744932  80.3032408  241.7560941  171.4880859  380.7489928  50.59589253  497.9976064  243.0515286  254.8632243  228.5800026  291.5466687  375.5517602  113.2620217  666.916239  -84.2440861  -98.98860841  524.6149039  
202.5042244  325.3713232  79.67853446  242.6618899  172.5839384  378.2077379  49.93640597  499.6536737  244.7876729  252.6446222  230.7554723  292.298436  373.2417086  114.879054  661.5827932  -84.76033888  -101.0172648  538.1777933  
203.9161559  326.0911024  82.13042122  240.9157805  170.7826319  383.7800296  51.69888956  501.1146208  240.4979588  251.0311315  224.5229168  297.0128818  378.7796169  113.3977602  669.4485856  -83.50207069  -104.6855597  533.7283915  
203.1206813  325.8722133  83.85524965  241.5083001  173.6598608  377.8689023  51.89463885  500.116523  242.5028081  253.8433684  232.4985574  295.2222497  376.8081652  117.1901568  662.3211538  -84.6601278  -94.03548197  534.328916  
204.1538017  326.5278612  81.74147246  242.2284665  170.6327049  385.2858161  50.68883496  505.0933789  240.3133323  252.9672787  226.3319068  297.3475942  378.3770819  110.4449625  674.7958086  -84.10219913  -103.557233  532.7321069  
205.1397346  325.5698908  86.32749737  242.0009507  173.6015573  381.9704461  51.60705202  501.4000042  242.3415916  252.0164481  223.9245998  298.749446  376.6825771  118.9669108  663.4157722  -82.12204881  -101.375366  538.5006916  
207.8672405  328.0031341  85.65842056  242.9449938  174.453126  385.4200908  51.53452498  505.5635273  243.9072175  252.5363022  229.5251661  298.128805  381.8474811  114.8350094  671.2989951  -82.12553054  -93.01343571  531.2347412  
203.8740075  322.9504483  82.78464115  240.7329648  173.0255231  380.8667049  50.03349201  503.2917265  242.9092393  249.4938618  227.2173622  295.170031  376.9072816  117.2522391  667.2783131  -81.315952  -96.95924229  541.7333043  
205.4712359  324.1773251  87.17451341  240.8971573  173.0154549  384.869628  49.73358054  503.7040649  246.5034775  250.4984421  225.0546714  298.4389883  380.1590479  114.9095027  668.732664  -77.89885725  -95.31135479  535.0440203  
203.345512  323.2941086  80.98070986  238.901934  171.8851718  383.4215131  49.07270745  499.6488574  241.5329997  250.7073867  226.1725692  291.6090134  377.6801014  112.7317669  670.9982363  -81.80135965  -92.80127183  536.4826552  
202.8033923  321.4910234  83.74947758  239.916151  175.5995632  383.9129791  51.29488988  501.2366688  246.3106241  251.5422188  227.9500358  294.053032  374.7500138  114.1824615  663.7819907  -81.62354835  -98.00467635  537.6735969  
202.068405  322.654905  79.02628527  239.6933936  172.8756584  386.2490739  49.27438886  499.9588419  244.3112905  251.0524931  225.85663  289.9294824  374.5703273  111.8134714  673.6089896  -83.39909039  -94.4881657  524.8843519  
200.177277  319.4762257  78.98786023  239.7683146  172.7426488  381.6807809  50.49148106  495.9758018  244.7929491  248.7042627  224.3134351  292.3008556  372.0461146  118.0071307  663.230829  -83.90753962  -102.2793489  537.7282881  
202.7037729  323.2840094  82.21843786  242.2556989  174.7933065  383.6137936  51.00609402  502.1568591  244.2927543  251.7478079  228.8786336  295.3830059  375.2213813  115.086843  666.8300461  -85.54665255  -100.3299608  530.739402  
203.15334  321.1012734  80.75632582  241.2813076  170.8004403  383.5043696  50.28861279  500.3162441  242.490935  249.5476047  226.2958735  294.9159518  376.2793993  112.3090714  666.1759481  -84.12525112  -100.9826545  535.6380388  
206.7158204  324.0463141  85.87755995  242.7133087  175.3586461  381.878159  51.18127601  502.2881706  247.6849259  252.3294735  228.7325657  296.6782161  376.7785616  114.4332446  662.1636093  -82.04849871  -100.7626883  535.7543438  
207.6230506  327.6569272  79.19106047  240.9813284  176.0730337  382.7209674  49.2125602  503.7848217  246.2163392  252.2908565  226.6261402  291.7506539  379.8527193  112.4996534  672.390483  -84.68541037  -96.8191842  525.3035854  
204.4629407  323.1525995  78.38717707  238.8254932  175.9406068  379.0801737  51.46727622  495.8125927  247.3885913  248.6351702  222.8286365  292.2374334  375.1881502  117.5975594  664.1847672  -83.81284541  -97.8579574  537.2251818  
202.6259705  323.0801193  80.47731174  239.2510193  175.1353928  383.9636942  52.26168332  505.3848324  243.2106649  252.3806937  231.8275315  293.5684829  378.0099337  113.5172831  667.9919601  -86.75469284  -96.43686723  532.0628306  
201.9541889  321.4030957  81.47865549  238.1748634  171.0130994  381.7461619  53.08525239  499.3986342  241.4274832  250.9005964  223.3421656  294.96652  376.3205016  113.3913852  664.2593012  -84.84129673  -104.8930647  536.8998862  
204.7055939  324.8473968  84.67720757  240.496629  175.4260334  382.4776733  51.85717269  503.0064656  245.9319576  252.2469147  233.0170977  295.4281491  374.6709424  112.0325324  663.6856718  -85.64609111  -98.7252961  530.9712899  
205.9879261  323.8101434  83.98775486  239.5182142  172.197134  387.3241115  51.39340899  502.4437683  244.3962913  247.6995459  225.0024379  300.2710487  377.0411333  109.5529571  666.5769844  -83.30086354  -106.985868  539.2186453  
204.3054483  327.3168656  84.04686612  241.1222315  177.0651138  380.8802625  52.4642602  499.6486695  248.0337983  252.893057  231.8170972  298.568066  377.4504747  113.7301135  661.2983318  -85.26113974  -99.49292645  535.0337335  
201.4535072  320.9917042  79.99867868  238.3197539  172.0652945  383.5366421  50.61152853  501.5342595  242.7084337  250.1685923  223.9697545  295.5356486  380.4204178  110.0526992  672.1845642  -83.58631775  -100.3943811  534.6486547  
201.9262257  319.9355925  84.00375851  240.181854  174.1192049  379.2402851  52.68996664  498.3689647  246.56174  252.1845464  226.1476107  294.4488897  377.2070759  116.3331381  658.5789997  -82.99344948  -99.15548573  537.8234526  
205.6040739  322.1023708  82.43124601  239.6815862  172.5249156  383.7203997  50.12893574  505.0644948  243.421459  251.5554094  229.8493411  294.4097328  381.9476964  110.948669  670.7559757  -84.86931822  -98.65286549  533.5400761  
205.676112  321.7493528  86.00607781  238.6697299  173.5792011  383.5929445  51.98354831  500.6785335  246.3499916  248.8116225  223.7882552  297.1322475  376.7178835  116.4623657  662.0403153  -83.28153739  -101.9261936  539.1860438  
208.6057658  325.1172444  84.9179002  241.9143635  173.8908795  386.4820684  51.03790751  506.1667781  244.4422355  252.6636967  231.0448306  298.3971472  380.8073543  112.8431476  670.3162622  -82.82125524  -96.76401501  530.2544965  
206.8628362  320.8829786  83.73790316  238.8757747  171.810206  385.3033173  49.80774283  498.4900479  246.2793204  247.6170701  226.0313684  297.4659434  380.0965979  113.4147478  668.865506  -83.54736266  -100.4520943  539.824214  
206.1738691  322.7888709  87.09258549  242.1447457  175.1960245  386.5118013  50.98934066  503.6510335  246.4871127  252.3657419  225.8381472  299.4509413  382.715962  113.76546  668.358894  -81.41832205  -99.1211767  537.1565335  
207.5207864  322.9723247  87.02419567  240.1189356  179.8033023  378.8638125  51.15442202  503.1225358  247.2178486  251.9743195  234.9234117  291.9483913  379.8591421  115.4193741  661.7253976  -80.40184381  -88.12434166  531.8221098  
209.3010933  327.9163963  82.82959482  244.8511157  174.8722801  395.1236041  53.43894169  513.6555306  244.5211474  252.787097  225.2629876  299.6874771  385.4202354  105.1832068  675.9382293  -74.92793673  -99.43825564  536.3882667  
205.314083  322.7227716  83.0692674  242.1077446  177.948373  383.9021804  51.02106165  502.7553766  242.8200412  249.2119576  223.8288913  293.0549365  377.4945094  117.877658  669.6438935  -75.64609909  -87.08168931  528.3799978  
204.6561551  319.4936687  80.97748922  239.6490794  180.2441564  382.1725247  51.98250995  501.714704  242.9262463  249.5158538  229.3250167  293.2524095  374.7068289  119.6722894  662.7146273  -81.80765253  -98.18245081  541.1103265  
208.4402307  324.8542449  79.94638984  240.9428074  174.0018234  387.5342641  52.97557786  499.255566  242.6232702  253.9558561  225.5300246  291.7766721  374.9718921  112.37487  677.7235265  -79.35593453  -100.8982536  528.7705479  
206.1446169  322.9845885  74.72543187  239.6369109  173.5809931  381.6846977  53.83145595  497.1238936  241.5890728  252.2864771  227.0416919  287.3228835  370.9607244  118.8256008  668.5824648  -86.00266008  -103.1081349  542.5244152  
210.5885569  327.4911364  76.19995149  242.1183406  172.043103  387.297525  51.93339547  499.2208372  243.0777747  252.249243  222.9628225  292.0884094  376.024229  114.6723521  672.077987  -82.93641057  -105.6921315  534.8908916  
210.214459  324.7643266  75.26615788  243.1561543  176.1559433  378.2099811  53.22378752  500.3969472  245.1735099  253.7358263  228.8488129  289.5584722  374.0963215  120.3187641  662.9296035  -82.29216536  -90.92462262  528.0021596  
209.3898958  323.0551804  73.3294229  241.6071708  173.3139946  381.392905  49.43121589  500.2222657  243.4834867  250.5618049  223.8427337  291.1419471  377.4393064  118.5096705  663.6902685  -80.56851602  -95.76824903  535.2400063  
205.4561939  325.1325772  75.54701851  242.5808176  172.2664831  379.7518099  51.32593188  496.1443675  242.074594  252.070322  227.3012393  289.6436853  373.8254861  117.0936423  664.6432296  -82.60930795  -90.71125761  528.9753711  
202.0111102  319.5126831  77.03082763  239.0548287  174.7652449  377.9713291  48.68926316  500.5791854  243.3773876  250.9344611  229.2065726  291.0785401  374.5844177  117.1397262  660.8524128  -82.95934626  -95.73112814  536.1302282  
200.745301  324.4077076  78.75984237  241.8921182  169.2423498  382.6406181  50.97214167  499.6317459  243.7052184  252.4687303  225.2318471  291.0132792  373.5501871  113.0370249  667.2392128  -83.51752212  -100.4362279  527.7753305  
200.2687316  320.6058632  77.63512074  240.8090797  173.1846451  378.0108537  49.12012627  500.4859235  244.0219529  252.5040812  229.9056512  290.7519721  373.3633232  118.1087062  660.3041284  -83.63293683  -97.72731075  536.2114887  
200.510113  322.6574896  80.10905546  240.7389776  169.6253365  383.8266831  50.75719555  499.8473426  243.7595663  253.1453012  223.8589569  293.5557497  375.4748371  114.8342972  668.6242342  -82.41508659  -100.4128027  528.5780631  
199.4384742  320.7884593  78.97988999  240.5581275  172.8660896  378.3503578  49.26728977  499.4157977  243.9025021  252.9168263  228.3222776  291.6652235  372.9006926  117.0413996  661.0003494  -84.84689892  -98.56467456  537.1630041  
200.4121275  325.4858378  80.40828861  242.1183188  170.7809537  384.0031006  50.10336306  500.3795757  243.1233774  254.2056959  225.0576564  295.5459953  375.5903824  110.9104832  669.9908257  -83.1298383  -102.3115048  526.9713054  
198.4066719  322.472007  79.36154583  240.0414198  171.8469796  378.9148965  51.15368215  501.1995796  242.0083965  251.1524145  227.1793938  292.0042318  373.854404  112.5033566  665.2736615  -84.92963914  -101.0313095  536.6891274  
200.9242596  322.1895926  84.84138526  241.2931243  173.9271707  382.6331986  49.49719696  502.5474219  241.2524934  253.4376891  226.5212617  298.7527292  376.6587709  113.4258571  662.8155525  -82.6661267  -104.2396919  534.9434956  
201.6804726  322.6216021  82.11211713  239.6286928  173.4837182  381.772972  50.72480064  502.4445812  239.6078646  251.7103412  227.5705996  294.205706  376.5005213  110.8629095  668.9277534  -84.04305617  -101.1538356  532.5128425  
200.9316643  320.4894869  83.34387493  239.7360656  173.0553704  381.8796031  52.23295476  497.3108066  242.1111402  252.8266412  224.2486867  297.5534283  375.7346674  113.6432102  659.5820959  -82.33348571  -101.3251686  537.8027673  
199.2262296  321.8980397  80.40861543  239.7334341  172.56935  384.0225391  50.0129038  503.2689851  240.4771568  250.6620777  228.1754359  295.8097355  377.5043409  110.3996076  668.724234  -85.2217121  -102.292643  531.7809377  
201.494927  322.5123418  83.28967441  240.8709784  171.0184828  384.6460208  53.47403057  500.0974015  240.8083866  250.7296945  223.9811858  300.0263479  374.7947367  110.6413545  662.8379568  -83.31571496  -106.0738341  536.3652497  
203.9078523  326.424229  85.46452795  241.4978625  175.7166386  383.2144797  51.95831121  504.2945598  244.5535156  250.7634037  232.2050792  299.0224135  375.7087532  111.730135  659.6119162  -84.26248592  -99.18209778  532.183948  
203.80002  324.8333572  83.61763705  241.0214488  172.2625523  388.5092688  52.80836881  504.1129623  242.231071  247.1650051  223.8629224  302.6103058  376.9725148  109.2795957  664.9132011  -81.84625687  -105.4657927  536.5506931  
203.6952829  326.6541491  87.32839644  242.8259257  176.874347  382.5302918  50.43069551  503.3069818  245.7375946  250.9407695  231.987296  299.3613534  374.7149252  112.3566302  659.1094493  -82.63092825  -96.69830457  532.9143928  
204.6974512  324.5973777  83.38584378  241.9984059  174.182407  387.0310718  48.46711941  506.1012868  243.5704639  250.1673224  226.578705  299.567721  377.1694913  107.7485493  672.6966109  -80.21364116  -100.4331646  531.3850797  
206.1343462  323.0639214  84.82858575  242.4647325  176.5986269  384.4245298  53.20121803  498.3444782  246.5700329  253.0669705  224.5248241  299.477827  375.7625332  116.7787594  665.3477726  -81.01014535  -98.67654122  533.7314662  
204.425737  322.2660061  84.92509772  242.3296737  172.123201  380.7568303  58.50932899  497.5177895  254.8675018  251.3831601  235.14975  293.1160021  369.2915321  117.1516349  667.569965  -81.18431447  -80.00122018  540.0553317  
206.5350033  323.7851465  82.53049157  242.1456992  173.6481349  387.3661996  51.86350916  508.1890529  248.5796884  253.4372433  231.2201725  287.5302002  384.3150359  116.8266324  683.9344964  -80.09191856  -94.57591241  537.976938  
203.8932792  319.0751371  82.67629796  240.7959214  176.4391729  382.0170835  52.37396026  501.8788709  245.7074808  249.422234  227.885337  290.9266632  379.1608624  128.0113914  667.9475935  -84.96069281  -95.81495131  543.5538279  
204.2840607  321.6989651  86.07085249  241.3966007  172.9549636  388.4051092  51.426448  501.5133748  245.9355459  251.5342873  225.0303368  291.6509281  380.098231  118.8585802  677.5923562  -82.39321667  -100.0487574  533.4668627  
202.2386264  319.039289  81.41970983  238.947725  176.2108303  380.8242636  50.10594773  499.2660407  244.4759084  250.1035594  230.9335509  286.5032432  374.7872191  124.0147022  663.1468003  -86.51252105  -96.86619277  541.4739527  
203.6258464  321.0826101  83.08663545  239.7545419  171.943437  389.3002477  52.5460864  501.8290612  243.6270706  250.7689847  226.4480539  292.8852394  376.7691801  114.4957064  674.3829775  -84.85458046  -108.3869707  530.1030197  
203.7119365  321.3175631  81.31149725  240.5079384  176.004043  382.788734  50.87251876  498.7739663  244.2619154  251.3298574  229.6714763  290.9501005  373.5645896  120.8930855  663.392091  -86.17315517  -98.78459242  532.1617862  
203.6969216  319.6207461  81.0153281  239.5954017  172.5361789  388.7628914  49.97528808  502.7524709  242.7228702  250.5595622  226.3862984  294.3948722  378.1389597  114.2833286  675.0927919  -82.19293952  -106.0571158  531.5035769  
204.7514394  322.2397862  82.17811036  241.3998227  177.7666525  379.8259063  52.40265767  499.9762358  245.1646633  253.4568393  229.4263677  292.8270017  376.1608387  121.5728793  663.2657866  -81.1788923  -94.17674126  532.4643271  
207.6181563  323.299565  78.39153196  240.1421599  175.9862967  383.254588  51.54324684  503.0709449  241.8343218  250.9241598  226.9893914  292.0552949  380.4546626  116.2439897  669.7636762  -84.69441059  -99.10141174  532.7050174  
210.5613896  324.0174137  78.9147648  238.8582247  175.4735086  384.1986957  54.05086212  498.1264572  242.4158944  251.7363177  223.0204646  292.7559111  379.054151  116.6892421  666.883479  -84.53871356  -103.043254  535.635212  
209.9839699  326.339601  77.40097237  238.4891849  177.2147476  381.3038626  49.98682932  500.5133551  242.5555319  251.6502822  230.5203715  289.3402364  380.2613574  119.0535541  664.6330878  -85.16042119  -94.24868831  536.8303074  
207.6708354  326.4014859  78.01954649  239.1351608  171.5065085  381.3475148  55.46584322  496.8624785  243.177594  253.1987428  221.6205779  292.082672  377.2865031  114.0949228  666.5104382  -84.05311441  -98.82279175  540.1272465  
204.1244448  327.2541035  80.86872924  239.6290941  173.1778999  380.3418318  50.98030912  498.142712  245.2511268  252.5325912  228.029729  293.434645  374.9343226  117.1247323  661.7346911  -84.13828347  -97.86057994  536.0434998  
203.8362051  321.0569513  79.74434221  237.933533  170.0110816  385.0798834  49.78955893  500.2551245  239.068074  250.4508336  223.6476572  292.3508021  379.460003  115.5400611  674.6828848  -83.03748338  -95.58927446  533.908554  
202.6096795  319.1246295  79.95023835  239.5832737  170.9152956  380.5916088  51.05508232  497.8977219  241.4694836  251.1684452  222.3745103  292.7656863  376.3580509  118.005323  662.4948136  -82.9441728  -98.63419974  537.5009651  
202.5753812  324.1454499  79.0214141  239.7806097  168.8673701  380.1708873  50.95462687  500.7881877  242.9604184  251.9916882  233.1795688  290.2307439  373.4083724  111.2392605  665.4150111  -83.16761786  -93.65565572  529.9564533  
201.8199569  321.6092902  79.93418142  239.0371922  172.5374797  380.972273  49.46641822  498.5078822  241.0253866  249.091216  223.1721776  294.7683915  373.9045851  115.5432205  662.4392738  -85.55929879  -104.0388911  539.5896357  
204.7449738  325.9529179  83.62031183  240.1277034  174.5637078  388.4090125  50.41844744  503.5808412  242.981255  253.4809949  227.3707981  295.1144927  376.6222145  111.8598486  673.5009214  -82.83265116  -106.0515923  530.0257869  
201.8146795  320.4927459  80.62365109  238.9548036  175.9383341  380.6458817  49.58026001  502.7823973  243.8302993  251.1128083  228.4120209  291.4897568  375.8567886  113.9370007  669.2330269  -83.48251268  -98.29690306  536.6277234  
202.1610644  322.5272425  83.95873973  241.5564939  175.6839779  384.1625072  49.23331833  503.055363  245.874285  253.1813178  228.2614184  294.1269735  376.409185  114.6979097  667.0480851  -81.94278286  -100.7854696  531.6121472  
200.7288647  321.7933837  80.27645817  239.579668  172.8030563  379.4680286  50.31150677  502.0974475  245.5952089  251.510895  227.3776788  291.7307325  375.0090845  112.982488  667.8274715  -83.7345366  -97.97080631  535.3114806  
202.2333048  323.4726476  83.2694382  241.7713819  174.2761095  384.5613827  49.19481392  503.3421708  247.2197717  253.0644757  228.9258821  295.1394551  376.8167742  114.095136  665.9672116  -82.54711479  -102.3366101  532.2740046  
201.7584492  320.9106151  79.8140536  240.4007115  173.3340952  380.568391  52.00024744  501.3801445  245.2192156  251.4792783  226.6293625  292.390536  375.5788378  113.0120224  666.8529978  -84.32239914  -99.03649451  534.9899101  
204.165333  324.9983314  85.10966754  242.556907  175.8066417  383.609788  51.52582823  503.5532466  244.66441  252.1088729  229.7307019  296.2952707  377.614642  113.7036935  667.7763113  -82.88008807  -103.828478  533.5054917  
204.7127138  323.0302073  83.05714739  239.402224  173.3357707  381.9684655  50.88242256  503.6152865  241.8413337  248.8541986  226.7268749  295.3055224  378.3518765  112.0709309  669.0197222  -82.46776886  -99.77820583  534.453662  
207.2035861  326.2407908  85.46626518  242.2624094  175.5645553  380.7109011  50.16912745  500.4349185  246.1215786  253.1765388  227.8527961  299.2859431  376.4014243  114.9121461  658.5319957  -82.99261776  -101.6027648  535.658785  
208.3300206  330.1061449  80.84646989  242.6423485  174.6194666  384.5384713  48.81278719  505.1794962  244.5284841  251.7134761  226.9275494  294.8267296  378.3874749  110.2379247  675.5404748  -82.96481537  -95.9473451  529.5342102  
206.5688963  325.9560756  80.98818561  242.1261085  176.577544  379.6342105  50.52623813  500.0318559  246.7393882  251.7453493  224.7228931  295.2803731  374.1631824  119.5621943  663.0654024  -82.93134152  -99.51011789  541.5300163  
207.0481977  327.1826167  79.51712861  243.4876968  175.4583872  383.5578255  50.57151296  503.2379027  243.2774405  252.6255797  228.3101548  293.6665056  378.9531618  114.1033768  673.125921  -81.45408824  -89.71337488  527.1733638  
203.4966767  322.1627264  78.52383371  241.490559  171.523763  381.3168167  51.48212661  497.7635085  243.4625142  250.4052543  223.7278515  292.9915439  372.8199044  117.1205547  665.0783471  -82.4323178  -95.91806327  541.1013624  
205.4156125  325.9353594  80.87462858  243.1557122  173.062975  384.9174309  49.61061436  501.5585652  243.6538598  253.272003  227.9887913  293.2548512  377.9382789  111.7021219  673.5914051  -82.26591456  -94.48080388  525.5207604  
202.9444324  321.9697419  79.1559825  241.2596815  173.0357884  378.7393067  48.76800009  499.1341881  245.6659633  250.6675925  225.5402335  292.3155045  373.0952764  117.215618  663.9662353  -82.34382606  -99.02873153  537.0501684  
205.187465  325.5422347  80.67090366  242.7163684  174.1320684  383.1828964  48.98669634  503.1825672  243.7440042  252.0095705  228.3661205  292.4471562  375.6284063  113.4155567  670.9265039  -82.49166784  -95.73578645  528.7136311  
203.4307758  320.9897317  77.52264808  239.6849774  173.2668598  382.5074852  51.66942432  498.8615222  243.1251689  250.163177  223.9538705  290.987318  373.5645992  117.1677626  667.7441073  -83.77929244  -99.46865009  536.5790714  
204.6716143  322.4637399  78.65516169  241.0991447  175.9937574  385.3929048  50.46888375  502.0684751  242.2662399  252.460841  228.5616992  291.5524142  377.9016811  115.4376094  671.760873  -83.54625885  -94.78832272  526.3864002  
202.0166294  318.7350252  79.27074612  238.4233535  172.591643  382.8299356  51.64034701  497.6666098  244.1094854  249.9893753  223.6949402  293.896896  377.3083748  115.4424349  665.9262082  -84.14992623  -100.6745998  536.3455937  
203.1210691  321.8226606  82.44668268  240.8813223  175.2006064  382.6246786  50.25537995  504.3783134  244.5180288  252.7320154  234.0000283  293.7554166  377.9621766  115.0500823  664.8304114  -86.07829932  -98.46479583  533.9550492  
205.0199112  323.0120061  85.39682117  240.9430033  172.7064862  385.9175374  51.24619811  500.9637992  244.3818191  251.256219  225.0065172  297.4712738  377.9574922  111.5315395  667.0156967  -83.97421083  -105.4615034  536.5021298  
203.7164135  323.1768431  81.12456086  241.572704  176.4412418  380.0584878  49.05745819  501.4066712  244.3191296  252.3965777  232.3455117  293.111206  377.10809  114.2503101  661.7776286  -85.70949595  -98.21983508  538.1029038  
204.211814  324.2683475  85.21455065  241.1190896  173.0633512  389.4607159  50.93280413  502.7873429  244.9784638  251.3421527  225.4438403  296.4233519  378.4950632  111.5373055  671.5988175  -85.07830898  -109.617025  529.6030024  
203.9319755  324.0944632  85.1628478  241.8206115  176.5355285  381.2214867  50.74559773  504.4082247  247.2278332  251.2901571  234.7972362  294.9993972  374.393264  115.588543  661.9587137  -84.32039607  -99.32587036  532.0060064  
206.9214212  324.9627593  85.51339373  240.5963347  175.8410619  389.6898754  49.72459849  503.2874618  246.5650194  247.769824  223.6539148  302.0850086  380.5054096  113.7469338  668.7194217  -80.58486604  -104.5457122  534.9334933  
204.6382099  324.6721436  87.90362881  240.1594698  175.7243542  379.7465568  50.74265789  499.0890268  247.7419875  251.0079877  228.0075521  297.4027802  375.4790006  119.2620673  661.904963  -80.81266793  -95.01047042  529.0309124  
207.3206764  325.1483948  82.67034421  241.6832939  177.8330835  382.4853282  51.79860382  506.3862106  244.2318816  250.8144539  228.401182  298.9431112  381.7823899  112.4625318  668.6991178  -80.70916494  -96.86600132  535.3051501  
208.0569556  324.9055801  86.60281537  240.4584776  175.844896  384.9228135  51.98311417  500.9483414  244.1770143  250.8204964  222.7781404  298.7193869  381.2711402  114.5848032  668.6909342  -82.00899288  -99.01722677  535.6972974  
206.9902744  324.0872092  82.92684724  240.0700487  177.4990161  382.074978  48.99775515  503.8021584  245.0291616  251.1504698  231.216081  294.9778272  382.0426791  118.8946529  670.1826133  -80.7355212  -86.36080935  536.1858379  
205.5546676  322.989619  81.77036202  239.7443262  171.9984856  386.8407861  54.44939414  498.5093858  244.5269976  252.2287386  223.5262874  294.4925225  379.8470001  112.735023  669.5223844  -82.19199632  -95.71530094  536.1393842  
199.3180722  316.4439455  76.98852962  237.7843015  171.8287669  381.5675977  48.83461622  496.1449252  243.2100836  249.92148  225.9185269  289.4872393  374.7392761  114.4256177  663.5935943  -82.29328447  -93.3498423  541.1971649  
199.2374796  320.7106818  79.72212522  241.1048623  170.6492543  385.3181447  54.02459245  499.3060137  245.0877072  252.6954439  225.0125908  290.5934671  373.5703542  113.0723123  669.4903761  -85.66794152  -104.006767  529.3876134  
198.5313078  316.2792056  77.53427706  240.0254535  171.4144195  381.2674136  52.01355561  500.1066229  243.5468022  251.9577393  228.5314706  289.3619615  370.7298959  114.9838136  659.4802795  -84.01226554  -102.3423808  540.1156523  
200.0065906  322.0406885  80.23139218  243.0404605  170.6697279  385.2323087  51.36367418  501.4794707  243.2871394  253.5167204  228.2057044  290.8734104  373.7582689  113.2387923  671.7516983  -85.65735039  -105.3933919  529.6910551  
200.1091218  319.7862366  79.4720495  240.3768459  169.7864958  384.3774076  52.3988302  501.1675512  242.0729513  249.2151235  225.1166808  293.1600465  372.5295281  116.0514856  663.2528538  -84.65444123  -104.0898691  536.1057038  
200.8885519  323.7804767  83.78604099  242.6173774  174.2962451  381.4768944  52.8814933  500.2048892  245.3511861  252.8563253  230.0639249  294.6397316  371.9809291  116.3423477  660.3471983  -85.5865459  -100.8511416  533.8645354  
202.9073055  323.2922916  81.40948976  241.7074122  171.1112217  389.3984841  52.53336321  505.4840999  244.2707789  249.1828655  227.0494323  298.9982717  375.8056405  109.1827326  670.238944  -82.47803613  -103.1241856  532.8554253  
204.6158739  324.7115493  86.36542323  242.822647  174.8381613  381.4074299  53.41406408  498.7823144  247.3143959  252.4098339  228.0680798  297.3502142  375.9497275  114.3934325  663.8782164  -81.66488955  -101.1948479  533.391865  
207.5896903  326.0323384  82.76568012  244.4297563  178.2499658  382.3778052  51.12294696  509.0228137  245.522343  252.0105902  231.646783  298.7156728  381.2066181  113.2532929  666.1180034  -79.15919863  -96.18104542  534.4069341  
208.684425  325.0025811  86.71670571  241.9764152  177.6174424  382.3892939  52.82458566  498.9841705  245.970826  250.2631749  220.8148934  299.5427722  381.358641  114.3473668  665.18531  -78.40520959  -95.63615811  537.6720112  
206.1895303  324.444568  81.49115679  241.0597256  177.9651753  380.5040002  50.98803974  505.1128801  244.6778309  251.101474  231.3505749  295.0930853  380.8931619  114.4825443  664.5649971  -81.56822084  -86.94416217  535.9277109  
203.3455832  322.779458  82.27366366  238.5768612  169.6419927  385.7413092  52.94543179  501.676563  241.5591314  248.9355809  225.211391  296.5706487  379.4515706  111.4307965  667.145793  -81.75996219  -99.7393321  535.233241  
202.4430999  323.9977334  80.792259  238.9453658  175.4800177  380.7838031  50.03225543  503.7537064  243.859651  250.212163  231.8268736  294.819214  377.4723832  114.9332084  660.7084631  -81.89049148  -90.16623414  535.5580776  
204.0312846  323.6885051  81.35851296  240.7046886  170.3229758  386.1042584  51.01006954  502.6322207  243.5265411  249.003174  225.1481113  298.7118553  376.0854224  110.1904615  670.5490051  -81.0000805  -102.8002608  534.2509636  
204.6184556  325.8765264  81.42809723  241.8202018  176.4015446  379.8327498  51.0725115  499.1788172  245.947517  250.8677471  231.2002982  294.0103119  375.4102749  118.6760184  659.6527189  -81.99865081  -92.40715794  537.9481636  
205.7899352  325.6946557  77.26347968  241.6247613  171.908051  385.654713  51.1891236  501.5116827  242.1396052  250.1249631  224.7690357  296.6026635  379.2467169  110.5740241  674.4617202  -79.92978529  -96.82303825  532.1946296  
203.0142241  321.8138566  81.8684472  238.0304043  173.4834009  384.686339  51.99258509  493.4824158  245.5469311  251.7138096  222.8642285  293.483929  374.8700442  119.7454935  663.3130565  -84.4109996  -98.50792206  538.3188695  
202.7306078  322.8613195  79.68248184  238.7088043  170.2170214  385.928488  51.96837971  502.3285353  238.992169  251.8753683  225.7723658  293.2884333  378.1986197  110.3107672  677.9924555  -85.62861417  -101.4465253  533.0991845  
203.7058273  323.1222379  83.07347031  239.5196184  170.5525555  383.2842856  52.13380948  496.9709657  243.4666231  252.1089396  225.2038518  294.6420833  374.2321528  117.2626037  662.5992899  -84.23727101  -102.6159388  537.5941663  
205.1187725  324.513517  82.05002418  241.7037399  174.0454712  382.9076411  49.06990447  506.594584  243.3755018  250.3035707  230.7512016  294.6324637  377.0124068  111.6310623  667.0428765  -83.5835797  -101.6851881  537.8521201  
206.9113874  323.2802763  86.40181551  236.5782734  169.1586825  387.256316  51.14552999  502.4494521  246.8396217  252.1800908  222.2597373  297.1390059  375.7285708  110.8513349  670.5380875  -82.61744579  -107.4159281  536.1104515  
206.692548  322.9201229  81.40560892  237.1109997  177.086747  375.1513008  51.77697698  501.6570475  244.7287062  252.5733863  229.8728631  292.6194654  377.4216283  118.6190795  658.0318838  -82.55550115  -91.21032749  536.1491223  
205.8711093  323.1302299  79.6754035  238.998149  172.3233796  384.2150072  53.0233301  503.9078468  240.4638751  250.4311967  224.8387612  296.3696861  380.9740944  111.3184274  670.9658572  -81.76693307  -102.3217983  532.7174144  
205.2850694  324.0883627  84.32289006  241.9565834  176.4417943  379.9435954  52.77917702  498.1564204  245.3952614  253.4139888  226.9317616  295.0240038  375.680772  117.8397977  661.3499413  -84.19111601  -98.90632854  535.8977244  
207.7999304  321.7771851  81.00532522  242.3127608  177.4382939  382.4005073  49.75514866  503.3230076  242.08768  251.7454681  230.2369279  295.8606183  380.8395521  113.4914867  669.6915237  -83.65690277  -100.7090852  534.5844034  
206.3241644  320.1278796  82.28547213  240.6901901  172.3146534  386.7172767  52.18623087  502.0116501  241.3263161  249.0397708  225.006926  296.090497  380.8584757  115.0159232  667.1139901  -83.06728371  -99.41043359  534.9255733  
205.2792297  322.2289444  83.99874085  241.5924425  179.9816818  383.447326  50.14679698  501.8773338  246.6355805  251.6391184  235.3827566  291.4575745  376.9720731  119.3771029  665.000329  -84.81569719  -93.05058243  535.7816025  
202.5097884  318.5085622  79.18519801  238.7977219  171.0160206  387.6846577  51.08425054  500.7554469  244.2833754  250.5154709  226.4447764  291.8943322  377.7082506  114.8480746  675.2240464  -84.52882516  -101.562716  534.5973157  
200.1843587  322.1501323  80.34806076  239.6551962  176.1829195  381.6489513  50.88024276  497.9235165  246.9365959  253.3126125  231.1079483  289.189961  375.0244446  121.1767413  663.3340629  -85.91353534  -94.03491275  534.6966664  
200.6849305  321.5953923  76.08243964  239.9634268  170.2466329  385.1640841  51.37741999  499.8899481  244.8453659  252.4849957  224.3929897  289.1609919  373.652456  112.7652471  674.5213315  -85.58615593  -102.6017521  531.0960033  
199.3761285  320.4904345  77.91899354  239.7509489  173.0307493  378.4552886  52.62560752  495.0840495  246.313375  253.7467976  227.2227069  289.4972193  372.1298717  121.7059291  662.0386011  -87.48138251  -97.73650663  537.329728  
199.2430665  322.5798884  76.42266945  241.0279198  169.1210505  383.5799457  52.33123129  503.8273852  240.3153973  251.4799816  226.0134377  290.6923299  375.4879835  112.8432039  673.4979776  -88.35963851  -105.9411142  531.1641927  
203.2017868  324.1072702  84.48321104  242.3975897  172.7319366  378.5732825  52.3384025  499.1403155  244.7061478  253.3228276  227.8661541  294.0611522  375.0390936  119.0189939  662.4255258  -85.48317055  -105.4163463  535.7653966  
207.4465635  325.9268981  83.18724992  241.2396567  174.8332363  382.5478523  50.69214502  504.2652253  244.0918578  249.8877826  227.778897  297.7009689  378.5764386  111.3880616  667.8018445  -83.11165083  -101.6971442  534.1971801  
207.2385915  326.1683296  84.02364483  243.0913876  175.144036  378.4145318  51.45285849  498.0752704  243.8681196  252.3244153  225.1294572  298.5012658  378.7905982  116.9522662  660.8692232  -80.02763081  -97.49251578  531.2764643  
206.6198033  325.5939872  83.66704864  241.7460843  177.3231244  378.4409028  49.67945525  506.2316194  243.6707187  251.369921  228.4184173  298.3484769  379.1998147  111.0622285  666.0469962  -77.60818899  -93.74413501  531.2527348  
207.2057974  326.3266342  82.70902111  242.3893845  173.9342089  386.0260562  53.75161584  499.5154022  243.6116937  251.4756875  224.0898222  297.6913316  377.1983483  112.3986103  669.8837335  -82.08294953  -102.8001214  535.1515282  
208.0702274  322.3641115  80.88790266  240.5263818  177.7123939  381.2619795  51.66481909  502.2204373  245.3748828  251.8523434  231.6777434  291.0204708  375.4360799  115.0355052  667.6090818  -84.06295899  -97.16930906  540.5475562  
209.7720031  322.9361928  80.54357908  241.1599798  172.3661157  388.8798408  52.85477245  499.615201  242.9662114  253.697792  223.0790066  291.2059272  378.1353761  113.659474  672.2917174  -82.36347778  -101.5260298  531.455725  
207.6635334  322.2109515  79.15880663  240.6838921  175.2208335  381.8193111  51.11686994  496.7233571  244.48517  251.1873944  229.4725376  289.1511977  374.2799268  120.0611325  662.2498747  -87.12840087  -100.0460542  541.0829925  
210.282155  323.2305978  80.77229255  240.8881083  174.7238924  388.0918664  51.7456966  499.8860025  246.1233321  254.3000712  223.2459114  292.3267754  376.2503141  111.8203005  676.0546901  -80.03586179  -103.8646049  528.3296623  
208.2261107  321.1628098  79.15288628  240.3618276  176.8123005  383.1844051  49.40897727  500.4008534  246.6253204  251.8245997  227.9174872  287.0001192  376.28931  118.6108428  670.9740416  -84.09637888  -98.09011484  536.1095386  
208.9729755  324.5649842  77.3094486  240.8568635  173.0188461  385.3071746  49.83011215  497.1462539  245.6065341  252.9870358  222.6202006  291.3748708  377.2782886  115.3550469  670.38927  -82.01702352  -101.6502374  534.621061  
204.8872723  322.757413  77.15803244  239.7536743  173.1151853  382.2094048  47.72169848  499.1250652  244.6640504  250.2470803  226.2128485  284.786809  372.7905521  118.6597296  668.1394064  -83.32040152  -94.02592943  535.2151813  
204.0145992  320.7934857  80.43452604  238.4626975  173.2637831  382.3741861  46.41779802  500.819207  244.1369748  251.8461378  224.622891  291.6630638  374.1698827  115.8989312  666.7638788  -78.47893208  -96.55488096  530.2941963  
200.757099  321.2179586  79.54226054  239.4509163  172.5177563  379.9126276  49.49932602  499.7072071  244.8388319  253.1383729  228.3061059  289.9807778  372.3602423  117.1497474  666.4562119  -80.40589524  -89.91292275  525.1608975  
200.072211  323.9433494  78.58149412  240.0809779  171.2795384  379.7148802  49.61843319  503.1459577  245.0689696  254.576742  228.6943562  291.3678744  372.3073571  115.6782443  663.545084  -80.01536308  -94.78475419  534.5850697  
199.0656646  322.2000905  78.16141346  240.0501287  173.7124337  380.7727945  51.86993466  501.8182579  243.268507  251.9338167  228.2987532  290.218588  373.1614767  113.0907071  665.4192302  -84.81365416  -92.80346901  527.1275794  
197.9643272  319.4338405  80.98426793  239.725903  172.4599235  383.721939  49.41672091  503.0416854  243.3415407  251.2722749  227.5835644  295.0629482  375.9144409  112.4456696  666.0820193  -82.89078423  -103.4670066  533.6322147  
200.2478672  321.532731  83.56062157  240.1588789  172.4802318  380.0160882  50.25675589  501.3665319  243.4957265  250.8559642  230.1625596  294.4350682  374.2488908  112.2422717  662.8183187  -82.23029319  -96.3885139  525.3712799  
202.0553971  321.5256091  84.24575088  239.2101666  173.4975125  383.7747564  49.45491196  505.3211591  244.3076538  250.62663  229.9408521  299.5164069  375.5708667  111.8818704  661.7414982  -79.59103018  -102.7820328  537.2661529  
203.4095832  325.2504431  87.30974567  241.7482915  172.8086505  382.411204  50.95801268  503.6208014  243.7965496  251.0029752  225.4498915  298.6657565  378.1434978  109.997049  667.3790775  -80.7745493  -98.49136988  526.2898816  
201.5466411  323.1023322  83.72073452  240.2540053  176.7068781  380.4581028  49.11812946  502.7926639  244.9868327  251.0813722  231.08106  295.4411317  376.2744612  113.7961035  659.6489175  -81.15745528  -97.93575692  538.8272073  
203.6794719  328.1422301  83.58828593  241.9268386  170.897922  386.8138765  54.15619477  502.2273565  244.3378342  252.4667445  222.9427211  297.1816455  376.8974878  110.999894  670.7362398  -83.91623091  -103.4233327  534.1472571  
201.2454552  326.4020258  80.13391109  239.8271142  175.0550453  380.9764045  51.21312373  503.7104076  245.9039518  252.4337094  231.1937804  292.6907975  376.2144395  115.410631  666.6325582  -85.11516794  -95.4521722  539.9633013  
202.4719807  325.4620667  83.42271923  242.1488043  170.0701711  386.1815969  55.6652232  501.9313365  242.6743166  251.2610323  223.045154  297.651722  376.6328752  114.5356666  668.4796739  -86.84970683  -107.8266399  538.4489324  
203.0274229  322.7368842  81.21579615  239.1154138  174.2607436  385.1161095  50.46386816  503.0384935  244.3406979  250.330668  229.0548769  294.4493017  378.8136127  115.3063955  670.7925631  -86.66745526  -100.8873731  538.0035988  
203.909954  323.0447849  84.22488158  242.431416  174.5498238  385.6978818  53.35512293  501.4186743  246.8922148  251.401133  224.4331464  298.3458245  375.9683317  115.4396798  666.9918771  -83.66374369  -104.1299913  539.8694121  
203.9111485  324.2973481  81.24517691  241.4883978  175.239304  382.7948222  49.98632204  499.3187054  247.4153445  252.2265814  231.4749554  294.0940963  376.0984822  114.1020863  666.2828701  -82.1337566  -93.15883866  534.9397558  
202.9907723  323.314225  82.43606413  241.5471708  170.0710757  388.3856555  54.25820447  502.8711967  244.0323755  249.8490969  225.3129428  297.9329948  376.5422074  114.6076084  667.9578414  -83.25002061  -103.9285069  535.8548871  
205.5757087  325.6864925  83.37972457  241.6038634  173.3104611  386.3619863  51.00529905  501.8990277  244.0297641  251.3312527  226.6094648  296.2588797  379.4750637  115.3429422  668.6467033  -84.6030347  -97.23159411  526.075325  
204.4913619  324.3380392  84.60102208  242.9821213  178.2578338  381.1002908  48.82873267  502.298953  246.400502  251.1228128  230.5007184  294.2748039  375.1369255  121.930683  665.0373187  -86.73259867  -101.8440057  541.1957856  
212.0531525  326.7955245  87.27443295  242.745019  175.570613  387.9060861  52.69094256  499.1437573  246.0990143  250.5215308  222.6654854  301.8039609  379.4339135  116.6693876  671.805613  -79.61924399  -100.91104  542.6926911  
208.1484573  323.5916541  82.05341962  240.5389342  179.0693688  380.3628161  51.41958916  502.9487792  246.2238724  252.159214  231.0257623  294.9329612  383.4682633  118.1393672  667.7784683  -82.45455618  -86.99687567  537.9243007  
202.542157  322.0638626  81.87043837  241.5074803  175.6714225  383.7881299  55.02534356  495.7368385  244.2437636  251.7525768  226.6040966  295.0908544  378.5112033  114.5578637  665.4649497  -83.79048036  -95.30069846  534.7362822  
201.7412952  320.2988386  77.94186415  240.3034996  174.084885  382.0180523  49.6457343  503.5293578  244.6904208  248.9058396  229.6740064  293.4029727  379.0386322  113.6587118  665.2332975  -82.9935028  -96.01932725  538.191429  
203.9071397  323.5965542  81.83721721  240.7951269  170.487042  384.7502851  51.4693995  500.9313854  242.3880722  250.8771931  225.6779689  293.4349439  377.2272419  110.4822613  666.3788939  -84.64693015  -102.2642911  529.2568766  
206.0342665  324.7523535  80.08598962  242.1468926  175.7426583  377.3344516  50.8047977  503.7576121  244.3165402  252.1863728  231.786396  295.1752582  378.8740486  114.8956638  661.2792242  -83.47426687  -97.7117691  539.3576313  
207.0826077  323.5790525  82.80346052  241.4332605  175.3496732  386.4595086  50.6001334  504.9952766  242.4992049  250.8750048  222.6239871  298.2043231  380.1124962  111.7935671  669.7064278  -81.34300235  -101.2985623  532.5105202  
205.0923061  320.5487173  81.19306906  239.4305737  170.7721077  383.582576  50.25190398  501.309211  241.2462552  248.9476705  223.5330251  293.2011081  377.6366139  111.8462199  667.8975043  -82.1536941  -94.43315968  529.5472656  
205.2433747  320.6706701  82.29483775  242.1598334  173.7686432  379.5377997  50.39988093  503.5219371  243.3023941  251.3937899  226.4859477  298.106306  376.0326684  112.7843052  658.7200235  -81.63692304  -100.0622882  540.6173037  
207.2958682  326.5034511  83.53671813  243.7679871  174.6927447  383.0263114  50.62791948  503.7246976  243.8176132  252.5666063  227.421054  297.6374569  378.683406  110.5292529  667.9131021  -82.39404355  -100.3288801  528.5344117  
206.8434529  324.2111575  83.16843301  242.0886005  173.065505  380.7499947  50.86833  503.4789184  242.7791445  250.8240259  226.9080354  295.5411856  377.9875209  111.8866021  669.3397989  -83.09026372  -98.08018731  537.3681853  
208.1213918  322.5094878  83.39953468  240.1627981  176.4060626  383.1706151  51.21646897  505.9714914  243.0145298  250.9658157  227.7544447  298.5177045  381.1156656  115.2966093  665.3697863  -80.66719979  -100.9293075  541.3983459  
208.0113177  323.2461779  85.90665374  240.387908  173.4256157  385.763404  53.93669866  502.8694322  243.0965257  250.0562337  223.685107  296.788211  384.0828546  111.8225189  674.4234566  -77.89026326  -98.49242169  530.0786395  
206.5425822  322.9399216  83.57788  242.0479174  177.3206961  377.8297182  52.42689231  500.3626756  244.8745278  252.0941841  231.5903413  295.2279111  382.1278335  118.0780573  660.4085241  -81.432603  -88.64106349  536.5978592  
203.5476476  321.226127  84.26868583  242.371195  168.8939702  383.0908207  52.48427344  499.1731833  247.1256275  249.9716631  230.2099577  295.1042501  378.8401839  108.3904432  669.4447155  -79.11111271  -92.71836808  541.1717657  
203.6751713  320.7850398  82.00365517  239.545709  174.4335013  381.2624567  49.29473185  495.7084107  243.7380666  251.6813207  226.5126264  294.1673877  380.3952778  119.3975108  658.7312551  -81.2148403  -94.34351976  541.4082128  
203.9811385  323.4764599  79.60295518  240.3874644  175.0414031  389.4123759  52.6186574  503.9225151  240.5567957  251.6927742  229.2776481  292.3680321  379.3350369  111.0919158  676.810268  -84.20278707  -97.68482527  530.3601166  
199.7272969  319.7899053  79.02227994  239.0538301  173.2136021  387.3704897  52.97154524  497.4488791  241.4842613  250.5086227  223.6406834  291.2480835  372.7148781  118.1810858  668.5258186  -86.12224667  -102.7662525  539.4407187  
199.1537077  322.9516378  78.68673984  240.0133113  173.856032  386.1917683  51.45704019  501.2929368  242.1411013  252.6728183  228.9791434  289.1962669  372.2581662  114.4532278  670.2508829  -86.48938869  -97.78981671  524.6289651  
198.6502772  321.0082357  75.96332755  239.4407919  172.2453453  380.1626896  52.65425262  500.0556758  243.6086937  251.4975018  227.5761879  286.6204349  372.7110782  115.2303318  669.5942004  -84.87078301  -101.5575691  536.8747368  
200.3699495  322.7302984  80.73470382  241.9964723  173.1849602  381.7564863  52.11396904  502.5516111  246.2093182  254.2871384  230.5144449  292.3067444  376.8349812  118.5861298  668.682518  -85.54573301  -101.6329218  533.376604  
201.1697385  319.309584  78.70218857  242.3102873  174.2235904  380.6817027  51.12852594  501.1315962  242.2271656  251.4120158  226.0850999  290.7366369  376.7468806  115.6000492  667.3128787  -86.21085134  -98.96311002  533.6066136  
200.3541092  318.9644382  82.91230254  237.615764  174.728097  382.5077024  47.46187572  499.1706479  244.9263502  249.4662851  224.4503097  290.3056105  374.1221887  120.5339376  667.0337463  -85.45700948  -100.00076  533.9758471  
201.8042483  322.8059581  83.38774585  240.9616185  179.1220581  382.2469184  50.23732675  505.6331704  246.8219721  253.5339846  235.232835  289.8863439  372.8160943  116.3483281  667.8128237  -85.9827755  -96.25189805  530.7251401  
201.7894687  319.8532984  80.83438599  238.9393307  173.8556816  386.2019323  50.26732965  501.3516071  244.6079297  250.1961428  223.7074127  292.721108  373.5638074  117.5060517  670.2024902  -84.56087552  -102.393807  536.6547798  
201.8856961  321.1668163  81.47014849  239.0806418  177.0270917  381.9954122  50.99016736  499.5894623  246.8328765  253.87336  232.5184485  289.086114  371.0931994  117.1268978  664.9912958  -84.70695596  -95.31120272  530.674533  
204.4517941  322.7443845  79.65807874  237.9019662  173.3343216  386.7770705  50.66054384  500.1224175  244.9542687  251.420946  226.0626301  292.6781956  374.1282456  116.0850266  667.66814  -85.97734715  -110.177998  533.4249303  
206.7717489  321.8440656  78.62274577  238.3050957  175.91697  381.6761028  50.00692092  498.7469313  244.6826007  252.7830158  228.7142947  291.3350904  374.0910771  119.7052577  664.831935  -85.85740878  -99.38929586  530.9944249  
209.9781844  324.6120816  77.22768818  237.7804655  171.5756925  387.3500355  49.01283712  499.8130475  243.6624525  250.6120921  223.3346111  292.4453481  378.3155027  112.1235519  671.8646212  -81.85493224  -106.6461625  531.3155742  
209.3260608  324.0640381  79.90717517  238.3676236  174.7590998  378.8831616  49.57487026  495.2723005  245.7607465  253.751526  226.4510604  290.7608708  372.6328604  120.0783296  664.7304608  -79.81273007  -99.25224683  530.214978  
210.5845553  321.9872035  77.17480791  238.4575346  172.1600928  382.0430126  49.61350188  497.8113267  242.5662511  248.9056072  222.0162458  292.3138796  374.6316946  113.0558255  667.6016096  -76.02766199  -98.65353949  533.9659857  
207.6224399  322.9175208  77.99079677  238.1465056  174.8193492  377.5116959  49.39944096  496.7470748  244.3051078  253.4075975  225.9751005  290.6791064  374.2560925  119.2111084  660.015112  -79.00621589  -90.45734299  531.1670407  
206.1694614  322.7523253  78.10329216  239.089405  173.4388621  383.7129766  50.44787736  501.1311683  242.9736419  250.4478219  225.3824966  293.2410458  376.0346384  110.0821756  670.2281523  -80.62173639  -99.34140237  529.991457  
200.9829514  322.7059696  81.20198883  240.4649366  175.0084958  380.5789353  51.79989489  500.6512659  244.566192  252.9901269  230.5369839  292.8567546  375.5345454  118.0880802  662.8628343  -84.55691082  -97.83324644  532.5629826  
201.0443536  320.4891309  79.55653995  238.3374284  170.308522  384.8274153  49.33745429  501.4133697  242.4888211  248.5190053  224.2062168  296.0607559  375.7473739  111.9085578  667.567159  -81.79915737  -102.0330705  535.3852994  
201.7120495  324.5514005  83.86909272  241.8116706  174.430715  380.7531892  52.02663179  501.4387685  243.7253287  252.5053847  229.9114637  295.8582853  373.964376  114.5542939  661.5869303  -86.72930405  -98.79094636  528.2421502  
202.9605326  323.9842809  80.67251863  241.5203583  173.359506  383.8548345  49.69485945  503.3025239  242.1184078  250.6024756  226.4426907  297.1104539  373.683018  111.0388156  664.5767889  -82.32207643  -103.6416776  535.6590352  
202.5060372  327.7035355  82.59159039  243.540447  172.3215976  381.4135388  51.72481309  498.0300725  245.625683  254.2219037  228.2038923  293.7113211  372.1135564  113.277438  665.6842984  -82.56133918  -99.79393419  531.8023133  
199.3219522  323.2264927  78.8004119  241.9539207  173.0378994  380.1403192  51.47065193  500.7420063  246.1380848  251.3753543  227.6631846  293.3544082  373.1899356  115.0000185  663.0117612  -84.7821569  -97.59052671  539.0958829  
196.827069  324.0214519  80.74983485  243.2142568  170.5587618  384.4581217  53.2588197  500.7341541  243.0391519  252.7281243  226.7752454  291.4289239  371.5670004  112.5536415  668.0583687  -87.06219255  -98.88852242  528.4816239  
199.8826921  321.7240979  79.91150441  241.8981137  169.4708689  382.0466513  53.24151894  502.3479036  243.5362335  250.3479564  227.6862507  293.3783516  370.8092947  111.4536746  664.0075208  -85.34811874  -104.4939488  538.0221861  
206.0353388  327.8814213  86.4934861  243.6846875  171.0273612  389.2077304  52.27476939  504.0091397  245.7455896  253.7268272  228.1423576  297.2524126  376.0829267  110.9333858  673.0304275  -83.52521875  -105.1824127  530.4179502  
207.651308  324.4083275  84.7954028  243.6892461  175.6591174  383.9304531  53.12153579  505.9809128  245.0552469  251.9510306  232.6575437  296.6617747  376.2782792  115.7389747  666.7798494  -86.83139183  -101.703995  540.3914448  
211.5684189  327.2825693  88.70032442  243.2508682  174.3782416  391.1010982  52.99781618  504.5899824  245.5170985  252.8102892  225.8176702  300.7295584  383.7874025  112.5202278  674.769928  -84.43644354  -104.4214081  533.3211639  
209.1081385  325.1126638  86.65826716  243.0904562  179.3146084  380.338583  50.59328638  504.3823602  247.1674026  252.3926076  233.5895821  294.3068437  380.9275423  120.6247913  664.1615884  -85.82973298  -94.83868063  535.4035718  
212.315801  325.6744289  84.54569461  241.2569539  174.7850738  389.9068618  50.63562685  505.0692142  244.6843122  249.1685093  225.3250021  299.8307447  384.7434227  113.3649954  674.0122919  -81.03379264  -101.8110081  534.1812574  
207.6865233  327.6313737  85.17504906  242.4535909  178.484864  379.9418682  51.79788966  499.017302  246.5769752  252.6346835  228.6842235  297.3870605  379.3935945  122.3366293  663.6721247  -82.42701248  -93.38219914  535.2195604  
205.3685074  325.715114  81.37531137  241.3217822  173.863141  388.9631538  50.50288098  504.5124392  245.2818088  248.6401333  224.6292132  298.6262805  381.4128828  111.0555789  676.1652005  -82.04514237  -98.2394971  532.8870224  
202.3962663  325.0410167  82.67491145  241.5909605  177.7584944  377.9548195  48.81041761  498.5652892  248.8244649  252.0091087  226.8408383  294.5004363  377.3872466  120.4667423  659.0202794  -79.60994252  -90.82140104  538.5970644  
203.5407495  324.1514674  81.06023366  241.1014371  175.0164719  382.4736442  50.25152602  502.9718764  244.3775164  249.2674428  224.1096623  295.810964  377.7904825  112.8508341  670.9674085  -79.48282414  -93.14983637  534.6933193  
200.1482462  321.6565865  82.3593027  240.0901295  176.4875102  377.9807543  49.84857874  499.8543641  244.9265085  250.3699557  223.2593667  295.2027988  374.8374425  118.5022989  657.3702112  -78.30762775  -93.69432469  539.4980957  
200.1656325  323.1457686  81.69421347  239.6267764  171.836425  383.9967997  50.51740262  500.9944922  245.2024382  251.1407467  223.2206257  291.4075409  374.0345202  110.8939847  673.1135865  -79.45175283  -93.12291819  527.5803731  
200.9434327  320.9132236  80.51880924  241.4354748  174.9086328  379.3255613  48.06337114  501.9154216  243.5648596  250.4459758  227.9953656  295.0613688  375.4566138  116.9985227  657.3714683  -80.32680314  -96.02647636  542.084824  
205.7156111  327.329361  81.49272287  240.1346928  171.9568466  384.54593  50.12162151  503.5971166  243.9753016  251.7418027  225.3370936  294.1003011  378.4831586  109.6438627  674.9665754  -78.95774638  -97.11680335  524.9057837  
204.3955269  323.3344287  81.91089496  241.2461692  177.9308291  378.0334227  49.0418079  503.0632635  245.5601927  250.5724675  231.7078683  293.6451175  379.9154018  116.727809  661.4918224  -81.94346055  -93.14722115  540.2454227  
206.874663  324.8704619  83.23894437  239.4855361  171.3556671  388.1323861  49.6577769  502.5635157  243.7015164  250.9342413  224.0691369  298.2351145  381.3917315  111.0377084  674.6112492  -77.8970432  -100.5032393  530.3406039  
204.8532835  320.6393707  81.55996144  238.3964194  175.6927211  376.6077845  51.00233339  501.263691  245.9596522  250.6121447  231.3141373  290.187353  378.2844306  116.8314653  660.381201  -81.15615622  -86.51384198  540.2683691  
205.7660143  320.7378536  82.85471075  239.7102777  168.1573014  386.8921157  51.59481248  500.3565574  241.6662154  251.6696796  223.5383377  293.3676608  381.7693701  107.9187959  674.4791702  -81.76511168  -101.421058  532.1069875  
204.3328538  319.1440523  84.12008525  239.7846501  174.2547168  378.7941903  50.08669494  500.4342341  243.4562984  250.8982599  230.6531979  292.7498871  379.0142498  115.9643471  659.1882196  -83.40003381  -94.08845394  536.704417  
207.4759022  321.9326893  84.6344802  240.840215  172.8968664  382.4766676  49.9697341  500.9787658  242.7312535  249.1989423  223.7831293  296.9962268  380.1005445  109.1263904  666.4223297  -79.28073782  -102.2886042  535.7661556  
204.7775832  323.4172904  83.62913955  241.394546  174.7873388  379.3163127  50.69392887  497.2607169  242.3349971  250.4222908  229.5455506  293.5211223  373.6796129  115.8918904  660.031128  -82.70110517  -96.40286463  532.7275947  
203.5290644  325.7137628  78.80699148  237.9605847  171.5887308  382.1624837  52.34402701  504.2210004  243.0810544  250.7920736  226.5529787  296.0195167  378.802913  105.7626392  674.728201  -81.22329225  -103.5318512  532.2683295  
202.9215605  323.2322285  83.4354044  240.9313431  175.7554961  378.5974521  52.22019569  500.6966791  243.6678578  253.1498241  226.7051753  296.8549628  378.3262653  117.3504961  659.636467  -82.59016307  -98.03395149  537.0643148  
204.8229977  323.6358089  81.75127302  239.4633892  174.1444729  387.6697042  51.61212163  503.5258284  239.7944362  251.8972349  226.8160764  294.9368199  379.9677672  111.4151642  674.9674893  -85.35640328  -101.0018297  529.9510017  
203.5806932  321.0570612  81.97585763  239.41597  173.5554031  383.5861298  52.71172727  496.9458059  241.3387846  249.5907294  224.3080196  298.8510579  377.3677007  119.7952674  662.4419931  -83.4903583  -98.55234614  541.6511988  
203.3615018  324.6792665  81.85281365  241.6445059  170.2456148  388.5799453  52.45394459  502.8457338  242.8658106  251.8843812  227.5678083  294.4337682  378.0636598  114.1948924  673.1243444  -85.76524866  -97.60655968  526.0257675  
204.6859538  321.6614524  82.88581738  241.1542148  178.1130028  381.7099858  50.24035177  501.3591269  245.9239005  250.1563305  228.2944829  297.1551161  377.5450977  116.9663752  659.5446833  -83.82682998  -96.69543607  544.3379397  
206.3244162  324.4708787  81.73260352  240.5840184  173.8436576  389.1804762  50.64440393  501.6469865  241.9329241  251.917721  227.4486391  293.1995894  380.5191283  110.8492434  676.308928  -82.17598938  -99.5359432  529.6663977  
200.737344  320.1448757  77.69414308  241.3419082  170.9414245  383.722698  52.07643465  496.83206  242.6506516  250.2317836  225.2020197  290.8624022  374.9237511  119.1127695  662.0777926  -84.61151101  -96.6097693  544.5388  
198.589151  323.8973699  75.09241744  241.7520518  170.2504593  388.0264838  52.51488088  499.444081  239.583  252.6290596  227.3373537  291.3072453  374.1310763  112.4809115  674.4821894  -86.87748036  -98.19804864  525.9164173  
194.5345456  318.8435513  79.14710944  241.4929322  169.4480152  382.8199642  53.28919173  496.9481903  243.1071336  252.5069017  224.4900885  291.5573275  367.1050808  117.6958929  662.4050099  -89.06454946  -106.3086489  543.9004529  
200.389667  322.477143  81.78488513  241.2846667  170.5263882  385.8588638  52.51815048  503.8716761  244.2623227  252.25688  229.0894393  292.9094344  372.6856468  111.8673535  673.2481632  -88.78671182  -107.6355188  525.9510799  
202.2194962  319.1284546  83.4280421  241.6661495  175.4857269  383.4446402  50.33911768  503.4164153  247.8871491  250.8249069  228.1250385  295.3321936  370.6342309  120.412238  661.6900027  -85.39166949  -107.1135725  545.6778221  
208.6951627  325.3227346  83.75446079  241.1246052  174.9151551  385.9287043  52.17342273  505.5552382  246.0971408  251.5794294  226.2911824  296.8109548  377.9010878  113.9696243  673.5090001  -85.74060316  -103.3662052  524.7763888  
208.6501601  321.9285786  83.36502422  239.9794734  180.3450845  378.492943  49.9370753  504.0934874  248.6081057  250.911602  227.528284  297.6446089  378.7094222  117.2546296  659.0324716  -82.61978511  -100.9464316  541.469486  
210.1645364  328.6647725  81.20239885  239.0870959  179.7787639  383.9473905  51.2935683  506.7304263  242.8606242  254.0323735  229.5765002  295.3189649  383.7962416  113.4321425  672.9844372  -83.17584291  -98.84057919  521.4674077  
202.4614325  321.5570551  79.99631247  238.8901037  178.0403996  378.2345708  53.02611248  502.2056769  243.5300718  251.6213747  226.3273963  292.1530188  375.7063951  116.8670052  658.9282727  -82.20540729  -96.44303681  542.2175493  
202.8453357  324.3439783  80.46431379  241.4305592  173.4097882  385.0782801  52.01947482  504.6876707  240.9296109  252.0440639  228.7686892  295.4662757  379.7924919  111.0123247  670.1013274  -84.11626878  -96.6693613  527.2027962  
205.9591049  321.4853291  81.81028835  242.224425  172.8469339  381.8227118  53.11648938  499.0377331  240.7448366  248.9220021  227.0804621  297.3852177  376.5307469  118.0384433  661.8129041  -84.67001163  -99.55273628  543.519556  
210.5109758  327.6166593  84.0097941  242.7299263  174.163612  388.3768148  52.63273211  504.6149922  242.7981065  252.2828437  228.0854279  298.7546968  382.6396717  113.9104786  676.2454291  -84.26428148  -103.2485073  526.9728549  
210.5277612  321.7006484  80.94096107  241.3734165  176.0511339  381.987528  53.29329867  502.2608946  241.1341355  249.9443467  228.3022814  297.396061  381.0911934  116.6791848  664.5526248  -82.5656815  -96.62919337  541.2747042  
211.8936191  324.731312  82.71222568  240.6512151  175.6704845  388.2976505  52.6486075  502.0063974  241.0404926  251.3724002  228.2909381  297.9958594  384.0434255  111.0439228  672.6682372  -82.4563483  -101.7983923  531.411055  
209.9405258  321.2588606  80.26409929  239.0112626  177.8626213  381.9868797  49.95998941  498.903596  243.0217463  248.5827387  228.2026225  294.9636996  380.3603611  116.3745688  663.1891279  -80.27235592  -94.39997809  539.6993638  
207.8803476  323.3149856  80.68334082  240.1104096  175.8612274  384.4233476  53.32957081  498.9406087  242.147785  251.5126012  228.2571888  293.1182241  378.2154406  111.9392432  666.6020058  -77.81380476  -98.0092153  532.5275696  
203.3958286  321.4528008  78.9292967  240.7797789  176.3010155  380.7514348  49.08863838  500.3993956  246.7256686  250.4048162  228.9753714  287.0357078  373.1447751  114.5226344  668.1207713  -79.4451339  -94.48118168  532.7706248  
204.1288242  324.6909634  81.03967821  242.9397888  177.1724364  382.5886266  52.34853656  500.206995  250.0872027  254.4185273  230.7579473  289.9967624  372.5151714  116.0162503  666.3863349  -86.15755084  -105.2295454  534.3309454  
204.9451969  322.5420184  77.92291592  239.8771274  172.6931592  383.5547453  47.75902236  498.3103239  245.9537016  250.8598562  224.3148752  287.5503408  372.5155454  115.3901613  673.9801415  -83.80795534  -99.90420794  529.3184066  
201.1524843  322.5228013  79.39388728  239.7186986  171.4613647  379.493797  48.95615789  493.9656132  249.6028526  253.5758738  223.5594365  288.9806779  367.4551767  122.2226316  662.2197345  -80.89166097  -93.45447088  537.4142601  
197.9172131  321.4319959  76.16821181  239.3644852  169.9878572  385.4470192  48.78724209  498.7338542  246.26527  253.7904781  225.0083215  287.0923354  370.9749701  113.8304427  674.2951501  -82.58871948  -93.34697075  526.1202048  
194.8505039  318.9490752  76.87181498  238.7071942  167.0651487  381.1347649  50.72810607  493.6311876  246.111401  253.3071354  221.5696252  286.0567933  367.8803759  121.4662325  662.0301701  -82.43626116  -97.46481616  533.9871245  
200.2467703  324.217058  75.58984191  239.0848232  169.77835  378.769092  48.90603233  500.5783314  247.0399167  256.1943995  230.5435946  285.1456393  370.6544793  116.0220972  664.9839337  -83.52649806  -94.56948723  529.2311015  
205.3967519  323.2836305  77.09072071  240.1696836  166.6904288  380.9359705  51.56577262  496.4042251  243.5868549  253.8327243  221.5652693  288.5115841  371.3193085  114.3687384  666.7324756  -81.39483529  -99.95137971  534.6712465  
202.5055977  321.9166447  78.13504653  239.7315381  170.9559057  380.3682507  50.10165661  497.2320311  243.724554  254.4924059  229.0978369  287.815386  371.8238922  118.9079762  661.3184612  -86.98662576  -93.84960048  532.7943713  
197.1694042  318.6503171  78.80190465  239.2748701  166.8862902  383.4610303  52.21603843  499.012017  241.1079107  252.4489129  223.8326767  291.7463184  373.211467  115.0290845  667.8044731  -86.73738861  -105.6100788  532.5855706  
195.4829777  318.0893804  79.3243365  238.9265783  169.6614258  378.1414302  51.16224512  500.9921489  242.062471  253.3669785  231.2826647  288.8489427  372.3506695  116.2609264  664.2630366  -89.67897021  -104.1516498  536.679427  
199.6071883  319.9058579  82.88586459  238.9409859  167.6263952  384.4817068  52.39461001  502.2044538  241.2640251  250.1476768  224.9244662  292.5575862  374.7790163  111.9482251  667.524885  -86.73684344  -109.9658814  532.4075343  
203.365569  323.6881103  84.4180932  241.9581914  174.8813272  380.3705608  50.43292936  503.3410025  242.2642179  251.9912761  230.8233608  291.1973924  374.4328774  115.9696875  660.6032485  -87.07385628  -104.315808  534.9774259  
206.7456319  324.237422  84.40176878  240.5550337  174.5048048  387.5261272  51.38529401  507.9797185  245.0840128  249.4018831  226.936345  298.4338386  377.7798788  111.0219143  667.9702656  -82.96624053  -109.6998607  537.0947075  
208.9883734  325.1903725  87.10662095  243.6757725  175.5101066  382.5944985  51.56309581  502.0424342  246.4681385  251.801754  227.6604897  297.8736961  378.6387541  111.9055025  666.7382989  -81.40939555  -101.7335689  529.9436855  
209.5358337  324.0267516  85.40452041  240.4967512  180.2709536  380.9092444  49.36069637  505.0717735  248.8626507  250.1247723  232.9728282  296.809013  381.562932  112.6683085  667.3435995  -78.46489805  -94.01924908  536.0776405  
209.9165214  326.0460099  86.02420914  242.4185295  176.3164782  384.4858378  52.54781661  503.0030793  243.6769519  253.1283121  224.046183  300.786083  380.1293787  110.6293871  667.0742243  -77.47895379  -97.97641298  533.8287698  
206.29539  325.2267946  83.30851353  241.6717589  178.3717201  380.0670903  50.71844  505.2800791  244.160664  251.3183637  228.436792  298.2088438  381.287947  113.1929268  669.2209068  -80.97087424  -89.35588594  534.407973  
204.9741454  324.8711099  86.78242415  242.4155073  176.3699888  384.8868407  52.74492288  501.254459  245.7561638  251.026348  224.4822716  300.7499281  374.7430508  113.8923544  666.1739396  -82.35846009  -100.5357443  537.2210102  
205.7388443  327.0138065  84.36037484  239.9600853  177.3973692  384.7413686  49.6982237  504.1259579  245.4924634  251.7967458  234.0496825  297.3084234  378.4507884  114.4918518  671.4464933  -81.61530661  -95.24575436  537.3702651  
203.5284791  324.4068365  85.77030705  239.2847717  171.079415  389.5941741  52.68667344  502.8512555  243.7302296  248.9243862  223.731923  300.1831413  379.6378894  112.761794  672.6633398  -81.71912002  -101.9775778  536.3850158  
202.9431099  322.7950333  83.26288427  239.623902  177.2472703  380.6861704  50.91956236  501.0189212  246.2671218  251.2446778  230.1696961  294.5088358  378.5729933  118.6127623  662.6913255  -84.21089547  -91.153948  543.6478946  
202.2860862  326.6655888  82.62146904  240.9664486  171.7747193  390.0537841  50.24612518  501.2115121  244.5655904  250.1371478  222.7140059  297.8049258  379.5977141  110.1703786  677.2873617  -82.65834472  -102.9926292  530.3083518  
200.5873576  323.9190574  81.50878836  242.2118442  175.944388  381.0414808  48.89196898  502.3657237  247.011347  252.1090266  231.5173313  294.4578173  378.302159  116.5436271  663.0177126  -83.89361426  -92.43020438  537.0693912  
207.6892621  325.5858022  84.70033993  242.0339908  171.4131448  388.0929265  50.34071868  502.8495894  244.8784805  249.1571548  224.9442904  300.5600239  376.8870895  114.3237171  665.9771603  -81.83085887  -103.4330301  534.6759977  
208.4884776  325.866394  80.65286178  243.0124718  177.1250901  381.4638942  50.43290246  502.2952874  244.9840164  250.7197444  229.697742  298.147825  380.920685  119.6667421  661.7133114  -82.49519777  -89.78683275  533.4329234  
205.7722349  322.5158445  82.56596871  241.5953827  169.9707883  385.9968397  50.20357314  500.7674065  243.7183681  249.7749155  224.3897108  298.9899106  380.4445374  112.1758376  669.7326775  -80.61188175  -97.68333218  534.8571607  
205.0772696  323.9678814  81.46596003  240.4725941  175.8036948  379.7902655  50.08141552  501.6628137  244.6094491  250.3016895  232.3090707  293.2628349  379.2096809  117.2655887  660.1143425  -82.65112325  -87.66858986  534.9774764  
208.2603416  323.6033609  82.6137641  239.2060824  170.7120426  385.1592048  52.90202852  501.4680954  241.4662788  247.4958257  223.9426408  296.7846777  379.1492702  112.7951072  665.6088919  -80.33878176  -100.815952  539.7440788  
209.780976  327.297164  82.35622895  240.4098972  179.6257998  378.2862791  51.97920047  504.6934397  248.8871939  251.1636878  233.6942048  294.5692933  381.3329419  116.5837956  661.4195841  -82.03070437  -90.94853345  535.9969436  
208.9451544  324.3969189  82.09606705  239.8226948  175.1167832  386.3948778  50.86075061  503.4542059  244.839721  248.0021896  224.8808016  298.4403281  382.8175014  110.5337589  670.1847886  -77.18464925  -97.57298826  535.0346373  
205.8289758  322.6811732  81.86716363  240.0254105  182.1522  380.3357833  50.60788775  501.2026308  246.6121255  250.8008211  232.53775  293.1841473  378.9618056  117.8251753  657.6840228  -80.22325777  -86.4496548  536.5231261  
202.8047626  321.4176284  81.47275577  236.9232764  175.2747707  389.022303  52.18323688  501.041868  242.8999338  251.6394614  224.816791  293.9234665  377.6364179  111.3233013  675.5300953  -81.310558  -101.3537195  530.9704334  
195.6014616  319.7858316  79.47652181  238.9865145  176.3270676  382.4469528  53.22487562  498.0826519  242.3590105  252.5948231  229.0938166  286.4609027  371.5053997  120.0794524  665.0796034  -87.45864946  -96.33356186  533.443419  
196.6780632  320.2821143  78.63361011  238.6283861  172.4759265  384.4497374  53.0272295  497.5980239  242.2104506  254.2158138  224.2562306  290.6072599  375.8280016  114.0165958  670.9199255  -87.66425065  -107.053955  531.8780964  
194.630102  318.0167292  76.53394907  239.1004729  171.3136326  379.4586415  53.25103475  499.9578744  241.6157733  251.8699802  227.2219778  288.867901  370.8977198  115.0097825  668.1691553  -88.48281864  -102.5486741  536.6958903  
200.0941599  323.3702846  81.20589311  240.3118243  169.6458051  384.4829195  52.2942304  499.198217  243.5654009  253.751902  225.8108279  293.5320367  374.630371  110.4453147  671.6275779  -86.40067346  -112.6968664  530.5071371  
202.2985999  319.2612827  80.63199094  240.8591743  172.5658018  379.1944551  51.39094933  501.0124166  243.3486792  251.7223713  229.8841831  292.9247726  371.4281462  116.640404  659.8918273  -85.90526642  -104.3925068  537.9534569  
206.7913492  322.3676828  81.39534896  242.1999316  171.5886031  386.4496228  51.20633013  499.4728108  242.1261461  252.6018067  224.4475017  297.5775941  377.8757002  111.5405404  669.3577183  -83.44882146  -108.5305991  531.374273  
206.2602304  321.0656467  78.6263728  242.5825563  171.5389264  376.7216243  50.64654375  498.9818203  242.4904481  249.4329996  226.5614707  293.6386843  377.1779281  114.170888  661.4637609  -83.62319774  -97.31619066  538.2594798  
204.9020985  324.6906199  81.36506215  242.5204257  169.9659294  384.8932269  50.50274752  500.9239959  243.7584526  251.1848833  223.9041584  297.7618681  378.6441121  109.3489859  669.1007358  -80.20716749  -100.5787947  527.7316339  
204.5075173  324.3109243  81.60926348  242.0021541  173.3233363  378.8343955  49.53892902  501.9340097  243.3345792  249.6794396  227.5631022  293.9053416  374.206173  113.2356859  664.3381087  -82.29642885  -96.70635583  535.8499584  
208.7127954  328.066761  81.96262339  242.0743248  171.3448321  389.1422197  51.42959978  501.5270779  242.6859462  248.8790271  221.6662551  299.3126954  378.8581266  108.3139222  672.2520849  -78.0979675  -101.6594053  532.6777147  
202.6391832  322.4590628  81.49986608  242.0715858  173.537125  378.5084085  50.57189652  501.7924494  243.4459663  249.047347  227.9405506  295.5447967  374.6859623  115.317972  662.6793941  -79.26509218  -92.92418743  539.7199252  
206.2185286  325.6397948  84.55388812  241.0496998  169.968197  386.2044611  50.04642006  502.5184819  244.2987498  250.8134232  223.3681625  301.6446089  379.0209414  108.4021689  669.7840588  -73.28433191  -96.70032769  533.2832826  
205.5986183  324.0245173  84.60283102  242.8594653  177.4427486  376.6606043  52.14847747  500.2006681  245.4135261  250.6435248  230.6044043  294.9035624  375.2405499  112.6252292  659.8282593  -80.59219251  -90.27440554  544.0974296  
204.0938051  327.4634757  83.40184802  242.254859  173.5878033  383.5526664  50.91536247  502.1319148  244.5402354  252.2886097  224.2280704  299.9821814  380.925895  109.8232358  668.4556536  -75.29863618  -98.47658613  534.7008655  
202.6350037  324.245041  82.44885054  243.0652702  176.1957049  380.8143773  51.69898366  505.3432848  244.5186754  251.1593218  230.4503952  295.6554725  377.9393329  115.8875876  663.1021356  -82.17203431  -94.53850354  538.4113939  
209.8717405  326.7265003  82.64614289  242.0151987  175.6463792  387.2617719  52.15520463  505.0020834  244.5694699  250.9806377  223.4190471  302.8497167  383.1678729  111.106194  670.1967322  -79.92644331  -101.6102824  538.9740111  
209.0511819  324.130563  80.34703057  243.290716  179.0669703  383.3447847  53.28355721  502.5052633  244.9845735  252.9359695  230.4659868  296.5243358  380.8736265  118.8515464  665.4091288  -82.4303517  -89.42234353  535.2582666  
204.7557744  320.6293001  78.17842865  240.3351341  175.7019186  384.1367544  51.87338071  501.3433191  245.028653  250.8130911  224.1664836  295.8864964  382.7940949  116.6094546  666.5446285  -81.53274852  -93.13434226  539.0093909  
198.4619549  320.8331316  77.7366962  240.4209481  174.1061198  384.2493513  54.12729533  499.9330892  241.9112803  250.9261763  230.1947818  289.1776762  373.6434856  117.9744689  665.3660861  -85.47491844  -90.84065247  532.1492419  
196.8050671  317.7827597  78.61009854  240.8428498  175.6387446  378.6129731  53.77380806  499.3961403  246.5255878  253.6835854  228.3084337  291.7155997  375.4957173  117.2474999  665.092598  -82.28212354  -97.62989895  545.3882997  
202.1426286  321.9770841  82.28197114  243.4755395  173.4292167  386.2202283  55.89476823  500.4727024  245.2504979  254.2516795  228.2030428  290.1548678  377.9843662  126.1158646  670.0257134  -86.93274082  -98.02884709  524.4255439  
209.446032  323.7086315  84.92327324  241.0117621  178.1866735  388.4262857  54.3933437  507.3079183  244.9368187  253.628221  232.1447583  292.1999373  376.8076064  119.375381  675.2640104  -83.55189775  -106.3013714  536.3276576  
207.3654796  318.930079  81.21244884  235.6574607  171.6309773  382.5417325  54.02417547  496.8656801  242.995576  251.7013188  221.4043186  288.3478887  377.1099911  124.8055438  669.5081346  -83.72987399  -99.74212703  542.8220237  
206.0881381  321.4973655  80.02248312  237.7397352  175.7865221  378.1192003  53.36758058  497.7146708  245.3364516  252.6790789  229.7001678  287.0713693  373.9403796  116.3121778  663.1954504  -84.03174756  -100.1398531  538.7489638  
204.7220717  322.4019195  77.63389898  239.6273569  172.023496  383.3838387  54.06939185  501.8618235  244.509138  250.867525  225.4362995  287.3512632  374.1272589  113.1229324  669.6209238  -86.25981026  -107.4478891  534.1057368  
205.9922718  326.2565856  81.77829579  239.9994679  171.3808545  386.4603895  49.37877971  504.5239743  248.2553231  255.1384437  231.1716829  288.6431851  373.1532932  116.4602736  666.4109111  -88.52333003  -105.802836  528.2862511  
206.9965035  322.5625256  81.50302986  244.0003051  171.3730257  382.7696645  54.29122673  505.5144733  243.7790823  256.9883108  231.3935979  297.4380215  370.8051784  100.5146322  671.1599564  -81.58861229  -99.31039868  530.1668  
206.32061  323.4501156  81.76430769  240.7513754  179.2763203  382.6231629  50.13010351  505.2755848  242.5408961  252.0999766  223.8601377  294.8963066  376.0649548  119.1791903  666.5756052  -83.84584397  -106.0166181  534.1964178  
206.009198  323.8178868  83.07874857  241.5092737  177.5378964  378.6128359  49.59875095  500.2340957  244.4940347  252.5102887  229.988338  290.8812867  373.2543852  120.0053459  668.1675494  -84.48740791  -93.40160646  526.4579068  
202.3863403  322.6342733  79.57725637  238.1461862  173.5571799  377.639641  48.13195245  498.5757235  245.2086785  249.4807218  231.2375995  290.1259476  374.1976381  119.639815  664.8356671  -86.01668305  -99.60138168  539.2584133  
204.9500418  323.4827799  76.7442243  237.4107869  171.0671527  381.1067151  49.9250276  499.0762142  242.3314023  248.4900495  222.5650625  290.7802734  373.916929  118.3729251  663.8349086  -84.03120867  -103.4995197  531.2197721  
207.5429185  324.2442575  79.06577614  240.3592248  175.7314614  375.7216825  47.75824247  496.3699061  244.7872677  251.4177481  224.0596651  291.1030236  374.2079647  122.5266692  657.5420352  -81.07871991  -95.32127275  529.4594786  
208.6478595  328.2485793  79.3782322  240.2991606  175.9832263  386.1133664  48.46930545  508.6913188  243.5455354  254.9564656  230.6975254  291.4291859  380.196549  118.4747674  670.3341318  -86.16886367  -102.1933868  521.4768279  
207.5213206  320.2484026  83.26184146  241.1144215  175.2480874  383.9378658  48.76745147  495.9788827  245.3319117  251.6665142  227.1545437  289.5951214  372.4003835  110.1215147  663.4453207  -86.18165148  -93.9419296  541.9267212  
204.9621782  319.5380301  82.76706071  236.9264813  172.0310831  385.1760141  47.97727371  501.3373516  240.869918  249.2617208  223.8547635  292.9192897  375.873886  114.3045383  671.9021046  -83.10667043  -102.3943193  528.9070088  
201.873576  320.2618551  81.26369849  237.3272528  173.8006155  382.1472173  47.08206825  496.6677869  241.6564119  249.2294355  226.01913  289.7467554  373.3393456  120.8677118  662.5995175  -86.89446037  -92.8935561  532.4338707  
201.4708426  321.3391614  79.62668337  239.1859217  172.7975939  385.5597899  47.66401159  498.5272394  241.2658367  251.0289578  227.6869818  290.0095687  376.5627395  121.8497608  674.7358653  -81.47452994  -97.71593979  523.00243  
201.5206064  324.5983807  82.73993793  239.0423934  170.5616445  390.5501356  48.46643944  502.8124336  243.1173419  250.7247937  223.4780405  293.2943765  374.0146443  112.2084991  675.6137656  -82.57404982  -104.8545249  529.5031063  
199.306179  320.6377237  81.55076387  237.8965666  172.2079603  383.9459621  48.37389874  497.0294716  242.8829  251.5086782  227.6415847  290.4387645  371.7883012  117.2222795  667.490409  -83.04395161  -93.95558682  526.791274  
200.7109931  319.7155804  81.4996912  240.9311307  177.4464447  384.3756412  49.33311139  504.7742144  242.9207318  251.7903124  229.1806747  293.312063  376.0079848  110.5241461  670.2698512  -81.65424729  -97.29151644  531.9390987  
202.5338627  321.8028049  81.48494986  241.3599268  171.6054052  385.5402235  51.05475502  497.6283134  242.421689  253.7107662  223.9979754  293.0348109  377.4763507  115.1322521  669.0726706  -86.12389455  -103.7754318  532.4654968  
204.2082986  323.3509433  80.43086836  240.692804  174.1151721  383.5271155  49.36324009  502.6557989  245.3785463  251.7715661  231.9403903  290.786728  376.0911776  113.6028438  669.5080545  -87.67291837  -100.5712896  538.4828467  
204.1097504  325.836615  82.1471496  241.2753848  169.3917603  385.9577523  52.01932909  498.1501077  244.7011727  252.911512  223.9028873  294.1460245  375.3687924  114.3053917  669.6415785  -86.72743457  -106.5146738  535.7548123  
202.4297043  324.8218805  81.24765875  241.851637  172.5880161  381.2101307  49.43601275  498.8058214  247.6814048  251.6490842  231.0374653  293.0051069  374.3416932  116.8233245  666.1731122  -87.47050713  -95.28712689  540.97594  
202.0920533  323.6673476  83.40217249  241.3117841  169.6529821  390.0726083  50.88614934  501.6820265  243.6408155  252.5937873  223.5930545  296.6956652  378.5912476  111.3251424  674.6351702  -84.68807531  -105.2768266  530.5391989  
200.5518202  321.1739551  82.02299718  241.3187098  174.3738694  380.8858412  50.87077583  501.8669115  244.6393085  250.9624443  229.2909935  295.2715662  376.6645064  117.533761  663.317626  -85.92870286  -100.3645698  538.1248954  
203.8662226  325.5767919  85.65040265  243.4102109  172.9778175  390.4647925  50.94788355  502.6214924  245.7108197  251.4793384  225.4357323  300.5275772  379.7192973  109.9091255  673.6363602  -83.26272289  -105.7258268  528.9282263  
202.8156913  321.4915693  82.44235969  240.2738598  174.7847426  380.7960193  50.59811531  501.5967032  245.8032705  249.9038559  229.1562068  295.1227909  376.0551702  116.5415055  663.0551426  -84.59909824  -100.4445707  537.6071532  
204.4948366  325.048781  85.01878632  242.1938047  176.69739  379.3837921  51.67327345  499.28833  248.3964036  251.4496007  230.7670039  295.4940888  377.0030699  115.4483516  661.9760732  -83.68999016  -100.1477524  534.8987372  
203.698054  324.869554  82.41380354  241.8317661  174.1392741  384.1603937  49.80569479  506.800854  243.9502553  250.2160997  226.6562275  296.0794325  379.8771172  110.5348422  673.1568759  -84.84809261  -102.2783918  529.3637562  
204.2492004  325.2574225  87.0244008  242.5016249  173.9706864  382.2603846  51.58209624  499.8867546  246.4555614  252.093441  224.8610411  299.3621632  377.363445  116.8574357  663.49992  -83.80018161  -103.5228757  533.9182286  
205.0040084  324.9291659  84.68446795  241.699829  178.0011542  380.7805437  50.38379693  506.4171969  246.770083  251.6083073  232.9583855  297.6793076  380.7905157  115.0787064  666.1427062  -83.89859669  -92.00151862  534.3995929  
205.6163897  325.1318226  84.38409897  240.8722281  173.3588734  384.5795614  52.25698317  501.9373297  242.7526409  250.3536399  222.9021984  298.7089264  379.1135285  114.0545731  666.1432623  -80.62438331  -97.17906253  531.836835  
204.1755731  325.2379597  82.39508778  241.5535189  177.8414977  380.9656127  52.24496156  502.8000111  246.9401851  252.1399417  231.6817002  294.2511045  377.7042277  115.8609234  663.0815855  -81.97921901  -86.99201109  538.6706771  
205.0533505  324.39363  83.38593976  239.8517119  173.0298112  385.1431097  53.37841507  501.8100794  241.8914075  249.9329885  222.8026692  296.2622798  379.1373524  112.3782393  668.2085497  -81.60097299  -99.25197289  533.7336892  
203.3243826  321.1999364  80.91380006  240.9014232  175.5403276  379.1519169  51.18203797  501.1799753  243.3108621  250.9358416  229.4507497  294.8104362  377.9152584  114.1078122  661.866914  -83.66163013  -92.18169044  542.1605574  
202.8392698  324.6807539  81.86047463  240.514135  170.6583702  386.3117262  51.49471334  501.0151937  243.9829747  253.1898394  224.9003126  296.2896198  377.8601567  110.7342585  673.0338314  -82.17258635  -100.4783749  529.153891  
201.8932817  321.5248662  80.88892885  240.2227516  173.4596087  380.5374956  50.63722701  501.6277977  243.5125754  250.4944298  226.6932903  292.3177208  375.021105  117.7540975  666.1331  -84.17984922  -97.30670523  538.0503817  
205.4080641  324.7533216  83.48867712  243.0401408  172.6002607  385.664763  52.09456703  502.3859883  244.2766093  251.9918181  225.9175236  298.8108208  379.6306664  111.2343203  670.3513921  -81.62151224  -100.4642603  532.5766254  
204.3818019  322.9701892  82.0677202  241.6679471  174.3710817  380.4197618  50.47587188  503.531105  241.86294  252.405945  231.4046203  293.8836286  375.0674764  112.5231831  665.7575246  -84.11414282  -98.34035271  537.2006597  
206.4587932  324.7235321  83.55668542  242.484368  173.4955795  385.9912783  51.90969327  502.541925  245.0661177  251.2677566  224.673685  300.2392716  378.6183482  111.1880124  668.3400131  -80.47265279  -103.1074235  537.6491223  
203.9499216  321.9908663  82.8965132  241.7445747  174.8190616  380.6755105  51.67202124  502.4907661  243.1636939  251.1918988  226.9217621  293.6833564  377.0405802  113.8987531  665.6421533  -83.06032205  -96.66604401  536.1740416  
206.8852291  322.8396871  82.37273299  242.9318244  175.5628247  386.9247024  52.08923868  503.3311498  246.2830695  250.4513883  223.6643938  297.1554849  381.6991583  111.9985677  670.7587075  -79.93747659  -101.5255967  536.8193255  
205.1134285  321.4531282  81.94034935  242.9025524  175.6504331  381.8138014  51.76667738  501.3418448  246.5744775  252.9995074  230.8073273  293.6838302  378.9482278  117.069596  664.0035441  -82.90170073  -91.94364669  529.8683769  
206.2542634  319.7229688  79.66717943  240.9336411  175.9467314  385.3861609  52.11151914  502.9572721  247.7547216  251.0863941  230.5131521  295.1060478  379.2222124  114.5324898  668.4618114  -82.60312478  -96.09619614  541.3754393  
201.7073619  321.3584072  81.57721221  240.5449129  172.261486  385.3736144  53.65750935  499.8528155  245.7395873  251.4570472  224.4650218  291.3787581  378.9074359  115.2744864  670.6589718  -86.02399957  -99.38048989  532.528201  
200.8885275  320.9011292  80.96291226  241.3363361  175.0915037  379.4353182  52.68480578  501.4103861  248.924738  251.7766488  232.4056624  292.6459635  374.1964889  116.3061686  663.3356851  -85.7561716  -99.22317841  543.7146795  
204.7770026  324.4590462  82.9855914  243.0492402  170.6872144  385.1315299  52.62290511  498.5590136  244.8547806  251.4523009  226.0647621  295.9766751  377.1524554  114.7284877  668.032004  -84.47755808  -102.6260756  532.9317107  
206.6108676  321.7625447  81.53417133  240.498801  174.6139408  381.7628848  50.54402623  502.5467245  247.4248654  249.4734621  228.9201848  296.6166748  378.7404887  116.3450301  664.3077546  -83.01080957  -95.46850586  542.1570408  
208.204997  321.7888238  83.96465287  240.654704  171.2211812  386.2033782  51.44720049  501.1116605  244.9848868  250.9636401  223.1424617  296.8475396  378.8610712  110.9283711  665.4630439  -79.37355475  -98.99392476  533.0980479  
207.6448911  321.8009571  81.47969057  238.3187388  174.6725657  379.0365247  49.44008224  504.0580549  244.0786289  251.5382957  231.0642807  292.2404346  379.5490416  113.5294323  663.0139696  -78.10442737  -89.79795107  540.0055956  
211.563645  323.880613  84.21898723  241.8881951  173.9488163  385.0582727  53.87152299  501.8758577  242.4490561  250.7315127  221.9883878  298.1103983  380.9354295  110.1497128  668.6251801  -78.7037457  -97.56651857  537.9183716  
207.6633031  325.5929208  83.72989656  241.7241783  178.7984052  380.2447149  52.50131127  503.1468328  247.3203937  251.0118992  233.0489833  293.2097133  378.3145743  114.9936914  664.5700029  -80.93976711  -87.49357935  541.848189  
205.3757269  323.3787169  80.91115938  239.5503742  171.9685664  388.3270302  51.69755147  500.4906083  243.2865859  248.9509353  223.4733031  294.4333698  380.3679369  113.4567543  671.9793781  -80.10829032  -99.15976386  537.8566113  
201.3891373  322.5939788  80.53210758  242.0022278  176.4114081  382.9580345  54.7696652  498.3191252  243.8427087  253.030077  229.4537025  291.4429564  375.4945857  120.9600666  663.4447266  -86.61148383  -91.47703778  537.8120957  
198.6472  322.3113113  80.06324096  241.4608394  169.8699617  389.0442461  54.29826067  501.0358385  245.4077481  252.5426384  223.9495275  295.4379815  378.0117486  111.04374  672.5914579  -86.66837323  -104.6281248  536.8455592  
196.2225605  320.4003157  81.06461969  241.9309244  172.0156989  384.4571432  53.91921828  500.3068804  244.5077374  250.9593189  228.091535  292.052794  370.1809557  114.7353989  664.9030733  -90.51893989  -102.9072622  537.1391807  
202.0955665  323.8532188  84.2180499  242.0852989  172.0540183  389.5894473  53.15152284  503.5340492  247.9187434  250.988168  223.7904861  298.0008806  372.9837495  109.4669923  671.1261372  -87.81440117  -111.1421204  542.0792246  
203.766493  323.6502674  81.9788679  241.1341702  173.8277757  382.9169729  52.12604508  503.8829026  246.724464  252.5726753  232.0206496  291.639058  371.562503  112.7336371  663.7433603  -88.78386529  -103.4053066  536.3822007  
206.5598397  324.2466242  83.66119953  241.4404949  175.2399594  386.6981522  52.84629062  506.8802147  249.0105151  249.4334867  224.4320732  298.4677033  376.5853991  111.8898947  668.4574311  -83.74864163  -105.9590141  542.9400469  
205.6040968  324.5958266  85.97475474  243.5608472  170.5448354  377.7201628  52.41529963  498.4244498  254.328896  251.7841684  238.9703324  293.1798159  370.2953281  112.4933769  661.4391886  -86.57283145  -92.58381618  539.8732568  
201.7889442  324.0556153  80.88436148  242.8504032  175.4227723  380.8404779  47.78705106  507.4225686  252.1772232  253.5169979  235.8960493  293.1070295  377.3850834  110.0278837  662.7415215  -76.57369461  -91.61434891  536.6595198  
204.2249352  324.2830918  80.08079684  238.8793552  174.8860475  383.3566111  50.8245062  509.5197514  243.1515407  252.5566626  224.8929991  293.0815801  376.6599928  107.7222746  670.1824768  -77.8063676  -103.8361048  529.621611  
205.6245682  321.6691099  80.3876677  238.5802839  179.6617036  379.9848515  48.16669345  496.3689548  241.7660442  249.7400199  227.0958952  291.8756755  373.7830054  124.1969994  665.4903628  -86.64143992  -96.25595975  527.7802519  
204.6894931  324.138773  79.94625383  238.2140469  176.0155148  386.4591765  48.10442458  504.3461955  239.9656373  252.6613841  227.5965908  289.9481396  374.4807895  114.5480518  679.2235347  -84.45390829  -102.4963436  524.8780541  
201.9720346  320.0750454  79.08472348  238.0044158  177.0427326  383.7494989  48.58495321  500.728348  241.0952859  249.9131372  227.3072908  288.6792285  371.6929953  123.8323533  671.8560844  -84.54371846  -103.519408  532.8976279  
202.8817991  323.9276451  80.20080065  238.8711944  173.1767442  387.4704178  49.8721468  498.5789735  241.0823712  253.8245175  223.2428555  291.0977089  374.3984211  117.3370588  675.6411665  -82.170501  -103.9982901  527.3555563  
201.7977332  321.6201239  77.05158974  238.6129669  174.7305535  382.9382149  48.98600664  496.2016603  242.1115133  253.1744836  228.5714043  286.7916571  371.6033994  122.1539985  666.6614666  -83.89754835  -94.47329326  523.8565644  
202.4301594  321.1142219  75.00674234  237.2576459  172.6264672  381.7144043  48.07415359  499.5831217  240.8854494  251.2312211  224.5673165  290.8198883  376.7491601  116.5951385  667.6674568  -81.06661953  -99.32447563  531.0833155  
200.2772803  319.4741355  76.76556474  237.7548639  172.3559834  380.4896177  50.56961548  494.0327882  243.1040939  253.699194  227.181161  287.5711844  373.698629  118.072537  662.7579708  -84.45130797  -100.2936933  527.8244407  
199.4459677  316.5287385  74.97335043  237.7371847  169.5951495  377.2755931  49.21902617  496.2425563  241.7748258  251.2463935  226.2996204  290.3199718  375.4614071  116.7023475  661.0718517  -84.00404949  -98.80387089  533.4084631  
198.0303589  320.7541294  79.34319115  238.7067726  169.3241144  379.3247995  50.41260415  495.481414  240.15864  251.4932021  223.9403523  290.3260503  372.1493623  113.9282163  662.5585413  -84.58342123  -101.3407706  525.5525732  
200.1985369  321.2471816  78.8793723  239.5197347  170.55376  377.2077824  51.12849626  497.3876732  240.2682607  251.3119869  224.8185214  294.298191  373.3218974  117.1888165  658.9423002  -82.59682162  -104.1532485  535.6268924  
202.1161962  326.0014479  82.22101996  242.1581472  171.6522256  377.6792598  52.88360277  499.5872963  242.1433028  253.8760125  231.4376772  293.8010573  377.0026448  113.9316475  660.8972148  -85.08298918  -101.3756771  533.0915473  
205.6893145  324.4260647  80.38749994  240.1471042  170.3647062  385.7416015  51.42924585  503.086236  240.0951781  250.7458481  224.938357  294.114935  376.4428457  110.3957742  670.5551921  -84.22052583  -106.104092  533.7387406  
204.4542876  324.1576839  84.07635274  240.400908  171.0230889  380.6384733  50.72663907  499.3357839  244.0338584  250.953106  227.0303159  293.8464515  374.9034518  114.0304822  660.5142372  -81.27971304  -104.1454995  534.2863525  
206.8403008  325.6134894  81.71413613  239.2317963  171.2671362  384.9841273  48.7253149  502.8700768  241.1608613  249.9506793  226.2632928  294.9767076  377.5636026  109.729673  669.9806386  -80.1015475  -99.77941661  531.6392164  
209.469168  326.1473163  88.44676694  243.2957219  173.6560555  383.166777  54.00211109  499.8847496  244.9082472  252.4442099  223.7803477  299.4203125  376.3192977  112.5966996  664.5363987  -79.760344  -101.667164  533.8502718  
208.8391191  326.2997486  83.01578573  240.30822  171.3553363  382.6061185  49.63787518  504.5038769  243.3122978  251.0309588  227.6443  297.4600825  379.760624  108.3980531  670.1588468  -79.2505846  -98.04189448  531.8352407  
207.6676641  327.2801868  87.84043548  243.7664766  177.1230756  382.5514493  52.64747824  504.5197731  246.1696978  251.7559317  226.6872578  298.7229382  375.6478827  116.2609472  663.2925545  -82.09612065  -101.4270129  538.4411745  
211.0837965  330.2088937  85.02250712  243.484646  177.4508484  385.723707  51.26619946  510.4233861  247.0899849  250.959903  228.9891404  301.207814  383.1245736  112.4733857  675.8907161  -80.02780819  -92.75787929  524.2187504  
207.2964806  323.6374042  83.79364364  242.4554674  179.403857  379.9327214  49.52107149  505.2755931  246.2872605  249.5957628  226.6828941  299.598921  379.9420024  119.8848763  662.2955709  -80.53307069  -95.05521867  543.6641698  
211.5393818  329.0015641  85.98467994  243.04423  175.844031  387.7220598  51.81057498  507.1939161  244.8433634  253.5130618  226.7391095  299.8487482  383.1060422  110.5259671  677.4546676  -80.73930856  -99.64080345  528.1953565  
206.330938  323.0647151  81.44424723  241.0139936  182.3933085  379.1858271  48.50806754  501.0975758  245.0932466  249.2436814  230.332432  293.0912375  379.2920735  122.4537916  663.2145906  -78.4319748  -85.59182298  540.4927312  
207.2425202  326.7465393  80.62268997  240.1320321  172.9079337  384.4595013  52.36145138  500.8689145  241.6177472  250.3747827  219.390322  300.3791571  383.4805687  114.5094569  672.4996168  -76.48447876  -92.67555945  532.9987508  
204.3766294  324.4929536  80.28542657  240.1310695  178.6653717  379.1884929  49.72949294  501.6182633  243.8770883  250.3400839  228.2870047  294.6572595  377.9080631  119.5387355  661.3629473  -81.10735769  -88.83536587  538.9987753  
210.5838983  326.9008814  80.52684495  238.6738092  174.6604965  387.9854456  50.95660091  500.9933735  240.7995781  250.8908047  222.0952884  299.3111231  382.4535496  109.9659844  674.9566788  -79.06117851  -97.75430945  529.8112385  
204.5908313  323.1962513  80.66526892  240.992913  177.8202489  381.3471399  50.93194289  498.4935318  241.9732038  250.5452396  227.8093511  293.0420993  376.8742744  119.4371846  661.3820772  -83.52775818  -87.62316913  536.6422065  
202.8973467  324.8331724  79.36593618  240.2227107  172.5623419  385.7763355  51.93009063  503.2832788  242.3895666  252.0392791  222.2445992  298.0025116  381.38222  111.1682008  669.617794  -82.58183352  -99.32561877  534.2021084  
203.6819064  322.8353345  79.77769115  241.8864257  176.4391962  381.3932357  52.31758486  502.0001226  244.2183479  251.3256253  230.3405423  292.270652  373.4145401  115.5388667  662.5276304  -86.07761149  -94.66294102  534.5497097  
207.0991526  323.0441266  80.48323815  240.7381854  172.3154157  385.9609711  52.89637496  501.4774127  241.6333908  251.7600214  223.9374056  295.8298553  382.0829939  110.8739023  673.6122393  -83.08084635  -101.1731566  531.4061841  
199.1972438  317.1545914  83.25367515  240.489321  173.6469819  380.7716853  49.59606719  500.2018111  244.009237  249.4784836  230.2759634  289.855828  375.6318733  119.4109434  659.6736158  -84.92584581  -94.21929861  539.1439175  
206.8099393  320.7098654  84.1068263  241.0844728  171.4036315  383.3212683  51.87975473  496.9400378  243.697358  251.2192584  223.4549143  295.1439788  377.3030964  111.9444938  664.6872981  -80.53673044  -99.01005892  532.7698126  
204.5778314  320.8728738  79.50626571  240.0121547  175.2662521  381.1066413  49.44863676  498.9750793  242.8919796  251.4391874  230.9137436  291.4384021  376.0911991  113.7115729  666.3771624  -85.85319582  -97.54709751  535.8877554  
200.8530008  320.2488408  81.04277302  241.0173098  170.9061553  385.0193396  53.7871923  494.7296754  243.1853328  254.204044  224.8446878  293.0964874  373.2159437  113.8241836  665.8329289  -86.97975541  -104.62615  534.3986426  
195.0279808  318.6182408  78.26525489  240.1438732  171.1420145  380.5059125  51.45967066  500.777794  244.6562645  251.6389376  231.6301317  289.5655407  373.5199004  114.2686943  665.9133106  -89.93366024  -105.5798991  540.2061094  
198.5554942  319.7834341  81.96257238  243.6536988  167.874625  382.784607  55.73736927  498.9606465  243.8107075  253.2380606  227.4700029  292.3080124  373.6336624  112.5501026  665.8352695  -88.99921493  -107.9040664  534.1833809  
201.6314208  319.3995261  81.19368747  242.3521908  172.8095287  379.8671519  52.29136097  499.1636933  244.6774356  250.3492342  229.9823778  293.0768684  374.6095383  112.6437865  660.1914099  -88.87926691  -104.9833367  542.1802495  
204.4012646  323.8185359  84.2589883  240.5568448  168.3732062  385.2043435  54.46221941  504.3889142  245.6495846  251.2578858  226.7616968  294.2351741  375.8559681  108.688192  667.2982905  -88.15623262  -111.8307409  532.9193358  
205.6124118  322.0613547  82.98839162  240.9783665  175.199769  380.9783917  51.69264074  503.6017488  247.8697025  250.8583013  231.0149585  295.7011022  375.6532896  113.7655147  660.1426486  -83.8628775  -103.8716641  542.9626811  
209.1158476  324.9933693  86.11169384  245.1218798  177.282077  380.4187574  54.11701476  502.1617924  250.226959  253.9668045  230.5978646  296.2682015  377.8586394  109.01353  662.8129772  -81.93599723  -102.9166438  533.2061491  
210.7869035  324.7977031  80.4743261  241.7401642  177.9910492  382.6808362  51.47372628  506.7927724  247.061312  248.9358379  226.2829703  296.6554331  381.3079234  109.5719789  667.8856831  -79.09680449  -99.22936205  536.3706776  
213.1334492  325.4636036  86.68761653  244.834993  181.4592008  380.7342562  53.03135009  503.0252627  249.0724161  252.7873835  225.8115422  295.1763597  378.6371556  112.4553923  664.5323351  -79.6326173  -102.0332584  538.7752993  
214.3970632  325.2787306  84.09410248  243.9587671  181.6662844  385.0678187  51.51858668  510.9979815  246.5828278  252.6637119  232.5353022  294.3664692  383.7307769  108.6590745  675.2883736  -80.07305851  -94.31762091  536.9777538  
208.6020852  326.0049933  83.18265197  242.0328548  174.7217852  385.9214185  52.73058607  505.3461765  245.114309  254.1704848  226.9152664  294.8708692  382.7804137  112.3398448  674.611151  -81.54389675  -97.71115686  531.1610899  
200.7132404  323.3387243  80.83236969  240.8658172  179.5328967  385.9991401  47.0646969  505.8302509  244.7593975  251.2107764  231.7887725  295.4479232  379.6004689  116.5958564  666.8422178  -77.99400484  -84.38581689  536.9282164  
199.4097312  321.4420148  79.73991286  238.6081409  173.9910322  387.4017261  52.86282377  503.3484151  241.8737533  249.0746181  224.4066671  294.4538699  373.2126172  116.5823793  671.4937956  -81.98694689  -99.35824383  533.9670389  
198.2146828  322.2848829  81.6004406  237.096768  178.0137901  386.8729022  47.84841117  502.5093386  245.1553009  250.8390733  234.2018974  289.742173  370.6993298  121.6147238  669.9192967  -83.5871638  -93.6212085  531.333712  
201.0401322  320.2972215  77.77566549  236.3980325  170.8999801  386.9608055  50.20858013  500.7948133  242.4983187  251.5496276  225.2370891  291.202798  368.1742958  115.2226961  673.6263177  -82.58211678  -104.9886822  530.9125434  
200.9326096  323.5813556  79.99216621  239.8524852  175.8344448  382.8404903  47.84024578  495.2387087  247.2796147  254.360543  228.3275742  291.9430586  372.6153576  121.4832725  667.5522698  -87.03310565  -101.3616016  534.5358396  
199.0347821  320.4966039  77.14090018  238.1025197  169.1128857  385.426444  51.1870794  497.4177971  242.5117084  251.802339  222.3978706  289.8196423  374.375013  116.3506288  675.3459314  -88.31009117  -102.3637666  530.6514251  
197.1802652  320.4623128  78.02147589  241.1924532  168.5545698  378.0655505  52.18056026  494.0229074  242.5643887  252.2784875  223.5674725  292.3840906  373.9439702  123.9265398  661.6369797  -86.91784982  -100.820408  536.6448425  
199.8826472  323.4827438  76.39366086  241.9274329  168.7614705  382.2132659  51.20208467  500.7905422  239.3200801  252.0146392  224.6279784  292.3613638  376.6536612  113.4244551  670.6264197  -87.78763119  -102.5812221  529.563281  
200.9013465  321.8393347  80.53604735  241.6588488  167.0648388  378.6528797  52.9510044  496.3052693  241.2667409  252.9608264  223.4388376  294.1519338  372.3729729  114.455339  661.7544577  -84.05214711  -104.4221565  537.8518795  
202.4551446  322.9206688  83.43889508  240.7987928  172.1058566  376.9633652  48.03689998  499.0715704  245.4767041  250.1678468  231.2493487  291.2895525  376.1405473  113.8628455  661.9771323  -81.92417649  -96.61616354  537.1639854  
206.2781909  322.2566475  82.96260487  236.939332  165.38998  383.4178952  53.83951378  503.6553051  241.8196455  247.8919236  222.8047139  296.8229951  379.1821958  111.7708895  662.0520974  -78.96743658  -103.9120499  536.4644107  
207.8837742  323.9044777  82.9984532  237.9819144  174.8098408  378.2563473  45.14172057  499.6014559  242.7814153  249.5291403  229.2470292  294.1919993  380.8433036  120.0935149  657.7543974  -75.68999524  -88.48721243  525.9910339  
209.7595463  322.296434  80.92253823  236.9636828  171.4894894  380.9717135  50.22933027  500.7410682  238.7095196  247.7688448  222.557491  297.2467171  380.3706885  108.8466209  665.7254784  -72.73443132  -94.62257597  532.1944725  
211.2648096  325.0031266  82.83037476  240.0914479  176.073304  380.4051559  52.4535814  499.7879743  244.2518212  253.2498705  230.2962654  296.5572322  379.7393541  114.6706981  663.6149168  -76.37383952  -92.93265703  536.6628345  
209.8991232  324.4842907  78.50143172  240.025189  174.2669285  387.218155  49.34248847  500.0388662  242.5222266  251.6309201  225.4406035  292.1639814  379.3169176  112.7335462  675.2390155  -79.04789825  -93.03541582  530.936146  
206.4010933  322.4615188  80.36873626  239.9285525  176.9784448  384.0716482  49.40421931  496.1318892  244.4365124  252.7395064  230.2223256  289.8419668  372.4058169  120.9355751  664.1200906  -85.30771597  -94.00451131  536.9485026  
203.6733538  322.9785295  79.01211365  239.0130248  172.8071491  388.6749538  49.83326226  499.7434779  243.5225429  250.2692792  225.642903  291.7344762  373.4610111  115.141463  672.3327336  -85.67971189  -100.6450861  531.5491413  
198.4607786  323.0966207  79.00109523  240.8493286  174.5324103  384.3235332  51.85556669  499.518207  243.9240571  253.8396956  230.2827301  290.0370948  369.8770428  119.0560751  664.9971256  -88.11458906  -97.92136309  528.2758427  
197.528756  321.4888212  80.69602415  239.7426673  173.261047  385.3103299  49.08769697  499.8384197  244.0044978  252.5422449  226.6302816  293.9334674  375.4506481  118.3344529  667.8567073  -87.75279005  -105.1425048  534.1719917  
196.4495821  317.5128198  79.77066711  236.7329469  167.5263912  384.6124613  51.61460387  497.4555938  242.4438128  251.6041259  222.1476076  291.8870834  371.4637065  120.2247549  668.9991635  -85.04346724  -98.45573367  523.8424868  
196.3950877  318.4834456  80.5029682  237.4110552  168.1794809  382.1428402  54.19784725  499.5381084  242.6485279  251.8617092  223.6113827  295.0601202  373.0005669  116.8353452  665.8708159  -83.55121342  -103.338883  538.2345267  
201.1385298  321.9652853  82.95942654  243.6222891  174.0906488  379.7558906  53.90953421  504.5022319  243.7511023  253.1567495  232.0159468  293.3249874  374.4928865  116.3626507  659.8020591  -86.80504185  -96.37102285  533.7684799  
206.1785081  323.774053  85.11757491  241.5671376  171.6318646  390.7037476  49.03416088  503.5566325  243.4737906  250.5167151  226.4813696  296.8292225  379.6649458  110.7082501  672.3187277  -82.45390911  -103.8222937  531.0704818  
207.7183581  324.8157409  84.43033366  241.4505303  178.3213348  380.7384548  51.33241596  503.5833428  246.5097297  251.9130343  231.3247688  294.8404138  375.8416968  117.0531044  663.5524195  -83.44839104  -97.74462676  529.537473  
205.9831468  325.1169868  80.98930476  239.0312086  174.5418533  382.5462538  53.73761169  500.032733  243.5037636  249.6525531  224.3795892  295.1134605  377.7481229  112.6283821  664.3715249  -80.2116499  -102.2094369  534.7811924  
200.3511803  324.343782  79.41756621  240.9253997  177.277668  380.2491288  48.77201145  502.0019184  244.2286575  253.1289816  231.0509866  292.0272556  377.6486749  114.8243507  664.4804361  -81.34113037  -93.19811406  527.4930584  
203.6806979  323.3313817  82.20258662  240.4257991  174.3878508  381.2871805  53.17964292  500.3887582  242.5644375  251.3965199  225.6738922  296.4219911  375.7461461  111.9565301  663.0468673  -84.08035596  -104.3006095  534.3730627  
207.8776515  326.7910714  83.13244776  241.3188767  174.6017341  385.3760895  49.22110278  504.6771235  244.4206357  252.1855679  230.3031294  295.7713584  377.6954561  108.7352647  673.0451254  -82.94334737  -98.75807415  526.5154599  
207.9942205  322.140876  84.98775004  241.1473422  178.6689465  382.4729005  49.85211651  501.59496  245.4130559  250.327006  227.9822214  298.0169525  376.6452564  117.2418802  661.9588307  -81.93954068  -101.6240238  541.6514348  
209.6250183  326.8350723  81.39352859  241.826646  176.4456319  386.8058335  50.36473858  505.3323428  243.3144596  253.1611108  230.0328554  295.544862  381.1625064  113.3112373  674.6746405  -80.30652083  -93.9029605  526.355512  
204.6711346  322.5840818  80.14363019  241.1568983  175.6244199  381.9547072  49.48182315  498.8064907  245.3552277  251.1910499  224.5028597  292.7242916  375.2138301  121.8018235  664.9394154  -82.13134189  -98.59500998  539.5276193  
204.2531271  325.6664613  79.44945944  241.3495923  176.628087  387.1199341  48.54238331  503.2663408  245.8631768  253.8359575  229.8478641  291.088703  377.9275569  116.6261988  672.6374999  -84.03377119  -93.78023278  528.2199802  
200.3073844  323.6739963  79.38424631  242.2739436  173.173472  382.3634496  54.99278419  498.5763959  244.858247  252.3920458  222.222776  292.1551048  370.8546912  117.9022533  666.0775583  -87.19637612  -102.4755631  541.7576668  
200.4860774  325.2587088  80.1614678  241.8721198  171.3644846  388.9713327  51.03539146  502.7329072  243.630659  252.181485  225.9020217  292.7924188  377.4665991  112.7890896  676.6138147  -87.28759029  -99.04050256  530.888912  
200.4696816  322.6813973  82.66694473  242.7031359  170.6066624  382.1072463  55.33465972  499.5375338  245.500159  253.3909864  223.9780064  295.889829  373.2347536  117.9595554  664.5106691  -86.52899377  -104.4539377  544.3666328  
203.755394  324.0660571  81.19513561  242.080549  169.7477538  387.0533208  55.67928064  504.942744  241.8371932  251.922188  225.0960663  296.3800793  373.8974477  111.8057999  674.5895624  -87.17387224  -103.8379448  537.5843198  
204.7089319  323.4564906  85.03726677  242.2840633  175.1257838  384.7735628  50.40024771  502.2807394  245.2318169  252.0326695  227.4776345  296.9210658  375.0301032  116.7143739  664.5743638  -85.91337211  -102.6180529  541.9563452  
209.6989156  326.5880978  84.93716786  242.6357272  174.2377631  385.8352739  51.51481356  505.4370106  244.6298764  252.189769  227.5928302  295.8688492  376.0942827  112.8914851  675.4004856  -82.16351032  -96.54415588  526.1944129  
208.6945867  322.554578  79.71215036  240.3617874  176.5873107  379.9993799  48.52034873  503.0559295  243.6898706  249.8707485  228.635082  295.2757289  382.0242759  118.4482924  663.2314227  -80.43270321  -95.13338996  541.1394176  
204.9800927  324.5817466  82.26847917  240.3819308  173.3383906  379.6168134  51.52332985  499.9352675  245.5127793  250.1641097  224.1014878  294.0253388  382.6067529  114.994037  667.3407634  -78.88453244  -91.92327087  530.0257415  
204.0374977  321.7692666  77.95881141  239.8404094  176.4207011  377.7710254  50.39892223  499.350006  246.6374514  249.7854489  225.7405636  294.5307704  382.1224269  115.7617621  661.4738516  -81.16724343  -92.45987796  538.4560102  
205.4033465  326.2116549  81.73952454  240.3754548  172.2357346  381.37364  56.085358  499.0509951  244.9105323  249.9190724  223.2178142  297.1104348  379.367375  112.3779651  663.142888  -81.58843118  -97.35236437  532.7463132  
200.6029107  322.6976236  79.96671901  240.4848669  175.5028131  382.2253015  48.24505858  502.0202471  245.9003858  247.9813154  227.1834246  296.1678145  379.4878677  115.5568067  665.7457921  -82.19975362  -96.84359915  534.3496518  
203.8790666  324.9484143  84.92582219  243.0258825  174.0803124  380.9544093  52.40682882  499.2202473  248.7264206  250.1527694  226.9638632  298.0815844  374.0008405  113.3466984  662.5685871  -81.79393631  -100.54959  533.8062992  
207.1355713  326.0307891  80.09092161  241.0090946  178.3147406  380.918345  48.38907428  504.3683696  247.0248873  250.1154498  232.0292834  294.9391519  379.3956033  112.3154792  667.2940699  -82.12457002  -99.92368683  537.2022526  
205.4623407  326.717125  80.56167492  242.1083371  174.978753  379.0788234  56.60279828  497.1471245  244.6340606  252.4669766  224.4625315  297.3950249  379.2036678  113.4062616  662.0220088  -82.32324363  -98.93079651  538.9497549  
207.215602  325.9396622  81.29669612  240.5407484  175.7972748  383.6477827  48.40100403  502.8010922  243.1702043  250.5109697  228.4390099  294.3137845  384.1477054  110.1148919  671.6306573  -82.72180968  -93.85671583  535.9141739  
209.500501  324.5390885  83.37992337  240.5147529  173.0768303  381.1544939  53.60568983  498.0156931  242.4846409  250.5891657  222.7492111  295.7714299  376.432004  113.4437913  663.3103849  -82.43361682  -98.82748276  539.8734451  
210.0439095  326.9847984  82.559952  240.171023  177.1327818  380.8793754  49.02259865  504.5695521  245.8686915  250.6037753  232.503908  294.4529076  378.8700799  110.3072482  666.4821915  -80.92250028  -95.18130443  535.6249923  
209.7321509  324.5076845  84.39965778  238.2146392  171.0444049  387.2518309  50.93744468  502.1998208  241.9726232  248.5225118  222.7675368  299.7080679  379.9369605  108.9761678  669.541374  -75.58146346  -98.6632405  536.1910526  
208.819739  323.9682218  83.07569522  242.0747811  181.2217871  380.5184796  53.36101949  503.9235421  242.2784733  252.2094104  231.1186898  295.1565674  379.8982998  114.8066089  661.8514613  -81.70553479  -89.76945178  536.4900663  
206.1515284  322.0368338  83.84814278  240.5332648  169.7827826  387.6438075  55.49844148  505.4554363  239.8075778  249.9421582  225.5580671  297.7328364  381.3432412  108.3010961  669.4668697  -79.16838957  -99.13659027  535.3661065  
199.7799662  320.9460342  81.01266028  240.587473  174.8370328  381.5727208  47.64373405  502.7421602  242.6723865  251.7316779  229.4526395  293.2179456  377.1189351  117.0127602  665.785354  -80.57958873  -91.1189666  537.1674789  
203.6802124  321.4255098  84.48620643  241.7566419  173.3063609  382.3953178  53.65526468  503.6133275  243.0576741  251.469344  225.364091  298.593654  374.9691096  114.2180108  665.7869151  -82.63424121  -104.0023122  539.9528262  
207.1477575  324.6945064  86.43226509  242.6196752  181.0896342  386.6167259  49.92803556  506.0602556  245.6854622  251.9020218  232.761807  295.9883928  376.9814398  117.1207858  671.4469066  -84.64161341  -100.5227125  538.1872359  
203.8380261  320.5975266  81.3504526  238.0538673  169.8601268  387.3451394  53.07252625  500.8879304  242.35915  248.9848438  221.4414698  297.1960767  376.5234716  121.0330466  669.6923972  -79.55378286  -95.16700557  538.2366448  
195.9660132  319.0687408  79.80327764  241.0788187  173.5325364  385.5799917  49.12819029  501.8786404  245.3561914  251.1023413  229.2315228  291.7309529  376.289406  122.0017521  667.9601817  -82.33967443  -88.4750834  534.4974923  
200.4521955  320.0587612  78.41907403  241.3493318  168.3380388  382.9153917  54.15865094  498.2648454  243.2312307  251.4069116  219.7817431  296.8497305  374.4701816  115.8475104  663.7824639  -79.98027523  -96.66518871  538.1414213  
202.7010975  322.2763584  77.81692855  242.4611994  174.8654153  380.1413678  51.61285518  499.5010881  246.2454198  252.8181034  229.3260175  294.3913928  377.9810924  118.5664775  662.0009828  -82.99068549  -92.82317909  532.6997099  
205.6168244  323.3095306  77.0186977  243.9367308  168.5512851  377.7113644  56.31458406  499.6382364  246.3353229  253.0880325  227.0169925  296.1369646  376.3368212  111.7159909  658.2729563  -82.32942869  -97.46428652  542.4230648  
207.3096389  325.5755935  78.3930249  242.0638753  175.3587672  381.4744799  51.57025238  497.0781057  245.845411  253.8728461  226.7825639  294.3053232  383.0807382  112.295565  666.3005409  -81.44287909  -99.13811989  533.8597056  
206.8934874  322.4704353  80.01436412  239.821614  175.9005823  385.790963  45.68780903  503.4150873  242.2555717  252.5525463  228.2427676  288.0678821  380.0538067  112.5836279  674.6634178  -83.33113762  -100.5086092  527.1520197  
201.3921161  317.5004595  82.22608361  236.1746401  173.513739  383.7350212  49.02150239  494.9148591  245.344421  250.5285158  230.9760425  286.3418956  373.6297962  119.164305  667.4688523  -83.43070651  -99.52194265  538.066086  
197.4588033  320.5080132  79.22988954  237.8805416  173.7047577  388.2022815  48.14524275  502.3241657  241.5805669  253.3863634  228.9735932  287.7397874  373.9857101  113.1823309  672.853521  -89.86100571  -102.3369919  525.1968119  
196.2598638  316.5673407  78.84542469  236.8950854  171.8822294  382.8055768  51.10444349  498.0021313  241.6096364  250.163608  225.5180371  289.4445943  370.800345  118.3186781  666.7332197  -87.26049655  -107.9973015  533.2554521  
197.5114429  321.1480634  80.6532496  239.792487  175.7081089  380.6028566  50.51239676  501.3699379  242.4905762  253.2573389  233.9739053  287.3874503  370.7106863  117.8576104  666.7389371  -89.93143707  -105.285489  529.0783773  
199.8050666  319.0305469  79.4654923  238.2135863  171.5415444  380.5573491  50.86636125  499.8466161  239.8339736  250.6792824  226.9031521  290.5634356  372.6190552  117.0511859  668.5226749  -85.96301122  -106.8176861  531.9519676  
198.6431451  319.5355465  81.62568412  241.2887663  172.5866915  378.2483929  50.5261963  498.419291  240.8104073  252.9296541  230.0566399  290.8679674  371.7546249  121.9375286  662.0838494  -87.73431167  -99.53869368  530.5985101  
199.3764809  322.3735635  81.02665402  240.0702745  165.1452869  386.5204595  49.50831683  500.0626478  240.5943362  253.6856312  226.3956572  291.5553929  372.4218372  109.691645  673.9950707  -89.35208658  -113.2854995  527.2944719  
200.4585609  323.1006954  80.86874455  241.3072608  169.452842  379.1510864  50.73865949  501.5438157  243.4884859  253.3827939  229.7626593  290.7504087  371.7370838  111.579338  665.7330452  -89.80616847  -106.2996244  530.4309425  
206.4453246  325.5014896  85.2492437  241.3100935  171.2545193  390.8350471  49.5802626  503.8144718  244.480209  250.499135  226.5615183  298.2736673  375.3357817  108.4151919  671.2838304  -85.58273873  -111.4068198  536.4994911  
208.7448252  327.1351994  82.46005087  242.0002901  175.8026018  380.8729715  52.70652223  501.3256703  244.7067152  252.7390147  229.7431987  295.5481839  378.0489393  113.096149  665.8884571  -83.22404425  -98.4964318  529.8935346  
208.3744008  325.5457592  81.41569057  240.2673574  175.479933  384.3955315  50.27826029  501.4916386  244.7399422  250.8418731  223.6137308  298.4842338  382.0197704  112.0027602  667.2291636  -77.07149314  -96.07455416  535.1100838  
209.150553  322.9977256  80.94861005  240.5335003  175.2888779  380.0860293  49.71023954  499.7304876  244.0543324  252.6315042  227.9855001  294.3086981  381.4032875  112.3664905  664.0352383  -75.59307353  -92.09231956  530.5715105  
207.247841  321.0777748  81.55024747  238.5360024  175.3532144  386.1935986  47.60520643  503.1708669  244.6805978  249.0395969  226.885411  294.9790028  380.3671655  113.6947216  667.4633046  -76.33768233  -91.5582796  533.4634432  
205.076896  324.2724124  80.99693421  241.4196898  175.762659  383.5745902  53.69234975  500.6625122  244.3414461  254.1696884  230.5831706  291.3064625  375.0799713  114.3933089  665.7936896  -80.41394093  -91.25207363  529.4358773  
201.207144  320.513241  82.38601053  240.8525395  176.3658639  383.4966569  51.10978898  503.5113842  246.6032178  250.8400015  231.6784868  291.9109365  374.2680901  114.6172349  664.8266979  -83.53191198  -96.07242298  538.64549  
202.4261164  322.592276  84.38693734  240.3086924  172.3729744  386.9175722  50.39302806  502.7893727  245.50514  252.5105097  225.5881017  291.329763  374.0580337  113.8152567  672.9123147  -83.88629257  -101.2746875  529.8957098  
201.1329902  318.9385697  81.50414744  240.4580221  176.5390407  383.5064677  49.99092466  501.2381235  245.7001521  251.6196406  228.4622993  290.4223143  372.7770386  119.9811036  665.5675276  -87.32651553  -102.3976806  543.0420708  
200.1259034  320.8379812  80.46531867  240.7708393  171.2894656  385.8829392  51.51285862  501.6709546  243.809557  251.9282329  225.828533  289.9178238  374.0817  115.191189  672.6841621  -87.30963325  -99.13618196  527.0769348  
200.4930238  320.7880643  82.39444034  242.0148141  172.3912262  381.5651889  51.05323737  497.5100384  245.1521602  251.1283045  224.8523924  294.5000789  373.4165582  115.0568419  661.5985267  -86.12432655  -104.0682991  542.2027048  
205.0324804  324.4642658  80.60248885  242.6321327  172.2893574  380.8180593  51.26298626  503.0835319  245.8377218  251.9645657  228.5328103  295.5023266  375.1505159  112.820182  665.9321976  -85.14692339  -99.53027413  533.6471874  
207.9508483  325.6125187  85.32614046  242.5611841  172.4807125  387.8285122  49.47626535  502.6261105  247.8221537  248.8368009  224.5376423  299.671411  379.6495409  109.7777463  668.8008438  -82.70664214  -103.1655299  537.693937  
207.9568337  326.1563568  85.05778416  244.1186086  176.5362847  379.7767559  51.0661055  503.5917209  245.22352  250.9424761  231.089416  297.3886427  375.2987541  114.1297164  658.6088049  -83.56402896  -93.28535296  528.8944969  
211.4280865  326.4053289  83.8503915  240.3818623  173.5445192  386.393484  50.02638803  503.0243777  245.9345472  248.7257643  223.080396  301.4228257  381.4693631  108.1108147  670.1818458  -78.97516128  -100.7521304  532.9322364  
209.1340605  326.6591562  81.62401195  242.1450452  179.9065345  376.25125  50.93692301  501.3673825  246.8226563  251.5197094  230.0045413  296.0443683  380.0309481  115.9280483  657.5211529  -81.16399156  -88.39829071  530.5595493  
208.6255595  326.719057  80.59713524  241.4746084  174.8378176  377.8390745  52.54443468  497.1256445  243.5148531  250.5040856  219.9036202  299.5073482  379.4004726  111.1528553  660.5090785  -77.63310166  -91.92786176  535.6196738  
203.7511392  325.9355835  80.85609784  240.5838335  177.0758843  382.5833361  48.07549551  505.1302684  245.1123102  248.9141042  228.7846523  294.7353812  378.8536231  108.3276476  666.1910814  -79.32279624  -90.52709671  533.3109539  
205.0318595  324.0424424  83.9017172  239.0518928  172.2141864  382.557676  52.50988751  500.2563338  243.2354705  250.4369838  222.4098486  300.4158154  375.2011238  108.1105289  663.224936  -78.1837283  -99.26704073  533.2886866  
207.2743736  324.4640729  83.10815431  241.0305676  178.3774836  382.5371545  49.20686606  501.1983155  245.2622633  251.4019637  231.6679705  297.1824339  380.1355057  112.6421096  665.7669805  -77.1908778  -90.8299922  531.5913159  
206.5629317  323.0996362  81.06677856  238.2351938  172.366832  383.6964652  48.11923898  503.8704944  245.2382328  250.3885482  225.6823521  299.5079769  381.5234046  110.2956531  668.6604235  -71.48115298  -87.97018075  532.7416861  
211.564495  324.1327922  82.52682655  242.7163086  177.7210858  383.1594133  56.78088275  502.1895396  241.7828669  253.1849131  223.8947004  299.0767636  383.1165599  116.2392869  668.5496208  -81.65819429  -94.9641262  539.8635116  
206.8697165  324.9610989  86.28357692  241.5714427  182.8014665  386.4635476  50.0138793  507.3373978  246.5168125  254.7817582  233.8511862  290.2948163  380.1839117  112.601798  675.6726041  -81.55721411  -94.14216109  532.6188436  
206.8401057  322.8369806  81.09423246  241.5018413  177.6827201  388.08157  60.58915933  505.237568  241.1862687  251.0472938  227.9383211  293.3861641  377.3358892  129.3735786  675.4173415  -82.43283196  -102.7667793  538.5290268  
207.1009571  324.3070752  85.61459486  238.3778941  174.6382958  393.0801973  51.14182976  503.8460439  242.8135491  250.6503849  227.4229322  293.1957144  376.3504372  121.4966353  679.9448374  -86.94917555  -111.1255988  541.8592783  
205.6023472  320.6453938  81.27980383  236.5945417  172.9044343  385.0266193  54.52893468  498.4564203  241.67004  251.0653188  224.7313724  287.7012023  371.9419341  124.4216348  670.7191502  -87.89110072  -101.9316932  534.6571861  
206.1767886  322.0281269  78.22091797  237.8328201  173.299864  381.2672892  49.72201218  498.6873348  245.5173607  250.8388018  233.2533142  284.6285193  374.1028751  121.0778237  667.6349107  -87.39920323  -103.4287237  541.3886175  
206.2783663  324.1539017  77.52055107  238.7749413  167.7492283  383.346484  50.61254149  495.2860579  243.9371221  253.2729429  223.5086346  288.8933844  373.4838825  118.4822891  670.3936478  -85.23030994  -105.0690094  534.4581496  
200.5020666  323.4388326  77.87873697  239.8042543  171.6601566  378.5482438  48.62028217  495.5251028  246.0943455  251.7865681  229.3350134  286.8186345  370.2522009  122.525063  664.0341796  -88.82448891  -99.27049643  538.5822797  
198.6432627  321.8049774  76.76938055  240.1069583  168.179874  380.3706175  51.70185397  496.5118419  244.6228651  252.5667466  222.6487196  290.3115827  374.0395588  117.0375055  667.1238616  -85.80390953  -104.0777156  534.1625629  
197.2612388  320.3226936  77.29878498  241.9016012  173.3616223  377.1098343  49.30331463  498.214909  244.7126918  252.7737513  226.9043835  289.8201698  376.1627691  118.8519744  660.9333672  -84.69564379  -97.65523039  533.0758067  
197.7344435  320.6813466  78.98658218  241.1523906  171.2682065  383.0099498  49.25437316  498.6228713  245.1651128  254.3711102  225.5277252  292.1189314  374.5721386  114.091518  668.4511281  -82.77014837  -103.5751909  526.662899  
201.6258391  318.5159832  77.84496461  239.5759723  174.970768  379.8023846  49.75856859  502.633308  243.4347861  251.7840843  228.8943033  287.7745285  372.7618004  115.5583118  665.5680406  -87.26367193  -103.9362588  529.4164501  
204.8749841  320.1132536  81.20961484  239.698793  173.6614374  386.2732889  49.07766751  501.2032235  245.7777049  252.5856898  225.89523  291.5313736  376.0054014  115.3354839  670.3028033  -85.42738398  -109.6250881  534.2027806  
199.5248493  320.3107667  78.32038177  238.4830148  169.9775852  381.1205332  51.02970716  499.3195518  240.780553  251.3170246  225.5804871  288.9161399  375.4813001  114.2624609  668.6572935  -87.84693224  -103.1603498  532.4411605  
198.8224367  322.3899791  82.80429004  241.448109  171.4782886  380.0308945  52.32972652  498.7927263  243.0396524  253.91258  228.0448968  294.7365736  373.8972165  117.3647272  660.4920239  -85.52518395  -104.5904798  535.8734094  
202.5260532  322.4841987  81.55834833  240.7347538  171.9254043  383.7656067  50.69067664  502.1953726  242.824958  249.7849346  226.6473406  296.1304136  376.4976133  110.9613659  667.1458736  -83.28113635  -103.0945045  534.610634  
202.0204283  322.3252439  83.93879414  242.1416267  175.5367471  380.6471432  50.94418222  499.0339082  245.6414514  252.3443772  231.963791  295.2900817  377.2355973  116.2112595  660.4815065  -83.14154172  -97.60177644  535.4741662  
202.065064  322.6916443  79.61684068  239.8064822  171.2825309  383.4648861  50.99464726  499.3024585  242.4821663  249.9346439  224.8564153  295.6558476  378.3046785  112.7622305  666.6987243  -81.57447582  -99.24876788  532.9933588  
200.8182311  325.5019612  81.61855654  242.3847043  175.4405204  379.8545598  51.9497528  498.4735079  243.4713706  253.5643698  230.212071  294.761609  375.9610113  116.9582207  659.6832027  -83.81794274  -95.46891794  537.0546922  
199.2568754  323.7355942  82.63350743  239.654313  168.9152177  388.6535204  52.6332374  500.8304695  241.9071311  250.7030556  225.1148782  297.4363511  376.7789023  111.5596079  668.942534  -83.88397641  -103.276176  531.9371429  
201.8584211  322.8570812  83.89145429  241.4801136  173.5457587  383.3978519  51.96258423  503.0735842  242.9858034  252.1483416  231.0164011  295.2347316  375.7254848  116.3230571  662.2705266  -85.36863912  -95.1361217  532.850963  
206.4582254  324.6821294  87.3617172  242.7511995  169.9052434  391.1329516  51.4474985  500.7160027  243.4943151  252.6290447  225.2694636  298.9057205  377.7953113  108.1455699  671.2213734  -83.61945243  -105.0094262  533.1941391  
206.0702351  322.4060403  84.72791654  241.9427796  173.9888885  380.6360908  52.5089984  503.0410955  242.9822122  250.7767247  227.6691308  296.7398367  376.055649  114.4174414  663.4942982  -83.46064531  -97.15866003  537.6355607  
209.2903461  326.6832631  87.31531923  243.6234444  173.6052198  387.5599699  51.40705674  502.5143822  244.4399172  252.539158  229.5541766  298.5306265  380.6876612  109.5316103  671.8437908  -81.81297713  -99.54013978  531.6771762  
207.1755855  322.71142  82.47579738  241.0091582  177.300654  380.2650361  52.93466072  504.0618234  244.9352556  247.9521555  226.5960371  297.8800803  380.2730639  115.2639159  663.9707998  -79.48866049  -92.46347563  538.2612224  
208.1805662  327.4285371  85.66809957  243.4272445  176.8394818  384.5788994  52.38736349  502.5951634  245.9909898  251.590507  230.2763069  299.3009818  383.344909  108.3975467  669.5591655  -79.55383452  -95.65599032  529.9661735  
206.3121465  324.0559071  81.71068574  241.05789  177.1290905  380.3133425  53.00398633  499.4232287  243.797279  246.7980451  224.0644971  299.3870468  379.3024811  116.6917809  658.6979672  -79.41720999  -91.05901535  539.5294733  
204.9411237  328.7540939  83.4384367  240.4741866  173.6766305  385.0738883  52.95168931  504.2943928  245.0823352  252.0365597  227.1776668  295.970785  382.1624554  109.7936914  672.1983509  -81.86997661  -94.88122304  527.5982724  
203.6589991  323.5910402  82.74330037  239.832603  176.6896586  378.5494835  54.3235695  506.7084258  247.1450692  249.8150067  228.173395  296.9111539  377.6332597  117.0404655  659.4479426  -81.43641801  -95.40507287  541.5985189  
208.7400795  329.837114  85.51618377  243.0420494  175.7269213  380.812918  56.53376728  504.011219  246.1313019  252.7968331  226.4975771  300.6511034  382.3317557  110.6084119  663.9208972  -75.922464  -91.63877088  534.8104919  
207.5011208  327.5617071  88.24523885  242.1079021  180.1262067  380.6093445  51.46590781  503.8428864  252.0592463  249.226535  231.8975251  297.9022907  379.8981216  116.1299257  665.4544268  -79.6723806  -90.58150799  535.9079491  
212.1940733  327.7087291  84.75465359  242.0477722  178.900693  391.0437429  49.42687214  511.2336557  246.8044579  251.6472071  227.555899  299.0039087  382.3606439  113.2474598  681.0383368  -81.17779626  -96.06972334  538.5773469  
208.8315535  321.6731611  81.78633617  239.7776969  179.5017113  386.0590759  52.44455672  503.4857842  244.2211333  250.0169987  221.3608984  297.0339605  377.8445101  122.8409377  671.4354606  -81.84561277  -90.80033555  540.6174024  
206.0065973  322.0840958  82.10922465  239.9820797  177.6195492  388.5765232  48.77694539  504.4711623  246.3262209  250.9935213  231.055575  291.9638805  378.3757659  117.2363705  670.9084261  -85.42647878  -90.35270585  538.6108217  
203.7997323  319.9336648  77.94208  238.5404481  171.6135646  387.2305635  47.52917368  500.6925054  243.3991806  249.7299605  225.2944196  289.6314846  375.449166  115.7355281  670.9737597  -83.39078008  -95.57104083  535.3658509  
200.6489814  319.5795535  79.43076286  239.0284701  171.9183913  382.13213  51.28610531  496.7874819  242.9261272  252.2290897  223.1478449  292.311303  370.7454326  119.9918324  662.7190017  -87.22420864  -101.8817513  538.8599606  
200.6337895  321.5051916  77.34004165  239.4252127  171.2565341  386.6018032  49.88285678  500.2655397  242.1441128  253.3048525  228.5814859  289.9872532  372.7603021  115.3688705  672.4978278  -86.00080638  -97.52852381  524.1240332  
203.3278882  316.7918585  74.01458169  238.3842831  171.1594711  380.2752576  51.59900396  496.7297062  239.421286  250.6842804  222.9297612  288.7328687  373.5361574  115.7452069  666.2098509  -82.08140231  -102.2876751  534.287859  
205.4663484  321.7424101  76.78104167  238.8253569  172.8172855  382.7081765  49.77920728  500.1431016  241.4901987  251.9200735  230.0626232  287.0460368  375.2061471  114.4760005  667.4805631  -85.52919618  -99.18924759  530.5282447  
204.5577545  321.9659569  73.6956991  238.5915814  169.4515501  378.1548777  48.64021823  495.4267079  240.8741095  250.8481121  225.7010988  286.4997386  372.0679313  113.368409  666.3344981  -86.45384653  -105.7604034  532.2881844  
204.099736  323.4146839  78.83763592  241.0012372  172.0204749  377.7508406  46.54821045  493.3985573  244.8668403  252.1244278  228.4707702  289.6446207  370.7036391  118.4758306  660.4500078  -86.90137185  -103.290666  535.2938793  
203.0511053  324.2938177  76.98095285  240.5617466  169.7621958  381.1229585  46.28985777  500.4593081  242.8162279  252.3103603  227.8450713  289.4627253  374.5593486  113.0728933  669.9649055  -86.60029743  -100.8492721  525.116301  
199.2199576  321.6343922  77.61542635  240.6576899  170.8532197  380.3239351  50.20667603  498.3162725  243.5731012  251.4851729  224.0828913  290.9028576  373.0386785  119.0646946  664.7724637  -84.27331054  -103.2598757  537.8725225  
200.6516493  322.7937776  80.65623032  241.7085572  173.4963288  383.9945721  47.60423119  502.0700744  243.1809456  252.4920735  228.5243907  291.1926906  375.5933624  112.9453489  669.4604704  -81.34845841  -99.12021671  520.8491703  
200.725101  319.5861797  80.30863615  238.3934068  173.6262398  381.7159595  50.21433365  498.8627394  241.5822319  250.6169205  223.4333826  292.9830487  373.8079885  116.6648563  663.5145343  -82.13922581  -104.5315747  534.0578374  
205.3943028  325.522836  80.31535522  240.1071539  173.4254131  385.4716909  49.73925248  502.2567501  242.8645612  253.6167203  227.9849166  291.4657649  373.8237172  110.4224198  670.9990776  -86.19038339  -106.085422  521.6345917  
207.1621658  321.5248794  80.27635327  238.3309558  174.0865838  381.1912204  51.44941811  498.7479073  243.1937917  249.4478573  223.626109  294.1560943  374.8675703  117.1531315  664.9012358  -83.07183078  -107.0972661  537.2680907  
208.6018261  324.8982193  80.99809547  239.9397053  173.5498109  385.5779357  50.06840825  502.6305535  243.283087  252.5866703  228.9000793  292.0143424  378.8240011  112.8621408  671.404626  -83.61734392  -99.93433021  525.3080885  
204.0637156  321.9681138  81.21826176  239.696686  171.0690015  383.0358222  51.49417387  496.7728931  242.5367053  250.6392158  222.9014738  295.2605408  374.9640377  115.5125888  664.7578065  -82.84841532  -102.2243296  538.4841576  
201.0406011  323.335001  83.03604906  241.5011584  172.5320012  381.5845817  49.70721263  501.1950691  244.6752862  251.448601  232.4492674  293.6561002  376.321104  113.9750486  665.7701378  -86.79358422  -99.03568547  538.329052  
201.9148496  323.1908216  85.79212382  242.6700708  169.7926886  383.2285028  52.53195534  499.5049604  243.791008  252.6229619  226.2167788  298.4260924  376.2927506  113.2497903  665.9001525  -84.75004566  -103.1919313  534.0365015  
204.4511311  323.0666165  86.40842032  242.2515888  174.842425  386.0127053  48.28719441  505.8296018  246.978282  249.2743828  233.9532137  297.4731131  379.593892  112.3205276  667.7536444  -84.82230777  -100.1984263  538.3210659  
208.1460426  325.599226  88.78035523  241.7962547  172.7619312  387.7101116  50.68571668  501.230305  246.1114591  251.1947583  227.7706042  301.6099022  379.4476826  112.7945425  667.4240574  -82.40065376  -102.2063011  534.5128578  
204.7308269  323.4380857  84.79579943  240.4167846  178.7152911  381.3680693  49.52100084  502.1545326  247.1810792  250.215042  232.3573569  296.3786195  380.7514175  116.6702365  663.8647653  -82.66540912  -95.18127221  540.0487877  
201.9922751  324.8317817  84.32303724  239.1231384  172.3548027  387.1723946  49.52343563  501.3083586  244.9301072  253.581971  226.0604202  296.555963  382.0007316  112.0609492  672.1432677  -80.90817966  -102.4653591  526.981607  
202.9663261  323.1645145  81.57716955  239.3524377  174.3311378  381.3303736  50.7751053  501.3966149  245.5460639  248.7056721  226.3351363  295.6920236  376.9677548  116.0354253  663.8590447  -77.99668309  -95.32635991  536.7376111  
205.9626553  327.4932433  86.49550977  241.8646898  178.3230134  385.4823835  51.31811034  507.2524962  248.199464  251.308968  233.1977061  297.2985088  380.9209522  112.6317871  666.4269376  -82.91452836  -97.827912  537.5206544  
206.7100027  322.5716059  82.54262795  242.4579297  174.0934103  385.8980232  52.18469221  501.4676965  242.810692  247.8028662  225.0115035  301.3152412  381.4024557  112.7435727  663.9141174  -80.90916413  -95.84450934  540.1019374  
204.6494284  323.8357897  83.26389478  242.4964368  177.6496441  383.119406  54.79424547  499.6931121  245.1206666  252.8842645  225.0444101  298.597101  379.0740327  116.7662768  665.688502  -79.66245818  -95.58988773  538.5872265  
206.5446048  320.5246607  81.41543455  239.8139425  177.7852159  383.4837095  53.03074503  505.8432916  242.6582641  249.1648161  231.1399196  296.9886378  377.7856079  114.326137  669.1607707  -80.45580216  -90.99354119  540.5319839  
207.5942204  323.9517782  82.67762684  240.1360533  174.9480842  387.6247601  53.55273646  503.0258161  243.7870291  252.9523466  226.7467636  296.0258165  379.4474267  114.6421613  672.678389  -83.42472963  -95.83964033  533.600251  
202.8667563  320.2256913  82.45664884  240.1772623  178.1635807  382.7375626  50.44037865  504.5669433  244.2268675  251.3282893  232.9507056  291.1549677  375.4465503  118.1582715  665.4272733  -85.26457183  -91.73039978  539.5012079  
203.1427467  322.441041  83.51988706  240.8614675  173.7934764  385.3934149  52.86220345  500.5309726  244.514599  251.4528339  224.7437303  294.3883268  375.776834  115.3498423  669.1739784  -82.37182036  -100.0605513  531.7837118  
202.6020932  321.4253967  81.38671983  239.5124466  176.8014185  380.0906015  49.70130839  500.8583014  244.5525614  251.1128013  226.5760561  290.8119019  373.4573621  120.704396  661.659492  -82.98185621  -94.73534332  538.5413138  
203.2867664  323.3930851  82.3834996  239.063165  170.4801084  385.0706433  49.76250202  500.9391263  244.3974327  254.197652  223.1106743  293.5791546  374.6388828  112.9632949  671.3159785  -78.75428684  -97.18240207  530.1597863  
202.4697591  321.2866128  80.20355885  240.1535876  173.9028069  381.4276256  51.1569218  501.1483058  244.7914381  251.2274836  226.0204008  289.4738811  373.8606632  116.1515092  666.3289734  -82.72216356  -96.26153863  534.0398914  
204.5768965  324.2929721  80.20933306  242.0028001  172.1851966  382.7254051  52.2671218  499.7695039  245.9164254  253.4970293  225.0887292  292.6977502  375.0356928  110.5101475  668.6354437  -82.33150385  -103.4440241  530.3819451  
204.1573699  322.6781682  77.05730797  241.3974862  172.0326654  380.0245867  50.3257551  501.7908643  244.9536936  249.7416586  227.6272136  289.454651  373.9558161  113.5420896  668.0389883  -86.56834175  -102.8092074  534.0454122  
206.4040835  324.5573034  81.04069173  242.6604733  174.9345885  386.0822177  50.56527111  503.0989464  245.1012419  251.8445966  228.2225916  294.7637908  376.2725143  112.8494364  668.7824755  -86.33957104  -106.6111665  533.2959288  
204.5867288  323.2487762  78.82327549  239.2083118  171.6836191  383.1125445  49.80650607  499.4477571  240.3690142  249.5726201  227.5718948  293.2174362  378.6004244  114.0172659  670.0351173  -84.76424091  -99.96089054  530.7320601  
202.2937089  324.0937444  81.7955117  240.4658878  170.9725126  378.7273074  51.05092888  496.641872  242.2052113  253.3103433  227.0339294  296.3747503  377.6635005  117.7603435  658.8332001  -83.26054657  -99.74807618  534.101507  
